# Supplementary material for: Pesticide and Pathogen Exposure Causes Idiosyncratic Gene Expression Responses Across Four Diverse North American Bumble Bee Species
Source: Mol Ecol. 2025 Aug 8;34(17):e70042. doi: 10.1111/mec.70042 (PMC12376964; doi:10.1111/mec.70042)
Supplement: Supplementary file 2 — Table S1. [file MEC-34-e70042-s001.xlsx]

## Sheet: SequencingStats
RNA-seq library statistics. Each column shows the sample name, the sequence read archive accession number, species of origin, colony identifier, experimental treatment, millions of reads before and after trimming step, and percentage of aligned reads to the B. impatiens genome.
Sample Name	SRA accession	Species	Colony	Treatment	M Seqs (before trimming)	M Seqs (after trimming)	Alignment rate
Bimp_057_00	SRR27842900	B. impatiens	57	Control	47	46.9	0.9663
Bimp_057_0N	SRR27842899	B. impatiens	57	Nosema	41.7	41.6	0.9605
Bimp_057_I0	SRR27842888	B. impatiens	57	Imidacloprid	52.3	52.1	0.9529
Bimp_057_IN	SRR27842877	B. impatiens	57	Nosema + Imid.	42.9	42.8	0.9495
Bimp_064_00	SRR27842866	B. impatiens	64	Control	41.5	41.4	0.9542
Bimp_064_0N	SRR27842861	B. impatiens	64	Nosema	35.6	35.5	0.9565
Bimp_064_I0	SRR27842860	B. impatiens	64	Imidacloprid	44.5	44.4	0.9561
Bimp_064_IN	SRR27842859	B. impatiens	64	Nosema + Imid.	42.6	42.5	0.9544
Bimp_081A_I0	SRR27842858	B. impatiens	81	Imidacloprid	46.1	45.5	0.949
Bimp_081B_00	SRR27842857	B. impatiens	81	Control	28.5	28.2	0.949
Bimp_081C_IN	SRR27842898	B. impatiens	81	Nosema + Imid.	28.8	28.6	0.946
Bimp_081D_0N	SRR27842897	B. impatiens	81	Nosema	30.7	30.5	0.951
Bimp_109A_0N	SRR27842896	B. impatiens	109	Nosema	42.5	42.2	0.951
Bimp_109C_00	SRR27842895	B. impatiens	109	Control	28.7	28.5	0.947
Bimp_109D_IN	SRR27842894	B. impatiens	109	Nosema + Imid.	37.4	37.1	0.943
Bimp_109E_I0	SRR27842893	B. impatiens	109	Imidacloprid	29.3	29	0.944
Bimp_118_00	SRR27842892	B. impatiens	118	Control	42.3	42.2	0.9489
Bimp_118_0N	SRR27842891	B. impatiens	118	Nosema	38.9	38.8	0.9615
Bimp_118_I0	SRR27842890	B. impatiens	118	Imidacloprid	48.8	48.6	0.9503
Bimp_118_IN	SRR27842889	B. impatiens	118	Nosema + Imid.	42.2	42	0.9595
Bimp_142B_I0	SRR27842887	B. impatiens	142	Imidacloprid	25	24.6	0.952
Bimp_142C_IN	SRR27842886	B. impatiens	142	Nosema + Imid.	35.9	35.7	0.95
Bimp_142D_00	SRR27842885	B. impatiens	142	Control	27.8	27.5	0.956
Bimp_142E_0N	SRR27842884	B. impatiens	142	Nosema	29.8	29.5	0.953
Bimp_163A_00	SRR27842883	B. impatiens	163	Control	44.8	44.3	0.954
Bimp_163B_I0	SRR27842882	B. impatiens	163	Imidacloprid	26	25.7	0.951
Bimp_163C_0N	SRR27842881	B. impatiens	163	Nosema	26.4	26	0.953
Bimp_163D_IN	SRR27842880	B. impatiens	163	Nosema + Imid.	28	27.7	0.949
Bocc_235A_I0	SRR27842879	B. occidentalis	235	Imidacloprid	30.8	30.7	0.891
Bocc_235B_00	SRR27842878	B. occidentalis	235	Control	26.3	26.2	0.886
Bocc_235C_0N	SRR27842876	B. occidentalis	235	Nosema	35.5	35.4	0.884
Bocc_235E_IN	SRR27842875	B. occidentalis	235	Nosema + Imid.	30.8	30.7	0.89
Bocc_244A_I0	SRR27842874	B. occidentalis	244	Imidacloprid	28.6	28.5	0.883
Bocc_244B_0N	SRR27842873	B. occidentalis	244	Nosema	35.9	35.8	0.901
Bocc_244C_IN	SRR27842872	B. occidentalis	244	Nosema + Imid.	34.3	34.2	0.886
Bocc_244D_00	SRR27842871	B. occidentalis	244	Control	30.5	30.4	0.89
Bocc_257A_0N	SRR27842870	B. occidentalis	257	Nosema	43.7	43.6	0.884
Bocc_257B_IN	SRR27842869	B. occidentalis	257	Nosema + Imid.	29	28.9	0.88
Bocc_257C_00	SRR27842868	B. occidentalis	257	Control	28.7	28.6	0.884
Bocc_257E_I0	SRR27842867	B. occidentalis	257	Imidacloprid	36.5	36.4	0.89
Bocc_263A_IN	SRR27842865	B. occidentalis	263	Nosema + Imid.	29.2	29.1	0.885
Bocc_263B_I0	SRR27842864	B. occidentalis	263	Imidacloprid	30.2	30.1	0.884
Bocc_263C_0N	SRR27842863	B. occidentalis	263	Nosema	28.9	28.8	0.889
Bocc_263D_00	SRR27842862	B. occidentalis	263	Control	30.1	30	0.887
