# Supplementary material for: Pesticide and Pathogen Exposure Causes Idiosyncratic Gene Expression Responses Across Four Diverse North American Bumble Bee Species
Source: Mol Ecol. 2025 Aug 8;34(17):e70042. doi: 10.1111/mec.70042 (PMC12376964; doi:10.1111/mec.70042)
Supplement: Supplementary file 3 — Table S2. [file MEC-34-e70042-s003.xlsx]

## Sheet: Iteration1
DESeq2 results for iteration including read counts from B. impatiens colonies 118, 81 and 142
Nosema	baseMean	log2FoldChange	lfcSE	stat	pvalue	padj		Imidacloprid	baseMean	log2FoldChange	lfcSE	stat	pvalue	padj		Nos+Imd	baseMean	log2FoldChange	lfcSE	stat	pvalue	padj
LOC112212223	0.690442	-20.7097	4.30969	-4.80538	1.54456e-06	0.0192421		LOC100743995	1250.6	0.834073	0.14292	5.83596	5.34815e-09	6.66273e-05		LOC100747235	66.9799	-29.9578	4.29727	-6.97135	3.1391e-12	3.75938e-08
LOC117151108	240.831	2.24726	0.521408	4.30999	1.6326e-05	0.101695		LOC100742475	2148	-1.16461	0.238039	-4.8925	9.95611e-07	0.00446676		LOC105681062	473.922	1.35014	0.219474	6.15169	7.66621e-10	4.59052e-06
LOC105680711	408.356	-1.26525	0.315328	-4.0125	6.0079e-05	0.187116		LOC100747941	26712.6	-1.51252	0.310115	-4.87727	1.07564e-06	0.00446676		LOC100740808	9122.58	0.95413	0.184138	5.1816	2.19992e-07	0.000658655
LOC100750201	78.1287	1.31493	0.326515	4.02715	5.64559e-05	0.187116		LOC100750201	78.1287	1.51218	0.322612	4.6873	2.76834e-06	0.00862201		LOC100750201	78.1287	1.67335	0.321572	5.20364	1.95425e-07	0.000658655
LOC100744637	134.361	-1.6017	0.419864	-3.81482	0.000136285	0.249006		LOC100748871	1397.01	-1.01263	0.222791	-4.54519	5.48851e-06	0.0136752		LOC100743877	23451.3	-6.83719	1.39791	-4.891	1.00322e-06	0.00240292
LOC100747635	15.4942	2.30863	0.611152	3.77751	0.000158404	0.249006		LOC100742946	1014.07	-1.724	0.410596	-4.19877	2.68366e-05	0.0557218		LOC100744706	25148.2	-2.10358	0.455751	-4.61563	3.91901e-06	0.00782233
LOC105680379	248.138	-5.55144	1.47052	-3.77517	0.000159901	0.249006		LOC105682114	1106.66	-1.4872	0.377758	-3.93691	8.25383e-05	0.146895		LOC105681326	926.938	-9.51829	2.11624	-4.49773	6.86818e-06	0.0117505
LOC100741121	788.156	-1.75952	0.460086	-3.82433	0.00013113	0.249006		LOC100741770	19045.1	-1.18536	0.31072	-3.81488	0.000136248	0.212172		LOC100740625	1019.42	1.7913	0.407585	4.39491	1.10817e-05	0.0165894
LOC100740040	3554.81	-2.05303	0.571724	-3.59095	0.000329481	0.443226		LOC100741733	3284.09	-1.68796	0.452112	-3.7335	0.00018884	0.261397		LOC100748940	50.9179	-3.38172	0.787326	-4.29519	1.74541e-05	0.0232256
LOC117151486	0.47164	15.483	4.33589	3.57089	0.000355776	0.443226		LOC100746207	5994.68	-2.12738	0.581097	-3.66097	0.000251261	0.277299		LOC100741316	760.076	-6.25396	1.48668	-4.20665	2.59181e-05	0.0310395
LOC100746761	1097.87	-4.43959	1.32328	-3.35498	0.000793706	0.751384		LOC100745651	22257.2	-6.51177	1.78636	-3.64528	0.000267105	0.277299		LOC117151962	147.082	1.65691	0.400029	4.14198	3.44328e-05	0.0343639
LOC100749580	2814.3	-0.744981	0.223575	-3.33213	0.000861847	0.751384		LOC100740026	184.659	-2.67942	0.726646	-3.68738	0.000226571	0.277299		LOC100743995	1250.6	0.593441	0.143221	4.14354	3.41987e-05	0.0343639
LOC100741691	458.441	0.545505	0.161522	3.37727	0.000732093	0.751384		LOC100740213	243.704	-1.24462	0.345662	-3.60067	0.000317398	0.304165		LOC100741780	5156.44	1.08991	0.269	4.05173	5.08408e-05	0.0468361
LOC105680638	29677.6	1.1176	0.340371	3.28348	0.00102533	0.751384		LOC100741844	2564.22	-1.00371	0.300351	-3.34181	0.000832352	0.317523		LOC100741540	603.225	1.26272	0.317122	3.98181	6.83926e-05	0.0570452
LOC117151104	42.9223	-2.89057	0.879096	-3.28812	0.00100859	0.751384		LOC100741887	5873.33	1.4349	0.415691	3.45184	0.000556782	0.317523		LOC100748734	1226.56	3.86043	0.972056	3.97141	7.14494e-05	0.0570452
LOC100748940	50.9179	-2.6026	0.774202	-3.36165	0.000774774	0.751384		LOC112212092	15.091	-4.26972	1.22428	-3.48755	0.000487476	0.317523		LOC100745367	10711.4	-8.12956	2.08665	-3.89599	9.77965e-05	0.0732007
LOC112213884	6958.09	-0.743474	0.225009	-3.3042	0.00095247	0.751384		LOC100740699	986.51	-0.979082	0.292247	-3.35018	0.000807585	0.317523		LOC100749917	2774.01	0.838886	0.219548	3.82096	0.000132932	0.0936464
LOC112212343	296.911	1.96747	0.604497	3.25473	0.001135	0.785546		LOC100741575	1991.42	-0.869858	0.252105	-3.45038	0.000559792	0.317523		LOC105680319	226.822	0.942182	0.248505	3.7914	0.000149798	0.0996659
LOC100747314	215.433	-2.29574	0.727893	-3.15395	0.00161078	0.912141		LOC100740407	1290.39	-1.30638	0.391256	-3.33895	0.000840952	0.317523		LOC100746216	31.9744	2.12338	0.568837	3.73284	0.000189331	0.119338
LOC100741579	2173.68	-0.387272	0.121927	-3.17626	0.00149187	0.912141		LOC105680379	248.138	-5.11306	1.45462	-3.51505	0.000439669	0.317523		LOC105680848	2219.77	0.827019	0.225892	3.66112	0.000251115	0.150368
LOC100746106	96.7895	-1.96045	0.617218	-3.17626	0.00149186	0.912141		LOC100742089	12302.3	-0.968763	0.290144	-3.33891	0.000841086	0.317523		LOC100748398	1001.42	1.3333	0.372743	3.57701	0.00034755	0.163987
LOC100748374	26.1967	-4.48031	1.41868	-3.15808	0.00158812	0.912141		LOC100749316	743.868	-1.08374	0.316726	-3.42169	0.000622331	0.317523		LOC100746920	346.672	-1.41586	0.398694	-3.55125	0.000383403	0.163987
LOC105681463	0.408902	13.826	4.40736	3.13703	0.00170668	0.924427		LOC100746175	104.893	-1.10063	0.316897	-3.47316	0.000514363	0.317523		LOC100741095	2409.41	-2.01709	0.556487	-3.62468	0.000289317	0.163987
LOC100747232	556.246	0.605368	0.198297	3.05284	0.00226688	0.94136		LOC100744295	751.521	-0.635313	0.189464	-3.35321	0.000798794	0.317523		LOC100741500	209816	-7.37152	2.06841	-3.56385	0.000365449	0.163987
LOC100744919	23.1858	4.6083	1.48291	3.10761	0.00188607	0.94136		LOC100745982	1913.59	-2.19681	0.655088	-3.35347	0.000798061	0.317523		LOC105680849	405.42	1.3438	0.375201	3.58156	0.000341552	0.163987
LOC100745767	13.6474	2.23578	0.723805	3.08893	0.00200878	0.94136		LOC100746022	496.069	-1.00919	0.293616	-3.43711	0.000587947	0.317523		LOC100745982	1913.59	-2.32863	0.655125	-3.55449	0.000378717	0.163987
LOC100746969	652.046	0.550854	0.177986	3.09492	0.00196864	0.94136		LOC112213215	826.915	-1.97007	0.554084	-3.55554	0.000377202	0.317523		LOC105681287	156.974	-3.22446	0.904156	-3.56627	0.000362102	0.163987
LOC105681236	938.242	1.37157	0.448996	3.05476	0.00225242	0.94136		LOC100748015	1290.93	-1.91211	0.548186	-3.48806	0.000486536	0.317523		LOC100744000	259.345	1.41907	0.393316	3.60797	0.000308604	0.163987
LOC100744591	566.702	3.94641	1.28377	3.07408	0.00211151	0.94136		LOC100746230	713.351	-0.647088	0.192725	-3.35757	0.000786298	0.317523		LOC117151486	0.47164	15.3271	4.33577	3.53504	0.00040771	0.16837
LOC100749425	1339.17	-0.541791	0.176751	-3.06527	0.00217473	0.94136		LOC100740151	225.664	-2.6011	0.778706	-3.34028	0.000836932	0.317523		LOC100744111	30154.1	-2.29915	0.654769	-3.5114	0.00044576	0.177947
LOC100745445	478.036	-0.865704	0.284532	-3.04255	0.00234583	0.94272		LOC117151999	175.971	0.796739	0.234172	3.40237	0.000668044	0.317523		LOC100742684	1054.93	0.738274	0.210915	3.50033	0.000464683	0.179517
LOC100744815	436.199	-0.899254	0.298365	-3.01394	0.00257878	0.979519		LOC100748899	2092.62	-5.26919	1.57241	-3.35103	0.000805109	0.317523		LOC100746810	112.044	1.3153	0.378594	3.47417	0.000512435	0.184618
LOC100742526	1580.1	-1.277	0.423961	-3.01208	0.00259465	0.979519		LOC100748471	60.6931	2.27295	0.677415	3.35533	0.000792696	0.317523		LOC100749840	13946.3	0.645488	0.185435	3.48094	0.000499662	0.184618
LOC100740276	149.234	-0.0161099	0.270606	-0.0595329	0.952528	0.999911		LOC100746203	1874	-1.25065	0.378601	-3.30335	0.000955359	0.322547		LOC100746741	31786.5	-3.37631	0.97353	-3.46811	0.000524132	0.184618
LOC100740157	568.406	0.151343	0.267172	0.566463	0.571079	0.999911		LOC105680336	49.5978	1.02513	0.310511	3.30143	0.000961934	0.322547		LOC100744995	5304.36	-5.48085	1.584	-3.46013	0.000539913	0.184743
LOC100742884	561.49	0.0533253	0.191036	0.279138	0.780139	0.999911		LOC100749514	239.305	-0.841844	0.255483	-3.29511	0.000983849	0.322547		LOC100741527	3664.75	-5.04632	1.46554	-3.44332	0.00057461	0.191154
LOC100740399	902.934	-0.04036	0.29175	-0.138338	0.889973	0.999911		LOC100748812	349.461	-2.21848	0.668199	-3.32009	0.000899896	0.322547		LOC100746054	1815.24	1.02868	0.301196	3.4153	0.000637114	0.206218
LOC100740519	1736.39	0.00909108	0.12871	0.0706324	0.94369	0.999911		LOC100748940	50.9179	-2.53664	0.768035	-3.30277	0.000957347	0.322547		LOC100740541	65.3922	-1.29967	0.381506	-3.40669	0.000657548	0.207231
LOC100743001	771.153	-0.153362	0.14792	-1.03678	0.299837	0.999911		LOC100743877	23451.3	-4.58736	1.39761	-3.28229	0.00102967	0.328913		LOC100740978	11662.6	1.27805	0.376312	3.39625	0.000683155	0.209781
LOC100740639	1132.42	0.0726783	0.223658	0.324953	0.745217	0.999911		LOC100744728	50946.3	-1.45489	0.445741	-3.26399	0.00109855	0.334298		LOC100746163	102185	-3.33747	0.985854	-3.38536	0.000710843	0.212826
LOC100743123	754.051	0.2075	0.230318	0.900927	0.367627	0.999911		LOC105681463	0.408902	14.2683	4.37201	3.26357	0.0011002	0.334298		LOC117151138	956.926	-1.48129	0.438799	-3.37577	0.000736089	0.21501
LOC100743242	584.831	-0.0641808	0.308706	-0.207903	0.835305	0.999911		LOC100749057	17.0473	1.70119	0.523917	3.24707	0.001166	0.345858		LOC100745470	75.0244	-2.87559	0.855484	-3.36136	0.000775606	0.221158
LOC100740882	921.673	-0.10181	0.254232	-0.40046	0.688818	0.999911		LOC100749444	1313.72	-4.33071	1.34178	-3.22758	0.00124841	0.36169		LOC100742608	1840.71	0.733964	0.218797	3.35454	0.000794961	0.221406
LOC100740760	2274.18	0.316495	0.246597	1.28345	0.199335	0.999911		LOC100744031	150.627	-0.682384	0.212049	-3.21805	0.00129067	0.365436		LOC100741844	2564.22	-0.995944	0.300374	-3.31568	0.000914202	0.248829
LOC100741004	1587.11	0.00889942	0.231426	0.0384547	0.969325	0.999911		LOC100747687	212.931	1.13375	0.35393	3.20331	0.00135858	0.367938		LOC100743355	1924.11	-1.44847	0.439918	-3.29259	0.000992705	0.264192
LOC100741124	900.998	-0.193003	0.185112	-1.04263	0.29712	0.999911		LOC100749964	145.558	1.4581	0.454499	3.20815	0.00133593	0.367938		LOC100746795	19037.7	-3.47113	1.05896	-3.27785	0.00104601	0.272325
LOC100741243	5843.86	0.0701289	0.199851	0.350905	0.725659	0.999911		LOC100746878	595.724	-3.90066	1.24153	-3.14181	0.00167907	0.370032		LOC100745936	2208.87	-0.783179	0.239722	-3.26703	0.00108681	0.276929
LOC100743364	1156.23	0.170858	0.199071	0.858277	0.39074	0.999911		LOC100742654	2247.3	-0.883067	0.281775	-3.13395	0.00172472	0.370032		LOC100747774	730.678	-5.0005	1.53804	-3.2512	0.00114917	0.286719
LOC100741485	2005.17	0.0606883	0.225228	0.269453	0.787581	0.999911		LOC100742098	695.43	-0.86001	0.271506	-3.16755	0.00153728	0.370032		LOC100740483	2380.45	0.680751	0.211933	3.21211	0.00131765	0.293234
LOC112214042	47.613	0.414595	0.38036	1.09001	0.275709	0.999911		LOC100747889	50112	-3.40816	1.07116	-3.18175	0.00146388	0.370032		LOC100744762	50603.5	-4.53879	1.41038	-3.21813	0.00129028	0.293234
LOC100741724	32.773	0.823806	0.419803	1.96236	0.0497201	0.999911		LOC105680789	988.791	1.61809	0.513502	3.15108	0.00162669	0.370032		LOC100740858	1406.52	1.31524	0.41079	3.20174	0.00136601	0.293234
LOC100741961	1133.46	0.0412465	0.25644	0.160842	0.872218	0.999911		LOC105680898	126.362	-1.01123	0.321191	-3.14838	0.00164178	0.370032		LOC100749877	130.587	0.961955	0.300419	3.20204	0.00136457	0.293234
LOC100742082	107.183	0.0396694	0.347732	0.11408	0.909174	0.999911		LOC100747529	1476.99	-0.784674	0.246867	-3.17853	0.00148022	0.370032		LOC100747451	20810.5	0.886636	0.274007	3.23581	0.00121297	0.293234
LOC100741842	2341.12	0.208456	0.21	0.99265	0.32088	0.999911		LOC100749889	324.381	-0.595205	0.189635	-3.13869	0.00169704	0.370032		LOC100744547	231.081	1.1653	0.362787	3.21207	0.00131783	0.293234
LOC100742284	796.19	-0.00646645	0.3152	-0.0205154	0.983632	0.999911		LOC100748374	26.1967	-4.38414	1.39353	-3.14607	0.0016548	0.370032		LOC100744031	150.627	-0.678843	0.212095	-3.20065	0.00137117	0.293234
LOC105682175	108.355	0.111146	0.235607	0.471744	0.63711	0.999911		LOC100740593	7296.44	-4.24501	1.33293	-3.18471	0.001449	0.370032		LOC100748899	2092.62	-5.07295	1.57257	-3.22589	0.0012558	0.293234
LOC100742407	1211.38	-0.0310324	0.223973	-0.138554	0.889802	0.999911		LOC105681272	913.23	0.835293	0.266929	3.12927	0.00175244	0.370032		LOC100741573	7183.78	-1.6506	0.521453	-3.16538	0.00154881	0.319943
LOC100743483	939.766	-0.165165	0.284795	-0.579942	0.561954	0.999911		LOC105681507	1692.27	0.510968	0.162664	3.14124	0.00168232	0.370032		LOC100746969	652.046	0.560437	0.177426	3.15871	0.00158468	0.319943
LOC117151210	10.0343	-0.37303	0.775232	-0.481185	0.630385	0.999911		LOC100746795	19037.7	-3.32105	1.05897	-3.13612	0.001712	0.370032		LOC100741712	7182.4	1.04316	0.330304	3.15819	0.00158753	0.319943
LOC100742532	792.845	0.0103033	0.284519	0.036213	0.971113	0.999911		LOC117151169	36.4572	-1.99718	0.639882	-3.12117	0.00180133	0.374017		LOC100746041	46.7151	-2.46563	0.781406	-3.15537	0.00160292	0.319943
LOC100743606	837.842	0.144075	0.255508	0.563874	0.57284	0.999911		LOC100743309	291.723	0.817523	0.263241	3.10561	0.00189889	0.387809		LOC112213186	13.7694	3.77984	1.20249	3.14336	0.00167022	0.327911
LOC100743722	479.769	-0.04567	0.270948	-0.168556	0.866146	0.999911		LOC100741573	7183.78	-1.57686	0.521451	-3.02399	0.00249468	0.429814		LOC112212065	173.49	-1.13153	0.360627	-3.13766	0.001703	0.328953
LOC100743841	109.862	0.497142	0.365821	1.35898	0.174154	0.999911		LOC100745936	2208.87	-0.731161	0.239691	-3.05044	0.00228509	0.429814		LOC100742851	27729.8	-3.20532	1.02463	-3.12825	0.00175848	0.334278
LOC100743959	9406.8	0.0516672	0.424114	0.121824	0.903039	0.999911		LOC100745573	252.501	-0.956744	0.317556	-3.01284	0.00258816	0.429814		LOC100748477	221.954	-4.55777	1.45938	-3.12309	0.00178961	0.334881
LOC105681035	318.032	0.141433	0.349707	0.404432	0.685895	0.999911		LOC105680572	31.1731	-2.05904	0.67874	-3.03362	0.00241638	0.429814		LOC100742654	2247.3	-0.877363	0.281798	-3.11345	0.00184913	0.340695
LOC100744077	51.1308	0.518546	0.336825	1.53951	0.123679	0.999911		LOC100745046	1316.13	-1.12594	0.374699	-3.00491	0.00265656	0.429814		LOC100748681	98414.4	1.29819	0.422736	3.07093	0.00213392	0.373996
LOC100744191	203.462	-0.021455	0.2622	-0.081827	0.934784	0.999911		LOC100741857	400.844	1.18016	0.386547	3.05308	0.00226503	0.429814		LOC100747239	1198.13	0.902292	0.293638	3.0728	0.0021206	0.373996
LOC100742649	936.413	0.0332734	0.16917	0.196686	0.844073	0.999911		LOC100744612	77.6875	-2.35255	0.772942	-3.04363	0.00233744	0.429814		LOC112213002	1398.46	0.941251	0.306794	3.06802	0.00215479	0.373996
LOC100742768	1576.89	0.201271	0.274249	0.733899	0.46301	0.999911		LOC100743503	14778.1	0.937681	0.308404	3.04043	0.0023624	0.429814		LOC100747568	79.2038	1.12428	0.365383	3.07698	0.00209108	0.373996
LOC100744309	134.453	0.527334	0.741727	0.710955	0.477112	0.999911		LOC100743903	160.416	-1.44069	0.476428	-3.02395	0.00249502	0.429814		LOC100747314	215.433	-2.2223	0.726826	-3.05754	0.0022316	0.376418
LOC117151204	0.0631577	-0.118726	4.40736	-0.0269382	0.978509	0.999911		LOC105681062	473.922	0.669732	0.220592	3.03606	0.00239692	0.429814		LOC100745153	297.85	-1.85148	0.604959	-3.06051	0.00220961	0.376418
LOC100740243	0.941424	-1.31978	2.0668	-0.638562	0.523108	0.999911		LOC105681326	926.938	-6.00172	1.9973	-3.00491	0.00265658	0.429814		LOC100749999	11393.1	-1.03994	0.34068	-3.05254	0.00226913	0.377405
LOC105680515	5.03047	-1.68135	1.01273	-1.66022	0.0968711	0.999911		LOC117152253	54.2107	1.61633	0.537232	3.00862	0.00262437	0.429814		LOC105681272	913.23	0.813681	0.266919	3.04842	0.00230048	0.377405
LOC117152218	2.94541	0.0949336	1.11119	0.0854341	0.931916	0.999911		LOC105681700	15578.7	-0.857612	0.280908	-3.053	0.00226565	0.429814		LOC105681314	1453.65	-0.742634	0.244027	-3.04325	0.00234038	0.378762
LOC100740363	0.595865	-0.592465	2.96214	-0.200013	0.841471	0.999911		LOC100747426	130.728	-0.678728	0.224876	-3.01824	0.00254247	0.429814		LOC100748331	7139.54	-3.03443	1.00114	-3.03098	0.00243761	0.389238
LOC100744792	3391.22	0.194714	0.299817	0.649442	0.516053	0.999911		LOC100744473	11.5572	-2.40449	0.795467	-3.02274	0.002505	0.429814		LOC100748687	648.335	1.63616	0.541402	3.02208	0.00251042	0.395589
LOC100744673	8.1266	0.373616	0.806257	0.463396	0.643081	0.999911		LOC100747867	1329.61	1.0208	0.339358	3.00802	0.00262952	0.429814		LOC100746211	686.175	-0.68227	0.226697	-3.00961	0.0026158	0.3957
LOC100744553	1012.19	-0.678503	0.569839	-1.19069	0.233774	0.999911		LOC105682118	81.2185	2.16305	0.725019	2.98344	0.00285032	0.438856		LOC100743492	1266.68	-0.701507	0.232496	-3.01729	0.00255048	0.3957
LOC117152235	0.812043	0.867092	2.37769	0.364679	0.715351	0.999911		LOC100741453	300.262	-0.75406	0.253411	-2.97563	0.00292383	0.438856		LOC100747047	8940.98	-4.83278	1.6095	-3.00266	0.00267633	0.3957
LOC100744431	2223.11	-0.364841	0.553083	-0.65965	0.509479	0.999911		LOC100741095	2409.41	-1.65835	0.556339	-2.98083	0.00287467	0.438856		LOC117151574	63.2411	1.08783	0.361995	3.00511	0.00265488	0.3957
LOC100744916	1398.78	-0.442202	0.545387	-0.810805	0.417478	0.999911		LOC100746815	9499.68	-2.12737	0.713704	-2.98074	0.00287549	0.438856		LOC112213513	17.1109	2.32382	0.772262	3.0091	0.00262019	0.3957
LOC100740482	59.7141	-0.0936257	0.690141	-0.135662	0.892089	0.999911		LOC112213082	58.4795	2.05296	0.686431	2.99077	0.00278271	0.438856		LOC100748812	349.461	-1.98586	0.667787	-2.9738	0.00294141	0.419361
LOC100740602	0.0631577	-0.118726	4.40736	-0.0269382	0.978509	0.999911		LOC100745470	75.0244	-2.52757	0.848929	-2.97737	0.00290736	0.438856		LOC100749912	102.073	-2.84905	0.957126	-2.97667	0.00291396	0.419361
LOC117152151	407.74	0.316087	0.189799	1.66538	0.0958365	0.999911		LOC105681539	98.2737	2.17743	0.732726	2.97168	0.00296173	0.439252		LOC100741795	2235.93	0.899945	0.302218	2.9778	0.00290324	0.419361
LOC112212586	0.325397	-2.00319	4.36714	-0.458697	0.646452	0.999911		LOC100748807	3559.39	0.718221	0.244109	2.94222	0.00325871	0.472058		LOC100748871	1397.01	-0.659077	0.22241	-2.96334	0.0030432	0.424397
LOC100745159	289.597	-0.0868464	0.27274	-0.318422	0.750165	0.999911		LOC100742560	1115.44	0.483402	0.164213	2.94375	0.00324264	0.472058		LOC100749292	79.7927	-1.40263	0.47382	-2.96026	0.00307382	0.424397
LOC100745280	796.942	-0.100187	0.174693	-0.573504	0.566304	0.999911		LOC100744819	149.563	-2.51059	0.857454	-2.92795	0.003412	0.488583		LOC100746353	1915.84	-0.70963	0.239794	-2.95933	0.00308304	0.424397
LOC100745398	6236.34	0.0489941	0.281721	0.17391	0.861936	0.999911		LOC100744580	69.3387	-2.42746	0.830912	-2.92144	0.00348413	0.493243		LOC100750103	2147.47	1.32652	0.449037	2.95414	0.00313539	0.425315
LOC100745518	1654.66	0.333979	0.304657	1.09624	0.272972	0.999911		LOC100747235	66.9799	-12.3004	4.25257	-2.89246	0.00382237	0.513689		LOC100747884	452.854	-0.915281	0.311172	-2.9414	0.00326729	0.425315
LOC100745641	2237.89	0.198919	0.314123	0.633251	0.52657	0.999911		LOC100745893	25.5235	-2.52696	0.871314	-2.90017	0.00372955	0.513689		LOC100740744	406.35	-2.13724	0.72633	-2.94251	0.00325559	0.425315
LOC100745764	8918.88	-0.194247	0.324875	-0.597912	0.549898	0.999911		LOC100750202	27.1027	1.79404	0.619806	2.89452	0.00379733	0.513689		LOC117152214	83.834	0.934814	0.317201	2.94707	0.003208	0.425315
LOC117152260	226.874	-0.0103831	0.28689	-0.0361919	0.971129	0.999911		LOC112213311	37.1186	1.3366	0.462797	2.88808	0.00387596	0.513689		LOC100745756	3034.91	1.34027	0.454247	2.95052	0.00317236	0.425315
LOC105681188	3.35723	-0.544245	1.16456	-0.46734	0.640257	0.999911		LOC100744219	16.94	-2.95591	1.02012	-2.89761	0.00376022	0.513689		LOC100744622	17801	-1.48867	0.50691	-2.93675	0.00331669	0.427104
LOC100745881	616.93	0.203239	0.210894	0.9637	0.335196	0.999911		LOC100747384	1008.12	-1.58012	0.54666	-2.8905	0.00384633	0.513689		LOC100746815	9499.68	-2.09355	0.713697	-2.93339	0.00335282	0.427163
LOC100745999	4904.04	0.00271677	0.244618	0.0111062	0.991139	0.999911		LOC105681031	39.4468	1.13704	0.39548	2.87509	0.0040391	0.528446		LOC100746761	1097.87	-3.86287	1.31963	-2.92724	0.00341988	0.431121
LOC105681115	98.2192	-0.101	0.326601	-0.309247	0.757134	0.999911		LOC100747256	962.955	0.356854	0.12423	2.87252	0.00407215	0.528446		LOC117152463	131.398	0.690234	0.236728	2.91572	0.00354867	0.432267
LOC100746240	1309.36	-0.0780198	0.225335	-0.34624	0.729162	0.999911		LOC105680266	6112.82	-1.84494	0.644704	-2.86169	0.0042139	0.541204		LOC100745901	1384.85	1.33483	0.458144	2.91356	0.00357335	0.432267
LOC100746120	4584.71	-0.227455	0.309849	-0.734082	0.462899	0.999911		LOC100747831	748.848	-1.89883	0.664295	-2.85841	0.00425764	0.541242		LOC100741191	272.118	0.713623	0.244315	2.92091	0.00349007	0.432267
LOC117151100	10093.2	-0.187581	0.299467	-0.626384	0.531063	0.999911		LOC100744092	36946	1.04849	0.367294	2.85463	0.00430865	0.542194		LOC100744505	5889.2	0.854987	0.293034	2.91771	0.00352616	0.432267
LOC100746595	3661.68	0.0262618	0.191229	0.137332	0.890768	0.999911		LOC100750148	58.7262	1.32766	0.46923	2.82944	0.00466297	0.580913		LOC100742786	1386.29	0.56574	0.194848	2.9035	0.0036902	0.441939
LOC100746477	1651.86	0.0222498	0.251615	0.0884276	0.929537	0.999911		LOC100750204	883.916	-1.02362	0.363146	-2.81875	0.00482117	0.594674		LOC117151498	256.915	0.884701	0.30592	2.89193	0.00382879	0.453996
LOC100746796	0.188809	-0.979096	4.39254	-0.222899	0.823614	0.999911		LOC100745810	2309.31	-0.428858	0.152607	-2.81021	0.00495098	0.598828		LOC100742946	1014.07	-1.18229	0.410014	-2.88353	0.00393245	0.461716
LOC100746909	0.0551253	-0.118726	4.40736	-0.0269382	0.978509	0.999911		LOC100749841	163.898	-3.21996	1.14577	-2.81031	0.00494944	0.598828		LOC100743708	3094.72	0.434936	0.151477	2.8713	0.00408784	0.473507
LOC100747031	42.2839	-0.537436	0.918779	-0.584946	0.558584	0.999911		LOC100742433	257.803	-1.50143	0.535507	-2.80375	0.00505118	0.601046		LOC100749926	24.5288	-2.81648	0.981543	-2.86944	0.00411195	0.473507
LOC100747149	0.74659	-2.23747	2.7031	-0.827744	0.407815	0.999911		LOC100749699	955.15	-1.68208	0.60014	-2.80282	0.00506581	0.601046		LOC100745340	29.3592	-3.53273	1.23483	-2.86091	0.00422428	0.481809
LOC105680206	0.332533	0.77036	4.3973	0.175189	0.860931	0.999911		LOC100749030	96.934	-1.39526	0.499	-2.79611	0.00517213	0.60219		LOC117152571	7.4961	3.13477	1.11361	2.81495	0.00487843	0.485278
LOC105680745	1.24067	1.92969	1.97593	0.976601	0.328767	0.999911		LOC100746216	31.9744	1.61162	0.57598	2.79805	0.00514115	0.60219		LOC105680613	145.167	-3.49826	1.23053	-2.8429	0.00447053	0.485278
LOC100747509	11.2247	0.548324	0.859072	0.638275	0.523295	0.999911		LOC100749192	392.507	-1.59974	0.576957	-2.77273	0.00555888	0.612854		LOC100743088	162.81	1.26925	0.446372	2.84349	0.00446229	0.485278
LOC100740846	457.335	0.0481523	0.329251	0.146248	0.883726	0.999911		LOC100744436	16465.4	-1.7235	0.619818	-2.78065	0.00542503	0.612854		LOC105681067	17.748	-3.41415	1.21574	-2.8083	0.00498033	0.485278
LOC100747269	3056.99	-0.262283	0.285442	-0.918865	0.358166	0.999911		LOC100745017	1956.05	-0.646664	0.233205	-2.77294	0.00555519	0.612854		LOC100747277	433.707	0.769022	0.271875	2.82858	0.00467546	0.485278
LOC100747625	10870.2	-0.034134	0.189681	-0.179954	0.857188	0.999911		LOC105680848	2219.77	0.629811	0.225982	2.787	0.00531982	0.612854		LOC100740491	17361.5	-1.30428	0.464575	-2.80747	0.00499324	0.485278
LOC105681239	82.4007	-0.0366507	0.400623	-0.0914845	0.927108	0.999911		LOC100749917	2774.01	0.610524	0.219626	2.77984	0.00543865	0.612854		LOC105680379	248.138	-4.02384	1.43338	-2.80725	0.00499662	0.485278
LOC100747747	916.863	0.102832	0.174211	0.590271	0.555009	0.999911		LOC100744111	30154.1	-1.81593	0.654755	-2.77346	0.00554643	0.612854		LOC100746967	9186.4	-0.621741	0.220965	-2.81375	0.00489675	0.485278
LOC105680549	40.1363	-0.410203	0.327423	-1.25282	0.21027	0.999911		LOC100740573	2829.52	-0.698555	0.252764	-2.76367	0.00571562	0.624134		LOC100745134	2282.83	-0.754293	0.268867	-2.80545	0.00502459	0.485278
LOC100747990	449.172	-0.177323	0.268181	-0.661206	0.50848	0.999911		LOC100749518	83.3199	-0.805824	0.291853	-2.76106	0.00576139	0.624134		LOC100746976	180.292	0.935575	0.33182	2.81952	0.00480953	0.485278
LOC117152250	0.126315	-0.118733	4.40736	-0.0269396	0.978508	0.999911		LOC100747031	42.2839	2.43484	0.886309	2.74716	0.00601132	0.640077		LOC117151721	113.197	1.25733	0.447307	2.8109	0.00494038	0.485278
LOC100748114	3969.22	0.0343916	0.26697	0.128822	0.897498	0.999911		LOC100744729	2168.07	0.99815	0.363077	2.74914	0.00597519	0.640077		LOC100748852	4859.58	0.778822	0.277161	2.81	0.00495411	0.485278
LOC100748236	2149.41	0.00196304	0.154716	0.012688	0.989877	0.999911		LOC100745531	143.052	-1.77695	0.648738	-2.73909	0.00616095	0.644984		LOC117151973	353.767	0.982038	0.34868	2.81644	0.00485587	0.485278
LOC100748551	5316.28	-0.10551	0.312979	-0.337114	0.736031	0.999911		LOC117151104	42.9223	-2.3647	0.86278	-2.74079	0.00612913	0.644984		LOC100742475	2148	-0.677084	0.237675	-2.84878	0.00438878	0.485278
LOC100748865	2143.45	-0.148511	0.380772	-0.390025	0.696518	0.999911		LOC100741253	253.213	0.890609	0.326761	2.72556	0.00641917	0.655492		LOC105681466	70.6697	-2.88991	1.02063	-2.83149	0.00463314	0.485278
LOC100740967	1339.45	-0.114886	0.278197	-0.412965	0.679632	0.999911		LOC100748288	12603.1	0.410917	0.150658	2.72747	0.00638219	0.655492		LOC105681820	347.187	0.724168	0.254002	2.85104	0.00435768	0.485278
LOC100748351	4076.61	-0.0727574	0.154884	-0.469755	0.63853	0.999911		LOC100745620	53.1704	-1.33144	0.487543	-2.73092	0.00631585	0.655492		LOC100744593	31585.7	-1.50434	0.531587	-2.8299	0.00465632	0.485278
LOC100748747	3387.39	-0.222983	0.303716	-0.734183	0.462837	0.999911		LOC105682158	180.692	-3.03545	1.11681	-2.71796	0.00656851	0.664966		LOC100749425	1339.17	-0.500921	0.176402	-2.83965	0.00451627	0.485278
LOC105681011	6.2962	0.466961	0.928942	0.50268	0.615189	0.999911		LOC117151721	113.197	1.21616	0.447869	2.71544	0.0066187	0.664966		LOC100742002	1194.76	-4.59328	1.62489	-2.82683	0.0047012	0.485278
LOC100748985	181.474	-0.0173658	0.21024	-0.0826002	0.934169	0.999911		LOC105680849	405.42	1.01784	0.375584	2.71003	0.00672764	0.666019		LOC100748201	86.2998	-3.69199	1.32739	-2.78138	0.00541276	0.501776
LOC100749106	1231.22	0.000666814	0.170642	0.00390768	0.996882	0.999911		LOC100748737	2238.62	0.628092	0.231801	2.70962	0.0067361	0.666019		LOC117151169	36.4572	-1.77519	0.638349	-2.78091	0.0054207	0.501776
LOC100749660	446.56	0.192764	0.272207	0.708154	0.478849	0.999911		LOC100749977	92.0893	-1.29423	0.478196	-2.70649	0.00679993	0.667036		LOC100749235	727.001	-0.895903	0.321434	-2.7872	0.0053165	0.501776
LOC100741204	248.664	-0.0759267	0.192284	-0.394868	0.69294	0.999911		LOC100746761	1097.87	-3.56497	1.31916	-2.70245	0.00688297	0.669907		LOC100745458	18962.2	-3.11482	1.1207	-2.77935	0.0054468	0.501776
LOC100749545	676.418	0.43303	0.219414	1.97357	0.0484305	0.999911		LOC100740276	149.234	-0.73455	0.273639	-2.68437	0.0072666	0.693648		LOC100749011	223.231	0.607738	0.217769	2.79075	0.00525858	0.501776
LOC100749428	351.415	0.0518269	0.174633	0.296776	0.766638	0.999911		LOC100745726	3139.72	-1.54223	0.575237	-2.68104	0.00733938	0.693648		LOC100740120	38.6012	-3.16286	1.13611	-2.78393	0.00537039	0.501776
LOC100749223	939.057	-0.335214	0.291574	-1.14967	0.250281	0.999911		LOC100745134	2282.83	-0.719942	0.268831	-2.67805	0.00740529	0.693648		LOC100744637	134.361	-1.1445	0.41465	-2.76017	0.00577715	0.512867
LOC117151595	0.246382	-0.0418563	4.39684	-0.00951962	0.992405	0.999911		LOC112212954	9.57701	2.06273	0.768269	2.68491	0.00725494	0.693648		LOC100740615	1459.06	0.514936	0.186498	2.76108	0.00576108	0.512867
LOC112213680	4.56885	0.260643	1.08572	0.240065	0.81028	0.999911		LOC100748711	12.7709	1.70478	0.636422	2.6787	0.00739086	0.693648		LOC100741799	6230.63	0.398664	0.144239	2.76391	0.00571125	0.512867
LOC100750016	32511.5	0.00936945	0.19279	0.0485992	0.961239	0.999911		LOC117152027	1560.89	1.31436	0.49173	2.67293	0.00751917	0.699058		LOC100743074	135.328	-1.01697	0.368475	-2.75993	0.00578132	0.512867
LOC100749895	3408.62	0.414782	0.342727	1.21024	0.226187	0.999911		LOC100745774	934.073	-3.67304	1.37915	-2.66326	0.00773885	0.714152		LOC100744580	69.3387	-2.29235	0.82787	-2.76897	0.00562336	0.512867
LOC112213745	0.167777	1.57627	4.3731	0.360447	0.718513	0.999911		LOC100747192	1122.62	-1.10809	0.417428	-2.65458	0.00794078	0.721393		LOC100749468	7733.68	-0.684546	0.248816	-2.75122	0.00593746	0.515268
LOC100749777	130.561	0.0715268	0.314066	0.227744	0.819845	0.999911		LOC100741540	603.225	0.842332	0.317568	2.65245	0.00799103	0.721393		LOC100747195	1397.39	-0.869973	0.315863	-2.75428	0.00588221	0.515268
LOC100739998	168.421	-0.136807	0.235827	-0.580115	0.561837	0.999911		LOC100749598	140.745	-1.36475	0.513862	-2.65586	0.0079107	0.721393		LOC100740708	14752.9	-0.88065	0.320044	-2.75165	0.00592963	0.515268
LOC112212561	0.0551253	-0.118726	4.40736	-0.0269382	0.978509	0.999911		LOC112213161	23.1513	1.18706	0.448631	2.64596	0.00814587	0.72861		LOC105682114	1106.66	-1.03525	0.377248	-2.74421	0.00606572	0.518229
LOC100741322	839.462	0.242883	0.192879	1.25925	0.207939	0.999911		LOC100745400	2839.92	-1.14547	0.434376	-2.63704	0.0083634	0.72861		LOC112212092	15.091	-3.12764	1.13972	-2.74422	0.00606549	0.518229
LOC112214069	0.0785587	-1.08047	4.40736	-0.245151	0.80634	0.999911		LOC100749557	785.385	0.838431	0.317595	2.63994	0.00829207	0.72861		LOC100743387	1214.9	0.551791	0.201216	2.74228	0.0061014	0.518229
LOC112214070	89.4531	0.85478	0.742003	1.15199	0.249325	0.999911		LOC100749911	11.5124	-3.99683	1.5156	-2.63713	0.00836101	0.72861		LOC105681782	93.597	0.882493	0.323301	2.72963	0.00634047	0.523679
LOC117152547	0.104012	0.843068	4.40736	0.191287	0.848301	0.999911		LOC112212677	15.752	1.92379	0.727649	2.64385	0.00819687	0.72861		LOC100742026	213.232	1.24112	0.454361	2.73158	0.00630322	0.523679
LOC100744750	1.4149	1.26173	1.97011	0.640437	0.521889	0.999911		LOC100741527	3664.75	-3.84608	1.46514	-2.62505	0.00866353	0.735587		LOC112213057	25.5044	1.54786	0.566309	2.73324	0.00627156	0.523679
LOC105681630	0.0628841	-0.118719	4.40736	-0.0269366	0.97851	0.999911		LOC100744659	294.921	-2.87593	1.09565	-2.62487	0.00866818	0.735587		LOC100749333	2662.87	-1.03453	0.378558	-2.73282	0.00627942	0.523679
LOC117152470	0.130959	0.757121	4.3952	0.172261	0.863232	0.999911		LOC117151966	19.6477	1.78833	0.680737	2.62705	0.00861292	0.735587		LOC100742870	329.077	-1.01294	0.3718	-2.72442	0.00644145	0.528376
LOC105682060	0.067801	0.832657	4.40602	0.188982	0.850107	0.999911		LOC117152037	2.15487	-4.32013	1.6464	-2.62399	0.00869057	0.735587		LOC112212828	347.071	0.991035	0.364765	2.71692	0.00658935	0.533203
LOC105682061	0.15697	-0.118684	4.40736	-0.0269287	0.978517	0.999911		LOC117152528	120.136	1.27469	0.48613	2.62211	0.00873872	0.735587		LOC100744499	65.5145	-2.59086	0.953108	-2.71833	0.00656123	0.533203
LOC100741444	0.68131	-1.08051	2.8847	-0.374565	0.707984	0.999911		LOC112213194	45.5933	1.02742	0.392182	2.61976	0.00879914	0.735702		LOC100746022	496.069	-0.795028	0.293263	-2.71097	0.00670863	0.539212
LOC100741564	4.49395	0.963223	1.09728	0.877824	0.380039	0.999911		LOC100740609	962.958	-0.430688	0.164554	-2.6173	0.00886278	0.736083		LOC100746604	6044.97	0.782005	0.290307	2.69371	0.0070661	0.564157
LOC117152549	0.47698	-0.100244	4.40497	-0.0227571	0.981844	0.999911		LOC100747239	1198.13	0.76493	0.293715	2.60432	0.00920554	0.754491		LOC100743752	4053.36	-0.995142	0.370253	-2.68773	0.00719393	0.57056
LOC100744869	0.442272	1.80405	3.68843	0.48911	0.624764	0.999911		LOC100748331	7139.54	-2.60837	1.00107	-2.60558	0.00917182	0.754491		LOC100746825	235.921	-1.54056	0.575273	-2.67796	0.00740715	0.583606
LOC112214051	220.191	0.427715	0.560368	0.763276	0.445299	0.999911		LOC100749023	727.779	0.780552	0.300027	2.6016	0.00927889	0.755532		LOC100749590	57.8593	-2.02648	0.761108	-2.66253	0.0077555	0.607058
LOC100741684	1738.64	0.0746311	0.211997	0.352039	0.724809	0.999911		LOC100747399	54644.4	-1.85513	0.717588	-2.58523	0.00973143	0.782156		LOC112212310	18.3932	-1.38916	0.522395	-2.6592	0.00783255	0.609108
LOC112214074	0.0628841	-0.118719	4.40736	-0.0269366	0.97851	0.999911		LOC100744632	13023.3	-4.39553	1.69995	-2.58568	0.00971861	0.782156		LOC100741417	2769.45	-0.518165	0.195461	-2.65098	0.00802576	0.616132
LOC100742043	815.038	-0.491941	0.488049	-1.00798	0.313466	0.999911		LOC100742755	520.3	-0.838912	0.325462	-2.57761	0.00994874	0.784456		LOC100741801	934.877	0.625838	0.235946	2.65246	0.00799076	0.616132
LOC105682075	38.1594	-0.122079	0.375889	-0.324775	0.745352	0.999911		LOC112213057	25.5044	1.46395	0.568048	2.57715	0.00996183	0.784456		LOC117152094	20.1164	1.48238	0.565536	2.6212	0.00876204	0.625338
LOC100742285	2.21486	-1.77581	1.53616	-1.156	0.24768	0.999911		LOC100743114	6.7647	2.23231	0.866776	2.57542	0.0100119	0.784456		LOC100741887	5873.33	1.07462	0.41572	2.58495	0.0097392	0.625338
LOC100741924	1879.48	0.185045	0.226615	0.81656	0.41418	0.999911		LOC100749926	24.5288	-2.50884	0.971862	-2.58147	0.00983792	0.784456		LOC100740608	1295.93	1.15605	0.441594	2.6179	0.00884731	0.625338
LOC100741804	674.647	0.0909933	0.196181	0.463822	0.642775	0.999911		LOC100749580	2814.3	-0.574262	0.223356	-2.57106	0.0101388	0.789434		LOC100749666	107.038	-1.13218	0.433238	-2.61331	0.0089671	0.625338
LOC100742165	4179.08	0.0323493	0.129328	0.250133	0.802485	0.999911		LOC100748201	86.2998	-3.40205	1.32648	-2.56473	0.0103256	0.798983		LOC105680346	567.702	0.596277	0.230757	2.58401	0.00976599	0.625338
LOC100742408	378.495	-0.127298	0.2428	-0.524292	0.600076	0.999911		LOC100744955	913.416	0.91565	0.357714	2.55973	0.0104754	0.801069		LOC100749871	1082.44	-0.677353	0.261119	-2.59404	0.00948545	0.625338
LOC100745113	2692.81	-0.28526	0.198825	-1.43472	0.151366	0.999911		LOC100747735	6879.73	0.463348	0.181028	2.55954	0.0104812	0.801069		LOC100749906	71.0627	-1.84461	0.705837	-2.61337	0.00896554	0.625338
LOC100742533	11118.4	-0.119158	0.276646	-0.430722	0.66667	0.999911		LOC100747806	15.5661	-1.34796	0.527226	-2.55671	0.0105668	0.80269		LOC100745453	232.47	1.32495	0.513103	2.58222	0.0098166	0.625338
LOC100742650	314.397	0.0830105	0.163018	0.509211	0.610604	0.999911		LOC112213021	41.2766	0.905312	0.355278	2.54818	0.0108287	0.817597		LOC100749316	743.868	-0.818847	0.316286	-2.58895	0.00962705	0.625338
LOC100742885	1699.34	-0.0973832	0.177489	-0.548673	0.58323	0.999911		LOC100747511	3088.91	0.815791	0.323334	2.52306	0.0116338	0.857482		LOC100745651	22257.2	-4.6389	1.78044	-2.60548	0.00917445	0.625338
LOC100742769	1497.63	-0.0294938	0.582467	-0.0506361	0.959616	0.999911		LOC100747884	452.854	-0.785032	0.310826	-2.52563	0.0115491	0.857482		LOC100744247	2365.03	1.06786	0.412666	2.58772	0.00966136	0.625338
LOC112214044	0.220275	-1.46339	4.38076	-0.33405	0.738342	0.999911		LOC100743855	366.893	-0.752705	0.298441	-2.52213	0.0116648	0.857482		LOC117151457	5.48428	3.21403	1.23696	2.59833	0.00936777	0.625338
LOC100743002	3989.27	-0.266821	0.646389	-0.412787	0.679762	0.999911		LOC100743105	2432.73	-1.62312	0.643007	-2.52426	0.0115943	0.857482		LOC105680546	29.4253	-1.2212	0.470165	-2.5974	0.00939337	0.625338
LOC100745232	10.6471	-0.771871	0.868702	-0.888534	0.374254	0.999911		LOC100742684	1054.93	0.532457	0.211206	2.52103	0.0117011	0.857482		LOC100749404	769.602	0.966562	0.367434	2.63057	0.0085241	0.625338
LOC100743124	11.7969	-0.356665	0.737982	-0.483298	0.628884	0.999911		LOC105680659	1905.34	-0.892429	0.354458	-2.51773	0.0118114	0.860502		LOC100746139	1013.52	0.482082	0.18612	2.59018	0.00959268	0.625338
LOC100743365	411.846	0.105153	0.265549	0.395982	0.692118	0.999911		LOC100749425	1339.17	-0.442587	0.176395	-2.50906	0.0121052	0.873115		LOC112212744	47.6001	1.28081	0.489952	2.61416	0.00894465	0.625338
LOC100743484	726.7	-0.115219	0.268475	-0.429163	0.667805	0.999911		LOC105681845	32105.5	-0.924664	0.368613	-2.5085	0.0121247	0.873115		LOC100740339	1320.71	0.836518	0.323902	2.58263	0.00980501	0.625338
LOC100743607	285.03	0.0554862	0.200474	0.276775	0.781953	0.999911		LOC100749907	445.904	-1.1338	0.453861	-2.49812	0.0124854	0.877202		LOC100748817	5832.14	-1.74074	0.665235	-2.61674	0.00887751	0.625338
LOC100743842	1504.03	0.0266598	0.147719	0.180477	0.856778	0.999911		LOC100742588	13039.2	-1.47958	0.592085	-2.49892	0.0124571	0.877202		LOC100741345	1049.44	0.482929	0.182982	2.63922	0.00830979	0.625338
LOC100743723	415.644	0.070245	0.274877	0.255551	0.798298	0.999911		LOC100740177	109.966	-1.7395	0.696705	-2.49676	0.0125335	0.877202		LOC100743108	2003.91	-1.11867	0.430071	-2.60112	0.00929189	0.625338
LOC100743960	474.829	0.0740022	0.24538	0.301582	0.762971	0.999911		LOC100740632	694.438	-0.508489	0.203525	-2.49842	0.0124749	0.877202		LOC100742519	21952.4	-0.931968	0.357367	-2.60787	0.00911065	0.625338
LOC100744078	4285.06	-0.0507209	0.453743	-0.111783	0.910995	0.999911		LOC100741802	883.474	-1.12884	0.451787	-2.49862	0.0124679	0.877202		LOC100742066	12068.2	0.79629	0.306484	2.59815	0.00937281	0.625338
LOC100744192	845.973	-0.134932	0.182083	-0.741047	0.458665	0.999911		LOC100741570	13110.3	0.674148	0.271218	2.48563	0.0129323	0.893159		LOC112213210	6.99163	2.16354	0.822106	2.6317	0.00849582	0.625338
LOC100744391	1687.85	0.176557	0.252141	0.700234	0.483781	0.999911		LOC100743380	271.77	-0.648749	0.261014	-2.4855	0.0129371	0.893159		LOC100740151	225.664	-2.03122	0.776337	-2.61642	0.0088858	0.625338
LOC117152556	54.4227	0.586142	0.30384	1.92911	0.0537167	0.999911		LOC100748578	127.846	-1.02943	0.414609	-2.48289	0.0130321	0.893159		LOC117151995	18.3945	-1.30847	0.498562	-2.62449	0.00867786	0.625338
LOC100744513	495.165	0.112876	0.194742	0.579619	0.562171	0.999911		LOC117151103	115.076	0.719712	0.28992	2.48245	0.0130482	0.893159		LOC100747495	56282.5	-1.47131	0.562399	-2.61613	0.0088933	0.625338
LOC100744633	7895.75	-0.00112213	0.195697	-0.00573404	0.995425	0.999911		LOC100740917	157.324	-0.704839	0.284766	-2.47515	0.013318	0.906641		LOC100749061	1781.09	-1.04366	0.402737	-2.59143	0.0095579	0.625338
LOC112214075	0.173135	-0.118734	4.40736	-0.02694	0.978508	0.999911		LOC100744997	1546.31	0.735543	0.29769	2.47083	0.0134799	0.912674		LOC100744708	70.5367	1.10725	0.427746	2.58858	0.00963723	0.625338
LOC100745475	2.59481	-0.259848	1.29304	-0.20096	0.84073	0.999911		LOC100747585	1406.89	1.60347	0.651481	2.46127	0.0138447	0.91356		LOC100740356	3177.66	-1.82754	0.699664	-2.61203	0.00900077	0.625338
LOC112214076	0.309266	0.194667	4.36767	0.04457	0.96445	0.999911		LOC105680539	129.83	-1.2605	0.511009	-2.46669	0.0136367	0.91356		LOC100742923	1008.04	0.548789	0.210894	2.6022	0.00926266	0.625338
LOC112214080	0.477641	0.808203	3.63621	0.222265	0.824107	0.999911		LOC105680622	867.345	1.29915	0.527717	2.46183	0.013823	0.91356		LOC100749544	27674.4	-1.35276	0.518945	-2.60675	0.00914051	0.625338
LOC100745353	531.212	-0.317055	0.196503	-1.61348	0.10664	0.999911		LOC117151634	356.126	1.01122	0.411233	2.45899	0.0139329	0.91356		LOC100744632	13023.3	-4.47766	1.69994	-2.634	0.00843845	0.625338
LOC100745594	467.633	-0.162787	0.41033	-0.396721	0.691573	0.999911		LOC100743978	1412.23	-1.17348	0.477044	-2.4599	0.0138976	0.91356		LOC112212954	9.57701	1.98814	0.770597	2.58	0.00987997	0.626045
LOC117152571	7.4961	-0.38149	1.28991	-0.295749	0.767421	0.999911		LOC117152325	20207.8	0.811956	0.329725	2.46252	0.0137963	0.91356		LOC100747598	153.286	-1.21958	0.473531	-2.5755	0.0100096	0.627616
LOC117152568	15.3564	-0.247181	0.830741	-0.297542	0.766052	0.999911		LOC100746333	1403.37	-1.53193	0.623978	-2.45509	0.0140848	0.918681		LOC105681215	323.732	-3.33184	1.29343	-2.57597	0.00999595	0.627616
LOC117152572	0.0894123	-0.118719	4.40736	-0.0269366	0.97851	0.999911		LOC105680624	3447.69	1.00284	0.409488	2.449	0.0143253	0.919633		LOC100750080	710.431	0.915519	0.355741	2.57355	0.010066	0.627867
LOC117152589	1.02369	-1.88162	2.05995	-0.913428	0.361017	0.999911		LOC117152561	619.053	0.407918	0.167024	2.44227	0.0145954	0.919633		LOC100747300	5505.42	-0.632315	0.24619	-2.56841	0.0102167	0.630696
LOC105682112	0.214161	0.344435	4.36424	0.078922	0.937095	0.999911		LOC100750022	804.739	0.438781	0.179303	2.44715	0.0143993	0.919633		LOC100742356	10303.7	0.783692	0.304954	2.56987	0.0101736	0.630696
LOC105682111	125.727	0.679221	0.467123	1.45405	0.145932	0.999911		LOC100745934	519.057	-1.80516	0.736669	-2.45044	0.0142684	0.919633		LOC100743503	14778.1	0.791063	0.308409	2.56498	0.010318	0.63103
LOC100748191	376.149	0.276236	0.542657	0.509044	0.610722	0.999911		LOC100743063	822.35	-0.881885	0.362119	-2.43535	0.0148775	0.919633		LOC100748471	60.6931	1.74147	0.679025	2.56467	0.0103275	0.63103
LOC100745715	31813.1	0.00597574	0.375708	0.0159053	0.98731	0.999911		LOC100741618	12574.5	0.964194	0.395441	2.43828	0.0147575	0.919633		LOC100745803	2251.18	0.570365	0.222922	2.55859	0.0105097	0.633667
LOC100745922	905.52	-0.0945462	0.212595	-0.444725	0.656519	0.999911		LOC100740982	374.982	-0.807982	0.331835	-2.43489	0.0148963	0.919633		LOC100749841	163.898	-2.92764	1.14522	-2.55639	0.0105766	0.633667
LOC100746241	4913.08	0.010177	0.339277	0.0299961	0.97607	0.999911		LOC100749292	79.7927	-1.15172	0.471603	-2.44215	0.0146003	0.919633		LOC100740593	7296.44	-3.40841	1.33272	-2.55748	0.0105432	0.633667
LOC112214141	5.93669	-0.510935	0.866682	-0.589529	0.555506	0.999911		LOC100750126	2480.72	-0.649067	0.266609	-2.43452	0.0149114	0.919633		LOC100747941	26712.6	-0.792599	0.31007	-2.5562	0.0105823	0.633667
LOC100747708	4338.91	-0.0549078	0.150729	-0.364282	0.715647	0.999911		LOC100743516	27.3355	1.04741	0.429246	2.44012	0.0146824	0.919633		LOC100746175	104.893	-0.800653	0.313557	-2.55345	0.0106661	0.63551
LOC100746043	8253.77	-0.176066	0.250407	-0.703119	0.481981	0.999911		LOC117152352	93.5389	0.964687	0.394492	2.44539	0.0144697	0.919633		LOC117151572	57.5411	0.859565	0.337277	2.54854	0.0108175	0.638239
LOC112214144	4.04107	-0.598101	1.1419	-0.523775	0.600435	0.999911		LOC100742002	1194.76	-3.94624	1.62325	-2.43108	0.0150538	0.923844		LOC100744462	6231.54	-0.635035	0.249179	-2.54851	0.0108185	0.638239
LOC105682115	7.97213	0.279907	0.727389	0.38481	0.700378	0.999911		LOC100744749	1086.56	-3.11165	1.28448	-2.42249	0.0154147	0.941352		LOC100750022	804.739	0.455838	0.179271	2.54273	0.0109989	0.640249
LOC100746363	968.2	-0.14872	0.259194	-0.573777	0.566118	0.999911		LOC112214152	12.0916	2.54291	1.05353	2.41371	0.015791	0.950357		LOC100747779	951.385	0.630618	0.248051	2.54229	0.011013	0.640249
LOC112212005	52.8197	-0.36886	0.589733	-0.625469	0.531663	0.999911		LOC105680876	862.465	-0.81003	0.335426	-2.41493	0.0157382	0.950357		LOC100742920	4.77429	-2.52364	0.992594	-2.54247	0.0110071	0.640249
LOC100746556	33.4782	-0.378073	0.781759	-0.483618	0.628657	0.999911		LOC100743387	1214.9	0.486203	0.201352	2.4147	0.0157482	0.950357		LOC100745085	23079.5	-1.58841	0.625333	-2.5401	0.0110821	0.641154
LOC117152609	0.313939	-0.17446	4.33932	-0.0402044	0.96793	0.999911		LOC112213002	1398.46	0.740112	0.30689	2.41165	0.0158806	0.951157		LOC105680539	129.83	-1.2946	0.511267	-2.53215	0.0113365	0.646574
LOC117152608	0.213365	0.742811	4.39275	0.169099	0.865718	0.999911		LOC100745009	61.8601	-1.73264	0.721546	-2.40129	0.0163374	0.957983		LOC105681063	8450.56	1.23522	0.487362	2.53449	0.0112611	0.646574
LOC100747830	18.1099	0.0554519	0.558948	0.0992077	0.920973	0.999911		LOC100741136	303.814	-2.70123	1.12357	-2.40414	0.0162105	0.957983		LOC100741154	2717.25	-0.708905	0.279966	-2.53211	0.0113377	0.646574
LOC117152606	0.118009	-0.118729	4.40736	-0.0269388	0.978509	0.999911		LOC100743108	2003.91	-1.0311	0.430056	-2.39759	0.0165034	0.957983		LOC100743649	5810.55	0.537272	0.21262	2.52691	0.0115072	0.646883
LOC117152595	1314.66	0.0237546	1.14747	0.0207017	0.983484	0.999911		LOC100744909	1336.34	0.487996	0.203463	2.39845	0.0164645	0.957983		LOC100745127	603.066	-0.565323	0.223596	-2.52832	0.0114608	0.646883
LOC100746677	4376.85	0.215348	1.17453	0.183349	0.854524	0.999911		LOC105681519	1287.75	-0.793855	0.331196	-2.39694	0.0165329	0.957983		LOC100740214	245.7	-1.63324	0.64641	-2.52663	0.0115162	0.646883
LOC100746797	138.019	-0.215977	0.438794	-0.492206	0.622574	0.999911		LOC100749333	2662.87	-0.90963	0.378529	-2.40307	0.0162582	0.957983		LOC100745034	38.7761	1.7977	0.711871	2.52532	0.0115592	0.646883
LOC117152587	43.9133	-0.493511	0.675998	-0.730047	0.465361	0.999911		LOC100740757	535.434	-0.713737	0.297142	-2.402	0.0163055	0.957983		LOC100746207	5994.68	-1.45999	0.58099	-2.51293	0.0119732	0.660791
LOC112214111	4.56976	-2.06625	1.45538	-1.41973	0.155686	0.999911		LOC100740708	14752.9	-0.765193	0.320039	-2.39094	0.0168054	0.969268		LOC100745902	644.181	-1.54901	0.615893	-2.51506	0.0119012	0.660791
LOC100747950	184.082	0.0394963	0.232025	0.170224	0.864834	0.999911		LOC100750072	1996.67	0.662734	0.277868	2.38507	0.0170759	0.972051		LOC100747948	684.157	-0.856955	0.341006	-2.51302	0.0119703	0.660791
LOC117152586	256.999	-0.222415	0.404822	-0.549415	0.58272	0.999911		LOC100747882	11261.5	-3.69923	1.55116	-2.38481	0.0170878	0.972051		LOC100745400	2839.92	-1.08876	0.434357	-2.50661	0.0121896	0.664288
LOC100746910	62.9345	-0.361473	0.423616	-0.853302	0.393492	0.999911		LOC100749840	13946.3	0.442627	0.18545	2.38677	0.0169969	0.972051		LOC100749331	236.008	1.21969	0.486667	2.50622	0.012203	0.664288
LOC100747032	17220.5	0.122318	0.370063	0.330533	0.740997	0.999911		LOC100746046	4299.59	0.836141	0.352738	2.37043	0.0177674	0.976837		LOC100740683	667.815	-0.945399	0.377167	-2.50658	0.0121904	0.664288
LOC117152585	13.4129	0.0117611	0.632845	0.0185845	0.985173	0.999911		LOC105680613	145.167	-2.90024	1.22641	-2.36482	0.0180389	0.976837		LOC100744919	23.1858	3.71302	1.48893	2.49375	0.0126401	0.671238
LOC100747231	8041.11	0.0393072	0.271364	0.14485	0.884829	0.999911		LOC100740369	508.834	0.771878	0.326164	2.36653	0.0179557	0.976837		LOC100747276	361.524	0.5028	0.202316	2.48522	0.0129472	0.671238
LOC100747471	30100.5	0.234211	0.347118	0.67473	0.499847	0.999911		LOC105682161	276.668	-0.449634	0.18911	-2.37763	0.0174243	0.976837		LOC100742501	5529.65	1.28026	0.515116	2.48539	0.0129409	0.671238
LOC100747351	1394.22	0.30811	0.384909	0.800474	0.423436	0.999911		LOC100747314	215.433	-1.71735	0.725444	-2.36731	0.017918	0.976837		LOC100749518	83.3199	-0.726027	0.291123	-2.49388	0.0126355	0.671238
LOC100740883	146.856	0.153056	0.605401	0.252817	0.800409	0.999911		LOC100746920	346.672	-0.940436	0.397527	-2.36572	0.0179952	0.976837		LOC117151777	11.3381	2.4363	0.980255	2.48537	0.0129418	0.671238
LOC100743048	12026.7	-0.390898	0.485919	-0.804451	0.421137	0.999911		LOC100748968	697.17	0.880194	0.372439	2.36332	0.018112	0.976837		LOC100742306	7075.24	2.38008	0.95713	2.48668	0.0128942	0.671238
LOC100743168	5642.53	-0.347214	0.508705	-0.682546	0.494894	0.999911		LOC100744902	120.761	-0.817073	0.345341	-2.36599	0.0179819	0.976837		LOC100746462	1814.19	-0.61487	0.247003	-2.48932	0.0127987	0.671238
LOC100742927	997.957	-0.516904	0.367802	-1.40539	0.159906	0.999911		LOC100745142	215.058	-0.570496	0.23978	-2.37925	0.0173479	0.976837		LOC100748178	1741.29	0.451434	0.181554	2.48649	0.0129009	0.671238
LOC100743288	3378.33	-0.136247	0.19447	-0.700607	0.483548	0.999911		LOC112213208	149.582	0.743835	0.314744	2.3633	0.0181128	0.976837		LOC100740801	1679.47	-0.54489	0.218605	-2.49258	0.012682	0.671238
LOC100743407	19.5628	0.220731	0.671666	0.328632	0.742434	0.999911		LOC100747184	4849.84	-1.47147	0.619444	-2.37547	0.0175268	0.976837		LOC100746711	3191.87	-0.890368	0.358002	-2.48705	0.0128808	0.671238
LOC100741005	11.5882	0.34345	0.692387	0.496038	0.619867	0.999911		LOC100749148	3514.55	-0.516377	0.217322	-2.37609	0.017497	0.976837		LOC105681810	381.923	0.902351	0.360945	2.49996	0.0124206	0.671238
LOC105682183	1237	-0.107813	0.330631	-0.326081	0.744363	0.999911		LOC100748342	433.313	0.475436	0.202281	2.35038	0.0187545	0.983245		LOC100746878	595.724	-3.06389	1.23552	-2.47983	0.0131445	0.677613
LOC100743608	1208.95	-0.00302503	0.232666	-0.0130016	0.989627	0.999911		LOC112213210	6.99163	1.94373	0.826411	2.35202	0.0186718	0.983245		LOC105680336	49.5978	0.777497	0.314048	2.47573	0.0132965	0.677613
LOC100741125	1653.93	-0.348847	0.389778	-0.89499	0.370793	0.999911		LOC100747774	730.678	-3.57574	1.52164	-2.34992	0.0187776	0.983245		LOC100745435	15.3107	-2.41982	0.977249	-2.47616	0.0132804	0.677613
LOC117151144	66.1583	-0.268583	0.345347	-0.777718	0.436735	0.999911		LOC100748258	1184.06	-0.693305	0.293885	-2.3591	0.0183192	0.983245		LOC100746158	1960.23	0.382846	0.154531	2.47748	0.0132314	0.677613
LOC100743724	4265.25	-0.179958	0.326235	-0.55162	0.581209	0.999911		LOC100744980	5446.13	-0.616915	0.262456	-2.35055	0.0187458	0.983245		LOC112214112	2.68062	-4.22309	1.71905	-2.45665	0.014024	0.67765
LOC100741244	167.199	-0.166113	0.241829	-0.686903	0.492144	0.999911		LOC105681304	118.291	0.965526	0.410184	2.35389	0.0185782	0.983245		LOC105680282	7.32535	-2.63926	1.07443	-2.45643	0.0140324	0.67765
LOC100744156	102.507	0.196471	0.281635	0.697608	0.485422	0.999911		LOC100742446	1756.59	-0.481984	0.205118	-2.34979	0.0187841	0.983245		LOC100749872	2246.08	-0.798114	0.324909	-2.45642	0.0140328	0.67765
LOC100744041	609.053	0.0887634	0.208303	0.426126	0.670016	0.999911		LOC100748202	565.504	-0.59098	0.252261	-2.34274	0.0191428	0.997831		LOC100741383	6177.28	-0.620455	0.252578	-2.45649	0.0140302	0.67765
LOC100744274	528.918	0.136271	0.225529	0.604228	0.545692	0.999911		LOC100740157	568.406	-0.221649	0.267313	-0.829174	0.407006	0.999298		LOC100748374	26.1967	-3.31204	1.34278	-2.46656	0.0136418	0.67765
LOC100744392	765.776	-0.0130261	0.152194	-0.0855886	0.931793	0.999911		LOC100742884	561.49	0.0227942	0.190594	0.119596	0.904803	0.999298		LOC105681061	44948.1	1.22022	0.494414	2.46801	0.0135865	0.67765
LOC100744514	1620.99	0.0196751	0.156929	0.125376	0.900226	0.999911		LOC100740399	902.934	-0.514758	0.29195	-1.76317	0.0778722	0.999298		LOC100741508	180.023	-3.29155	1.33663	-2.46257	0.0137945	0.67765
LOC100748314	2297.56	-0.313762	0.218478	-1.43613	0.150966	0.999911		LOC100740519	1736.39	-0.0526334	0.128523	-0.409525	0.682155	0.999298		LOC105681169	1134.62	-3.44118	1.39921	-2.45937	0.0139181	0.67765
LOC100744634	1653.93	0.456385	0.347724	1.31249	0.189354	0.999911		LOC100743001	771.153	0.193701	0.14667	1.32066	0.186614	0.999298		LOC117151108	240.831	1.29349	0.526183	2.45825	0.0139618	0.67765
LOC100748552	41.8691	0.20736	0.552022	0.375637	0.707187	0.999911		LOC100740639	1132.42	0.142496	0.223354	0.637982	0.523485	0.999298		LOC105681234	828.123	-0.943706	0.382603	-2.46654	0.0136425	0.67765
LOC100748672	7062.56	-0.183495	0.153409	-1.19611	0.231652	0.999911		LOC100743123	754.051	-0.158588	0.230487	-0.688058	0.491416	0.999298		LOC100744703	4187.96	-0.812904	0.328853	-2.47194	0.0134382	0.67765
LOC100748866	1841.92	0.125716	0.175477	0.716422	0.473731	0.999911		LOC100743242	584.831	-0.249422	0.308611	-0.808207	0.418972	0.999298		LOC112213679	73.1306	0.930535	0.376718	2.47011	0.0135072	0.67765
LOC100749071	524.691	0.0785314	0.285829	0.27475	0.783508	0.999911		LOC100740882	921.673	-0.0829804	0.253936	-0.326776	0.743837	0.999298		LOC105681509	17100.8	-1.17806	0.478864	-2.46011	0.0138893	0.67765
LOC100749190	2.07708	-0.874758	1.77923	-0.491649	0.622967	0.999911		LOC100740760	2274.18	0.0159029	0.246613	0.0644854	0.948584	0.999298		LOC100748275	5684.51	-0.472645	0.193504	-2.44256	0.0145837	0.678909
LOC100749311	72.5856	-0.0982425	0.575837	-0.170608	0.864532	0.999911		LOC100741004	1587.11	0.0187226	0.231251	0.0809625	0.935472	0.999298		LOC100740407	1290.39	-0.95798	0.390918	-2.45059	0.0142621	0.678909
LOC100749429	2140.38	-0.0371544	0.119948	-0.309755	0.756748	0.999911		LOC100741124	900.998	0.0220222	0.184351	0.119458	0.904913	0.999298		LOC100741250	12519.6	-0.71413	0.291593	-2.44906	0.0143228	0.678909
LOC100749546	26.4888	-0.737302	0.529137	-1.3934	0.163498	0.999911		LOC100741243	5843.86	0.00456268	0.199814	0.0228347	0.981782	0.999298		LOC100747723	88.5129	1.42616	0.583932	2.44234	0.0145923	0.678909
LOC100749661	2047.4	-0.0336011	0.23589	-0.142444	0.886729	0.999911		LOC100743364	1156.23	0.175243	0.198812	0.881451	0.378074	0.999298		LOC100745009	61.8601	-1.772	0.722519	-2.45254	0.0141853	0.678909
LOC105682176	0.144294	-1.08047	4.40736	-0.245152	0.806339	0.999911		LOC100741485	2005.17	-0.193643	0.225226	-0.859769	0.389916	0.999298		LOC100745290	33646.7	0.421399	0.172518	2.44264	0.0145802	0.678909
LOC100749778	2687.16	-0.030693	0.176563	-0.173836	0.861994	0.999911		LOC112214042	47.613	0.448543	0.377024	1.18969	0.234167	0.999298		LOC112213096	82.0251	0.997411	0.407622	2.4469	0.0144091	0.678909
LOC112212036	3.95676	-0.134007	1.24072	-0.108008	0.91399	0.999911		LOC100741724	32.773	0.645022	0.418288	1.54205	0.123061	0.999298		LOC100744427	930.407	0.433652	0.177335	2.44539	0.0144697	0.678909
LOC100741368	62.4054	-0.28668	0.448488	-0.639214	0.522684	0.999911		LOC100741961	1133.46	-0.0539016	0.256296	-0.21031	0.833426	0.999298		LOC105681488	407.616	-0.940172	0.385077	-2.44151	0.0146258	0.678909
LOC100749896	243.27	-0.584542	0.662725	-0.882029	0.377761	0.999911		LOC100742082	107.183	0.243814	0.344468	0.707797	0.479071	0.999298		LOC112214020	24.1928	1.4642	0.597329	2.45124	0.0142365	0.678909
LOC117151160	3.11531	0.661443	1.39748	0.47331	0.635992	0.999911		LOC100741842	2341.12	0.0668256	0.209943	0.318304	0.750255	0.999298		LOC100741891	1066.4	0.73665	0.302164	2.43791	0.0147723	0.680227
LOC100741486	2054.34	-0.194568	1.01701	-0.191313	0.84828	0.999911		LOC100742284	796.19	-0.011746	0.314924	-0.037298	0.970247	0.999298		LOC117151319	86.901	0.816722	0.335123	2.43708	0.0148065	0.680227
LOC117151195	522.815	0.156261	1.08564	0.143934	0.885553	0.999911		LOC105682175	108.355	0.152597	0.232872	0.655282	0.512286	0.999298		LOC100743496	1249.27	-0.945841	0.389273	-2.42977	0.0151086	0.680227
LOC100741606	4438.52	-0.0411591	0.283756	-0.145051	0.88467	0.999911		LOC100742407	1211.38	-0.286027	0.223981	-1.27702	0.201595	0.999298		LOC100749444	1313.72	-3.25867	1.34049	-2.43096	0.015059	0.680227
LOC105682167	49678.7	-0.579769	0.803009	-0.721995	0.470297	0.999911		LOC100743483	939.766	0.061495	0.284377	0.216244	0.828797	0.999298		LOC100748785	83781.5	-3.77452	1.55317	-2.43021	0.01509	0.680227
LOC105682143	37796.4	-0.504017	0.723168	-0.696957	0.48583	0.999911		LOC117151210	10.0343	-0.0923672	0.755977	-0.122182	0.902755	0.999298		LOC117152253	54.2107	1.31049	0.538656	2.43289	0.0149787	0.680227
LOC112212071	27845.8	-0.284949	0.635801	-0.448173	0.654028	0.999911		LOC100742532	792.845	-0.260999	0.28453	-0.917299	0.358986	0.999298		LOC100745513	391.9	-0.508317	0.208843	-2.43397	0.0149343	0.680227
LOC100750017	796.978	0.0446938	0.278393	0.160542	0.872454	0.999911		LOC100743606	837.842	0.0651815	0.255319	0.255294	0.798496	0.999298		LOC100745919	3388.13	0.415373	0.170896	2.43056	0.0150753	0.680227
LOC100741725	109.113	0.647379	0.458451	1.4121	0.157921	0.999911		LOC100743722	479.769	0.40277	0.269698	1.49341	0.13533	0.999298		LOC100740125	460.718	-0.493575	0.203462	-2.42589	0.015271	0.683643
LOC100741843	25.2566	0.256336	0.696381	0.368098	0.7128	0.999911		LOC100743841	109.862	0.197548	0.365787	0.540061	0.589155	0.999298		LOC117151372	1739.08	-0.756697	0.31201	-2.42523	0.0152986	0.683643
LOC100741962	1.48639	0.724121	1.97271	0.36707	0.713567	0.999911		LOC100743959	9406.8	-0.175941	0.424111	-0.414846	0.678255	0.999298		LOC100747275	628.089	-3.33789	1.38185	-2.41552	0.0157129	0.685376
LOC100742083	4.50581	0.418036	1.29362	0.323152	0.74658	0.999911		LOC105681035	318.032	0.215285	0.348857	0.617116	0.537158	0.999298		LOC105682166	3922.09	-1.53538	0.634896	-2.41832	0.0155923	0.685376
LOC100740158	1.9076	1.32291	2.29591	0.576203	0.564478	0.999911		LOC100744077	51.1308	0.690063	0.331055	2.08443	0.0371207	0.999298		LOC100748683	2794.15	-0.783733	0.32404	-2.41863	0.015579	0.685376
LOC117151161	0.614336	1.45297	3.24687	0.447498	0.654516	0.999911		LOC100744191	203.462	0.0910006	0.260619	0.34917	0.726961	0.999298		LOC105680333	2603.63	-0.78803	0.326122	-2.41637	0.0156762	0.685376
LOC117151162	1.717	-0.753644	1.49162	-0.505251	0.613382	0.999911		LOC100742649	936.413	0.0509946	0.168792	0.302115	0.762564	0.999298		LOC100749717	1142.71	-0.471552	0.195183	-2.41595	0.0156942	0.685376
LOC100740400	0.869009	2.48786	3.04865	0.816054	0.414469	0.999911		LOC100742768	1576.89	-0.186279	0.274321	-0.679052	0.497105	0.999298		LOC100742565	363.748	1.1398	0.471751	2.41611	0.0156872	0.685376
LOC100742330	1.15365	0.0322713	2.46843	0.0130736	0.989569	0.999911		LOC100744309	134.453	-0.292279	0.744309	-0.392686	0.694552	0.999298		LOC100749967	2928.69	-0.851126	0.352443	-2.41494	0.015738	0.685376
LOC100742456	0.90976	-0.520512	2.43904	-0.213409	0.831008	0.999911		LOC117151204	0.0631577	-0.399712	4.40736	-0.0906921	0.927737	0.999298		LOC100747955	2605.75	-0.719979	0.29887	-2.409	0.0159962	0.686638
LOC100740640	0.940337	-2.94835	2.25994	-1.30462	0.192023	0.999911		LOC100740243	0.941424	-2.41549	2.13478	-1.13149	0.257848	0.999298		LOC105681178	21.5777	1.72827	0.71781	2.40769	0.0160537	0.686638
LOC100742576	0.257392	-0.11875	4.40736	-0.0269436	0.978505	0.999911		LOC105680515	5.03047	-0.320788	0.900792	-0.356118	0.721752	0.999298		LOC100743762	497.068	-3.04622	1.2638	-2.41037	0.0159365	0.686638
LOC100742692	0.280551	-1.08049	4.40736	-0.245155	0.806336	0.999911		LOC117152218	2.94541	0.419872	1.07193	0.391697	0.695282	0.999298		LOC100745274	2472.79	-0.653799	0.271168	-2.41105	0.0159069	0.686638
LOC100742811	0.346413	0.789347	4.40013	0.179392	0.85763	0.999911		LOC100740363	0.595865	0.199248	2.8976	0.0687632	0.945178	0.999298		LOC100743576	2130.68	0.662977	0.275306	2.40814	0.0160339	0.686638
LOC117151270	5.12842	0.745472	0.894486	0.833408	0.404614	0.999911		LOC100744792	3391.22	-0.178174	0.299845	-0.594219	0.552365	0.999298		LOC100746168	46.5207	-1.45886	0.606951	-2.40359	0.016235	0.687485
LOC100746641	8081.4	-0.0308405	0.25948	-0.118855	0.90539	0.999911		LOC100744673	8.1266	0.449618	0.793623	0.566539	0.571027	0.999298		LOC100742622	13122.8	-1.68277	0.700101	-2.40361	0.0162339	0.687485
LOC100747831	748.848	-0.959626	0.663686	-1.4459	0.148204	0.999911		LOC100744553	1012.19	-0.803193	0.56979	-1.40963	0.158649	0.999298		LOC105680716	443.076	0.858731	0.357306	2.40335	0.0162457	0.687485
LOC100749150	2377.59	0.0330797	0.217178	0.152316	0.878937	0.999911		LOC117152235	0.812043	0.531416	2.37003	0.224224	0.822583	0.999298		LOC100749592	2855.7	-1.44477	0.601844	-2.40058	0.0163693	0.688237
LOC100746166	1561.62	-0.144557	0.163074	-0.886451	0.375374	0.999911		LOC100744431	2223.11	0.180345	0.552901	0.32618	0.744288	0.999298		LOC100745091	2871.84	0.351475	0.146582	2.39781	0.0164933	0.688237
LOC100746286	1228.5	0.049331	0.18704	0.263746	0.791976	0.999911		LOC100744916	1398.78	-0.302651	0.545255	-0.555063	0.578852	0.999298		LOC100745633	1901.37	-0.874271	0.364485	-2.39865	0.0164558	0.688237
LOC100740000	3957.68	0.124942	0.276729	0.451498	0.651631	0.999911		LOC100740482	59.7141	0.304399	0.686265	0.443559	0.657361	0.999298		LOC100746758	89.1205	-1.06356	0.443405	-2.39861	0.0164575	0.688237
LOC100740124	312.538	-0.118564	0.575358	-0.206069	0.836737	0.999911		LOC100740602	0.0631577	-0.399712	4.40736	-0.0906921	0.927737	0.999298		LOC100745658	2801.66	-0.911175	0.380929	-2.39198	0.0167576	0.694426
LOC117151253	0.236315	0.801337	4.40182	0.182047	0.855546	0.999911		LOC117152151	407.74	0.00452039	0.189853	0.0238099	0.981004	0.999298		LOC100748060	6305.19	-1.14613	0.479136	-2.39207	0.0167538	0.694426
LOC105680264	7.33641	-0.845093	0.959039	-0.881188	0.378216	0.999911		LOC112212586	0.325397	-0.575374	4.33425	-0.132751	0.894391	0.999298		LOC117152535	347.397	0.91146	0.381533	2.38894	0.016897	0.694757
LOC117151432	0.293625	1.01403	4.3894	0.231018	0.817301	0.999911		LOC100745159	289.597	0.359674	0.270485	1.32974	0.183604	0.999298		LOC100741575	1991.42	-0.601596	0.251923	-2.38802	0.0169396	0.694757
LOC117151312	12.627	-0.31799	0.579287	-0.548934	0.583051	0.999911		LOC100745280	796.942	-0.0883388	0.17423	-0.507024	0.612138	0.999298		LOC100745893	25.5235	-2.05018	0.857825	-2.38998	0.0168494	0.694757
LOC100740244	162.978	-0.17554	0.272129	-0.645062	0.518887	0.999911		LOC100745398	6236.34	-0.203762	0.281721	-0.723276	0.46951	0.999298		LOC100743019	983.498	-0.839555	0.352019	-2.38497	0.0170806	0.695773
LOC100740364	2138.71	0.340211	0.396982	0.856994	0.391448	0.999911		LOC100745518	1654.66	-0.238914	0.304792	-0.783859	0.433123	0.999298		LOC105681173	151.932	1.11898	0.468948	2.38616	0.0170254	0.695773
LOC100740483	2380.45	0.223306	0.21226	1.05204	0.29278	0.999911		LOC100745641	2237.89	-0.187329	0.314154	-0.596296	0.550978	0.999298		LOC100741979	82.3441	-0.684932	0.287398	-2.38322	0.0171619	0.696714
LOC112212138	2.80308	-0.820632	1.31021	-0.626334	0.531096	0.999911		LOC100745764	8918.88	0.0439706	0.324836	0.135363	0.892325	0.999298		LOC100748578	127.846	-0.98612	0.414328	-2.38004	0.0173105	0.698017
LOC117151214	0.287898	1.61905	4.36762	0.370693	0.710866	0.999911		LOC117152260	226.874	0.322571	0.284851	1.13242	0.257458	0.999298		LOC100740315	1303.14	-0.534372	0.224489	-2.38039	0.0172942	0.698017
LOC100740603	1092.36	-0.122868	0.184261	-0.666817	0.504889	0.999911		LOC105681188	3.35723	-0.173228	1.11891	-0.154819	0.876964	0.999298		LOC100748407	408.334	0.764489	0.32161	2.37707	0.0174508	0.698964
LOC100740726	665.626	-0.0146773	0.211333	-0.0694513	0.94463	0.999911		LOC100745881	616.93	0.0665556	0.210693	0.315889	0.752087	0.999298		LOC100744112	850.302	-0.538226	0.226373	-2.3776	0.0174255	0.698964
LOC100746523	7.89064	0.371635	0.802465	0.463116	0.643281	0.999911		LOC100745999	4904.04	-0.21157	0.244614	-0.864911	0.387088	0.999298		LOC100743380	271.77	-0.618615	0.260851	-2.37152	0.017715	0.70018
LOC100740847	884.793	-0.0620856	0.160489	-0.386853	0.698865	0.999911		LOC105681115	98.2192	-0.0316274	0.324126	-0.0975774	0.922268	0.999298		LOC100749805	3526.6	0.344273	0.145095	2.37274	0.0176566	0.70018
LOC117151421	16.1145	-0.683971	0.612465	-1.11675	0.2641	0.999911		LOC100746240	1309.36	-0.213234	0.225224	-0.946762	0.34376	0.999298		LOC100744947	6322.83	-1.30208	0.548408	-2.37428	0.017583	0.70018
LOC100741046	567.864	0.135961	0.185226	0.734028	0.462932	0.999911		LOC100746120	4584.71	-0.312895	0.309821	-1.00992	0.312533	0.999298		LOC117152310	38.4021	1.29227	0.544852	2.37177	0.0177029	0.70018
LOC100741169	1274.12	0.197376	0.27533	0.716873	0.473453	0.999911		LOC117151100	10093.2	-0.334616	0.299458	-1.1174	0.263821	0.999298		LOC100750149	2217.66	-1.30187	0.54979	-2.36794	0.0178875	0.702361
LOC100741283	698.62	-0.287236	0.32062	-0.895876	0.370319	0.999911		LOC100746595	3661.68	-0.250475	0.191241	-1.30973	0.190286	0.999298		LOC100749847	2639.89	0.873214	0.368588	2.36908	0.0178324	0.702361
LOC100741407	153.366	0.270474	0.425728	0.635321	0.525219	0.999911		LOC100746477	1651.86	0.0141998	0.251486	0.0564634	0.954973	0.999298		LOC100741570	13110.3	0.641382	0.271223	2.36478	0.0180408	0.706067
LOC117151424	3.26785	-0.769129	1.36376	-0.563976	0.57277	0.999911		LOC100746796	0.188809	0.0591719	4.36406	0.0135589	0.989182	0.999298		LOC100748484	768.663	-0.58937	0.250143	-2.35613	0.0184662	0.70882
LOC117151410	23.8028	0.0374133	0.596474	0.062724	0.949986	0.999911		LOC100746909	0.0551253	0.548265	4.40558	0.124448	0.900961	0.999298		LOC100744612	77.6875	-1.80155	0.764258	-2.35725	0.0184109	0.70882
LOC117151415	19.1173	-1.66986	0.677561	-2.46452	0.0137197	0.999911		LOC100747149	0.74659	-0.784466	2.64439	-0.296653	0.766732	0.999298		LOC112213052	325.964	1.32212	0.560777	2.35766	0.0183906	0.70882
LOC117151417	0.411997	-1.47188	4.33642	-0.339423	0.734291	0.999911		LOC105680206	0.332533	0.433002	4.38679	0.0987059	0.921372	0.999298		LOC100741867	477.467	-2.7617	1.17125	-2.35791	0.0183783	0.70882
LOC100746878	595.724	-1.8661	1.23318	-1.51324	0.130218	0.999911		LOC105680745	1.24067	1.98412	1.96028	1.01216	0.311462	0.999298		LOC100747980	8.7203	3.66826	1.55327	2.36164	0.0181943	0.70882
LOC100741527	3664.75	-1.59652	1.46491	-1.08985	0.275781	0.999911		LOC100747509	11.2247	0.626478	0.85091	0.736245	0.461582	0.999298		LOC105681845	32105.5	-0.868965	0.368611	-2.35741	0.0184031	0.70882
LOC100741767	3534.3	-0.323769	0.351995	-0.91981	0.357672	0.999911		LOC100740846	457.335	-0.337075	0.329468	-1.02309	0.306266	0.999298		LOC100746243	1953.82	-0.768318	0.326267	-2.35487	0.018529	0.708958
LOC100741648	169.442	-0.0372082	0.340754	-0.109194	0.913049	0.999911		LOC100747269	3056.99	-0.126025	0.28534	-0.441666	0.658731	0.999298		LOC117151966	19.6477	1.60573	0.68298	2.35106	0.0187199	0.713981
LOC100741884	3013.09	0.00890572	0.234945	0.0379055	0.969763	0.999911		LOC100747625	10870.2	-0.149122	0.189669	-0.786221	0.431738	0.999298		LOC100747106	686.669	-0.407542	0.173438	-2.34979	0.018784	0.714151
LOC100742003	1597.77	0.179199	0.297433	0.602487	0.54685	0.999911		LOC105681239	82.4007	0.513052	0.394718	1.2998	0.193671	0.999298		LOC100750151	3999.76	0.788802	0.335962	2.34789	0.0188799	0.715524
LOC100746998	1585.79	0.02373	0.201296	0.117886	0.906158	0.999911		LOC100747747	916.863	0.100975	0.173873	0.580738	0.561417	0.999298		LOC100741521	4347.32	0.665465	0.283667	2.34593	0.0189795	0.71703
LOC100742124	1951.32	0.137734	0.340368	0.404662	0.685726	0.999911		LOC105680549	40.1363	-0.174391	0.317001	-0.550127	0.582233	0.999298		LOC100747927	397.301	-1.67389	0.714121	-2.34398	0.0190791	0.717043
LOC100747117	2693.16	0.00564345	0.332179	0.0169892	0.986445	0.999911		LOC100747990	449.172	0.10653	0.267182	0.398717	0.690101	0.999298		LOC117152372	78.6967	1.23904	0.528704	2.34354	0.0191018	0.717043
LOC100742490	1515.65	0.0343455	0.154426	0.222408	0.823996	0.999911		LOC117152250	0.126315	-0.399718	4.40736	-0.0906935	0.927736	0.999298		LOC100746075	718.539	1.07576	0.459251	2.34241	0.0191595	0.717043
LOC100742364	4205.98	0.0582559	0.360519	0.161589	0.87163	0.999911		LOC100748114	3969.22	-0.0356552	0.266926	-0.133577	0.893737	0.999298		LOC100742284	796.19	0.733476	0.314338	2.3334	0.0196274	0.722368
LOC100742242	3832.93	-0.141941	0.22295	-0.636649	0.524353	0.999911		LOC100748236	2149.41	0.0918379	0.154484	0.59448	0.552191	0.999298		LOC100742459	1140.19	-1.1661	0.499893	-2.3327	0.0196636	0.722368
LOC100744751	640.865	0.168461	0.156463	1.07668	0.281624	0.999911		LOC100748551	5316.28	-0.461207	0.313012	-1.47345	0.140629	0.999298		LOC100744965	900.313	-0.897472	0.384001	-2.33716	0.0194309	0.722368
LOC100744870	6976.58	-0.305408	0.287898	-1.06082	0.288771	0.999911		LOC100748865	2143.45	-0.373441	0.380789	-0.980703	0.326739	0.999298		LOC100746705	349.413	0.861277	0.369156	2.33309	0.0196432	0.722368
LOC100744991	80.3229	-0.392312	0.467883	-0.838483	0.40176	0.999911		LOC100740967	1339.45	0.511993	0.277634	1.84413	0.0651641	0.999298		LOC100749267	5581.9	-0.478234	0.204765	-2.33552	0.0195162	0.722368
LOC112212421	3.62422	-0.710118	1.32899	-0.534331	0.593113	0.999911		LOC100748351	4076.61	-0.0388427	0.154783	-0.25095	0.801853	0.999298		LOC100747384	1008.12	-1.27745	0.546378	-2.33803	0.0193854	0.722368
LOC100745321	24.0062	-0.669707	0.467936	-1.4312	0.152374	0.999911		LOC100748747	3387.39	-0.535453	0.303747	-1.76282	0.0779302	0.999298		LOC100746573	668.217	-0.659535	0.282952	-2.33091	0.0197582	0.723621
LOC112212425	4.02336	0.783327	1.2489	0.627214	0.530519	0.999911		LOC105681011	6.2962	-0.317916	0.949867	-0.334695	0.737855	0.999298		LOC100740157	568.406	-0.619444	0.2681	-2.3105	0.0208605	0.733932
LOC112212431	7.0077	1.44252	0.833211	1.73128	0.0834014	0.999911		LOC100748985	181.474	-0.078129	0.209019	-0.37379	0.708561	0.999298		LOC100749706	5414.46	-0.476367	0.205317	-2.32015	0.0203325	0.733932
LOC100745560	1171.67	0.0759286	0.225001	0.337459	0.735771	0.999911		LOC100749106	1231.22	-0.0505729	0.170416	-0.296762	0.766648	0.999298		LOC100741052	379.621	-0.591134	0.255584	-2.31288	0.0207293	0.733932
LOC100745681	570.552	0.404517	0.16336	2.47624	0.0132776	0.999911		LOC100749660	446.56	0.109884	0.271889	0.404152	0.686101	0.999298		LOC100748354	991.56	-2.28014	0.986208	-2.31203	0.0207759	0.733932
LOC100745442	806.179	0.0683731	0.266722	0.256346	0.797684	0.999911		LOC100741204	248.664	0.389832	0.188506	2.06801	0.0386388	0.999298		LOC100740819	2181.98	0.713903	0.307725	2.31994	0.020344	0.733932
LOC100745803	2251.18	-0.00595711	0.223315	-0.0266758	0.978718	0.999911		LOC100749545	676.418	-0.0220278	0.219699	-0.100264	0.920135	0.999298		LOC100740736	897.28	0.867471	0.374041	2.31919	0.0203848	0.733932
LOC112212437	4.47107	0.859385	1.11242	0.772535	0.439797	0.999911		LOC100749428	351.415	-0.142714	0.174315	-0.818713	0.41295	0.999298		LOC100749996	169.972	-1.59581	0.687782	-2.32023	0.0203287	0.733932
LOC100745923	2385.33	-0.294613	0.404612	-0.728135	0.466531	0.999911		LOC100749223	939.057	-0.117489	0.291103	-0.4036	0.686507	0.999298		LOC100748766	298.341	0.622757	0.269575	2.31014	0.0208802	0.733932
LOC117151407	74.659	0.43244	0.387615	1.11564	0.264575	0.999911		LOC117151595	0.246382	-1.29153	4.39772	-0.293682	0.769001	0.999298		LOC105680864	2089.53	0.929862	0.401535	2.31577	0.0205709	0.733932
LOC100746044	735.057	0.143228	0.271718	0.527119	0.598111	0.999911		LOC112213680	4.56885	1.48074	1.01546	1.4582	0.144786	0.999298		LOC100742554	1227.66	0.726458	0.314477	2.31005	0.0208856	0.733932
LOC100747352	1629.8	-0.234046	0.418536	-0.559203	0.576023	0.999911		LOC100750016	32511.5	-0.0233156	0.192781	-0.120943	0.903736	0.999298		LOC117152269	8.54287	1.70697	0.73625	2.31846	0.0204244	0.733932
LOC117151418	25.9537	-0.351635	0.625285	-0.56236	0.57387	0.999911		LOC100749895	3408.62	-0.254127	0.342803	-0.741321	0.458499	0.999298		LOC100744148	551.951	-0.495786	0.21453	-2.31103	0.020831	0.733932
LOC112212429	36.2003	-0.504293	0.644534	-0.782416	0.43397	0.999911		LOC112213745	0.167777	-0.399721	4.40736	-0.0906941	0.927736	0.999298		LOC100741997	8025.11	-1.08723	0.470699	-2.30983	0.0208977	0.733932
LOC100747472	298.022	0.393713	0.272037	1.44728	0.147818	0.999911		LOC100749777	130.561	0.104202	0.312375	0.333581	0.738696	0.999298		LOC105682028	2494.81	-3.50023	1.51216	-2.31472	0.0206284	0.733932
LOC105680249	1.7066	0.0888088	1.78237	0.0498264	0.960261	0.999911		LOC100739998	168.421	-0.145623	0.23422	-0.621738	0.534114	0.999298		LOC100741811	427.009	0.660359	0.286653	2.30369	0.0212403	0.735829
LOC100746165	670.812	-0.216481	0.266348	-0.812777	0.416346	0.999911		LOC112212561	0.0551253	0.548265	4.40558	0.124448	0.900961	0.999298		LOC100744204	861.764	0.476071	0.206419	2.30633	0.021092	0.735829
LOC112212433	11.6989	-0.336059	0.58435	-0.575099	0.565224	0.999911		LOC100741322	839.462	0.0512608	0.192819	0.265849	0.790355	0.999298		LOC100747729	742.12	-0.710531	0.308188	-2.30551	0.0211382	0.735829
LOC105680262	238.726	0.0283285	0.218307	0.129764	0.896753	0.999911		LOC112214069	0.0785587	-1.36145	4.40736	-0.308905	0.757394	0.999298		LOC100749925	15087	-0.906175	0.393008	-2.30574	0.0211252	0.735829
LOC100746285	4550.4	-0.0180401	0.226584	-0.0796176	0.936541	0.999911		LOC112214070	89.4531	0.981674	0.740878	1.32501	0.185166	0.999298		LOC100740563	1166.94	0.474514	0.20601	2.30335	0.0212589	0.735829
LOC117151402	158.943	-0.146993	0.343656	-0.427733	0.668846	0.999911		LOC117152547	0.104012	-0.399705	4.40736	-0.0906905	0.927739	0.999298		LOC100746000	348.116	-0.633148	0.275162	-2.301	0.0213917	0.738292
LOC100746404	651.865	-0.440204	0.709914	-0.620081	0.535205	0.999911		LOC100744750	1.4149	-0.228856	2.0536	-0.111441	0.911267	0.999298		LOC100747107	803.835	-0.437227	0.190183	-2.29897	0.0215065	0.740119
LOC100747585	1406.89	0.64722	0.651765	0.993027	0.320697	0.999911		LOC105681630	0.0628841	0.514941	4.40106	0.117004	0.906857	0.999298		LOC100742214	650.546	-0.740147	0.322204	-2.29714	0.0216108	0.741577
LOC100746522	1319.63	-0.465403	0.288838	-1.6113	0.107115	0.999911		LOC117152470	0.130959	-0.399722	4.40736	-0.0906943	0.927735	0.999298		LOC100750141	1159.3	0.978936	0.42681	2.29361	0.021813	0.743747
LOC112212418	5.05517	-1.4887	1.0843	-1.37296	0.169764	0.999911		LOC105682060	0.067801	-0.399712	4.40736	-0.0906921	0.927737	0.999298		LOC105680876	862.465	-0.769518	0.335392	-2.29438	0.0217684	0.743747
LOC100747709	15038.4	0.219414	0.257578	0.851835	0.394306	0.999911		LOC105682061	0.15697	-1.36146	4.40736	-0.308906	0.757393	0.999298		LOC100743400	951.65	0.565848	0.246795	2.29279	0.0218603	0.743747
LOC100747951	229.548	-0.696526	0.427596	-1.62893	0.103327	0.999911		LOC100741444	0.68131	1.81833	2.71114	0.670688	0.50242	0.999298		LOC100743991	168.822	-3.20879	1.40048	-2.29121	0.0219511	0.744721
LOC100746760	2108.91	-0.00743374	0.231906	-0.0320549	0.974428	0.999911		LOC100741564	4.49395	1.12993	1.07667	1.04946	0.293964	0.999298		LOC100744295	751.521	-0.432209	0.188976	-2.28711	0.0221891	0.748779
LOC100746877	928.398	-0.0171306	0.306513	-0.0558884	0.955431	0.999911		LOC117152549	0.47698	-0.304226	4.39597	-0.0692057	0.944826	0.999298		LOC100747855	2831.45	-0.665136	0.290833	-2.287	0.0221958	0.748779
LOC100746997	341.695	-0.00140902	0.249612	-0.00564487	0.995496	0.999911		LOC100744869	0.442272	1.33492	3.7071	0.360098	0.718774	0.999298		LOC100745527	9739.29	-3.00317	1.3171	-2.28014	0.0225991	0.753261
LOC100747187	2048.9	0.304909	0.253304	1.20373	0.228695	0.999911		LOC112214051	220.191	0.929697	0.558994	1.66316	0.0962801	0.999298		LOC117151427	14.5466	-1.34269	0.589052	-2.2794	0.0226431	0.753261
LOC100747428	768.522	-0.0966555	0.403981	-0.239257	0.810906	0.999911		LOC100741684	1738.64	-0.0471099	0.211953	-0.222266	0.824107	0.999298		LOC105681201	284.373	0.878272	0.385253	2.27973	0.022624	0.753261
LOC100747307	570.852	-0.0441278	0.20903	-0.211108	0.832803	0.999911		LOC112214074	0.0628841	0.514941	4.40106	0.117004	0.906857	0.999298		LOC100748784	3605.02	-0.836228	0.366753	-2.28009	0.0226025	0.753261
LOC100747545	597.781	0.0925863	0.308123	0.300485	0.763807	0.999911		LOC100742043	815.038	-0.41936	0.487842	-0.859623	0.389997	0.999298		LOC100746395	104730	0.416665	0.182634	2.28141	0.0225239	0.753261
LOC105680455	290.045	0.0132172	0.198941	0.0664379	0.947029	0.999911		LOC105682075	38.1594	-0.866118	0.385279	-2.24802	0.0245746	0.999298		LOC100741789	643.754	0.845756	0.371485	2.27669	0.0228048	0.756538
LOC100747667	1195.74	0.0364784	0.166004	0.219744	0.82607	0.999911		LOC100742285	2.21486	-0.0193315	1.33763	-0.014452	0.988469	0.999298		LOC100746261	1141.05	0.638609	0.280654	2.27543	0.0228802	0.756942
LOC100747912	687.856	0.0652251	0.212908	0.306353	0.759336	0.999911		LOC100741924	1879.48	0.0838975	0.226537	0.370348	0.711123	0.999298		LOC100746203	1874	-0.847099	0.378345	-2.23896	0.0251586	0.757969
LOC100747790	1714.72	-0.426849	0.444158	-0.961029	0.336538	0.999911		LOC100741804	674.647	0.0103651	0.195897	0.0529112	0.957803	0.999298		LOC100748913	5140.16	-1.05104	0.468268	-2.24452	0.0247988	0.757969
LOC112212436	190.869	0.150112	0.276425	0.543048	0.587097	0.999911		LOC100742165	4179.08	0.0779638	0.129206	0.603409	0.546237	0.999298		LOC100743817	41099.8	-1.02089	0.451655	-2.26034	0.0238003	0.757969
LOC100748275	5684.51	-0.181639	0.193494	-0.93873	0.347869	0.999911		LOC100742408	378.495	-0.125407	0.242108	-0.517982	0.604471	0.999298		LOC100745929	897.409	-0.40052	0.178055	-2.24941	0.0244864	0.757969
LOC100748150	1189.26	-0.0684157	0.189317	-0.361382	0.717814	0.999911		LOC100745113	2692.81	-0.100219	0.198621	-0.504573	0.613859	0.999298		LOC112214088	6.6224	2.13892	0.953814	2.2425	0.0249294	0.757969
LOC112212427	25.1567	-0.083871	0.465233	-0.180277	0.856935	0.999911		LOC100742533	11118.4	-0.055211	0.27662	-0.199592	0.8418	0.999298		LOC100746763	437.267	0.453542	0.201978	2.2455	0.0247362	0.757969
LOC100748072	1957.34	-0.0126003	0.183821	-0.0685463	0.945351	0.999911		LOC100742650	314.397	0.162105	0.161419	1.00425	0.315257	0.999298		LOC100741213	3.32943	-3.01366	1.34294	-2.24407	0.0248276	0.757969
LOC112212443	5.29455	1.1714	0.987224	1.18656	0.235401	0.999911		LOC100742885	1699.34	-0.0607285	0.177261	-0.342593	0.731904	0.999298		LOC100741296	3551.99	-0.724148	0.323433	-2.23894	0.0251595	0.757969
LOC117151425	8.67298	2.31985	1.05253	2.20408	0.027519	0.999911		LOC100742769	1497.63	-0.397311	0.582572	-0.681994	0.495242	0.999298		LOC100742296	75.7051	0.947784	0.419258	2.26062	0.0237827	0.757969
LOC112212227	8.99357	-0.860302	0.90323	-0.952473	0.340857	0.999911		LOC112214044	0.220275	-1.74438	4.38076	-0.398191	0.690489	0.999298		LOC100742587	725.407	-0.814408	0.359784	-2.2636	0.0235988	0.757969
LOC112212251	0.766143	0.647611	2.65034	0.24435	0.80696	0.999911		LOC100743002	3989.27	-0.446547	0.64637	-0.690854	0.489657	0.999298		LOC100742780	200.216	-0.808275	0.359837	-2.24623	0.0246895	0.757969
LOC100748192	1917.81	0.588177	0.401819	1.46379	0.143252	0.999911		LOC100745232	10.6471	-0.938174	0.867115	-1.08195	0.279276	0.999298		LOC100749043	2702.53	-0.377323	0.166097	-2.2717	0.0231045	0.757969
LOC112212248	23.2861	-0.158235	0.490194	-0.3228	0.746846	0.999911		LOC100743124	11.7969	-0.0484645	0.72045	-0.0672698	0.946367	0.999298		LOC100745089	97.8647	0.742491	0.32807	2.26321	0.0236229	0.757969
LOC100748553	483.247	-0.180797	0.260627	-0.693702	0.487869	0.999911		LOC100743365	411.846	-0.0212014	0.265244	-0.0799318	0.936291	0.999298		LOC100744608	2930.92	-0.606017	0.268012	-2.26116	0.0237494	0.757969
LOC100749149	4076.16	0.143974	0.246215	0.584748	0.558717	0.999911		LOC100743484	726.7	-0.0154337	0.268037	-0.0575804	0.954083	0.999298		LOC100745166	916.041	0.522651	0.233687	2.23654	0.0253163	0.757969
LOC100748834	1184.53	0.0423189	0.125069	0.338363	0.735089	0.999911		LOC100743607	285.03	0.135724	0.199154	0.681504	0.495553	0.999298		LOC100750147	3176.18	0.441995	0.195947	2.25569	0.0240901	0.757969
LOC100748949	1445.62	-0.0174959	0.244502	-0.0715573	0.942954	0.999911		LOC100743842	1504.03	-0.144518	0.147627	-0.978941	0.327609	0.999298		LOC100740047	223.876	-1.19523	0.534329	-2.23688	0.025294	0.757969
LOC100749271	3904.98	-0.0497598	0.17238	-0.288663	0.772839	0.999911		LOC100743723	415.644	-0.176895	0.274855	-0.643596	0.519838	0.999298		LOC117151524	3200.72	-0.612155	0.271934	-2.25112	0.0243781	0.757969
LOC100749385	1321.39	-0.00659343	0.218653	-0.0301547	0.975944	0.999911		LOC100743960	474.829	-0.284903	0.245581	-1.16012	0.246001	0.999298		LOC100750033	259.733	-1.89365	0.8411	-2.25139	0.0243606	0.757969
LOC117151419	74.0754	-0.0102047	0.315047	-0.0323911	0.97416	0.999911		LOC100744078	4285.06	-0.578112	0.453775	-1.27401	0.202661	0.999298		LOC100746259	20101.4	-0.687404	0.305305	-2.25153	0.0243518	0.757969
LOC100749742	671.309	-0.221827	0.279888	-0.792554	0.428038	0.999911		LOC100744192	845.973	0.0262817	0.181446	0.144846	0.884832	0.999298		LOC105680721	8944.99	0.807832	0.358447	2.2537	0.0242152	0.757969
LOC100749504	5480.63	-0.0211118	0.176841	-0.119383	0.904972	0.999911		LOC100744391	1687.85	0.327646	0.251917	1.30061	0.193393	0.999298		LOC100741187	855.384	-0.645395	0.285281	-2.26231	0.0236783	0.757969
LOC100749622	735.438	-0.0156921	0.250713	-0.06259	0.950093	0.999911		LOC117152556	54.4227	0.132854	0.306362	0.43365	0.664542	0.999298		LOC100741583	1225.24	-0.455071	0.200711	-2.2673	0.0233722	0.757969
LOC100748315	909.855	0.169145	0.164799	1.02637	0.304719	0.999911		LOC100744513	495.165	-0.219259	0.194977	-1.12454	0.260785	0.999298		LOC100740175	2714.11	0.409086	0.182836	2.23744	0.0252574	0.757969
LOC100749980	797.887	-0.0279942	0.202378	-0.138326	0.889983	0.999911		LOC100744633	7895.75	-0.0370399	0.195667	-0.189301	0.849857	0.999298		LOC100741428	5344.33	0.396286	0.177122	2.23736	0.0252628	0.757969
LOC100749862	1303.75	-0.13406	0.167895	-0.798476	0.424594	0.999911		LOC112214075	0.173135	1.69504	4.35086	0.389586	0.696843	0.999298		LOC117151750	27.1584	-1.70791	0.759372	-2.24911	0.0245052	0.757969
LOC100750100	940.109	0.0490089	0.329254	0.148848	0.881674	0.999911		LOC100745475	2.59481	-0.54279	1.29209	-0.420089	0.674421	0.999298		LOC117151819	791.122	-0.555033	0.244374	-2.27125	0.0231321	0.757969
LOC105680302	1.39665	1.37904	1.90706	0.723123	0.469604	0.999911		LOC112214076	0.309266	-0.4083	4.36468	-0.0935464	0.925469	0.999298		LOC100744902	120.761	-0.784104	0.345313	-2.2707	0.0231651	0.757969
LOC100739999	1960.88	-0.0877669	0.171668	-0.51126	0.609169	0.999911		LOC112214080	0.477641	1.36399	3.60662	0.37819	0.705289	0.999298		LOC100743269	1073.39	-1.26238	0.563484	-2.24032	0.0250701	0.757969
LOC100740123	605.404	0.111751	0.187046	0.597453	0.550205	0.999911		LOC100745353	531.212	0.137433	0.194744	0.705709	0.480369	0.999298		LOC117151919	38.7292	1.16371	0.518255	2.24543	0.0247403	0.757969
LOC112211973	462.332	-0.0190034	0.208936	-0.0909532	0.92753	0.999911		LOC100745594	467.633	-0.152865	0.410009	-0.372833	0.709273	0.999298		LOC100747416	55.1614	-1.14997	0.512567	-2.24354	0.024862	0.757969
LOC100740401	1142.84	-0.27566	0.430025	-0.641031	0.521502	0.999911		LOC117152571	7.4961	2.01221	1.14957	1.7504	0.0800486	0.999298		LOC100744071	399.306	-0.493374	0.219629	-2.2464	0.0246786	0.757969
LOC100740521	366.531	0.118638	0.246233	0.481811	0.62994	0.999911		LOC117152568	15.3564	0.6251	0.801623	0.779793	0.435513	0.999298		LOC100744980	5446.13	-0.589508	0.262449	-2.24618	0.0246922	0.757969
LOC100740641	4333.91	-0.164691	0.242453	-0.679271	0.496966	0.999911		LOC117152572	0.0894123	-0.399705	4.40736	-0.0906905	0.927739	0.999298		LOC100744387	456.499	0.492429	0.21883	2.25028	0.0244312	0.757969
LOC100740762	494.34	0.162338	0.253608	0.640114	0.522099	0.999911		LOC117152589	1.02369	-0.162332	1.93387	-0.0839414	0.933103	0.999298		LOC100749975	2192.45	-0.619027	0.272888	-2.26843	0.0233032	0.757969
LOC100748435	20.1657	-0.370939	0.534375	-0.694156	0.487585	0.999911		LOC105682112	0.214161	-1.25983	4.3925	-0.286815	0.774254	0.999298		LOC100747184	4849.84	-1.39698	0.619428	-2.25527	0.0241162	0.757969
LOC100748554	550.564	-0.615866	0.536826	-1.14724	0.251284	0.999911		LOC105682111	125.727	0.546212	0.466726	1.17031	0.241878	0.999298		LOC105681884	97.6743	-1.42032	0.63498	-2.2368	0.0252995	0.757969
LOC100748673	2365.83	-0.104213	0.14067	-0.740834	0.458794	0.999911		LOC100748191	376.149	0.376928	0.5423	0.695054	0.487021	0.999298		LOC100741168	634.813	-0.563333	0.251143	-2.24308	0.0248916	0.757969
LOC100741126	152.387	0.0980352	0.527313	0.185915	0.852512	0.999911		LOC100745715	31813.1	0.0414503	0.375701	0.110328	0.912149	0.999298		LOC100746016	643.047	-0.440285	0.1973	-2.23155	0.0256447	0.763122
LOC100741006	1944.46	0.0272015	0.178901	0.152047	0.87915	0.999911		LOC100745922	905.52	0.205491	0.211903	0.969741	0.332176	0.999298		LOC100744178	115.53	1.65499	0.742129	2.23006	0.0257433	0.763122
LOC100740884	1641.12	0.0437203	0.136894	0.319373	0.749444	0.999911		LOC100746241	4913.08	-0.305568	0.339294	-0.900602	0.3678	0.999298		LOC100747703	339.056	-0.683074	0.306257	-2.23039	0.0257213	0.763122
LOC100741245	6979.65	-0.140247	0.224875	-0.623668	0.532846	0.999911		LOC112214141	5.93669	0.322083	0.809782	0.39774	0.690822	0.999298		LOC100749977	92.0893	-1.0557	0.473059	-2.23164	0.0256385	0.763122
LOC117151311	18.6209	-0.165133	0.490723	-0.336509	0.736487	0.999911		LOC100747708	4338.91	-0.107059	0.15067	-0.710553	0.477361	0.999298		LOC100750029	15423.9	-2.12094	0.952694	-2.22626	0.025997	0.767621
LOC100741487	1677.06	0.0382872	0.26173	0.146285	0.883696	0.999911		LOC100746043	8253.77	-0.185559	0.250377	-0.741118	0.458622	0.999298		LOC100742019	808.851	-0.7179	0.322526	-2.22587	0.0260232	0.767621
LOC100741685	17.2527	-0.922608	0.545529	-1.69122	0.0907956	0.999911		LOC112214144	4.04107	-1.41324	1.18811	-1.18948	0.234249	0.999298		LOC100749192	392.507	-1.27837	0.576532	-2.21735	0.0265994	0.771273
LOC100741805	2962.26	-0.429106	0.404469	-1.06091	0.28873	0.999911		LOC105682115	7.97213	-0.543641	0.753041	-0.721927	0.470339	0.999298		LOC100741496	497.368	-0.748626	0.338049	-2.21455	0.0267911	0.771273
LOC100741369	326.871	-0.28778	0.318216	-0.904354	0.365808	0.999911		LOC100746363	968.2	0.257363	0.258574	0.995317	0.319582	0.999298		LOC100747882	11261.5	-3.43612	1.55084	-2.21566	0.0267151	0.771273
LOC100741925	16815.8	-0.219828	0.241553	-0.910061	0.36279	0.999911		LOC112212005	52.8197	0.14509	0.582684	0.249003	0.803359	0.999298		LOC117151496	2.3721	3.68068	1.6582	2.21968	0.0264403	0.771273
LOC117151307	67.5487	-0.422706	0.487214	-0.867598	0.385614	0.999911		LOC100746556	33.4782	0.290091	0.769701	0.376887	0.706257	0.999298		LOC112212677	15.752	1.62988	0.733595	2.22177	0.0262987	0.771273
LOC112212509	2.79179	-0.168206	1.42506	-0.118034	0.906041	0.999911		LOC117152609	0.313939	-2.03363	4.36882	-0.465487	0.641583	0.999298		LOC117151566	447.901	0.84801	0.381972	2.22008	0.026413	0.771273
LOC117151309	7.0879	0.304046	0.883518	0.344131	0.730748	0.999911		LOC117152608	0.213365	0.541265	4.40466	0.122885	0.902198	0.999298		LOC100740026	184.659	-1.59635	0.720369	-2.21601	0.0266907	0.771273
LOC117151310	6.7895	-0.0247124	0.813963	-0.0303606	0.975779	0.999911		LOC100747830	18.1099	-0.209252	0.559316	-0.374121	0.708314	0.999298		LOC100748422	1462.98	-0.351731	0.158512	-2.21895	0.0264899	0.771273
LOC100748794	559.756	0.0066975	0.205354	0.0326144	0.973982	0.999911		LOC117152606	0.118009	1.28379	4.37052	0.293739	0.768958	0.999298		LOC100744335	20541.6	0.491611	0.22193	2.21517	0.0267486	0.771273
LOC100748908	262.715	0.250999	0.333162	0.753384	0.451219	0.999911		LOC117152595	1314.66	-0.571902	1.14755	-0.498366	0.618226	0.999298		LOC100740193	75.6071	1.08036	0.486056	2.2227	0.026236	0.771273
LOC100742363	4502.43	0.213892	0.371709	0.575429	0.565001	0.999911		LOC100746677	4376.85	-0.48177	1.17455	-0.410174	0.681678	0.999298		LOC100744523	1034.44	0.541618	0.244865	2.21191	0.0269732	0.77227
LOC100742577	2007.71	-0.0794044	0.305872	-0.2596	0.795173	0.999911		LOC100746797	138.019	0.0450515	0.436585	0.103191	0.917812	0.999298		LOC100747279	224.753	2.77723	1.25596	2.21124	0.0270191	0.77227
LOC100742693	131.467	0.200897	0.414491	0.484683	0.627901	0.999911		LOC117152587	43.9133	0.293783	0.66576	0.441275	0.659014	0.999298		LOC117152343	333.277	0.861943	0.389713	2.21174	0.0269846	0.77227
LOC100742812	679.524	-0.354463	0.209098	-1.6952	0.0900378	0.999911		LOC112214111	4.56976	-0.341316	1.32673	-0.257261	0.796977	0.999298		LOC100747475	2669	0.352766	0.159941	2.2056	0.0274117	0.780214
LOC105680277	182.776	-0.189272	0.335356	-0.564393	0.572486	0.999911		LOC100747950	184.082	-0.092678	0.231137	-0.400966	0.688445	0.999298		LOC105681847	992.353	-0.655336	0.297241	-2.20473	0.027473	0.780214
LOC100742928	33.295	-0.104361	0.487391	-0.214123	0.830451	0.999911		LOC117152586	256.999	0.166683	0.403226	0.413374	0.679333	0.999298		LOC105680731	1619.41	-0.384834	0.174571	-2.20445	0.0274925	0.780214
LOC100743206	170.783	0.0426621	0.247363	0.172468	0.86307	0.999911		LOC100746910	62.9345	0.378768	0.414421	0.913969	0.360733	0.999298		LOC100745490	3.70385	3.18483	1.4479	2.19961	0.0278344	0.784661
LOC117151251	13.4989	-0.259223	0.708033	-0.366117	0.714278	0.999911		LOC100747032	17220.5	-0.394173	0.370072	-1.06512	0.28682	0.999298		LOC100747682	933.582	-0.681172	0.30959	-2.20024	0.02779	0.784661
LOC112212145	56.5202	-0.24433	0.324011	-0.754078	0.450802	0.999911		LOC117152585	13.4129	0.897023	0.60064	1.49344	0.135321	0.999298		LOC100740272	2319.79	-0.625421	0.284353	-2.19945	0.0278458	0.784661
LOC100743527	3316.36	0.0604472	0.210868	0.286659	0.774373	0.999911		LOC100747231	8041.11	-0.146593	0.271355	-0.540225	0.589042	0.999298		LOC100747873	1728.19	-0.320994	0.146023	-2.19824	0.0279323	0.785252
LOC112212266	41.0605	0.167112	0.560255	0.298279	0.76549	0.999911		LOC100747471	30100.5	-0.186835	0.347122	-0.538241	0.590411	0.999298		LOC100747404	685.11	-0.443862	0.202023	-2.19709	0.0280142	0.785669
LOC112212268	149.464	-0.386783	0.454131	-0.851698	0.394382	0.999911		LOC100747351	1394.22	-0.342631	0.385068	-0.889793	0.373577	0.999298		LOC100745824	24048.4	0.346175	0.157682	2.19541	0.0281346	0.785669
LOC117151431	35.3209	0.154377	0.487817	0.316464	0.75165	0.999911		LOC100740883	146.856	-0.109118	0.60571	-0.180149	0.857036	0.999298		LOC100747376	23618.9	-1.68026	0.765398	-2.19527	0.0281439	0.785669
LOC100743649	5810.55	0.379704	0.212694	1.78521	0.0742272	0.999911		LOC100743048	12026.7	0.477627	0.485874	0.983027	0.325594	0.999298		LOC100743521	1500.13	0.743969	0.339328	2.19248	0.0283448	0.789435
LOC100743770	19405.7	0.133064	0.325332	0.40901	0.682532	0.999911		LOC100743168	5642.53	-0.267391	0.508673	-0.525665	0.599121	0.999298		LOC100747757	3.33657	-4.34936	1.98589	-2.19013	0.028515	0.792333
LOC100744042	3622.94	0.108597	0.264786	0.410131	0.68171	0.999911		LOC100742927	997.957	0.332077	0.366986	0.904876	0.365531	0.999298		LOC100748088	62.3216	0.976248	0.446492	2.18649	0.02878	0.794112
LOC100744157	1229.19	0.140295	0.156813	0.894665	0.370966	0.999911		LOC100743288	3378.33	-0.0229688	0.194344	-0.118186	0.90592	0.999298		LOC100745575	852.068	-0.993721	0.454665	-2.18561	0.0288443	0.794112
LOC100744393	556.399	-0.0532511	0.229838	-0.231689	0.816779	0.999911		LOC100743407	19.5628	1.14878	0.646324	1.7774	0.0755027	0.999298		LOC100745531	143.052	-1.41427	0.646733	-2.18679	0.0287579	0.794112
LOC100749272	47.3806	0.135246	0.351956	0.384271	0.700778	0.999911		LOC100741005	11.5882	1.34568	0.654282	2.05672	0.0397129	0.999298		LOC117151530	46.6372	1.18486	0.5419	2.1865	0.0287793	0.794112
LOC100749386	1878.68	-0.258669	0.186722	-1.38532	0.165956	0.999911		LOC105682183	1237	-0.470012	0.330691	-1.4213	0.15523	0.999298		LOC100741767	3534.3	-0.766161	0.352042	-2.17634	0.0295301	0.796066
LOC112212496	396.982	-0.0237394	0.489943	-0.0484533	0.961355	0.999911		LOC100743608	1208.95	0.357964	0.232146	1.54198	0.123079	0.999298		LOC100749982	5200.5	0.667887	0.30794	2.16888	0.0300915	0.796066
LOC100744275	4148.96	0.288264	0.255409	1.12864	0.25905	0.999911		LOC100741125	1653.93	0.125389	0.389498	0.321925	0.747509	0.999298		LOC100742085	95.5932	-1.75693	0.807559	-2.1756	0.0295848	0.796066
LOC100744596	675.52	0.178098	0.17343	1.02692	0.304459	0.999911		LOC117151144	66.1583	-0.130257	0.340745	-0.38227	0.702261	0.999298		LOC100742502	287.534	-0.678787	0.312709	-2.17067	0.0299563	0.796066
LOC100744715	3731.35	0.168354	0.158186	1.06428	0.287202	0.999911		LOC100743724	4265.25	0.115155	0.326142	0.353083	0.724026	0.999298		LOC100744560	6689.29	0.418704	0.192847	2.17117	0.029918	0.796066
LOC100749505	147.796	0.0691647	0.423082	0.163478	0.870142	0.999911		LOC100741244	167.199	-0.449672	0.241948	-1.85855	0.0630912	0.999298		LOC100746487	1855.49	0.307886	0.141007	2.18348	0.0290006	0.796066
LOC100744834	62.3574	-0.522752	0.436306	-1.19813	0.230866	0.999911		LOC100744156	102.507	0.16559	0.279803	0.591808	0.553979	0.999298		LOC100748923	458.617	-0.570842	0.263941	-2.16276	0.0305596	0.796066
LOC105680414	408.095	0.0568923	0.17439	0.326236	0.744246	0.999911		LOC100744041	609.053	0.192888	0.207678	0.928783	0.353001	0.999298		LOC112212468	11.9731	1.84407	0.850064	2.16933	0.0300574	0.796066
LOC100749623	794.696	-0.174953	0.183807	-0.951829	0.341184	0.999911		LOC100744274	528.918	-0.0529661	0.225455	-0.23493	0.814263	0.999298		LOC100748002	2917.26	-0.593417	0.274089	-2.16505	0.0303835	0.796066
LOC100744954	8218.93	0.100187	0.25	0.400748	0.688606	0.999911		LOC100744392	765.776	-0.136594	0.151919	-0.899121	0.368588	0.999298		LOC100743855	366.893	-0.649369	0.297955	-2.17942	0.0293004	0.796066
LOC100749743	1204.19	0.212384	0.1845	1.15113	0.249679	0.999911		LOC100744514	1620.99	-0.088497	0.156794	-0.564414	0.572472	0.999298		LOC100748003	5741.15	-0.497729	0.23016	-2.16253	0.030577	0.796066
LOC100749863	1465.6	0.0920948	0.152136	0.605344	0.54495	0.999911		LOC100748314	2297.56	0.0769333	0.218157	0.352652	0.72435	0.999298		LOC100748288	12603.1	0.327817	0.150664	2.17582	0.029569	0.796066
LOC100745075	2691.99	0.000861642	0.204794	0.00420737	0.996643	0.999911		LOC100744634	1653.93	0.273762	0.347673	0.787412	0.431041	0.999298		LOC100747769	1227.32	-0.724876	0.33509	-2.16323	0.0305236	0.796066
LOC100749981	3644.41	0.0654932	0.203775	0.3214	0.747907	0.999911		LOC100748552	41.8691	0.933228	0.542152	1.72134	0.0851891	0.999298		LOC100749562	3287.21	-0.95179	0.438719	-2.16948	0.0300466	0.796066
LOC112212222	8.02672	0.763261	0.749695	1.0181	0.308632	0.999911		LOC100748672	7062.56	0.0878819	0.153296	0.573282	0.566454	0.999298		LOC100749649	1112.23	0.773189	0.357097	2.1652	0.030372	0.796066
LOC100745197	1530.23	0.0397187	0.174088	0.228154	0.819527	0.999911		LOC100748866	1841.92	-0.133563	0.175505	-0.761024	0.446642	0.999298		LOC100743028	56.1899	-0.962954	0.444247	-2.16761	0.0301883	0.796066
LOC100745322	277.163	0.125156	0.244891	0.511066	0.609305	0.999911		LOC100749071	524.691	0.107723	0.285406	0.377438	0.705848	0.999298		LOC100748737	2238.62	0.504656	0.231839	2.17675	0.0294995	0.796066
LOC100745443	4783.34	-0.130442	0.267066	-0.488427	0.625247	0.999911		LOC100749190	2.07708	0.103353	1.69338	0.0610333	0.951333	0.999298		LOC100741439	1132.13	0.524031	0.240833	2.17591	0.0295619	0.796066
LOC100745561	5523.63	-0.0473594	0.204613	-0.231459	0.816958	0.999911		LOC100749429	2140.38	0.0104816	0.119679	0.0875804	0.93021	0.999298		LOC100747741	164.993	1.06097	0.490109	2.16476	0.0304059	0.796066
LOC100745682	2227.65	-0.0403733	0.318019	-0.126953	0.898978	0.999911		LOC100749546	26.4888	-0.249474	0.513268	-0.48605	0.626932	0.999298		LOC100741717	3129.38	-0.813963	0.375264	-2.16904	0.0300799	0.796066
LOC100745804	344.255	0.187492	0.159486	1.1756	0.239754	0.999911		LOC100749661	2047.4	0.500189	0.235486	2.12407	0.0336639	0.999298		LOC100749266	63880.2	-0.989131	0.456804	-2.16533	0.0303623	0.796066
LOC100745924	1139.14	0.171936	0.279397	0.615385	0.538301	0.999911		LOC105682176	0.144294	-0.393229	4.40654	-0.0892376	0.928893	0.999298		LOC100744912	341.637	-1.03212	0.476219	-2.16731	0.030211	0.796066
LOC100746045	10238.2	0.0138325	0.182792	0.0756738	0.939679	0.999911		LOC100749778	2687.16	-0.0440163	0.176438	-0.249472	0.802995	0.999298		LOC100749859	19721.4	-1.118	0.512598	-2.18106	0.0291793	0.796066
LOC112212762	1.38482	1.53301	2.11991	0.723152	0.469587	0.999911		LOC112212036	3.95676	0.684039	1.16574	0.586786	0.557347	0.999298		LOC100749978	152.177	0.479185	0.220862	2.16961	0.0300361	0.796066
LOC100740445	6.63735	1.23489	1.0352	1.1929	0.232908	0.999911		LOC100741368	62.4054	-0.0799833	0.444366	-0.179994	0.857157	0.999298		LOC100748433	41.1039	0.720613	0.331382	2.17457	0.0296626	0.796066
LOC112212599	0.0631577	-0.118726	4.40736	-0.0269382	0.978509	0.999911		LOC100749896	243.27	0.433753	0.660323	0.65688	0.511258	0.999298		LOC100747236	1202.49	-0.366296	0.169891	-2.15606	0.0310788	0.796121
LOC100748748	826.517	-0.146151	0.201075	-0.726851	0.467317	0.999911		LOC117151160	3.11531	0.648618	1.37769	0.470802	0.637782	0.999298		LOC100745726	3139.72	-1.24164	0.575155	-2.15879	0.0308668	0.796121
LOC100744635	63.036	0.240576	0.285853	0.84161	0.400006	0.999911		LOC100741486	2054.34	-0.0381646	1.01696	-0.037528	0.970064	0.999298		LOC105680509	14.6847	1.86388	0.865574	2.15334	0.0312917	0.796121
LOC100746121	843.883	0.183197	0.210473	0.870409	0.384077	0.999911		LOC117151195	522.815	0.0470423	1.08564	0.0433313	0.965437	0.999298		LOC100748603	630.393	-0.449674	0.208141	-2.16043	0.0307397	0.796121
LOC100747074	180.872	0.143389	0.25165	0.569798	0.568815	0.999911		LOC100741606	4438.52	-0.207729	0.283762	-0.732053	0.464136	0.999298		LOC100741019	27414.5	0.644913	0.299527	2.15311	0.0313104	0.796121
LOC100742731	347.801	-0.427174	0.441362	-0.967855	0.333117	0.999911		LOC105682167	49678.7	0.342631	0.802999	0.42669	0.669605	0.999298		LOC100742669	531.551	-0.796338	0.369171	-2.1571	0.0309978	0.796121
LOC117151590	1.90203	0.0532983	1.9862	0.0268343	0.978592	0.999911		LOC105682143	37796.4	0.535848	0.723151	0.740991	0.458699	0.999298		LOC100745058	892.8	-0.774148	0.359191	-2.15525	0.0311421	0.796121
LOC117151589	0.144294	-1.08047	4.40736	-0.245152	0.806339	0.999911		LOC112212071	27845.8	0.574385	0.635782	0.903431	0.366297	0.999298		LOC100746307	825.733	-1.2332	0.572422	-2.15436	0.0312123	0.796121
LOC100744117	252.234	0.169363	0.751067	0.225496	0.821593	0.999911		LOC100750017	796.978	-0.0112987	0.278186	-0.0406157	0.967602	0.999298		LOC117152295	12.6816	1.57778	0.731999	2.15543	0.0311279	0.796121
LOC100740566	0.14636	-0.133601	4.38541	-0.0304649	0.975696	0.999911		LOC100741725	109.113	0.584342	0.457634	1.27688	0.201646	0.999298		LOC100740075	67.577	-1.18288	0.547392	-2.16094	0.0306998	0.796121
LOC100740687	0.067801	0.832657	4.40602	0.188982	0.850107	0.999911		LOC100741843	25.2566	0.661236	0.686675	0.962954	0.335571	0.999298		LOC112213940	3.15391	3.1077	1.43967	2.15862	0.03088	0.796121
LOC100740926	3.71955	-1.83024	1.22933	-1.48881	0.136538	0.999911		LOC100741962	1.48639	0.672311	1.95827	0.34332	0.731358	0.999298		LOC117152467	29.3749	0.920679	0.427862	2.15182	0.0314118	0.797009
LOC100747991	706.578	-0.149745	0.171565	-0.872816	0.382763	0.999911		LOC100742083	4.50581	1.28205	1.24576	1.02913	0.30342	0.999298		LOC100740174	313.317	-0.715015	0.332826	-2.14832	0.0316887	0.802333
LOC100740200	1489.29	0.0827803	0.230827	0.358625	0.719875	0.999911		LOC100740158	1.9076	2.58788	2.22927	1.16086	0.245698	0.999298		LOC100746134	2648.21	-0.793463	0.369697	-2.14625	0.0318529	0.802429
LOC117151585	10.46	0.315962	0.757293	0.417226	0.676513	0.999911		LOC117151161	0.614336	-0.527335	3.35248	-0.157297	0.875011	0.999298		LOC100740177	109.966	-1.49225	0.695719	-2.1449	0.0319605	0.802429
LOC100749461	13.3439	0.256245	0.751803	0.34084	0.733224	0.999911		LOC117151162	1.717	-2.5274	1.63985	-1.54124	0.123259	0.999298		LOC100743316	140.305	0.664432	0.30942	2.14735	0.0317656	0.802429
LOC100740808	9122.58	0.168359	0.184295	0.913528	0.360965	0.999911		LOC100740400	0.869009	1.49447	3.06615	0.48741	0.625968	0.999298		LOC100743603	2426.12	0.388227	0.180986	2.14507	0.0319471	0.802429
LOC100741649	2933.98	-0.325949	0.36089	-0.903182	0.366429	0.999911		LOC100742330	1.15365	0.38049	2.43056	0.156544	0.875604	0.999298		LOC100742581	1782.96	0.487128	0.227354	2.1426	0.0321456	0.803708
LOC100743208	177.706	0.174696	0.278889	0.626401	0.531052	0.999911		LOC100742456	0.90976	-0.185361	2.39656	-0.0773449	0.938349	0.999298		LOC100740917	157.324	-0.608786	0.284079	-2.14302	0.0321117	0.803708
LOC100742732	1549.85	0.0918883	0.249965	0.367605	0.713168	0.999911		LOC100740640	0.940337	-0.739251	2.09842	-0.352289	0.724622	0.999298		LOC100744278	3611.45	0.537815	0.251348	2.13972	0.0323773	0.80482
LOC100744158	1025.49	-0.315154	0.383193	-0.822443	0.410825	0.999911		LOC100742576	0.257392	1.31291	4.37513	0.300086	0.764112	0.999298		LOC117151369	79.6785	-1.19509	0.559182	-2.13722	0.0325803	0.80482
LOC100744276	1724.79	-0.0632907	0.215169	-0.294144	0.768648	0.999911		LOC100742692	0.280551	0.150289	4.38901	0.0342421	0.972684	0.999298		LOC100749120	103.115	-0.621347	0.290749	-2.13706	0.0325933	0.80482
LOC100744394	11195	-0.116759	0.244964	-0.476639	0.633619	0.999911		LOC100742811	0.346413	0.623691	4.39106	0.142037	0.887051	0.999298		LOC100740632	694.438	-0.434827	0.203388	-2.13792	0.0325236	0.80482
LOC100744515	4414.41	0.0773021	0.280879	0.275215	0.783151	0.999911		LOC117151270	5.12842	0.360635	0.899459	0.400946	0.68846	0.999298		LOC100747743	422.511	0.619648	0.289692	2.13899	0.0324365	0.80482
LOC100744871	55.7112	0.35425	0.510672	0.693694	0.487874	0.999911		LOC100746641	8081.4	0.263456	0.259422	1.01555	0.309844	0.999298		LOC100742573	104.437	0.798743	0.373219	2.14014	0.0323432	0.80482
LOC100744752	1709.49	0.0614502	0.180986	0.33953	0.734211	0.999911		LOC100749150	2377.59	0.0778636	0.217047	0.358741	0.719789	0.999298		LOC100743608	1208.95	0.495371	0.232035	2.1349	0.0327691	0.80729
LOC117151588	4.55307	1.15036	1.00422	1.14553	0.25199	0.999911		LOC100746166	1561.62	0.112406	0.162613	0.691247	0.48941	0.999298		LOC105680517	6.53113	-2.02377	0.948265	-2.13418	0.0328282	0.80729
LOC100744992	50.6182	0.23532	0.39798	0.591286	0.554329	0.999911		LOC100746286	1228.5	-0.0562733	0.186892	-0.301101	0.763338	0.999298		LOC100743087	1076.9	0.304591	0.142935	2.13098	0.0330907	0.810586
LOC100745114	498.529	0.297065	0.167856	1.76977	0.0767659	0.999911		LOC100740000	3957.68	-0.216192	0.276747	-0.781189	0.434691	0.999298		LOC105681506	62.3447	1.16809	0.548167	2.1309	0.0330976	0.810586
LOC100745233	24058.9	-0.16919	0.249673	-0.677647	0.497996	0.999911		LOC100740124	312.538	0.865093	0.573618	1.50813	0.131521	0.999298		LOC100741063	93.8359	0.692864	0.3256	2.12796	0.0333404	0.814867
LOC100745354	952.538	0.0784197	0.26243	0.298821	0.765077	0.999911		LOC117151253	0.236315	1.36464	4.37826	0.311685	0.75528	0.999298		LOC100745506	612.891	0.441963	0.207985	2.12497	0.0335888	0.8176
LOC100745684	576.918	-0.261835	0.230699	-1.13496	0.256391	0.999911		LOC105680264	7.33641	-0.0307102	0.899752	-0.0341319	0.972772	0.999298		LOC117151889	29.0952	1.39665	0.657033	2.12569	0.0335292	0.8176
LOC100745476	1563.13	-0.0189892	0.185476	-0.102381	0.918455	0.999911		LOC117151432	0.293625	0.562058	4.40736	0.127527	0.898523	0.999298		LOC100747324	639.386	-0.485674	0.228865	-2.12209	0.0338299	0.818478
LOC100746364	1231.19	0.0124564	0.294673	0.0422719	0.966282	0.999911		LOC117151312	12.627	0.443872	0.545588	0.813567	0.415893	0.999298		LOC100743281	707.679	-0.459073	0.21622	-2.12318	0.033739	0.818478
LOC100745926	1946.15	-0.0372186	0.213298	-0.174491	0.86148	0.999911		LOC100740244	162.978	0.51783	0.266974	1.93962	0.0524254	0.999298		LOC117152528	120.136	1.03451	0.487342	2.12277	0.0337735	0.818478
LOC100746242	164.374	0.335271	0.319647	1.04888	0.294235	0.999911		LOC100740364	2138.71	-0.369102	0.397107	-0.929479	0.352641	0.999298		LOC100748437	3263.62	-0.679636	0.32104	-2.11699	0.034261	0.819074
LOC100745806	3849.04	-0.0824589	0.256449	-0.321541	0.7478	0.999911		LOC100740483	2380.45	0.418559	0.21206	1.97378	0.0484073	0.999298		LOC100741655	2263.11	0.385084	0.181906	2.11694	0.0342649	0.819074
LOC117151537	59.7049	-0.485847	0.408484	-1.18939	0.234286	0.999911		LOC112212138	2.80308	0.268822	1.21279	0.221656	0.824582	0.999298		LOC112211970	221.091	-0.557177	0.262914	-2.11923	0.0340707	0.819074
LOC100746479	675.34	0.0268443	0.179343	0.149681	0.881016	0.999911		LOC117151214	0.287898	0.481102	4.396	0.109441	0.912853	0.999298		LOC117152075	32.6004	0.919235	0.433574	2.12014	0.0339946	0.819074
LOC100741047	354.983	0.324441	0.328396	0.987955	0.323174	0.999911		LOC100740603	1092.36	-0.0240606	0.183823	-0.13089	0.895863	0.999298		LOC117152149	9.61186	1.78806	0.843694	2.11933	0.0340627	0.819074
LOC100746597	880.421	-0.162876	0.200173	-0.813678	0.41583	0.999911		LOC100740726	665.626	-0.0283842	0.210917	-0.134575	0.892948	0.999298		LOC105681336	18.0229	-2.61529	1.23458	-2.11837	0.0341434	0.819074
LOC112212629	17.5971	-0.554551	0.668406	-0.829662	0.40673	0.999911		LOC100746523	7.89064	0.51094	0.789289	0.647342	0.51741	0.999298		LOC100748196	240.625	-0.559407	0.265806	-2.10457	0.0353289	0.81996
LOC100746838	523.776	-0.00413895	0.2805	-0.0147556	0.988227	0.999911		LOC100740847	884.793	0.152584	0.159687	0.955519	0.339315	0.999298		LOC100744196	2626.27	-0.388154	0.184316	-2.10591	0.035212	0.81996
LOC100741170	2826.9	-0.0899365	0.205302	-0.438069	0.661336	0.999911		LOC117151421	16.1145	0.466124	0.569334	0.818718	0.412947	0.999298		LOC100745328	411.156	-0.378524	0.179196	-2.11234	0.034657	0.81996
LOC100741284	860.665	-0.0729498	0.239339	-0.304797	0.760521	0.999911		LOC100741046	567.864	0.0106141	0.18491	0.0574017	0.954225	0.999298		LOC100745730	1617.57	0.567584	0.269281	2.10778	0.0350502	0.81996
LOC100746954	2319	-0.0193141	0.28626	-0.0674706	0.946207	0.999911		LOC100741169	1274.12	-0.166316	0.275401	-0.603903	0.545908	0.999298		LOC117151401	153.224	0.480588	0.227763	2.11003	0.0348556	0.81996
LOC112212761	23.553	-0.304334	0.480649	-0.633173	0.526621	0.999911		LOC100741283	698.62	0.269906	0.319746	0.844125	0.3986	0.999298		LOC100740254	1783.7	0.372963	0.176725	2.11041	0.0348228	0.81996
LOC100747188	20.6862	0.245062	0.824687	0.297158	0.766346	0.999911		LOC117151424	3.26785	-1.1048	1.37014	-0.806344	0.420044	0.999298		LOC100745215	4011.22	0.553618	0.262987	2.10512	0.0352811	0.81996
LOC100747473	1193.42	0.144517	0.250916	0.575959	0.564643	0.999911		LOC117151410	23.8028	0.616125	0.58251	1.05771	0.290189	0.999298		LOC100748489	4767.77	0.574102	0.272041	2.11035	0.0348279	0.81996
LOC117151540	9.62653	0.0505683	1.08021	0.0468132	0.962662	0.999911		LOC117151415	19.1173	-0.077933	0.619035	-0.125894	0.899816	0.999298		LOC100744542	2018.1	-1.49889	0.711481	-2.10671	0.0351425	0.81996
LOC105680517	6.53113	-0.265889	0.83476	-0.318521	0.75009	0.999911		LOC117151417	0.411997	-1.75287	4.33642	-0.40422	0.686051	0.999298		LOC100743673	235.36	1.02038	0.48256	2.11452	0.0344706	0.81996
LOC100747586	1072.75	-0.40133	0.342885	-1.17045	0.24182	0.999911		LOC100741767	3534.3	-0.535688	0.351983	-1.52191	0.128031	0.999298		LOC100742067	1836.2	0.79919	0.378816	2.1097	0.034884	0.81996
LOC112212776	0.199419	-1.08048	4.40736	-0.245153	0.806338	0.999911		LOC100741648	169.442	0.325426	0.338169	0.962318	0.33589	0.999298		LOC100749569	274.666	0.905816	0.429523	2.10889	0.034954	0.81996
LOC105680499	90.1313	-0.699279	0.473277	-1.47752	0.139535	0.999911		LOC100741884	3013.09	-0.262126	0.234955	-1.11564	0.264576	0.999298		LOC105681344	366.139	0.502515	0.238342	2.10838	0.0349979	0.81996
LOC100747832	37020.6	0.0803992	0.398049	0.201983	0.83993	0.999911		LOC100742003	1597.77	-0.293604	0.29754	-0.986774	0.323753	0.999298		LOC117152249	4.46317	2.72319	1.28827	2.11383	0.0345294	0.81996
LOC100741408	1973.41	0.0346789	0.244999	0.141547	0.887438	0.999911		LOC100746998	1585.79	-0.135586	0.201229	-0.673792	0.500443	0.999298		LOC100740439	734.041	-0.650664	0.308771	-2.10727	0.0350942	0.81996
LOC100747710	1085.55	-0.141809	0.255903	-0.55415	0.579476	0.999911		LOC100742124	1951.32	-0.522584	0.340514	-1.53469	0.12486	0.999298		LOC100741680	732.884	-0.75998	0.361326	-2.10331	0.0354386	0.820913
LOC100747952	2928.18	-0.0229583	0.196189	-0.117021	0.906843	0.999911		LOC100747117	2693.16	0.26306	0.332038	0.792259	0.42821	0.999298		LOC100744042	3622.94	0.556304	0.264634	2.10216	0.0355388	0.821068
LOC100742611	1079.37	-0.0027419	0.229518	-0.0119463	0.990468	0.999911		LOC100742490	1515.65	0.00376884	0.154213	0.0244391	0.980502	0.999298		LOC100743112	3163.07	-0.370349	0.176217	-2.10167	0.0355823	0.821068
LOC100743087	1076.9	0.216273	0.143435	1.50781	0.131602	0.999911		LOC100742364	4205.98	0.288308	0.360448	0.799861	0.423791	0.999298		LOC100742124	1951.32	-0.715159	0.340598	-2.09972	0.0357539	0.821376
LOC105680585	2.14841	1.19088	1.60205	0.743349	0.45727	0.999911		LOC100742242	3832.93	-0.110917	0.222872	-0.49767	0.618717	0.999298		LOC117151511	91.695	-0.903157	0.43033	-2.09875	0.0358387	0.821376
LOC100742929	7997.61	0.0940201	0.242852	0.387149	0.698646	0.999911		LOC100744751	640.865	0.111109	0.156012	0.712183	0.476352	0.999298		LOC117151683	36.0065	1.05769	0.504048	2.0984	0.03587	0.821376
LOC100743207	268.979	0.0487393	0.341925	0.142544	0.88665	0.999911		LOC100744870	6976.58	0.105759	0.28781	0.367459	0.713276	0.999298		LOC100744938	3672.75	0.380633	0.181194	2.10069	0.0356679	0.821376
LOC100743330	3235.52	-0.0537376	0.245291	-0.219077	0.82659	0.999911		LOC100744991	80.3229	0.279344	0.461172	0.605726	0.544696	0.999298		LOC100745507	109328	-0.89476	0.426643	-2.09721	0.0359749	0.822205
LOC100743455	602.083	-0.0471846	0.363218	-0.129907	0.89664	0.999911		LOC112212421	3.62422	0.305909	1.25266	0.244209	0.807069	0.999298		LOC100742775	82.8331	0.798311	0.381351	2.09338	0.0363155	0.824436
LOC100743577	9.44852	0.891602	0.867723	1.02752	0.304176	0.999911		LOC100745321	24.0062	-0.501889	0.455991	-1.10066	0.271046	0.999298		LOC100740097	742.656	-0.429338	0.205205	-2.09224	0.0364167	0.824436
LOC100741528	5.99559	-0.276878	0.967689	-0.286123	0.774784	0.999911		LOC112212425	4.02336	-0.197569	1.28643	-0.153579	0.877942	0.999298		LOC100750122	119.054	-0.583138	0.278686	-2.09246	0.0363976	0.824436
LOC100743692	3653.28	-0.143293	0.28326	-0.505869	0.612948	0.999911		LOC112212431	7.0077	1.59215	0.818531	1.94513	0.0517598	0.999298		LOC100744374	2368.13	0.421952	0.201452	2.09455	0.0362109	0.824436
LOC100743813	2559.4	-0.120364	0.202978	-0.592992	0.553187	0.999911		LOC100745560	1171.67	-0.135988	0.224964	-0.604488	0.545519	0.999298		LOC100744820	3442.76	0.682983	0.325958	2.09531	0.0361437	0.824436
LOC100744003	2069.9	-0.0182232	0.260929	-0.0698397	0.944321	0.999911		LOC100745681	570.552	0.206819	0.163222	1.2671	0.205118	0.999298		LOC100746583	46.516	0.92758	0.443602	2.09102	0.0365264	0.825358
LOC100744235	552.569	0.00333523	0.189308	0.0176181	0.985944	0.999911		LOC100745442	806.179	-0.244533	0.266773	-0.916636	0.359333	0.999298		LOC100747232	556.246	0.413606	0.19822	2.08661	0.0369238	0.83113
LOC100744353	1159.35	-0.0130519	0.234274	-0.0557123	0.955571	0.999911		LOC100745803	2251.18	0.465819	0.222963	2.08923	0.0366874	0.999298		LOC100742213	306.044	-0.43636	0.209279	-2.08506	0.0370636	0.83113
LOC100744475	1639.08	-0.0567675	0.149179	-0.380534	0.703549	0.999911		LOC112212437	4.47107	0.913924	1.09866	0.831853	0.405492	0.999298		LOC100747732	15155	0.473201	0.226867	2.08581	0.0369959	0.83113
LOC100744716	209.563	0.0419253	0.260878	0.160709	0.872323	0.999911		LOC100745923	2385.33	-0.666807	0.404638	-1.64791	0.0993712	0.999298		LOC100746781	395.373	0.689153	0.330633	2.08434	0.0371288	0.83113
LOC100744597	1531.3	0.000998673	0.195507	0.00510811	0.995924	0.999911		LOC117151407	74.659	0.314614	0.386473	0.814064	0.415608	0.999298		LOC100743389	44.4731	1.26192	0.604889	2.0862	0.0369606	0.83113
LOC100741768	678.481	0.187003	0.323654	0.577787	0.563408	0.999911		LOC100746044	735.057	-0.323706	0.271968	-1.19024	0.233953	0.999298		LOC100745541	2325.39	-0.64704	0.310546	-2.08355	0.0372009	0.831191
LOC100744835	6523.42	0.300364	0.305857	0.982041	0.32608	0.999911		LOC100747232	556.246	0.209719	0.198583	1.05608	0.290931	0.999298		LOC100748810	17412.2	-0.715586	0.343628	-2.08244	0.0373023	0.831903
LOC100744955	913.416	0.171318	0.358548	0.47781	0.632785	0.999911		LOC100747352	1629.8	-0.228308	0.418466	-0.545584	0.585352	0.999298		LOC100748388	1435.28	0.971964	0.466926	2.08162	0.0373771	0.832022
LOC100745323	6336.81	-0.128408	0.222014	-0.578379	0.563008	0.999911		LOC117151418	25.9537	0.390306	0.608352	0.641579	0.521147	0.999298		LOC100744391	1687.85	0.523413	0.251821	2.07852	0.0376617	0.832187
LOC100745198	1829.74	-0.00154327	0.185187	-0.00833358	0.993351	0.999911		LOC112212429	36.2003	0.37208	0.631746	0.58897	0.555881	0.999298		LOC100741087	6070.8	-0.411279	0.197961	-2.07757	0.037749	0.832187
LOC100741885	337.217	-0.045659	0.224672	-0.203225	0.838959	0.999911		LOC100747472	298.022	-0.0260779	0.272815	-0.0955882	0.923848	0.999298		LOC100745979	1493.01	-0.603693	0.290239	-2.07999	0.0375267	0.832187
LOC100745076	640.061	-0.0588045	0.239285	-0.245751	0.805875	0.999911		LOC105680249	1.7066	-0.550874	1.81925	-0.302803	0.76204	0.999298		LOC100746498	252.515	-0.771223	0.37125	-2.07737	0.0377674	0.832187
LOC100745444	827.89	0.0739537	0.216666	0.341326	0.732858	0.999911		LOC100746165	670.812	-0.184255	0.265979	-0.692742	0.488472	0.999298		LOC100747256	962.955	0.25869	0.124407	2.07939	0.0375811	0.832187
LOC100745562	1129.48	0.268643	0.30962	0.867654	0.385584	0.999911		LOC112212433	11.6989	0.0904976	0.557636	0.162288	0.871079	0.999298		LOC100740633	70.8771	0.800017	0.385179	2.077	0.0378014	0.832187
LOC100742004	606.673	0.200732	0.232559	0.863146	0.388057	0.999911		LOC105680262	238.726	-0.00659751	0.217328	-0.0303574	0.975782	0.999298		LOC100740276	149.234	-0.502968	0.272009	-1.84908	0.0644458	0.838648
LOC105680600	209.869	0.549522	0.650203	0.845154	0.398025	0.999911		LOC100746285	4550.4	0.0493316	0.226512	0.217788	0.827594	0.999298		LOC100743123	754.051	-0.370338	0.230837	-1.60433	0.108642	0.838648
LOC112212791	0.128828	-1.08047	4.40736	-0.245151	0.80634	0.999911		LOC117151402	158.943	0.154664	0.341165	0.453341	0.650303	0.999298		LOC100744553	1012.19	-0.897634	0.56982	-1.57529	0.115189	0.838648
LOC117151467	4.33919	0.475154	1.11153	0.427475	0.669033	0.999911		LOC100746404	651.865	1.30901	0.708411	1.84781	0.0646305	0.999298		LOC100745999	4904.04	-0.428052	0.244656	-1.74961	0.0801856	0.838648
LOC112212663	111.621	0.0778306	0.364299	0.213645	0.830824	0.999911		LOC100746522	1319.63	-0.231135	0.288519	-0.801108	0.423069	0.999298		LOC100740846	457.335	-0.523976	0.329862	-1.58847	0.112181	0.838648
LOC112212783	0.0999762	0.81632	4.40387	0.185364	0.852943	0.999911		LOC112212418	5.05517	-0.844664	1.01223	-0.834462	0.404021	0.999298		LOC100747269	3056.99	-0.535987	0.285452	-1.87768	0.0604247	0.838648
LOC105680659	1905.34	-0.1178	0.354236	-0.332547	0.739476	0.999911		LOC100747709	15038.4	-0.217421	0.257593	-0.844048	0.398643	0.999298		LOC100741204	248.664	0.375223	0.188691	1.98856	0.0467495	0.838648
LOC100745683	14706.8	-0.569292	0.308619	-1.84464	0.0650897	0.999911		LOC100747951	229.548	0.361295	0.423649	0.852816	0.393761	0.999298		LOC100741322	839.462	0.310978	0.192421	1.61613	0.106067	0.838648
LOC112212780	12.221	0.355053	0.927385	0.382854	0.701828	0.999911		LOC100746760	2108.91	-0.260339	0.231905	-1.12261	0.261602	0.999298		LOC100742533	11118.4	-0.451893	0.276654	-1.63342	0.10238	0.838648
LOC100742125	2555.97	-0.0460857	0.208113	-0.221446	0.824745	0.999911		LOC100746877	928.398	0.161711	0.30613	0.528243	0.597331	0.999298		LOC100743002	3989.27	-1.18405	0.646494	-1.8315	0.0670262	0.838648
LOC100745805	5.16619	0.157124	1.1046	0.142246	0.886886	0.999911		LOC100746997	341.695	-0.189504	0.249424	-0.759768	0.447393	0.999298		LOC100745594	467.633	0.794384	0.408883	1.94281	0.0520387	0.838648
LOC100745925	126.846	0.4916	0.611863	0.803448	0.421716	0.999911		LOC100747187	2048.9	-0.156854	0.253405	-0.618983	0.535927	0.999298		LOC100743407	19.5628	1.09911	0.647044	1.69866	0.089384	0.838648
LOC100746046	4299.59	0.454534	0.352838	1.28822	0.197668	0.999911		LOC100747428	768.522	-0.0757657	0.403811	-0.187627	0.851169	0.999298		LOC100741005	11.5882	1.13784	0.658657	1.72752	0.084075	0.838648
LOC100746167	287.726	0.573231	0.786275	0.729047	0.465973	0.999911		LOC100747307	570.852	-0.450831	0.209323	-2.15376	0.031259	0.999298		LOC100744634	1653.93	0.706325	0.347534	2.03239	0.042114	0.838648
LOC100746287	3.91194	0.431339	1.36489	0.316025	0.751983	0.999911		LOC100747545	597.781	-0.246781	0.308232	-0.800633	0.423344	0.999298		LOC100749661	2047.4	0.394567	0.235509	1.67538	0.0938605	0.838648
LOC100746478	10173.2	0.0786232	0.549878	0.142983	0.886304	0.999911		LOC105680455	290.045	0.0799791	0.197697	0.404554	0.685805	0.999298		LOC100747831	748.848	-1.11866	0.66364	-1.68564	0.0918652	0.838648
LOC105680624	3447.69	0.0649936	0.409688	0.158642	0.873951	0.999911		LOC100747667	1195.74	0.12514	0.165595	0.755695	0.449832	0.999298		LOC100749150	2377.59	0.345135	0.216931	1.59099	0.111612	0.838648
LOC117151106	5982.08	-0.438945	0.379625	-1.15626	0.247574	0.999911		LOC100747912	687.856	0.0239766	0.212588	0.112784	0.910201	0.999298		LOC100741884	3013.09	-0.438005	0.235015	-1.86373	0.0623595	0.838648
LOC100746596	182.34	-0.492012	0.81673	-0.602417	0.546897	0.999911		LOC100747790	1714.72	-0.200454	0.444017	-0.451456	0.651661	0.999298		LOC112212431	7.0077	1.55845	0.820842	1.8986	0.0576174	0.838648
LOC105680558	4.0265	-0.251644	1.19629	-0.210354	0.833391	0.999911		LOC112212436	190.869	0.0818713	0.275727	0.296929	0.766521	0.999298		LOC100745923	2385.33	-0.74154	0.40467	-1.83246	0.0668833	0.838648
LOC100742365	7779.92	0.227035	0.397334	0.571395	0.567732	0.999911		LOC100748275	5684.51	-0.15684	0.193436	-0.810809	0.417475	0.999298		LOC100746044	735.057	-0.480019	0.272209	-1.76342	0.0778291	0.838648
LOC100742491	848.038	0.334107	0.665338	0.502162	0.615553	0.999911		LOC100748150	1189.26	-0.0449244	0.189031	-0.237656	0.812148	0.999298		LOC100747709	15038.4	0.424854	0.257551	1.64959	0.0990273	0.838648
LOC100746911	752.213	-0.505876	0.27062	-1.86932	0.0615778	0.999911		LOC112212427	25.1567	-0.0425993	0.458635	-0.0928828	0.925997	0.999298		LOC100746997	341.695	-0.392776	0.25006	-1.57073	0.116245	0.838648
LOC105680613	145.167	0.189498	1.21873	0.155488	0.876436	0.999911		LOC100748072	1957.34	0.137275	0.183565	0.747827	0.454564	0.999298		LOC100747307	570.852	-0.377312	0.209214	-1.80347	0.0713142	0.838648
LOC100747033	78016	-0.0169862	0.4696	-0.0361716	0.971146	0.999911		LOC112212443	5.29455	1.2348	0.973901	1.26789	0.204838	0.999298		LOC117151425	8.67298	2.07	1.0525	1.96676	0.0492114	0.838648
LOC100747150	509.005	0.143251	0.355135	0.403372	0.686675	0.999911		LOC117151425	8.67298	1.41715	1.06869	1.32606	0.184818	0.999298		LOC100750100	940.109	0.561818	0.328642	1.70952	0.0873555	0.838648
LOC105680679	5799.51	-0.111593	0.317263	-0.351737	0.725036	0.999911		LOC112212227	8.99357	-0.2908	0.870933	-0.333895	0.738459	0.999298		LOC100741685	17.2527	-0.881436	0.536825	-1.64194	0.100602	0.838648
LOC100742612	203.949	0.0843961	0.476987	0.176936	0.859559	0.999911		LOC100748192	1917.81	-0.315506	0.402148	-0.784553	0.432716	0.999298		LOC100742577	2007.71	-0.598691	0.305994	-1.95655	0.0504008	0.838648
LOC100747270	87.8185	-0.200531	0.457151	-0.438654	0.660912	0.999911		LOC112212248	23.2861	0.228147	0.476056	0.479244	0.631765	0.999298		LOC112212266	41.0605	0.957295	0.547941	1.74708	0.0806242	0.838648
LOC105680593	23.9437	-0.00383959	0.597332	-0.0064279	0.994871	0.999911		LOC100748553	483.247	0.194289	0.259463	0.748815	0.453969	0.999298		LOC100744157	1229.19	0.256106	0.156367	1.63784	0.101454	0.838648
LOC100747388	827.366	-0.0622234	0.211534	-0.294154	0.768641	0.999911		LOC100749149	4076.16	-0.0593224	0.246208	-0.240944	0.809599	0.999298		LOC100744954	8218.93	-0.439366	0.250037	-1.75721	0.0788828	0.838648
LOC100747510	223.449	0.147383	0.194428	0.758036	0.448429	0.999911		LOC100748834	1184.53	0.0709909	0.124624	0.569642	0.568921	0.999298		LOC100744515	4414.41	-0.450853	0.28094	-1.6048	0.108538	0.838648
LOC112212739	412.687	0.138337	0.34901	0.396369	0.691833	0.999911		LOC100748949	1445.62	0.140407	0.244253	0.574844	0.565397	0.999298		LOC100745684	576.918	-0.440801	0.230649	-1.91114	0.0559872	0.838648
LOC100742849	3731.5	0.335153	0.341127	0.982488	0.32586	0.999911		LOC100749271	3904.98	0.0522257	0.172259	0.303182	0.761751	0.999298		LOC100745926	1946.15	-0.397381	0.213371	-1.8624	0.0625473	0.838648
LOC100747626	1380.71	-0.114897	0.266023	-0.431905	0.66581	0.999911		LOC100749385	1321.39	0.0749952	0.218377	0.34342	0.731282	0.999298		LOC100746954	2319	0.468533	0.285957	1.63848	0.101323	0.838648
LOC105680516	748.993	0.318416	0.271591	1.17241	0.241032	0.999911		LOC117151419	74.0754	0.180216	0.310366	0.580656	0.561473	0.999298		LOC100747952	2928.18	-0.35832	0.196232	-1.826	0.0678496	0.838648
LOC105680524	142.961	-0.344519	0.284552	-1.21074	0.225994	0.999911		LOC100749742	671.309	-0.268333	0.279657	-0.959508	0.337303	0.999298		LOC100743207	268.979	-0.551453	0.342895	-1.60823	0.107786	0.838648
LOC100742965	6.37731	0.286606	0.991124	0.289173	0.772449	0.999911		LOC100749504	5480.63	-0.0712004	0.176792	-0.402735	0.687143	0.999298		LOC100743577	9.44852	1.4886	0.846499	1.75853	0.0786566	0.838648
LOC100747748	801.775	-0.0336478	0.366978	-0.0916888	0.926945	0.999911		LOC100749622	735.438	-0.0820778	0.250479	-0.327683	0.743151	0.999298		LOC105680659	1905.34	-0.566367	0.354312	-1.5985	0.109932	0.838648
LOC100747869	3558.23	-0.035089	0.200129	-0.175332	0.860819	0.999911		LOC100748315	909.855	0.242928	0.164294	1.47862	0.139242	0.999298		LOC100745683	14706.8	-0.592069	0.308607	-1.91852	0.0550451	0.838648
LOC100748115	3450.54	0.119328	0.234119	0.509689	0.61027	0.999911		LOC100749980	797.887	-0.00586912	0.201957	-0.0290613	0.976816	0.999298		LOC112212780	12.221	1.56893	0.896827	1.74942	0.0802186	0.838648
LOC100748237	4078.15	0.280278	0.38288	0.732025	0.464153	0.999911		LOC100749862	1303.75	0.0370875	0.167439	0.221498	0.824705	0.999298		LOC100748237	4078.15	-0.645362	0.382988	-1.68507	0.0919752	0.838648
LOC100748352	2963.37	-0.0982982	0.244504	-0.402031	0.687661	0.999911		LOC100750100	940.109	0.311091	0.328839	0.946027	0.344135	0.999298		LOC100748867	36876.3	-0.435016	0.254581	-1.70875	0.0874966	0.838648
LOC100748627	1410.32	0.155103	0.307207	0.504881	0.613642	0.999911		LOC105680302	1.39665	2.96234	1.77362	1.67022	0.0948763	0.999298		LOC105680533	12444.2	-0.504099	0.255189	-1.97539	0.0482238	0.838648
LOC105680504	5.5934	-0.151322	1.18069	-0.128164	0.898019	0.999911		LOC100739999	1960.88	-0.072169	0.171473	-0.420877	0.673845	0.999298		LOC100749580	2814.3	-0.409208	0.223323	-1.83235	0.0668986	0.838648
LOC100743088	162.81	0.206943	0.450992	0.458861	0.646334	0.999911		LOC100740123	605.404	0.0487574	0.186722	0.261123	0.793998	0.999298		LOC100749821	2878.25	-0.358463	0.188064	-1.90607	0.0566414	0.838648
LOC100748986	25473.7	-0.152531	0.357916	-0.426164	0.669988	0.999911		LOC112211973	462.332	0.0383069	0.208182	0.184007	0.854008	0.999298		LOC100749940	3443.52	-0.425508	0.250342	-1.69971	0.0891854	0.838648
LOC100748867	36876.3	0.0151886	0.254575	0.0596623	0.952425	0.999911		LOC100740401	1142.84	0.478041	0.429514	1.11298	0.265716	0.999298		LOC112212794	6.60375	1.55912	0.967632	1.61127	0.10712	0.838648
LOC117151511	91.695	-0.455174	0.428539	-1.06215	0.288167	0.999911		LOC100740521	366.531	-0.141223	0.24633	-0.57331	0.566435	0.999298		LOC100748316	757.364	-0.266263	0.166374	-1.60038	0.109513	0.838648
LOC112212524	17.3737	-0.282161	0.751854	-0.375287	0.707447	0.999911		LOC100740641	4333.91	-0.0785103	0.242378	-0.323917	0.746001	0.999298		LOC100749340	864.464	0.352313	0.219513	1.60498	0.108499	0.838648
LOC100749107	89.2708	-0.315573	0.454413	-0.694464	0.487391	0.999911		LOC100740762	494.34	0.286521	0.252935	1.13279	0.257304	0.999298		LOC100749581	4370.94	-0.374467	0.233861	-1.60124	0.109324	0.838648
LOC100749224	6901.38	-0.00780239	0.341903	-0.0228205	0.981793	0.999911		LOC100748435	20.1657	0.45348	0.506916	0.894585	0.371009	0.999298		LOC100743289	68872.6	-0.472087	0.276887	-1.70498	0.0881982	0.838648
LOC105680533	12444.2	0.0516918	0.255165	0.202582	0.839461	0.999911		LOC100748554	550.564	0.380993	0.535405	0.711596	0.476715	0.999298		LOC100741285	2447.22	0.732786	0.426595	1.71776	0.0858409	0.838648
LOC105680525	604.468	0.0448812	0.210631	0.21308	0.831265	0.999911		LOC100748673	2365.83	-0.0206371	0.140424	-0.146963	0.883161	0.999298		LOC100741769	9.83992	-0.999733	0.633633	-1.57778	0.114616	0.838648
LOC100749339	11345.1	-0.214828	0.362406	-0.592782	0.553327	0.999911		LOC100741126	152.387	-0.44233	0.528025	-0.837705	0.402196	0.999298		LOC100740688	112.653	-0.888072	0.524316	-1.69377	0.0903082	0.838648
LOC117151506	1.17907	2.38984	1.95782	1.22066	0.222215	0.999911		LOC100741006	1944.46	0.0576332	0.178727	0.322465	0.747101	0.999298		LOC112212967	85.0694	0.87765	0.549273	1.59784	0.110079	0.838648
LOC112212535	2.69262	1.58242	1.47363	1.07383	0.282901	0.999911		LOC100740884	1641.12	-0.170363	0.136861	-1.24479	0.213208	0.999298		LOC100749030	96.934	-0.834712	0.493797	-1.69039	0.0909527	0.838648
LOC117151509	0.305101	-1.06135	4.40488	-0.240948	0.809596	0.999911		LOC100741245	6979.65	0.102343	0.224797	0.455266	0.648918	0.999298		LOC100749151	8531.09	0.31795	0.172897	1.83895	0.0659223	0.838648
LOC100749821	2878.25	-0.00854108	0.188009	-0.0454292	0.963765	0.999911		LOC117151311	18.6209	-0.216082	0.484483	-0.446005	0.655594	0.999298		LOC105680833	129.909	0.950346	0.592524	1.6039	0.108737	0.838648
LOC100749940	3443.52	0.0539383	0.250273	0.215518	0.829364	0.999911		LOC100741487	1677.06	-0.318806	0.2618	-1.21775	0.223321	0.999298		LOC117151812	24.9936	1.29613	0.687362	1.88566	0.0593414	0.838648
LOC100750061	213.134	0.0139336	0.446872	0.0311804	0.975126	0.999911		LOC100741685	17.2527	-1.0731	0.541953	-1.98006	0.0476972	0.999298		LOC100749744	379.054	0.79953	0.398118	2.00827	0.0446141	0.838648
LOC100750178	628.084	-0.339381	0.289996	-1.1703	0.241881	0.999911		LOC100741805	2962.26	-0.602775	0.404453	-1.49035	0.136133	0.999298		LOC105680931	3.85889	2.70517	1.3183	2.05201	0.0401682	0.838648
LOC100740078	901.011	-0.553855	1.44738	-0.38266	0.701972	0.999911		LOC100741369	326.871	0.124375	0.316753	0.392656	0.694574	0.999298		LOC100748749	163.205	-0.366661	0.222039	-1.65134	0.0986697	0.838648
LOC112212658	1.4118	0.632715	2.00678	0.315289	0.752542	0.999911		LOC100741925	16815.8	-0.116261	0.241534	-0.481343	0.630273	0.999298		LOC112213161	23.1513	0.730153	0.456257	1.60031	0.109529	0.838648
LOC100743578	0.559118	-0.626902	3.28464	-0.190858	0.848637	0.999911		LOC117151307	67.5487	-0.240795	0.484154	-0.497353	0.61894	0.999298		LOC100743003	667.703	-0.517792	0.262123	-1.97538	0.0482254	0.838648
LOC100743693	0.270336	-1.05902	4.40457	-0.240437	0.809992	0.999911		LOC112212509	2.79179	0.272575	1.37302	0.198522	0.842636	0.999298		LOC100743845	724.894	-0.291338	0.178576	-1.63145	0.102794	0.838648
LOC100743814	0.0894123	-0.118719	4.40736	-0.0269366	0.97851	0.999911		LOC117151309	7.0879	0.391254	0.868443	0.450523	0.652333	0.999298		LOC117151954	88.5118	0.703044	0.41015	1.71411	0.0865077	0.838648
LOC100744043	0.122926	0.758734	4.39546	0.172618	0.862952	0.999911		LOC117151310	6.7895	0.317688	0.785035	0.40468	0.685713	0.999298		LOC100744517	242.488	-0.841266	0.519349	-1.61985	0.105265	0.838648
LOC117151663	1.64124	-1.19503	1.60912	-0.742665	0.457685	0.999911		LOC100748794	559.756	-0.0188836	0.204902	-0.092159	0.926572	0.999298		LOC100748318	1023.91	0.386843	0.203664	1.89942	0.0575097	0.838648
LOC112212794	6.60375	1.09851	0.991108	1.10837	0.267703	0.999911		LOC100748908	262.715	0.440563	0.332063	1.32675	0.184593	0.999298		LOC100746680	102.902	-0.664473	0.382653	-1.73649	0.0824772	0.838648
LOC100748193	465.306	-0.0370495	0.227706	-0.162708	0.870749	0.999911		LOC100742363	4502.43	-0.431352	0.371763	-1.16029	0.245932	0.999298		LOC100745596	1171.96	-0.292187	0.141791	-2.06069	0.0393327	0.838648
LOC100748316	757.364	0.0497894	0.166244	0.299496	0.764562	0.999911		LOC100742577	2007.71	-0.0954726	0.305789	-0.312217	0.754875	0.999298		LOC100746047	3857.53	-0.798685	0.475345	-1.68022	0.0929141	0.838648
LOC100748436	575.623	0.190083	0.316728	0.600145	0.54841	0.999911		LOC100742693	131.467	0.143772	0.413922	0.34734	0.728336	0.999298		LOC100746681	1389.3	-0.491719	0.299571	-1.64141	0.100712	0.838648
LOC100748555	335.365	-0.05989	0.288628	-0.207499	0.83562	0.999911		LOC100742812	679.524	-0.221286	0.20841	-1.06179	0.288333	0.999298		LOC100748557	2027.5	0.386439	0.235115	1.64362	0.100256	0.838648
LOC117151664	63.3116	0.202712	0.380999	0.532054	0.594689	0.999911		LOC100742928	33.295	-0.223162	0.485522	-0.459632	0.64578	0.999298		LOC117152015	7.92126	1.3851	0.76151	1.81889	0.0689281	0.838648
LOC100748674	10.5989	-0.409382	0.690384	-0.592978	0.553196	0.999911		LOC100743206	170.783	0.154907	0.244935	0.632439	0.5271	0.999298		LOC100743694	241.047	-0.498148	0.287292	-1.73394	0.0829283	0.838648
LOC100748795	5184.76	-0.0580212	0.215771	-0.268902	0.788005	0.999911		LOC117151251	13.4989	0.532267	0.675867	0.787532	0.43097	0.999298		LOC100747391	7007.8	-0.402829	0.199056	-2.02369	0.0430017	0.838648
LOC105680753	1803.27	-0.0442534	0.225684	-0.196086	0.844543	0.999911		LOC112212145	56.5202	-0.09815	0.318699	-0.307971	0.758105	0.999298		LOC100748393	1373.5	-0.452117	0.270655	-1.67045	0.0948296	0.838648
LOC100749029	256.142	0.104689	0.298867	0.350287	0.726123	0.999911		LOC100743527	3316.36	0.141578	0.210757	0.671763	0.501734	0.999298		LOC100748629	2254.76	0.247272	0.144527	1.71091	0.0870983	0.838648
LOC100748909	3332.5	0.238125	0.506208	0.470409	0.638063	0.999911		LOC112212266	41.0605	0.683328	0.551848	1.23825	0.215622	0.999298		LOC105681254	197.164	0.898899	0.435176	2.0656	0.0388664	0.838648
LOC100749225	703.342	0.0219524	0.179693	0.122166	0.902767	0.999911		LOC112212268	149.464	0.401951	0.450093	0.893039	0.371836	0.999298		LOC100745078	392.316	0.496372	0.246728	2.01182	0.0442388	0.838648
LOC100749340	864.464	0.293332	0.21992	1.33381	0.182265	0.999911		LOC117151431	35.3209	0.0830588	0.485905	0.170936	0.864274	0.999298		LOC100743209	1501.46	-0.447416	0.254514	-1.75792	0.0787605	0.838648
LOC100744277	2358.89	-0.110237	0.365802	-0.301355	0.763143	0.999911		LOC100743649	5810.55	0.335872	0.212658	1.5794	0.114244	0.999298		LOC100741770	19045.1	-0.620741	0.310693	-1.99792	0.0457249	0.838648
LOC117151646	1.51086	-1.20875	1.67151	-0.723147	0.46959	0.999911		LOC100743770	19405.7	0.15535	0.325322	0.477528	0.632986	0.999298		LOC100742367	1137.47	-0.407401	0.2477	-1.64473	0.100025	0.838648
LOC100744395	1247.6	-0.0460012	0.210843	-0.218177	0.827291	0.999911		LOC100744042	3622.94	-0.163828	0.264792	-0.618704	0.536111	0.999298		LOC100745717	3422.76	0.27887	0.175418	1.58974	0.111893	0.838648
LOC100749462	13053.3	0.18327	0.27519	0.665978	0.505425	0.999911		LOC100744157	1229.19	0.241146	0.156413	1.54173	0.12314	0.999298		LOC100747037	275.867	-0.558536	0.277932	-2.00961	0.044472	0.838648
LOC100749581	4370.94	0.0495552	0.233818	0.211939	0.832155	0.999911		LOC100744393	556.399	-0.165338	0.229606	-0.720094	0.471467	0.999298		LOC105681313	5.66717	1.78926	1.10194	1.62373	0.104433	0.838648
LOC112212845	19.6156	-0.339039	0.558234	-0.607343	0.543623	0.999911		LOC100749272	47.3806	-0.0441608	0.350764	-0.125899	0.899812	0.999298		LOC117152283	136.881	0.796046	0.442255	1.79997	0.0718651	0.838648
LOC100749702	771.34	-0.197126	0.197064	-1.00031	0.317159	0.999911		LOC100749386	1878.68	-0.179001	0.186506	-0.95976	0.337176	0.999298		LOC100746682	1752.19	-0.441843	0.267776	-1.65005	0.0989334	0.838648
LOC105680740	138.326	0.149465	0.306782	0.487202	0.626115	0.999911		LOC112212496	396.982	0.33442	0.489278	0.683498	0.494292	0.999298		LOC100743458	99.3914	0.72658	0.380329	1.9104	0.0560823	0.838648
LOC100744516	31.6337	-1.6332	0.82542	-1.97863	0.0478574	0.999911		LOC100744275	4148.96	0.0410733	0.255419	0.160807	0.872245	0.999298		LOC100747993	1707.91	-0.41993	0.236915	-1.77249	0.0763131	0.838648
LOC100749822	5743.54	-0.50724	0.564217	-0.899016	0.368644	0.999911		LOC100744596	675.52	-0.045577	0.17339	-0.262859	0.792659	0.999298		LOC105681482	68.6977	-1.36238	0.673296	-2.02345	0.0430271	0.838648
LOC100744636	1790.24	0.0557954	0.542005	0.102943	0.918008	0.999911		LOC100744715	3731.35	-0.134091	0.158216	-0.847522	0.396704	0.999298		LOC112213746	118.383	0.425386	0.238591	1.78291	0.0746007	0.838648
LOC100744753	1180.67	0.398406	0.236637	1.68362	0.0922557	0.999911		LOC100749505	147.796	0.21541	0.421726	0.510783	0.609503	0.999298		LOC100740605	1717.29	0.657537	0.411973	1.59607	0.110473	0.838648
LOC100750018	1706.18	-0.0337762	0.127574	-0.264758	0.791196	0.999911		LOC100744834	62.3574	0.484144	0.422899	1.14482	0.252283	0.999298		LOC100740968	6432.41	-0.472116	0.285146	-1.6557	0.0977822	0.838648
LOC100740245	43.0127	0.334818	0.388862	0.86102	0.389227	0.999911		LOC105680414	408.095	-0.153184	0.174233	-0.879193	0.379297	0.999298		LOC100743884	843.871	-0.413492	0.234189	-1.76564	0.0774569	0.838648
LOC100740125	460.718	-0.0990998	0.203025	-0.488117	0.625467	0.999911		LOC100749623	794.696	0.0226085	0.183079	0.123491	0.901719	0.999298		LOC100740246	914.078	-0.584239	0.319611	-1.82797	0.0675546	0.838648
LOC100740001	979.11	-0.1832	0.136088	-1.34619	0.178243	0.999911		LOC100744954	8218.93	-0.139025	0.249997	-0.556106	0.578138	0.999298		LOC117152461	4051.3	-0.463042	0.24468	-1.89244	0.0584323	0.838648
LOC100740365	4793.28	0.0101594	0.26964	0.0376777	0.969945	0.999911		LOC100749743	1204.19	-0.0412974	0.184509	-0.223823	0.822895	0.999298		LOC100742695	6622.55	-1.1257	0.596895	-1.88593	0.0593041	0.838648
LOC100740484	20.6927	0.382659	0.61816	0.619029	0.535897	0.999911		LOC100749863	1465.6	-0.0219029	0.152006	-0.144092	0.885428	0.999298		LOC100745201	1173.27	-0.503736	0.295284	-1.70594	0.0880197	0.838648
LOC112212815	2.24563	-0.0261459	1.48527	-0.0176035	0.985955	0.999911		LOC100745075	2691.99	-0.182367	0.204763	-0.890627	0.373129	0.999298		LOC100747075	8080.69	-0.534467	0.272587	-1.96072	0.0499113	0.838648
LOC100740604	303.023	0.0123221	0.289364	0.0425833	0.966034	0.999911		LOC100749981	3644.41	-0.0165922	0.203721	-0.0814456	0.935088	0.999298		LOC100747189	323.278	-0.352166	0.215212	-1.63637	0.101762	0.838648
LOC100740727	142.536	0.319561	0.620936	0.514643	0.606802	0.999911		LOC112212222	8.02672	1.14873	0.726365	1.58148	0.113768	0.999298		LOC100740931	1282.36	-0.478371	0.240842	-1.98624	0.0470064	0.838648
LOC105680805	1.49942	0.439987	1.75556	0.250625	0.802104	0.999911		LOC100745197	1530.23	-0.125934	0.174031	-0.72363	0.469293	0.999298		LOC100743292	1257.49	0.357183	0.205993	1.73396	0.0829253	0.838648
LOC100741048	1795.13	0.161264	0.287411	0.561092	0.574735	0.999911		LOC100745322	277.163	0.0621587	0.244321	0.254414	0.799176	0.999298		LOC105682059	374.698	-0.444379	0.281676	-1.57762	0.114652	0.838648
LOC100740927	1097.64	-0.00778904	0.171453	-0.0454296	0.963765	0.999911		LOC100745443	4783.34	-0.0716078	0.267012	-0.268182	0.788559	0.999298		LOC117152539	1188.01	0.405029	0.255337	1.58626	0.112681	0.838648
LOC100744872	193.814	0.0140426	0.265264	0.0529383	0.957781	0.999911		LOC100745561	5523.63	-0.220088	0.204598	-1.07571	0.282057	0.999298		LOC100745238	4025.91	-0.522423	0.30486	-1.71365	0.0865937	0.838648
LOC100741323	754	-0.0333158	0.212283	-0.15694	0.875292	0.999911		LOC100745682	2227.65	-0.340989	0.31806	-1.07209	0.28368	0.999298		LOC100746323	198.991	-0.756923	0.40026	-1.89108	0.0586137	0.838648
LOC100741445	313.92	-0.293215	0.276092	-1.06202	0.288228	0.999911		LOC100745804	344.255	0.0828634	0.15888	0.521546	0.601986	0.999298		LOC100741053	1069.86	-0.579064	0.339196	-1.70717	0.0877911	0.838648
LOC100741565	629.078	-0.257277	0.236937	-1.08584	0.277548	0.999911		LOC100745924	1139.14	0.0591285	0.279317	0.21169	0.832349	0.999298		LOC100742369	335.436	-0.553675	0.322238	-1.71822	0.0857572	0.838648
LOC100741686	863.46	0.137851	0.23808	0.57901	0.562582	0.999911		LOC100746045	10238.2	-0.0427129	0.18277	-0.233698	0.81522	0.999298		LOC100743335	49.3991	-0.921772	0.563547	-1.63566	0.10191	0.838648
LOC100744993	400.568	-0.435099	0.286354	-1.51945	0.12865	0.999911		LOC112212762	1.38482	2.50783	2.03517	1.23224	0.217858	0.999298		LOC100743212	3469.11	-0.396923	0.213738	-1.85706	0.0633033	0.838648
LOC100741806	234.671	0.388445	0.3049	1.27401	0.20266	0.999911		LOC100740445	6.63735	1.42398	1.02211	1.39318	0.163565	0.999298		LOC100744119	25424.7	-0.447827	0.26685	-1.6782	0.0933088	0.838648
LOC100741926	942.158	0.340636	0.520465	0.654483	0.512801	0.999911		LOC112212599	0.0631577	-0.399712	4.40736	-0.0906921	0.927737	0.999298		LOC100744355	329.311	0.524846	0.30602	1.71507	0.0863321	0.838648
LOC100742044	383.559	-0.125289	0.286397	-0.437466	0.661773	0.999911		LOC100748748	826.517	-0.0971289	0.200617	-0.484151	0.628279	0.999298		LOC100744520	689.323	-0.667448	0.410866	-1.62449	0.104271	0.838648
LOC100742166	2032.54	-0.0814664	0.164787	-0.494372	0.621043	0.999911		LOC100744635	63.036	0.175148	0.283607	0.617574	0.536856	0.999298		LOC100745809	1382.26	-0.632385	0.385746	-1.63938	0.101134	0.838648
LOC100742366	3526.34	0.337246	0.294204	1.1463	0.251672	0.999911		LOC100746121	843.883	-0.213283	0.210696	-1.01228	0.311405	0.999298		LOC100746048	2758.94	-0.883325	0.454631	-1.94295	0.052022	0.838648
LOC100742492	425.455	0.0236791	0.195556	0.121086	0.903623	0.999911		LOC100747074	180.872	-0.211341	0.252124	-0.838242	0.401895	0.999298		LOC100746289	10795	-0.306872	0.188935	-1.62422	0.104328	0.838648
LOC100742613	596.58	-0.0552329	0.179218	-0.308189	0.757939	0.999911		LOC100742731	347.801	-0.101656	0.440415	-0.230818	0.817456	0.999298		LOC105682064	248.781	0.386695	0.228757	1.69042	0.0909481	0.838648
LOC100745115	965.974	0.01593	0.281138	0.0566627	0.954814	0.999911		LOC117151590	1.90203	-0.124152	1.98577	-0.0625212	0.950148	0.999298		LOC100747751	8130.43	-1.14634	0.601393	-1.90614	0.0566316	0.838648
LOC100742733	22673.4	0.476489	0.499653	0.95364	0.340266	0.999911		LOC117151589	0.144294	-0.393229	4.40654	-0.0892376	0.928893	0.999298		LOC100744997	1546.31	0.567902	0.297723	1.90749	0.0564578	0.838648
LOC100742850	45.213	-0.443757	0.413774	-1.07246	0.283512	0.999911		LOC100744117	252.234	0.159362	0.750742	0.212273	0.831894	0.999298		LOC100740886	647.925	-0.367331	0.203429	-1.8057	0.0709658	0.838648
LOC100742966	445.884	-0.679591	0.502148	-1.35337	0.175939	0.999911		LOC100740566	0.14636	-1.2909	4.39763	-0.293544	0.769106	0.999298		LOC100745843	187.574	-0.522186	0.331671	-1.57441	0.115393	0.838648
LOC112212808	49.8912	-0.309298	0.652576	-0.473965	0.635525	0.999911		LOC100740687	0.067801	-0.399712	4.40736	-0.0906921	0.927737	0.999298		LOC105682079	34.4868	0.842293	0.461092	1.82673	0.0677397	0.838648
LOC100743089	113.018	0.548198	0.429417	1.27661	0.201739	0.999911		LOC100740926	3.71955	-0.698309	1.10201	-0.633669	0.526297	0.999298		LOC112214062	14.1527	1.02869	0.636272	1.61675	0.105933	0.838648
LOC100745234	4335.63	0.322157	0.299475	1.07574	0.282044	0.999911		LOC100747991	706.578	0.0510027	0.170641	0.298888	0.765026	0.999298		LOC100742737	5282.41	0.588503	0.308185	1.90958	0.0561873	0.838648
LOC100743289	68872.6	-0.0735764	0.276885	-0.265729	0.790448	0.999911		LOC100740200	1489.29	0.136165	0.230633	0.590396	0.554925	0.999298		LOC100746685	1276.46	-0.458692	0.259701	-1.76623	0.0773578	0.838648
LOC100743409	13685.9	0.0307463	0.17274	0.177992	0.858729	0.999911		LOC117151585	10.46	0.506469	0.746371	0.678575	0.497407	0.999298		LOC100746880	10540.2	-0.420691	0.238932	-1.76071	0.0782869	0.838648
LOC100743609	319.372	-0.0954853	0.234403	-0.407356	0.683747	0.999911		LOC100749461	13.3439	0.329923	0.743667	0.443644	0.6573	0.999298		LOC100748079	1338.57	-0.372163	0.210123	-1.77117	0.0765325	0.838648
LOC100743725	376.978	-0.39019	0.264529	-1.47503	0.140203	0.999911		LOC100740808	9122.58	0.312935	0.18423	1.69861	0.0893929	0.999298		LOC100749509	484.037	-0.338901	0.214273	-1.58163	0.113734	0.838648
LOC100744159	810.149	0.171249	0.304988	0.561495	0.57446	0.999911		LOC100741649	2933.98	-0.393787	0.360843	-1.0913	0.275142	0.999298		LOC100741054	274.105	-0.555345	0.331795	-1.67376	0.0941783	0.838648
LOC100743961	479.715	0.174438	0.269403	0.647497	0.51731	0.999911		LOC100743208	177.706	-0.482314	0.280867	-1.71723	0.0859372	0.999298		LOC100749746	689.358	-0.485006	0.29509	-1.64358	0.100262	0.838648
LOC100745477	41.8486	0.0910052	0.380078	0.239438	0.810766	0.999911		LOC100742732	1549.85	-0.234669	0.250007	-0.93865	0.347911	0.999298		LOC100749865	667.885	-0.382727	0.184658	-2.07262	0.0382074	0.838648
LOC100743843	794.419	-0.183637	0.334376	-0.549193	0.582873	0.999911		LOC100744158	1025.49	-0.0333653	0.382866	-0.0871463	0.930555	0.999298		LOC100740693	1563.45	0.230628	0.138728	1.66245	0.0964231	0.838648
LOC117151700	26.7347	-0.273943	0.635363	-0.43116	0.666352	0.999911		LOC100744276	1724.79	0.0221223	0.21496	0.102913	0.918032	0.999298		LOC100742370	125.228	0.494291	0.279306	1.76972	0.0767745	0.838648
LOC100745595	14.2403	0.369744	0.571564	0.646898	0.517698	0.999911		LOC100744394	11195	-0.290622	0.244957	-1.18642	0.235457	0.999298		LOC105682107	1693.79	0.977716	0.532231	1.83701	0.0662078	0.838648
LOC100745716	1.13734	-0.633041	2.40958	-0.262719	0.792767	0.999911		LOC100744515	4414.41	-0.122558	0.280864	-0.436359	0.662576	0.999298		LOC100743486	969.646	-0.604411	0.30227	-1.99957	0.0455463	0.838648
LOC105680815	209.89	-0.172519	0.376015	-0.458808	0.646372	0.999911		LOC100744871	55.7112	0.581183	0.506976	1.14637	0.251641	0.999298		LOC100743053	1449.66	-0.484831	0.286341	-1.6932	0.0904183	0.838648
LOC100741285	2447.22	0.0405208	0.426798	0.0949413	0.924361	0.999911		LOC100744752	1709.49	-0.248944	0.181038	-1.37509	0.169103	0.999298		LOC100743293	2389.02	-0.30547	0.184227	-1.65811	0.0972944	0.838648
LOC100741769	9.83992	-0.21203	0.609129	-0.348087	0.727775	0.999911		LOC117151588	4.55307	1.87666	0.965527	1.94367	0.0519354	0.999298		LOC100743729	1600.5	-0.431808	0.274207	-1.57475	0.115314	0.838648
LOC100744079	65.6081	0.19917	0.268672	0.74131	0.458506	0.999911		LOC100744992	50.6182	0.178796	0.395785	0.451751	0.651448	0.999298		LOC100744314	1973.99	-0.522281	0.314622	-1.66003	0.0969088	0.838648
LOC100744994	4676.63	0.207534	0.256844	0.808017	0.419081	0.999911		LOC100745114	498.529	0.0539495	0.167827	0.321459	0.747863	0.999298		LOC100744435	140.602	0.93932	0.528738	1.77653	0.0756452	0.838648
LOC100745960	1260.56	0.142174	0.304352	0.467137	0.640402	0.999911		LOC100745233	24058.9	-0.18183	0.249663	-0.7283	0.46643	0.999298		LOC105682093	5.96375	1.51533	0.905151	1.67412	0.0941069	0.838648
LOC105680816	2.00778	0.785468	1.86611	0.420911	0.67382	0.999911		LOC100745354	952.538	-0.105005	0.262348	-0.400248	0.688974	0.999298		LOC117151113	372.44	-0.378759	0.210245	-1.80151	0.071623	0.838648
LOC105680886	49.4633	-0.0213642	0.333914	-0.063981	0.948985	0.999911		LOC100745684	576.918	-0.270092	0.230153	-1.17353	0.240583	0.999298		LOC100747192	1122.62	-0.734706	0.417166	-1.76118	0.0782074	0.838648
LOC100747034	899.428	-0.404315	0.375181	-1.07765	0.281188	0.999911		LOC100745476	1563.13	0.113476	0.185164	0.612839	0.539983	0.999298		LOC100745768	1823.29	0.35798	0.225181	1.58974	0.111893	0.838648
LOC105680817	0.601819	1.06066	2.5519	0.415635	0.677677	0.999911		LOC100746364	1231.19	-0.251011	0.294673	-0.851828	0.39431	0.999298		LOC100747995	2104.77	-0.281536	0.174439	-1.61395	0.106538	0.838648
LOC100740321	159.911	-0.16411	0.431921	-0.379954	0.70398	0.999911		LOC100745926	1946.15	-0.0762111	0.213188	-0.357482	0.720731	0.999298		LOC100748952	734.947	-0.292689	0.182841	-1.60078	0.109426	0.838648
LOC117151739	382.508	-0.15053	0.33673	-0.447033	0.654851	0.999911		LOC100746242	164.374	0.286825	0.31885	0.899563	0.368353	0.999298		LOC100746003	8004.5	-0.734503	0.378691	-1.93958	0.0524302	0.838648
LOC100740446	433.589	-0.240288	0.377888	-0.635869	0.524862	0.999911		LOC100745806	3849.04	-0.319106	0.256452	-1.24431	0.213385	0.999298		LOC105682099	39.9805	0.745901	0.394391	1.89128	0.0585876	0.838648
LOC100750179	745.011	-0.0574268	0.198582	-0.289185	0.77244	0.999911		LOC117151537	59.7049	-0.0787808	0.401323	-0.196303	0.844373	0.999298		LOC100740004	5342.8	0.446691	0.278977	1.60117	0.109339	0.838648
LOC100742813	4494.46	-0.152886	0.230807	-0.662397	0.507717	0.999911		LOC100746479	675.34	0.0424166	0.178831	0.237188	0.812511	0.999298		LOC105682113	651.408	-0.444233	0.277312	-1.60193	0.109172	0.838648
LOC100743169	580.572	-0.301512	0.16793	-1.79546	0.0725807	0.999911		LOC100741047	354.983	0.0102638	0.328558	0.0312389	0.975079	0.999298		LOC100747671	7047.36	-0.555133	0.322395	-1.7219	0.0850872	0.838648
LOC100741886	624.568	-0.230594	0.243721	-0.946138	0.344078	0.999911		LOC100746597	880.421	-0.097976	0.199733	-0.490534	0.623756	0.999298		LOC112214107	378.692	0.574537	0.291301	1.97231	0.0485738	0.838648
LOC117151751	1.54943	1.21844	2.05493	0.592932	0.553227	0.999911		LOC112212629	17.5971	0.494864	0.640532	0.772583	0.439769	0.999298		LOC100748278	460.285	0.493493	0.277207	1.78023	0.0750377	0.838648
LOC100740688	112.653	0.164626	0.520023	0.316574	0.751567	0.999911		LOC100746838	523.776	0.116708	0.279914	0.416943	0.67672	0.999298		LOC100748989	1501.53	-0.881642	0.441108	-1.9987	0.0456411	0.838648
LOC100743290	378.82	0.208452	0.177296	1.17573	0.239704	0.999911		LOC100741170	2826.9	-0.316225	0.205291	-1.54038	0.123468	0.999298		LOC105682119	1231.28	-0.566893	0.281527	-2.01364	0.0440477	0.838648
LOC100743410	658.539	-0.000342743	0.22049	-0.00155446	0.99876	0.999911		LOC100741284	860.665	0.142007	0.238817	0.594626	0.552093	0.999298		LOC100741327	996.853	-0.645698	0.362523	-1.78112	0.0748927	0.838648
LOC117151754	0.165637	-0.118729	4.40736	-0.0269388	0.978509	0.999911		LOC100746954	2319	0.25883	0.286055	0.904826	0.365558	0.999298		LOC100746325	748.11	-0.488387	0.288582	-1.69237	0.0905759	0.838648
LOC105680869	58.2218	0.138539	0.41764	0.331719	0.740101	0.999911		LOC112212761	23.553	0.174048	0.464226	0.37492	0.70772	0.999298		LOC100746084	4798.91	0.278553	0.155162	1.79524	0.072616	0.838648
LOC100743529	664.798	-0.0425137	0.236103	-0.180064	0.857102	0.999911		LOC100747188	20.6862	0.379742	0.820226	0.462973	0.643384	0.999298		LOC100748080	80.9867	0.896535	0.566335	1.58305	0.113411	0.838648
LOC100743726	2608.61	-0.0419455	0.321087	-0.130636	0.896063	0.999911		LOC100747473	1193.42	0.244907	0.250672	0.977004	0.328567	0.999298		LOC100744400	138.467	-3.0318	1.47615	-2.05385	0.0399905	0.838648
LOC100743844	2235.61	-0.0842712	0.346846	-0.242964	0.808033	0.999911		LOC117151540	9.62653	1.41876	1.03849	1.36618	0.171883	0.999298		LOC100749035	2210.65	-0.633309	0.386338	-1.63926	0.101158	0.838648
LOC100743962	6148.14	-0.136152	0.302855	-0.449562	0.653026	0.999911		LOC105680517	6.53113	0.0871854	0.810576	0.10756	0.914345	0.999298		LOC100749392	334.816	-0.431783	0.233136	-1.85207	0.0640164	0.838648
LOC100740809	235.982	0.133473	0.360408	0.37034	0.711129	0.999911		LOC100747586	1072.75	0.184375	0.342299	0.538638	0.590137	0.999298		LOC105682124	210.639	-0.623538	0.357482	-1.74425	0.0811157	0.838648
LOC100744193	9532.28	-0.0599703	0.158781	-0.377692	0.70566	0.999911		LOC112212776	0.199419	0.289104	4.36644	0.0662104	0.94721	0.999298		LOC112214135	35.115	0.533222	0.332109	1.60557	0.108369	0.838648
LOC100744310	1491.93	0.125653	0.172611	0.727953	0.466643	0.999911		LOC105680499	90.1313	-0.110271	0.467922	-0.235661	0.813696	0.999298		LOC100745482	983.37	0.439116	0.250058	1.75606	0.0790789	0.838648
LOC100744432	1568	-0.130466	0.147532	-0.884323	0.376522	0.999911		LOC100747832	37020.6	-0.187456	0.398049	-0.470937	0.637686	0.999298		LOC100742372	870.906	-0.356822	0.176939	-2.01664	0.0437334	0.838648
LOC100744873	2920.91	0.0800887	0.203001	0.394523	0.693195	0.999911		LOC100741408	1973.41	-0.0408056	0.244911	-0.166614	0.867674	0.999298		LOC100743294	2232.03	-0.659572	0.387625	-1.70157	0.0888354	0.838648
LOC100744754	215.64	-0.0558007	0.31669	-0.1762	0.860137	0.999911		LOC100747710	1085.55	-0.240152	0.255755	-0.938994	0.347734	0.999298		LOC100740248	1429.25	-0.398686	0.249668	-1.59686	0.110296	0.838648
LOC100741409	6.63803	0.672748	0.991846	0.678279	0.497595	0.999911		LOC100747952	2928.18	-0.178459	0.196152	-0.909801	0.362928	0.999298		LOC100743056	1595.35	-0.505419	0.281331	-1.79653	0.0724106	0.838648
LOC117151723	0.0551253	-0.118726	4.40736	-0.0269382	0.978509	0.999911		LOC100742611	1079.37	-0.0885906	0.22942	-0.38615	0.699386	0.999298		LOC100740851	1982.64	0.526538	0.27141	1.94001	0.0523789	0.838648
LOC112212934	0.392876	1.34329	4.36403	0.307809	0.758228	0.999911		LOC100743087	1076.9	0.192798	0.14311	1.3472	0.177914	0.999298		LOC100741450	3533.81	-0.488657	0.292236	-1.67213	0.0944987	0.838648
LOC105680831	0.0551253	-0.118726	4.40736	-0.0269382	0.978509	0.999911		LOC105680585	2.14841	0.0727279	1.65546	0.0439321	0.964959	0.999298		LOC100741929	1495.14	-0.720849	0.403887	-1.78478	0.0742972	0.838648
LOC100745235	11.4881	0.284941	0.716677	0.397586	0.690935	0.999911		LOC100742929	7997.61	-0.111033	0.242852	-0.457206	0.647523	0.999298		LOC100742047	2090.12	-0.959616	0.50931	-1.88415	0.0595446	0.838648
LOC117151801	10.1927	-0.561006	0.971848	-0.577257	0.563766	0.999911		LOC100743207	268.979	-0.219606	0.342041	-0.642046	0.520843	0.999298		LOC100747040	1074.74	0.498798	0.316496	1.576	0.115025	0.838648
LOC100745116	476.996	-0.0102308	0.186863	-0.0547505	0.956337	0.999911		LOC100743330	3235.52	-0.307007	0.24532	-1.25146	0.210768	0.999298		LOC100740005	486.019	-0.660092	0.326061	-2.02445	0.0429244	0.838648
LOC100745642	7998.44	-0.0755025	0.120527	-0.626439	0.531027	0.999911		LOC100743455	602.083	0.805253	0.362099	2.22385	0.0261585	0.999298		LOC100750104	3004.49	-0.555857	0.273355	-2.03346	0.042006	0.838648
LOC100741650	12.4776	0.40302	0.823883	0.489171	0.62472	0.999911		LOC100743577	9.44852	1.02632	0.857129	1.19739	0.231155	0.999298		LOC105682147	22.5048	0.887264	0.505048	1.75679	0.0789535	0.838648
LOC117151733	0.771111	0.350669	3.241	0.108198	0.913839	0.999911		LOC100741528	5.99559	-0.624493	0.972359	-0.642245	0.520714	0.999298		LOC112214152	12.0916	1.98822	1.05876	1.87787	0.0603984	0.838648
LOC100746080	289.199	1.17692	1.08797	1.08176	0.279359	0.999911		LOC100743692	3653.28	0.0313294	0.283166	0.11064	0.911902	0.999298		LOC100747632	1683.56	-0.677491	0.368388	-1.83907	0.0659049	0.838648
LOC100746201	3754.75	-0.0163283	0.444121	-0.0367655	0.970672	0.999911		LOC100743813	2559.4	0.194518	0.202724	0.959519	0.337298	0.999298		LOC100748202	565.504	-0.419235	0.252002	-1.66362	0.096189	0.838648
LOC100746322	1443.63	0.112336	0.208424	0.538979	0.589901	0.999911		LOC100744003	2069.9	-0.0921244	0.260851	-0.353169	0.723962	0.999298		LOC100749511	296.272	0.390577	0.235901	1.65568	0.097787	0.838648
LOC100746436	221.259	0.00767877	0.226935	0.0338369	0.973007	0.999911		LOC100744235	552.569	-0.0510064	0.188816	-0.270138	0.787054	0.999298		LOC100749782	3018.36	-0.636597	0.365275	-1.74279	0.0813703	0.838648
LOC100742084	738.236	0.129088	0.16177	0.797975	0.424885	0.999911		LOC100744353	1159.35	-0.128944	0.234161	-0.550663	0.581865	0.999298		LOC100749899	2115.47	-0.336746	0.2022	-1.66541	0.0958318	0.838648
LOC100742205	141.524	0.0725853	0.208079	0.348836	0.727212	0.999911		LOC100744475	1639.08	-0.139328	0.149017	-0.934978	0.349799	0.999298		LOC100743005	1539.56	-0.896359	0.483177	-1.85514	0.0635768	0.838648
LOC100746558	2135.32	-0.012481	0.123689	-0.100907	0.919624	0.999911		LOC100744716	209.563	0.0649211	0.259629	0.250053	0.802546	0.999298		LOC105682153	269.112	0.709712	0.412034	1.72246	0.0849862	0.838648
LOC100746679	6493.03	-0.240086	0.368507	-0.651511	0.514717	0.999911		LOC100744597	1531.3	0.109136	0.195223	0.559034	0.576139	0.999298		LOC105682158	180.692	-1.90118	1.11201	-1.70968	0.0873258	0.838648
LOC100745959	1057.39	-0.0363905	0.181121	-0.200918	0.840763	0.999911		LOC100741768	678.481	-0.404291	0.32401	-1.24777	0.212114	0.999298		LOC117151150	185.151	-1.52373	0.843834	-1.80572	0.0709624	0.838648
LOC100746079	100.589	0.085618	0.386983	0.221245	0.824902	0.999911		LOC100744835	6523.42	0.498519	0.305807	1.63018	0.103065	0.999298		LOC105682157	2835.93	0.458493	0.260071	1.76295	0.077909	0.838648
LOC100742331	1311.3	0.42925	0.394363	1.08847	0.276389	0.999911		LOC100745323	6336.81	-0.240281	0.221993	-1.08238	0.279083	0.999298		LOC105682160	915.49	0.669324	0.396212	1.68931	0.0911608	0.838648
LOC100746321	5041.46	0.149462	0.286394	0.521877	0.601756	0.999911		LOC100745198	1829.74	0.24077	0.184853	1.3025	0.192746	0.999298		LOC100747120	3522.81	0.388943	0.193865	2.00626	0.0448286	0.838648
LOC100746200	752.593	0.273323	0.279731	0.977092	0.328523	0.999911		LOC100741885	337.217	-0.138367	0.22411	-0.617407	0.536966	0.999298		LOC100747715	78.5119	0.716457	0.385164	1.86013	0.0628667	0.838648
LOC100746435	275.811	0.136741	0.19102	0.715848	0.474085	0.999911		LOC100745076	640.061	-0.0810758	0.238917	-0.339347	0.734349	0.999298		LOC100742499	1028.32	-0.771092	0.401853	-1.91884	0.0550043	0.838648
LOC100742457	1182.75	-0.0468295	0.159651	-0.293325	0.769274	0.999911		LOC100745444	827.89	-0.0706093	0.216512	-0.326122	0.744332	0.999298		LOC117151157	1911.63	0.531026	0.293507	1.80924	0.0704132	0.838648
LOC100746557	1250.3	0.00967866	0.199175	0.0485938	0.961243	0.999911		LOC100745562	1129.48	0.0475422	0.309623	0.153548	0.877966	0.999298		LOC100740935	89.7649	0.649349	0.340468	1.90723	0.0564915	0.838648
LOC100746799	671.582	0.147932	0.230945	0.640552	0.521814	0.999911		LOC100742004	606.673	-0.053685	0.232544	-0.230859	0.817424	0.999298		LOC117151166	122.654	0.72163	0.43317	1.66593	0.0957282	0.838648
LOC100747151	846.244	0.065896	0.172995	0.380913	0.703268	0.999911		LOC105680600	209.869	-1.07657	0.658432	-1.63506	0.102037	0.999298		LOC100745204	1448.03	-0.324298	0.186438	-1.73944	0.0819579	0.838648
LOC100747390	928.558	0.12342	0.143248	0.861581	0.388918	0.999911		LOC112212791	0.128828	-1.36145	4.40736	-0.308905	0.757394	0.999298		LOC112212028	3.05116	2.55702	1.57483	1.62368	0.104445	0.838648
LOC100747271	80.9096	-0.425086	0.307842	-1.38086	0.167323	0.999911		LOC117151467	4.33919	0.885136	1.08173	0.818259	0.413209	0.999298		LOC100748325	638.532	0.536237	0.328674	1.63152	0.102781	0.838648
LOC100742578	82.5178	0.0223303	0.4484	0.0498	0.960282	0.999911		LOC112212663	111.621	0.193967	0.362265	0.535428	0.592354	0.999298		LOC100742249	5.97638	-1.72611	0.837659	-2.06064	0.0393375	0.838648
LOC100747870	5850.37	-0.32006	0.222686	-1.43727	0.15064	0.999911		LOC112212783	0.0999762	-0.399712	4.40736	-0.090692	0.927737	0.999298		LOC100749946	4672	-0.346208	0.21551	-1.60646	0.108172	0.838648
LOC100747627	15388	0.0939532	0.184733	0.50859	0.61104	0.999911		LOC100745683	14706.8	-0.654287	0.30861	-2.12011	0.0339968	0.999298		LOC100740086	5011.52	-0.362067	0.227315	-1.5928	0.111205	0.838648
LOC100742694	323.378	-0.4911	0.372318	-1.31903	0.187159	0.999911		LOC112212780	12.221	0.445761	0.917819	0.485674	0.627198	0.999298		LOC100748395	7644.95	-0.442351	0.271355	-1.63016	0.103069	0.838648
LOC100747749	4095.26	-0.0373324	0.141443	-0.26394	0.791826	0.999911		LOC100742125	2555.97	0.229035	0.207882	1.10176	0.270568	0.999298		LOC100745283	1183.89	-0.350516	0.207378	-1.69023	0.0909842	0.838648
LOC100746912	4570.5	-0.0718698	0.3395	-0.211693	0.832346	0.999911		LOC100745925	126.846	-0.0363254	0.613145	-0.0592444	0.952757	0.999298		LOC100745522	1083.36	-0.369285	0.226546	-1.63007	0.103087	0.838648
LOC100747511	3088.91	-0.0917666	0.32361	-0.283571	0.776739	0.999911		LOC100746167	287.726	0.926679	0.78543	1.17984	0.238065	0.999298		LOC100742133	794.822	-0.371255	0.208839	-1.77771	0.0754517	0.838648
LOC100748194	42.4253	-0.288081	0.387997	-0.742483	0.457795	0.999911		LOC100746287	3.91194	-1.47667	1.45218	-1.01686	0.309218	0.999298		LOC100746129	1348.71	0.638056	0.390164	1.63535	0.101975	0.838648
LOC105680859	57.1378	-0.660328	0.505194	-1.30708	0.191186	0.999911		LOC100746478	10173.2	0.239797	0.549858	0.436106	0.66276	0.999298		LOC100747672	841.306	-0.487571	0.269771	-1.80735	0.0707076	0.838648
LOC100742930	1233.54	-0.74082	0.535068	-1.38454	0.166195	0.999911		LOC117151106	5982.08	0.566139	0.379468	1.49193	0.135718	0.999298		LOC100747794	1024.52	-0.273861	0.161666	-1.69399	0.0902663	0.838648
LOC100748317	1515.6	0.235533	0.284553	0.827732	0.407822	0.999911		LOC100746596	182.34	0.440406	0.814964	0.5404	0.588921	0.999298		LOC100749279	3.12157	-2.56919	1.39748	-1.83844	0.0659974	0.838648
LOC100748437	3263.62	0.0950599	0.320909	0.296221	0.767061	0.999911		LOC105680558	4.0265	1.29856	1.10531	1.17484	0.240057	0.999298		LOC100740523	362.764	-0.794846	0.397335	-2.00044	0.0454526	0.838648
LOC100748556	2919.26	0.0197886	0.225516	0.0877482	0.930077	0.999911		LOC100742365	7779.92	-0.550617	0.397376	-1.38563	0.165859	0.999298		LOC100742537	1883.57	-0.841827	0.510493	-1.64905	0.0991381	0.838648
LOC100748675	28.8012	0.539601	0.540668	0.998025	0.318267	0.999911		LOC100742491	848.038	0.646697	0.66513	0.972285	0.330909	0.999298		LOC117151183	35.5179	0.703102	0.401467	1.75133	0.0798888	0.838648
LOC100748796	340.196	0.138255	0.184379	0.749842	0.45335	0.999911		LOC100746911	752.213	-0.017547	0.269593	-0.0650868	0.948105	0.999298		LOC100743774	2159.32	-0.371214	0.219657	-1.68997	0.0910341	0.838648
LOC112212940	1.74743	1.35528	1.76242	0.768989	0.4419	0.999911		LOC100747033	78016	-0.550072	0.469603	-1.17136	0.241456	0.999298		LOC100744238	26249.5	0.763378	0.463574	1.64672	0.099615	0.838648
LOC112212967	85.0694	-0.326988	0.557584	-0.586437	0.557582	0.999911		LOC100747150	509.005	0.065441	0.354992	0.184345	0.853743	0.999298		LOC100743851	7516.59	-0.426697	0.271207	-1.57333	0.115643	0.838648
LOC100749030	96.934	-1.1651	0.498526	-2.33709	0.0194348	0.999911		LOC105680679	5799.51	0.376721	0.317172	1.18775	0.234931	0.999298		LOC100748037	816.542	-0.276011	0.159671	-1.72863	0.0838762	0.838648
LOC100749151	8531.09	0.113804	0.172975	0.657922	0.510588	0.999911		LOC100742612	203.949	-0.42039	0.477539	-0.880326	0.378683	0.999298		LOC100749901	2853.96	-0.380282	0.227024	-1.67508	0.0939194	0.838648
LOC105680917	2937.65	0.258714	0.203431	1.27176	0.20346	0.999911		LOC100747270	87.8185	-0.0566731	0.454689	-0.124641	0.900808	0.999298		LOC100740039	4192.07	-0.502017	0.250799	-2.00167	0.0453198	0.838648
LOC100743050	199.977	0.526861	0.610033	0.863659	0.387775	0.999911		LOC105680593	23.9437	0.302139	0.588323	0.513559	0.60756	0.999298		LOC100740853	1746.32	0.254337	0.138886	1.83126	0.0670611	0.838648
LOC100749273	4316.13	0.279137	0.26063	1.07101	0.284166	0.999911		LOC100747388	827.366	-0.0407228	0.211164	-0.192849	0.847077	0.999298		LOC100748396	5557.08	-0.343797	0.212672	-1.61656	0.105973	0.838648
LOC100749387	122.834	0.00315887	0.351127	0.00899637	0.992822	0.999911		LOC100747510	223.449	-0.401757	0.196121	-2.04851	0.0405097	0.999298		LOC105680238	48.6599	1.1988	0.689122	1.7396	0.081929	0.838648
LOC100749506	583.953	0.303377	0.238342	1.27286	0.203067	0.999911		LOC112212739	412.687	0.102412	0.34868	0.293712	0.768978	0.999298		LOC100746007	39010.3	-0.799314	0.448834	-1.78087	0.0749339	0.838648
LOC105680833	129.909	0.065819	0.596542	0.110334	0.912144	0.999911		LOC100742849	3731.5	-0.317033	0.341196	-0.929181	0.352795	0.999298		LOC100748991	101.925	-1.02955	0.652608	-1.57759	0.11466	0.838648
LOC117151812	24.9936	0.670937	0.700501	0.957795	0.338166	0.999911		LOC100747626	1380.71	-0.317576	0.265982	-1.19398	0.232486	0.999298		LOC100746130	10908.1	-0.526452	0.29087	-1.80992	0.0703078	0.838648
LOC100749982	5200.5	0.221347	0.308037	0.718574	0.472403	0.999911		LOC105680516	748.993	-0.262679	0.271946	-0.965924	0.334082	0.999298		LOC100743887	2692.73	0.276415	0.146139	1.89145	0.0585641	0.838648
LOC100749624	2957.47	-0.174032	0.263981	-0.659258	0.50973	0.999911		LOC105680524	142.961	-0.6193	0.284913	-2.17365	0.0297316	0.999298		LOC100740209	387.097	0.292812	0.168678	1.73593	0.082577	0.838648
LOC100749744	379.054	-0.2073	0.400266	-0.517906	0.604524	0.999911		LOC100742965	6.37731	0.0433105	0.99099	0.0437043	0.96514	0.999298		LOC112212137	33.602	0.818825	0.476183	1.71956	0.0855125	0.838648
LOC100749864	32.933	-0.0439833	0.717844	-0.0612714	0.951143	0.999911		LOC100747748	801.775	-0.300468	0.366961	-0.818801	0.4129	0.999298		LOC100740817	1948.71	-0.365866	0.215014	-1.70159	0.0888316	0.838648
LOC112212917	95.1315	0.419859	0.489329	0.85803	0.390876	0.999911		LOC100747869	3558.23	-0.179701	0.200095	-0.898083	0.369141	0.999298		LOC100740329	909.205	-0.464632	0.244059	-1.90377	0.0569404	0.838648
LOC100740079	369.911	-0.195379	0.31175	-0.626715	0.530846	0.999911		LOC100748115	3450.54	-0.254963	0.234163	-1.08883	0.27623	0.999298		LOC100748516	2008.17	0.460906	0.245019	1.88111	0.0599575	0.838648
LOC117151829	15.6721	-0.467787	1.08888	-0.429604	0.667484	0.999911		LOC100748237	4078.15	-0.468044	0.382955	-1.22219	0.221636	0.999298		LOC100742415	777.56	-0.409286	0.241283	-1.69629	0.0898302	0.838648
LOC117151830	33.6809	0.216003	0.446994	0.483235	0.628929	0.999911		LOC100748352	2963.37	-0.191269	0.244449	-0.782451	0.43395	0.999298		LOC100742774	5402.67	0.656595	0.353127	1.85937	0.0629745	0.838648
LOC105680931	3.85889	2.64885	1.33001	1.99161	0.0464138	0.999911		LOC100748627	1410.32	-0.210844	0.307261	-0.686205	0.492584	0.999298		LOC112212139	30.633	0.832851	0.449596	1.85244	0.0639624	0.838648
LOC105680932	4.80551	0.173776	0.954147	0.182127	0.855483	0.999911		LOC105680504	5.5934	0.380743	1.14336	0.333003	0.739132	0.999298		LOC100744403	2293.74	0.381622	0.188503	2.02448	0.0429207	0.838648
LOC100748510	1891.99	0.116765	0.254088	0.459546	0.645842	0.999911		LOC100743088	162.81	1.00821	0.447281	2.25409	0.0241906	0.999298		LOC112212170	16.2572	1.00395	0.538989	1.86264	0.0625123	0.838648
LOC100740568	11144.6	-0.230122	0.533981	-0.430955	0.666501	0.999911		LOC100748986	25473.7	0.0778971	0.357902	0.217649	0.827702	0.999298		LOC100747041	964.329	-0.482107	0.303418	-1.58892	0.112078	0.838648
LOC112213128	12.184	-0.444015	0.775461	-0.572582	0.566928	0.999911		LOC100748867	36876.3	-0.146215	0.254573	-0.574354	0.565729	0.999298		LOC105680274	33.6635	-0.893209	0.47876	-1.86567	0.0620875	0.838648
LOC100741246	933.592	-0.00319033	0.257344	-0.0123971	0.990109	0.999911		LOC117151511	91.695	-0.179122	0.424936	-0.421527	0.673371	0.999298		LOC100740249	4674.57	-0.673873	0.366838	-1.83698	0.0662132	0.838648
LOC100742286	36.5512	0.0709641	0.560205	0.126675	0.899198	0.999911		LOC112212524	17.3737	1.52172	0.709985	2.14331	0.0320882	0.999298		LOC100741694	284.407	0.601685	0.379112	1.58709	0.112493	0.838648
LOC100748151	572.459	0.138032	0.255369	0.54052	0.588838	0.999911		LOC100749107	89.2708	0.355716	0.448714	0.792745	0.427926	0.999298		LOC100746410	810.789	0.411936	0.239929	1.71691	0.0859958	0.838648
LOC100743485	1523.92	0.0974946	0.183351	0.531737	0.594908	0.999911		LOC100749224	6901.38	-0.297729	0.341907	-0.870789	0.38387	0.999298		LOC100747633	3375.21	0.593098	0.355546	1.66813	0.0952896	0.838648
LOC100746913	1050.1	0.00150282	0.179593	0.00836796	0.993323	0.999911		LOC105680533	12444.2	-0.108438	0.25516	-0.424981	0.670851	0.999298		LOC100747755	3363.96	-0.663217	0.340712	-1.94656	0.051587	0.838648
LOC100748749	163.205	0.120257	0.220359	0.545733	0.585249	0.999911		LOC105680525	604.468	0.103537	0.210076	0.492855	0.622115	0.999298		LOC100742973	1056.52	-0.470062	0.263269	-1.78548	0.0741827	0.838648
LOC100749823	1380.23	-0.175351	0.26708	-0.656546	0.511473	0.999911		LOC100749339	11345.1	-0.320851	0.362398	-0.885354	0.375966	0.999298		LOC100743215	2976.55	0.390636	0.21744	1.79652	0.0724119	0.838648
LOC100740202	8.2467	0.448038	0.863902	0.518621	0.604025	0.999911		LOC117151506	1.17907	0.635176	2.1054	0.301688	0.76289	0.999298		LOC100748597	19271.9	-0.365194	0.199121	-1.83403	0.0666498	0.838648
LOC100740447	623.527	-0.0583191	0.185838	-0.313817	0.75366	0.999911		LOC112212535	2.69262	1.60951	1.45386	1.10706	0.268267	0.999298		LOC100742972	3943.32	-0.410562	0.210428	-1.95108	0.0510477	0.838648
LOC100740322	81.9262	-0.0888213	0.277397	-0.320195	0.74882	0.999911		LOC117151509	0.305101	0.355702	4.3711	0.0813759	0.935143	0.999298		LOC100744439	23610.2	0.312694	0.158572	1.97193	0.0486177	0.838648
LOC105680944	786.844	0.0799323	0.286857	0.278648	0.780515	0.999911		LOC100749821	2878.25	-0.183665	0.187965	-0.977124	0.328508	0.999298		LOC100745968	242.132	-0.458435	0.233197	-1.96587	0.0493132	0.838648
LOC112213172	4.54984	-0.0955148	1.42651	-0.0669568	0.946616	0.999911		LOC100749940	3443.52	-0.170603	0.250265	-0.681692	0.495434	0.999298		LOC100747921	2281.83	-0.405309	0.235327	-1.72232	0.0850114	0.838648
LOC100740689	4682.61	0.0430059	0.364932	0.117847	0.906189	0.999911		LOC100750061	213.134	0.387162	0.444906	0.87021	0.384186	0.999298		LOC100748758	1537.34	0.440187	0.277039	1.5889	0.112083	0.838648
LOC100740810	841.334	0.0542565	0.28211	0.192324	0.847488	0.999911		LOC100750178	628.084	0.0241231	0.289105	0.0834405	0.933501	0.999298		LOC100747398	1615.55	-0.254832	0.139437	-1.82758	0.0676125	0.838648
LOC100740929	821.308	0.0160209	0.225512	0.0710424	0.943364	0.999911		LOC100740078	901.011	-0.389313	1.44731	-0.268991	0.787937	0.999298		LOC105680303	24.5882	-0.895921	0.47423	-1.88921	0.0588636	0.838648
LOC100748868	4437.62	-0.0810845	0.222846	-0.363859	0.715964	0.999911		LOC112212658	1.4118	0.419653	2.01507	0.208257	0.835028	0.999298		LOC100740699	986.51	-0.567822	0.291821	-1.94578	0.0516806	0.838648
LOC100748987	1123.89	0.13028	0.258992	0.503028	0.614945	0.999911		LOC100743578	0.559118	-1.6471	3.33993	-0.493152	0.621905	0.999298		LOC100742174	1026	-0.286731	0.158703	-1.80672	0.070806	0.838648
LOC100749108	741.661	-0.157006	0.483372	-0.324814	0.745322	0.999911		LOC100743693	0.270336	0.307422	4.35855	0.0705332	0.943769	0.999298		LOC100743698	8155.64	-0.585807	0.354471	-1.65262	0.098408	0.838648
LOC100741050	819.468	0.149023	0.286211	0.520676	0.602593	0.999911		LOC100743814	0.0894123	-0.399705	4.40736	-0.0906905	0.927739	0.999298		LOC100743819	650.072	-0.537797	0.337875	-1.59171	0.111451	0.838648
LOC117151838	0.456919	-0.936746	4.36798	-0.214457	0.83019	0.999911		LOC100744043	0.122926	0.475089	4.39502	0.108097	0.913919	0.999298		LOC100743932	592.758	-0.309892	0.166396	-1.86238	0.0625495	0.838648
LOC117151917	0.273384	1.07737	4.38435	0.245732	0.80589	0.999911		LOC117151663	1.64124	-0.244758	1.46283	-0.167318	0.86712	0.999298		LOC100744479	2062.74	-0.344981	0.166507	-2.07187	0.0382773	0.838648
LOC100741370	1066.18	0.10494	0.308057	0.34065	0.733367	0.999911		LOC112212794	6.60375	1.63178	0.966083	1.68907	0.0912057	0.999298		LOC112212213	7.32144	1.49315	0.730252	2.04471	0.0408838	0.838648
LOC117151849	36.6106	0.0659881	0.520308	0.126825	0.899079	0.999911		LOC100748193	465.306	0.017622	0.227009	0.0776268	0.938125	0.999298		LOC100744801	264.445	-0.290018	0.184546	-1.57152	0.116063	0.838648
LOC117151845	49.395	-0.486179	0.738359	-0.658459	0.510244	0.999911		LOC100748316	757.364	-0.0907175	0.166045	-0.546343	0.58483	0.999298		LOC100748519	2528.2	-0.32153	0.198873	-1.61676	0.10593	0.838648
LOC112213129	109.4	-0.143708	0.417815	-0.343952	0.730882	0.999911		LOC100748436	575.623	-0.304447	0.31701	-0.960369	0.33687	0.999298		LOC100744168	915.4	-0.385492	0.213651	-1.80431	0.0711832	0.838648
LOC112213214	0.424579	-0.0660937	3.68861	-0.0179183	0.985704	0.999911		LOC100748555	335.365	-0.111014	0.288195	-0.385204	0.700086	0.999298		LOC100744524	942.015	-0.362933	0.175745	-2.06511	0.0389128	0.838648
LOC100749341	1977.23	-0.299158	0.419419	-0.713268	0.47568	0.999911		LOC117151664	63.3116	0.0215125	0.380389	0.0565538	0.954901	0.999298		LOC100749435	440.36	-0.816777	0.411108	-1.98677	0.046948	0.838648
LOC117151951	19.6674	0.397333	0.721976	0.550342	0.582085	0.999911		LOC100748674	10.5989	-0.281601	0.677551	-0.415615	0.677692	0.999298		LOC112211992	324.055	0.512367	0.279084	1.83588	0.0663748	0.838648
LOC117151946	220.972	0.35904	0.582623	0.616247	0.537732	0.999911		LOC100748795	5184.76	-0.133648	0.215731	-0.619511	0.53558	0.999298		LOC100745525	121.002	-0.855648	0.41482	-2.0627	0.0391411	0.838648
LOC100741607	289.624	-0.186051	0.217764	-0.854368	0.392901	0.999911		LOC105680753	1803.27	0.053292	0.22548	0.23635	0.813161	0.999298		LOC112211987	118.773	0.540747	0.276856	1.95317	0.0507995	0.838648
LOC100741726	1197.59	-0.0388901	0.252103	-0.154262	0.877403	0.999911		LOC100749029	256.142	-0.113046	0.298786	-0.37835	0.70517	0.999298		LOC100749434	4023.04	-0.487664	0.271982	-1.793	0.0729723	0.838648
LOC100741844	2564.22	-0.229682	0.300177	-0.765157	0.444178	0.999911		LOC100748909	3332.5	-0.498955	0.506278	-0.985535	0.324362	0.999298		LOC100740252	18009.7	0.344975	0.193242	1.7852	0.0742291	0.838648
LOC100749463	4274.18	-0.0690497	0.258943	-0.26666	0.789731	0.999911		LOC100749225	703.342	-0.18767	0.179609	-1.04488	0.296077	0.999298		LOC100740611	12789.9	-0.411909	0.24959	-1.65034	0.098873	0.838648
LOC100741963	458.476	-0.220666	0.230327	-0.958056	0.338034	0.999911		LOC100749340	864.464	-0.00474561	0.22007	-0.021564	0.982796	0.999298		LOC100741058	19.2986	1.28182	0.657646	1.9491	0.0512837	0.838648
LOC100749582	1674.67	-0.0158229	0.21984	-0.0719747	0.942622	0.999911		LOC100744277	2358.89	-0.0763762	0.365737	-0.208828	0.834582	0.999298		LOC100741658	1604.28	-0.512375	0.287404	-1.78277	0.0746236	0.838648
LOC100742167	427.98	-0.222327	0.383856	-0.579194	0.562458	0.999911		LOC117151646	1.51086	-2.70346	1.80642	-1.49658	0.134501	0.999298		LOC100741456	114.289	-1.11674	0.637441	-1.75191	0.0797894	0.838648
LOC100742409	6901.2	0.0322137	0.136639	0.235758	0.813621	0.999911		LOC100744395	1247.6	-0.301131	0.210838	-1.42826	0.153218	0.999298		LOC100742377	1871.63	-0.551632	0.272231	-2.02634	0.0427301	0.838648
LOC117151888	1.37717	-1.10265	1.72296	-0.639972	0.522191	0.999911		LOC100749462	13053.3	-0.331456	0.275206	-1.20439	0.228437	0.999298		LOC105680314	60.9669	0.720075	0.427796	1.68322	0.0923326	0.838648
LOC100742651	5988.67	-0.539902	0.581841	-0.92792	0.353449	0.999911		LOC100749581	4370.94	-0.268759	0.233833	-1.14936	0.250408	0.999298		LOC100741934	3821.07	0.317468	0.192252	1.65131	0.098675	0.838648
LOC112213161	23.1513	-0.0541573	0.482823	-0.112168	0.91069	0.999911		LOC112212845	19.6156	-0.338639	0.552466	-0.612958	0.539904	0.999298		LOC105680337	16.2697	1.05093	0.605863	1.73459	0.082813	0.838648
LOC105681017	1542.21	0.254855	0.333018	0.765289	0.444099	0.999911		LOC100749702	771.34	-0.0319103	0.196409	-0.162468	0.870937	0.999298		LOC100743216	1574.66	-0.675828	0.396044	-1.70645	0.0879249	0.838648
LOC100742534	905.158	0.143868	0.263135	0.546745	0.584554	0.999911		LOC105680740	138.326	0.167591	0.305234	0.549058	0.582966	0.999298		LOC100746131	2.31793	2.81609	1.6812	1.67505	0.0939251	0.838648
LOC100742770	521.844	0.0448566	0.204264	0.219601	0.826182	0.999911		LOC100744516	31.6337	0.756209	0.779671	0.969909	0.332092	0.999298		LOC100746844	621.593	-0.653653	0.404215	-1.61709	0.105858	0.838648
LOC100742886	2942.29	0.094368	0.352418	0.267773	0.788874	0.999911		LOC100749822	5743.54	-0.0733877	0.564163	-0.130082	0.896501	0.999298		LOC100743250	988.401	0.496376	0.244153	2.03305	0.0420473	0.838648
LOC100743003	667.703	0.0338774	0.261667	0.129468	0.896988	0.999911		LOC100744636	1790.24	0.275058	0.541895	0.507585	0.611744	0.999298		LOC100746809	978.199	-0.39872	0.211458	-1.88557	0.0593527	0.838648
LOC100743125	943.928	-0.158167	0.155043	-1.02015	0.307659	0.999911		LOC100744753	1180.67	-0.0605982	0.236799	-0.255906	0.798023	0.999298		LOC100746446	901.438	-0.358192	0.199609	-1.79447	0.0727384	0.838648
LOC100749703	21.6887	0.205434	0.526582	0.390127	0.696442	0.999911		LOC100750018	1706.18	0.0395925	0.127225	0.3112	0.755649	0.999298		LOC100747238	247.489	-0.638731	0.371535	-1.71917	0.0855841	0.838648
LOC100743244	2120.9	-0.400717	0.197531	-2.02863	0.042496	0.999911		LOC100740245	43.0127	0.136818	0.387912	0.352704	0.72431	0.999298		LOC100742861	8315.01	0.728049	0.44959	1.61936	0.105369	0.838648
LOC100743366	639.807	-0.0380456	0.17108	-0.222385	0.824014	0.999911		LOC100740125	460.718	-0.249493	0.202697	-1.23087	0.218372	0.999298		LOC112212256	22.4171	1.35257	0.811266	1.66724	0.0954675	0.838648
LOC100743610	1180.17	0.0744202	0.168865	0.440709	0.659424	0.999911		LOC100740001	979.11	-0.0816303	0.135421	-0.60279	0.546648	0.999298		LOC100748996	32802.8	-0.661547	0.393823	-1.67981	0.0929943	0.838648
LOC100749941	1103.42	0.131499	0.236509	0.556001	0.57821	0.999911		LOC100740365	4793.28	0.0910164	0.269575	0.33763	0.735642	0.999298		LOC100743820	2373.72	0.501252	0.299787	1.67203	0.0945194	0.838648
LOC100743727	910.137	0.198264	0.230805	0.859011	0.390335	0.999911		LOC100740484	20.6927	0.347275	0.614714	0.564937	0.572116	0.999298		LOC100746726	445.283	-0.325168	0.203252	-1.59983	0.109637	0.838648
LOC100743845	724.894	-0.161298	0.178767	-0.902283	0.366907	0.999911		LOC112212815	2.24563	0.599693	1.3983	0.428874	0.668015	0.999298		LOC100747594	30.9781	0.854899	0.498439	1.71515	0.0863174	0.838648
LOC100743963	353.489	-0.000737043	0.211641	-0.00348251	0.997221	0.999911		LOC100740604	303.023	0.273818	0.288014	0.950713	0.34175	0.999298		LOC100745247	213720	-0.564873	0.354709	-1.5925	0.111273	0.838648
LOC100744080	2278.1	0.0471548	0.272269	0.173192	0.8625	0.999911		LOC100740727	142.536	-0.976346	0.623951	-1.56478	0.117635	0.999298		LOC100748920	1739.01	0.387801	0.245842	1.57744	0.114694	0.838648
LOC100744194	723.286	-0.156001	0.250794	-0.622029	0.533923	0.999911		LOC105680805	1.49942	1.39427	1.63858	0.850899	0.394826	0.999298		LOC100749514	239.305	-0.518493	0.253831	-2.04267	0.0410855	0.838648
LOC100744311	3721.87	0.128174	0.403451	0.317694	0.750717	0.999911		LOC100741048	1795.13	-0.234033	0.287476	-0.814096	0.41559	0.999298		LOC100749751	410.455	-0.612153	0.310398	-1.97215	0.0485919	0.838648
LOC100746800	296.303	0.220164	0.291582	0.755066	0.450209	0.999911		LOC100740927	1097.64	-0.120319	0.171292	-0.702419	0.482418	0.999298		LOC100740941	149.809	0.735849	0.465524	1.58069	0.11395	0.838648
LOC105680976	543.556	0.0692546	0.170921	0.405184	0.685342	0.999911		LOC100744872	193.814	-0.108038	0.264724	-0.408115	0.683189	0.999298		LOC100750189	369.337	0.339392	0.20953	1.61978	0.10528	0.838648
LOC105681032	222.686	0.266556	0.310796	0.857657	0.391082	0.999911		LOC100741323	754	-0.0289623	0.21192	-0.136666	0.891295	0.999298		LOC112212285	3.20431	2.4281	1.43256	1.69493	0.090089	0.838648
LOC100750180	1295.09	-0.0562733	0.210454	-0.267389	0.789169	0.999911		LOC100741445	313.92	-0.0081173	0.274553	-0.0295655	0.976414	0.999298		LOC100740166	2755.87	-0.603262	0.333177	-1.81063	0.0701975	0.838648
LOC100747118	770.873	-0.077426	0.205708	-0.376387	0.706629	0.999911		LOC100741565	629.078	-0.0336614	0.236108	-0.142568	0.886631	0.999298		LOC100741181	872.377	0.291879	0.173443	1.68286	0.0924023	0.838648
LOC100747309	503.078	-0.14023	0.199906	-0.701479	0.483004	0.999911		LOC100741686	863.46	-0.1148	0.238086	-0.482178	0.62968	0.999298		LOC100741897	8242.06	-0.604931	0.374856	-1.61377	0.106578	0.838648
LOC100747429	65.3481	-0.291743	0.355216	-0.821311	0.411469	0.999911		LOC100744993	400.568	-0.159787	0.284394	-0.561851	0.574217	0.999298		LOC100746883	870.17	-0.287213	0.150198	-1.91223	0.0558472	0.838648
LOC100747546	439.111	0.163806	0.170912	0.95842	0.337851	0.999911		LOC100741806	234.671	0.224786	0.304653	0.737842	0.46061	0.999298		LOC100743060	275.885	-0.738137	0.370194	-1.99392	0.0461609	0.838648
LOC100747668	43850.3	0.0135977	0.557912	0.0243725	0.980555	0.999911		LOC100741926	942.158	-0.155286	0.520654	-0.298251	0.765512	0.999298		LOC100743299	3306.31	-0.338897	0.200415	-1.69097	0.0908417	0.838648
LOC100747791	2661.5	-0.0305054	0.195486	-0.156049	0.875994	0.999911		LOC100742044	383.559	-0.0201127	0.28556	-0.0704325	0.943849	0.999298		LOC100747719	2.04139	-3.02886	1.6857	-1.7968	0.0723673	0.838648
LOC100747913	392.469	0.0619043	1.16153	0.0532956	0.957496	0.999911		LOC100742166	2032.54	-0.130009	0.16464	-0.789654	0.42973	0.999298		LOC100742419	3543.46	-0.21683	0.119641	-1.81233	0.0699349	0.838648
LOC100748032	955.144	0.0699225	0.154602	0.452274	0.651071	0.999911		LOC100742366	3526.34	-0.0883866	0.294244	-0.300385	0.763883	0.999298		LOC100745248	287.543	-0.512003	0.298466	-1.71545	0.0862627	0.838648
LOC100740080	226.793	0.176325	0.225423	0.782194	0.434101	0.999911		LOC100742492	425.455	-0.287474	0.19573	-1.46873	0.141906	0.999298		LOC100744053	5269.71	-0.708856	0.395943	-1.7903	0.0734061	0.838648
LOC117151913	0.49627	-1.35443	4.24736	-0.318886	0.749813	0.999911		LOC100742613	596.58	-0.0455618	0.178637	-0.255052	0.798683	0.999298		LOC100744406	643.152	-0.411656	0.233877	-1.76014	0.078384	0.838648
LOC100748276	1084.86	0.0503449	0.168663	0.298493	0.765327	0.999911		LOC100745115	965.974	-0.109665	0.281023	-0.390234	0.696363	0.999298		LOC100745368	3323.07	-0.348874	0.174792	-1.99594	0.0459408	0.838648
LOC100748392	150.442	0.0585372	0.473141	0.12372	0.901537	0.999911		LOC100742733	22673.4	-0.765724	0.499676	-1.53244	0.125413	0.999298		LOC100745608	70.2757	-2.47047	1.4821	-1.66688	0.0955392	0.838648
LOC117151955	19.7548	-1.24342	0.99247	-1.25285	0.210259	0.999911		LOC100742850	45.213	0.143941	0.402539	0.357583	0.720655	0.999298		LOC100745728	300.072	-1.104	0.65311	-1.69038	0.0909561	0.838648
LOC117151954	88.5118	-0.163538	0.41754	-0.391671	0.695302	0.999911		LOC100742966	445.884	-0.536052	0.501684	-1.0685	0.285293	0.999298		LOC100749078	7142.87	-0.60499	0.347087	-1.74305	0.0813254	0.838648
LOC100744517	242.488	0.507029	0.517112	0.980502	0.326839	0.999911		LOC112212808	49.8912	0.202342	0.646693	0.312887	0.754366	0.999298		LOC105680380	179.465	-1.79813	1.12884	-1.5929	0.111182	0.838648
LOC100744638	596.634	0.251455	0.173251	1.45139	0.146672	0.999911		LOC100743089	113.018	0.765882	0.427683	1.79077	0.0733303	0.999298		LOC100749950	305.581	-1.37531	0.677793	-2.0291	0.0424485	0.838648
LOC100744755	1602.3	0.162866	0.173679	0.93774	0.348378	0.999911		LOC100745234	4335.63	-0.230642	0.299525	-0.770027	0.441284	0.999298		LOC100745491	6.98128	1.64535	0.957581	1.71824	0.0857529	0.838648
LOC100744874	52.6494	-0.273046	0.386346	-0.706739	0.479729	0.999911		LOC100743289	68872.6	-0.509723	0.276888	-1.8409	0.0656361	0.999298		LOC100740211	533.745	0.429553	0.237396	1.80944	0.0703831	0.838648
LOC112213217	8690.86	-0.538713	0.432566	-1.24539	0.212989	0.999911		LOC100743409	13685.9	-0.113959	0.172729	-0.659754	0.509412	0.999298		LOC100745492	687.284	0.686452	0.373341	1.83867	0.0659637	0.838648
LOC112213226	0.0894123	-0.118719	4.40736	-0.0269366	0.97851	0.999911		LOC100743609	319.372	0.0632221	0.233059	0.27127	0.786183	0.999298		LOC100746606	1149.66	-0.440221	0.251044	-1.75356	0.0795056	0.838648
LOC105681036	6.68442	-1.39722	1.10265	-1.26714	0.205104	0.999911		LOC100743725	376.978	-0.199218	0.263344	-0.756491	0.449355	0.999298		LOC100741131	656.231	-0.452022	0.270432	-1.67148	0.0946267	0.838648
LOC105681042	38.216	-1.00184	0.762641	-1.31365	0.188964	0.999911		LOC100744159	810.149	-0.174427	0.305081	-0.57174	0.567498	0.999298		LOC105680394	471.064	-0.673627	0.390437	-1.72531	0.0844709	0.838648
LOC112213220	1.44013	0.0982984	2.6407	0.0372243	0.970306	0.999911		LOC100743961	479.715	-0.186471	0.269666	-0.691491	0.489257	0.999298		LOC117151334	80.6616	0.842359	0.454477	1.85347	0.0638152	0.838648
LOC100742085	95.5932	-1.23049	0.804446	-1.52961	0.126114	0.999911		LOC100745477	41.8486	-0.249862	0.381847	-0.654349	0.512887	0.999298		LOC100744359	857.334	-0.427156	0.242507	-1.76142	0.078167	0.838648
LOC100743004	4.28419	-1.3884	1.25464	-1.10662	0.26846	0.999911		LOC100743843	794.419	-0.163595	0.334156	-0.489576	0.624434	0.999298		LOC100746811	18584.1	-0.540304	0.264365	-2.04378	0.0409753	0.838648
LOC100746168	46.5207	-1.79878	0.615371	-2.92307	0.00346596	0.999911		LOC117151700	26.7347	0.36434	0.622404	0.585375	0.558295	0.999298		LOC112212341	187.998	-0.594364	0.296612	-2.00384	0.0450871	0.838648
LOC112213418	2.61027	-2.26833	1.52643	-1.48603	0.13727	0.999911		LOC100745595	14.2403	0.732383	0.553654	1.32282	0.185896	0.999298		LOC117151338	1.42569	-3.22658	1.98071	-1.629	0.103314	0.838648
LOC117152103	9.91744	-0.00531039	0.664142	-0.00799586	0.99362	0.999911		LOC100745716	1.13734	-1.67612	2.43721	-0.687722	0.491628	0.999298		LOC100748122	4354.01	0.344277	0.211241	1.62978	0.103148	0.838648
LOC105681232	0.898325	0.521955	2.45844	0.212311	0.831864	0.999911		LOC105680815	209.89	0.329464	0.373404	0.882324	0.377602	0.999298		LOC100748327	1682.58	-0.503823	0.265786	-1.89559	0.0580136	0.838648
LOC100747474	7.29575	-1.45482	0.996786	-1.45952	0.144423	0.999911		LOC100741285	2447.22	-0.308783	0.426851	-0.723397	0.469436	0.999298		LOC112212380	14.161	1.41869	0.704658	2.01331	0.0440822	0.838648
LOC100748318	1023.91	-0.168155	0.204585	-0.821929	0.411117	0.999911		LOC100741769	9.83992	-0.599597	0.61391	-0.976686	0.328725	0.999298		LOC100742778	1834.37	-0.427561	0.262987	-1.62579	0.103994	0.838648
LOC100746680	102.902	0.0517853	0.379381	0.136499	0.891427	0.999911		LOC100744079	65.6081	0.177121	0.265223	0.667821	0.504248	0.999298		LOC100747842	3473.65	-0.642445	0.336808	-1.90745	0.0564622	0.838648
LOC105681217	33.2248	0.116471	0.509894	0.228423	0.819317	0.999911		LOC100744994	4676.63	-0.203084	0.256882	-0.790575	0.429192	0.999298		LOC100740891	4099.26	0.441889	0.233152	1.89528	0.0580557	0.838648
LOC100745446	1732.72	0.135385	0.179098	0.755929	0.449692	0.999911		LOC100745960	1260.56	0.0885664	0.304267	0.291081	0.770989	0.999298		LOC117151359	37.0476	0.811118	0.393816	2.05963	0.0394335	0.838648
LOC112213427	83.5366	0.213758	0.319603	0.668825	0.503607	0.999911		LOC105680816	2.00778	-0.565942	1.92018	-0.294734	0.768197	0.999298		LOC100744606	12156.9	-0.84384	0.427702	-1.97296	0.0485001	0.838648
LOC105681216	247.537	0.14177	0.175918	0.805888	0.420307	0.999911		LOC100747034	899.428	-0.0220298	0.37467	-0.0587978	0.953113	0.999298		LOC100749989	1340.07	-0.550859	0.300763	-1.83154	0.0670201	0.838648
LOC100747792	1049.32	-0.221195	0.229695	-0.962996	0.335549	0.999911		LOC105680817	0.601819	0.336137	2.56528	0.131033	0.895749	0.999298		LOC100748569	1703	0.447157	0.237297	1.88438	0.0595134	0.838648
LOC105681221	54.0865	-0.0101416	0.385068	-0.026337	0.978989	0.999911		LOC100740321	159.911	0.437731	0.428906	1.02058	0.307455	0.999298		LOC100740580	1733.42	-0.546719	0.324748	-1.68352	0.0922747	0.838648
LOC100748988	2510.58	-0.19952	0.240229	-0.830541	0.406233	0.999911		LOC117151739	382.508	0.483013	0.335089	1.44144	0.149459	0.999298		LOC100742211	11943.3	-1.23213	0.71074	-1.73359	0.0829902	0.838648
LOC100741489	839.787	-0.0237548	0.349867	-0.0678967	0.945868	0.999911		LOC100740446	433.589	0.175669	0.376877	0.466118	0.641131	0.999298		LOC100742822	703.442	-0.318963	0.169396	-1.88294	0.0597082	0.838648
LOC100742206	1931.28	-0.223904	0.187627	-1.19335	0.232732	0.999911		LOC100750179	745.011	-0.212972	0.198394	-1.07348	0.283056	0.999298		LOC100742704	2039.33	-0.575273	0.312954	-1.8382	0.0660329	0.838648
LOC100740323	1795.24	-0.0819101	0.186755	-0.438597	0.660953	0.999911		LOC100742813	4494.46	0.0921817	0.230685	0.3996	0.689451	0.999298		LOC100743659	30.2497	-0.844039	0.513409	-1.64399	0.100178	0.838648
LOC100745117	1549.64	0.0105562	0.17749	0.0594745	0.952574	0.999911		LOC100743169	580.572	-0.0615561	0.166613	-0.369455	0.711789	0.999298		LOC100750191	359.839	-0.388731	0.198538	-1.95797	0.0502334	0.838648
LOC100744278	3611.45	0.016513	0.251536	0.0656486	0.947658	0.999911		LOC100741886	624.568	-0.0783788	0.243042	-0.32249	0.747081	0.999298		LOC100746412	4306.09	-0.924674	0.449108	-2.05891	0.0395026	0.838648
LOC117152094	20.1164	0.628414	0.584573	1.075	0.282376	0.999911		LOC117151751	1.54943	1.75964	1.97882	0.889238	0.373875	0.999298		LOC100746529	1473.27	-1.20113	0.711636	-1.68785	0.0914405	0.838648
LOC105681077	74.3989	0.35752	0.304268	1.17501	0.239989	0.999911		LOC100740688	112.653	-0.555761	0.522179	-1.06431	0.287188	0.999298		LOC105680440	17.7904	1.21482	0.602655	2.01578	0.0438231	0.838648
LOC100745236	1224.92	-0.0285627	0.152455	-0.187352	0.851385	0.999911		LOC100743290	378.82	0.0316189	0.177013	0.178625	0.858232	0.999298		LOC100747125	20291.4	-0.560895	0.318474	-1.76119	0.0782056	0.838648
LOC100745356	1011.71	-0.0580102	0.275327	-0.210695	0.833125	0.999911		LOC100743410	658.539	0.0151827	0.22005	0.0689964	0.944992	0.999298		LOC100748246	14963	-0.538789	0.285903	-1.88452	0.059495	0.838648
LOC100745478	21190.5	0.329786	0.516184	0.638892	0.522893	0.999911		LOC117151754	0.165637	-0.399715	4.40736	-0.0906927	0.927737	0.999298		LOC100745815	102.711	-0.482096	0.268151	-1.79785	0.0722001	0.838648
LOC100745596	1171.96	-0.110345	0.141859	-0.777849	0.436658	0.999911		LOC105680869	58.2218	0.0429886	0.415781	0.103392	0.917652	0.999298		LOC100748841	3176.75	-0.551908	0.299399	-1.84339	0.0652725	0.838648
LOC100745807	3333.25	0.100739	0.125185	0.804725	0.420978	0.999911		LOC100743529	664.798	-0.303562	0.236137	-1.28553	0.198607	0.999298		LOC100748957	1311	-0.620425	0.311751	-1.99013	0.0465769	0.838648
LOC100745927	682.088	0.113578	0.312938	0.36294	0.71665	0.999911		LOC100743726	2608.61	0.226765	0.320935	0.706577	0.479829	0.999298		LOC100743063	822.35	-0.63712	0.36175	-1.76122	0.0782019	0.838648
LOC100746047	3857.53	-0.729026	0.475373	-1.53359	0.125131	0.999911		LOC100743844	2235.61	0.229206	0.346667	0.66117	0.508504	0.999298		LOC100743544	705.416	-0.265669	0.161726	-1.64271	0.100443	0.838648
LOC105681080	35.1141	-1.12158	0.42984	-2.60929	0.00907309	0.999911		LOC100743962	6148.14	-0.170514	0.302834	-0.56306	0.573394	0.999298		LOC100745251	2628.08	-2.35263	1.37078	-1.71627	0.0861135	0.838648
LOC100746288	137.833	0.304072	0.326605	0.931009	0.351849	0.999911		LOC100740809	235.982	-0.0640378	0.360312	-0.177729	0.858936	0.999298		LOC100744013	495.396	-0.476575	0.241591	-1.97265	0.0485351	0.838648
LOC100746681	1389.3	-0.0798261	0.299468	-0.266559	0.789809	0.999911		LOC100744193	9532.28	0.0482377	0.158725	0.303908	0.761198	0.999298		LOC100741254	465.733	-1.13954	0.688664	-1.65471	0.0979838	0.838648
LOC100746481	5807.22	-0.0267635	0.282482	-0.0947443	0.924518	0.999911		LOC100744310	1491.93	-0.0997517	0.172587	-0.577977	0.563279	0.999298		LOC100743064	683.248	-0.452906	0.272791	-1.66027	0.0968606	0.838648
LOC100746915	750.285	0.250432	0.283615	0.883001	0.377236	0.999911		LOC100744432	1568	0.0784128	0.147026	0.533326	0.593808	0.999298		LOC100744528	373.62	-0.462835	0.273191	-1.69418	0.090231	0.838648
LOC100746802	2384.71	-0.154808	0.262398	-0.589973	0.555208	0.999911		LOC100744637	134.361	-0.952106	0.41441	-2.2975	0.0215904	0.999298		LOC100741618	12574.5	0.728346	0.395448	1.84182	0.065501	0.838648
LOC100747036	2287.67	-0.0957357	0.247815	-0.38632	0.69926	0.999911		LOC100744873	2920.91	-0.229767	0.203023	-1.13173	0.257748	0.999298		LOC100746296	1373.89	-0.480355	0.289286	-1.66049	0.0968164	0.838648
LOC100747233	4629.08	-0.280618	0.335404	-0.836657	0.402786	0.999911		LOC100744754	215.64	0.182996	0.31502	0.580904	0.561305	0.999298		LOC100747008	489.204	-0.335205	0.208242	-1.60969	0.107466	0.838648
LOC100742410	715.664	-0.0652178	0.206815	-0.315344	0.752501	0.999911		LOC100741409	6.63803	0.232462	0.999505	0.232577	0.81609	0.999298		LOC100749632	745.026	-0.47593	0.254045	-1.87341	0.0610116	0.838648
LOC100747353	1131.66	0.18419	0.252926	0.728235	0.46647	0.999911		LOC117151723	0.0551253	0.548265	4.40558	0.124448	0.900961	0.999298		LOC100749952	475.994	-0.29336	0.180795	-1.62261	0.104673	0.838648
LOC100742652	17.3614	-0.422847	0.665089	-0.635775	0.524923	0.999911		LOC112212934	0.392876	-0.354125	4.39266	-0.0806174	0.935746	0.999298		LOC100750074	800.79	-0.453475	0.284378	-1.59462	0.110797	0.838648
LOC100742771	173.888	0.0950697	0.480731	0.19776	0.843232	0.999911		LOC105680831	0.0551253	0.548265	4.40558	0.124448	0.900961	0.999298		LOC100747678	565.139	-0.594747	0.32591	-1.82488	0.0680194	0.838648
LOC117152095	18.8425	-0.602429	0.627514	-0.960024	0.337043	0.999911		LOC100745235	11.4881	-0.838211	0.746279	-1.12319	0.261358	0.999298		LOC100741696	3068.05	-0.503735	0.319361	-1.57732	0.114722	0.838648
LOC100747587	266.026	-0.241527	0.272203	-0.887304	0.374915	0.999911		LOC117151801	10.1927	0.479013	0.933597	0.513083	0.607893	0.999298		LOC100749317	2252.77	-0.611345	0.296074	-2.06484	0.0389385	0.838648
LOC100747711	232.773	0.31332	0.233598	1.34128	0.17983	0.999911		LOC100745116	476.996	0.0554214	0.186043	0.297896	0.765782	0.999298		LOC100742421	37.07	0.716615	0.39028	1.83616	0.0663342	0.838648
LOC100747833	330.614	-0.156593	0.340275	-0.460196	0.645376	0.999911		LOC100745445	478.036	-0.122197	0.282274	-0.432902	0.665086	0.999298		LOC100741216	269.083	0.384159	0.225878	1.70073	0.0889928	0.838648
LOC100747953	1173.99	0.163983	0.275295	0.595663	0.551401	0.999911		LOC100745642	7998.44	-0.0533882	0.12046	-0.443204	0.657618	0.999298		LOC100742660	14243.3	-2.43147	1.3356	-1.82051	0.0686818	0.838648
LOC100743126	5662.06	-0.0900604	0.185252	-0.486152	0.62686	0.999911		LOC100741650	12.4776	-0.798818	0.855965	-0.933237	0.350698	0.999298		LOC100745774	934.073	-2.40881	1.37114	-1.7568	0.0789516	0.838648
LOC117152114	22.9077	0.0369722	0.468703	0.078882	0.937127	0.999911		LOC117151733	0.771111	1.00809	3.183	0.31671	0.751463	0.999298		LOC100746254	731.116	0.39211	0.23774	1.64932	0.0990815	0.838648
LOC100748074	1134.23	0.126282	0.179045	0.705311	0.480617	0.999911		LOC100746080	289.199	-1.86431	1.09583	-1.70127	0.0888915	0.999298		LOC100747484	3399.97	-0.537867	0.302054	-1.78069	0.0749624	0.838648
LOC100748195	413.698	-0.00635386	0.169983	-0.0373794	0.970182	0.999911		LOC100746201	3754.75	-0.72036	0.444195	-1.62172	0.104863	0.999298		LOC100743253	4703.26	-0.446436	0.218783	-2.04054	0.0412964	0.838648
LOC100748438	610.592	-0.0913777	0.195715	-0.466892	0.640577	0.999911		LOC100746322	1443.63	-0.237698	0.208488	-1.1401	0.254244	0.999298		LOC100749754	5107.85	-0.506649	0.318984	-1.58832	0.112214	0.838648
LOC100743332	348.694	-0.117611	0.17877	-0.65789	0.510609	0.999911		LOC100746436	221.259	0.0840861	0.225395	0.373062	0.709102	0.999298		LOC105680479	136.139	0.773051	0.470243	1.64394	0.100189	0.838648
LOC100748557	2027.5	-0.174609	0.23555	-0.741283	0.458522	0.999911		LOC100742084	738.236	0.01267	0.161537	0.078434	0.937483	0.999298		LOC100743973	1714.58	0.259099	0.147116	1.76119	0.0782067	0.838648
LOC117152016	0.733818	1.16707	4.34938	0.26833	0.788445	0.999911		LOC100742205	141.524	-0.0242349	0.206742	-0.117223	0.906683	0.999298		LOC105680485	872.023	-0.622805	0.383017	-1.62605	0.103939	0.838648
LOC117152015	7.92126	-1.43916	0.955616	-1.506	0.132067	0.999911		LOC100746558	2135.32	-0.00567718	0.123462	-0.0459831	0.963324	0.999298		LOC100743372	1404.94	-0.575071	0.292783	-1.96416	0.0495118	0.838648
LOC100748751	184.971	-0.239196	0.243159	-0.983704	0.325261	0.999911		LOC100746679	6493.03	-0.501192	0.368508	-1.36006	0.173812	0.999298		LOC100743618	2008.62	-0.659858	0.36899	-1.78828	0.0737306	0.838648
LOC105681120	904.805	-0.188677	0.251573	-0.749988	0.453262	0.999911		LOC100745959	1057.39	0.0143521	0.180754	0.0794011	0.936714	0.999298		LOC100743739	1449.61	0.317699	0.166899	1.90354	0.0569703	0.838648
LOC100748950	1985.79	-0.10019	0.195885	-0.511476	0.609018	0.999911		LOC100746079	100.589	-0.253561	0.387474	-0.654394	0.512858	0.999298		LOC100744290	2435.64	0.352269	0.186488	1.88896	0.0588967	0.838648
LOC100743579	252.891	-0.0902223	0.23583	-0.382574	0.702036	0.999911		LOC100742331	1311.3	-0.529072	0.394862	-1.33989	0.180281	0.999298		LOC100744529	2022.58	-0.958904	0.54298	-1.766	0.0773954	0.838648
LOC100743694	241.047	0.0560736	0.286236	0.1959	0.844689	0.999911		LOC100746321	5041.46	-0.184935	0.286407	-0.645709	0.518468	0.999298		LOC105680481	351.206	0.564023	0.31641	1.78257	0.0746564	0.838648
LOC100745563	39682.5	-0.0448648	0.194269	-0.230942	0.81736	0.999911		LOC100746200	752.593	0.11174	0.279647	0.399576	0.689469	0.999298		LOC100748209	7212.53	-0.585187	0.315337	-1.85575	0.0634893	0.838648
LOC100745324	1857.68	0.302485	0.292003	1.0359	0.30025	0.999911		LOC100746435	275.811	0.205311	0.189695	1.08232	0.27911	0.999298		LOC100749400	1561.52	-0.277075	0.159485	-1.73731	0.0823325	0.838648
LOC100745685	309.295	-0.0146132	0.331343	-0.0441031	0.964822	0.999911		LOC100742457	1182.75	-0.0632892	0.159357	-0.397154	0.691254	0.999298		LOC100749044	5936.51	-0.47466	0.245192	-1.93587	0.0528839	0.838648
LOC100743815	832.86	0.142343	0.22072	0.644904	0.51899	0.999911		LOC100746557	1250.3	0.262218	0.198702	1.31966	0.18695	0.999298		LOC100749791	291.362	-0.518626	0.320364	-1.61887	0.105476	0.838648
LOC100745882	2371.91	-0.0172278	0.158634	-0.108601	0.913519	0.999911		LOC100746799	671.582	-0.21516	0.231111	-0.930981	0.351863	0.999298		LOC100749908	2632.73	0.659766	0.374158	1.76334	0.077844	0.838648
LOC100746000	348.116	-0.0911734	0.274342	-0.332334	0.739637	0.999911		LOC100747151	846.244	-0.101729	0.172887	-0.58841	0.556257	0.999298		LOC100743662	676.481	-0.496	0.290245	-1.7089	0.0874698	0.838648
LOC100746122	197.363	0.525179	0.376284	1.3957	0.162805	0.999911		LOC100747390	928.558	-0.098708	0.143211	-0.689247	0.490668	0.999298		LOC100741336	1567.65	0.338572	0.207424	1.63227	0.102623	0.838648
LOC100743926	28.5201	-0.546801	0.865995	-0.631414	0.52777	0.999911		LOC100747271	80.9096	-0.138466	0.302067	-0.458394	0.646669	0.999298		LOC100742708	4746.43	-0.378133	0.221153	-1.70983	0.0872974	0.838648
LOC100746243	1953.82	-0.0796782	0.326059	-0.244368	0.806946	0.999911		LOC100742578	82.5178	0.398359	0.444352	0.896496	0.369988	0.999298		LOC100744362	329.249	0.765775	0.437883	1.74881	0.0803236	0.838648
LOC100746365	344.402	-0.172234	0.268345	-0.641837	0.520979	0.999911		LOC100747870	5850.37	-0.202402	0.222613	-0.909212	0.363238	0.999298		LOC100743427	1301.29	0.427073	0.244814	1.74448	0.0810759	0.838648
LOC100746480	403.604	0.00503289	0.205068	0.0245426	0.98042	0.999911		LOC100747627	15388	0.187586	0.184705	1.0156	0.309822	0.999298		LOC100744845	254.558	0.595426	0.330334	1.8025	0.0714675	0.838648
LOC100746801	388.1	0.0973328	0.213366	0.456177	0.648263	0.999911		LOC100742694	323.378	-0.495623	0.371818	-1.33297	0.18254	0.999298		LOC112212567	381.412	0.686961	0.431718	1.59123	0.111558	0.838648
LOC100746914	708.333	-0.112953	0.223042	-0.506419	0.612563	0.999911		LOC100747749	4095.26	-0.122327	0.141366	-0.865319	0.386864	0.999298		LOC100747085	1678.47	-0.5498	0.26968	-2.03872	0.0414784	0.838648
LOC100747035	1368.08	-0.0736779	0.146288	-0.50365	0.614507	0.999911		LOC100746912	4570.5	0.181527	0.339409	0.534834	0.592765	0.999298		LOC100747556	83.2256	-0.445625	0.250463	-1.7792	0.0752068	0.838648
LOC100744044	778.419	-0.180085	0.225511	-0.798567	0.424542	0.999911		LOC100748194	42.4253	-0.0263739	0.379649	-0.0694691	0.944616	0.999298		LOC100744291	882.26	0.525734	0.312952	1.67992	0.0929735	0.838648
LOC100747152	397.549	0.167523	0.292778	0.572183	0.567198	0.999911		LOC105680859	57.1378	0.532096	0.490817	1.0841	0.278319	0.999298		LOC100746179	3325.22	0.415996	0.242401	1.71615	0.0861349	0.838648
LOC112213385	6.93197	-0.322526	0.860259	-0.374918	0.707722	0.999911		LOC100742930	1233.54	-0.143179	0.534646	-0.2678	0.788853	0.999298		LOC100746297	1472.68	-0.584675	0.33884	-1.72552	0.0844336	0.838648
LOC100744160	16.2942	-0.502026	0.936047	-0.536326	0.591733	0.999911		LOC100748317	1515.6	-0.253293	0.284677	-0.889756	0.373597	0.999298		LOC100745853	29086.5	-0.557375	0.336041	-1.65865	0.0971867	0.838648
LOC100747272	893.847	-0.15068	0.303471	-0.496523	0.619525	0.999911		LOC100748437	3263.62	-0.375415	0.320956	-1.16968	0.242132	0.999298		LOC117151462	234.22	-0.902198	0.450114	-2.00438	0.0450295	0.838648
LOC100747391	7007.8	0.0580328	0.199019	0.291595	0.770596	0.999911		LOC100748556	2919.26	-0.0994767	0.225469	-0.441198	0.659069	0.999298		LOC100740651	3897.6	0.487866	0.267747	1.82211	0.0684377	0.838648
LOC100747547	1012.09	-0.121692	0.228404	-0.532791	0.594178	0.999911		LOC100748675	28.8012	-0.19152	0.548717	-0.349032	0.727065	0.999298		LOC100741136	303.814	-2.28461	1.122	-2.03619	0.041731	0.838648
LOC100747669	3391.64	-0.0724186	0.191409	-0.378345	0.705174	0.999911		LOC100748796	340.196	-0.0914334	0.184199	-0.496384	0.619624	0.999298		LOC105680541	6825.76	-1.12057	0.686047	-1.63337	0.102391	0.838648
LOC100747914	1434.96	-0.103641	0.242261	-0.427806	0.668793	0.999911		LOC112212940	1.74743	1.21552	1.75786	0.691477	0.489266	0.999298		LOC100742944	494.932	-0.331125	0.177099	-1.86972	0.0615233	0.838648
LOC105681145	141.869	0.0221556	0.303883	0.0729083	0.941879	0.999911		LOC112212967	85.0694	0.410739	0.551606	0.744624	0.456499	0.999298		LOC100743785	5105.43	-2.82892	1.49592	-1.89109	0.0586127	0.838648
LOC100748033	925.841	0.140139	0.214628	0.65294	0.513795	0.999911		LOC100749151	8531.09	0.044458	0.17295	0.257057	0.797135	0.999298		LOC100743895	662.356	-0.637019	0.398934	-1.5968	0.110309	0.838648
LOC100748152	676.089	0.239063	0.210637	1.13496	0.256393	0.999911		LOC105680917	2937.65	0.0383465	0.203451	0.18848	0.8505	0.999298		LOC100744846	7742.88	-1.15469	0.589073	-1.96019	0.0499738	0.838648
LOC100748511	718.581	0.257567	0.226027	1.13954	0.254478	0.999911		LOC100743050	199.977	-0.184846	0.611711	-0.302178	0.762516	0.999298		LOC100744966	514.688	-0.295417	0.179163	-1.64887	0.0991738	0.838648
LOC100748393	1373.5	0.1376	0.270415	0.508849	0.610858	0.999911		LOC100749273	4316.13	-0.0523724	0.26065	-0.20093	0.840753	0.999298		LOC100742298	15.9833	-1.23977	0.782733	-1.58389	0.113218	0.838648
LOC112213461	180.886	-0.0603637	0.575385	-0.10491	0.916447	0.999911		LOC100749387	122.834	-0.297622	0.351754	-0.846108	0.397493	0.999298		LOC100745652	5174.67	0.369747	0.203878	1.81357	0.0697441	0.838648
LOC100744396	4699.14	-0.592801	0.466902	-1.26965	0.20421	0.999911		LOC100749506	583.953	-0.300443	0.239051	-1.25682	0.20882	0.999298		LOC100746333	1403.37	-1.21287	0.623898	-1.94402	0.0518934	0.838648
LOC100748629	2254.76	0.0259579	0.144859	0.179194	0.857785	0.999911		LOC105680833	129.909	0.359352	0.594702	0.604256	0.545674	0.999298		LOC100747202	504.284	-0.334312	0.186874	-1.78897	0.0736201	0.838648
LOC100748750	329.464	-0.136861	0.355151	-0.38536	0.699971	0.999911		LOC117151812	24.9936	0.810308	0.694473	1.1668	0.243293	0.999298		LOC100747521	3049.6	-0.445078	0.235589	-1.88922	0.0588627	0.838648
LOC117151974	17.3989	-0.132188	0.569143	-0.232259	0.816337	0.999911		LOC100749982	5200.5	-0.208318	0.308083	-0.676176	0.498929	0.999298		LOC100748453	250.183	0.355054	0.217778	1.63035	0.103027	0.838648
LOC105681054	60.7747	-0.0494898	0.486751	-0.101674	0.919016	0.999911		LOC100749624	2957.47	-0.137268	0.263903	-0.520144	0.602963	0.999298		LOC100748572	599.874	-0.258837	0.160563	-1.61206	0.106948	0.838648
LOC100748869	118.606	-0.223428	0.330883	-0.675249	0.499517	0.999911		LOC100749744	379.054	0.362235	0.398701	0.908537	0.363595	0.999298		LOC100743429	1519.52	0.374226	0.210059	1.78153	0.0748259	0.838648
LOC100749191	2673.04	0.192574	0.184063	1.04624	0.295449	0.999911		LOC100749864	32.933	0.843025	0.701171	1.20231	0.229243	0.999298		LOC100744767	8421.64	-0.362711	0.178188	-2.03555	0.0417958	0.838648
LOC100749388	185.71	-0.514626	0.559952	-0.919054	0.358067	0.999911		LOC112212917	95.1315	0.382197	0.488375	0.782589	0.433868	0.999298		LOC117151468	26.8361	0.72746	0.405827	1.79254	0.0730465	0.838648
LOC100744518	1.02273	0.60869	2.12673	0.286209	0.774718	0.999911		LOC100740079	369.911	-0.427428	0.311845	-1.37064	0.170486	0.999298		LOC100747244	7442.44	-1.16634	0.596151	-1.95645	0.0504122	0.838648
LOC100749507	0.595255	-0.152985	2.93616	-0.052104	0.958446	0.999911		LOC117151829	15.6721	1.40257	1.04629	1.34052	0.180077	0.999298		LOC100741974	3501.74	-0.608059	0.31528	-1.92863	0.0537765	0.838648
LOC100749625	13.1491	-0.535697	0.607437	-0.881896	0.377833	0.999911		LOC117151830	33.6809	0.402723	0.439515	0.916289	0.359516	0.999298		LOC100748404	185.374	-0.837687	0.435357	-1.92414	0.0543371	0.838648
LOC100750019	1855.86	-0.153531	0.2151	-0.713765	0.475372	0.999911		LOC105680931	3.85889	2.9204	1.31121	2.22726	0.0259298	0.999298		LOC100742591	1328	-1.24072	0.611605	-2.02864	0.0424954	0.838648
LOC100749745	487.328	-0.0102644	0.326273	-0.0314595	0.974903	0.999911		LOC105680932	4.80551	0.0220891	0.947988	0.023301	0.98141	0.999298		LOC112212576	6.88073	-1.57565	0.888646	-1.77309	0.0762141	0.838648
LOC100740002	1150.05	0.271179	0.219769	1.23393	0.217231	0.999911		LOC100748510	1891.99	-0.194569	0.25413	-0.765629	0.443897	0.999298		LOC100740046	68186.6	-0.954241	0.530196	-1.79979	0.0718937	0.838648
LOC105681198	59.9847	0.119808	0.306758	0.39056	0.696123	0.999911		LOC100740568	11144.6	0.508956	0.533944	0.953201	0.340488	0.999298		LOC100743306	6614.26	-0.654271	0.356044	-1.83762	0.0661191	0.838648
LOC100740203	250.501	0.209021	0.216133	0.967091	0.333498	0.999911		LOC112213128	12.184	-0.470071	0.770224	-0.610304	0.54166	0.999298		LOC100746847	170.514	-0.640278	0.377232	-1.69731	0.0896387	0.838648
LOC105681057	1.30526	2.42346	1.78556	1.35725	0.1747	0.999911		LOC100741246	933.592	-0.0373908	0.257128	-0.145417	0.884382	0.999298		LOC100744532	2823.83	0.578982	0.347322	1.66699	0.0955168	0.838648
LOC117152048	15.5099	-0.0955643	0.637371	-0.149935	0.880816	0.999911		LOC100742286	36.5512	0.0858379	0.557442	0.153985	0.877621	0.999298		LOC100748524	586.707	-0.314711	0.184212	-1.70842	0.087559	0.838648
LOC117152047	2.42119	0.904358	1.62859	0.555303	0.578688	0.999911		LOC100748151	572.459	0.241096	0.254866	0.945972	0.344163	0.999298		LOC100741579	2173.68	0.240006	0.121102	1.98186	0.0474952	0.838648
LOC100740448	4570.01	-0.0358265	0.238285	-0.150352	0.880487	0.999911		LOC100743485	1523.92	-0.0243369	0.183255	-0.132804	0.894349	0.999298		LOC100742056	6931.98	-0.376018	0.227012	-1.65638	0.097645	0.838648
LOC100740569	3810.16	0.18071	0.234405	0.770931	0.440748	0.999911		LOC100746913	1050.1	-0.213431	0.179563	-1.18861	0.234591	0.999298		LOC100742662	4081.34	-0.739317	0.426183	-1.73474	0.0827866	0.838648
LOC100740763	2179.42	0.0347565	0.176792	0.196596	0.844144	0.999911		LOC100748749	163.205	-0.160569	0.220526	-0.72812	0.46654	0.999298		LOC105680567	2877.5	-0.61618	0.335535	-1.83641	0.066297	0.838648
LOC100740885	2168.03	-0.0634065	0.242058	-0.261948	0.793362	0.999911		LOC100749823	1380.23	0.0719749	0.26674	0.269832	0.78729	0.999298		LOC100749521	1470.17	0.317073	0.193807	1.63602	0.101835	0.838648
LOC100744639	31.6981	-0.101723	0.494407	-0.205748	0.836988	0.999911		LOC100740202	8.2467	-0.110667	0.874957	-0.126483	0.89935	0.999298		LOC100740014	1380.46	-0.462926	0.273067	-1.69528	0.0900215	0.838648
LOC100741085	912.424	0.216065	0.266051	0.81212	0.416723	0.999911		LOC100740447	623.527	-0.115276	0.185416	-0.621716	0.534129	0.999298		LOC100749082	4442.18	0.416648	0.22242	1.87325	0.0610338	0.838648
LOC112213413	9.17658	0.559845	0.769161	0.727864	0.466697	0.999911		LOC100740322	81.9262	-0.103079	0.274557	-0.375439	0.707334	0.999298		LOC100741099	51.6583	-1.14832	0.722621	-1.58911	0.112036	0.838648
LOC100744756	724.44	0.484987	0.53353	0.909016	0.363342	0.999911		LOC105680944	786.844	0.238634	0.286468	0.833023	0.404832	0.999298		LOC100742862	333.224	-0.306553	0.176521	-1.73663	0.0824518	0.838648
LOC100744875	1272.65	0.0627356	0.268368	0.233767	0.815166	0.999911		LOC112213172	4.54984	0.734081	1.36617	0.537328	0.591041	0.999298		LOC100745092	35.5402	0.694674	0.422029	1.64603	0.0997569	0.838648
LOC100741727	782.961	0.0353662	0.189915	0.186221	0.852271	0.999911		LOC100740689	4682.61	-0.0864629	0.364925	-0.236933	0.812709	0.999298		LOC100746255	839.811	-0.548718	0.323573	-1.69581	0.0899222	0.838648
LOC100741608	53.4907	-0.348942	0.314221	-1.1105	0.266784	0.999911		LOC100740810	841.334	0.135989	0.281811	0.482553	0.629413	0.999298		LOC100749911	11.5124	-2.75841	1.4285	-1.93099	0.0534848	0.838648
LOC100741845	2108.44	0.0412976	0.216698	0.190577	0.848857	0.999911		LOC100740929	821.308	-0.0183252	0.225254	-0.0813534	0.935161	0.999298		LOC100746374	636.485	0.788128	0.40005	1.97007	0.0488299	0.838648
LOC100741964	1676.12	-0.086647	0.188291	-0.460175	0.64539	0.999911		LOC100748868	4437.62	0.461424	0.22266	2.07232	0.0382353	0.999298		LOC100743939	1177.19	0.399153	0.24179	1.65083	0.0987735	0.838648
LOC100744995	5304.36	-1.66463	1.5804	-1.0533	0.292205	0.999911		LOC100748987	1123.89	-0.0377033	0.258955	-0.145598	0.884239	0.999298		LOC100745167	5051	-0.397622	0.227651	-1.74663	0.0807018	0.838648
LOC105681067	17.748	-2.80291	1.18042	-2.3745	0.0175726	0.999911		LOC100749108	741.661	0.403802	0.482791	0.836392	0.402934	0.999298		LOC100743257	824.874	-0.51922	0.287236	-1.80764	0.0706625	0.838648
LOC100749192	392.507	-1.33619	0.576956	-2.31592	0.0205625	0.999911		LOC100741050	819.468	-0.0652661	0.286248	-0.228006	0.819642	0.999298		LOC100747925	7663.09	-0.442713	0.254583	-1.73897	0.0820397	0.838648
LOC117152126	0.067801	0.832657	4.40602	0.188982	0.850107	0.999911		LOC117151917	0.273384	0.945814	4.3808	0.2159	0.829066	0.999298		LOC100749356	1667.05	0.280919	0.175405	1.60155	0.109256	0.838648
LOC100740324	27.2748	0.0734964	0.548713	0.133943	0.893447	0.999911		LOC100741370	1066.18	0.374389	0.307607	1.2171	0.223565	0.999298		LOC100749048	887.923	0.341717	0.173388	1.97082	0.0487444	0.838648
LOC100749389	84.4713	-1.04361	0.433473	-2.40755	0.0160599	0.999911		LOC117151849	36.6106	-0.42119	0.52316	-0.805088	0.420769	0.999298		LOC100749166	7441.79	0.463299	0.240762	1.9243	0.0543164	0.838648
LOC117152125	35.5001	-0.885388	0.686693	-1.28935	0.197277	0.999911		LOC117151845	49.395	-0.790088	0.741056	-1.06617	0.286349	0.999298		LOC100746014	63.7103	0.961005	0.551007	1.74409	0.0811434	0.838648
LOC100749583	2496.91	0.021193	0.172452	0.122892	0.902192	0.999911		LOC112213129	109.4	-0.403928	0.418444	-0.965308	0.334391	0.999298		LOC100746375	574.178	0.473556	0.288247	1.64288	0.100408	0.838648
LOC117152157	0.960389	-2.8398	2.52447	-1.12491	0.260628	0.999911		LOC112213214	0.424579	1.35635	3.60188	0.376569	0.706494	0.999298		LOC100741300	1948.75	0.656844	0.336889	1.94974	0.0512074	0.838648
LOC100749704	272.537	-0.164494	0.261202	-0.629756	0.528854	0.999911		LOC100749341	1977.23	0.142356	0.419217	0.339575	0.734177	0.999298		LOC100742783	6021.31	0.54125	0.323912	1.67098	0.0947258	0.838648
LOC112213516	204.144	0.125044	0.286717	0.436122	0.662748	0.999911		LOC117151951	19.6674	0.376038	0.719875	0.522366	0.601415	0.999298		LOC100743497	8091.68	-0.580167	0.28426	-2.04097	0.0412535	0.838648
LOC100749824	570.834	-0.108204	0.223034	-0.485144	0.627574	0.999911		LOC117151946	220.972	0.508759	0.582064	0.874059	0.382086	0.999298		LOC100740534	2581.24	-0.406064	0.248086	-1.63678	0.101676	0.838648
LOC100740570	1206.51	0.229745	0.193032	1.19019	0.23397	0.999911		LOC100741607	289.624	-0.128331	0.216612	-0.592447	0.553552	0.999298		LOC100740774	1424.16	-0.898154	0.498192	-1.80283	0.0714152	0.838648
LOC100749942	205.461	0.0788887	0.372413	0.211831	0.832238	0.999911		LOC100741726	1197.59	-0.237912	0.252048	-0.943914	0.345213	0.999298		LOC117151532	82.078	0.771284	0.396799	1.94377	0.0519236	0.838648
LOC100740690	0.423172	0.843028	4.40736	0.191277	0.848308	0.999911		LOC100749463	4274.18	-0.141024	0.258902	-0.544702	0.585959	0.999298		LOC100746335	2190.66	-0.773919	0.377145	-2.05205	0.0401649	0.838648
LOC100750063	486.367	0.00918241	0.199569	0.0460112	0.963301	0.999911		LOC100741963	458.476	-0.0881972	0.229497	-0.384307	0.700751	0.999298		LOC100741542	526.683	-0.607011	0.382748	-1.58593	0.112756	0.838648
LOC105681243	13.4144	-0.102467	0.584501	-0.175307	0.860838	0.999911		LOC100749582	1674.67	0.0619008	0.219626	0.281846	0.778061	0.999298		LOC100743788	2443.92	-0.406144	0.256083	-1.58598	0.112743	0.838648
LOC105681244	0.407085	-0.118747	4.40736	-0.0269429	0.978505	0.999911		LOC100742167	427.98	-0.298996	0.383664	-0.779316	0.435793	0.999298		LOC112212683	32.0706	1.20686	0.749808	1.60956	0.107494	0.838648
LOC100750181	13.3446	0.258282	0.620859	0.416007	0.677405	0.999911		LOC100742409	6901.2	0.0835381	0.136565	0.611707	0.540731	0.999298		LOC100745093	681.5	-0.743656	0.380893	-1.9524	0.0508904	0.838648
LOC105681254	197.164	-0.855332	0.448132	-1.90866	0.0563059	0.999911		LOC117151888	1.37717	0.296714	1.51533	0.195808	0.84476	0.999298		LOC100746611	1434.94	-0.608016	0.348493	-1.7447	0.0810373	0.838648
LOC100740081	1130.25	0.267033	0.419272	0.636896	0.524193	0.999911		LOC100742651	5988.67	-0.618491	0.581825	-1.06302	0.287774	0.999298		LOC100747090	956.41	0.423106	0.269093	1.57234	0.115871	0.838648
LOC105681252	750.15	0.131547	0.190336	0.691131	0.489483	0.999911		LOC105681017	1542.21	-0.464069	0.333222	-1.39267	0.163719	0.999298		LOC100741016	3093.03	0.494162	0.250385	1.97361	0.0484263	0.838648
LOC100740204	1132.52	0.186919	0.316186	0.591167	0.554409	0.999911		LOC100742534	905.158	-0.13772	0.263158	-0.523335	0.600741	0.999298		LOC100740945	234.439	-1.57765	0.847397	-1.86176	0.0626375	0.838648
LOC105681290	3.05807	-0.905226	1.11776	-0.809857	0.418023	0.999911		LOC100742770	521.844	-0.0505703	0.203932	-0.247977	0.804153	0.999298		LOC100744365	6252.6	-0.822994	0.443999	-1.85359	0.0637974	0.838648
LOC117152171	0.835657	0.73468	2.28515	0.321502	0.74783	0.999911		LOC100742886	2942.29	-0.412557	0.352474	-1.17046	0.241815	0.999298		LOC100744729	2168.07	0.749104	0.363174	2.06266	0.0391452	0.838648
LOC100740930	1454.47	0.117031	0.265796	0.440303	0.659717	0.999911		LOC100743003	667.703	-0.344835	0.2618	-1.31717	0.187782	0.999298		LOC105680638	29677.6	0.596569	0.340376	1.75268	0.0796576	0.838648
LOC117152183	11.761	-0.386132	0.589168	-0.655385	0.51222	0.999911		LOC100743125	943.928	0.0233349	0.154304	0.151227	0.879797	0.999298		LOC100745413	1335	-0.401262	0.210793	-1.90358	0.056965	0.838648
LOC100741051	263.94	-0.109128	0.410714	-0.265703	0.790468	0.999911		LOC100749703	21.6887	-0.231209	0.531027	-0.4354	0.663272	0.999298		LOC100746612	2225.83	-0.643034	0.32726	-1.9649	0.0494253	0.838648
LOC117152182	54.5299	-0.288196	0.420838	-0.684814	0.493461	0.999911		LOC100743244	2120.9	0.0785955	0.197051	0.398858	0.689998	0.999298		LOC100747446	790.32	-0.353319	0.221814	-1.59286	0.111192	0.838648
LOC117152180	223.397	-0.089922	0.267991	-0.335541	0.737217	0.999911		LOC100743366	639.807	-0.12291	0.170693	-0.720067	0.471484	0.999298		LOC100742712	345.838	-0.832964	0.403446	-2.06462	0.0389586	0.838648
LOC100741287	103.725	-0.147207	0.3713	-0.396465	0.691762	0.999911		LOC100743610	1180.17	-0.0305131	0.168688	-0.180885	0.856458	0.999298		LOC105680646	57.8349	-0.552639	0.341636	-1.61763	0.105743	0.838648
LOC117152188	4.84071	-1.25062	1.08758	-1.14991	0.250181	0.999911		LOC100749941	1103.42	-0.0844684	0.236478	-0.357193	0.720947	0.999298		LOC100748364	3905.45	0.490343	0.295109	1.66156	0.0966002	0.838648
LOC117152194	0.401215	2.16182	4.33938	0.498188	0.618352	0.999911		LOC100743727	910.137	-0.264666	0.231039	-1.14555	0.251982	0.999298		LOC100750148	58.7262	0.914646	0.47219	1.93703	0.0527418	0.838648
LOC117152192	0.218241	-1.08047	4.40736	-0.245152	0.806339	0.999911		LOC100743845	724.894	-0.124775	0.178208	-0.700164	0.483825	0.999298		LOC100749714	162.879	0.498205	0.299154	1.66538	0.0958372	0.838648
LOC117152193	0.631556	1.79632	3.92834	0.45727	0.647477	0.999911		LOC100743963	353.489	0.113032	0.210509	0.536945	0.591306	0.999298		LOC100745169	7.32456	1.39715	0.859106	1.62629	0.103889	0.838648
LOC112213555	4.47858	-1.08891	1.00349	-1.08513	0.277865	0.999911		LOC100744080	2278.1	-0.320505	0.272315	-1.17696	0.23921	0.999298		LOC100745534	22.7014	-1.34537	0.691963	-1.94428	0.0518621	0.838648
LOC105681303	5.73061	-0.516648	1.01645	-0.508288	0.611252	0.999911		LOC100744194	723.286	0.137227	0.250044	0.548809	0.583137	0.999298		LOC100745657	54.1622	-1.27	0.800773	-1.58597	0.112746	0.838648
LOC100741410	32.6984	0.121382	0.464854	0.261118	0.794001	0.999911		LOC100744311	3721.87	-0.291197	0.403479	-0.721716	0.470469	0.999298		LOC117151568	10.7512	1.09692	0.680377	1.61223	0.106912	0.838648
LOC112213554	10.9536	-0.291945	0.70165	-0.416084	0.677349	0.999911		LOC100746800	296.303	0.0116841	0.291479	0.0400855	0.968025	0.999298		LOC100741857	400.844	0.74877	0.387147	1.93407	0.0531043	0.838648
LOC100745078	392.316	0.177533	0.248294	0.71501	0.474603	0.999911		LOC105680976	543.556	-0.0178467	0.170516	-0.104663	0.916643	0.999298		LOC100742343	11.163	-1.44064	0.827323	-1.74133	0.0816259	0.838648
LOC100743209	1501.46	-0.0134704	0.254378	-0.0529544	0.957768	0.999911		LOC105681032	222.686	-0.0234029	0.310866	-0.0752828	0.93999	0.999298		LOC100747092	3542.91	0.410343	0.245976	1.66822	0.0952712	0.838648
LOC100744397	1788.14	-0.472981	0.302083	-1.56573	0.117411	0.999911		LOC100750180	1295.09	0.106107	0.210114	0.504997	0.613561	0.999298		LOC100741544	2245.74	-0.837565	0.440364	-1.90198	0.0571733	0.838648
LOC100747273	76.2134	-0.345407	0.427237	-0.808466	0.418823	0.999911		LOC100747118	770.873	-0.0136133	0.205239	-0.066329	0.947116	0.999298		LOC100741064	37.3129	-1.9403	0.977121	-1.98573	0.0470634	0.838648
LOC112213568	0.667547	-1.11779	4.16811	-0.268177	0.788563	0.999911		LOC100747309	503.078	-0.262253	0.199606	-1.31385	0.188897	0.999298		LOC100750119	419.27	-0.582459	0.333713	-1.74539	0.0809171	0.838648
LOC100746916	530.683	0.0138107	0.275509	0.0501281	0.96002	0.999911		LOC100747429	65.3481	-0.348424	0.353038	-0.986928	0.323678	0.999298		LOC100742261	12898.2	-0.768467	0.423329	-1.8153	0.0694785	0.838648
LOC100741651	903.622	0.0604326	0.213756	0.282718	0.777393	0.999911		LOC100747546	439.111	0.0192329	0.170588	0.112745	0.910233	0.999298		LOC100748964	937.355	-0.402088	0.252608	-1.59174	0.111442	0.838648
LOC100742493	593.112	-0.0833854	0.235388	-0.354247	0.723154	0.999911		LOC100747668	43850.3	-0.206967	0.557913	-0.370966	0.710663	0.999298		LOC100745857	424.33	-0.418885	0.241109	-1.73733	0.0823297	0.838648
LOC100742734	116.147	-0.195777	0.297614	-0.657822	0.510652	0.999911		LOC100747791	2661.5	0.0114853	0.195349	0.0587937	0.953116	0.999298		LOC100740536	746.7	-0.805558	0.466449	-1.727	0.0841673	0.838648
LOC100741530	444.206	0.139866	0.195605	0.715042	0.474583	0.999911		LOC100747913	392.469	-1.03058	1.16249	-0.886528	0.375333	0.999298		LOC100746218	466.764	-0.551382	0.318549	-1.73092	0.0834666	0.838648
LOC105681307	4195.58	-0.114833	0.202482	-0.567127	0.570628	0.999911		LOC100748032	955.144	-0.259996	0.154716	-1.68048	0.0928646	0.999298		LOC105680695	509.791	-0.440745	0.260903	-1.68931	0.0911607	0.838648
LOC100741770	19045.1	-0.542965	0.3107	-1.74755	0.0805415	0.999911		LOC100740080	226.793	-0.104863	0.225576	-0.464868	0.642026	0.999298		LOC100745459	3223.11	0.334623	0.207444	1.61307	0.106728	0.838648
LOC100742851	27729.8	-1.0826	1.0246	-1.05661	0.29069	0.999911		LOC117151913	0.49627	-0.821632	4.2177	-0.194806	0.845545	0.999298		LOC100745856	825.683	-0.514329	0.322488	-1.59488	0.11074	0.838648
LOC117152224	0.803667	-1.40377	2.80223	-0.500948	0.616408	0.999911		LOC100748276	1084.86	0.0142993	0.168375	0.084925	0.932321	0.999298		LOC100746336	5647.54	-0.666404	0.338496	-1.96872	0.0489848	0.838648
LOC100743090	583.636	0.206902	0.3075	0.672853	0.501041	0.999911		LOC100748392	150.442	0.419606	0.471061	0.890769	0.373053	0.999298		LOC117151602	238.803	0.421251	0.267103	1.57711	0.114771	0.838648
LOC100743333	1839.99	0.0811232	0.217374	0.373197	0.709002	0.999911		LOC117151955	19.7548	-0.233999	0.964056	-0.242723	0.80822	0.999298		LOC100748486	2400.99	0.480198	0.286373	1.67682	0.0935768	0.838648
LOC100743728	294.14	-0.075914	0.190709	-0.398062	0.690585	0.999911		LOC117151954	88.5118	0.374408	0.411754	0.9093	0.363192	0.999298		LOC100750001	2207.11	0.542499	0.336211	1.61357	0.106622	0.838648
LOC100743530	2951.36	0.0101469	0.313165	0.032401	0.974152	0.999911		LOC100744517	242.488	-0.579264	0.518629	-1.11691	0.264031	0.999298		LOC105680688	54.5332	0.568976	0.314501	1.80914	0.0704296	0.838648
LOC100742126	22.6963	-0.833837	0.539948	-1.54429	0.122518	0.999911		LOC100744638	596.634	-0.283418	0.173927	-1.62952	0.103203	0.999298		LOC105680705	17.9851	1.09179	0.626413	1.74292	0.081348	0.838648
LOC100743846	3735.58	0.225507	0.271429	0.830813	0.406079	0.999911		LOC100744755	1602.3	-0.0580701	0.173658	-0.334393	0.738083	0.999298		LOC105680704	59824.7	-0.724567	0.356908	-2.03012	0.0423442	0.838648
LOC100744045	684.13	-0.198508	0.197281	-1.00622	0.314309	0.999911		LOC100744874	52.6494	-0.00658016	0.379871	-0.0173221	0.98618	0.999298		LOC100741186	1146.58	-0.322919	0.18086	-1.78546	0.0741862	0.838648
LOC100744161	741.543	-0.0158104	0.168369	-0.0939031	0.925186	0.999911		LOC112213217	8690.86	0.094794	0.4325	0.219177	0.826512	0.999298		LOC100741303	5647.62	0.503239	0.286337	1.75751	0.0788313	0.838648
LOC100744279	5149.82	0.0248388	0.202491	0.122666	0.902372	0.999911		LOC112213226	0.0894123	-0.399705	4.40736	-0.0906905	0.927739	0.999298		LOC105680689	133.902	-0.724402	0.370155	-1.95702	0.0503448	0.838648
LOC112213643	7.06638	-0.111675	0.855382	-0.130556	0.896127	0.999911		LOC105681036	6.68442	-0.235444	1.03476	-0.227536	0.820007	0.999298		LOC100741426	4041.67	-0.472797	0.276743	-1.70844	0.0875557	0.838648
LOC100744598	317.777	0.278016	0.330243	0.841853	0.39987	0.999911		LOC105681042	38.216	-0.197649	0.749741	-0.263624	0.79207	0.999298		LOC100748008	621.253	-0.420739	0.253577	-1.65922	0.0970721	0.838648
LOC100744836	152.029	0.466353	0.224866	2.07391	0.0380874	0.999911		LOC112213220	1.44013	-0.297109	2.64166	-0.112471	0.91045	0.999298		LOC100742863	914.441	-0.315506	0.16969	-1.85931	0.0629839	0.838648
LOC100744956	3757.81	0.085312	0.217144	0.392882	0.694406	0.999911		LOC100742085	95.5932	-1.15864	0.801329	-1.4459	0.148204	0.999298		LOC117151605	22.9252	4.79866	2.69183	1.78267	0.0746393	0.838648
LOC100742244	187.049	0.188552	0.261056	0.722267	0.47013	0.999911		LOC100743004	4.28419	0.0979773	1.10316	0.0888149	0.929229	0.999298		LOC112212777	61.6781	1.10256	0.641316	1.71921	0.0855764	0.838648
LOC100745237	1337.58	0.0900184	0.349966	0.25722	0.797009	0.999911		LOC100746168	46.5207	-1.12141	0.602518	-1.8612	0.0627159	0.999298		LOC100740826	1162.75	-0.589926	0.31047	-1.9001	0.0574196	0.838648
LOC100745357	1092.11	0.0360013	0.174101	0.206784	0.836179	0.999911		LOC112213418	2.61027	-0.582	1.28386	-0.453322	0.650317	0.999298		LOC100741978	5963.09	-0.789554	0.464526	-1.6997	0.089188	0.838648
LOC100742367	1137.47	0.0192509	0.247523	0.0777743	0.938008	0.999911		LOC117152103	9.91744	-0.430506	0.670994	-0.641595	0.521136	0.999298		LOC100748093	86.0887	-0.543027	0.271692	-1.99869	0.0456421	0.838648
LOC100745479	640.232	0.0957541	0.163686	0.584987	0.558556	0.999911		LOC105681232	0.898325	-0.414855	2.47192	-0.167828	0.866719	0.999298		LOC100741259	353.146	-0.591631	0.303833	-1.94722	0.0515079	0.838648
LOC100745597	460.402	-0.22914	0.236187	-0.970161	0.331966	0.999911		LOC100747474	7.29575	-0.962054	0.958301	-1.00392	0.315419	0.999298		LOC117151615	97.9797	0.599991	0.311314	1.92729	0.0539441	0.838648
LOC100745717	3422.76	-0.0892612	0.175671	-0.508116	0.611372	0.999911		LOC100748318	1023.91	0.0344042	0.204032	0.168621	0.866095	0.999298		LOC100742262	4394.22	-0.54611	0.328328	-1.6633	0.0962517	0.838648
LOC100745841	642.804	0.242983	0.324095	0.749729	0.453418	0.999911		LOC100746680	102.902	-0.135674	0.378872	-0.3581	0.720268	0.999298		LOC100742385	776.614	-0.474905	0.270494	-1.75569	0.0791405	0.838648
LOC100745961	512.06	0.194113	0.316621	0.613077	0.539825	0.999911		LOC105681217	33.2248	0.10931	0.506787	0.215692	0.829228	0.999298		LOC100743140	834.011	-0.562212	0.342969	-1.63925	0.101162	0.838648
LOC100746406	448.315	-0.1782	0.245205	-0.726736	0.467388	0.999911		LOC100745446	1732.72	-0.168517	0.179133	-0.940735	0.346841	0.999298		LOC100743378	1030.96	0.245341	0.137414	1.78541	0.0741948	0.838648
LOC100746202	1402.82	-0.153123	0.284923	-0.537419	0.590978	0.999911		LOC112213427	83.5366	0.677949	0.313517	2.1624	0.0305875	0.999298		LOC100744177	5753.66	-0.303628	0.159843	-1.89954	0.057494	0.838648
LOC105681348	52964	-0.0255717	0.195387	-0.130877	0.895872	0.999911		LOC105681216	247.537	0.150077	0.174512	0.85998	0.3898	0.999298		LOC100744655	2036.87	-0.454008	0.25305	-1.79415	0.0727899	0.838648
LOC100746081	984.889	-0.111215	0.25022	-0.444469	0.656703	0.999911		LOC100747792	1049.32	0.205383	0.22899	0.896906	0.369769	0.999298		LOC100745374	622.137	-0.436313	0.260875	-1.6725	0.0944258	0.838648
LOC100746524	801.545	-0.26429	0.239684	-1.10266	0.270173	0.999911		LOC105681221	54.0865	0.145138	0.379576	0.382369	0.702188	0.999298		LOC100745978	3472.01	-0.545949	0.290625	-1.87853	0.0603083	0.838648
LOC112213572	0.328497	0.823089	4.40477	0.186863	0.851768	0.999911		LOC100748988	2510.58	0.211499	0.239955	0.881411	0.378096	0.999298		LOC100744324	431.968	-0.33178	0.192586	-1.72276	0.0849316	0.838648
LOC117152270	0.0894123	-0.118719	4.40736	-0.0269366	0.97851	0.999911		LOC100741489	839.787	-0.436111	0.349989	-1.24607	0.212738	0.999298		LOC117151621	4.68574	1.97753	1.05127	1.88109	0.0599602	0.838648
LOC105680215	4.42699	-0.50876	1.02516	-0.496274	0.619701	0.999911		LOC100742206	1931.28	-0.349207	0.187534	-1.8621	0.0625896	0.999298		LOC100741546	2148.09	-0.54136	0.269864	-2.00605	0.0448514	0.838648
LOC117152201	0.679385	-1.09268	2.90288	-0.376413	0.70661	0.999911		LOC100740323	1795.24	0.123926	0.186438	0.664705	0.506239	0.999298		LOC100749643	3975.69	-0.330339	0.195151	-1.69274	0.0905053	0.838648
LOC100747037	275.867	0.00532213	0.276765	0.0192298	0.984658	0.999911		LOC100745117	1549.64	-0.158146	0.177428	-0.891321	0.372757	0.999298		LOC100741669	524.313	-0.497345	0.267948	-1.85612	0.0634359	0.838648
LOC100746803	10379.9	0.155978	0.250809	0.6219	0.534007	0.999911		LOC100744278	3611.45	-0.0401487	0.251492	-0.159642	0.873163	0.999298		LOC100742346	135709	-1.96214	1.01555	-1.9321	0.0533473	0.838648
LOC117152200	52.0726	0.721285	0.61066	1.18116	0.237541	0.999911		LOC117152094	20.1164	0.587984	0.579969	1.01382	0.310669	0.999298		LOC100742473	992.743	-0.522064	0.278351	-1.87556	0.0607155	0.838648
LOC100747153	1397.08	-0.345562	0.263982	-1.30903	0.190523	0.999911		LOC105681077	74.3989	0.0242943	0.304927	0.0796726	0.936498	0.999298		LOC100742833	6277.9	0.31565	0.161982	1.94867	0.0513353	0.838648
LOC105681313	5.66717	0.799232	1.15945	0.689321	0.490621	0.999911		LOC100745236	1224.92	0.0888576	0.151985	0.584646	0.558786	0.999298		LOC112212806	92.6824	0.644722	0.394769	1.63316	0.102435	0.838648
LOC112213650	0.25277	-0.118747	4.40736	-0.026943	0.978505	0.999911		LOC100745356	1011.71	-0.36925	0.275378	-1.34089	0.179958	0.999298		LOC100746497	1048.48	-0.85078	0.502421	-1.69336	0.0903866	0.838648
LOC100747392	0.193425	0.793703	4.40075	0.180356	0.856873	0.999911		LOC100745478	21190.5	-0.40329	0.516194	-0.781275	0.434641	0.999298		LOC100747326	949.751	-0.379053	0.224561	-1.68797	0.0914161	0.838648
LOC117152283	136.881	0.421532	0.44476	0.947774	0.343245	0.999911		LOC100745596	1171.96	-0.0712681	0.141434	-0.503898	0.614333	0.999298		LOC100747849	396.037	-0.531747	0.299939	-1.77285	0.0762532	0.838648
LOC117152285	4.03405	0.110918	1.26218	0.0878779	0.929974	0.999911		LOC100745807	3333.25	-0.0973122	0.125161	-0.777494	0.436867	0.999298		LOC100747644	187.496	-0.405129	0.216374	-1.87236	0.0611573	0.838648
LOC100742852	6.13454	0.263163	1.5001	0.17543	0.860742	0.999911		LOC100745927	682.088	0.00851446	0.312735	0.0272258	0.97828	0.999298		LOC100749087	3435.54	0.309962	0.182652	1.69701	0.0896946	0.838648
LOC100742968	4.16352	-0.476565	1.20889	-0.394218	0.69342	0.999911		LOC100746047	3857.53	-0.230438	0.475266	-0.48486	0.627775	0.999298		LOC100740984	3083.52	-0.481452	0.262377	-1.83496	0.0665112	0.838648
LOC112213805	0.0785587	-1.08047	4.40736	-0.245151	0.80634	0.999911		LOC105681080	35.1141	-0.10284	0.402308	-0.255626	0.79824	0.999298		LOC100741102	401.91	-0.422496	0.215265	-1.96268	0.0496838	0.838648
LOC100750182	1436.34	-0.210639	0.177701	-1.18536	0.235876	0.999911		LOC100746288	137.833	-0.131735	0.327584	-0.402141	0.68758	0.999298		LOC100743102	2186.66	-0.45473	0.26416	-1.72142	0.0851748	0.838648
LOC117152380	2.89605	0.352419	1.52328	0.231355	0.817039	0.999911		LOC100746681	1389.3	-0.29531	0.299445	-0.986191	0.324039	0.999298		LOC100743555	2283.87	0.263194	0.159946	1.64551	0.0998641	0.838648
LOC100741205	3784.21	-0.136155	0.288978	-0.471159	0.637527	0.999911		LOC100746481	5807.22	0.184553	0.282413	0.653488	0.513442	0.999298		LOC100743791	18106	-0.714929	0.454357	-1.5735	0.115604	0.838648
LOC100742368	1042.39	-0.0484839	0.3354	-0.144555	0.885062	0.999911		LOC100746915	750.285	0.322028	0.283295	1.13672	0.255655	0.999298		LOC105680732	7.90843	1.62746	0.959722	1.69576	0.0899314	0.838648
LOC117152384	2.9781	-1.55764	1.43883	-1.08257	0.278998	0.999911		LOC100746802	2384.71	-0.0554694	0.262257	-0.211508	0.832491	0.999298		LOC117151638	21.0031	1.14584	0.72254	1.58585	0.112773	0.838648
LOC100743695	4832.48	-0.398903	0.528162	-0.755266	0.450089	0.999911		LOC100747036	2287.67	-0.0560473	0.24769	-0.22628	0.820983	0.999298		LOC100747052	353.523	-0.392416	0.227592	-1.72421	0.0846697	0.838648
LOC105681554	192.48	-0.151135	0.459355	-0.329014	0.742145	0.999911		LOC100747233	4629.08	-0.0418308	0.335331	-0.124745	0.900726	0.999298		LOC105680752	4683.52	-0.503049	0.251765	-1.99809	0.0457073	0.838648
LOC112213832	6.93316	0.401609	0.798331	0.503061	0.614921	0.999911		LOC100742410	715.664	0.00806183	0.206288	0.0390804	0.968826	0.999298		LOC100740050	1056.12	-0.398971	0.253961	-1.57099	0.116185	0.838648
LOC100743091	814.898	-0.0823652	0.410681	-0.200557	0.841045	0.999911		LOC100747353	1131.66	0.188473	0.252738	0.745726	0.455833	0.999298		LOC100747287	2772.6	0.409937	0.256995	1.59512	0.110686	0.838648
LOC100744876	2496.07	-0.0642795	0.12949	-0.496405	0.619609	0.999911		LOC100742652	17.3614	0.447933	0.639314	0.700646	0.483524	0.999298		LOC100747768	28.0674	0.938135	0.558223	1.68057	0.0928456	0.838648
LOC100745325	112.314	-0.00577996	0.289716	-0.0199504	0.984083	0.999911		LOC100742771	173.888	-0.454623	0.481975	-0.94325	0.345553	0.999298		LOC100748609	18.5447	-1.24494	0.656983	-1.89494	0.0581002	0.838648
LOC117151122	410.885	0.319574	0.289801	1.10274	0.270142	0.999911		LOC117152095	18.8425	-0.343471	0.612036	-0.561195	0.574665	0.999298		LOC100748729	492.226	-0.449776	0.260581	-1.72605	0.0843389	0.838648
LOC100745200	501.727	0.072464	0.198892	0.364338	0.715605	0.999911		LOC100747587	266.026	-0.196744	0.271102	-0.725718	0.468012	0.999298		LOC100743978	1412.23	-0.956961	0.476888	-2.00668	0.0447838	0.838648
LOC100744996	1395.13	0.0546403	0.146854	0.372073	0.709839	0.999911		LOC100747711	232.773	0.121618	0.233316	0.521258	0.602187	0.999298		LOC100745375	905.75	-0.370173	0.180591	-2.04979	0.0403853	0.838648
LOC100745519	1795.09	0.307454	0.168215	1.82775	0.0675874	0.999911		LOC100747833	330.614	-0.311756	0.340097	-0.916668	0.359317	0.999298		LOC117151653	13.0453	1.13892	0.695928	1.63655	0.101724	0.838648
LOC100745643	35.3808	-0.0984034	0.662216	-0.148597	0.881872	0.999911		LOC100747953	1173.99	-0.128785	0.275315	-0.467773	0.639947	0.999298		LOC117151652	124.782	0.995292	0.537003	1.85342	0.0638225	0.838648
LOC100745766	947.011	-0.0382251	0.243121	-0.157227	0.875066	0.999911		LOC100743126	5662.06	0.217998	0.185128	1.17755	0.238975	0.999298		LOC100744538	1298.71	-0.378716	0.229115	-1.65295	0.0983407	0.838648
LOC100745883	2538.92	-0.0425559	0.481585	-0.0883664	0.929585	0.999911		LOC117152114	22.9077	0.0487226	0.46275	0.105289	0.916146	0.999298		LOC100746017	1508.32	-0.598795	0.342031	-1.7507	0.0799971	0.838648
LOC100746001	157.499	-0.320768	0.525312	-0.610623	0.541449	0.999911		LOC100748074	1134.23	0.0759734	0.178822	0.424855	0.670943	0.999298		LOC100746932	1233.55	-0.379227	0.214426	-1.76857	0.0769661	0.838648
LOC100746123	5419.52	0.0520978	0.181383	0.287226	0.77394	0.999911		LOC100748195	413.698	-0.0417919	0.169304	-0.246846	0.805028	0.999298		LOC100749052	1452.76	0.275506	0.174877	1.57542	0.115158	0.838648
LOC112213803	5.49317	0.605999	1.0304	0.588123	0.55645	0.999911		LOC100748438	610.592	-0.104126	0.195234	-0.533336	0.593801	0.999298		LOC100749293	2614.11	-0.523411	0.307301	-1.70325	0.088521	0.838648
LOC105681529	2.16766	-0.294881	1.48877	-0.198071	0.84299	0.999911		LOC100743332	348.694	-0.172379	0.177968	-0.968594	0.332748	0.999298		LOC100741427	1600.07	-0.447946	0.237092	-1.88933	0.0588477	0.838648
LOC100746244	1065.42	0.0395969	0.250333	0.158177	0.874317	0.999911		LOC100748557	2027.5	0.302764	0.235165	1.28745	0.197936	0.999298		LOC100741907	3219.51	-0.561278	0.354416	-1.58367	0.113269	0.838648
LOC112213801	91.2298	-0.0595827	0.335363	-0.177666	0.858985	0.999911		LOC117152016	0.733818	1.75705	4.32414	0.406335	0.684496	0.999298		LOC100743625	1246.16	0.389289	0.207993	1.87164	0.0612563	0.838648
LOC100746437	578.616	-0.0200813	0.165517	-0.121325	0.903434	0.999911		LOC117152015	7.92126	0.970835	0.771431	1.25849	0.208216	0.999298		LOC100746776	1642.27	-0.401289	0.225269	-1.78138	0.0748511	0.838648
LOC100746559	3188.63	0.0193724	0.320698	0.0604071	0.951831	0.999911		LOC100748751	184.971	0.0712723	0.240075	0.296875	0.766562	0.999298		LOC100744658	172.777	-0.712659	0.448717	-1.58822	0.112238	0.838648
LOC117152356	1.28954	2.09517	2.36412	0.886239	0.375489	0.999911		LOC105681120	904.805	0.0196315	0.251113	0.0781779	0.937687	0.999298		LOC100746658	75.1598	1.07182	0.651754	1.64452	0.100069	0.838648
LOC100746682	1752.19	0.195558	0.267565	0.73088	0.464852	0.999911		LOC100748950	1985.79	-0.160276	0.195766	-0.81871	0.412952	0.999298		LOC100745460	551.275	0.592684	0.304182	1.94845	0.0513608	0.838648
LOC100746804	434.643	0.263001	0.302269	0.87009	0.384251	0.999911		LOC100743579	252.891	-0.0142112	0.234485	-0.0606061	0.951673	0.999298		LOC100747208	264.234	1.37301	0.786131	1.74654	0.0807168	0.838648
LOC100746999	4001.72	0.0630876	0.133946	0.470994	0.637645	0.999911		LOC100743694	241.047	-0.489401	0.287409	-1.70281	0.0886042	0.999298		LOC100747327	10250.1	0.264612	0.160584	1.64781	0.0993909	0.838648
LOC100747119	1478.71	-0.00932803	0.253377	-0.0368148	0.970633	0.999911		LOC100745563	39682.5	0.32455	0.194249	1.67079	0.0947635	0.999298		LOC105680781	1.66498	3.93852	1.93434	2.0361	0.04174	0.838648
LOC100747234	2887.81	0.15804	0.291818	0.54157	0.588115	0.999911		LOC100745324	1857.68	-0.0630662	0.292058	-0.215937	0.829037	0.999298		LOC100749001	1264.93	-0.615415	0.383766	-1.60362	0.108798	0.838648
LOC112213804	3.4907	-1.448	1.20667	-1.2	0.230139	0.999911		LOC100745685	309.295	-0.318129	0.331459	-0.959785	0.337164	0.999298		LOC100748369	603.138	-0.393434	0.236693	-1.66221	0.0964706	0.838648
LOC100743334	464.247	0.458099	0.400961	1.1425	0.253244	0.999911		LOC100743815	832.86	-0.0548362	0.220655	-0.248516	0.803735	0.999298		LOC100749681	519.27	0.611613	0.304508	2.00853	0.0445871	0.838648
LOC100747354	486.937	0.160466	0.251332	0.638462	0.523173	0.999911		LOC100745882	2371.91	0.129393	0.158372	0.817018	0.413918	0.999298		LOC100740388	10716.9	-0.526524	0.328257	-1.604	0.108714	0.838648
LOC100747475	2669	-0.0289255	0.160289	-0.180458	0.856793	0.999911		LOC100746000	348.116	-0.508496	0.274811	-1.85035	0.0642634	0.999298		LOC100742903	81.3371	-0.577468	0.328278	-1.75908	0.0785635	0.838648
LOC100743458	99.3914	0.169245	0.385411	0.43913	0.660567	0.999911		LOC100746122	197.363	0.022598	0.377311	0.0598924	0.952241	0.999298		LOC100741701	486.856	-0.786822	0.449426	-1.75073	0.079993	0.838648
LOC105681528	41.1063	-0.196992	0.398731	-0.494049	0.621272	0.999911		LOC100743926	28.5201	-0.231106	0.858805	-0.269102	0.787851	0.999298		LOC100742389	650.545	-0.617648	0.30323	-2.03689	0.0416609	0.838648
LOC100747588	9032.26	-0.0889152	0.553985	-0.160501	0.872486	0.999911		LOC100746243	1953.82	-0.398934	0.326084	-1.22341	0.221176	0.999298		LOC100744253	1148.59	-0.555236	0.282664	-1.9643	0.0494957	0.838648
LOC100743580	1715.2	-0.105003	0.20065	-0.523314	0.600756	0.999911		LOC100746365	344.402	0.0525734	0.267007	0.196899	0.843907	0.999298		LOC100749445	77.9001	0.789195	0.489404	1.61256	0.106839	0.838648
LOC100743816	997.4	-0.104969	0.225781	-0.464914	0.641993	0.999911		LOC100746480	403.604	-0.18274	0.204837	-0.892126	0.372326	0.999298		LOC100745417	1343.07	-0.629216	0.342909	-1.83494	0.0665152	0.838648
LOC100743927	500.962	-0.181446	0.239069	-0.758968	0.447872	0.999911		LOC100746801	388.1	-0.0532282	0.21308	-0.249804	0.802739	0.999298		LOC100745781	1233.12	-0.723937	0.356795	-2.029	0.0424583	0.838648
LOC100747712	60.1758	2.23483	0.875125	2.55373	0.0106576	0.999911		LOC100746914	708.333	-0.0341394	0.222538	-0.153409	0.878076	0.999298		LOC105680803	106.198	0.55069	0.344659	1.59778	0.110091	0.838648
LOC100747834	946.185	0.154924	0.277096	0.5591	0.576093	0.999911		LOC100747035	1368.08	0.0152377	0.145882	0.104452	0.916811	0.999298		LOC100746734	1922.4	0.463637	0.227236	2.04033	0.041317	0.838648
LOC100747954	252.464	0.0951126	0.28604	0.332515	0.739501	0.999911		LOC100744044	778.419	-0.0853135	0.225043	-0.379098	0.704615	0.999298		LOC117151681	11.5201	1.31427	0.771134	1.70433	0.0883189	0.838648
LOC100748196	240.625	0.269015	0.26347	1.02105	0.307233	0.999911		LOC100747152	397.549	-0.0444916	0.292676	-0.152016	0.879174	0.999298		LOC100747095	13012.1	-0.783634	0.486124	-1.612	0.106961	0.838648
LOC117152357	6.32719	-0.0855274	0.993546	-0.086083	0.9314	0.999911		LOC112213385	6.93197	0.28838	0.815577	0.35359	0.723646	0.999298		LOC100746854	20303.2	-0.373605	0.236677	-1.57854	0.114441	0.838648
LOC117152302	1367.79	0.0034762	0.226207	0.0153674	0.987739	0.999911		LOC100744160	16.2942	0.0788882	0.921237	0.0856329	0.931758	0.999298		LOC100740538	4849.48	0.533916	0.279093	1.91304	0.0557429	0.838648
LOC112213800	5.21968	0.309713	0.969266	0.319534	0.749322	0.999911		LOC100747272	893.847	-0.0986672	0.303196	-0.325423	0.744861	0.999298		LOC100743345	3569.35	0.445043	0.263147	1.69123	0.0907925	0.838648
LOC100744046	10129	0.0702464	0.187729	0.37419	0.708263	0.999911		LOC100747391	7007.8	-0.237846	0.199028	-1.19504	0.232072	0.999298		LOC100744369	4782.43	0.276601	0.174546	1.58469	0.113037	0.838648
LOC105681483	1995.85	0.290073	0.243775	1.18992	0.234078	0.999911		LOC100747547	1012.09	-0.0294519	0.228036	-0.129155	0.897235	0.999298		LOC100745618	2690.12	1.10077	0.677238	1.62538	0.104082	0.838648
LOC100748473	737.942	-0.166141	0.436321	-0.380777	0.703369	0.999911		LOC100747669	3391.64	-0.208113	0.191366	-1.08752	0.276809	0.999298		LOC100746500	4897.61	-0.625533	0.335724	-1.86324	0.0624286	0.838648
LOC117152362	10.9663	0.351367	0.604461	0.58129	0.561045	0.999911		LOC100747914	1434.96	-0.069502	0.242076	-0.287109	0.774029	0.999298		LOC100749645	1430.17	-0.622716	0.346038	-1.79956	0.0719298	0.838648
LOC100747750	4423.49	-0.0106038	0.206209	-0.0514224	0.958989	0.999911		LOC105681145	141.869	0.191842	0.301516	0.636257	0.524609	0.999298		LOC100749885	2815.95	-0.432303	0.262525	-1.64671	0.0996168	0.838648
LOC105681516	524.862	0.00198913	0.266168	0.00747322	0.994037	0.999911		LOC100748033	925.841	0.0164082	0.214473	0.0765045	0.939018	0.999298		LOC100744064	2761.62	-0.474543	0.28246	-1.68003	0.0929507	0.838648
LOC100747993	1707.91	0.032729	0.236783	0.138224	0.890064	0.999911		LOC100748152	676.089	-0.0490868	0.210709	-0.23296	0.815792	0.999298		LOC100744776	415.246	0.353638	0.171005	2.068	0.0386398	0.838648
LOC100748117	1303.74	0.236613	0.262947	0.899851	0.3682	0.999911		LOC100748511	718.581	-0.143279	0.226223	-0.633353	0.526503	0.999298		LOC100745378	2291.8	-0.667723	0.327588	-2.0383	0.0415201	0.838648
LOC100748238	2191.63	-0.073375	0.256282	-0.286306	0.774644	0.999911		LOC100748393	1373.5	-0.0242421	0.270366	-0.0896641	0.928554	0.999298		LOC100745783	4495.47	-0.42242	0.230469	-1.83287	0.0668219	0.838648
LOC117152354	1.70558	-0.689687	1.92223	-0.358795	0.719749	0.999911		LOC112213461	180.886	0.964159	0.571702	1.68647	0.0917051	0.999298		LOC100749715	2175.54	-0.315532	0.199204	-1.58396	0.113202	0.838648
LOC117152309	4.28857	-0.515103	1.24227	-0.414646	0.678401	0.999911		LOC100744396	4699.14	-0.176463	0.466823	-0.378007	0.705425	0.999298		LOC100740745	20799.5	-0.585177	0.355831	-1.64453	0.100066	0.838648
LOC117152307	2.37442	0.212861	1.54709	0.137588	0.890566	0.999911		LOC100748629	2254.76	0.159409	0.144563	1.10269	0.27016	0.999298		LOC100741225	5097.01	-0.636365	0.377717	-1.68477	0.0920337	0.838648
LOC100748439	5154.64	0.00634917	0.186371	0.0340673	0.972823	0.999911		LOC100748750	329.464	0.111745	0.354121	0.315557	0.752339	0.999298		LOC100740949	105.613	0.598008	0.371808	1.60838	0.107753	0.838648
LOC100748558	812.481	-0.147859	0.293131	-0.504413	0.613971	0.999911		LOC117151974	17.3989	-0.0170322	0.559984	-0.0304155	0.975736	0.999298		LOC100741188	1038.31	-0.456754	0.257096	-1.77659	0.0756358	0.838648
LOC100748797	945.367	0.0395332	0.230108	0.171802	0.863593	0.999911		LOC105681054	60.7747	0.528633	0.479821	1.10173	0.270579	0.999298		LOC100742550	644.716	-0.733696	0.379276	-1.93446	0.0530562	0.838648
LOC100748911	605.986	-0.0542707	0.265491	-0.204417	0.838028	0.999911		LOC100748869	118.606	-0.216579	0.32921	-0.657876	0.510618	0.999298		LOC100742666	7840.56	-0.606183	0.364119	-1.66479	0.0959541	0.838648
LOC100749109	174.087	-0.0440333	0.353793	-0.124461	0.900951	0.999911		LOC100749191	2673.04	-0.0891575	0.184073	-0.484358	0.628131	0.999298		LOC100743706	1693.48	0.339293	0.208701	1.62574	0.104005	0.838648
LOC100748676	3293.2	0.172035	0.271041	0.634721	0.52561	0.999911		LOC100749388	185.71	0.670964	0.55561	1.20762	0.227194	0.999298		LOC100744298	7.33787	-2.00951	1.19319	-1.68415	0.0921522	0.838648
LOC100749227	97.1667	-0.278845	0.267583	-1.04209	0.29737	0.999911		LOC100744518	1.02273	0.936604	2.09731	0.446573	0.655183	0.999298		LOC100744419	2.05781	-3.76538	2.04524	-1.84104	0.065615	0.838648
LOC100744162	4.33662	-0.0154721	0.944378	-0.0163834	0.986929	0.999911		LOC100749507	0.595255	1.31374	2.81814	0.466172	0.641093	0.999298		LOC100746262	1211.53	-0.498455	0.262932	-1.89576	0.057992	0.838648
LOC100749342	1650.54	0.084011	0.417205	0.201366	0.840412	0.999911		LOC100749625	13.1491	0.0889352	0.578865	0.153637	0.877896	0.999298		LOC100747096	599.117	-0.503636	0.301558	-1.67012	0.0948965	0.838648
LOC100749464	13360.2	0.0717367	0.349635	0.205176	0.837435	0.999911		LOC100750019	1855.86	-0.158722	0.21495	-0.738414	0.460263	0.999298		LOC100747210	1943.15	0.479926	0.256818	1.86874	0.0616592	0.838648
LOC105681418	48.4289	0.0475253	0.321254	0.147937	0.882392	0.999911		LOC100749745	487.328	0.19353	0.325614	0.594354	0.552275	0.999298		LOC100748371	1163.7	-0.650839	0.347425	-1.87333	0.0610234	0.838648
LOC100749584	535.688	0.19356	0.293352	0.659823	0.509367	0.999911		LOC100740002	1150.05	-0.0150509	0.21981	-0.0684724	0.94541	0.999298		LOC100748491	1970.84	-0.322162	0.182185	-1.76833	0.0770065	0.838648
LOC100744280	3.67027	-1.85113	1.18275	-1.5651	0.117559	0.999911		LOC105681198	59.9847	-0.177365	0.307353	-0.577073	0.56389	0.999298		LOC100749054	249.222	-0.393071	0.25016	-1.57128	0.116117	0.838648
LOC105681482	68.6977	-1.13474	0.673094	-1.68586	0.091822	0.999911		LOC100740203	250.501	0.252412	0.214908	1.17451	0.240189	0.999298		LOC100746617	987.049	-0.532308	0.320659	-1.66004	0.0969055	0.838648
LOC100749705	2245.79	0.131725	0.298961	0.440607	0.659497	0.999911		LOC105681057	1.30526	1.49293	1.84354	0.80982	0.418044	0.999298		LOC100748645	94.0572	-0.459865	0.270662	-1.69904	0.0893117	0.838648
LOC100749825	86.7275	-0.0272057	0.56543	-0.0481149	0.961625	0.999911		LOC117152048	15.5099	0.29116	0.621066	0.468806	0.639208	0.999298		LOC100749766	81.3746	0.884576	0.525025	1.68483	0.0920221	0.838648
LOC100749983	384.078	-0.311306	0.295288	-1.05424	0.291771	0.999911		LOC117152047	2.42119	2.98698	1.48969	2.0051	0.0449526	0.999298		LOC100749886	581.192	-0.493239	0.295595	-1.66863	0.0951909	0.838648
LOC112213746	118.383	-0.0558799	0.244911	-0.228164	0.819519	0.999911		LOC100740448	4570.01	0.161735	0.238189	0.67902	0.497125	0.999298		LOC100743264	499.695	-0.729459	0.36075	-2.02206	0.0431699	0.838648
LOC100744519	62.2589	2.82982	1.53907	1.83865	0.0659664	0.999911		LOC100740569	3810.16	0.017912	0.234377	0.0764238	0.939082	0.999298		LOC100740463	118555	-0.682074	0.368197	-1.85247	0.0639585	0.838648
LOC112213854	33.0484	2.38065	0.867868	2.74311	0.00608609	0.999911		LOC100740763	2179.42	0.0773871	0.176619	0.438159	0.661271	0.999298		LOC112212928	14.0041	1.25138	0.723435	1.72978	0.0836693	0.838648
LOC100744640	413.507	0.455071	0.376643	1.20823	0.226959	0.999911		LOC100740885	2168.03	0.170765	0.241821	0.706164	0.480086	0.999298		LOC100740709	4771	-0.392156	0.229464	-1.70901	0.0874488	0.838648
LOC100740402	854.058	0.0481107	0.162844	0.295441	0.767657	0.999911		LOC100744639	31.6981	-0.161986	0.490873	-0.329996	0.741403	0.999298		LOC100743223	598.077	-0.43003	0.268337	-1.60258	0.109028	0.838648
LOC100740082	3955.39	0.0411129	0.186304	0.220677	0.825344	0.999911		LOC100741085	912.424	-0.0536953	0.266099	-0.201787	0.840083	0.999298		LOC100747686	7995	-0.494271	0.314401	-1.57211	0.115926	0.838648
LOC100740278	609.084	-0.00473159	0.213509	-0.0221611	0.982319	0.999911		LOC112213413	9.17658	0.325165	0.768967	0.422859	0.672398	0.999298		LOC100748935	2123.69	0.267145	0.156543	1.70653	0.0879096	0.838648
LOC100740728	380.803	0.112157	0.163105	0.687639	0.49168	0.999911		LOC100744756	724.44	-0.138506	0.533912	-0.259417	0.795313	0.999298		LOC100743592	742.033	0.716887	0.370442	1.93522	0.0529634	0.838648
LOC100740605	1717.29	0.442499	0.412133	1.07368	0.282966	0.999911		LOC100744875	1272.65	-0.0986912	0.268348	-0.367773	0.713042	0.999298		LOC105680871	48.1251	-2.57098	1.60908	-1.59779	0.110089	0.838648
LOC100740968	6432.41	0.136104	0.285096	0.477396	0.63308	0.999911		LOC100741727	782.961	-0.258945	0.189979	-1.36302	0.172877	0.999298		LOC100743946	1973.25	-0.536037	0.283633	-1.8899	0.0587717	0.838648
LOC100741086	1909.85	0.0981954	0.301924	0.325232	0.745005	0.999911		LOC100741608	53.4907	-0.255946	0.30816	-0.830562	0.406221	0.999298		LOC105680225	290.993	0.711156	0.423309	1.67999	0.092959	0.838648
LOC112212002	102.879	-0.152192	0.271691	-0.560166	0.575366	0.999911		LOC100741845	2108.44	0.182813	0.216505	0.844384	0.398455	0.999298		LOC100745742	64.2476	0.944217	0.479502	1.96916	0.0489346	0.838648
LOC100741446	270.267	0.132793	0.259932	0.510876	0.609438	0.999911		LOC100741964	1676.12	0.0979554	0.187953	0.521168	0.602249	0.999298		LOC100746576	1890.47	-0.443286	0.270525	-1.63861	0.101294	0.838648
LOC100740848	389.03	0.0824838	0.192605	0.428254	0.668467	0.999911		LOC100744995	5304.36	-1.48093	1.58029	-0.937124	0.348695	0.999298		LOC100746777	1024.44	-0.340967	0.216655	-1.57378	0.115539	0.838648
LOC100741566	1211.04	0.0754849	0.339565	0.222299	0.824081	0.999911		LOC105681067	17.748	-1.59423	1.09276	-1.4589	0.144592	0.999298		LOC105680861	24.1159	0.858767	0.487343	1.76214	0.0780456	0.838648
LOC100741687	201.612	0.180727	0.205678	0.878688	0.379571	0.999911		LOC117152126	0.067801	-0.399712	4.40736	-0.0906921	0.927737	0.999298		LOC100749916	1616.98	0.632302	0.397896	1.58911	0.112035	0.838648
LOC100744757	73230.5	-0.0999466	0.240842	-0.414989	0.67815	0.999911		LOC100740324	27.2748	0.375085	0.540097	0.694478	0.487383	0.999298		LOC100743348	396.479	0.765763	0.431237	1.77573	0.0757767	0.838648
LOC112213734	169.94	-0.0172709	0.31771	-0.0543604	0.956648	0.999911		LOC100749389	84.4713	-0.408851	0.423847	-0.96462	0.334735	0.999298		LOC105680874	1236.62	-1.20001	0.638206	-1.88028	0.0600696	0.838648
LOC112213731	12.7903	-0.662706	0.648482	-1.02193	0.306812	0.999911		LOC117152125	35.5001	-0.022476	0.663876	-0.0338557	0.972992	0.999298		LOC100741069	466.516	0.329781	0.188448	1.74999	0.0801202	0.838648
LOC100741807	503.308	-0.223459	0.312779	-0.714428	0.474962	0.999911		LOC100749583	2496.91	0.0459042	0.172304	0.266414	0.78992	0.999298		LOC100741429	814.595	-0.452253	0.242064	-1.86832	0.0617173	0.838648
LOC100742005	135.241	-0.317996	0.510037	-0.623476	0.532972	0.999911		LOC117152157	0.960389	-1.81442	2.45724	-0.738399	0.460272	0.999298		LOC100741910	379.966	0.352034	0.198463	1.7738	0.076096	0.838648
LOC117152399	61.4041	0.0815417	0.497103	0.164034	0.869705	0.999911		LOC100749704	272.537	0.147645	0.259149	0.569731	0.56886	0.999298		LOC100743830	273.75	0.633778	0.333502	1.90037	0.0573845	0.838648
LOC100742127	3634.53	-0.0720498	0.336494	-0.214119	0.830454	0.999911		LOC112213516	204.144	0.305904	0.284964	1.07349	0.283053	0.999298		LOC100744662	13006.9	0.397098	0.209422	1.89616	0.0579389	0.838648
LOC100742245	288.136	-0.123685	0.397354	-0.31127	0.755595	0.999911		LOC100749824	570.834	-0.00533045	0.222367	-0.0239714	0.980875	0.999298		LOC100745983	780.327	-2.18611	1.09018	-2.00527	0.0449346	0.838648
LOC117152401	52.5068	-0.251904	0.615401	-0.409333	0.682295	0.999911		LOC100740570	1206.51	-0.0552973	0.193062	-0.286422	0.774555	0.999298		LOC100740220	696.3	-0.294754	0.181608	-1.62302	0.104585	0.838648
LOC100742494	2954.26	-0.0480418	0.168122	-0.285755	0.775066	0.999911		LOC100749942	205.461	-0.154349	0.372391	-0.414481	0.678522	0.999298		LOC100741860	28851.4	0.531791	0.315034	1.68804	0.091403	0.838648
LOC105681419	79.8527	0.321041	0.376751	0.852131	0.394142	0.999911		LOC100740690	0.423172	0.562042	4.40736	0.127524	0.898526	0.999298		LOC100742393	1543.74	-0.400454	0.200533	-1.99695	0.0458302	0.838648
LOC100742614	141.9	0.160438	0.283192	0.566535	0.57103	0.999911		LOC100750063	486.367	0.256893	0.19841	1.29476	0.195405	0.999298		LOC100742754	716.394	-0.665777	0.409965	-1.62398	0.104379	0.838648
LOC100742735	5188.66	0.0497941	0.255734	0.194711	0.845619	0.999911		LOC105681243	13.4144	0.300713	0.564427	0.532775	0.59419	0.999298		LOC117151757	1021.85	-0.236876	0.149154	-1.58813	0.112258	0.838648
LOC100743291	19848.6	-0.629757	0.285147	-2.20854	0.0272069	0.999911		LOC105681244	0.407085	2.10948	4.33222	0.486928	0.626309	0.999298		LOC100743672	710.382	-0.554283	0.295491	-1.8758	0.0606826	0.838648
LOC100748594	4698.7	-0.00173675	0.230099	-0.00754784	0.993978	0.999911		LOC100750181	13.3446	0.522008	0.606373	0.86087	0.38931	0.999298		LOC100744810	4053.19	-0.900908	0.457594	-1.96879	0.0489769	0.838648
LOC117152494	8.29134	0.392032	0.74751	0.524451	0.599965	0.999911		LOC105681254	197.164	0.793016	0.436512	1.81671	0.0692615	0.999298		LOC105680898	126.362	-0.605849	0.318254	-1.90366	0.0569541	0.838648
LOC112213927	18.6034	-0.711021	0.544265	-1.30639	0.191421	0.999911		LOC100740081	1130.25	0.38829	0.41909	0.926506	0.354183	0.999298		LOC100747930	991.533	-0.357954	0.216234	-1.6554	0.0978432	0.838648
LOC100743411	59.1411	-0.59464	0.388553	-1.5304	0.125919	0.999911		LOC105681252	750.15	0.105821	0.189996	0.556964	0.577552	0.999298		LOC100748936	1065.31	0.408891	0.259162	1.57774	0.114625	0.838648
LOC100748714	789.859	0.197561	0.213851	0.923827	0.355576	0.999911		LOC100740204	1132.52	0.136459	0.316061	0.431749	0.665924	0.999298		LOC112213011	6.70324	1.40554	0.806899	1.7419	0.0815262	0.838648
LOC100748835	1.31382	-1.51653	2.29257	-0.661501	0.508291	0.999911		LOC105681290	3.05807	-1.00817	1.10255	-0.91439	0.360512	0.999298		LOC100740746	1080.78	-0.817695	0.468785	-1.74429	0.0811091	0.838648
LOC117152452	1.00481	1.29796	2.62882	0.493742	0.621488	0.999911		LOC117152171	0.835657	-0.994333	2.35489	-0.422242	0.672848	0.999298		LOC100748292	54865.8	-1.94477	1.07676	-1.80613	0.0708986	0.838648
LOC100743531	310.951	0.0462485	0.166223	0.278233	0.780834	0.999911		LOC100740930	1454.47	-0.260463	0.265864	-0.979686	0.327241	0.999298		LOC112213003	3.00366	3.73318	1.80255	2.07105	0.038354	0.838648
LOC100748951	4589.83	-0.411536	0.485738	-0.847239	0.396862	0.999911		LOC117152183	11.761	-0.140405	0.566225	-0.247966	0.804161	0.999298		LOC100747811	1077.41	-0.832621	0.508192	-1.6384	0.101339	0.838648
LOC117152485	0.135602	1.31254	4.38524	0.29931	0.764704	0.999911		LOC100741051	263.94	0.0557037	0.409742	0.135948	0.891862	0.999298		LOC100741861	2944.64	0.456423	0.238027	1.91752	0.0551717	0.838648
LOC100749073	3009.73	0.0940982	0.374155	0.251495	0.801431	0.999911		LOC117152182	54.5299	0.0906609	0.412926	0.219558	0.826216	0.999298		LOC105680903	543.587	-0.666163	0.371852	-1.79147	0.0732173	0.838648
LOC100749193	3153.82	0.0841238	0.201235	0.418038	0.675919	0.999911		LOC117152180	223.397	0.253604	0.265547	0.955022	0.339567	0.999298		LOC100748699	1782.51	-0.552479	0.311015	-1.77637	0.0756717	0.838648
LOC105681641	1562.2	0.100253	0.215367	0.465499	0.641574	0.999911		LOC100741287	103.725	0.157006	0.367913	0.426747	0.669563	0.999298		LOC100744933	1480.21	-0.407667	0.252669	-1.61344	0.106648	0.838648
LOC100749430	1556.56	0.1342	0.172837	0.776454	0.437481	0.999911		LOC117152188	4.84071	0.0794674	0.981238	0.0809869	0.935452	0.999298		LOC100743072	1814.29	-1.00734	0.511075	-1.97102	0.0487217	0.838648
LOC100749312	2442.4	0.104326	0.125167	0.833491	0.404568	0.999911		LOC117152194	0.401215	-0.399744	4.40736	-0.0906992	0.927732	0.999298		LOC100743190	6221.57	-0.85652	0.439146	-1.95042	0.0511258	0.838648
LOC100749547	931.148	0.0601876	0.200557	0.300102	0.764099	0.999911		LOC117152192	0.218241	-1.36146	4.40736	-0.308906	0.757393	0.999298		LOC100747249	1246.7	-0.532447	0.27888	-1.90923	0.0562322	0.838648
LOC100743771	578.424	-0.228737	0.322021	-0.710316	0.477508	0.999911		LOC117152193	0.631556	-1.41188	4.03293	-0.350088	0.726272	0.999298		LOC100749596	69.7604	0.61925	0.342973	1.80554	0.0709908	0.838648
LOC100749662	1173.28	0.0260563	0.275317	0.0946409	0.9246	0.999911		LOC112213555	4.47858	-1.08381	0.980726	-1.10511	0.269112	0.999298		LOC100748648	544.688	-0.473271	0.288827	-1.6386	0.101297	0.838648
LOC100749779	24698.4	-0.0991394	0.301017	-0.329348	0.741893	0.999911		LOC105681303	5.73061	-1.02326	1.03085	-0.992631	0.32089	0.999298		LOC100743073	1066.41	0.541285	0.270359	2.0021	0.0452743	0.838648
LOC100749897	430.489	0.0926958	0.251814	0.368113	0.712789	0.999911		LOC100741410	32.6984	0.336719	0.457452	0.736075	0.461685	0.999298		LOC100742756	898.56	-0.820379	0.40558	-2.02273	0.043101	0.838648
LOC100750020	300.969	-0.103463	0.188993	-0.547443	0.584074	0.999911		LOC112213554	10.9536	0.198302	0.674052	0.294194	0.768609	0.999298		LOC100749887	1356.02	-0.425137	0.261807	-1.62386	0.104406	0.838648
LOC100743884	843.871	0.196364	0.233722	0.840163	0.400817	0.999911		LOC100745078	392.316	-0.0165262	0.248345	-0.0665451	0.946944	0.999298		LOC100742186	106.528	1.13864	0.601722	1.8923	0.0584507	0.838648
LOC100750135	9784.98	0.0185709	0.275325	0.0674507	0.946223	0.999911		LOC100743209	1501.46	-0.383376	0.25443	-1.5068	0.131861	0.999298		LOC100742396	412.929	0.717817	0.430458	1.66756	0.0954022	0.838648
LOC100740034	1720.61	-0.0395268	0.259244	-0.15247	0.878816	0.999911		LOC100744397	1788.14	-0.241327	0.301848	-0.7995	0.424	0.999298		LOC100742520	1606.95	0.461104	0.243668	1.89235	0.0584448	0.838648
LOC100740246	914.078	0.0742315	0.319229	0.232534	0.816124	0.999911		LOC100747273	76.2134	-0.27887	0.425053	-0.656083	0.511771	0.999298		LOC100743349	311.01	-0.42943	0.234861	-1.82844	0.0674835	0.838648
LOC100740485	326.475	-0.0502137	0.214982	-0.233572	0.815317	0.999911		LOC112213568	0.667547	2.64049	4.05302	0.651488	0.514731	0.999298		LOC100740870	151.832	0.912243	0.510654	1.78642	0.0740311	0.838648
LOC100740366	670.754	0.182679	0.180689	1.01101	0.312011	0.999911		LOC100746916	530.683	-0.0045754	0.275135	-0.0166297	0.986732	0.999298		LOC117151813	3.19259	2.09292	1.22319	1.71103	0.0870757	0.838648
LOC100740606	25956.7	0.177504	0.273432	0.64917	0.516229	0.999911		LOC100741651	903.622	-0.0693041	0.213598	-0.324461	0.745589	0.999298		LOC100740345	1865.97	0.352865	0.211402	1.66917	0.0950844	0.838648
LOC100740729	2788.98	0.161148	0.274149	0.587811	0.556659	0.999911		LOC100742493	593.112	-0.121463	0.235006	-0.51685	0.605261	0.999298		LOC100741796	2144.28	-0.532024	0.320748	-1.6587	0.0971765	0.838648
LOC100740849	310.505	0.0445493	0.444049	0.100325	0.920086	0.999911		LOC100741530	444.206	0.00383028	0.195295	0.0196128	0.984352	0.999298		LOC100742032	2551.88	0.556758	0.292962	1.90044	0.0573752	0.838648
LOC117151101	1536.7	0.242404	0.365855	0.662569	0.507607	0.999911		LOC105681307	4195.58	0.283498	0.2023	1.40137	0.161102	0.999298		LOC100746780	1163.01	-0.684907	0.415102	-1.64997	0.0989482	0.838648
LOC117152446	41.6064	0.120661	0.415253	0.290572	0.771379	0.999911		LOC100742851	27729.8	-2.23762	1.02461	-2.18387	0.0289717	0.999298		LOC100747609	4204.03	0.33403	0.17406	1.91905	0.0549777	0.838648
LOC100740969	544.987	-0.029758	0.18101	-0.1644	0.869416	0.999911		LOC117152224	0.803667	-0.0513872	2.69742	-0.0190505	0.984801	0.999298		LOC100748099	2349.23	-0.30375	0.188812	-1.60874	0.107672	0.838648
LOC100741087	6070.8	-0.0707253	0.19794	-0.357306	0.720863	0.999911		LOC100743333	1839.99	0.0509807	0.217257	0.234657	0.814475	0.999298		LOC100747974	3246.31	0.457635	0.290922	1.57305	0.115707	0.838648
LOC100744004	9609.57	0.00489846	0.484482	0.0101107	0.991933	0.999911		LOC100743728	294.14	0.402957	0.187634	2.14757	0.0317482	0.999298		LOC100748342	433.313	0.403752	0.202297	1.99584	0.0459513	0.838648
LOC100741206	2598.14	0.24267	0.34375	0.705951	0.480219	0.999911		LOC100743530	2951.36	0.501922	0.312971	1.60373	0.108774	0.999298		LOC100749298	1901.81	0.566695	0.335057	1.69134	0.0907715	0.838648
LOC100741447	20316.7	-0.150461	0.209869	-0.716927	0.473419	0.999911		LOC100742126	22.6963	-0.432321	0.523658	-0.825579	0.409043	0.999298		LOC112213068	39.5869	0.751856	0.444201	1.6926	0.090531	0.838648
LOC112213909	3.38539	2.3707	1.56053	1.51916	0.128722	0.999911		LOC100743846	3735.58	0.271373	0.271363	1.00004	0.317293	0.999298		LOC100750008	11731.9	-0.384143	0.233805	-1.643	0.100382	0.838648
LOC117152461	4051.3	-0.223651	0.244685	-0.914038	0.360697	0.999911		LOC100744045	684.13	0.0628427	0.19632	0.320103	0.74889	0.999298		LOC100746061	227.194	-0.645138	0.342835	-1.88178	0.0598665	0.838648
LOC117152464	66.1025	-0.832641	0.492686	-1.69	0.091027	0.999911		LOC100744161	741.543	0.0416141	0.167818	0.247972	0.804156	0.999298		LOC100749889	324.381	-0.385779	0.188798	-2.04334	0.0410192	0.838648
LOC105680212	2054.07	-0.205145	0.137533	-1.49161	0.1358	0.999911		LOC100744279	5149.82	-0.221872	0.202494	-1.0957	0.273211	0.999298		LOC100741263	1099.47	0.25305	0.159771	1.58383	0.113233	0.838648
LOC117152463	131.398	-0.304639	0.246741	-1.23465	0.21696	0.999911		LOC112213643	7.06638	0.266243	0.829829	0.32084	0.748331	0.999298		LOC100742431	2771.23	0.274914	0.174553	1.57496	0.115265	0.838648
LOC100741325	273.364	-0.216482	0.29634	-0.730519	0.465073	0.999911		LOC100744598	317.777	-0.0144055	0.330276	-0.0436165	0.96521	0.999298		LOC105680962	250.808	-0.806276	0.510749	-1.57862	0.114424	0.838648
LOC100741567	597.637	0.263099	0.232258	1.13278	0.257305	0.999911		LOC100744836	152.029	0.159092	0.225194	0.706467	0.479898	0.999298		LOC100740833	1110.63	0.323726	0.189437	1.70888	0.0874727	0.838648
LOC100741771	383.792	0.503069	0.245169	2.05192	0.040177	0.999911		LOC100744956	3757.81	-0.154307	0.217134	-0.710651	0.4773	0.999298		LOC100742521	8081.31	-0.401643	0.226319	-1.77468	0.0759508	0.838648
LOC100741887	5873.33	-0.183973	0.415917	-0.44233	0.65825	0.999911		LOC100742244	187.049	0.239043	0.259687	0.920504	0.35731	0.999298		LOC100743984	754.07	-0.459975	0.242565	-1.89629	0.0579213	0.838648
LOC100744118	24.4921	-1.2523	0.740566	-1.69101	0.0908353	0.999911		LOC100745237	1337.58	-0.0896298	0.349921	-0.256143	0.797841	0.999298		LOC100744451	83.4482	0.752869	0.437351	1.72143	0.0851728	0.838648
LOC100744236	469.404	0.254035	0.560434	0.453283	0.650345	0.999911		LOC100745357	1092.11	0.232677	0.173553	1.34067	0.180027	0.999298		LOC100745825	2095.58	-0.479262	0.297565	-1.61061	0.107264	0.838648
LOC100742006	171.779	1.37556	0.701153	1.96186	0.0497789	0.999911		LOC100742367	1137.47	-0.322221	0.247592	-1.30142	0.193115	0.999298		LOC100748532	72.0883	-0.592762	0.287796	-2.05966	0.039431	0.838648
LOC100742128	15135.3	0.739329	0.943096	0.783938	0.433077	0.999911		LOC100745479	640.232	0.0136273	0.16332	0.0834395	0.933502	0.999298		LOC100742432	2331.16	-0.389378	0.235499	-1.65341	0.0982471	0.838648
LOC100744354	1019.79	-0.754301	1.0367	-0.727602	0.466857	0.999911		LOC100745597	460.402	-0.166048	0.235417	-0.705334	0.480602	0.999298		LOC100741825	751.176	-0.330477	0.201072	-1.64357	0.100264	0.838648
LOC100742332	81.2776	-0.99952	1.03329	-0.96732	0.333384	0.999911		LOC100745717	3422.76	0.172076	0.175467	0.980676	0.326753	0.999298		LOC105680989	204.004	0.419998	0.24597	1.70752	0.0877261	0.838648
LOC100742458	820.52	-1.31565	0.738421	-1.7817	0.0747974	0.999911		LOC100745841	642.804	-0.233242	0.32433	-0.719152	0.472047	0.999298		LOC112213136	992.118	0.420653	0.246244	1.70827	0.0875857	0.838648
LOC100744476	14.2029	-1.09499	0.813456	-1.3461	0.178271	0.999911		LOC100745961	512.06	-0.183409	0.316796	-0.578948	0.562624	0.999298		LOC100746894	1146.79	-1.02728	0.567877	-1.80898	0.0704534	0.838648
LOC100742579	209.909	0.0175115	0.626767	0.0279395	0.97771	0.999911		LOC100746406	448.315	-0.132321	0.244566	-0.541045	0.588477	0.999298		LOC100747134	439.14	0.480485	0.263733	1.82186	0.0684763	0.838648
LOC100744599	4243.41	-0.852134	0.570471	-1.49374	0.135244	0.999911		LOC100746202	1402.82	0.113354	0.284624	0.398259	0.690439	0.999298		LOC105680986	448.442	-1.81186	1.11211	-1.6292	0.10327	0.838648
LOC100742695	6622.55	-0.613299	0.596876	-1.02752	0.304178	0.999911		LOC105681348	52964	0.379286	0.195371	1.94136	0.0522145	0.999298		LOC105680987	7.48126	-1.91648	1.07927	-1.77572	0.0757794	0.838648
LOC100744718	7442.68	-0.0285222	0.223149	-0.127817	0.898294	0.999911		LOC100746081	984.889	0.514354	0.249382	2.06251	0.039159	0.999298		LOC100743985	934.976	-0.409196	0.256228	-1.597	0.110266	0.838648
LOC100742814	271.893	0.0837862	0.276888	0.3026	0.762195	0.999911		LOC100746524	801.545	0.16247	0.2388	0.68036	0.496277	0.999298		LOC100744098	826.653	0.860854	0.504977	1.70474	0.0882429	0.838648
LOC100742931	335.547	0.028797	0.266216	0.108171	0.91386	0.999911		LOC112213572	0.328497	0.516534	4.40129	0.11736	0.906575	0.999298		LOC100749598	140.745	-0.808255	0.510273	-1.58397	0.113202	0.838648
LOC100743051	2020.87	0.126343	0.279027	0.452799	0.650693	0.999911		LOC117152270	0.0894123	-0.399705	4.40736	-0.0906905	0.927739	0.999298		LOC100750081	363.404	-1.16742	0.592887	-1.96904	0.0489485	0.838648
LOC100743170	43716	0.0760103	0.198737	0.382466	0.702116	0.999911		LOC105680215	4.42699	0.176058	0.962052	0.183002	0.854796	0.999298		LOC100741469	488.638	-0.594198	0.346262	-1.71604	0.0861556	0.838648
LOC112213921	1.23846	0.145409	1.7211	0.0844862	0.93267	0.999911		LOC117152201	0.679385	-0.352408	2.81411	-0.125229	0.900342	0.999298		LOC100741349	844.64	-0.868926	0.424184	-2.04847	0.0405143	0.838648
LOC117152431	0.496488	-1.82222	3.53661	-0.515245	0.606382	0.999911		LOC100747037	275.867	0.0725893	0.275821	0.263175	0.792415	0.999298		LOC112213158	2.43153	3.22437	1.65564	1.94751	0.0514742	0.838648
LOC100744837	86.8898	-0.727182	0.299619	-2.42702	0.0152233	0.999911		LOC100746803	10379.9	-0.521514	0.250855	-2.07895	0.0376222	0.999298		LOC100749483	373.631	-1.11834	0.691155	-1.61807	0.105648	0.838648
LOC100748076	0.128828	-1.08047	4.40736	-0.245151	0.80634	0.999911		LOC117152200	52.0726	-0.0853995	0.616048	-0.138625	0.889747	0.999298		LOC100749361	77.4176	-1.09572	0.570224	-1.92156	0.0546616	0.838648
LOC105681772	1.31004	-4.09641	2.313	-1.77104	0.0765536	0.999911		LOC100747153	1397.08	0.159396	0.263441	0.605054	0.545143	0.999298		LOC105680194	1413.35	-0.228896	0.136382	-1.67835	0.0932783	0.838648
LOC100745201	1173.27	-0.192148	0.295224	-0.650856	0.515139	0.999911		LOC105681313	5.66717	1.60385	1.10393	1.45286	0.146263	0.999298		LOC112213157	23.0696	1.05676	0.565582	1.86844	0.0617005	0.838648
LOC105681847	992.353	-0.0967583	0.296862	-0.325937	0.744472	0.999911		LOC112213650	0.25277	0.562054	4.40736	0.127526	0.898524	0.999298		LOC100740990	1757.86	-0.469589	0.270089	-1.73865	0.0820968	0.838648
LOC100745079	1004.91	-0.168225	0.188395	-0.89294	0.37189	0.999911		LOC100747392	0.193425	-0.39971	4.40736	-0.0906914	0.927738	0.999298		LOC100745266	458.563	-0.945294	0.494262	-1.91254	0.0558075	0.838648
LOC100745326	1069.57	-0.149039	0.228925	-0.651036	0.515023	0.999911		LOC117152283	136.881	0.640713	0.442929	1.44654	0.148027	0.999298		LOC105681007	2561.23	0.370282	0.201763	1.83523	0.0664716	0.838648
LOC100745447	10.3511	0.456387	0.979655	0.465865	0.641312	0.999911		LOC117152285	4.03405	-1.57078	1.36151	-1.1537	0.248624	0.999298		LOC100748775	558.275	-0.36983	0.207553	-1.78185	0.074773	0.838648
LOC100748197	3.19781	0.189159	2.08505	0.0907216	0.927714	0.999911		LOC100742852	6.13454	-2.31046	1.6161	-1.42965	0.152816	0.999298		LOC100742556	1839.78	-0.759992	0.413682	-1.83714	0.0661892	0.838648
LOC100745564	623.616	0.0998434	0.210728	0.473802	0.635641	0.999911		LOC100742968	4.16352	-1.54023	1.26542	-1.21716	0.223542	0.999298		LOC100746146	31.8854	-0.945474	0.489013	-1.93343	0.0531829	0.838648
LOC100745686	476.529	-0.216595	0.221664	-0.977133	0.328503	0.999911		LOC112213805	0.0785587	-1.36145	4.40736	-0.308905	0.757394	0.999298		LOC112213189	70.1639	0.543737	0.332308	1.63624	0.101789	0.838648
LOC100745808	1728.96	0.0371252	0.198848	0.186702	0.851894	0.999911		LOC100750182	1436.34	-0.098482	0.177362	-0.55526	0.578717	0.999298		LOC100744936	1699.13	0.47588	0.298103	1.59636	0.110408	0.838648
LOC100745928	234.592	0.0144582	0.421918	0.0342679	0.972664	0.999911		LOC117152380	2.89605	-0.0251558	1.53531	-0.0163849	0.986927	0.999298		LOC117151897	8.34736	1.45646	0.837504	1.73905	0.0820254	0.838648
LOC100746245	662.816	0.0504574	0.181491	0.278017	0.780999	0.999911		LOC100741205	3784.21	-0.0117809	0.288905	-0.0407777	0.967473	0.999298		LOC100745787	1069.97	-0.542392	0.318456	-1.70319	0.088532	0.838648
LOC100746124	483.689	-0.0395326	0.254074	-0.155595	0.876352	0.999911		LOC100742368	1042.39	-0.2613	0.335402	-0.779067	0.43594	0.999298		LOC100748055	1087.17	-1.20003	0.62359	-1.92439	0.0543057	0.838648
LOC112213982	14.7094	0.834326	0.585592	1.42476	0.154227	0.999911		LOC117152384	2.9781	-0.377456	1.32266	-0.285377	0.775355	0.999298		LOC100748297	264.739	0.425296	0.262621	1.61943	0.105355	0.838648
LOC100746366	4013.82	-0.102127	0.227102	-0.449695	0.652931	0.999911		LOC100743695	4832.48	-0.693202	0.528167	-1.31247	0.189362	0.999298		LOC100748415	594.461	-0.265233	0.167622	-1.58233	0.113575	0.838648
LOC100746683	515.197	-0.0241244	0.271583	-0.0888288	0.929218	0.999911		LOC105681554	192.48	-0.0416207	0.458088	-0.0908574	0.927606	0.999298		LOC100744453	3509.59	-0.488258	0.308946	-1.5804	0.114015	0.838648
LOC100746879	1109.56	0.214482	0.17066	1.25678	0.208833	0.999911		LOC112213832	6.93316	0.477493	0.78506	0.608224	0.543039	0.999298		LOC117151900	555.43	0.511867	0.325234	1.57384	0.115524	0.838648
LOC100746560	2553.96	-0.0541709	0.207216	-0.261423	0.793766	0.999911		LOC100743091	814.898	-0.413353	0.410727	-1.00639	0.314227	0.999298		LOC112213194	45.5933	0.792322	0.395303	2.00434	0.0450333	0.838648
LOC100747075	8080.69	0.0539024	0.272548	0.197773	0.843223	0.999911		LOC100744876	2496.07	0.0323503	0.129232	0.250328	0.802334	0.999298		LOC117151904	22.5709	-1.47576	0.75115	-1.96467	0.0494524	0.838648
LOC100747189	323.278	0.044178	0.214635	0.205829	0.836925	0.999911		LOC100745325	112.314	0.199315	0.286406	0.695916	0.486482	0.999298		LOC112213208	149.582	0.59386	0.315303	1.88346	0.0596387	0.838648
LOC100748319	95.4981	0.334273	0.319832	1.04515	0.295952	0.999911		LOC117151122	410.885	0.133208	0.289721	0.459782	0.645673	0.999298		LOC100741350	2162.44	0.686562	0.350372	1.95952	0.0500515	0.838648
LOC100747310	418.5	0.122979	0.279622	0.439803	0.66008	0.999911		LOC100745200	501.727	-0.261823	0.199073	-1.31521	0.188439	0.999298		LOC100741706	2829.41	0.418706	0.212851	1.96713	0.0491681	0.838648
LOC105681782	93.597	0.238229	0.330048	0.721801	0.470417	0.999911		LOC100744996	1395.13	-0.0694848	0.146701	-0.47365	0.635749	0.999298		LOC100742155	612.464	0.501727	0.289097	1.73549	0.0826532	0.838648
LOC100747548	4901.34	-0.0217715	0.260314	-0.0836358	0.933346	0.999911		LOC100745519	1795.09	0.0454356	0.168249	0.270049	0.787122	0.999298		LOC100743753	151.81	-0.555291	0.311312	-1.78371	0.0744708	0.838648
LOC100748559	649.698	0.156314	0.202617	0.771472	0.440427	0.999911		LOC100745643	35.3808	0.0141996	0.658198	0.0215735	0.982788	0.999298		LOC105681031	39.4468	0.650377	0.401593	1.61949	0.105341	0.838648
LOC100747670	7370.06	-0.231699	0.189318	-1.22386	0.221004	0.999911		LOC100745766	947.011	-0.214317	0.24302	-0.881889	0.377837	0.999298		LOC100744257	1217.44	-0.556997	0.314452	-1.77133	0.0765066	0.838648
LOC105681828	3.83748	1.84595	1.22203	1.51056	0.1309	0.999911		LOC100745883	2538.92	-0.557645	0.481626	-1.15784	0.24693	0.999298		LOC112213207	95.6956	-0.805011	0.504778	-1.59478	0.110761	0.838648
LOC117152530	1.06374	2.26982	2.74607	0.82657	0.408481	0.999911		LOC100746001	157.499	0.328826	0.522551	0.62927	0.529173	0.999298		LOC100741228	115.918	-1.00787	0.611485	-1.64824	0.0993041	0.838648
LOC100748677	1150.28	-0.343184	0.332046	-1.03355	0.301349	0.999911		LOC100746123	5419.52	0.170215	0.181291	0.938909	0.347777	0.999298		LOC100746147	353.435	-0.640756	0.40113	-1.59738	0.110182	0.838648
LOC100748798	1294.92	0.0275337	0.229486	0.11998	0.904499	0.999911		LOC112213803	5.49317	0.469829	1.02482	0.458448	0.64663	0.999298		LOC117151928	302.286	0.570055	0.349264	1.63216	0.102645	0.838648
LOC100749031	2912.59	-0.0965076	0.187106	-0.515792	0.606	0.999911		LOC105681529	2.16766	-0.531701	1.48339	-0.358436	0.720017	0.999298		LOC100746982	2239.45	-0.343458	0.173613	-1.9783	0.0478952	0.838648
LOC100748912	263.579	-0.154108	0.236013	-0.652962	0.513781	0.999911		LOC100746244	1065.42	-0.278683	0.250404	-1.11293	0.265738	0.999298		LOC100741229	4375.45	-0.778892	0.386446	-2.01553	0.0438494	0.838648
LOC117152535	347.397	0.150615	0.383437	0.392802	0.694466	0.999911		LOC112213801	91.2298	-0.115304	0.333753	-0.345476	0.729736	0.999298		LOC100741110	228.098	-0.397803	0.21793	-1.82537	0.0679451	0.838648
LOC100749152	183.151	-0.0418595	0.200024	-0.209272	0.834236	0.999911		LOC100746437	578.616	-0.0367833	0.164942	-0.223008	0.82353	0.999298		LOC117151939	9.77568	1.40455	0.724616	1.93834	0.0525817	0.838648
LOC100749274	1904.17	-0.0233974	0.216973	-0.107835	0.914126	0.999911		LOC100746559	3188.63	-0.308216	0.320717	-0.961024	0.33654	0.999298		LOC100747936	135.748	-0.60966	0.302698	-2.01409	0.0440004	0.838648
LOC100741609	1303.11	0.0371493	0.269436	0.137878	0.890337	0.999911		LOC117152356	1.28954	1.1716	2.41956	0.484221	0.628229	0.999298		LOC100749722	355.512	-0.561263	0.287822	-1.95003	0.0511721	0.838648
LOC100741728	2197.13	-0.233411	0.290844	-0.802529	0.422247	0.999911		LOC100746682	1752.19	-0.298217	0.26767	-1.11412	0.265228	0.999298		LOC100742312	1668.36	0.404046	0.197985	2.04079	0.0412718	0.838648
LOC100749390	901.376	-0.119343	0.229514	-0.519982	0.603076	0.999911		LOC100746804	434.643	-0.115479	0.30251	-0.381737	0.702656	0.999298		LOC100747976	247.698	-0.456546	0.242124	-1.88559	0.05935	0.838648
LOC100749508	8979.9	-0.19166	0.217417	-0.881529	0.378032	0.999911		LOC100746999	4001.72	0.079981	0.133833	0.597616	0.550096	0.999298		LOC100748298	184.807	0.541156	0.342759	1.57882	0.114377	0.838648
LOC100749706	5414.46	-0.026707	0.205267	-0.130109	0.89648	0.999911		LOC100747119	1478.71	-0.060185	0.253269	-0.237633	0.812166	0.999298		LOC100750159	1552.71	0.233369	0.132592	1.76005	0.0783991	0.838648
LOC100749826	2534.42	0.0074952	0.189651	0.0395211	0.968475	0.999911		LOC100747234	2887.81	-0.225384	0.291853	-0.772252	0.439965	0.999298		LOC117151949	323.781	0.506229	0.261955	1.9325	0.0532974	0.838648
LOC100741846	199.238	-0.273298	0.31517	-0.867146	0.385862	0.999911		LOC112213804	3.4907	-0.860884	1.1236	-0.766185	0.443566	0.999298		LOC100741074	904.832	-0.545113	0.263435	-2.06925	0.0385223	0.838648
LOC117152531	0.55732	1.74048	3.49794	0.497574	0.618784	0.999911		LOC100743334	464.247	-0.713921	0.402215	-1.77497	0.0759025	0.999298		LOC100740957	149.944	-0.679651	0.360218	-1.88678	0.0591905	0.838648
LOC100740450	2965.99	0.130314	0.210118	0.620197	0.535128	0.999911		LOC100747354	486.937	-0.284266	0.251667	-1.12953	0.258674	0.999298		LOC117151960	9.10453	1.17966	0.657097	1.79527	0.0726115	0.838648
LOC100740931	1282.36	-0.0865745	0.240696	-0.359685	0.719083	0.999911		LOC100747475	2669	0.163266	0.160043	1.02014	0.307664	0.999298		LOC100743228	559.081	-0.432357	0.23021	-1.8781	0.0603677	0.838648
LOC100740083	1089.4	-0.0275016	0.252097	-0.109091	0.91313	0.999911		LOC100743458	99.3914	0.671332	0.380831	1.76281	0.0779328	0.999298		LOC117151970	5747.43	-0.595596	0.37631	-1.58273	0.113483	0.838648
LOC100740812	1135.62	0.172763	0.19952	0.865893	0.386549	0.999911		LOC105681528	41.1063	0.130276	0.390075	0.333978	0.738396	0.999298		LOC100744618	2185.99	-0.744155	0.398387	-1.86792	0.061773	0.838648
LOC100749943	5748.44	0.003788	0.21868	0.0173221	0.98618	0.999911		LOC100747588	9032.26	-0.379248	0.553986	-0.68458	0.493609	0.999298		LOC100745870	1417.73	-0.235583	0.149634	-1.57439	0.115397	0.838648
LOC117152534	2.80084	0.431075	1.35296	0.318615	0.750018	0.999911		LOC100743580	1715.2	0.290829	0.20021	1.45262	0.146329	0.999298		LOC100746109	2050.19	-0.420251	0.204795	-2.05205	0.0401644	0.838648
LOC105681918	381.236	0.114931	0.344038	0.334066	0.73833	0.999911		LOC100743927	500.962	-0.129438	0.238478	-0.542769	0.587289	0.999298		LOC100746230	713.351	-0.325411	0.191877	-1.69594	0.0898973	0.838648
LOC100740571	1883.56	-0.0529451	0.332702	-0.159137	0.873561	0.999911		LOC100747712	60.1758	-0.632444	0.889742	-0.710818	0.477197	0.999298		LOC100746464	3754.3	-0.357287	0.199156	-1.794	0.0728131	0.838648
LOC117152532	4.39954	0.253081	1.87489	0.134985	0.892624	0.999911		LOC100747834	946.185	-0.174356	0.277179	-0.629037	0.529325	0.999298		LOC100747652	2919.21	-0.59948	0.293704	-2.0411	0.0412405	0.838648
LOC117152533	0.275887	-0.118751	4.40736	-0.0269439	0.978505	0.999911		LOC100747954	252.464	0.0130191	0.285504	0.0456004	0.963629	0.999298		LOC100749253	393.654	0.293438	0.186118	1.57663	0.114881	0.838648
LOC100740325	3303.91	0.0754888	0.194328	0.38846	0.697675	0.999911		LOC100748075	396.299	-0.0289688	0.23132	-0.125233	0.900339	0.999298		LOC100748418	813.408	-0.465243	0.263967	-1.76251	0.0779835	0.838648
LOC100740205	734.833	0.0351578	0.324981	0.108184	0.913849	0.999911		LOC100748196	240.625	-0.252052	0.264385	-0.953351	0.340412	0.999298		LOC100741865	1146.42	-0.669154	0.383785	-1.74356	0.0812353	0.838648
LOC100741052	379.621	-0.134158	0.255013	-0.526082	0.598831	0.999911		LOC117152357	6.32719	-0.194222	0.988976	-0.196387	0.844307	0.999298		LOC117151991	9.97825	1.20383	0.73299	1.64235	0.100518	0.838648
LOC100740691	1036.79	0.0786338	0.257165	0.305772	0.759778	0.999911		LOC117152302	1367.79	-0.227611	0.226185	-1.0063	0.31427	0.999298		LOC100743797	1797.1	-0.274052	0.151581	-1.80795	0.0706138	0.838648
LOC100741965	617.327	0.108394	0.228902	0.473541	0.635828	0.999911		LOC112213800	5.21968	1.07758	0.930298	1.15832	0.246734	0.999298		LOC100746985	948.367	-1.32645	0.754283	-1.75856	0.0786516	0.838648
LOC105681889	10.1548	0.991065	1.18073	0.839364	0.401265	0.999911		LOC100744046	10129	-0.0955314	0.187719	-0.508907	0.610817	0.999298		LOC112213287	7.90459	1.27801	0.79973	1.59806	0.11003	0.838648
LOC100742086	616.737	-0.22784	0.379851	-0.599814	0.54863	0.999911		LOC105681483	1995.85	-0.306723	0.243942	-1.25736	0.208623	0.999298		LOC100740300	462.983	-0.869148	0.478788	-1.81531	0.0694764	0.838648
LOC105681893	0.15257	-0.11873	4.40736	-0.0269391	0.978508	0.999911		LOC100748473	737.942	0.380726	0.435707	0.873812	0.382221	0.999298		LOC100743561	626.806	-0.484382	0.258086	-1.87683	0.060542	0.838648
LOC100750064	300.495	-0.168378	0.34641	-0.486066	0.62692	0.999911		LOC117152362	10.9663	0.122654	0.603312	0.203301	0.8389	0.999298		LOC117152005	530.89	0.760096	0.380695	1.9966	0.0458688	0.838648
LOC100750183	2246.02	-0.48762	0.54271	-0.898491	0.368924	0.999911		LOC100747750	4423.49	0.186505	0.206089	0.904972	0.36548	0.999298		LOC105681117	375.845	0.55969	0.302409	1.85077	0.0642021	0.838648
LOC100742207	2021.14	-0.213937	0.262434	-0.815201	0.414958	0.999911		LOC105681516	524.862	-0.190404	0.266079	-0.71559	0.474244	0.999298		LOC100748137	8718.67	-0.443959	0.227684	-1.94989	0.0511889	0.838648
LOC100741288	2349.46	0.370857	0.298722	1.24148	0.214428	0.999911		LOC100747993	1707.91	-0.283352	0.236814	-1.19652	0.231495	0.999298		LOC100749487	15065.8	0.371223	0.236296	1.57101	0.116181	0.838648
LOC100741490	67.0752	-0.365839	0.495855	-0.737796	0.460639	0.999911		LOC100748117	1303.74	-0.205404	0.263071	-0.780793	0.434924	0.999298		LOC100747175	1042.19	-0.478179	0.271669	-1.76015	0.0783817	0.838648
LOC100749585	33.4292	-0.231378	0.5257	-0.440133	0.659841	0.999911		LOC100748238	2191.63	0.311194	0.256038	1.21542	0.224206	0.999298		LOC100741231	1013.98	0.466991	0.274356	1.70214	0.0887298	0.838648
LOC112214048	123.724	-0.181471	0.4299	-0.422124	0.672935	0.999911		LOC117152354	1.70558	-0.336829	1.87567	-0.179578	0.857484	0.999298		LOC100748259	1879.43	0.446755	0.23923	1.86747	0.0618358	0.838648
LOC100742580	462.705	0.30649	0.244766	1.25218	0.210506	0.999911		LOC117152309	4.28857	1.60454	1.12123	1.43106	0.152414	0.999298		LOC117152011	9.99249	-1.0994	0.673673	-1.63195	0.102689	0.838648
LOC100742459	1140.19	-0.171087	0.499523	-0.342501	0.731974	0.999911		LOC117152307	2.37442	1.07538	1.43704	0.748327	0.454263	0.999298		LOC100745306	15888.5	-0.353403	0.207794	-1.70074	0.0889925	0.838648
LOC105682062	255.56	-0.164624	0.263287	-0.625266	0.531796	0.999911		LOC100748439	5154.64	0.250268	0.186249	1.34372	0.179037	0.999298		LOC100743952	443.475	-0.439115	0.216144	-2.03158	0.0421958	0.838648
LOC112214047	28.3402	0.463749	0.52258	0.887422	0.374852	0.999911		LOC100748558	812.481	-0.213234	0.292927	-0.727941	0.46665	0.999298		LOC117152035	4.2686	2.15221	1.09599	1.96372	0.0495627	0.838648
LOC100742333	30253.3	0.13262	0.22874	0.579783	0.562061	0.999911		LOC100748797	945.367	-0.227182	0.230128	-0.987195	0.323547	0.999298		LOC117152037	2.15487	-2.89981	1.45715	-1.99006	0.0465848	0.838648
LOC100742696	2624.23	0.0177222	0.31484	0.0562895	0.955111	0.999911		LOC100748911	605.986	-0.426802	0.265705	-1.6063	0.108208	0.999298		LOC100745221	1039.08	-0.698642	0.362206	-1.92885	0.0537492	0.838648
LOC100749707	2533.68	-0.2695	0.169813	-1.58704	0.112503	0.999911		LOC100749109	174.087	0.0288974	0.352544	0.0819683	0.934672	0.999298		LOC112213348	61.5545	0.753573	0.390003	1.93222	0.0533318	0.838648
LOC117152536	0.214161	0.344435	4.36424	0.078922	0.937095	0.999911		LOC100748676	3293.2	-0.228504	0.271087	-0.842918	0.399274	0.999298		LOC100748420	233.179	-0.574968	0.34797	-1.65235	0.0984633	0.838648
LOC100742815	597.191	0.131937	0.216238	0.610147	0.541764	0.999911		LOC100749227	97.1667	-0.0557496	0.263223	-0.211796	0.832266	0.999298		LOC105681163	20.2816	1.23815	0.645545	1.91799	0.0551123	0.838648
LOC100742932	355.961	-0.145194	0.245598	-0.591185	0.554397	0.999911		LOC100744162	4.33662	0.224014	0.915195	0.244772	0.806633	0.999298		LOC100744333	1447.6	-0.523598	0.332071	-1.57676	0.11485	0.838648
LOC100743052	674.538	-0.220806	0.277258	-0.796391	0.425805	0.999911		LOC100749342	1650.54	-0.616584	0.417371	-1.47731	0.139594	0.999298		LOC100745628	968.936	-3.12843	1.67348	-1.86942	0.061565	0.838648
LOC100749827	2075.2	-0.0924426	0.146897	-0.6293	0.529153	0.999911		LOC100749464	13360.2	-0.27272	0.349639	-0.780005	0.435388	0.999298		LOC100746029	1123.44	-0.749961	0.36706	-2.04316	0.0410368	0.838648
LOC100743412	250.965	0.186062	0.336574	0.552811	0.580393	0.999911		LOC100749584	535.688	-0.15031	0.293499	-0.512132	0.608559	0.999298		LOC100746271	1283.97	0.356521	0.222672	1.60111	0.109353	0.838648
LOC100743532	787.463	-0.188684	0.238723	-0.790391	0.429299	0.999911		LOC100744280	3.67027	0.307679	0.912594	0.337147	0.736006	0.999298		LOC100746510	2360.24	-0.405315	0.210775	-1.92298	0.0544831	0.838648
LOC100743171	1718.79	-0.116403	0.209061	-0.556788	0.577672	0.999911		LOC105681482	68.6977	-0.741256	0.667578	-1.11037	0.266842	0.999298		LOC105681171	5032.82	-0.64788	0.337304	-1.92076	0.0547623	0.838648
LOC100743292	1257.49	0.0156033	0.206535	0.075548	0.939779	0.999911		LOC100749705	2245.79	-0.281402	0.299023	-0.941071	0.346669	0.999298		LOC100747137	5167.38	0.393831	0.235799	1.6702	0.0948804	0.838648
LOC100743651	384.299	-0.194896	0.219087	-0.889585	0.373689	0.999911		LOC100749825	86.7275	-0.856448	0.568531	-1.50642	0.131959	0.999298		LOC112213357	29.5353	0.733117	0.408349	1.79532	0.0726032	0.838648
LOC100743772	5.13272	-0.209462	0.845669	-0.247689	0.804375	0.999911		LOC100749983	384.078	0.234561	0.293385	0.7995	0.424001	0.999298		LOC100741232	10.3449	-2.88393	1.65795	-1.73945	0.0819551	0.838648
LOC105682059	374.698	0.264052	0.280551	0.941192	0.346607	0.999911		LOC112213746	118.383	0.283555	0.239575	1.18358	0.23658	0.999298		LOC100744979	2399.91	-0.700493	0.34834	-2.01095	0.0443311	0.838648
LOC105682058	439.565	-0.143551	0.31451	-0.456428	0.648082	0.999911		LOC100744519	62.2589	0.199179	1.57266	0.126651	0.899217	0.999298		LOC100743193	10510.5	-0.651025	0.325625	-1.99931	0.0455749	0.838648
LOC100743964	2203.3	0.0311028	0.270165	0.115125	0.908346	0.999911		LOC112213854	33.0484	-0.193707	0.890445	-0.21754	0.827788	0.999298		LOC117152079	15.0359	1.188	0.646663	1.83713	0.0661904	0.838648
LOC100744081	2675.33	0.0676387	0.145851	0.463751	0.642826	0.999911		LOC100744640	413.507	-0.126767	0.377093	-0.336169	0.736743	0.999298		LOC100749964	145.558	0.792118	0.456454	1.73537	0.082675	0.838648
LOC100744433	227.838	0.167103	0.368278	0.453741	0.650016	0.999911		LOC100740402	854.058	0.160506	0.16222	0.989436	0.32245	0.999298		LOC100740107	2101.54	-0.331335	0.201827	-1.64168	0.100656	0.838648
LOC100750065	562.369	0.0737289	0.222042	0.33205	0.739852	0.999911		LOC100740082	3955.39	-0.078178	0.186256	-0.419734	0.67468	0.999298		LOC100740470	1187.14	0.627591	0.370355	1.69456	0.0901583	0.838648
LOC117152540	1.87176	-0.57799	1.76049	-0.328311	0.742676	0.999911		LOC100740278	609.084	0.185035	0.212718	0.869861	0.384376	0.999298		LOC100741556	1227.26	-0.52162	0.300806	-1.73408	0.0829044	0.838648
LOC100744195	9691.15	-0.157991	0.336684	-0.469255	0.638887	0.999911		LOC100740728	380.803	-0.177649	0.163175	-1.0887	0.276285	0.999298		LOC100746544	250.799	0.523553	0.276897	1.89079	0.058653	0.838648
LOC100744312	2378.04	0.158196	0.410089	0.385761	0.699673	0.999911		LOC100740605	1717.29	0.673963	0.412002	1.63583	0.101876	0.999298		LOC100742036	6919.54	-0.458558	0.266091	-1.72331	0.0848327	0.838648
LOC100744554	8833.02	-0.0173226	0.379745	-0.0456163	0.963616	0.999911		LOC100740968	6432.41	-0.28929	0.285116	-1.01464	0.310278	0.999298		LOC105681192	159.778	0.545505	0.307564	1.77363	0.0761242	0.838648
LOC112214045	6.36453	-0.35851	0.789227	-0.454255	0.649646	0.999911		LOC100741086	1909.85	-0.0106092	0.301868	-0.0351452	0.971964	0.999298		LOC100747819	1919.29	-0.371329	0.234501	-1.58348	0.113311	0.838648
LOC117152539	1188.01	-0.309912	0.256137	-1.20995	0.226299	0.999911		LOC112212002	102.879	-0.19812	0.269527	-0.735067	0.462299	0.999298		LOC100748180	20784.8	-1.03031	0.546711	-1.88456	0.0594899	0.838648
LOC105682053	10270.2	0.0193175	0.379312	0.0509279	0.959383	0.999911		LOC100741446	270.267	-0.100337	0.259978	-0.385946	0.699537	0.999298		LOC100747138	690.834	0.609403	0.336451	1.81127	0.0700992	0.838648
LOC100744674	1021.19	-0.12443	0.20585	-0.60447	0.545531	0.999911		LOC100740848	389.03	-0.0750797	0.192315	-0.3904	0.696241	0.999298		LOC100747735	6879.73	0.362478	0.181042	2.00218	0.0452659	0.838648
LOC100744793	2561.76	-0.0457914	0.273867	-0.167203	0.86721	0.999911		LOC100741566	1211.04	-0.0978391	0.339571	-0.288125	0.773251	0.999298		LOC100743562	3300.25	0.344641	0.16772	2.05486	0.0398929	0.838648
LOC100744917	3117.35	-0.0143416	0.440128	-0.0325851	0.974005	0.999911		LOC100741687	201.612	-0.169095	0.206246	-0.819867	0.412292	0.999298		LOC105681208	85.315	0.631817	0.398431	1.58576	0.112793	0.838648
LOC100750184	0.15257	-0.11873	4.40736	-0.0269391	0.978508	0.999911		LOC100744757	73230.5	-0.478443	0.240844	-1.98653	0.0469749	0.999298		LOC100743357	2485.01	0.38376	0.232292	1.65206	0.0985215	0.838648
LOC117152548	37.3928	-0.171701	0.955083	-0.179776	0.857328	0.999911		LOC112213734	169.94	0.00641802	0.316523	0.0202766	0.983823	0.999298		LOC100743910	8749.77	-0.44479	0.256194	-1.73614	0.0825383	0.838648
LOC105682052	3.93872	-0.123265	1.0774	-0.11441	0.908913	0.999911		LOC112213731	12.7903	0.201627	0.607983	0.331632	0.740167	0.999298		LOC100743600	1162.52	0.250678	0.147622	1.69811	0.0894861	0.838648
LOC117152541	4.27623	-1.2657	1.14036	-1.10991	0.267037	0.999911		LOC100741807	503.308	-0.0154013	0.311995	-0.0493639	0.960629	0.999298		LOC100745386	1405.41	-0.539521	0.329507	-1.63736	0.101556	0.838648
LOC117152542	103.353	-0.42924	0.936252	-0.458466	0.646618	0.999911		LOC100742005	135.241	0.317669	0.506094	0.627687	0.530209	0.999298		LOC100747978	744.848	-0.401802	0.219889	-1.8273	0.0676552	0.838648
LOC117152544	2.43608	-1.01819	1.36079	-0.748236	0.454318	0.999911		LOC117152399	61.4041	0.0474516	0.495569	0.0957517	0.923718	0.999298		LOC100741509	1854.87	-0.369888	0.19528	-1.89413	0.0582072	0.838648
LOC112214046	106.39	-0.0694935	0.625934	-0.111024	0.911598	0.999911		LOC100742127	3634.53	0.130023	0.3364	0.386515	0.699115	0.999298		LOC100748376	3457.26	-0.736454	0.402049	-1.83175	0.0669882	0.838648
LOC100745038	2191.52	0.273067	0.207485	1.31608	0.188146	0.999911		LOC100742245	288.136	0.0579919	0.396413	0.146291	0.883691	0.999298		LOC100744219	16.94	-1.60362	0.970042	-1.65314	0.0983015	0.838648
LOC100745238	4025.91	0.0760618	0.304786	0.249558	0.802929	0.999911		LOC117152401	52.5068	-0.284588	0.614316	-0.463259	0.643178	0.999298		LOC100745466	1691.49	0.338469	0.202782	1.66913	0.0950913	0.838648
LOC100745358	657.71	0.134937	0.278954	0.483727	0.62858	0.999911		LOC100742494	2954.26	-0.184848	0.168065	-1.09986	0.271392	0.999298		LOC100747221	1368.9	0.551445	0.325628	1.69348	0.0903639	0.838648
LOC100740206	8.34413	0.308964	0.695562	0.444194	0.656903	0.999911		LOC105681419	79.8527	0.306317	0.375091	0.816646	0.414131	0.999298		LOC100748226	1839.64	0.545392	0.290728	1.87595	0.0606617	0.838648
LOC100745480	4071.56	-0.00589312	0.200159	-0.0294422	0.976512	0.999911		LOC100742614	141.9	-0.26546	0.284414	-0.933355	0.350637	0.999298		LOC100748582	2298.76	0.285029	0.178904	1.5932	0.111116	0.838648
LOC117152543	4.51008	-0.167963	0.987768	-0.170043	0.864976	0.999911		LOC100742735	5188.66	-0.413833	0.255785	-1.61789	0.105686	0.999298		LOC100740185	562.421	-0.482938	0.291379	-1.65742	0.0974343	0.838648
LOC117152537	8.53666	0.925824	0.892723	1.03708	0.299699	0.999911		LOC100743291	19848.6	-0.588473	0.285131	-2.06387	0.0390301	0.999298		LOC100740547	1589.59	0.36268	0.212225	1.70894	0.0874612	0.838648
LOC100745598	580.193	-0.131117	0.202604	-0.647158	0.517529	0.999911		LOC100748594	4698.7	0.0963532	0.230027	0.418879	0.675305	0.999298		LOC100741751	1468.23	-0.455223	0.239145	-1.90354	0.05697	0.838648
LOC100745718	14622.9	0.0974196	0.173025	0.563038	0.573409	0.999911		LOC117152494	8.29134	0.721432	0.727877	0.991145	0.321615	0.999298		LOC100741266	5064.31	0.376595	0.213389	1.76483	0.0775926	0.838648
LOC100745842	1859.05	-0.306639	0.491401	-0.62401	0.532621	0.999911		LOC112213927	18.6034	-0.186526	0.517123	-0.360699	0.718325	0.999298		LOC112213424	399.67	0.429226	0.265185	1.61859	0.105535	0.838648
LOC112214043	16.8045	-0.130175	0.542492	-0.239957	0.810363	0.999911		LOC100743411	59.1411	-0.300124	0.381314	-0.787079	0.431236	0.999298		LOC100741510	2388	0.619963	0.344116	1.80161	0.0716067	0.838648
LOC100746082	22.1726	-0.648661	0.486155	-1.33427	0.182116	0.999911		LOC100748714	789.859	-0.107859	0.213912	-0.50422	0.614107	0.999298		LOC100744579	1730.52	-0.370987	0.233177	-1.59101	0.111607	0.838648
LOC100746203	1874	-0.828493	0.378462	-2.18911	0.0285891	0.999911		LOC100748835	1.31382	-0.389716	2.22399	-0.175233	0.860897	0.999298		LOC100745629	1197.91	-0.436315	0.247234	-1.76478	0.0776005	0.838648
LOC117152546	11.0538	-0.800605	1.10944	-0.721632	0.470521	0.999911		LOC117152452	1.00481	-0.179115	2.7024	-0.06628	0.947155	0.999298		LOC100741869	1651.29	-0.492218	0.297538	-1.6543	0.0980665	0.838648
LOC100740326	278.784	-0.233452	0.408237	-0.571854	0.567421	0.999911		LOC100743531	310.951	0.0235649	0.165156	0.142683	0.88654	0.999298		LOC100747340	896.034	-0.367387	0.230241	-1.59566	0.110565	0.838648
LOC100740451	991.328	-0.011265	0.171515	-0.0656796	0.947633	0.999911		LOC117152485	0.135602	-0.399718	4.40736	-0.0906934	0.927736	0.999298		LOC100741986	1262.41	-0.367396	0.21919	-1.67616	0.0937078	0.838648
LOC100746323	198.991	0.198877	0.397991	0.499703	0.617284	0.999911		LOC100749073	3009.73	-0.143172	0.37417	-0.382638	0.701988	0.999298		LOC100745829	539.954	-0.587565	0.338422	-1.73619	0.0825302	0.838648
LOC100746438	1035.73	0.157656	0.34256	0.460229	0.645352	0.999911		LOC100749193	3153.82	-0.0230001	0.201176	-0.114328	0.908978	0.999298		LOC100746273	419.649	0.430617	0.274112	1.57095	0.116193	0.838648
LOC100746561	1831.94	0.00108889	0.162378	0.00670589	0.99465	0.999911		LOC105681641	1562.2	-0.0480927	0.215299	-0.223376	0.823243	0.999298		LOC112213436	141.453	-0.408844	0.253068	-1.61555	0.106192	0.838648
LOC100746684	792.733	-0.0954122	0.163893	-0.582162	0.560458	0.999911		LOC100749430	1556.56	-0.117415	0.172835	-0.679349	0.496917	0.999298		LOC100742678	1109.43	0.376756	0.219861	1.71361	0.0865995	0.838648
LOC100746805	1492.19	0.0784663	0.243828	0.32181	0.747597	0.999911		LOC100749312	2442.4	-0.14347	0.125164	-1.14625	0.251691	0.999298		LOC100749418	1589.58	-0.545069	0.326375	-1.67007	0.0949052	0.838648
LOC100746917	2809.56	0.0155968	0.184533	0.0845207	0.932642	0.999911		LOC100749547	931.148	0.205916	0.20006	1.02927	0.303354	0.999298		LOC100749965	1538.41	-0.763158	0.467372	-1.63287	0.102497	0.838648
LOC100747235	66.9799	-11.4354	4.24771	-2.69213	0.00709962	0.999911		LOC100743771	578.424	0.403442	0.320898	1.25723	0.20867	0.999298		LOC100740304	780.401	-0.330731	0.190116	-1.73963	0.0819246	0.838648
LOC100747038	481.882	0.00739039	0.206031	0.0358703	0.971386	0.999911		LOC100749662	1173.28	0.536991	0.274724	1.95466	0.0506236	0.999298		LOC100740908	721.819	0.394923	0.231299	1.70741	0.0877459	0.838648
LOC100747355	1605.43	-0.155544	0.252243	-0.616643	0.53747	0.999911		LOC100749779	24698.4	-0.212606	0.301012	-0.706305	0.479999	0.999298		LOC100743637	2043.32	0.945539	0.493537	1.91584	0.0553851	0.838648
LOC100747589	620.765	0.0908761	0.223672	0.406292	0.684528	0.999911		LOC100749897	430.489	0.12477	0.251268	0.49656	0.619499	0.999298		LOC112211972	714.273	-0.767385	0.420471	-1.82506	0.0679918	0.838648
LOC100747476	498.925	0.416956	0.238017	1.75179	0.07981	0.999911		LOC100750020	300.969	-0.0465111	0.187703	-0.247791	0.804296	0.999298		LOC117152111	40.1548	0.800909	0.468851	1.70824	0.0875925	0.838648
LOC100747713	272.936	-0.101796	0.290455	-0.350472	0.725985	0.999911		LOC100743884	843.871	-0.0485026	0.233708	-0.207535	0.835592	0.999298		LOC100741512	917.27	-0.812151	0.403635	-2.01209	0.0442102	0.838648
LOC100747835	2394.29	-0.244172	0.183831	-1.32824	0.184098	0.999911		LOC100750135	9784.98	-0.0665446	0.275316	-0.241703	0.80901	0.999298		LOC100742227	6924.99	0.332856	0.206302	1.61344	0.106649	0.838648
LOC100747955	2605.75	-0.15801	0.298749	-0.528906	0.596871	0.999911		LOC100740034	1720.61	0.337707	0.258918	1.3043	0.19213	0.999298		LOC100742797	814.636	-0.28056	0.159537	-1.75858	0.0786484	0.838648
LOC100748077	370.645	-0.262959	0.242514	-1.0843	0.27823	0.999911		LOC100740246	914.078	-0.22624	0.319267	-0.708624	0.478558	0.999298		LOC112213460	83.1627	0.929694	0.503976	1.84472	0.0650783	0.838648
LOC112214049	1022.12	-0.106874	0.232399	-0.459874	0.645607	0.999911		LOC100740485	326.475	-0.13796	0.214392	-0.643493	0.519904	0.999298		LOC112213462	17.9585	1.40214	0.76898	1.82337	0.0682471	0.838648
LOC100740572	448.884	0.0287326	0.278066	0.10333	0.917701	0.999911		LOC100740366	670.754	0.00700351	0.180516	0.0387972	0.969052	0.999298		LOC100747258	1689.51	-0.36439	0.228515	-1.5946	0.110802	0.838648
LOC100740692	481.144	0.284763	0.155325	1.83334	0.0667527	0.999911		LOC100740606	25956.7	-0.254179	0.273438	-0.929568	0.352595	0.999298		LOC100747497	1456.14	-0.462619	0.276743	-1.67166	0.0945915	0.838648
LOC117152550	473.926	0.306882	0.178454	1.71966	0.0854934	0.999911		LOC100740729	2788.98	-0.015397	0.274125	-0.0561678	0.955208	0.999298		LOC105681248	714.181	0.531781	0.290061	1.83334	0.0667518	0.838648
LOC100748198	344.119	-0.23791	0.217826	-1.0922	0.274745	0.999911		LOC100740849	310.505	0.0809023	0.44359	0.182381	0.855284	0.999298		LOC100740550	2847.89	-1.0173	0.579784	-1.75462	0.0793246	0.838648
LOC117152545	1.38323	-0.651343	2.04969	-0.317777	0.750654	0.999911		LOC117151101	1536.7	0.0689817	0.365863	0.188545	0.850449	0.999298		LOC100740668	6776.56	-0.958559	0.608669	-1.57484	0.115292	0.838648
LOC100740813	18.5098	-0.523024	0.696145	-0.751315	0.452463	0.999911		LOC117152446	41.6064	0.423908	0.408051	1.03886	0.29887	0.999298		LOC100741153	5575.37	-0.707578	0.384085	-1.84224	0.0654399	0.838648
LOC100748441	250.4	-0.461693	0.405211	-1.13939	0.254541	0.999911		LOC100740969	544.987	0.0922772	0.180176	0.512152	0.608545	0.999298		LOC100741594	2016.89	-0.796313	0.41677	-1.91068	0.056046	0.838648
LOC100748560	4664.65	-0.0819708	0.24026	-0.341175	0.732972	0.999911		LOC100741087	6070.8	-0.383385	0.197954	-1.93674	0.0527774	0.999298		LOC100744030	230.214	-0.883875	0.445461	-1.98418	0.0472357	0.838648
LOC105682031	677.065	-0.00428297	0.268896	-0.015928	0.987292	0.999911		LOC100744004	9609.57	-0.262552	0.48448	-0.541926	0.587869	0.999298		LOC100744145	104.617	-2.38533	1.272	-1.87525	0.0607577	0.838648
LOC100740932	1450.75	0.245757	0.165133	1.48824	0.136688	0.999911		LOC100741206	2598.14	0.10768	0.343719	0.31328	0.754068	0.999298		LOC117152128	8.74725	1.57378	0.779751	2.01832	0.0435584	0.838648
LOC100748678	1235.1	0.0839314	0.188928	0.44425	0.656862	0.999911		LOC100741447	20316.7	-0.27983	0.209864	-1.33339	0.182404	0.999298		LOC112213498	17.5873	0.953019	0.556107	1.71373	0.0865776	0.838648
LOC100741053	1069.86	0.0193208	0.338954	0.0570013	0.954544	0.999911		LOC112213909	3.38539	2.49395	1.54948	1.60955	0.107497	0.999298		LOC100745949	309.616	-0.364399	0.210826	-1.72843	0.0839108	0.838648
LOC100741174	133.375	0.0453759	0.272201	0.1667	0.867606	0.999911		LOC117152461	4051.3	-0.504943	0.244703	-2.06349	0.0390661	0.999298		LOC117152143	871.034	0.281321	0.162809	1.72793	0.0840014	0.838648
LOC100748799	1659.24	-0.144239	0.153242	-0.941253	0.346575	0.999911		LOC117152464	66.1025	-0.257074	0.484778	-0.530293	0.595909	0.999298		LOC100747108	834.768	0.526005	0.324579	1.62058	0.105109	0.838648
LOC100748913	5140.16	-0.24273	0.468197	-0.518437	0.604154	0.999911		LOC105680212	2054.07	0.0208749	0.137116	0.152242	0.878996	0.999298		LOC100747900	2058.92	0.302461	0.176154	1.71702	0.0859752	0.838648
LOC100749032	1372.92	-0.165244	0.225502	-0.732782	0.463691	0.999911		LOC117152463	131.398	0.455648	0.238074	1.91389	0.0556345	0.999298		LOC100748261	411.126	-0.402791	0.20588	-1.95643	0.0504141	0.838648
LOC100741289	1.85286	-0.151563	1.55557	-0.097432	0.922383	0.999911		LOC100741325	273.364	-0.522949	0.296441	-1.76409	0.0777163	0.999298		LOC100749062	400.64	-0.345096	0.219094	-1.57511	0.115232	0.838648
LOC100749228	649.921	0.066024	0.190367	0.346824	0.728723	0.999911		LOC100741567	597.637	0.145653	0.232026	0.627746	0.53017	0.999298		LOC117152153	2.48909	2.59191	1.63552	1.58476	0.113021	0.838648
LOC100749343	1280.54	-0.167973	0.206393	-0.813848	0.415732	0.999911		LOC100741771	383.792	0.317971	0.24502	1.29774	0.194378	0.999298		LOC100744338	681.238	0.387747	0.235447	1.64685	0.099588	0.838648
LOC100749465	328.925	0.21983	0.227058	0.968169	0.33296	0.999911		LOC100744118	24.4921	-0.164818	0.715961	-0.230205	0.817932	0.999298		LOC100744461	1773.84	0.418046	0.256167	1.63193	0.102695	0.838648
LOC100741411	93.8576	0.0189379	0.496627	0.038133	0.969582	0.999911		LOC100744236	469.404	-1.23605	0.562301	-2.19819	0.0279354	0.999298		LOC100743275	1102.33	-0.493867	0.269783	-1.83061	0.0671588	0.838648
LOC117152538	1.84586	1.66253	2.03802	0.81576	0.414638	0.999911		LOC100742006	171.779	-0.574203	0.706192	-0.813097	0.416162	0.999298		LOC100745508	181.582	0.729545	0.427131	1.70801	0.0876339	0.838648
LOC100741652	0.38579	-0.129287	3.83407	-0.0337205	0.9731	0.999911		LOC100742128	15135.3	0.497034	0.943096	0.527024	0.598177	0.999298		LOC100746668	1506.53	-0.541681	0.314125	-1.72441	0.084633	0.838648
LOC100741772	1.97738	-0.643862	1.60382	-0.401456	0.688084	0.999911		LOC100744354	1019.79	-1.29375	1.03678	-1.24786	0.212084	0.999298		LOC100748825	499.263	0.597244	0.316589	1.8865	0.0592282	0.838648
LOC100741888	0.698156	1.78864	3.26585	0.54768	0.583911	0.999911		LOC100742332	81.2776	-0.679072	1.02419	-0.663035	0.507308	0.999298		LOC100750050	3256.16	-0.550824	0.284023	-1.93937	0.0524566	0.838648
LOC100742007	211.691	-0.0424938	0.355367	-0.119577	0.904818	0.999911		LOC100742458	820.52	-0.950104	0.738013	-1.28738	0.197961	0.999298		LOC105681299	2116.1	-0.566763	0.30347	-1.86761	0.0618166	0.838648
LOC117152567	0.399169	-0.230108	4.39332	-0.0523768	0.958228	0.999911		LOC100744476	14.2029	-0.0958708	0.772286	-0.124139	0.901205	0.999298		LOC117152174	3495.83	0.732931	0.399891	1.83283	0.0668281	0.838648
LOC100742970	5580.77	0.0876834	0.321999	0.27231	0.785384	0.999911		LOC100742579	209.909	0.873684	0.624531	1.39894	0.16183	0.999298		LOC112213549	261.693	0.514995	0.309587	1.66349	0.0962143	0.838648
LOC112214073	47.6531	-0.351239	0.385808	-0.910397	0.362613	0.999911		LOC100744599	4243.41	-0.559398	0.570409	-0.980697	0.326742	0.999298		LOC100743564	1596.75	-0.284063	0.170105	-1.66993	0.0949332	0.838648
LOC100742129	19.4146	0.169243	0.80952	0.209065	0.834397	0.999911		LOC100742695	6622.55	-0.955948	0.596884	-1.60156	0.109252	0.999298		LOC100743679	23151.3	-0.484949	0.271231	-1.78795	0.0737835	0.838648
LOC100742369	335.436	0.0767194	0.321359	0.238734	0.811312	0.999911		LOC100744718	7442.68	0.0615551	0.223103	0.275905	0.782621	0.999298		LOC100746828	405.671	-0.445098	0.227786	-1.95402	0.050699	0.838648
LOC105682069	2.66426	-1.3053	1.53521	-0.850241	0.395191	0.999911		LOC100742814	271.893	-0.212681	0.276958	-0.767919	0.442535	0.999298		LOC100747419	90.9758	0.644754	0.340743	1.8922	0.0584644	0.838648
LOC100742495	1753.18	0.149655	0.293435	0.510011	0.610044	0.999911		LOC100742931	335.547	0.181242	0.265151	0.683544	0.494263	0.999298		LOC100741873	1173.47	-0.268057	0.162985	-1.64467	0.100038	0.838648
LOC100742615	298.451	0.511182	0.273545	1.86873	0.0616601	0.999911		LOC100743051	2020.87	0.348658	0.278827	1.25045	0.211137	0.999298		LOC100742109	609.685	-0.320559	0.168757	-1.89953	0.057495	0.838648
LOC100742736	150.624	-0.214999	0.402081	-0.534715	0.592847	0.999911		LOC100743170	43716	0.0834133	0.198731	0.41973	0.674682	0.999298		LOC100743077	369.393	0.689292	0.433457	1.59022	0.111786	0.838648
LOC105682081	186.539	-0.0576599	0.281735	-0.20466	0.837838	0.999911		LOC112213921	1.23846	-0.136048	1.72087	-0.0790579	0.936987	0.999298		LOC100744105	3885.3	-0.351757	0.194272	-1.81065	0.0701954	0.838648
LOC100742853	27.7717	-0.412743	0.520435	-0.793072	0.427736	0.999911		LOC117152431	0.496488	-1.15408	3.53436	-0.326532	0.744022	0.999298		LOC100744339	1815.28	0.639486	0.317446	2.01447	0.0439599	0.838648
LOC117152558	0.736184	0.208426	2.8214	0.0738732	0.941111	0.999911		LOC100744837	86.8898	-0.547116	0.294693	-1.85656	0.0633735	0.999298		LOC100746468	1032.67	1.10392	0.574608	1.92117	0.0547108	0.838648
LOC105682074	14.3755	-0.485893	0.86625	-0.560916	0.574855	0.999911		LOC100748076	0.128828	-1.36145	4.40736	-0.308905	0.757394	0.999298		LOC100748263	4882.6	0.492334	0.262559	1.87514	0.0607741	0.838648
LOC100743092	28.1509	0.0489735	0.677417	0.0722945	0.942368	0.999911		LOC105681772	1.31004	-1.59268	2.12473	-0.749591	0.453501	0.999298		LOC100748586	2678.27	0.392876	0.197753	1.9867	0.0469559	0.838648
LOC100743211	16157.5	-0.353545	0.267141	-1.32344	0.18569	0.999911		LOC100745201	1173.27	-0.189647	0.295031	-0.642803	0.520352	0.999298		LOC112213592	4.11921	1.92573	1.12787	1.7074	0.0877476	0.838648
LOC112214082	0.269388	0.900806	4.40048	0.204706	0.837802	0.999911		LOC105681847	992.353	-0.26422	0.296748	-0.890384	0.37326	0.999298		LOC100749018	1448.06	-0.712882	0.351369	-2.02887	0.0424718	0.838648
LOC100743335	49.3991	-0.544664	0.561887	-0.969349	0.332371	0.999911		LOC100745079	1004.91	0.0255787	0.187802	0.1362	0.891663	0.999298		LOC100740230	839.776	-0.64278	0.365549	-1.75839	0.0786805	0.838648
LOC100743093	456.928	0.149313	0.224539	0.664976	0.506066	0.999911		LOC100745326	1069.57	-0.0558966	0.22856	-0.244559	0.806798	0.999298		LOC100740719	1040.05	-0.528458	0.308496	-1.71301	0.0867102	0.838648
LOC117152559	874.512	0.0632988	0.196509	0.322117	0.747364	0.999911		LOC100745447	10.3511	0.684283	0.968854	0.706281	0.480014	0.999298		LOC100740840	1331.77	0.300167	0.185531	1.61788	0.105689	0.838648
LOC100743212	3469.11	0.0923348	0.213655	0.432168	0.665619	0.999911		LOC100748197	3.19781	0.527306	2.04238	0.258182	0.796266	0.999298		LOC105681338	153.706	0.532746	0.309555	1.721	0.0852502	0.838648
LOC100743336	2979.96	-0.0544354	0.173588	-0.313589	0.753833	0.999911		LOC100745564	623.616	0.0515006	0.210361	0.24482	0.806595	0.999298		LOC100747179	135.206	-0.722403	0.432886	-1.6688	0.095156	0.838648
LOC105682071	777.743	-0.159909	0.159353	-1.00349	0.315625	0.999911		LOC100745686	476.529	-0.304588	0.22132	-1.37623	0.168749	0.999298		LOC100744223	2464.23	0.406008	0.22774	1.78277	0.0746245	0.838648
LOC100743459	2497.83	0.152015	0.232808	0.652965	0.513779	0.999911		LOC100745808	1728.96	0.057362	0.19868	0.288716	0.772799	0.999298		LOC100744032	3171.27	0.572058	0.287549	1.98943	0.0466541	0.838648
LOC100743773	31.9771	1.04077	0.657071	1.58396	0.113204	0.999911		LOC100745928	234.592	-0.00899712	0.421499	-0.0213455	0.98297	0.999298		LOC100744548	1751.32	0.23201	0.136353	1.70154	0.0888412	0.838648
LOC100743581	29008.8	0.212038	0.400893	0.528914	0.596865	0.999911		LOC100746245	662.816	-0.233519	0.181567	-1.28613	0.198398	0.999298		LOC105681343	793.149	0.639945	0.335844	1.90548	0.0567176	0.838648
LOC100743885	788.251	-0.191618	0.169137	-1.13292	0.257249	0.999911		LOC100746124	483.689	-0.34442	0.254176	-1.35505	0.175403	0.999298		LOC100746709	2770.56	-0.5853	0.288586	-2.02816	0.0425437	0.838648
LOC100743460	432.64	-0.184754	0.422021	-0.437784	0.661543	0.999911		LOC112213982	14.7094	0.108339	0.597917	0.181194	0.856216	0.999298		LOC100747538	4079.35	0.262452	0.166343	1.57778	0.114617	0.838648
LOC117152557	0.796138	2.01189	2.41905	0.831686	0.405586	0.999911		LOC100746366	4013.82	-0.0636837	0.227029	-0.280509	0.779087	0.999298		LOC100742443	2499.78	0.950255	0.561416	1.69261	0.0905306	0.838648
LOC112214065	0.457207	-0.118766	4.40736	-0.0269471	0.978502	0.999911		LOC100746683	515.197	-0.113981	0.271282	-0.420157	0.674371	0.999298		LOC100741951	238.612	-0.369689	0.203608	-1.81569	0.069418	0.838648
LOC100743582	73.209	-0.52452	0.384717	-1.36339	0.17276	0.999911		LOC100746879	1109.56	0.333692	0.170236	1.96018	0.0499751	0.999298		LOC100743516	27.3355	0.876159	0.432228	2.02707	0.0426548	0.838648
LOC100744005	252.808	-0.319075	0.433066	-0.736782	0.461255	0.999911		LOC100746560	2553.96	0.0627869	0.207054	0.30324	0.761707	0.999298		LOC117152227	14.2222	0.962611	0.592525	1.62459	0.10425	0.838648
LOC100744119	25424.7	0.0501088	0.266841	0.187785	0.851045	0.999911		LOC100747075	8080.69	-0.238288	0.272554	-0.874277	0.381967	0.999298		LOC100745185	351.061	0.555401	0.301594	1.84156	0.0655403	0.838648
LOC105682080	1636.57	0.0577837	0.187707	0.307841	0.758204	0.999911		LOC100747189	323.278	-0.334354	0.215035	-1.55488	0.119975	0.999298		LOC100745065	842.141	0.327429	0.190589	1.71798	0.0857995	0.838648
LOC100743696	577.344	-0.327195	0.434547	-0.752955	0.451477	0.999911		LOC100748319	95.4981	0.0611276	0.319965	0.191045	0.848491	0.999298		LOC100747022	17047.9	-0.566249	0.327561	-1.72868	0.0838657	0.838648
LOC100744237	4354.51	-0.017949	0.220166	-0.0815249	0.935025	0.999911		LOC100747310	418.5	0.137758	0.279045	0.493679	0.621533	0.999298		LOC117152233	86.3177	0.534808	0.281466	1.90008	0.0574221	0.838648
LOC105682068	275.434	0.216193	0.354543	0.60978	0.542008	0.999911		LOC105681782	93.597	0.465663	0.326016	1.42834	0.153193	0.999298		LOC100741713	38741.8	-0.433858	0.250884	-1.72932	0.0837518	0.838648
LOC100743817	41099.8	0.00430895	0.451644	0.0095406	0.992388	0.999911		LOC100747548	4901.34	0.054315	0.260253	0.208701	0.834682	0.999298		LOC105681388	265.217	0.726312	0.402688	1.80366	0.0712847	0.838648
LOC100743928	2707.92	0.287281	0.146253	1.96427	0.0494994	0.999911		LOC100748559	649.698	0.118297	0.202262	0.584869	0.558636	0.999298		LOC100742319	1396.82	-1.87613	1.05341	-1.78101	0.0749115	0.838648
LOC100744163	824.705	0.0452146	0.272898	0.165683	0.868406	0.999911		LOC100747670	7370.06	-0.0210868	0.18924	-0.111429	0.911276	0.999298		LOC105681393	32.7531	0.740086	0.448303	1.65086	0.0987671	0.838648
LOC100744281	2060.9	-0.0606423	0.301238	-0.20131	0.840456	0.999911		LOC105681828	3.83748	1.18998	1.23486	0.963651	0.335221	0.999298		LOC100748265	220.341	-1.3996	0.849832	-1.64692	0.099575	0.838648
LOC105682077	52.4347	-0.252904	0.455481	-0.555246	0.578726	0.999911		LOC117152530	1.06374	0.887571	2.7925	0.317841	0.750605	0.999298		LOC100744033	464.272	-1.08616	0.633253	-1.71521	0.0863059	0.838648
LOC100744355	329.311	-0.342568	0.309036	-1.1085	0.267644	0.999911		LOC100748677	1150.28	0.26092	0.331437	0.787239	0.431142	0.999298		LOC100744945	1093.33	-0.714143	0.373894	-1.91002	0.0561311	0.838648
LOC105682065	184.812	-0.285508	0.310996	-0.918046	0.358595	0.999911		LOC100748798	1294.92	-0.123398	0.22939	-0.537939	0.590619	0.999298		LOC105681401	55.7448	0.759206	0.384545	1.9743	0.0483482	0.838648
LOC100744477	515.301	-0.236121	0.209628	-1.12638	0.260005	0.999911		LOC100749031	2912.59	0.144163	0.18689	0.771378	0.440483	0.999298		LOC100746427	8585.68	-0.504433	0.277489	-1.81785	0.0690873	0.838648
LOC100744600	599.239	-0.0869688	0.224463	-0.387453	0.698421	0.999911		LOC100748912	263.579	0.102476	0.233768	0.438366	0.661121	0.999298		LOC100749931	158.04	-0.861389	0.458912	-1.87703	0.0605147	0.838648
LOC112214060	0.144538	-0.118731	4.40736	-0.0269393	0.978508	0.999911		LOC117152535	347.397	0.768119	0.381856	2.01154	0.0442687	0.999298		LOC112213647	2.68659	-2.45045	1.54017	-1.59102	0.111605	0.838648
LOC117152554	0.525859	0.824159	3.4527	0.2387	0.811338	0.999911		LOC100749152	183.151	-0.00945252	0.198151	-0.0477037	0.961952	0.999298		LOC100740310	3051.68	1.26887	0.638691	1.98667	0.0469585	0.838648
LOC100744719	983.315	-0.333252	0.564811	-0.590024	0.555175	0.999911		LOC100749274	1904.17	0.187243	0.216716	0.863998	0.387589	0.999298		LOC100742196	421.828	-0.710342	0.406017	-1.74954	0.0801983	0.838648
LOC112214058	45.4371	-0.1095	0.614735	-0.178126	0.858624	0.999911		LOC100741609	1303.11	0.471857	0.268969	1.75432	0.0793759	0.999298		LOC100742682	1876.53	-0.668971	0.338565	-1.9759	0.0481662	0.838648
LOC117152551	34.984	0.146535	0.635152	0.230708	0.817541	0.999911		LOC100741728	2197.13	0.380887	0.290523	1.31104	0.189845	0.999298		LOC100742801	175.881	-0.411129	0.254803	-1.61352	0.106632	0.838648
LOC100744838	134.025	0.154379	0.622926	0.247829	0.804267	0.999911		LOC100749390	901.376	-0.220826	0.229332	-0.962911	0.335592	0.999298		LOC100747821	3015.51	-0.547813	0.27131	-2.01914	0.0434724	0.838648
LOC100744958	4837.6	-0.0115681	0.28123	-0.041134	0.967189	0.999911		LOC100749508	8979.9	0.156908	0.217344	0.721933	0.470336	0.999298		LOC100749455	520.725	0.4153	0.226339	1.83486	0.0665271	0.838648
LOC100744399	322.561	0.129621	0.244875	0.529336	0.596572	0.999911		LOC100749706	5414.46	-0.0781785	0.205225	-0.380941	0.703247	0.999298		LOC100748425	2510.5	0.683509	0.377024	1.81291	0.0698463	0.838648
LOC100745080	1564.73	-0.12106	0.237625	-0.509458	0.610431	0.999911		LOC100749826	2534.42	0.126448	0.18947	0.667379	0.50453	0.999298		LOC100740232	161.492	-0.573201	0.364804	-1.57126	0.116123	0.838648
LOC100745202	2530.4	-0.107737	0.14696	-0.733106	0.463494	0.999911		LOC100741846	199.238	0.0139719	0.313028	0.0446348	0.964398	0.999298		LOC100742447	789.59	-1.28983	0.651099	-1.98101	0.0475906	0.838648
LOC117152552	71.5685	-0.156485	0.547929	-0.285594	0.775189	0.999911		LOC117152531	0.55732	1.63295	3.49323	0.467461	0.64017	0.999298		LOC100745188	119.188	-1.49569	0.737936	-2.02685	0.0426776	0.838648
LOC112214055	1088.29	0.0380601	0.21789	0.174676	0.861334	0.999911		LOC100740450	2965.99	0.0962758	0.210033	0.458383	0.646677	0.999298		LOC100747499	3.49143	2.04857	1.104	1.85559	0.0635118	0.838648
LOC100744520	689.323	0.0494876	0.410422	0.120577	0.904026	0.999911		LOC100740931	1282.36	-0.397797	0.240739	-1.6524	0.0984529	0.999298		LOC100747615	23.3938	1.50873	0.778158	1.93885	0.0525194	0.838648
LOC100744641	238.82	0.0097351	0.249074	0.0390852	0.968822	0.999911		LOC100740083	1089.4	-0.124259	0.251959	-0.493174	0.62189	0.999298		LOC100748468	6.1538	1.43983	0.915864	1.5721	0.115926	0.838648
LOC100745327	492.803	-0.0203039	0.291473	-0.0696595	0.944465	0.999911		LOC100740812	1135.62	0.181948	0.199272	0.913064	0.361209	0.999298		LOC100749611	2887.37	-0.538004	0.296568	-1.8141	0.0696625	0.838648
LOC100745448	937.963	0.128156	0.29129	0.43996	0.659966	0.999911		LOC100749943	5748.44	0.226335	0.218594	1.03541	0.300477	0.999298		LOC100749933	1566.81	-0.499253	0.28263	-1.76645	0.0773201	0.838648
LOC100744758	1956.49	-0.0370053	0.249355	-0.148404	0.882024	0.999911		LOC117152534	2.80084	1.23596	1.27518	0.969246	0.332423	0.999298		LOC100744909	1336.34	0.418746	0.203507	2.05764	0.0396244	0.838648
LOC100745565	562.352	0.203845	0.353845	0.576087	0.564556	0.999911		LOC105681918	381.236	0.445711	0.342981	1.29952	0.193765	0.999298		LOC100744549	160.592	-0.418362	0.241261	-1.73406	0.0829073	0.838648
LOC100745687	891.046	-0.164608	0.22653	-0.72665	0.467441	0.999911		LOC100740571	1883.56	0.259016	0.332491	0.779014	0.435971	0.999298		LOC100742841	454.777	-0.304746	0.157577	-1.93395	0.0531189	0.838648
LOC100745809	1382.26	0.10441	0.385505	0.270839	0.786515	0.999911		LOC117152532	4.39954	2.19893	1.7578	1.25096	0.210951	0.999298		LOC100746193	3866.29	-0.394772	0.195868	-2.0155	0.0438524	0.838648
LOC100745929	897.409	0.177766	0.177557	1.00118	0.31674	0.999911		LOC117152533	0.275887	1.15501	4.38201	0.26358	0.792103	0.999298		LOC100746632	820.34	0.519329	0.256039	2.02832	0.0425279	0.838648
LOC100746048	2758.94	0.323082	0.454429	0.710962	0.477108	0.999911		LOC100740325	3303.91	0.044167	0.194252	0.227369	0.820137	0.999298		LOC100747616	834.396	-1.35737	0.746021	-1.81949	0.0688374	0.838648
LOC117152553	4.67025	-0.61472	0.958421	-0.641388	0.52127	0.999911		LOC100740205	734.833	-0.25308	0.32508	-0.778515	0.436265	0.999298		LOC100747983	86.7025	-2.92995	1.76369	-1.66126	0.0966618	0.838648
LOC100744877	3927.2	0.0517175	0.262365	0.19712	0.843733	0.999911		LOC100741052	379.621	-0.400682	0.255029	-1.57112	0.116154	0.999298		LOC100750209	751.776	-0.670575	0.40961	-1.63711	0.101608	0.838648
LOC100746169	1088.14	-0.361704	0.252325	-1.43348	0.15172	0.999911		LOC100740691	1036.79	-0.258003	0.257237	-1.00298	0.315872	0.999298		LOC100741039	708.364	-0.474507	0.300785	-1.57756	0.114666	0.838648
LOC100746289	10795	-0.0309703	0.188931	-0.163924	0.869791	0.999911		LOC100741965	617.327	-0.138851	0.228935	-0.606509	0.544177	0.999298		LOC100743519	116.162	-1.38721	0.808842	-1.71506	0.0863346	0.838648
LOC100746598	793.177	0.0013361	0.185626	0.00719778	0.994257	0.999911		LOC105681889	10.1548	-0.619052	1.2223	-0.506464	0.612531	0.999298		LOC100741759	342.666	-0.408703	0.202855	-2.01475	0.0439303	0.838648
LOC100746482	245.204	0.0792636	0.307545	0.25773	0.796615	0.999911		LOC100742086	616.737	-0.171391	0.379565	-0.451545	0.651597	0.999298		LOC100741875	2365.83	-1.94025	1.13111	-1.71535	0.0862804	0.838648
LOC105682066	41.0352	0.107417	0.522639	0.205528	0.837159	0.999911		LOC105681893	0.15257	-0.399716	4.40736	-0.090693	0.927737	0.999298		LOC100746902	351.516	-0.399064	0.244558	-1.63177	0.102727	0.838648
LOC100746718	221.615	0.0261369	0.263348	0.0992484	0.920941	0.999911		LOC100750064	300.495	0.0051	0.345448	0.0147634	0.988221	0.999298		LOC100747227	704.841	-0.515586	0.304637	-1.69246	0.0905584	0.838648
LOC105682064	248.781	-0.0810495	0.231901	-0.3495	0.726714	0.999911		LOC100750183	2246.02	-0.00853014	0.542537	-0.0157227	0.987456	0.999298		LOC100743446	200.33	0.659412	0.35326	1.86665	0.0619505	0.838648
LOC105682067	97.3455	-0.408609	0.320281	-1.27578	0.202033	0.999911		LOC100742207	2021.14	-0.223817	0.262315	-0.853236	0.393528	0.999298		LOC100743568	765.306	-0.427717	0.264607	-1.61642	0.106003	0.838648
LOC117152555	14.713	-0.235068	0.673051	-0.349257	0.726897	0.999911		LOC100741288	2349.46	0.0948712	0.298735	0.317577	0.750806	0.999298		LOC100745189	8130.44	-0.588315	0.321112	-1.83212	0.0669339	0.838648
LOC100746839	12187.4	-0.0598485	0.130935	-0.457086	0.647609	0.999911		LOC100741490	67.0752	0.255915	0.488962	0.523384	0.600707	0.999298		LOC100746470	4801.44	-0.46239	0.29191	-1.58401	0.11319	0.838648
LOC100747076	1509.13	0.102963	0.14727	0.699145	0.484462	0.999911		LOC100749585	33.4292	-0.282125	0.522721	-0.539724	0.589387	0.999298		LOC117152318	227.034	0.55581	0.294461	1.88755	0.0590867	0.838648
LOC100746955	2407.45	-0.0913172	0.229834	-0.397318	0.691133	0.999911		LOC112214048	123.724	0.276466	0.426546	0.648152	0.516887	0.999298		LOC100744910	1009.15	-0.51074	0.304491	-1.67736	0.0934724	0.838648
LOC100747513	6609.54	0.158471	0.18654	0.849529	0.395587	0.999911		LOC100742580	462.705	0.121337	0.244648	0.495966	0.619918	0.999298		LOC100745031	883.07	0.419703	0.266614	1.5742	0.115442	0.838648
LOC100747190	1681.92	0.122233	0.117375	1.04138	0.297698	0.999911		LOC100742459	1140.19	-1.08383	0.499815	-2.16846	0.0301236	0.999298		LOC100745391	323.348	-0.451562	0.272729	-1.65572	0.0977793	0.838648
LOC100747393	7259.89	0.212312	0.267071	0.794965	0.426634	0.999911		LOC105682062	255.56	0.0220111	0.261664	0.0841197	0.932961	0.999298		LOC100742526	1580.1	-0.820152	0.423611	-1.9361	0.0528556	0.838648
LOC100747629	9286.09	0.0332601	0.354658	0.0937809	0.925283	0.999911		LOC112214047	28.3402	0.592299	0.516325	1.14714	0.251322	0.999298		LOC100742644	479.826	-0.625447	0.328474	-1.9041	0.0568972	0.838648
LOC100747873	1728.19	0.0378749	0.145911	0.259576	0.795191	0.999911		LOC100742333	30253.3	0.186787	0.228731	0.816623	0.414144	0.999298		LOC100748858	1979.99	-0.452736	0.25584	-1.76961	0.0767923	0.838648
LOC100747751	8130.43	-0.129915	0.601348	-0.216039	0.828957	0.999911		LOC100742696	2624.23	-0.209308	0.314835	-0.664817	0.506168	0.999298		LOC117152319	70.0571	0.571248	0.357319	1.5987	0.109886	0.838648
LOC100744997	1546.31	-0.220134	0.298488	-0.737497	0.46082	0.999911		LOC100749707	2533.68	0.0505253	0.169488	0.298105	0.765623	0.999298		LOC100749265	7234	-0.579119	0.326049	-1.77617	0.0757048	0.838648
LOC112214056	15.9026	0.238494	0.624282	0.382029	0.70244	0.999911		LOC117152536	0.214161	-1.25983	4.3925	-0.286815	0.774254	0.999298		LOC100748903	4199.3	-0.447392	0.265206	-1.68696	0.0916103	0.838648
LOC112214066	0.398891	-1.89403	4.37955	-0.432472	0.665399	0.999911		LOC100742815	597.191	-0.0443004	0.216137	-0.204964	0.8376	0.999298		LOC100741040	2124.03	-0.518519	0.264351	-1.96148	0.049823	0.838648
LOC105682073	33.4277	-0.212609	0.375439	-0.566295	0.571193	0.999911		LOC100742932	355.961	0.24628	0.243718	1.01051	0.312251	0.999298		LOC100741760	2929.36	-0.450414	0.253904	-1.77395	0.0760709	0.838648
LOC100748078	339.193	-0.166544	0.334995	-0.497155	0.61908	0.999911		LOC100743052	674.538	-0.3764	0.277123	-1.35824	0.174387	0.999298		LOC100740556	2035.8	-0.408327	0.245005	-1.66661	0.0955925	0.838648
LOC117152570	2.39403	-1.57921	1.4921	-1.05838	0.289881	0.999911		LOC100749827	2075.2	-0.0321742	0.146655	-0.219387	0.826348	0.999298		LOC100742323	3491.2	-0.553063	0.319673	-1.73009	0.0836145	0.838648
LOC117152569	4.34836	-0.875106	1.28114	-0.683068	0.494564	0.999911		LOC100743412	250.965	-0.540083	0.338108	-1.59737	0.110183	0.999298		LOC105681507	1692.27	0.330028	0.162778	2.02747	0.0426139	0.838648
LOC112214077	1.2002	0.566004	2.18614	0.258906	0.795708	0.999911		LOC100743532	787.463	-0.10665	0.238058	-0.448	0.654153	0.999298		LOC100745553	1223.34	-0.559602	0.315487	-1.77377	0.0761012	0.838648
LOC100748199	2788.32	0.0889309	0.137825	0.645243	0.51877	0.999911		LOC100743171	1718.79	0.143143	0.208714	0.685832	0.492819	0.999298		LOC100747618	1514.02	-0.601728	0.316948	-1.89851	0.0576295	0.838648
LOC100748321	487.947	0.0766911	0.279178	0.274704	0.783544	0.999911		LOC100743292	1257.49	0.213614	0.206107	1.03642	0.300004	0.999298		LOC105681519	1287.75	-0.534146	0.331014	-1.61366	0.1066	0.838648
LOC105682072	422.667	0.158143	0.309805	0.51046	0.60973	0.999911		LOC100743651	384.299	-0.312107	0.218753	-1.42675	0.153651	0.999298		LOC100750013	132915	0.202642	0.123443	1.64159	0.100676	0.838648
LOC100748442	408.586	-0.0896781	0.543942	-0.164867	0.869049	0.999911		LOC100743772	5.13272	-0.731529	0.860877	-0.849748	0.395465	0.999298		LOC100750131	653.842	-0.406769	0.25477	-1.59661	0.110352	0.838648
LOC100748679	404.273	0.158103	0.187656	0.842515	0.3995	0.999911		LOC105682059	374.698	-0.183891	0.280948	-0.654538	0.512765	0.999298		LOC112213752	3303.9	0.391631	0.241514	1.62157	0.104896	0.838648
LOC100748561	77.2956	0.152117	0.355094	0.428385	0.668371	0.999911		LOC105682058	439.565	-0.203123	0.314153	-0.646573	0.517908	0.999298		LOC100740919	1340.69	-0.589479	0.304587	-1.93534	0.0529489	0.838648
LOC100748800	62.3536	-0.708062	0.448477	-1.57882	0.114378	0.999911		LOC100743964	2203.3	-0.16825	0.270125	-0.622862	0.533375	0.999298		LOC112213763	248.179	0.498524	0.264428	1.8853	0.05939	0.838648
LOC100745239	1095.22	0.0998017	0.232183	0.429841	0.667312	0.999911		LOC100744081	2675.33	0.0467307	0.145712	0.320705	0.748434	0.999298		LOC100743955	1842.54	-0.688271	0.350949	-1.96117	0.0498595	0.838648
LOC100745359	797.284	0.0642104	0.253267	0.253529	0.799859	0.999911		LOC100744433	227.838	-0.271028	0.36871	-0.73507	0.462297	0.999298		LOC100744982	1793.89	-0.594461	0.31711	-1.87462	0.0608451	0.838648
LOC100748914	2151.89	0.187468	0.192589	0.973411	0.330349	0.999911		LOC100750065	562.369	0.10639	0.221535	0.480241	0.631056	0.999298		LOC100746159	2128.47	-0.513697	0.302689	-1.69711	0.0896763	0.838648
LOC100749033	78.0185	0.248966	0.426577	0.583636	0.559465	0.999911		LOC117152540	1.87176	-2.49126	1.92685	-1.29292	0.196039	0.999298		LOC112213782	17.8501	1.3256	0.706358	1.87667	0.060563	0.838648
LOC100749153	1265.16	-0.0997762	0.14669	-0.680184	0.496388	0.999911		LOC100744195	9691.15	-0.575669	0.336696	-1.70976	0.0873106	0.999298		LOC100741599	1551.77	-1.06258	0.620407	-1.71271	0.0867666	0.838648
LOC100749275	882.119	0.0312494	0.189594	0.164823	0.869083	0.999911		LOC100744312	2378.04	-0.201506	0.410116	-0.491339	0.623187	0.999298		LOC100748185	16019.3	-2.36027	1.49979	-1.57374	0.115548	0.838648
LOC100749466	1305.05	-0.205033	0.300473	-0.682367	0.495007	0.999911		LOC100744554	8833.02	-0.277071	0.379743	-0.729629	0.465617	0.999298		LOC100744506	3813.24	0.309719	0.196387	1.57709	0.114776	0.838648
LOC100749586	1821.02	-0.00267504	0.145836	-0.0183428	0.985365	0.999911		LOC112214045	6.36453	0.184805	0.747835	0.24712	0.804815	0.999298		LOC100746037	796.135	-0.448378	0.22895	-1.95841	0.0501816	0.838648
LOC100749708	731.61	0.237053	0.17821	1.33019	0.183456	0.999911		LOC117152539	1188.01	0.251382	0.25544	0.984114	0.325059	0.999298		LOC100747025	4135.58	0.411529	0.259237	1.58746	0.112407	0.838648
LOC100749828	951.674	-0.148309	0.140325	-1.05689	0.29056	0.999911		LOC105682053	10270.2	-0.137329	0.379312	-0.362047	0.717317	0.999298		LOC100747581	5115.98	0.236588	0.138376	1.70975	0.087312	0.838648
LOC100749945	2033.12	0.167368	0.240684	0.695387	0.486813	0.999911		LOC100744674	1021.19	-0.232377	0.205697	-1.12971	0.258599	0.999298		LOC100746904	203.936	-0.484114	0.266651	-1.81553	0.0694419	0.838648
LOC100745481	23.7418	-0.0546718	0.558817	-0.0978349	0.922063	0.999911		LOC100744793	2561.76	-0.190465	0.273825	-0.695572	0.486697	0.999298		LOC100748428	1867.95	0.567452	0.294352	1.9278	0.0538804	0.838648
LOC100740035	1377.88	0.0235311	0.178584	0.131765	0.89517	0.999911		LOC100744917	3117.35	0.118261	0.440052	0.268744	0.788127	0.999298		LOC100745710	1036.22	-1.55759	0.968091	-1.60893	0.107633	0.838648
LOC100750136	2384.28	0.0297775	0.200537	0.148489	0.881957	0.999911		LOC100750184	0.15257	-0.399716	4.40736	-0.090693	0.927737	0.999298		LOC100740558	2864.55	-0.576251	0.364112	-1.58262	0.113508	0.838648
LOC100745599	22.0074	-0.161995	0.478153	-0.338793	0.734766	0.999911		LOC117152548	37.3928	-0.202036	0.95449	-0.21167	0.832365	0.999298		LOC100740800	1613.15	-0.688174	0.386913	-1.77862	0.0753013	0.838648
LOC100740159	1460.44	0.00347058	0.150266	0.0230963	0.981573	0.999911		LOC105682052	3.93872	-0.082337	1.06265	-0.0774825	0.93824	0.999298		LOC100740679	839.811	-0.542462	0.33179	-1.63496	0.102058	0.838648
LOC100740279	3131.89	-0.148678	0.190751	-0.779435	0.435724	0.999911		LOC117152541	4.27623	-1.01091	1.10355	-0.916057	0.359637	0.999298		LOC117152363	324.874	0.529239	0.26737	1.97943	0.0477681	0.838648
LOC100740403	3886.7	-0.0801572	0.195084	-0.410885	0.681157	0.999911		LOC117152542	103.353	1.06467	0.929874	1.14496	0.252226	0.999298		LOC117152366	9.81502	1.32592	0.804678	1.64777	0.0994001	0.838648
LOC100740522	2326.25	-0.216361	0.35608	-0.607617	0.543441	0.999911		LOC117152544	2.43608	-0.198206	1.25251	-0.158247	0.874262	0.999298		LOC100749616	115.065	-0.422465	0.218815	-1.93069	0.0535213	0.838648
LOC100740642	575.049	0.138199	0.197338	0.700313	0.483732	0.999911		LOC112214046	106.39	0.8211	0.611506	1.34275	0.179353	0.999298		LOC100741402	1263.82	0.347705	0.182031	1.91014	0.0561147	0.838648
LOC100745719	257.552	-0.130964	0.205297	-0.637924	0.523523	0.999911		LOC100745038	2191.52	-0.104298	0.207548	-0.502526	0.615298	0.999298		LOC100742114	2165.81	-0.852735	0.504464	-1.69038	0.0909561	0.838648
LOC100740886	647.925	-0.0827363	0.203325	-0.406917	0.684069	0.999911		LOC100745238	4025.91	-0.237199	0.304795	-0.778225	0.436436	0.999298		LOC100743119	1986.01	-0.519037	0.269376	-1.92681	0.0540035	0.838648
LOC100740764	913.889	-0.134843	0.140084	-0.962588	0.335755	0.999911		LOC100745358	657.71	-0.0435995	0.278814	-0.156375	0.875738	0.999298		LOC100743805	708.319	-0.566616	0.279498	-2.02726	0.0426356	0.838648
LOC100741088	875.345	0.338089	0.448804	0.75331	0.451263	0.999911		LOC100740206	8.34413	0.545624	0.674457	0.808982	0.418525	0.999298		LOC100744507	892.11	-0.43772	0.234338	-1.8679	0.0617765	0.838648
LOC100741207	875.171	-0.10157	0.28317	-0.358688	0.719828	0.999911		LOC100745480	4071.56	-0.0742324	0.200103	-0.37097	0.71066	0.999298		LOC100740921	877.83	-0.466631	0.287488	-1.62313	0.104562	0.838648
LOC100741326	482.969	-0.204387	0.213131	-0.958974	0.337572	0.999911		LOC117152543	4.51008	0.186183	0.947613	0.196476	0.844238	0.999298		LOC100742234	14.3646	0.850222	0.519148	1.63773	0.101479	0.838648
LOC100745843	187.574	-0.482336	0.332466	-1.45078	0.14684	0.999911		LOC117152537	8.53666	0.725104	0.890205	0.814536	0.415338	0.999298		LOC100747027	10.095	1.17664	0.665911	1.76696	0.0772355	0.838648
LOC100745963	550.954	-0.00530349	0.18443	-0.0287561	0.977059	0.999911		LOC100745598	580.193	0.0138244	0.201748	0.0685231	0.945369	0.999298		LOC100747742	100.91	-1.96902	0.951629	-2.06911	0.0385359	0.838648
LOC100741448	495.137	-0.0780871	0.260756	-0.299464	0.764586	0.999911		LOC100745718	14622.9	0.13169	0.172998	0.761222	0.446524	0.999298		LOC100749268	4314.74	-0.54961	0.281666	-1.95128	0.0510235	0.838648
LOC100741568	1068.99	-0.194613	0.23247	-0.837152	0.402507	0.999911		LOC100745842	1859.05	0.315803	0.491165	0.642967	0.520245	0.999298		LOC100742116	653.459	0.379636	0.204609	1.85542	0.063536	0.838648
LOC105682079	34.4868	0.0064726	0.477561	0.0135535	0.989186	0.999911		LOC112214043	16.8045	0.13204	0.525533	0.251249	0.801622	0.999298		LOC100742235	830.15	0.570238	0.320851	1.77727	0.0755241	0.838648
LOC100746083	2015.91	-0.265735	0.197821	-1.34331	0.179172	0.999911		LOC100745962	1634.07	-0.0305693	0.156432	-0.195416	0.845067	0.999298		LOC112213827	21.3601	1.03783	0.597113	1.73808	0.0821966	0.838648
LOC112214071	218.313	0.201986	0.28121	0.718272	0.47259	0.999911		LOC100746082	22.1726	-0.476949	0.47459	-1.00497	0.31491	0.999298		LOC100743324	10244.8	-0.307897	0.189906	-1.62132	0.10495	0.838648
LOC100741688	6127.56	0.0565213	0.135198	0.418064	0.6759	0.999911		LOC117152546	11.0538	-0.0224442	1.08313	-0.0207216	0.983468	0.999298		LOC112213828	149.748	0.62166	0.389974	1.59411	0.110912	0.838648
LOC112214062	14.1527	-0.049264	0.673746	-0.0731196	0.941711	0.999911		LOC100740326	278.784	-0.169191	0.407545	-0.415146	0.678035	0.999298		LOC100744152	1235.37	-0.314617	0.19979	-1.57474	0.115317	0.838648
LOC100741808	396.191	-0.101261	0.292756	-0.345889	0.729426	0.999911		LOC100740451	991.328	-0.0105642	0.171148	-0.0617256	0.950781	0.999298		LOC100744911	1154.7	-0.539642	0.328477	-1.64286	0.100412	0.838648
LOC100741927	2191.57	0.153293	0.267973	0.572046	0.567291	0.999911		LOC100746323	198.991	-0.510477	0.399321	-1.27836	0.201122	0.999298		LOC117152385	50.7917	-1.22226	0.681108	-1.79451	0.0727312	0.838648
LOC100742045	47574.3	0.055589	0.20247	0.274555	0.783658	0.999911		LOC100746438	1035.73	-0.191521	0.342608	-0.559008	0.576156	0.999298		LOC100745956	876.753	-0.702501	0.376065	-1.86803	0.0617581	0.838648
LOC100742168	1512.06	-0.00152676	0.227763	-0.00670327	0.994652	0.999911		LOC100746561	1831.94	0.0991253	0.162098	0.611513	0.54086	0.999298		LOC100746635	123.933	-0.74332	0.369657	-2.01084	0.0443425	0.838648
LOC100746204	3614.16	-0.0313506	0.199676	-0.157008	0.875239	0.999911		LOC100746684	792.733	-0.0152624	0.163273	-0.093478	0.925524	0.999298		LOC100745555	215.983	0.494104	0.290783	1.69922	0.0892774	0.838648
LOC100742287	1891.72	0.0453793	0.22487	0.201803	0.840071	0.999911		LOC100746805	1492.19	-0.0460425	0.243741	-0.188899	0.850172	0.999298		LOC100744271	673.252	0.368216	0.206425	1.78378	0.0744602	0.838648
LOC100746324	258.32	0.173531	0.234346	0.740492	0.459002	0.999911		LOC100746917	2809.56	-0.143782	0.18448	-0.779392	0.435749	0.999298		LOC100743808	28411.7	-0.648981	0.385652	-1.68282	0.0924106	0.838648
LOC100742411	6894.21	-0.105426	0.220924	-0.477202	0.633218	0.999911		LOC100747038	481.882	-0.133649	0.205587	-0.650082	0.515639	0.999298		LOC100744153	3275.82	-0.738784	0.428825	-1.72281	0.0849233	0.838648
LOC117152564	32.8246	-0.334114	0.47519	-0.703117	0.481983	0.999911		LOC100747355	1605.43	0.117078	0.251925	0.464736	0.642121	0.999298		LOC105681619	13.1492	-2.01901	1.01118	-1.9967	0.045858	0.838648
LOC117152561	619.053	0.117026	0.168276	0.69544	0.48678	0.999911		LOC100747589	620.765	0.149429	0.223193	0.669509	0.503171	0.999298		LOC100744510	2535.36	-0.693586	0.383719	-1.80754	0.0706789	0.838648
LOC100746439	1219.3	-0.114933	0.190215	-0.604228	0.545692	0.999911		LOC100747476	498.925	-0.0969234	0.238536	-0.406327	0.684503	0.999298		LOC100741682	1434.84	-0.614739	0.308916	-1.98999	0.0465924	0.838648
LOC117152560	110.321	-0.166045	0.345697	-0.480321	0.630999	0.999911		LOC100747713	272.936	-0.219591	0.290182	-0.756735	0.449209	0.999298		LOC100740273	52.1001	-0.785701	0.441929	-1.77789	0.075422	0.838648
LOC117152565	1.18828	0.603668	2.82052	0.214028	0.830526	0.999911		LOC100747835	2394.29	-0.100179	0.183605	-0.545623	0.585325	0.999298		LOC100740396	267.123	0.391751	0.21535	1.81914	0.0688906	0.838648
LOC117152562	44.2484	0.0896635	0.485954	0.18451	0.853613	0.999911		LOC100747955	2605.75	-0.137892	0.298654	-0.461711	0.644289	0.999298		LOC100746873	3409.22	-0.545001	0.318815	-1.70946	0.0873665	0.838648
LOC100742616	891.991	-0.0669572	0.322616	-0.207544	0.835585	0.999911		LOC100748077	370.645	-0.211767	0.241642	-0.876367	0.38083	0.999298		LOC100747181	232.743	-0.642101	0.352108	-1.82359	0.068214	0.838648
LOC112214081	34.7688	0.0653764	0.411694	0.158798	0.873828	0.999911		LOC112214049	1022.12	0.178896	0.231869	0.771538	0.440388	0.999298		LOC100749185	3335.05	-0.7515	0.39733	-1.89137	0.0585746	0.838648
LOC100742737	5282.41	-0.155636	0.308345	-0.504745	0.613738	0.999911		LOC100740572	448.884	0.0201496	0.277667	0.0725676	0.94215	0.999298		LOC100743044	3737.13	-0.822028	0.48776	-1.68531	0.0919283	0.838648
LOC100742854	63.4117	0.0355255	0.3386	0.104919	0.91644	0.999911		LOC100740692	481.144	0.0321034	0.155325	0.206685	0.836256	0.999298		LOC105681653	78.8314	0.774922	0.400663	1.9341	0.053101	0.838648
LOC112214067	151.15	-0.12035	0.46509	-0.258768	0.795815	0.999911		LOC117152550	473.926	-0.0762322	0.178824	-0.426299	0.66989	0.999298		LOC100743523	1010.26	-0.415285	0.263252	-1.57752	0.114676	0.838648
LOC100747077	35.9221	-1.2848	0.80986	-1.58644	0.112639	0.999911		LOC100748198	344.119	-0.11277	0.216599	-0.520638	0.602619	0.999298		LOC100743766	1496.02	-0.309424	0.164934	-1.87605	0.060648	0.838648
LOC100746562	11103.8	0.162754	0.187759	0.866825	0.386038	0.999911		LOC117152545	1.38323	0.522037	1.91053	0.273243	0.784667	0.999298		LOC117152421	16.0413	0.995248	0.560906	1.77436	0.0760042	0.838648
LOC100746685	1276.46	0.10896	0.259457	0.419953	0.67452	0.999911		LOC100740813	18.5098	0.621762	0.662378	0.938681	0.347894	0.999298		LOC100744470	775.924	-0.355773	0.223441	-1.59224	0.11133	0.838648
LOC100746880	10540.2	-0.059896	0.238919	-0.250696	0.802049	0.999911		LOC100748441	250.4	-0.381664	0.404412	-0.94375	0.345298	0.999298		LOC100746357	4.00344	2.13596	1.16801	1.82871	0.0674431	0.838648
LOC117152576	0.803007	0.184994	3.13525	0.0590044	0.952949	0.999911		LOC100748560	4664.65	-0.551852	0.240317	-2.29635	0.021656	0.999298		LOC100746949	1505.82	-0.63757	0.341653	-1.86613	0.0620228	0.838648
LOC117152577	6.29778	-0.003039	0.934926	-0.00325052	0.997406	0.999911		LOC105682031	677.065	-0.375961	0.269168	-1.39675	0.162488	0.999298		LOC100748269	90.4734	-4.00324	2.10072	-1.90565	0.0566961	0.838648
LOC117152575	0.959249	1.44998	3.00018	0.483298	0.628884	0.999911		LOC100740932	1450.75	-0.132262	0.165255	-0.800355	0.423505	0.999298		LOC100747906	5059.76	0.282956	0.179099	1.57989	0.114132	0.838648
LOC117152573	0.680256	1.37596	2.75446	0.499539	0.6174	0.999911		LOC100748678	1235.1	0.0305338	0.188687	0.161823	0.871446	0.999298		LOC100749218	698.656	-0.5578	0.344725	-1.6181	0.105641	0.838648
LOC117152574	0.685939	-2.56886	2.85111	-0.901004	0.367586	0.999911		LOC100741053	1069.86	-0.390006	0.339074	-1.15021	0.250058	0.999298		LOC100745156	67.2304	0.841883	0.436485	1.92878	0.0537585	0.838648
LOC117152578	183.039	0.10163	0.457985	0.221907	0.824386	0.999911		LOC100741174	133.375	-0.0482747	0.271161	-0.17803	0.8587	0.999298		LOC117152436	156.634	0.721779	0.389734	1.85198	0.0640288	0.838648
LOC100747274	19.113	1.0353	0.709345	1.45952	0.144422	0.999911		LOC100748799	1659.24	0.00946335	0.152846	0.0619142	0.950631	0.999298		LOC112213898	26.3775	2.22614	1.25423	1.7749	0.0759145	0.838648
LOC100747394	226.556	-0.0339486	0.37452	-0.0906456	0.927774	0.999911		LOC100748913	5140.16	-0.584724	0.4682	-1.24888	0.21171	0.999298		LOC100748743	494.424	-0.841295	0.459097	-1.8325	0.0668768	0.838648
LOC100747836	13932.1	0.03048	0.340991	0.0893865	0.928775	0.999911		LOC100749032	1372.92	0.0547271	0.225132	0.243089	0.807937	0.999298		LOC100740197	791.452	0.654958	0.372224	1.75958	0.078479	0.838648
LOC117152580	8.8618	-0.384988	0.728099	-0.528758	0.596974	0.999911		LOC100741289	1.85286	-0.522939	1.56179	-0.334833	0.737751	0.999298		LOC117152438	35.1848	0.784005	0.436845	1.7947	0.0727019	0.838648
LOC112214091	0.189388	0.843056	4.40736	0.191284	0.848303	0.999911		LOC100749228	649.921	-0.0299377	0.19005	-0.157525	0.874831	0.999298		LOC112213907	75.7741	0.740822	0.466893	1.58671	0.112579	0.838648
LOC112214090	3.95103	0.353068	1.57633	0.223981	0.822772	0.999911		LOC100749343	1280.54	-0.143877	0.206143	-0.697947	0.48521	0.999298		LOC100749976	807.812	-0.53278	0.306143	-1.7403	0.0818066	0.838648
LOC100747714	1593.41	0.140114	0.134817	1.03929	0.29867	0.999911		LOC100749465	328.925	0.384653	0.225858	1.70307	0.0885545	0.999298		LOC105681799	176.246	0.56257	0.298369	1.88549	0.0593643	0.838648
LOC100747590	3101.99	0.0349597	0.14206	0.246092	0.805611	0.999911		LOC100741411	93.8576	0.238072	0.494342	0.481593	0.630095	0.999298		LOC100740440	853.941	0.77979	0.427658	1.8234	0.0682436	0.838648
LOC100748680	1106.44	-0.346093	0.368179	-0.940012	0.347212	0.999911		LOC117152538	1.84586	2.65439	1.988	1.3352	0.181809	0.999298		LOC100741119	2767.97	0.434568	0.272112	1.59702	0.110261	0.838648
LOC112214088	6.6224	0.649515	1.00958	0.64335	0.519997	0.999911		LOC100741652	0.38579	1.17976	3.77933	0.312162	0.754917	0.999298		LOC112213912	30.3806	0.790188	0.427712	1.84748	0.0646783	0.838648
LOC117152579	0.312148	1.22989	4.38096	0.280736	0.778913	0.999911		LOC100741772	1.97738	1.18628	1.43593	0.826139	0.408725	0.999298		LOC100741720	85.5851	-0.449877	0.283178	-1.58867	0.112134	0.838648
LOC100747956	3067.41	-0.0497337	0.258788	-0.192179	0.847602	0.999911		LOC100741888	0.698156	0.656798	3.31181	0.19832	0.842795	0.999298		LOC100740804	2695.32	-1.06491	0.666205	-1.59847	0.109938	0.838648
LOC105682087	241.531	-0.238977	0.413451	-0.578007	0.56326	0.999911		LOC100742007	211.691	0.0213903	0.354498	0.0603397	0.951885	0.999298		LOC113218476	5263.74	0.45704	0.234683	1.94747	0.0514779	0.838648
LOC100748079	1338.57	0.2691	0.209773	1.28281	0.199558	0.999911		LOC117152567	0.399169	-1.42284	4.40008	-0.323366	0.746418	0.999298		LOC100748711	12.7709	1.29468	0.644739	2.00807	0.0446354	0.838648
LOC100748562	304.581	-0.0453781	0.26563	-0.170832	0.864356	0.999911		LOC100742970	5580.77	0.203793	0.321948	0.633	0.526733	0.999298		LOC105681825	63.793	-1.01759	0.56993	-1.78547	0.0741854	0.838648
LOC105682086	106.313	0.184274	0.299631	0.615002	0.538554	0.999911		LOC112214073	47.6531	-0.442312	0.383567	-1.15315	0.248847	0.999298		LOC117152453	44.1553	0.63687	0.403561	1.57812	0.114537	0.838648
LOC100748200	1339.67	0.0167307	0.243559	0.0686925	0.945234	0.999911		LOC100742129	19.4146	0.393647	0.799462	0.49239	0.622444	0.999298		LOC100743767	215.212	-0.889035	0.515256	-1.72543	0.0844509	0.838648
LOC117152581	3.98381	1.07486	1.05778	1.01615	0.309558	0.999911		LOC100742369	335.436	-0.400787	0.321876	-1.24516	0.213073	0.999298		LOC100744231	127.363	0.717073	0.431917	1.66021	0.0968726	0.838648
LOC100748443	3954.23	0.0782771	0.385215	0.203204	0.838976	0.999911		LOC100742495	1753.18	-0.253548	0.2935	-0.863876	0.387656	0.999298		LOC100745110	82.4048	-0.586031	0.364728	-1.60676	0.108107	0.838648
LOC100748322	75.3391	-0.618366	0.587577	-1.0524	0.292616	0.999911		LOC100742615	298.451	0.0834622	0.274043	0.304559	0.760702	0.999298		LOC100749220	2090.75	-0.464292	0.264867	-1.75292	0.079615	0.838648
LOC105682089	1.05123	0.445436	3.59103	0.124042	0.901282	0.999911		LOC100742736	150.624	0.165542	0.399255	0.414627	0.678415	0.999298		LOC100749819	5084.91	0.232854	0.11983	1.9432	0.0519923	0.838648
LOC105682088	15.2994	0.0385109	0.752809	0.0511562	0.959201	0.999911		LOC100742853	27.7717	0.485643	0.495972	0.979176	0.327493	0.999298		LOC105681811	520.857	0.401957	0.194708	2.0644	0.0389794	0.838648
LOC100748801	33.0768	-0.300316	0.639084	-0.469917	0.638415	0.999911		LOC117152558	0.736184	1.07386	2.76658	0.388154	0.697902	0.999298		LOC100740074	5929.7	-0.816251	0.44029	-1.85389	0.0637542	0.838648
LOC100748915	281.876	0.0822218	0.249433	0.329634	0.741676	0.999911		LOC105682074	14.3755	-0.994635	0.871424	-1.14139	0.253707	0.999298		LOC100749938	1297.19	-0.588581	0.354156	-1.66193	0.0965273	0.838648
LOC100749034	1018.29	0.0520365	0.12988	0.400652	0.688676	0.999911		LOC100743092	28.1509	0.242796	0.66871	0.363081	0.716545	0.999298		LOC100740397	1189.98	-0.52355	0.32053	-1.63339	0.102387	0.838648
LOC100749154	922.853	-0.00093449	0.190134	-0.0049149	0.996078	0.999911		LOC100743211	16157.5	-0.0505375	0.267106	-0.189204	0.849933	0.999298		LOC105681835	1789.6	-0.625245	0.361326	-1.73042	0.0835555	0.838648
LOC100740814	448.59	0.128605	0.188846	0.681005	0.495868	0.999911		LOC112214082	0.269388	1.61663	4.34949	0.371682	0.71013	0.999298		LOC100741765	1647.13	-0.383687	0.243144	-1.57802	0.11456	0.838648
LOC105680213	44.3793	0.0315151	0.407269	0.0773815	0.93832	0.999911		LOC100743335	49.3991	-0.774657	0.561666	-1.37921	0.167829	0.999298		LOC100742487	8085.01	-0.608151	0.372288	-1.63355	0.102353	0.838648
LOC100749276	83.9952	0.0533984	0.285344	0.187137	0.851553	0.999911		LOC100743093	456.928	0.291269	0.223564	1.30285	0.192627	0.999298		LOC100747787	1558.18	-2.69327	1.3744	-1.9596	0.0500427	0.838648
LOC100749391	30188	-0.054318	0.283136	-0.191844	0.847865	0.999911		LOC117152559	874.512	0.0932695	0.196117	0.475581	0.634373	0.999298		LOC100747909	521.699	-0.550884	0.306224	-1.79896	0.0720254	0.838648
LOC112214096	0.359428	-0.118708	4.40736	-0.0269341	0.978512	0.999911		LOC100743212	3469.11	-0.152378	0.213656	-0.713194	0.475726	0.999298		LOC100743166	1045.12	-0.981683	0.496857	-1.97579	0.0481789	0.838648
LOC100749509	484.037	-0.151525	0.214398	-0.706748	0.479723	0.999911		LOC100743336	2979.96	0.0386828	0.173436	0.223038	0.823506	0.999298		LOC100741602	14172.9	-0.601822	0.339055	-1.775	0.0758979	0.838648
LOC100749626	1365.96	0.0339783	0.127554	0.266384	0.789944	0.999911		LOC105682071	777.743	-0.0131616	0.158585	-0.0829942	0.933856	0.999298		LOC100744389	4930.71	0.552883	0.336684	1.64214	0.10056	0.838648
LOC100740933	372.916	0.0177807	0.322706	0.0550989	0.95606	0.999911		LOC100743459	2497.83	-0.112673	0.232814	-0.483961	0.628414	0.999298		LOC100747745	55.1785	0.735516	0.437433	1.68143	0.0926785	0.838648
LOC100741054	274.105	0.189761	0.330264	0.574573	0.56558	0.999911		LOC100743773	31.9771	0.436615	0.662609	0.658934	0.509938	0.999298		LOC112213941	125.412	0.602085	0.339831	1.77172	0.0764408	0.838648
LOC100741175	544.649	0.173964	0.191075	0.910448	0.362586	0.999911		LOC100743581	29008.8	-0.380638	0.4009	-0.949458	0.342388	0.999298		LOC105681863	65.7783	1.01194	0.595955	1.69801	0.0895066	0.838648
LOC100749746	689.358	-0.0461603	0.294848	-0.156556	0.875595	0.999911		LOC100743885	788.251	0.0691784	0.168101	0.411528	0.680685	0.999298		LOC100749309	44.5278	0.592639	0.364561	1.62563	0.104029	0.838648
LOC100741290	227.202	-0.0437287	0.234993	-0.186085	0.852378	0.999911		LOC100743460	432.64	0.331091	0.420857	0.786705	0.431454	0.999298		LOC100742240	8.0579	-2.3518	1.41435	-1.66281	0.0963498	0.838648
LOC100749865	667.885	-0.0339699	0.184413	-0.184205	0.853853	0.999911		LOC117152557	0.796138	2.4746	2.33986	1.05759	0.290243	0.999298		LOC100742362	14.1694	-1.72525	0.905708	-1.90487	0.0567975	0.838648
LOC100749984	2097.22	-0.105278	0.368888	-0.285394	0.775343	0.999911		LOC112214065	0.457207	1.34669	4.37033	0.308144	0.757972	0.999298		LOC100743575	2188.51	-0.527721	0.304361	-1.73387	0.082942	0.838648
LOC105682091	1071.41	-0.157404	0.219319	-0.717696	0.472945	0.999911		LOC100743582	73.209	-0.395623	0.38101	-1.03835	0.299106	0.999298		LOC100743690	2615.75	-0.678518	0.357555	-1.89766	0.0577406	0.838648
LOC100750102	4095.44	-0.200134	0.166631	-1.20106	0.229727	0.999911		LOC100744005	252.808	-0.171295	0.432102	-0.396423	0.691793	0.999298		LOC100745073	3753.13	-0.666037	0.330641	-2.01438	0.0439693	0.838648
LOC112214095	38.3058	-0.232561	0.460814	-0.504674	0.613788	0.999911		LOC100744119	25424.7	-0.337228	0.266846	-1.26375	0.206319	0.999298		LOC117152484	34.898	0.883352	0.439213	2.01122	0.0443027	0.838648
LOC117152584	11.7998	-0.534287	0.729161	-0.732743	0.463715	0.999911		LOC105682080	1636.57	-0.11884	0.187659	-0.633276	0.526553	0.999298		LOC100746875	1973.26	-0.589052	0.345976	-1.70258	0.0886462	0.838648
LOC100740003	534.018	0.124489	0.218265	0.570357	0.568436	0.999911		LOC100743696	577.344	0.129157	0.433809	0.297727	0.765912	0.999298		LOC100747115	10339	0.332052	0.175637	1.89056	0.0586838	0.838648
LOC117152582	0.443224	-0.951712	3.02446	-0.314672	0.753011	0.999911		LOC100744237	4354.51	-0.0421597	0.220116	-0.191534	0.848107	0.999298		LOC100745920	711.833	-2.07542	1.11871	-1.85518	0.0635703	0.838648
LOC100740126	83.2203	-0.0405174	0.399937	-0.10131	0.919305	0.999911		LOC105682068	275.434	0.228755	0.354069	0.646077	0.51823	0.999298		LOC100746520	275.809	-1.71016	1.07162	-1.59587	0.110518	0.838648
LOC100740327	687.26	0.13554	0.170652	0.794253	0.427048	0.999911		LOC100743817	41099.8	-0.717696	0.451651	-1.58905	0.112049	0.999298		LOC100746638	13204.7	0.467557	0.287764	1.62479	0.104207	0.838648
LOC100740452	42324.7	0.135525	0.198962	0.681157	0.495772	0.999911		LOC100743928	2707.92	-0.121436	0.146348	-0.829775	0.406666	0.999298		LOC117152489	1435.72	0.387451	0.23969	1.61647	0.105994	0.838648
LOC100740573	2829.52	-0.242197	0.252683	-0.958501	0.33781	0.999911		LOC100744163	824.705	-0.128697	0.272839	-0.471697	0.637143	0.999298		LOC100747624	321.83	-0.523778	0.308829	-1.69601	0.0898834	0.838648
LOC100740693	1563.45	0.0431723	0.139213	0.310116	0.756472	0.999911		LOC100744281	2060.9	0.610038	0.300856	2.02767	0.0425939	0.999298		LOC100747746	5506.08	-0.443689	0.280521	-1.58166	0.113728	0.838648
LOC117152583	429.617	0.026719	0.202475	0.131962	0.895015	0.999911		LOC105682077	52.4347	0.348955	0.446488	0.781556	0.434475	0.999298		LOC100749776	47.1177	-1.94246	1.047	-1.85527	0.0635578	0.838648
LOC100741653	0.8801	-1.2602	2.68479	-0.469386	0.638794	0.999911		LOC100744355	329.311	0.618348	0.30579	2.02213	0.0431628	0.999298		LOC117152492	194.886	0.791139	0.492637	1.60593	0.10829	0.838648
LOC117152592	137.172	-0.127887	0.504124	-0.253681	0.799742	0.999911		LOC105682065	184.812	0.433959	0.30666	1.41511	0.157036	0.999298		LOC100742454	219.965	-2.58427	1.35599	-1.90582	0.0566739	0.838648
LOC100741773	720.655	0.208825	0.331185	0.63054	0.528341	0.999911		LOC100744477	515.301	-0.0191146	0.208566	-0.0916477	0.926978	0.999298		LOC100747230	339049	-0.740894	0.362366	-2.0446	0.0408943	0.838648
LOC100742370	125.228	0.517046	0.28072	1.84186	0.0654963	0.999911		LOC100744600	599.239	-0.417152	0.22475	-1.85607	0.0634433	0.999298		LOC100747350	9033.02	-0.647186	0.338607	-1.91132	0.0559634	0.838648
LOC100741889	5350.82	-0.02029	0.408014	-0.0497287	0.960339	0.999911		LOC112214060	0.144538	0.568509	4.40654	0.129015	0.897346	0.999298		LOC100745559	2546.52	0.779782	0.453655	1.71889	0.0856345	0.838648
LOC117152596	5.81314	-2.30804	1.58298	-1.45803	0.144832	0.999911		LOC117152554	0.525859	0.33809	3.4479	0.0980567	0.921887	0.999298		LOC100748745	1179.36	0.414599	0.238125	1.7411	0.081666	0.838648
LOC105682107	1693.79	0.178631	0.53248	0.33547	0.737271	0.999911		LOC100744719	983.315	-0.343513	0.564772	-0.608234	0.543033	0.999298		LOC100750098	237.178	-0.552681	0.282993	-1.95299	0.0508212	0.838648
LOC100742008	767.862	-0.167791	0.246742	-0.680028	0.496487	0.999911		LOC112214058	45.4371	-0.0420573	0.611687	-0.0687562	0.945184	0.999298		LOC105681954	918.019	-0.41305	0.219527	-1.88154	0.0598982	0.838648
LOC100742130	497.146	-0.172076	0.234968	-0.73234	0.463961	0.999911		LOC117152551	34.984	0.224437	0.631652	0.355317	0.722352	0.999298		LOC100743648	3727.18	-0.528616	0.329685	-1.6034	0.108847	0.838648
LOC100743486	969.646	-0.1007	0.30201	-0.333432	0.738808	0.999911		LOC100744838	134.025	0.318441	0.621716	0.512198	0.608513	0.999298		LOC100742766	3081.68	-0.598803	0.336365	-1.78022	0.0750406	0.838648
LOC105682092	787.506	0.359332	0.41447	0.866966	0.385961	0.999911		LOC100744958	4837.6	-0.122381	0.281215	-0.435185	0.663428	0.999298		LOC100748030	616.873	0.418917	0.218026	1.92141	0.0546802	0.838648
LOC100742247	343.553	0.0624403	0.155217	0.402277	0.68748	0.999911		LOC100744399	322.561	-0.0622484	0.244681	-0.254407	0.799181	0.999298		LOC100743812	2221.96	-0.481108	0.293985	-1.6365	0.101734	0.838648
LOC100742496	1339.26	-0.0326284	0.238657	-0.136717	0.891255	0.999911		LOC100745080	1564.73	-0.244801	0.237547	-1.03054	0.302758	0.999298		LOC100744390	4328.95	0.532036	0.298084	1.78485	0.0742854	0.838648
LOC117151107	208.962	0.103834	0.264618	0.392393	0.694768	0.999911		LOC100745202	2530.4	0.0616696	0.146685	0.420423	0.674177	0.999298		LOC100744749	1086.56	-2.35874	1.28253	-1.83913	0.0658963	0.838648
LOC100743730	274.573	-0.0203816	0.248474	-0.082027	0.934625	0.999911		LOC117152552	71.5685	0.294062	0.54247	0.542079	0.587764	0.999298		LOC100747148	1833.48	-0.412776	0.231503	-1.78303	0.0745821	0.838648
LOC100742617	210.175	0.142069	0.204972	0.693114	0.488238	0.999911		LOC112214055	1088.29	-0.0271829	0.217724	-0.12485	0.900642	0.999298		LOC100749979	3186.15	-2.70082	1.31931	-2.04715	0.0406431	0.838648
LOC100742738	1086.44	-0.0195602	0.211046	-0.0926821	0.926156	0.999911		LOC100744520	689.323	-0.406654	0.410591	-0.990411	0.321973	0.999298		LOC100740399	902.934	-0.44531	0.291931	-1.52539	0.127161	0.839027
LOC100742855	3109.86	-0.0619559	0.236004	-0.262521	0.79292	0.999911		LOC100745327	492.803	-0.274683	0.291479	-0.942376	0.346	0.999298		LOC100743364	1156.23	0.282098	0.198727	1.41952	0.155746	0.839027
LOC100743053	1449.66	0.209627	0.286076	0.732768	0.4637	0.999911		LOC100745448	937.963	-0.126022	0.291298	-0.432621	0.66529	0.999298		LOC100742768	1576.89	-0.381009	0.274439	-1.38832	0.16504	0.839027
LOC100743848	14.8797	0.441293	0.62681	0.70403	0.481414	0.999911		LOC100744758	1956.49	-0.285056	0.249353	-1.14318	0.252964	0.999298		LOC100744792	3391.22	-0.452988	0.299915	-1.51039	0.130944	0.839027
LOC100743172	772.17	0.206384	0.172386	1.19722	0.231221	0.999911		LOC100745565	562.352	-0.295771	0.354109	-0.835253	0.403575	0.999298		LOC100745518	1654.66	-0.427719	0.304907	-1.40279	0.160681	0.839027
LOC105682114	1106.66	0.0756213	0.376708	0.200742	0.8409	0.999911		LOC100745687	891.046	0.00692747	0.226021	0.0306496	0.975549	0.999298		LOC100747990	449.172	-0.398486	0.268129	-1.48617	0.137234	0.839027
LOC100743293	2389.02	0.0792163	0.184151	0.43017	0.667072	0.999911		LOC100745809	1382.26	-0.411561	0.385621	-1.06727	0.285851	0.999298		LOC100743960	474.829	-0.347277	0.245792	-1.41289	0.157688	0.839027
LOC100743611	134.169	0.045638	0.299899	0.152178	0.879046	0.999911		LOC100745929	897.409	-0.391809	0.178016	-2.20098	0.0277377	0.999298		LOC100744078	4285.06	-0.701494	0.453804	-1.54581	0.122151	0.839027
LOC100743413	427.34	0.0348398	0.22314	0.156134	0.875927	0.999911		LOC100746048	2758.94	-0.582084	0.454568	-1.28052	0.200362	0.999298		LOC105682183	1237	-0.452273	0.330703	-1.36761	0.171435	0.839027
LOC100743966	7531.32	0.0868217	0.189392	0.458424	0.646648	0.999911		LOC117152553	4.67025	0.429668	0.87673	0.49008	0.624077	0.999298		LOC100748552	41.8691	0.80457	0.542864	1.48208	0.138318	0.839027
LOC105682109	3.4623	-0.0522169	1.14548	-0.0455852	0.963641	0.999911		LOC100744877	3927.2	0.113556	0.262293	0.432936	0.665061	0.999298		LOC105682143	37796.4	1.02094	0.723146	1.4118	0.15801	0.839027
LOC117152594	7.82298	0.529693	0.729456	0.726148	0.467748	0.999911		LOC100746169	1088.14	-0.18427	0.251938	-0.73141	0.464529	0.999298		LOC112212071	27845.8	0.88486	0.635777	1.39178	0.16399	0.839027
LOC100743729	1600.5	0.201574	0.273994	0.735689	0.46192	0.999911		LOC100746289	10795	-0.0357275	0.188903	-0.189132	0.849989	0.999298		LOC100740000	3957.68	-0.415478	0.276797	-1.50102	0.133351	0.839027
LOC100743847	995.28	-0.0428289	0.190907	-0.224345	0.822489	0.999911		LOC100746598	793.177	-0.0903433	0.185375	-0.487355	0.626007	0.999298		LOC100747117	2693.16	0.494663	0.33197	1.49008	0.136203	0.839027
LOC100744083	135.775	0.101217	0.256348	0.394843	0.692959	0.999911		LOC100746482	245.204	0.649118	0.305055	2.12787	0.0333479	0.999298		LOC100745442	806.179	-0.383621	0.266962	-1.43699	0.150722	0.839027
LOC100743965	743.585	0.0438724	0.205997	0.212976	0.831346	0.999911		LOC105682066	41.0352	0.896817	0.511122	1.75461	0.0793268	0.999298		LOC100747472	298.022	0.421991	0.271284	1.55553	0.11982	0.839027
LOC112214105	130.382	0.305531	0.43502	0.702339	0.482468	0.999911		LOC100746718	221.615	-0.161373	0.263069	-0.613425	0.539595	0.999298		LOC100746760	2108.91	-0.317609	0.231943	-1.36934	0.170892	0.839027
LOC100744082	2570.38	-0.00345821	0.302235	-0.0114421	0.990871	0.999911		LOC105682064	248.781	0.505225	0.22829	2.21308	0.0268919	0.999298		LOC112212443	5.29455	1.42221	0.968192	1.46894	0.14185	0.839027
LOC100744196	2626.27	0.0603123	0.18421	0.32741	0.743358	0.999911		LOC105682067	97.3455	0.186431	0.313337	0.594986	0.551853	0.999298		LOC100748192	1917.81	0.557834	0.401743	1.38853	0.164975	0.839027
LOC100744197	2103.29	-0.00995288	0.125977	-0.0790058	0.937028	0.999911		LOC117152555	14.713	0.710592	0.639627	1.11095	0.266591	0.999298		LOC100741126	152.387	-0.75804	0.529729	-1.431	0.152431	0.839027
LOC100744313	287.369	-0.332445	0.228668	-1.45383	0.145993	0.999911		LOC100746839	12187.4	0.00443321	0.130888	0.0338703	0.972981	0.999298		LOC100740884	1641.12	-0.189652	0.136883	-1.38551	0.165897	0.839027
LOC100744434	3273.73	0.0415717	0.238849	0.17405	0.861826	0.999911		LOC100747076	1509.13	-0.0292784	0.147154	-0.198965	0.84229	0.999298		LOC100741805	2962.26	-0.607478	0.404458	-1.50195	0.133109	0.839027
LOC100744555	298.739	0.151673	0.253167	0.599105	0.549103	0.999911		LOC100746955	2407.45	-0.238204	0.229804	-1.03655	0.299944	0.999298		LOC100742363	4502.43	-0.534395	0.371782	-1.43739	0.150608	0.839027
LOC100744675	3202.85	0.129651	0.306517	0.422981	0.672309	0.999911		LOC100747513	6609.54	-0.0537407	0.186538	-0.288095	0.773274	0.999298		LOC100742928	33.295	-0.675215	0.492909	-1.36986	0.170731	0.839027
LOC100744314	1973.99	0.159661	0.314429	0.507782	0.611606	0.999911		LOC100747190	1681.92	-0.0514598	0.117291	-0.438735	0.660854	0.999298		LOC100744393	556.399	-0.360772	0.229966	-1.56881	0.116693	0.839027
LOC100744435	140.602	0.942177	0.529752	1.77852	0.0753179	0.999911		LOC100747393	7259.89	-0.144428	0.267083	-0.54076	0.588673	0.999298		LOC100745443	4783.34	0.405948	0.266911	1.52091	0.128283	0.839027
LOC100744794	0.433565	-2.35395	4.34649	-0.541576	0.588111	0.999911		LOC100747629	9286.09	-0.372533	0.354668	-1.05037	0.293549	0.999298		LOC100742732	1549.85	-0.372988	0.250105	-1.49133	0.135875	0.839027
LOC112214118	0.429824	-0.237752	4.32392	-0.0549854	0.95615	0.999911		LOC100747873	1728.19	-0.0480248	0.145757	-0.329486	0.741788	0.999298		LOC100745323	6336.81	-0.335385	0.222009	-1.51068	0.130869	0.839027
LOC100744918	376.508	0.159495	0.20225	0.788606	0.430343	0.999911		LOC100747751	8130.43	-0.939536	0.601376	-1.56231	0.118215	0.999298		LOC100742004	606.673	-0.328631	0.233065	-1.41004	0.158529	0.839027
LOC105682093	5.96375	-0.802097	1.03486	-0.775078	0.438293	0.999911		LOC112214056	15.9026	1.24157	0.591692	2.09834	0.0358755	0.999298		LOC105680516	748.993	-0.394292	0.272142	-1.44885	0.14738	0.839027
LOC100745039	846.724	-0.144329	0.146857	-0.982792	0.32571	0.999911		LOC112214066	0.398891	-0.0657922	4.32651	-0.0152068	0.987867	0.999298		LOC100747748	801.775	-0.530109	0.367209	-1.44362	0.148847	0.839027
LOC100745160	124.635	-0.312085	0.460329	-0.677962	0.497796	0.999911		LOC105682073	33.4277	0.488454	0.355152	1.37534	0.169027	0.999298		LOC100750061	213.134	0.66192	0.443633	1.49204	0.135688	0.839027
LOC100744556	11.015	0.632836	0.745534	0.848836	0.395973	0.999911		LOC100748078	339.193	0.0257077	0.333981	0.0769736	0.938645	0.999298		LOC100744395	1247.6	-0.314288	0.210871	-1.49043	0.136111	0.839027
LOC117152591	0.0628841	-0.118719	4.40736	-0.0269366	0.97851	0.999911		LOC117152570	2.39403	0.373457	1.2813	0.291468	0.770694	0.999298		LOC100749462	13053.3	-0.400589	0.275213	-1.45556	0.145514	0.839027
LOC100744676	278.848	2.12165	0.834688	2.54185	0.0110268	0.999911		LOC117152569	4.34836	0.596094	1.18014	0.505105	0.613485	0.999298		LOC100740604	303.023	0.401572	0.287633	1.39613	0.162676	0.839027
LOC100745281	99.2103	1.41973	0.772823	1.83707	0.0661997	0.999911		LOC112214077	1.2002	-1.08072	2.30935	-0.467976	0.639802	0.999298		LOC100741048	1795.13	-0.411807	0.287568	-1.43203	0.152134	0.839027
LOC100745399	35.2992	2.00528	0.790334	2.53725	0.0111726	0.999911		LOC100748199	2788.32	0.218782	0.137602	1.58996	0.111844	0.999298		LOC100742492	425.455	-0.292285	0.19585	-1.49239	0.135597	0.839027
LOC100744795	37.1142	4.49784	1.85122	2.42966	0.0151128	0.999911		LOC100748321	487.947	-0.295218	0.279414	-1.05656	0.290712	0.999298		LOC100742966	445.884	-0.775397	0.501941	-1.5448	0.122395	0.839027
LOC100745520	20.4189	1.46529	1.23392	1.18751	0.235026	0.999911		LOC105682072	422.667	-0.0559232	0.309832	-0.180495	0.856764	0.999298		LOC105680815	209.89	0.516072	0.373072	1.3833	0.166572	0.839027
LOC100745040	31.4009	0.864556	0.86813	0.995883	0.319307	0.999911		LOC100748442	408.586	0.0790746	0.543517	0.145487	0.884326	0.999298		LOC117151751	1.54943	2.68516	1.92867	1.39223	0.163853	0.839027
LOC100745161	31.8878	2.7227	0.909455	2.99378	0.00275548	0.999911		LOC100748679	404.273	-0.0482366	0.187405	-0.257392	0.796876	0.999298		LOC100743529	664.798	-0.326247	0.23616	-1.38147	0.167135	0.839027
LOC112214112	2.68062	-1.58387	1.49022	-1.06284	0.287853	0.999911		LOC100748561	77.2956	0.0505177	0.35408	0.142673	0.886548	0.999298		LOC100740809	235.982	-0.528166	0.36166	-1.46039	0.144182	0.839027
LOC105682110	62.5419	0.880175	0.318541	2.76314	0.00572478	0.999911		LOC100748800	62.3536	-0.462912	0.442786	-1.04545	0.295813	0.999298		LOC100746322	1443.63	-0.290889	0.208556	-1.39478	0.163083	0.839027
LOC100746002	3485.86	0.0552019	0.280941	0.196489	0.844227	0.999911		LOC100745239	1095.22	0.142882	0.231941	0.61603	0.537875	0.999298		LOC100746321	5041.46	-0.413053	0.286448	-1.44198	0.149308	0.839027
LOC100746125	118.239	-0.565015	0.532478	-1.06111	0.288642	0.999911		LOC100745359	797.284	0.233539	0.252799	0.923812	0.355584	0.999298		LOC100746557	1250.3	0.299774	0.198656	1.50901	0.131296	0.839027
LOC100745884	442.656	0.246537	0.281682	0.875231	0.381448	0.999911		LOC100748914	2151.89	-0.0992516	0.192615	-0.515285	0.606354	0.999298		LOC100747511	3088.91	-0.471275	0.323674	-1.45602	0.145388	0.839027
LOC100746440	2165.22	0.0376323	0.183324	0.205278	0.837355	0.999911		LOC100749033	78.0185	0.165023	0.425599	0.387743	0.698206	0.999298		LOC117151830	33.6809	0.611721	0.437309	1.39883	0.161864	0.839027
LOC100745282	106.678	0.188647	0.299339	0.630212	0.528556	0.999911		LOC100749153	1265.16	-0.18249	0.146465	-1.24597	0.212777	0.999298		LOC100749823	1380.23	0.390079	0.266553	1.46342	0.143353	0.839027
LOC117151113	372.44	0.198547	0.209214	0.949015	0.342613	0.999911		LOC100749275	882.119	0.193316	0.189012	1.02277	0.306415	0.999298		LOC100744080	2278.1	-0.388762	0.272349	-1.42744	0.153453	0.839027
LOC100746563	1405.48	0.0421461	0.190047	0.221767	0.824495	0.999911		LOC100749466	1305.05	-0.0410869	0.300235	-0.136849	0.89115	0.999298		LOC112213427	83.5366	0.471931	0.315055	1.49793	0.134151	0.839027
LOC100746246	250.232	-0.430309	0.538346	-0.799317	0.424106	0.999911		LOC100749586	1821.02	0.0104534	0.145617	0.0717864	0.942772	0.999298		LOC100748988	2510.58	0.358187	0.239898	1.49308	0.135416	0.839027
LOC100745400	2839.92	-0.32487	0.434244	-0.748128	0.454383	0.999911		LOC100749708	731.61	0.24446	0.177709	1.37562	0.16894	0.999298		LOC100741489	839.787	-0.515632	0.35008	-1.4729	0.140779	0.839027
LOC100747000	2936.83	0.0859737	0.149574	0.574792	0.565432	0.999911		LOC100749828	951.674	0.0431544	0.139523	0.309299	0.757094	0.999298		LOC100742206	1931.28	-0.285447	0.187504	-1.52235	0.12792	0.839027
LOC112214109	33.8387	0.0343764	0.513983	0.0668824	0.946675	0.999911		LOC100749945	2033.12	-0.0428249	0.240671	-0.177939	0.858771	0.999298		LOC100746915	750.285	0.408105	0.283186	1.44112	0.14955	0.839027
LOC100745521	292.96	0.0472907	0.374843	0.126162	0.899604	0.999911		LOC100745481	23.7418	0.509415	0.540462	0.942555	0.345908	0.999298		LOC100743332	348.694	-0.260311	0.178418	-1.459	0.144566	0.839027
LOC100747192	1122.62	0.149385	0.416829	0.358385	0.720055	0.999911		LOC100740035	1377.88	-0.144723	0.178487	-0.810836	0.41746	0.999298		LOC100746122	197.363	0.552304	0.375364	1.47138	0.141188	0.839027
LOC100747311	569.775	0.0783768	0.24899	0.314779	0.752929	0.999911		LOC100750136	2384.28	-0.285341	0.200607	-1.42239	0.154913	0.999298		LOC100748511	718.581	-0.345391	0.226567	-1.52445	0.127396	0.839027
LOC100745645	1028.49	0.221106	0.223218	0.990536	0.321912	0.999911		LOC100745599	22.0074	0.392645	0.45951	0.854488	0.392835	0.999298		LOC112213461	180.886	0.867271	0.571453	1.51766	0.1291	0.839027
LOC100747431	694.849	-0.0976273	0.289558	-0.33716	0.735996	0.999911		LOC100740159	1460.44	0.096007	0.149911	0.640428	0.521894	0.999298		LOC105681054	60.7747	0.655036	0.478758	1.3682	0.17125	0.839027
LOC100747630	210.799	0.0478638	0.284001	0.168534	0.866163	0.999911		LOC100740279	3131.89	-0.100075	0.190631	-0.524967	0.599606	0.999298		LOC100744639	31.6981	0.674576	0.479701	1.40624	0.159652	0.839027
LOC100747752	1033.67	-0.0768624	0.144282	-0.532723	0.594225	0.999911		LOC100740403	3886.7	-0.0592995	0.194999	-0.304101	0.761051	0.999298		LOC100741085	912.424	0.387553	0.265662	1.45882	0.144615	0.839027
LOC100747874	36736.5	0.0361186	0.185163	0.195064	0.845343	0.999911		LOC100740522	2326.25	-0.226777	0.356022	-0.636974	0.524142	0.999298		LOC100744397	1788.14	-0.426192	0.30193	-1.41156	0.15808	0.839027
LOC100745768	1823.29	0.0554772	0.225499	0.24602	0.805667	0.999911		LOC100740642	575.049	0.0337185	0.197057	0.171111	0.864137	0.999298		LOC100744598	317.777	-0.481953	0.331665	-1.45313	0.146187	0.839027
LOC100745885	1132.49	0.0138614	0.22147	0.0625884	0.950094	0.999911		LOC100745719	257.552	0.178166	0.20267	0.879091	0.379352	0.999298		LOC100745841	642.804	-0.47737	0.324658	-1.47038	0.141459	0.839027
LOC112214098	24.3777	-0.29259	0.635045	-0.460739	0.644986	0.999911		LOC100740886	647.925	-0.365054	0.203365	-1.79506	0.0726436	0.999298		LOC105681348	52964	0.294425	0.195373	1.50699	0.131813	0.839027
LOC100747995	2104.77	-0.121792	0.174483	-0.698018	0.485166	0.999911		LOC100740764	913.889	-0.0245251	0.139385	-0.175953	0.860331	0.999298		LOC100747153	1397.08	0.399433	0.263305	1.517	0.129268	0.839027
LOC100748118	1210.42	-0.0730824	0.206106	-0.354587	0.722899	0.999911		LOC100741088	875.345	0.0548064	0.448934	0.122081	0.902835	0.999298		LOC100743695	4832.48	-0.738866	0.528171	-1.39891	0.161839	0.839027
LOC100748239	711.844	0.092216	0.213834	0.431251	0.666286	0.999911		LOC100741207	875.171	-0.547742	0.283355	-1.93306	0.0532287	0.999298		LOC100743091	814.898	-0.565631	0.410869	-1.37667	0.168615	0.839027
LOC117152599	61.5675	0.397003	0.323844	1.22591	0.220233	0.999911		LOC100741326	482.969	-0.111479	0.212307	-0.525085	0.599524	0.999298		LOC100745883	2538.92	-0.685124	0.48168	-1.42236	0.154921	0.839027
LOC100748715	1763.86	0.0942837	0.137368	0.68636	0.492486	0.999911		LOC100745843	187.574	-0.528463	0.33151	-1.59411	0.110912	0.999298		LOC100747834	946.185	-0.381032	0.277422	-1.37348	0.169605	0.839027
LOC100748474	1660.04	-0.154313	0.238637	-0.646642	0.517864	0.999911		LOC100745963	550.954	0.0975254	0.183583	0.531232	0.595258	0.999298		LOC105681483	1995.85	-0.346846	0.243964	-1.42171	0.155111	0.839027
LOC100748595	3652.78	0.035238	0.203213	0.173405	0.862333	0.999911		LOC100741568	1068.99	-0.11549	0.232119	-0.497546	0.618804	0.999298		LOC105681516	524.862	-0.383774	0.266436	-1.4404	0.149754	0.839027
LOC100748353	81.19	-0.187606	0.361174	-0.519432	0.603459	0.999911		LOC105682079	34.4868	0.717621	0.462132	1.55285	0.120459	0.999298		LOC100748238	2191.63	-0.394331	0.256325	-1.53841	0.123949	0.839027
LOC100748836	1717.25	0.175166	0.35436	0.494318	0.621082	0.999911		LOC100746083	2015.91	-0.0600446	0.197529	-0.303979	0.761144	0.999298		LOC100748439	5154.64	0.275454	0.186238	1.47904	0.139128	0.839027
LOC100748952	734.947	0.126674	0.182502	0.694099	0.48762	0.999911		LOC112214071	218.313	0.391863	0.279451	1.40226	0.160838	0.999298		LOC100748911	605.986	-0.393421	0.265633	-1.48107	0.138588	0.839027
LOC100746003	8004.5	0.218412	0.378629	0.57685	0.564041	0.999911		LOC100741688	6127.56	0.00658268	0.135144	0.0487085	0.961152	0.999298		LOC100749342	1650.54	-0.601304	0.417361	-1.44073	0.149661	0.839027
LOC100749074	553.06	-0.014076	0.211226	-0.0666393	0.946869	0.999911		LOC112214062	14.1527	0.988788	0.636736	1.5529	0.120447	0.999298		LOC105681418	48.4289	-0.484298	0.326472	-1.48343	0.137961	0.839027
LOC100749194	687.671	-0.161366	0.309203	-0.521879	0.601755	0.999911		LOC100741808	396.191	-0.331985	0.292649	-1.13441	0.256621	0.999298		LOC100749547	931.148	0.304223	0.199932	1.52163	0.128101	0.839027
LOC100749313	6752.85	-0.0700866	0.233454	-0.300216	0.764012	0.999911		LOC100741927	2191.57	-0.0914114	0.267971	-0.341125	0.73301	0.999298		LOC100749662	1173.28	0.402972	0.274837	1.46623	0.142587	0.839027
LOC117152597	6.17147	0.0222384	1.03025	0.0215854	0.982779	0.999911		LOC100742045	47574.3	0.161637	0.202461	0.798364	0.424659	0.999298		LOC100750020	300.969	-0.262348	0.18862	-1.39088	0.164261	0.839027
LOC117152598	76.9075	0.144221	0.37835	0.381184	0.703067	0.999911		LOC100742168	1512.06	-0.0828671	0.227647	-0.364017	0.715846	0.999298		LOC100740606	25956.7	-0.380723	0.273443	-1.39233	0.163823	0.839027
LOC105682103	71.7928	-0.261387	0.322607	-0.810234	0.417806	0.999911		LOC100746204	3614.16	-0.0233036	0.199597	-0.116753	0.907056	0.999298		LOC100744354	1019.79	-1.42108	1.03686	-1.37057	0.170509	0.839027
LOC105682102	107.899	-0.00319023	0.308804	-0.0103309	0.991757	0.999911		LOC100742287	1891.72	-0.150307	0.224841	-0.668506	0.503811	0.999298		LOC100744718	7442.68	0.316771	0.223054	1.42015	0.155563	0.839027
LOC112214100	40.8498	-0.200683	0.446844	-0.449113	0.65335	0.999911		LOC100746324	258.32	-0.0925734	0.234401	-0.394937	0.69289	0.999298		LOC100744837	86.8898	-0.438281	0.293713	-1.49221	0.135645	0.839027
LOC112214099	78.892	0.139085	0.338807	0.410513	0.68143	0.999911		LOC100742411	6894.21	-0.233054	0.220905	-1.055	0.291426	0.999298		LOC100746245	662.816	-0.267632	0.18164	-1.47342	0.140638	0.839027
LOC100747312	127.77	0.270968	0.278108	0.974327	0.329894	0.999911		LOC117152564	32.8246	-0.0793839	0.467262	-0.169892	0.865095	0.999298		LOC117152534	2.80084	1.72217	1.25517	1.37205	0.170046	0.839027
LOC105682099	39.9805	0.426253	0.402317	1.0595	0.289373	0.999911		LOC100746439	1219.3	0.185602	0.189645	0.978681	0.327738	0.999298		LOC117152532	4.39954	2.65725	1.74465	1.52308	0.127738	0.839027
LOC112211989	50.2552	0.0380366	0.343271	0.110806	0.91177	0.999911		LOC117152560	110.321	0.366458	0.340604	1.07591	0.281969	0.999298		LOC100745598	580.193	0.307654	0.201233	1.52885	0.126302	0.839027
LOC105682100	22.854	0.102813	0.451451	0.227738	0.81985	0.999911		LOC117152565	1.18828	2.11248	2.67575	0.789493	0.429824	0.999298		LOC100740813	18.5098	0.908127	0.657279	1.38165	0.16708	0.839027
LOC100749866	60.6978	0.0870131	0.392057	0.22194	0.824361	0.999911		LOC117152562	44.2484	0.239864	0.481701	0.497952	0.618518	0.999298		LOC100744237	4354.51	-0.312595	0.220179	-1.41973	0.155686	0.839027
LOC105682104	42.537	-0.145262	0.4097	-0.354557	0.722922	0.999911		LOC100742616	891.991	0.502187	0.321948	1.55984	0.118798	0.999298		LOC100745080	1564.73	-0.352182	0.237617	-1.48214	0.138302	0.839027
LOC105682096	157.242	0.139451	0.368738	0.378185	0.705293	0.999911		LOC112214081	34.7688	0.544343	0.399171	1.36368	0.172668	0.999298		LOC100748321	487.947	-0.40748	0.279598	-1.45738	0.145012	0.839027
LOC100749985	49.4426	-0.287322	0.326928	-0.878852	0.379481	0.999911		LOC100742737	5282.41	-0.0081156	0.308288	-0.0263247	0.978998	0.999298		LOC105682072	422.667	0.447212	0.308913	1.4477	0.147702	0.839027
LOC100747432	163.031	-0.0431944	0.297295	-0.145291	0.884481	0.999911		LOC100742854	63.4117	-0.238071	0.338956	-0.702366	0.482451	0.999298		LOC100741207	875.171	-0.394424	0.28322	-1.39264	0.163729	0.839027
LOC100750103	2147.47	-0.0499915	0.449438	-0.111231	0.911433	0.999911		LOC112214067	151.15	-0.0858208	0.46434	-0.184823	0.853368	0.999298		LOC112214071	218.313	0.424635	0.279277	1.52048	0.128392	0.839027
LOC117152593	0.218241	-1.08047	4.40736	-0.245152	0.806339	0.999911		LOC100746562	11103.8	0.107446	0.187738	0.572319	0.567106	0.999298		LOC100742168	1512.06	-0.321992	0.227828	-1.41332	0.157563	0.839027
LOC100747549	127.513	0.108583	0.586929	0.185002	0.853227	0.999911		LOC100746685	1276.46	-0.194511	0.259493	-0.749581	0.453507	0.999298		LOC112214081	34.7688	0.57397	0.398869	1.43899	0.150153	0.839027
LOC112214114	0.890579	-1.31682	2.97497	-0.442632	0.658032	0.999911		LOC100746880	10540.2	-0.322342	0.238918	-1.34917	0.177281	0.999298		LOC117152578	183.039	0.650682	0.45578	1.42762	0.1534	0.839027
LOC100740004	5342.8	-0.137318	0.279121	-0.491965	0.622744	0.999911		LOC117152576	0.803007	1.56671	3.04552	0.514432	0.60695	0.999298		LOC100741773	720.655	0.475907	0.330689	1.43914	0.150112	0.839027
LOC100740127	3500.39	-0.403233	0.299308	-1.34722	0.177911	0.999911		LOC117152577	6.29778	0.532461	0.9035	0.589332	0.555639	0.999298		LOC100746440	2165.22	0.272907	0.183033	1.49102	0.135955	0.839027
LOC100740247	431.802	-0.00449168	0.349929	-0.012836	0.989759	0.999911		LOC117152575	0.959249	0.174937	3.04081	0.0575299	0.954123	0.999298		LOC100746563	1405.48	-0.269408	0.190113	-1.41709	0.156456	0.839027
LOC105682113	651.408	-0.134952	0.27715	-0.486927	0.62631	0.999911		LOC117152573	0.680256	1.66543	2.71508	0.613399	0.539612	0.999298		LOC100745521	292.96	0.512228	0.373302	1.37215	0.170015	0.839027
LOC100747671	7047.36	0.088963	0.32235	0.275983	0.782561	0.999911		LOC117152574	0.685939	-0.404131	2.72688	-0.148203	0.882182	0.999298		LOC100747311	569.775	-0.357299	0.249329	-1.43304	0.151846	0.839027
LOC100740367	765.639	-0.0797637	0.366926	-0.217384	0.827909	0.999911		LOC117152578	183.039	0.276095	0.456772	0.604449	0.545545	0.999298		LOC100747752	1033.67	-0.221722	0.14414	-1.53824	0.12399	0.839027
LOC100747793	5758.15	-0.0473284	0.164814	-0.287162	0.773988	0.999911		LOC100747274	19.113	1.31449	0.701328	1.87429	0.0608906	0.999298		LOC100747312	127.77	0.391607	0.275773	1.42004	0.155597	0.839027
LOC100740486	1024.67	-0.199475	0.161956	-1.23166	0.218076	0.999911		LOC100747394	226.556	0.418846	0.372653	1.12396	0.261032	0.999298		LOC105682096	157.242	0.525373	0.365986	1.4355	0.151145	0.839027
LOC112214107	378.692	0.0418226	0.292989	0.142745	0.886492	0.999911		LOC100747836	13932.1	0.46143	0.340955	1.35334	0.175946	0.999298		LOC100742131	250.32	0.371014	0.258556	1.43495	0.151302	0.839027
LOC100740694	1723.46	0.122881	0.394248	0.311684	0.755281	0.999911		LOC117152580	8.8618	-0.436932	0.717216	-0.609206	0.542388	0.999298		LOC100749664	2556.25	-0.352154	0.23879	-1.47475	0.140281	0.839027
LOC100740815	1858.26	0.121825	0.189295	0.643571	0.519854	0.999911		LOC112214091	0.189388	-0.399717	4.40736	-0.0906932	0.927736	0.999298		LOC100742169	756.222	-0.431707	0.311205	-1.38721	0.165377	0.839027
LOC100740934	1467.24	0.161534	0.313717	0.514905	0.60662	0.999911		LOC112214090	3.95103	1.39759	1.52636	0.915635	0.359858	0.999298		LOC117151125	12.0384	0.920808	0.592319	1.55458	0.120046	0.839027
LOC100747915	3765.45	0.189752	0.144089	1.31691	0.187869	0.999911		LOC100747714	1593.41	-0.0538252	0.134731	-0.3995	0.689524	0.999298		LOC100744164	4679.75	0.285569	0.20459	1.39581	0.162771	0.839027
LOC100741055	529.113	-0.00439858	0.395749	-0.0111146	0.991132	0.999911		LOC100747590	3101.99	-0.0339695	0.141955	-0.239298	0.810874	0.999298		LOC100744878	2106.7	-0.288789	0.203681	-1.41785	0.156234	0.839027
LOC112214101	73.1703	0.473125	0.279022	1.69566	0.089951	0.999911		LOC100748680	1106.44	0.209915	0.367621	0.571009	0.567993	0.999298		LOC100749627	3317.51	-0.334004	0.226169	-1.47679	0.139732	0.839027
LOC100741413	951.145	0.37618	0.312666	1.20314	0.228923	0.999911		LOC112214088	6.6224	0.549461	1.00087	0.548984	0.583016	0.999298		LOC100749747	706.156	-0.269004	0.194634	-1.3821	0.16694	0.839027
LOC100741291	338.423	0.0704875	0.187889	0.375155	0.707545	0.999911		LOC117152579	0.312148	0.806731	4.38359	0.184034	0.853986	0.999298		LOC100743849	291.795	-0.478133	0.315595	-1.51502	0.129767	0.839027
LOC100741176	1555.25	0.293832	0.335987	0.874532	0.381829	0.999911		LOC100747956	3067.41	0.00689784	0.258691	0.0266644	0.978727	0.999298		LOC100745203	1416.79	0.579416	0.407654	1.42134	0.155217	0.839027
LOC100741533	723.663	0.0782225	0.187623	0.416914	0.676741	0.999911		LOC105682087	241.531	0.0177058	0.412187	0.0429556	0.965737	0.999298		LOC117151132	4.51881	1.46462	1.0056	1.45646	0.145266	0.839027
LOC100741654	248.88	0.231616	0.208179	1.11258	0.26589	0.999911		LOC100748079	1338.57	-0.19535	0.209948	-0.930468	0.352129	0.999298		LOC100746127	7704.73	-0.228228	0.159007	-1.43534	0.151191	0.839027
LOC100741774	232.829	-0.0865902	0.471948	-0.183474	0.854426	0.999911		LOC100748562	304.581	0.0551213	0.264513	0.208388	0.834926	0.999298		LOC100746688	186.067	-0.352696	0.251224	-1.40391	0.160346	0.839027
LOC100741890	852.747	0.154568	0.130474	1.18466	0.23615	0.999911		LOC105682086	106.313	0.0466871	0.298789	0.156254	0.875833	0.999298		LOC117151127	16.6137	1.28575	0.927982	1.38554	0.165889	0.839027
LOC100742009	28270.3	0.0155861	0.171828	0.0907073	0.927725	0.999911		LOC100748200	1339.67	0.0451355	0.243368	0.185462	0.852867	0.999298		LOC100741329	12.7242	1.06804	0.6808	1.5688	0.116695	0.839027
LOC100748034	716.829	0.0513292	0.189219	0.271268	0.786185	0.999911		LOC117152581	3.98381	0.33445	1.08498	0.308254	0.757889	0.999298		LOC100744198	1156.15	0.341634	0.231987	1.47264	0.140847	0.839027
LOC100742248	330.496	0.127062	0.252105	0.504006	0.614257	0.999911		LOC100748443	3954.23	-0.212913	0.385224	-0.5527	0.580469	0.999298		LOC100743246	4890.08	-0.546248	0.395974	-1.37951	0.167739	0.839027
LOC100742131	250.32	-0.047645	0.260936	-0.182593	0.855118	0.999911		LOC100748322	75.3391	-0.351579	0.584	-0.602019	0.547161	0.999298		LOC100744084	6224.02	-0.341021	0.239206	-1.42564	0.153973	0.839027
LOC100742371	376.008	-0.0742663	0.195785	-0.379326	0.704446	0.999911		LOC105682089	1.05123	-0.306491	3.59481	-0.0852594	0.932055	0.999298		LOC105682161	276.668	-0.260112	0.188205	-1.38207	0.16695	0.839027
LOC100742497	2517.39	-0.0572323	0.142269	-0.402283	0.687476	0.999911		LOC105682088	15.2994	0.476263	0.731407	0.65116	0.514943	0.999298		LOC100741451	988.156	0.197131	0.14301	1.37844	0.168068	0.839027
LOC100742697	1732.21	0.0711729	0.139157	0.511458	0.609031	0.999911		LOC100748801	33.0768	-0.542276	0.639215	-0.848346	0.396245	0.999298		LOC100745811	12798.2	0.537211	0.347216	1.5472	0.121816	0.839027
LOC100748153	1158.76	-0.0554824	0.138681	-0.400073	0.689103	0.999911		LOC100748915	281.876	0.0772202	0.248603	0.310617	0.756092	0.999298		LOC100748446	3369.01	0.302021	0.196287	1.53867	0.123885	0.839027
LOC100743054	1040.66	0.230876	0.129634	1.78098	0.0749164	0.999911		LOC100749034	1018.29	0.113992	0.129329	0.881407	0.378097	0.999298		LOC100744283	5800.51	-0.682504	0.444291	-1.53616	0.124498	0.839027
LOC117152588	226.116	-0.350709	0.335135	-1.04647	0.295343	0.999911		LOC100749154	922.853	0.234034	0.189495	1.23504	0.216816	0.999298		LOC117151163	53.811	0.65032	0.414465	1.56906	0.116634	0.839027
LOC100742933	2283.34	-0.0584813	0.165717	-0.352898	0.724165	0.999911		LOC100740814	448.59	0.0760763	0.188354	0.403901	0.686286	0.999298		LOC100744166	41608.3	-2.0694	1.3533	-1.52916	0.126225	0.839027
LOC100748278	460.285	0.183466	0.2782	0.659475	0.509591	0.999911		LOC105680213	44.3793	0.459247	0.398344	1.15289	0.248956	0.999298		LOC100744402	3252.19	0.262718	0.16853	1.55888	0.119025	0.839027
LOC117152590	4.46133	-0.711115	1.20938	-0.587999	0.556533	0.999911		LOC100749276	83.9952	0.457973	0.278876	1.64221	0.100546	0.999298		LOC100745450	1688.73	0.236032	0.157058	1.50284	0.132881	0.839027
LOC100742816	87903.2	0.283474	0.330658	0.857303	0.391277	0.999911		LOC100749391	30188	-0.0914689	0.28313	-0.323064	0.746647	0.999298		LOC100748918	61.3747	-0.557017	0.355466	-1.567	0.117114	0.839027
LOC100743245	23719.9	-0.111332	0.146023	-0.762426	0.445806	0.999911		LOC112214096	0.359428	0.834502	4.34665	0.191987	0.847752	0.999298		LOC100741775	587.941	-0.422147	0.301517	-1.40008	0.16149	0.839027
LOC100607968	28.205	-0.183169	0.487004	-0.376114	0.706832	0.999911		LOC100749509	484.037	-0.147862	0.213778	-0.691663	0.489149	0.999298		LOC100744961	1024.54	-0.405564	0.275495	-1.47213	0.140987	0.839027
LOC100748394	3.94611	0.183507	1.39815	0.13125	0.895578	0.999911		LOC100749626	1365.96	0.00653745	0.127261	0.0513706	0.95903	0.999298		LOC105680231	3051.52	-0.434782	0.295333	-1.47218	0.140973	0.839027
LOC117152600	0.178052	0.730602	4.39045	0.166407	0.867837	0.999911		LOC100740933	372.916	-0.214171	0.322645	-0.663796	0.506821	0.999298		LOC100745401	711.883	-0.267475	0.180309	-1.48343	0.137961	0.839027
LOC112214120	0.507914	-1.00826	4.32347	-0.233206	0.815602	0.999911		LOC100741054	274.105	-0.277193	0.330798	-0.837953	0.402057	0.999298		LOC117151173	5.71511	1.32592	0.931686	1.42314	0.154694	0.839027
LOC100748630	0.181189	0.843049	4.40736	0.191282	0.848304	0.999911		LOC100741175	544.649	0.00962025	0.190894	0.0503957	0.959807	0.999298		LOC100748475	6651.99	-0.543707	0.358608	-1.51616	0.12948	0.839027
LOC100740850	1.51571	1.14911	1.60997	0.713748	0.475383	0.999911		LOC100749746	689.358	-0.356685	0.294912	-1.20946	0.226485	0.999298		LOC100749075	422.486	-0.262192	0.168559	-1.5555	0.119828	0.839027
LOC105682118	81.2185	0.112014	0.734918	0.152417	0.878858	0.999911		LOC100741290	227.202	-0.219967	0.234671	-0.937339	0.348584	0.999298		LOC100749512	583.722	-0.542672	0.378999	-1.43186	0.152185	0.839027
LOC100748870	46.1047	-0.00525472	0.461865	-0.0113772	0.990923	0.999911		LOC100749865	667.885	-0.108683	0.184065	-0.59046	0.554882	0.999298		LOC100743058	31.6792	0.685507	0.441335	1.55326	0.120361	0.839027
LOC117152601	17.8796	-0.0993814	0.580752	-0.171125	0.864125	0.999911		LOC100749984	2097.22	-0.377282	0.368891	-1.02275	0.306427	0.999298		LOC100744557	1724.48	0.166842	0.11411	1.46212	0.143708	0.839027
LOC100748989	1501.53	0.147081	0.440798	0.333669	0.738629	0.999911		LOC105682091	1071.41	-0.0170311	0.218911	-0.0777992	0.937988	0.999298		LOC105680243	914.006	-0.267989	0.178714	-1.49955	0.133732	0.839027
LOC117152602	39.3449	0.622117	0.453694	1.37122	0.170305	0.999911		LOC100750102	4095.44	-0.171164	0.166538	-1.02778	0.304055	0.999298		LOC117151197	12.5521	0.970576	0.697972	1.39057	0.164357	0.839027
LOC100749110	3290.95	-0.0491811	0.18171	-0.270657	0.786655	0.999911		LOC112214095	38.3058	-0.343853	0.458863	-0.749358	0.453641	0.999298		LOC112212094	61.4606	1.08108	0.715989	1.50991	0.131067	0.839027
LOC100749229	416.446	0.0733831	0.215735	0.340154	0.73374	0.999911		LOC117152584	11.7998	-0.393523	0.715758	-0.549798	0.582458	0.999298		LOC100742741	5780.98	0.386669	0.266129	1.45294	0.146241	0.839027
LOC100749344	1523.43	0.0972955	0.168213	0.578405	0.562991	0.999911		LOC100740003	534.018	-0.170189	0.218358	-0.779401	0.435743	0.999298		LOC100745284	2140.14	0.385493	0.277722	1.38805	0.165121	0.839027
LOC100740970	216.203	-0.0714623	0.22374	-0.319399	0.749424	0.999911		LOC117152582	0.443224	-1.23455	3.02384	-0.408273	0.683074	0.999298		LOC100744200	1087.5	0.41788	0.286363	1.45926	0.144493	0.839027
LOC100749664	2556.25	0.103167	0.238706	0.432194	0.6656	0.999911		LOC100740126	83.2203	0.0321377	0.397331	0.0808839	0.935534	0.999298		LOC100744797	8046.23	0.865048	0.586472	1.475	0.140212	0.839027
LOC100741089	332.977	-0.154978	0.436245	-0.355254	0.7224	0.999911		LOC100740327	687.26	0.0474614	0.170329	0.278646	0.780517	0.999298		LOC100747797	356.895	-0.395434	0.26868	-1.47176	0.141084	0.839027
LOC100749467	822.572	0.217225	0.173843	1.24955	0.211465	0.999911		LOC100740452	42324.7	0.233842	0.198953	1.17536	0.239849	0.999298		LOC112212127	27.3293	0.866685	0.623535	1.38995	0.164543	0.839027
LOC105682119	1231.28	-0.0145798	0.281295	-0.0518308	0.958664	0.999911		LOC100740693	1563.45	0.165303	0.1388	1.19094	0.233678	0.999298		LOC100747004	171.096	-0.31616	0.217787	-1.45169	0.146587	0.839027
LOC100749898	26.9455	-0.803155	0.525194	-1.52925	0.126201	0.999911		LOC117152583	429.617	0.321475	0.200976	1.59957	0.109693	0.999298		LOC100742819	580.539	-0.36971	0.256178	-1.44318	0.148971	0.839027
LOC105682120	46.1469	-0.636562	0.530221	-1.20056	0.229922	0.999911		LOC100741653	0.8801	-0.131937	2.61383	-0.0504765	0.959743	0.999298		LOC100745603	6871.11	0.425411	0.276579	1.53812	0.124019	0.839027
LOC100749781	24.9458	-0.347325	0.52086	-0.66683	0.504881	0.999911		LOC117152592	137.172	-0.256692	0.5038	-0.509512	0.610394	0.999298		LOC100749710	598.321	-0.25736	0.175492	-1.46651	0.14251	0.839027
LOC100750021	781.716	0.0775059	0.270077	0.286977	0.77413	0.999911		LOC100741773	720.655	0.438707	0.330727	1.32649	0.184676	0.999298		LOC100750069	229.916	0.312035	0.212098	1.47118	0.141242	0.839027
LOC100750137	112.834	-0.211978	0.45829	-0.462542	0.643692	0.999911		LOC100742370	125.228	0.441819	0.279692	1.57967	0.114184	0.999298		LOC100741931	2173.1	-0.544753	0.3716	-1.46597	0.142657	0.839027
LOC117152603	0.135602	1.31254	4.38524	0.29931	0.764704	0.999911		LOC100741889	5350.82	-0.118182	0.407995	-0.289666	0.772072	0.999298		LOC100742538	1317.14	-0.377261	0.27156	-1.38924	0.16476	0.839027
LOC100740036	1399.2	-0.0396745	0.163071	-0.243295	0.807777	0.999911		LOC117152596	5.81314	0.0920094	1.40002	0.0657202	0.947601	0.999298		LOC100743614	1501.08	-0.17289	0.119276	-1.44949	0.1472	0.839027
LOC100740160	1545.77	-0.162109	0.266106	-0.609189	0.542399	0.999911		LOC105682107	1693.79	0.0512497	0.532453	0.0962521	0.92332	0.999298		LOC100745000	443.961	0.532098	0.353994	1.50312	0.132807	0.839027
LOC100741208	451.08	-0.234481	0.378629	-0.619289	0.535726	0.999911		LOC100742008	767.862	-0.177059	0.246441	-0.718465	0.472471	0.999298		LOC117151218	4.64852	-1.61668	1.04659	-1.54471	0.122416	0.839027
LOC105682121	288.661	1.11964	0.467282	2.39607	0.016572	0.999911		LOC100742130	497.146	0.0462162	0.233994	0.19751	0.843428	0.999298		LOC117151217	8.43975	1.08665	0.773755	1.40439	0.160202	0.839027
LOC100740487	948.123	-0.12308	0.196174	-0.6274	0.530397	0.999911		LOC100743486	969.646	-0.0900514	0.301788	-0.298393	0.765403	0.999298		LOC100745846	1071.7	-0.386604	0.277865	-1.39134	0.164123	0.839027
LOC100740607	814.938	0.167757	0.174957	0.958849	0.337635	0.999911		LOC105682092	787.506	0.380908	0.414289	0.919427	0.357872	0.999298		LOC100743615	1253.34	-0.337756	0.229582	-1.47118	0.141243	0.839027
LOC100740730	59.4815	-0.265256	0.388769	-0.682296	0.495052	0.999911		LOC100742247	343.553	-0.0430546	0.15454	-0.278599	0.780553	0.999298		LOC112212165	3.25179	2.06981	1.50715	1.37333	0.169651	0.839027
LOC100741449	125.122	0.795416	0.476411	1.6696	0.0949982	0.999911		LOC100742496	1339.26	-0.187873	0.238593	-0.787421	0.431035	0.999298		LOC100746724	1979.08	-0.465489	0.331139	-1.40572	0.159807	0.839027
LOC117152604	7.44171	0.261881	0.885321	0.295804	0.76738	0.999911		LOC117151107	208.962	0.131578	0.263543	0.499267	0.617592	0.999298		LOC117151239	2.31344	2.17585	1.47212	1.47804	0.139398	0.839027
LOC105682123	6.348	2.2143	1.11187	1.99151	0.0464246	0.999911		LOC100743730	274.573	-0.358034	0.248757	-1.43929	0.150067	0.999298		LOC100748204	1469.15	0.361439	0.233343	1.54896	0.121392	0.839027
LOC100741327	996.853	-0.141161	0.362318	-0.389607	0.696827	0.999911		LOC100742617	210.175	-0.136841	0.205085	-0.667239	0.50462	0.999298		LOC100748717	4543.77	0.360335	0.249901	1.44191	0.149327	0.839027
LOC100741569	934.556	0.000624653	0.28504	0.00219146	0.998251	0.999911		LOC100742738	1086.44	-0.0364949	0.210804	-0.173122	0.862555	0.999298		LOC100740130	17540.1	0.380088	0.274559	1.38436	0.166249	0.839027
LOC117152605	1.5039	-1.83219	2.46444	-0.743453	0.457208	0.999911		LOC100742855	3109.86	0.0858032	0.23587	0.363773	0.716028	0.999298		LOC100740250	1047.23	0.359618	0.257901	1.3944	0.163196	0.839027
LOC112214129	3.84221	-0.117789	1.0039	-0.117332	0.906597	0.999911		LOC100743053	1449.66	-0.384521	0.286264	-1.34324	0.179195	0.999298		LOC105680281	38.4491	0.765224	0.507216	1.50867	0.131382	0.839027
LOC100741809	1537.01	-0.21873	0.249982	-0.874981	0.381584	0.999911		LOC100743848	14.8797	0.2221	0.625492	0.355081	0.722529	0.999298		LOC100740698	1313.97	-0.308316	0.211036	-1.46096	0.144026	0.839027
LOC100746325	748.11	0.218628	0.288061	0.758966	0.447873	0.999911		LOC100743172	772.17	-0.0955826	0.172491	-0.554132	0.579489	0.999298		LOC100741416	1882.18	0.423215	0.278254	1.52097	0.128268	0.839027
LOC100747275	628.089	-2.18066	1.38031	-1.57983	0.114145	0.999911		LOC100743293	2389.02	-0.190311	0.184166	-1.03336	0.301434	0.999298		LOC100741535	488.678	-0.385717	0.261614	-1.47437	0.140381	0.839027
LOC100748444	58.0671	0.270121	0.291455	0.926802	0.354029	0.999911		LOC100743611	134.169	-0.0924174	0.299313	-0.308765	0.7575	0.999298		LOC100742136	3533.04	-0.426255	0.277961	-1.5335	0.125152	0.839027
LOC112214132	26.8484	-0.406124	0.529259	-0.767345	0.442877	0.999911		LOC100743413	427.34	0.0117605	0.222644	0.0528221	0.957874	0.999298		LOC117151248	4.78874	1.70546	1.09413	1.55874	0.119058	0.839027
LOC112214137	0.0785587	-1.08047	4.40736	-0.245151	0.80634	0.999911		LOC100743966	7531.32	0.0996416	0.18935	0.526229	0.598729	0.999298		LOC100742539	997.655	-0.267183	0.190358	-1.40358	0.160445	0.839027
LOC100749277	724.895	-0.0147936	0.272122	-0.0543638	0.956645	0.999911		LOC105682109	3.4623	-0.628358	1.16337	-0.540121	0.589113	0.999298		LOC100743538	16585.5	0.301213	0.204077	1.47598	0.139949	0.839027
LOC105682133	1248.78	0.230731	0.387642	0.595215	0.5517	0.999911		LOC117152594	7.82298	-0.0247675	0.740588	-0.033443	0.973321	0.999298		LOC100746172	8123.5	0.252885	0.16714	1.51302	0.130276	0.839027
LOC117151126	4.78233	0.375907	1.13029	0.332575	0.739455	0.999911		LOC100743729	1600.5	-0.26265	0.274113	-0.958181	0.337972	0.999298		LOC100750105	121.454	0.533115	0.342568	1.55623	0.119653	0.839027
LOC100742169	756.222	0.244699	0.310748	0.787452	0.431017	0.999911		LOC100744083	135.775	-0.00490483	0.255189	-0.0192204	0.984665	0.999298		LOC105680283	25181	-1.85515	1.21795	-1.52318	0.127715	0.839027
LOC100743583	2420.1	0.192367	0.261915	0.734463	0.462667	0.999911		LOC100743965	743.585	-0.0179163	0.205696	-0.0871008	0.930591	0.999298		LOC100744561	6161.31	-0.243294	0.156221	-1.55737	0.119382	0.839027
LOC100744759	4299.82	0.208303	0.298953	0.696777	0.485943	0.999911		LOC112214105	130.382	0.569737	0.43309	1.31552	0.188336	0.999298		LOC100745725	33.1602	-0.72385	0.47158	-1.53495	0.124797	0.839027
LOC100745844	625.896	-0.197933	0.218745	-0.904855	0.365542	0.999911		LOC100744082	2570.38	0.280658	0.302068	0.929121	0.352826	0.999298		LOC100746208	31.071	-0.981965	0.64826	-1.51477	0.12983	0.839027
LOC105682132	970.112	0.172731	0.328104	0.526451	0.598575	0.999911		LOC100744196	2626.27	-0.22344	0.18423	-1.21283	0.225194	0.999298		LOC100747593	1132.14	-0.346625	0.246439	-1.40654	0.159565	0.839027
LOC100745720	666.127	-0.0481005	0.264519	-0.181841	0.855707	0.999911		LOC100744197	2103.29	0.0281062	0.125731	0.223543	0.823113	0.999298		LOC112212212	2.80774	1.7606	1.26078	1.39643	0.162584	0.839027
LOC100743697	885.654	0.117195	0.182133	0.643459	0.519927	0.999911		LOC100744313	287.369	-0.0664291	0.226216	-0.293653	0.769023	0.999298		LOC100745246	485.125	-0.279323	0.200286	-1.39462	0.163129	0.839027
LOC100745964	2417.53	0.224474	0.454383	0.494021	0.621292	0.999911		LOC100744434	3273.73	-0.163911	0.238824	-0.686326	0.492508	0.999298		LOC100748041	5528.75	-0.327348	0.223883	-1.46214	0.143704	0.839027
LOC100743818	17.5974	-0.778148	0.527682	-1.47465	0.140306	0.999911		LOC100744555	298.739	-0.11668	0.253147	-0.460916	0.644859	0.999298		LOC100744842	3863.04	-0.373827	0.25028	-1.49364	0.13527	0.839027
LOC105682126	4279.13	-0.259124	0.33591	-0.771407	0.440466	0.999911		LOC100744675	3202.85	-0.0613559	0.306499	-0.200183	0.841338	0.999298		LOC100749787	4.34254	1.38162	0.975888	1.41576	0.156846	0.839027
LOC100746205	4668.08	-0.103209	0.30385	-0.339671	0.734104	0.999911		LOC100744314	1973.99	-0.322535	0.314521	-1.02548	0.305137	0.999298		LOC100745086	2503.35	-0.511236	0.343369	-1.48888	0.136518	0.839027
LOC105682127	59.4701	-0.504943	0.362807	-1.39177	0.163993	0.999911		LOC100744435	140.602	0.492468	0.531166	0.927145	0.353851	0.999298		LOC117151276	59.5313	-0.429921	0.307601	-1.39766	0.162216	0.839027
LOC100743929	1690.59	0.267223	0.278838	0.958346	0.337888	0.999911		LOC100744794	0.433565	-1.69899	4.343	-0.391201	0.695648	0.999298		LOC100740734	976.122	0.644266	0.425794	1.51309	0.130256	0.839027
LOC100746084	4798.91	-0.103026	0.155363	-0.663134	0.507244	0.999911		LOC112214118	0.429824	-2.31411	4.36453	-0.530207	0.595969	0.999298		LOC100742014	2860.34	-0.417951	0.281753	-1.48339	0.13797	0.839027
LOC117151125	12.0384	-0.11799	0.632767	-0.186467	0.852079	0.999911		LOC100744918	376.508	0.143844	0.201533	0.713747	0.475384	0.999298		LOC100743540	6418.84	0.233378	0.163553	1.42693	0.153601	0.839027
LOC100746441	806.065	0.0332284	0.24251	0.137019	0.891016	0.999911		LOC105682093	5.96375	0.0832316	0.951784	0.087448	0.930315	0.999298		LOC112212236	188.785	-0.476498	0.30625	-1.55591	0.11973	0.839027
LOC100746564	33.1722	-0.0131065	0.411736	-0.0318322	0.974606	0.999911		LOC100745039	846.724	-0.00384962	0.146074	-0.026354	0.978975	0.999298		LOC105680315	19247.8	-1.70438	1.11179	-1.53301	0.125274	0.839027
LOC100744048	83.2963	-0.21547	0.685098	-0.314509	0.753134	0.999911		LOC100745160	124.635	-0.33134	0.459542	-0.721024	0.470895	0.999298		LOC100747438	1599.08	-0.341889	0.224293	-1.52429	0.127435	0.839027
LOC100746687	4.92511	0.044279	0.89639	0.049397	0.960603	0.999911		LOC100744556	11.015	0.901623	0.729089	1.23664	0.216219	0.999298		LOC100747042	2372.88	-0.519349	0.378182	-1.37328	0.169667	0.839027
LOC100744164	4679.75	0.0931655	0.204698	0.455135	0.649012	0.999911		LOC117152591	0.0628841	0.514941	4.40106	0.117004	0.906857	0.999298		LOC100743461	1854.76	-0.327956	0.234019	-1.40141	0.161092	0.839027
LOC100746806	356.948	0.112444	0.212333	0.529562	0.596416	0.999911		LOC100744676	278.848	1.02227	0.83534	1.22378	0.221034	0.999298		LOC100743699	1124.99	0.313721	0.214692	1.46126	0.143944	0.839027
LOC100746918	611.233	0.0981224	0.229853	0.426892	0.669458	0.999911		LOC100745281	99.2103	-0.33807	0.780453	-0.433171	0.664891	0.999298		LOC100744169	238.306	0.512135	0.362826	1.41152	0.158092	0.839027
LOC105682129	83.5856	-0.091471	0.49403	-0.185153	0.853109	0.999911		LOC100745399	35.2992	0.62409	0.798755	0.781329	0.434609	0.999298		LOC105680345	903.276	-0.282923	0.204728	-1.38194	0.166989	0.839027
LOC105682130	2161.92	-0.173557	0.203969	-0.850898	0.394826	0.999911		LOC100744795	37.1142	-0.515995	1.92938	-0.26744	0.78913	0.999298		LOC100740210	1538.91	-0.352067	0.231153	-1.52309	0.127736	0.839027
LOC105682131	45.4706	-0.110568	0.456088	-0.242427	0.808449	0.999911		LOC100744919	23.1858	2.86548	1.50514	1.9038	0.0569365	0.999298		LOC100745569	3090.7	0.570505	0.367124	1.55398	0.120188	0.839027
LOC100747039	1006.04	-0.221151	0.205946	-1.07383	0.282898	0.999911		LOC100745520	20.4189	-1.62262	1.33275	-1.2175	0.223414	0.999298		LOC100750143	659.22	-0.408686	0.267876	-1.52566	0.127096	0.839027
LOC100747154	1367.8	-0.25023	0.16791	-1.49027	0.136154	0.999911		LOC100745040	31.4009	-0.518688	0.886454	-0.585126	0.558463	0.999298		LOC105680363	2798.01	0.72045	0.510925	1.41009	0.158513	0.839027
LOC100747395	236.731	0.117455	0.242694	0.483964	0.628411	0.999911		LOC100745161	31.8878	1.18419	0.930732	1.27232	0.203258	0.999298		LOC100741297	509.588	-0.413154	0.288065	-1.43424	0.151505	0.839027
LOC112214131	207.21	-0.105442	0.749002	-0.140776	0.888047	0.999911		LOC112214112	2.68062	-1.71306	1.46942	-1.16581	0.243693	0.999298		LOC100742295	784.619	-0.400013	0.290309	-1.37789	0.168238	0.839027
LOC105682136	332.802	0.0342412	0.271788	0.125985	0.899744	0.999911		LOC100745767	13.6474	-0.391985	0.794174	-0.493575	0.621606	0.999298		LOC100750144	558.476	-0.692972	0.506679	-1.36767	0.171414	0.839027
LOC105682137	790.735	0.224482	0.17605	1.27511	0.202272	0.999911		LOC105682110	62.5419	0.0935405	0.323912	0.288783	0.772747	0.999298		LOC100748599	533.237	-0.96638	0.662358	-1.459	0.144565	0.839027
LOC100744282	9055.28	-0.0201851	0.35578	-0.0567347	0.954757	0.999911		LOC100746002	3485.86	-0.507674	0.281027	-1.80649	0.0708412	0.999298		LOC100749907	445.904	-0.690895	0.452995	-1.52517	0.127217	0.839027
LOC100747514	1319.1	0.0585296	0.172198	0.339898	0.733934	0.999911		LOC100746125	118.239	-0.265704	0.530172	-0.501165	0.616255	0.999298		LOC117151327	70.3109	-2.176	1.40345	-1.55047	0.12103	0.839027
LOC100747631	484.855	0.00206382	0.342227	0.00603057	0.995188	0.999911		LOC100745884	442.656	-0.0188988	0.28165	-0.0671004	0.946502	0.999298		LOC117151341	32.8389	0.85454	0.569607	1.50023	0.133556	0.839027
LOC100747753	3389.8	-0.245127	0.256545	-0.955491	0.339329	0.999911		LOC100746440	2165.22	0.251416	0.183053	1.37346	0.169609	0.999298		LOC117151343	14.6265	1.27721	0.842152	1.5166	0.129368	0.839027
LOC117152607	23.4923	-0.15111	0.521823	-0.289582	0.772136	0.999911		LOC100745282	106.678	-0.0795918	0.29944	-0.265802	0.790391	0.999298		LOC100746174	1337.93	-0.336319	0.24418	-1.37734	0.168407	0.839027
LOC100747875	2505.21	0.0219172	0.201084	0.108996	0.913206	0.999911		LOC117151113	372.44	-0.280718	0.209887	-1.33747	0.181069	0.999298		LOC100740890	122.576	-0.524071	0.377887	-1.38684	0.165489	0.839027
LOC100748080	80.9867	0.0675014	0.572052	0.117999	0.906069	0.999911		LOC100746563	1405.48	0.0936557	0.189792	0.493464	0.621685	0.999298		LOC100741010	161263	-0.383788	0.267647	-1.43393	0.151591	0.839027
LOC100748201	86.2998	-2.54655	1.31555	-1.93573	0.052901	0.999911		LOC100746246	250.232	0.0279859	0.536885	0.0521265	0.958428	0.999298		LOC100744243	874.404	-0.347227	0.245533	-1.41418	0.15731	0.839027
LOC100744400	138.467	-2.11189	1.47233	-1.43439	0.151462	0.999911		LOC100747000	2936.83	0.0715413	0.149453	0.478688	0.632161	0.999298		LOC100745609	4680.37	0.332931	0.231582	1.43764	0.150536	0.839027
LOC100748323	193.572	0.0928124	0.199592	0.465011	0.641923	0.999911		LOC112214109	33.8387	0.197741	0.508234	0.389074	0.697221	0.999298		LOC100745729	2010.67	-0.505089	0.368379	-1.37111	0.170341	0.839027
LOC100748563	352.013	-0.241332	0.257672	-0.936587	0.348971	0.999911		LOC100745521	292.96	0.322328	0.373697	0.862538	0.388391	0.999298		LOC117151332	20.7445	-0.730203	0.475466	-1.53576	0.124596	0.839027
LOC100748681	98414.4	0.449252	0.422743	1.06271	0.287915	0.999911		LOC100747311	569.775	-0.325114	0.24922	-1.30453	0.192054	0.999298		LOC100740091	691.679	-0.423786	0.272625	-1.55446	0.120074	0.839027
LOC100748802	738.449	0.104361	0.234619	0.444809	0.656457	0.999911		LOC100745645	1028.49	-0.0874134	0.223265	-0.391523	0.695411	0.999298		LOC117151365	44.0423	0.634074	0.435765	1.45508	0.145647	0.839027
LOC100744521	1205.53	0.222331	0.285636	0.778373	0.436349	0.999911		LOC100747431	694.849	-0.1891	0.289373	-0.653481	0.513446	0.999298		LOC100747597	169.797	0.605778	0.414815	1.46036	0.144192	0.839027
LOC112214133	162.133	0.921612	0.38077	2.42039	0.015504	0.999911		LOC100747630	210.799	0.491518	0.281309	1.74725	0.080594	0.999298		LOC100743219	2767.8	-0.393712	0.267692	-1.47077	0.141355	0.839027
LOC100744642	1188.8	0.322538	0.251797	1.28094	0.200213	0.999911		LOC100747752	1033.67	-0.00511821	0.143776	-0.0355984	0.971603	0.999298		LOC117151360	8.80895	1.16051	0.795084	1.45961	0.144397	0.839027
LOC100744878	2106.7	0.102883	0.203596	0.505331	0.613326	0.999911		LOC100747874	36736.5	0.252168	0.185146	1.36199	0.173201	0.999298		LOC100748840	3047.56	-0.327445	0.233505	-1.40231	0.160824	0.839027
LOC100748916	52.4581	0.0272804	0.336155	0.0811541	0.935319	0.999911		LOC100745768	1823.29	0.211385	0.225274	0.93835	0.348065	0.999298		LOC100741132	516.174	0.756754	0.54707	1.38329	0.166577	0.839027
LOC100749035	2210.65	-0.189203	0.386267	-0.489825	0.624257	0.999911		LOC100745885	1132.49	0.13664	0.221128	0.617924	0.536626	0.999298		LOC100743424	331.988	-0.445955	0.29057	-1.53476	0.124843	0.839027
LOC100744998	109.188	-0.13443	0.459348	-0.292654	0.769786	0.999911		LOC112214098	24.3777	0.63912	0.615673	1.03808	0.299231	0.999298		LOC100744684	839.039	0.343019	0.245217	1.39884	0.161862	0.839027
LOC100749392	334.816	-0.30478	0.233494	-1.3053	0.19179	0.999911		LOC100747995	2104.77	-0.132097	0.174325	-0.757763	0.448593	0.999298		LOC100746213	294.818	0.623043	0.436528	1.42727	0.153502	0.839027
LOC105682125	123.791	-0.244714	0.408085	-0.599665	0.548729	0.999911		LOC100748118	1210.42	-0.146095	0.205937	-0.709417	0.478066	0.999298		LOC105680431	4412.04	-0.567059	0.378055	-1.49994	0.133631	0.839027
LOC105682124	210.639	-0.250649	0.357042	-0.702014	0.48267	0.999911		LOC117152599	61.5675	0.443605	0.32078	1.3829	0.166697	0.999298		LOC100749672	818.394	-0.307002	0.218746	-1.40346	0.160479	0.839027
LOC100749155	333.269	-0.0544547	0.235165	-0.23156	0.81688	0.999911		LOC100748715	1763.86	0.0800883	0.137136	0.584006	0.559216	0.999298		LOC112212435	24.7288	0.858428	0.557871	1.53876	0.123863	0.839027
LOC100749510	808.777	0.0416447	0.209183	0.199083	0.842198	0.999911		LOC100748474	1660.04	0.256463	0.238242	1.07648	0.281711	0.999298		LOC100747963	2706.11	-0.295398	0.2108	-1.40132	0.161118	0.839027
LOC100749627	3317.51	0.115271	0.226103	0.509816	0.61018	0.999911		LOC100748595	3652.78	-0.127789	0.203183	-0.628937	0.52939	0.999298		LOC100742212	1182.08	-0.54107	0.368963	-1.46646	0.142523	0.839027
LOC100749747	706.156	-0.0187047	0.194611	-0.0961134	0.92343	0.999911		LOC100748353	81.19	-0.0524864	0.357887	-0.146657	0.883403	0.999298		LOC112212465	30.9609	0.678559	0.458068	1.48135	0.138513	0.839027
LOC100749867	486.172	0.00743021	0.15822	0.0469613	0.962544	0.999911		LOC100748836	1717.25	0.444773	0.35416	1.25585	0.209169	0.999298		LOC100746770	1258.21	0.252111	0.163026	1.54644	0.121997	0.839027
LOC100741928	1349.99	-0.0772387	0.222312	-0.347433	0.728266	0.999911		LOC100748952	734.947	-0.137501	0.182524	-0.753329	0.451252	0.999298		LOC100746053	331.789	-0.443612	0.287694	-1.54195	0.123085	0.839027
LOC100745119	796.723	0.211602	0.222263	0.952034	0.34108	0.999911		LOC100746003	8004.5	-0.251385	0.378644	-0.663907	0.50675	0.999298		LOC100746769	1947.94	0.453701	0.307315	1.47634	0.139853	0.839027
LOC112214135	35.115	0.216083	0.342061	0.63171	0.527576	0.999911		LOC100749074	553.06	0.147482	0.210409	0.70093	0.483346	0.999298		LOC100747242	2312.75	0.214411	0.149881	1.43054	0.152561	0.839027
LOC100742046	6.85239	0.570604	0.849799	0.671458	0.501929	0.999911		LOC100749194	687.671	0.0836849	0.308624	0.271155	0.786272	0.999298		LOC105680464	71.4656	0.513908	0.344913	1.48996	0.136234	0.839027
LOC100745240	1.41872	1.3582	1.65928	0.818543	0.413047	0.999911		LOC100749313	6752.85	0.0843325	0.233392	0.361334	0.71785	0.999298		LOC105680470	902.497	-0.353781	0.232815	-1.51958	0.128617	0.839027
LOC100745360	8.64772	-0.256085	0.68204	-0.37547	0.707311	0.999911		LOC117152597	6.17147	-0.147945	1.0273	-0.144014	0.885489	0.999298		LOC112212490	8.1787	1.11303	0.710933	1.5656	0.117443	0.839027
LOC100745482	983.37	-0.0794908	0.250853	-0.316881	0.751334	0.999911		LOC117152598	76.9075	0.307991	0.375038	0.821225	0.411518	0.999298		LOC100741818	795.406	-0.296379	0.209919	-1.41187	0.157989	0.839027
LOC100742372	870.906	-0.134844	0.177004	-0.761811	0.446173	0.999911		LOC105682103	71.7928	-0.238078	0.319406	-0.745378	0.456043	0.999298		LOC100749284	12690.5	0.41361	0.280668	1.47366	0.140573	0.839027
LOC100742498	55.7915	-0.205434	0.497313	-0.413089	0.679541	0.999911		LOC105682102	107.899	0.310014	0.304758	1.01724	0.309037	0.999298		LOC105680473	104.458	0.603386	0.415045	1.45379	0.146006	0.839027
LOC105682134	8.24313	1.10571	0.964983	1.14583	0.251864	0.999911		LOC112214100	40.8498	0.0954102	0.4387	0.217484	0.827831	0.999298		LOC100748452	2200.15	-0.404967	0.283368	-1.42912	0.15297	0.839027
LOC100742934	953.993	0.106608	0.255085	0.417932	0.675997	0.999911		LOC112214099	78.892	0.246706	0.335585	0.735152	0.462247	0.999298		LOC100749081	1524.46	-0.510142	0.330275	-1.5446	0.122444	0.839027
LOC100743055	1172.63	-0.221799	0.245509	-0.903424	0.366301	0.999911		LOC100747312	127.77	0.196103	0.277038	0.707857	0.479034	0.999298		LOC100749200	4479.81	-0.506021	0.356121	-1.42092	0.155339	0.839027
LOC100743173	580.216	0.124051	0.244758	0.50683	0.612274	0.999911		LOC105682099	39.9805	0.412951	0.398867	1.03531	0.300524	0.999298		LOC100740857	3476.45	-0.338824	0.241223	-1.40461	0.160138	0.839027
LOC100742698	7068.2	0.204008	0.417894	0.488182	0.625421	0.999911		LOC112211989	50.2552	0.0698262	0.339254	0.205823	0.836929	0.999298		LOC100742779	478.062	-0.411048	0.273878	-1.50084	0.133397	0.839027
LOC100742817	1166.1	0.0625557	0.204453	0.305967	0.75963	0.999911		LOC105682100	22.854	0.0573219	0.446099	0.128496	0.897756	0.999298		LOC100744685	1142.69	0.393377	0.256521	1.53351	0.125151	0.839027
LOC100743294	2232.03	-0.254867	0.387559	-0.657621	0.510782	0.999911		LOC100749866	60.6978	0.408953	0.386532	1.05801	0.290053	0.999298		LOC100747964	1026.77	-0.543205	0.348664	-1.55796	0.119242	0.839027
LOC112214127	2.331	-1.66568	1.55988	-1.06783	0.285598	0.999911		LOC105682104	42.537	-0.144234	0.405742	-0.355481	0.722229	0.999298		LOC100748451	6820.45	0.321003	0.22056	1.4554	0.145559	0.839027
LOC100745600	891.244	0.212167	0.343178	0.618242	0.536416	0.999911		LOC105682096	157.242	0.367667	0.36684	1.00226	0.31622	0.999298		LOC100748690	2707.06	0.303721	0.207767	1.46183	0.143787	0.839027
LOC117151135	0.191713	-1.08047	4.40736	-0.245152	0.806339	0.999911		LOC100749985	49.4426	-0.241845	0.321856	-0.751406	0.452408	0.999298		LOC100749239	8502.33	-0.475218	0.333348	-1.42559	0.153986	0.839027
LOC100740488	177.427	-0.027345	0.278167	-0.0983042	0.921691	0.999911		LOC100747432	163.031	0.0618851	0.295512	0.209417	0.834123	0.999298		LOC100740286	2469.56	-0.547751	0.363353	-1.50749	0.131685	0.839027
LOC100743174	13.5284	-0.107772	0.524332	-0.205542	0.837148	0.999911		LOC100750103	2147.47	0.303001	0.449258	0.674448	0.500026	0.999298		LOC105680510	66.7813	-0.607233	0.442561	-1.37209	0.170036	0.839027
LOC100744720	1207.17	0.0904218	0.171297	0.527866	0.597592	0.999911		LOC117152593	0.218241	-1.36146	4.40736	-0.308906	0.757393	0.999298		LOC100742943	978.432	0.229081	0.156572	1.4631	0.14344	0.839027
LOC100745688	419.426	-0.0188546	0.284485	-0.0662762	0.947158	0.999911		LOC100747549	127.513	0.19567	0.586054	0.333877	0.738472	0.999298		LOC100748926	494.396	0.427775	0.300459	1.42374	0.154522	0.839027
LOC100746807	3720.11	0.16426	0.227358	0.722473	0.470004	0.999911		LOC112214114	0.890579	-2.03641	2.98394	-0.682455	0.494951	0.999298		LOC100743013	4678.85	-0.341177	0.221689	-1.53899	0.123807	0.839027
LOC100740248	1429.25	0.060917	0.249513	0.244144	0.80712	0.999911		LOC100740004	5342.8	0.282003	0.279007	1.01074	0.312142	0.999298		LOC100746056	1903.37	-0.428824	0.283175	-1.51434	0.129939	0.839027
LOC100741209	2478.4	0.187281	0.189403	0.988798	0.322762	0.999911		LOC100740127	3500.39	0.113532	0.299125	0.379546	0.704282	0.999298		LOC105680538	334.998	-0.46712	0.299695	-1.55865	0.119079	0.839027
LOC100742170	2874.84	-0.086837	0.274021	-0.316899	0.751321	0.999911		LOC100740247	431.802	0.0749892	0.349457	0.214588	0.830088	0.999298		LOC100745731	3216.25	0.205706	0.138115	1.48938	0.136386	0.839027
LOC100742618	1091.12	0.0611796	0.215046	0.284495	0.776031	0.999911		LOC105682113	651.408	-0.266174	0.276982	-0.960978	0.336563	0.999298		LOC100745334	542.336	-0.495045	0.347335	-1.42527	0.154081	0.839027
LOC105682145	325.911	-0.0633865	0.218787	-0.289717	0.772032	0.999911		LOC100747671	7047.36	-0.23491	0.322355	-0.728731	0.466166	0.999298		LOC100746846	2296.07	-0.436547	0.298812	-1.46094	0.144032	0.839027
LOC100740608	1295.93	0.148864	0.442093	0.336725	0.736324	0.999911		LOC100740367	765.639	-0.373942	0.366959	-1.01903	0.308188	0.999298		LOC112212570	26.0258	0.915655	0.665228	1.37645	0.168681	0.839027
LOC100742739	2206.72	-0.137375	0.143401	-0.957979	0.338073	0.999911		LOC100747793	5758.15	-0.193888	0.164792	-1.17657	0.239369	0.999298		LOC100745529	7131.33	-0.498607	0.358864	-1.3894	0.16471	0.839027
LOC100743295	1045.52	0.1345	0.245546	0.547759	0.583857	0.999911		LOC100740486	1024.67	0.117938	0.161107	0.73205	0.464138	0.999298		LOC112212550	33.0439	0.638499	0.461514	1.38349	0.166515	0.839027
LOC100740731	956.25	0.134025	0.267254	0.50149	0.616027	0.999911		LOC112214107	378.692	0.334357	0.291835	1.14571	0.251917	0.999298		LOC100748211	2111.3	0.314423	0.218358	1.43994	0.149884	0.839027
LOC100742856	3527.52	0.203379	0.41504	0.490022	0.624118	0.999911		LOC100740694	1723.46	-0.303986	0.394301	-0.770948	0.440738	0.999298		LOC100748522	516.6	-0.467101	0.314129	-1.48697	0.137022	0.839027
LOC100743056	1595.35	0.0330696	0.281163	0.117617	0.906371	0.999911		LOC100740815	1858.26	-0.0169987	0.189228	-0.0898321	0.928421	0.999298		LOC100740136	1571.62	0.349321	0.233382	1.49678	0.134451	0.839027
LOC100743414	565.402	0.184861	0.160334	1.15298	0.248919	0.999911		LOC100740934	1467.24	-0.02577	0.313682	-0.0821535	0.934525	0.999298		LOC100749285	476.211	0.359767	0.254608	1.41302	0.157649	0.839027
LOC100740851	1982.64	0.0851888	0.271711	0.313527	0.75388	0.999911		LOC100747915	3765.45	0.133369	0.144007	0.926135	0.354376	0.999298		LOC100749756	771.385	-0.413441	0.280876	-1.47197	0.141029	0.839027
LOC100743533	663.807	-0.0670996	0.235336	-0.285122	0.77555	0.999911		LOC100741055	529.113	0.50662	0.394842	1.2831	0.199459	0.999298		LOC105680536	1056.36	0.398139	0.260453	1.52864	0.126354	0.839027
LOC100743731	3170.69	-0.00672757	0.377066	-0.0178419	0.985765	0.999911		LOC112214101	73.1703	0.319376	0.277196	1.15217	0.249253	0.999298		LOC100743305	1176.16	-0.329526	0.212954	-1.5474	0.121766	0.839027
LOC100743849	291.795	0.113409	0.314638	0.360442	0.718517	0.999911		LOC100741413	951.145	-0.113999	0.312829	-0.364412	0.715551	0.999298		LOC100744248	1193.57	-0.584027	0.421381	-1.38598	0.165752	0.839027
LOC100743967	1137.95	0.379539	0.271214	1.39941	0.161692	0.999911		LOC100741291	338.423	-0.0109242	0.187235	-0.0583448	0.953474	0.999298		LOC105680535	442.226	-0.430163	0.30232	-1.42287	0.154773	0.839027
LOC100740971	1635.95	-0.0615237	0.196794	-0.31263	0.754562	0.999911		LOC100741176	1555.25	-0.253574	0.336109	-0.754439	0.450586	0.999298		LOC100745407	1416.51	-0.336772	0.232972	-1.44555	0.148305	0.839027
LOC112214138	5.7764	0.311224	0.894719	0.347846	0.727956	0.999911		LOC100741533	723.663	0.0475662	0.187246	0.25403	0.799472	0.999298		LOC100747086	21019.3	-0.85048	0.575644	-1.47744	0.139558	0.839027
LOC100744165	929.642	0.0394301	0.171232	0.230272	0.81788	0.999911		LOC100741654	248.88	0.172394	0.207241	0.831853	0.405492	0.999298		LOC100743548	1280.81	-0.47335	0.344584	-1.37368	0.16954	0.839027
LOC100744356	585.964	-0.251827	0.267974	-0.939744	0.347349	0.999911		LOC100741774	232.829	-0.442821	0.472068	-0.938045	0.348222	0.999298		LOC100740532	1535.35	-0.423876	0.296562	-1.4293	0.152918	0.839027
LOC100744839	1219.66	0.192661	0.177509	1.08536	0.277763	0.999911		LOC100741890	852.747	0.0153819	0.130293	0.118056	0.906023	0.999298		LOC117151470	51.9804	0.620297	0.41055	1.51089	0.130816	0.839027
LOC100745081	821.457	0.191483	0.146015	1.31139	0.189726	0.999911		LOC100742009	28270.3	0.292877	0.171803	1.70473	0.0882449	0.999298		LOC100745939	4012.14	0.401118	0.257828	1.55576	0.119765	0.839027
LOC100744959	787.403	0.1111	0.214157	0.518778	0.603916	0.999911		LOC100748034	716.829	-0.0728171	0.189001	-0.385273	0.700035	0.999298		LOC100746180	476.283	-0.350699	0.228634	-1.53389	0.125057	0.839027
LOC112214146	0.637553	-0.592459	2.794	-0.212047	0.83207	0.999911		LOC100742248	330.496	-0.282361	0.252497	-1.11828	0.263449	0.999298		LOC105680548	3848.57	-0.272822	0.198963	-1.37122	0.170307	0.839027
LOC100745203	1416.79	0.301373	0.407846	0.738938	0.459945	0.999911		LOC100742131	250.32	0.122744	0.259306	0.473357	0.635959	0.999298		LOC100742827	1200.86	-0.34476	0.241123	-1.42981	0.152771	0.839027
LOC100745328	411.156	-0.172963	0.179301	-0.964649	0.334721	0.999911		LOC100742371	376.008	-0.149218	0.195168	-0.764563	0.444532	0.999298		LOC100742141	2385.62	-0.364492	0.245071	-1.48729	0.136937	0.839027
LOC100745449	256.108	0.110037	0.217884	0.505027	0.61354	0.999911		LOC100742497	2517.39	0.115296	0.141988	0.812008	0.416787	0.999298		LOC100742179	179.898	0.630346	0.426117	1.47928	0.139066	0.839027
LOC100741090	215.053	-0.328621	0.214649	-1.53097	0.125777	0.999911		LOC100742697	1732.21	0.0909516	0.138887	0.654863	0.512556	0.999298		LOC100743974	1012.88	-0.263262	0.188855	-1.39399	0.16332	0.839027
LOC117151132	4.51881	1.38331	1.02019	1.35594	0.17512	0.999911		LOC100748153	1158.76	0.114465	0.138078	0.828985	0.407113	0.999298		LOC100744174	4830.52	-0.306513	0.20421	-1.50097	0.133364	0.839027
LOC117151129	6.31328	-1.2151	0.831277	-1.46173	0.143815	0.999911		LOC100743054	1040.66	0.0199825	0.129562	0.154231	0.877428	0.999298		LOC100741899	256.645	0.341476	0.229684	1.48672	0.137089	0.839027
LOC100741328	704.87	0.176605	0.251225	0.702974	0.482072	0.999911		LOC117152588	226.116	-0.0417164	0.333049	-0.125256	0.900321	0.999298		LOC100742258	13.6518	0.81327	0.590035	1.37834	0.168098	0.839027
LOC100745566	1157.71	0.0184922	0.155044	0.119271	0.905061	0.999911		LOC100742933	2283.34	0.0377177	0.165497	0.227905	0.81972	0.999298		LOC100743549	2639.34	-0.700514	0.470359	-1.48932	0.136403	0.839027
LOC100741450	3533.81	0.266737	0.292108	0.913146	0.361166	0.999911		LOC100748278	460.285	0.320913	0.277531	1.15631	0.247553	0.999298		LOC100744411	2433.12	0.347973	0.251917	1.3813	0.167188	0.839027
LOC100745810	2309.31	-0.0322312	0.152452	-0.211418	0.832561	0.999911		LOC117152590	4.46133	-0.0651554	1.15715	-0.0563068	0.955097	0.999298		LOC117151485	9821.93	0.709948	0.473756	1.49855	0.13399	0.839027
LOC105682142	61.0514	0.0382826	0.323742	0.11825	0.905869	0.999911		LOC100742816	87903.2	-0.264225	0.33066	-0.799084	0.424242	0.999298		LOC112212614	318.203	0.426502	0.299142	1.42575	0.153941	0.839027
LOC100746004	3223.24	0.305026	0.271539	1.12333	0.261299	0.999911		LOC100607968	28.205	-0.058578	0.48076	-0.121845	0.903022	0.999298		LOC105680572	31.1731	-0.961712	0.657181	-1.46339	0.143361	0.839027
LOC117151131	6.55796	-0.337252	1.08951	-0.309544	0.756908	0.999911		LOC100748394	3.94611	0.180332	1.38585	0.130124	0.896469	0.999298		LOC100744686	1127.69	0.369702	0.264465	1.39792	0.162136	0.839027
[truncated: 10,987 more rows]

## Sheet: Iteration2
DESeq2 results for iteration including read counts from B. impatiens colonies 142, 81 and 109
[truncated: 12,952 more rows]

[truncated: 1 more sheets: Iteration3]
