# Supplementary material for: Pesticide and Pathogen Exposure Causes Idiosyncratic Gene Expression Responses Across Four Diverse North American Bumble Bee Species
Source: Mol Ecol. 2025 Aug 8;34(17):e70042. doi: 10.1111/mec.70042 (PMC12376964; doi:10.1111/mec.70042)
Supplement: Supplementary file 4 — Table S3. [file MEC-34-e70042-s007.xlsx]

## Sheet: BoccNosema
DESeq2 results including read counts from all B. occidentaliscolonies (control vs. Nosema treatment comparison)
	baseMean	log2FoldChange	lfcSE	stat	pvalue	padj
LOC100742489	98.3481	28.1586	4.24211	6.63787	3.18251e-11	3.95777e-07
LOC112213108	82.9545	-2.48104	0.470058	-5.27816	1.30486e-07	0.000811363
LOC105681470	5.47891	-22.106	4.32794	-5.10774	3.26039e-07	0.00135154
LOC117151603	0.817758	-20.2027	4.29932	-4.69906	2.61367e-06	0.0081259
LOC112213590	4.6346	-20.0852	4.32794	-4.64082	3.47023e-06	0.00863115
LOC105681542	0.548395	-18.3017	4.05086	-4.51797	6.24364e-06	0.012941
LOC112214163	4.32121	16.1215	3.59577	4.48345	7.34468e-06	0.0130484
LOC112214058	0.455895	15.1205	3.51788	4.29819	1.72196e-05	0.0267679
LOC105680302	0.28669	-18.1065	4.29969	-4.21113	2.54101e-05	0.0316
LOC100740135	3008.53	2.03556	0.483234	4.21237	2.52704e-05	0.0316
LOC105680379	4820.88	8.18176	1.97597	4.14063	3.46352e-05	0.0391567
LOC112212712	0.494889	-17.6204	4.28851	-4.10874	3.97819e-05	0.0412273
LOC100741653	0.291203	-17.5638	4.30425	-4.08057	4.49258e-05	0.0429768
LOC100744219	26.7683	-2.43544	0.60281	-4.04015	5.34177e-05	0.0442868
LOC112213962	0.654178	17.3151	4.26968	4.05535	5.00585e-05	0.0442868
LOC100744719	994.328	1.42772	0.359548	3.97086	7.16125e-05	0.0556608
LOC117151262	22.9892	2.80026	0.71111	3.93788	8.22049e-05	0.0601353
LOC100746596	172.059	-2.27086	0.590909	-3.84299	0.000121544	0.0629803
LOC100747878	160360	-1.84642	0.479305	-3.85228	0.000117022	0.0629803
LOC100747997	225327	-1.99841	0.517576	-3.86109	0.000112882	0.0629803
LOC100748120	74574.9	-1.82121	0.471934	-3.85903	0.000113839	0.0629803
LOC105680315	22128.5	-2.80949	0.724485	-3.87791	0.000105358	0.0629803
LOC100749590	45.858	-2.11876	0.546765	-3.87508	0.000106589	0.0629803
LOC105680871	41.9461	-3.4476	0.896904	-3.84389	0.000121099	0.0629803
LOC100745365	1.06334	11.2789	2.9429	3.83257	0.000126813	0.063082
LOC105680523	0.456683	-16.1923	4.3129	-3.75438	0.000173768	0.0800364
LOC112212610	5.06478	-16.1822	4.30868	-3.75571	0.000172852	0.0800364
LOC112212197	131.584	2.41434	0.649213	3.71888	0.00020011	0.0888774
LOC117152374	0.184647	15.8649	4.30145	3.68827	0.000225782	0.0968217
LOC100743127	6419.9	-0.971171	0.268236	-3.62058	0.00029394	0.0968523
LOC105680305	15808.5	-2.0313	0.556398	-3.6508	0.000261423	0.0968523
LOC100745651	32429	7.13491	1.95669	3.64641	0.000265926	0.0968523
LOC112212670	16.9274	-1.77025	0.487043	-3.6347	0.000278306	0.0968523
LOC100745260	42.4244	1.06623	0.294586	3.61942	0.000295261	0.0968523
LOC100741310	1971.21	1.41999	0.38837	3.65628	0.000255901	0.0968523
LOC100749299	6770.99	4.71275	1.29543	3.63798	0.000274782	0.0968523
LOC100740058	59.0842	7.0562	1.95349	3.61209	0.000303734	0.0968523
LOC100742878	128.372	-1.84963	0.511525	-3.61592	0.000299284	0.0968523
LOC117152496	12.5311	3.24436	0.891302	3.64002	0.000272618	0.0968523
LOC100745774	7909.35	6.1525	1.72506	3.56655	0.000361709	0.112455
LOC117151263	67.2074	2.36473	0.669655	3.53127	0.000413573	0.119609
LOC100744531	464.704	1.1952	0.338229	3.53369	0.000409795	0.119609
LOC100748899	390.642	-3.13923	0.887242	-3.53819	0.00040288	0.119609
LOC100746041	351.25	-1.33487	0.380402	-3.50909	0.000449638	0.127084
LOC100742651	141.844	-2.11059	0.605416	-3.48618	0.000489964	0.135404
LOC100745787	1694.78	0.694369	0.200121	3.46975	0.000520938	0.140834
LOC100749790	52.5566	1.16868	0.338485	3.45266	0.000555079	0.145551
LOC112213394	0.631071	-14.9289	4.32794	-3.44942	0.000561792	0.145551
LOC117151845	16.9001	2.12866	0.621499	3.42504	0.000614719	0.152893
LOC105681244	12.4834	14.7387	4.29941	3.42807	0.000607892	0.152893
LOC112213397	0.225605	14.6051	4.29563	3.39999	0.000673895	0.164325
LOC112212091	0.358723	-14.6695	4.32794	-3.38949	0.000700231	0.167463
LOC100741862	13324.6	2.24942	0.664812	3.38354	0.000715566	0.167901
LOC100744706	21127.3	-1.37157	0.40741	-3.36656	0.000761129	0.172098
LOC105681810	82.4417	0.970301	0.288169	3.36713	0.000759554	0.172098
LOC100747990	360.045	0.877982	0.263188	3.33595	0.000850075	0.175841
LOC117151807	7.62182	11.3594	3.40105	3.33997	0.000837874	0.175841
LOC117151890	0.395505	14.3579	4.28756	3.34873	0.000811815	0.175841
LOC105681215	147.57	-2.62735	0.787702	-3.33547	0.000851564	0.175841
LOC105681304	133.657	-1.27939	0.383981	-3.33191	0.000862522	0.175841
LOC100744749	5282.99	5.49638	1.64947	3.33221	0.000861594	0.175841
LOC105680514	36.7973	-1.32868	0.399821	-3.32318	0.000889977	0.178512
LOC105681326	1738.53	-2.74819	0.828662	-3.31642	0.000911798	0.179986
LOC100748201	4123.71	7.27681	2.20449	3.3009	0.00096374	0.187267
LOC100750166	42.6462	1.78866	0.543961	3.28822	0.00100822	0.189973
LOC112214011	0.249017	14.12	4.29374	3.2885	0.00100723	0.189973
LOC100750192	285.451	-0.521037	0.160302	-3.25035	0.00115262	0.21394
LOC100746797	41.2009	1.08722	0.336045	3.23533	0.00121504	0.215861
LOC100748354	802.112	-1.25546	0.387078	-3.24342	0.00118103	0.215861
LOC100749361	117.259	-1.47672	0.455955	-3.23874	0.0012006	0.215861
LOC100742852	103.703	1.53684	0.479614	3.20432	0.00135382	0.224481
LOC100745696	955.223	0.826782	0.257924	3.20553	0.00134814	0.224481
LOC105680589	0.869599	13.854	4.30958	3.21469	0.00130584	0.224481
LOC100748292	69205	-1.23899	0.384902	-3.21897	0.00128652	0.224481
LOC100740593	8503.93	5.33069	1.65981	3.21162	0.00131987	0.224481
LOC100744289	1665.71	1.31156	0.412337	3.1808	0.00146869	0.240325
LOC100744400	5234.81	7.01884	2.21661	3.16648	0.00154298	0.249201
LOC100745085	26880.7	-1.44948	0.459341	-3.15556	0.00160192	0.254156
LOC100749484	117.822	1.96946	0.624577	3.15327	0.00161453	0.254156
LOC112212433	26.1618	0.982614	0.314465	3.12472	0.00177976	0.276664
LOC100746106	570.746	5.79926	1.86527	3.10907	0.00187675	0.286519
LOC100740515	241.068	-2.16552	0.696954	-3.10711	0.00188923	0.286519
LOC100749905	360.847	1.34951	0.435328	3.09997	0.00193538	0.289981
LOC100750126	4780.83	-0.935199	0.302328	-3.09332	0.00197929	0.293029
LOC100741667	1613.05	-1.40776	0.456846	-3.08148	0.00205972	0.301349
LOC100749455	302.998	0.6261	0.203965	3.06965	0.00214309	0.309901
LOC100742319	3865.36	4.33679	1.41731	3.05987	0.00221432	0.316521
LOC100746761	9269.2	5.76624	1.89063	3.0499	0.0022892	0.316747
LOC100742100	2713.98	3.93507	1.2904	3.04949	0.00229231	0.316747
LOC100741875	5168.76	4.72578	1.54711	3.05459	0.0022537	0.316747
LOC105680541	4746.33	-1.90688	0.62606	-3.04585	0.00232024	0.317083
LOC112212567	319.028	0.82729	0.272912	3.03134	0.00243467	0.325565
LOC100750129	2942.71	-1.0075	0.332135	-3.0334	0.00241815	0.325565
LOC100748024	5.24637	3.37719	1.11539	3.02782	0.00246323	0.32588
LOC100748355	23.3957	-2.04223	0.675722	-3.02229	0.0025087	0.326048
LOC100741997	9970.06	-0.878844	0.290883	-3.0213	0.00251694	0.326048
LOC100740982	367.969	0.861568	0.286635	3.0058	0.00264884	0.336132
LOC117151569	67.6232	1.02866	0.342008	3.0077	0.00263232	0.336132
LOC100748275	3960.41	0.442843	0.148087	2.99042	0.00278592	0.34514
LOC100743085	133.2	1.48586	0.496464	2.99289	0.00276347	0.34514
LOC105681895	4470.85	5.37375	1.79811	2.98855	0.00280308	0.34514
LOC100740782	37.1097	5.1645	1.73173	2.98229	0.00286105	0.348824
LOC100740522	1891.44	0.817236	0.276288	2.95792	0.00309726	0.350057
LOC105680382	6185.61	2.39225	0.804904	2.9721	0.00295772	0.350057
LOC100740046	25598.2	-1.49789	0.506047	-2.95999	0.00307652	0.350057
LOC112213348	61.9369	-1.51031	0.5108	-2.95675	0.00310897	0.350057
LOC100744622	2134.75	-1.00904	0.341124	-2.958	0.00309647	0.350057
LOC100746585	11.5726	-1.85943	0.625733	-2.9716	0.00296254	0.350057
LOC100742073	801.598	1.31884	0.446276	2.95522	0.0031245	0.350057
LOC105681509	21505	-1.40882	0.473367	-2.97618	0.00291868	0.350057
LOC100749065	189.671	0.781315	0.264312	2.95603	0.00311623	0.350057
LOC100747334	113.328	-1.50556	0.51012	-2.95138	0.00316354	0.351266
LOC100746049	343.907	-0.822956	0.279144	-2.94814	0.00319688	0.351826
LOC112214114	2.16599	12.7438	4.32794	2.94453	0.00323443	0.352837
LOC100741095	3863.34	-1.10771	0.378075	-2.92987	0.00339109	0.366709
LOC100748684	726.301	-1.51177	0.518134	-2.91772	0.00352597	0.378009
LOC100747402	405.405	0.916014	0.31459	2.91177	0.00359383	0.378657
LOC100743549	3334.82	-1.71248	0.588497	-2.90992	0.00361523	0.378657
LOC100749733	628.547	1.01809	0.349955	2.90922	0.00362337	0.378657
LOC100743695	6346.84	-1.26058	0.435268	-2.8961	0.00377826	0.378783
LOC100743092	574.351	-2.39939	0.826987	-2.90136	0.00371545	0.378783
LOC100747959	6466.11	-1.02745	0.355373	-2.8912	0.00383778	0.378783
LOC105680568	108.175	-3.53466	1.2205	-2.89608	0.00377852	0.378783
LOC100748185	1660.3	-2.14234	0.740845	-2.89176	0.00383093	0.378783
LOC100747145	9.77929	4.20734	1.44958	2.90245	0.00370258	0.378783
LOC105681633	19.7305	1.73918	0.601543	2.89121	0.00383766	0.378783
LOC100740997	466.359	-1.75949	0.611042	-2.8795	0.00398312	0.390032
LOC100740324	29.2781	1.01654	0.35692	2.84808	0.00439837	0.390701
LOC112211989	35.7909	0.931544	0.324933	2.86688	0.00414539	0.390701
LOC100749906	133.487	2.42805	0.850552	2.85468	0.00430806	0.390701
LOC100745608	81.9967	2.48236	0.868371	2.85864	0.00425464	0.390701
LOC100748956	21.7924	1.30107	0.456141	2.85235	0.00433967	0.390701
LOC100747400	2354.29	2.26615	0.792348	2.86004	0.00423586	0.390701
LOC100746492	187.887	0.771984	0.270338	2.85563	0.0042952	0.390701
LOC100743386	4956.89	-1.30328	0.457559	-2.84834	0.00439473	0.390701
LOC100749416	821.584	1.98531	0.693979	2.86076	0.00422625	0.390701
LOC105680986	256.08	-3.59445	1.2592	-2.85454	0.00430991	0.390701
LOC100744499	4067.62	-1.14871	0.402479	-2.85409	0.00431609	0.390701
LOC100744819	142.326	-1.64604	0.575709	-2.85916	0.00424764	0.390701
LOC100746902	266.47	0.673354	0.235146	2.86355	0.00418919	0.390701
LOC100749035	2190.54	-0.6677	0.2354	-2.83644	0.00456189	0.402352
LOC105680374	10.2881	-3.01244	1.06373	-2.83195	0.00462651	0.404055
LOC100741508	117.569	-1.7185	0.607116	-2.83059	0.00464618	0.404055
LOC100743616	19715.3	0.391088	0.138583	2.82204	0.00477185	0.412103
LOC105680427	185.963	0.996385	0.353535	2.81835	0.00482706	0.413995
LOC100744995	1754.18	-2.17966	0.776183	-2.80818	0.00498228	0.419705
LOC100747235	412.093	-1.87406	0.672484	-2.78677	0.00532365	0.419705
LOC100742137	740.51	-1.58466	0.56987	-2.78075	0.00542335	0.419705
LOC100747042	7408.58	-1.36516	0.489152	-2.79088	0.00525648	0.419705
LOC100740331	69.541	-0.698247	0.249023	-2.80395	0.00504814	0.419705
LOC100741613	4313.16	0.813679	0.291444	2.79189	0.00524019	0.419705
LOC105680383	20.6749	2.54189	0.909828	2.79382	0.00520896	0.419705
LOC100750149	2727.47	-1.01385	0.361936	-2.80118	0.00509166	0.419705
LOC100746497	2269.15	-1.12561	0.403497	-2.78963	0.00527683	0.419705
LOC100747209	958.528	-1.10467	0.397345	-2.78014	0.00543362	0.419705
LOC100741943	91.1702	-1.76999	0.633961	-2.79195	0.00523914	0.419705
LOC105680900	53814.5	-1.16572	0.417969	-2.78902	0.00528686	0.419705
LOC100743991	12.0138	-3.55899	1.27805	-2.78471	0.00535756	0.419705
LOC100743802	1571.66	-0.8294	0.296875	-2.79377	0.00520977	0.419705
LOC100741712	267.017	-0.945833	0.339043	-2.78972	0.00527539	0.419705
LOC100746163	151514	-1.02406	0.368257	-2.78082	0.00542215	0.419705
LOC100744005	42.7421	1.07349	0.387049	2.77353	0.00554516	0.423065
LOC100742514	348.232	-1.28316	0.462506	-2.77436	0.00553103	0.423065
LOC100746894	1279.27	-1.6452	0.594433	-2.76768	0.00564565	0.427401
LOC100740668	5583.18	-1.13807	0.411414	-2.76624	0.00567073	0.427401
LOC112212653	48.3469	1.55686	0.564145	2.75967	0.00578597	0.433271
LOC117151728	9.37976	1.8135	0.657576	2.75785	0.0058183	0.433271
LOC100749706	2492.64	-0.448229	0.162858	-2.75226	0.00591848	0.436061
LOC105680636	41.2684	-1.13409	0.41212	-2.75185	0.00592589	0.436061
LOC100747748	327.107	-1.02358	0.37614	-2.72127	0.00650309	0.437631
LOC105681482	301.741	-3.03456	1.10962	-2.73478	0.00624224	0.437631
LOC100741929	797.526	-1.32482	0.487505	-2.71755	0.00657678	0.437631
LOC100749278	27.4246	1.0117	0.370161	2.73313	0.00627354	0.437631
LOC100744762	212024	-1.09508	0.403155	-2.71627	0.00660227	0.437631
LOC112212749	38.6309	1.02304	0.37619	2.71949	0.00653827	0.437631
LOC105680703	39.2829	-0.966707	0.355711	-2.71767	0.00657427	0.437631
LOC100748817	6379.51	-1.32483	0.482209	-2.74742	0.00600667	0.437631
LOC105680782	27129.2	-5.26666	1.93328	-2.72421	0.00644551	0.437631
LOC100744372	11.523	-1.48557	0.547407	-2.71383	0.00665103	0.437631
LOC100741190	433.763	-0.858517	0.314361	-2.73099	0.0063144	0.437631
LOC100749177	28.1897	2.22751	0.820754	2.71398	0.00664797	0.437631
LOC105681099	16.5044	3.0484	1.11338	2.73797	0.00618195	0.437631
LOC100746898	186.225	-0.792698	0.291826	-2.71634	0.00660078	0.437631
LOC100749931	231.811	1.40654	0.51411	2.73588	0.00622136	0.437631
LOC100742325	2293.94	-1.28164	0.468255	-2.73706	0.00619914	0.437631
LOC100742605	341.573	-0.897545	0.327877	-2.73745	0.00619182	0.437631
LOC100747426	62.3122	0.78338	0.288106	2.71907	0.00654661	0.437631
LOC100744953	1243.22	-1.93303	0.709418	-2.72481	0.00643391	0.437631
LOC100749544	25385.9	-1.22616	0.450823	-2.71983	0.00653152	0.437631
LOC105680613	1860.05	4.51471	1.66556	2.71063	0.00671563	0.439368
LOC100745968	126.002	0.743453	0.274449	2.7089	0.00675074	0.439368
LOC100748284	0.377052	11.6933	4.32096	2.70618	0.00680625	0.439368
LOC100744542	443.372	-1.16934	0.432199	-2.70557	0.00681876	0.439368
LOC100743649	5473.96	0.419383	0.155324	2.70005	0.00693296	0.443751
LOC100748471	365.827	1.58343	0.586708	2.69884	0.00695813	0.443751
LOC100741816	30.2072	2.69814	1.00136	2.69447	0.00705	0.445045
LOC117151865	133.196	1.96013	0.727214	2.69539	0.0070306	0.445045
LOC100749444	3254.64	3.45313	1.284	2.68935	0.00715912	0.449651
LOC105682176	7.35175	11.5687	4.32794	2.67303	0.00751691	0.45138
LOC100749742	917.233	0.448163	0.167116	2.68174	0.00732393	0.45138
LOC105681032	405.675	-0.813279	0.304672	-2.66935	0.00759972	0.45138
LOC100741891	850.724	-0.605553	0.226382	-2.67492	0.00747465	0.45138
LOC100743542	3.97923	-2.57555	0.965797	-2.66677	0.00765851	0.45138
LOC100749911	281.383	-1.96619	0.737228	-2.66701	0.00765303	0.45138
LOC100741739	859.617	0.955051	0.357275	2.67316	0.00751412	0.45138
LOC100749912	16.3501	-2.67133	0.999292	-2.67323	0.00751254	0.45138
LOC100746259	13100.6	-0.768116	0.287039	-2.676	0.00745057	0.45138
LOC100744373	39.5651	1.36582	0.510184	2.6771	0.00742615	0.45138
LOC112213491	97.0232	0.940263	0.351994	2.67125	0.00755697	0.45138
LOC112213902	41.8465	0.737123	0.275972	2.67101	0.00756236	0.45138
LOC100740074	8691.56	-1.40448	0.524278	-2.67889	0.00738668	0.45138
LOC100748873	14.2565	2.22449	0.837669	2.65557	0.00791743	0.464362
LOC100740747	951.435	-0.775584	0.292228	-2.65404	0.00795345	0.464362
LOC117152326	4.21718	2.58773	0.976578	2.64979	0.0080542	0.468047
LOC100748555	273.593	0.664527	0.25104	2.64709	0.0081187	0.469601
LOC100743192	369.851	1.30262	0.492812	2.64323	0.0082119	0.472793
LOC117152322	36.2887	1.04014	0.393843	2.641	0.00826613	0.473722
LOC105682185	1143.95	1.53562	0.58204	2.63834	0.00833136	0.47527
LOC100747697	9914.86	-1.07758	0.408688	-2.63667	0.0083723	0.475424
LOC100749126	405.741	0.594744	0.22574	2.63465	0.00842244	0.476097
LOC100750103	1237.69	0.529577	0.201252	2.63141	0.0085032	0.476332
LOC100744262	3.20792	-3.17245	1.20492	-2.63292	0.00846547	0.476332
LOC100748794	1543.79	-0.862818	0.329312	-2.62006	0.00879137	0.477887
LOC100749984	1773.34	-1.20677	0.460966	-2.61793	0.00884658	0.477887
LOC100740575	2628.31	-0.558428	0.213525	-2.61529	0.00891524	0.477887
LOC100749709	133.018	-1.2991	0.496049	-2.61889	0.00882176	0.477887
LOC100749115	3388.75	1.47552	0.562407	2.62358	0.00870104	0.477887
LOC100744539	263.696	-1.03073	0.392926	-2.62322	0.00871019	0.477887
LOC105681169	1043.2	-2.2115	0.842286	-2.6256	0.00864966	0.477887
LOC112213463	22.1036	0.958451	0.366033	2.61848	0.00883215	0.477887
LOC100744033	197.453	-1.10932	0.424056	-2.61598	0.00889721	0.477887
LOC100747300	2821	-1.25554	0.477688	-2.62836	0.00857971	0.477887
LOC100745562	1143.59	-0.950919	0.36389	-2.6132	0.00896984	0.478751
LOC100740391	13.3622	3.54689	1.35826	2.61134	0.00901877	0.479305
LOC117151652	15.1672	1.63721	0.627903	2.60743	0.00912249	0.482754
LOC100745790	957.626	1.04185	0.400131	2.60376	0.00922074	0.485886
LOC117151485	221.059	1.3414	0.515701	2.60112	0.00929195	0.487573
LOC100743002	9041.4	-1.31072	0.511297	-2.56351	0.0103619	0.488811
LOC100745114	536.708	0.263199	0.102553	2.56647	0.0102738	0.488811
LOC100742459	1501.65	-0.992452	0.385567	-2.57401	0.0100527	0.488811
LOC100748515	414.186	1.33544	0.515174	2.5922	0.00953644	0.488811
LOC100748755	1290.04	1.07316	0.413356	2.5962	0.00942605	0.488811
LOC100745247	99357.6	-1.13676	0.445172	-2.55352	0.0106639	0.488811
LOC100742092	236.102	-0.914832	0.356964	-2.56282	0.0103827	0.488811
LOC100745009	58.4162	0.62569	0.241497	2.59088	0.00957314	0.488811
LOC100740977	1154.58	-0.58512	0.229507	-2.54947	0.0107887	0.488811
LOC100744320	3985.78	0.687915	0.267169	2.57483	0.0100289	0.488811
LOC105680546	10.679	-1.63104	0.64016	-2.54786	0.0108386	0.488811
LOC100749675	170.761	-0.630483	0.24423	-2.58151	0.00983681	0.488811
LOC100741257	166.052	0.835711	0.32444	2.57586	0.0099991	0.488811
LOC100741622	1246.08	1.50297	0.589414	2.54994	0.0107742	0.488811
LOC100749558	6900.21	-1.38883	0.544454	-2.55087	0.0107453	0.488811
LOC100740017	178.458	0.643494	0.250578	2.56804	0.0102276	0.488811
LOC100746537	74.4628	0.72081	0.280394	2.57071	0.0101491	0.488811
LOC100746734	1202.34	0.459998	0.179568	2.56169	0.0104163	0.488811
LOC100749358	669.449	1.96785	0.766686	2.56669	0.0102673	0.488811
LOC100744540	10.6005	-2.1375	0.836998	-2.55376	0.0106566	0.488811
LOC100744301	3348.06	0.915899	0.359097	2.55056	0.010755	0.488811
LOC100741432	156.564	0.920313	0.356916	2.57851	0.00992268	0.488811
LOC100748412	670.275	1.94871	0.760417	2.56269	0.0103865	0.488811
LOC100749920	124.83	-0.972721	0.378177	-2.57213	0.0101074	0.488811
LOC100749258	71.6844	-1.9459	0.762698	-2.55133	0.0107311	0.488811
LOC100745388	162.838	-2.12563	0.827176	-2.56974	0.0101774	0.488811
LOC112213617	237.771	-1.47267	0.578076	-2.54754	0.0108485	0.488811
LOC112213651	3.70847	-2.65278	1.04117	-2.5479	0.0108375	0.488811
LOC100742683	398.392	-0.620839	0.240706	-2.57925	0.00990162	0.488811
LOC100749853	89.8	-1.19262	0.460166	-2.59171	0.00955011	0.488811
LOC105681513	100.159	-1.93349	0.750069	-2.57775	0.00994462	0.488811
LOC100749616	119.67	0.563276	0.217369	2.59133	0.00956055	0.488811
LOC100745154	1571.6	0.259847	0.101746	2.55388	0.0106531	0.488811
LOC100744789	4525.89	0.706159	0.275301	2.56504	0.0103163	0.488811
LOC100745639	153.475	1.63919	0.639229	2.56432	0.0103379	0.488811
LOC100743046	152.299	-1.11098	0.434182	-2.5588	0.0105035	0.488811
LOC100742963	366.661	1.86255	0.72467	2.57021	0.0101637	0.488811
LOC100742002	17589.4	-1.94561	0.760695	-2.55767	0.0105375	0.488811
LOC105682019	489.308	-1.78876	0.694109	-2.57706	0.00996438	0.488811
LOC100742870	403.787	-0.587076	0.230805	-2.5436	0.0109717	0.492578
LOC100745251	8601.36	4.23446	1.6678	2.53895	0.0111186	0.497378
LOC100745182	154.288	1.02239	0.40293	2.53738	0.0111686	0.497456
LOC100750012	1316.79	0.791307	0.311982	2.53638	0.0112004	0.497456
LOC100747167	45.002	-1.00248	0.395542	-2.53444	0.0112628	0.498448
LOC100747882	34931.5	4.23549	1.67244	2.53252	0.0113246	0.499285
LOC112213432	372.868	1.29358	0.511021	2.53136	0.011362	0.499285
LOC100744637	92.4324	-0.683902	0.270843	-2.52508	0.011567	0.500877
LOC100748404	207.438	-1.17648	0.466324	-2.52288	0.0116399	0.500877
LOC100741544	4344.05	-1.40668	0.556744	-2.52662	0.0115167	0.500877
LOC100749964	62.083	-0.942734	0.373121	-2.52662	0.0115166	0.500877
LOC100748376	3250.65	-0.734795	0.29122	-2.52316	0.0116305	0.500877
LOC100744351	39.306	5.25502	2.07995	2.52651	0.0115201	0.500877
LOC105680991	4.41319	2.63379	1.0449	2.5206	0.0117155	0.502393
LOC100740157	401.471	-0.768596	0.403157	-1.90644	0.0565926	0.506105
LOC100740519	796.154	-0.451967	0.235174	-1.92184	0.0546257	0.506105
LOC100743123	794.456	-0.529322	0.285713	-1.85263	0.0639351	0.506105
LOC100743606	975.707	0.514244	0.262219	1.96113	0.0498642	0.506105
LOC100744309	149.569	1.2503	0.556454	2.24691	0.0246457	0.506105
LOC105680515	3.76338	-1.93236	0.870032	-2.22102	0.0263495	0.506105
LOC100745881	619.268	-0.504199	0.275277	-1.83161	0.0670101	0.506105
LOC100745999	6226.41	-0.662772	0.369943	-1.79155	0.0732044	0.506105
LOC100747149	17.0091	-1.50498	0.632547	-2.37924	0.0173483	0.506105
LOC100740846	288.165	-0.878346	0.378214	-2.32235	0.0202138	0.506105
LOC100748351	4256.59	0.442621	0.240647	1.83929	0.0658722	0.506105
LOC100749106	867.096	-0.430348	0.223946	-1.92166	0.054648	0.506105
LOC100750016	38370.9	-0.910418	0.405918	-2.24286	0.0249056	0.506105
LOC100741684	1449.7	0.925485	0.438148	2.11227	0.0346637	0.506105
LOC100741924	1786.12	0.453617	0.243848	1.86024	0.0628512	0.506105
LOC100745113	2035.54	-0.319662	0.128518	-2.4873	0.0128717	0.506105
LOC100742533	9448.93	-0.721031	0.364483	-1.97823	0.0479028	0.506105
LOC100743960	586.069	-0.532308	0.291448	-1.82642	0.0677864	0.506105
LOC100744391	1192.94	0.346793	0.180279	1.92364	0.0543997	0.506105
LOC112212005	13.0531	1.34606	0.562546	2.39281	0.01672	0.506105
LOC100743168	2200.11	-0.936431	0.426418	-2.19604	0.0280893	0.506105
LOC100743608	981.329	0.563948	0.285528	1.97511	0.0482558	0.506105
LOC100748314	3643.46	-0.616839	0.283812	-2.17341	0.0297495	0.506105
LOC100749896	13.6607	-0.795419	0.435544	-1.82627	0.0678098	0.506105
LOC100740726	878.384	-1.16055	0.533617	-2.17488	0.0296389	0.506105
LOC100741407	364.531	1.06716	0.496897	2.14765	0.0317416	0.506105
LOC117151415	51.9924	4.44757	2.1632	2.05602	0.0397807	0.506105
LOC100747117	1834.72	0.645097	0.35235	1.83084	0.067124	0.506105
LOC100745321	10.7898	1.13885	0.54487	2.09013	0.036606	0.506105
LOC100746044	776.653	-0.851423	0.411033	-2.07142	0.0383194	0.506105
LOC112212429	33.8125	-1.26584	0.536095	-2.36123	0.0182144	0.506105
LOC100746165	471.241	0.501064	0.282319	1.77482	0.0759283	0.506105
LOC100746522	1816.01	1.04438	0.588484	1.77469	0.0759483	0.506105
LOC100748192	1832.81	1.96787	1.0277	1.91482	0.0555152	0.506105
LOC100749149	3045.07	-0.678254	0.358515	-1.89184	0.058512	0.506105
LOC100750100	501.98	0.502425	0.234927	2.13865	0.0324642	0.506105
LOC100742577	2692.1	-0.31443	0.155988	-2.01573	0.0438283	0.506105
LOC100743770	23916.9	-0.838013	0.40619	-2.0631	0.0391027	0.506105
LOC100744393	583.044	-0.596153	0.28554	-2.08781	0.036815	0.506105
LOC100749386	1572.73	0.905764	0.407424	2.22315	0.0262056	0.506105
LOC100749623	401.859	0.370621	0.199784	1.8551	0.0635812	0.506105
LOC100749981	4777.67	-1.14052	0.501415	-2.2746	0.02293	0.506105
LOC100741649	1933.28	-0.770183	0.312373	-2.46558	0.013679	0.506105
LOC100744515	4516.52	-0.434815	0.193676	-2.24507	0.0247639	0.506105
LOC100744752	1616.18	-0.648023	0.315366	-2.05483	0.0398954	0.506105
LOC100741047	578.957	-0.930967	0.475252	-1.95889	0.0501255	0.506105
LOC100746597	1196.27	-0.615023	0.312064	-1.97083	0.0487437	0.506105
LOC105680499	26.0114	-0.718203	0.380051	-1.88975	0.0587909	0.506105
LOC100747832	21861.5	-0.853943	0.387306	-2.20483	0.0274663	0.506105
LOC100747952	3090.32	-0.634121	0.294912	-2.1502	0.0315393	0.506105
LOC100743455	456.747	-0.915695	0.403762	-2.26791	0.0233349	0.506105
LOC100744235	455.35	-0.583182	0.324546	-1.79692	0.0723487	0.506105
LOC105680600	1396.74	2.61465	1.39151	1.87901	0.0602436	0.506105
LOC105680659	2460.27	-0.845423	0.432745	-1.95363	0.0507451	0.506105
LOC100746478	5810	-0.852288	0.44805	-1.90221	0.0571431	0.506105
LOC105680624	1771.95	-1.65155	0.684493	-2.4128	0.0158305	0.506105
LOC100742965	4.52992	1.57564	0.820064	1.92137	0.0546857	0.506105
LOC100748237	2274.08	-0.729933	0.39933	-1.8279	0.0675651	0.506105
LOC100748627	1918.65	-0.674779	0.377708	-1.78651	0.0740169	0.506105
LOC100749821	2407.42	-0.368101	0.19283	-1.90894	0.0562695	0.506105
LOC100750061	313.607	2.42568	1.33078	1.82275	0.0683417	0.506105
LOC117151663	110.489	-0.888357	0.491644	-1.80691	0.0707764	0.506105
LOC100748674	25.5002	0.625472	0.333021	1.87818	0.0603567	0.506105
LOC100749029	218.672	-0.767898	0.370876	-2.0705	0.0384055	0.506105
LOC100742044	514.754	-0.566061	0.306733	-1.84545	0.0649716	0.506105
LOC100742492	483.053	-0.577417	0.30617	-1.88594	0.0593033	0.506105
LOC112212808	15.2965	1.32122	0.689995	1.91483	0.0555141	0.506105
LOC100743725	392.163	0.707622	0.325314	2.1752	0.0296154	0.506105
LOC100744079	50.0579	0.579806	0.27095	2.1399	0.032363	0.506105
LOC100745960	591.008	0.864958	0.464255	1.86311	0.0624467	0.506105
LOC105680869	67.1972	0.612606	0.279316	2.19323	0.0282905	0.506105
LOC100741650	21.5205	1.48693	0.809409	1.83706	0.0662017	0.506105
LOC100746080	251.524	1.82309	0.822706	2.21597	0.0266938	0.506105
LOC100746200	309.465	-0.417305	0.184638	-2.26013	0.0238133	0.506105
LOC100747870	6382.04	-0.769741	0.384917	-1.99976	0.0455262	0.506105
LOC100747627	15917.4	-0.822793	0.410354	-2.00508	0.0449544	0.506105
LOC100742694	133.238	0.831915	0.375675	2.21446	0.0267974	0.506105
LOC100748437	3085.83	-0.737053	0.395487	-1.86366	0.0623697	0.506105
LOC100749030	823.685	2.57842	1.14394	2.25397	0.0241979	0.506105
LOC100740689	925.864	0.952045	0.522063	1.82362	0.0682095	0.506105
LOC100749582	1276.61	0.539662	0.288773	1.86881	0.061649	0.506105
LOC100742167	752.571	1.03037	0.46587	2.21171	0.0269869	0.506105
LOC100742534	1108.34	-0.744527	0.407377	-1.82761	0.067608	0.506105
LOC100742886	4134.65	-0.636212	0.357458	-1.77982	0.0751053	0.506105
LOC100749941	1718.64	-0.790473	0.405747	-1.94819	0.0513921	0.506105
LOC100743845	847.732	-0.571286	0.240198	-2.37839	0.0173883	0.506105
LOC100743963	501.989	-0.556673	0.229114	-2.42968	0.0151124	0.506105
LOC100747429	23.6999	-0.768948	0.412963	-1.86203	0.062599	0.506105
LOC100747913	1239.66	2.76848	1.15584	2.39521	0.0166109	0.506105
LOC100748276	995.134	-0.690608	0.31766	-2.17405	0.0297016	0.506105
LOC105681036	2.71873	-2.03181	1.05967	-1.91741	0.0551861	0.506105
LOC100746680	106.557	-0.95839	0.527607	-1.81648	0.069296	0.506105
LOC100746681	1736.34	-0.92694	0.400699	-2.31331	0.0207058	0.506105
LOC100747353	798.953	-0.511821	0.27218	-1.88045	0.0600467	0.506105
LOC100747587	218.671	-0.786513	0.39699	-1.98119	0.04757	0.506105
LOC100747833	371.354	0.365106	0.185536	1.96785	0.0490857	0.506105
LOC100743815	718.309	-0.343856	0.183128	-1.87768	0.0604246	0.506105
LOC100746122	278.028	1.06836	0.498748	2.14207	0.0321877	0.506105
LOC100743926	24.8516	1.47494	0.724923	2.03461	0.0418901	0.506105
LOC100746243	2207.39	-0.968632	0.418465	-2.31473	0.0206278	0.506105
LOC100746480	278.807	-0.499911	0.256726	-1.94725	0.0515046	0.506105
LOC100748511	603.984	-0.847268	0.458988	-1.84595	0.0648999	0.506105
LOC100740448	2612.63	-0.527684	0.26871	-1.96377	0.0495567	0.506105
LOC100741085	629.338	0.779436	0.346267	2.25097	0.0243873	0.506105
LOC100744875	814.185	0.907735	0.449373	2.02	0.0433832	0.506105
LOC100749192	653.103	-1.34622	0.573373	-2.34789	0.0188801	0.506105
LOC100740204	9269.18	-0.974487	0.400331	-2.43421	0.0149245	0.506105
LOC100744397	1160.14	-0.478437	0.250031	-1.91351	0.0556827	0.506105
LOC100747273	49.8557	0.759315	0.408485	1.85886	0.0630473	0.506105
LOC105681307	1032.7	-0.64258	0.351856	-1.82626	0.0678114	0.506105
LOC100743333	1623.95	-0.263483	0.124795	-2.11132	0.0347447	0.506105
LOC100743530	1112.98	-0.491383	0.276143	-1.77945	0.0751664	0.506105
LOC100743846	2594.74	0.336736	0.17191	1.9588	0.0501365	0.506105
LOC100744836	149.888	-0.692475	0.36293	-1.90801	0.0563896	0.506105
LOC100745357	680.089	0.353082	0.192167	1.83737	0.0661554	0.506105
LOC100742367	1402.51	-0.717366	0.359479	-1.99557	0.0459805	0.506105
LOC100745479	460.324	-0.623292	0.337672	-1.84585	0.0649137	0.506105
LOC100745961	755.687	-0.833214	0.424436	-1.96311	0.0496337	0.506105
LOC100747037	433.115	-0.693741	0.386726	-1.79388	0.0728317	0.506105
LOC100742968	338.769	1.7548	0.735586	2.38558	0.017052	0.506105
LOC100746804	306.911	-0.594601	0.334501	-1.77758	0.0754735	0.506105
LOC100747234	3490.12	-0.554287	0.312796	-1.77204	0.0763879	0.506105
LOC105681528	64.7026	-0.849521	0.466919	-1.81942	0.0688473	0.506105
LOC100747588	9988.42	-0.368319	0.191299	-1.92535	0.0541851	0.506105
LOC100748473	633.445	0.747324	0.354308	2.10925	0.0349231	0.506105
LOC100748676	3784.42	-0.905348	0.368063	-2.45976	0.0139029	0.506105
LOC100749342	2745.9	-0.44978	0.243387	-1.848	0.0646019	0.506105
LOC100744519	102.313	2.23608	1.23274	1.81391	0.0696921	0.506105
LOC100741086	2346.5	-0.751203	0.337056	-2.22872	0.0258325	0.506105
LOC100743531	242.087	-0.441112	0.218431	-2.01946	0.0434395	0.506105
LOC100749897	454.616	-0.902811	0.40727	-2.21674	0.0266408	0.506105
LOC100743884	572.907	-0.459903	0.252555	-1.821	0.0686066	0.506105
LOC100740246	522.136	-0.446243	0.226009	-1.97444	0.0483312	0.506105
LOC100744004	5393.03	-0.800232	0.425172	-1.88214	0.0598171	0.506105
LOC100741567	534.718	0.673734	0.299934	2.24627	0.0246866	0.506105
LOC100744236	341.729	2.31947	1.19985	1.93313	0.0532202	0.506105
LOC100742128	18033.9	-1.62032	0.717288	-2.25896	0.0238861	0.506105
LOC100744354	6547.9	-1.30026	0.630047	-2.06375	0.0390413	0.506105
LOC100742332	47.6898	3.0275	1.40336	2.15731	0.0309812	0.506105
LOC100742695	2676.77	-0.869397	0.47174	-1.84296	0.0653352	0.506105
LOC100742814	215.245	-0.69708	0.341068	-2.04382	0.0409715	0.506105
LOC100743170	43158.5	-0.652496	0.362473	-1.80012	0.0718413	0.506105
LOC100744837	96.2332	0.579301	0.276248	2.09704	0.0359904	0.506105
LOC100746245	564.753	-0.52155	0.239349	-2.17904	0.029329	0.506105
LOC100741052	520.997	-0.818528	0.408384	-2.00431	0.0450369	0.506105
LOC100742086	333.149	0.70961	0.390762	1.81596	0.0693759	0.506105
LOC100750064	392.072	0.794157	0.430244	1.84583	0.0649169	0.506105
LOC112214048	70.4213	-0.992309	0.548601	-1.8088	0.070482	0.506105
LOC112214047	65.5746	-1.09053	0.515313	-2.11624	0.0343246	0.506105
LOC100743412	343.775	0.729004	0.317689	2.29471	0.0217497	0.506105
LOC100743532	431.708	-0.710233	0.367039	-1.93504	0.0529858	0.506105
LOC100744674	610.356	-0.583382	0.292185	-1.99662	0.0458666	0.506105
LOC100744917	2171.63	1.07584	0.589721	1.82433	0.0681023	0.506105
LOC112214046	11.7257	-1.53895	0.754416	-2.03992	0.0413579	0.506105
LOC100745718	19772.8	-0.725393	0.373868	-1.94024	0.0523511	0.506105
LOC112214043	64.2405	-0.592749	0.319233	-1.85679	0.063341	0.506105
LOC100740326	297.414	-0.687711	0.350597	-1.96154	0.0498159	0.506105
LOC100746684	796.529	-0.595234	0.331254	-1.79691	0.0723494	0.506105
LOC100747713	325.972	0.933364	0.405627	2.30104	0.0213892	0.506105
LOC100747955	3664.75	-0.835444	0.42427	-1.96913	0.0489376	0.506105
LOC100740692	330.869	0.440744	0.247487	1.78088	0.0749324	0.506105
LOC105682031	380.246	0.699595	0.28787	2.43025	0.0150885	0.506105
LOC100748913	6100.93	-1.03507	0.472192	-2.19205	0.0283757	0.506105
LOC100741289	19.1326	-1.37285	0.617495	-2.22326	0.0261984	0.506105
LOC100742369	309.879	-0.676714	0.331345	-2.04232	0.0411194	0.506105
LOC100742736	555.886	0.812934	0.426424	1.9064	0.0565987	0.506105
LOC100743582	22.0935	0.713329	0.380016	1.8771	0.0605044	0.506105
LOC100744119	15952.3	-0.789327	0.42341	-1.86422	0.0622914	0.506105
LOC100745202	2024.49	-0.657108	0.317309	-2.07088	0.0383704	0.506105
LOC112214055	1447.88	-0.367039	0.174581	-2.1024	0.0355185	0.506105
LOC100744520	308.87	-0.900032	0.383518	-2.34678	0.0189365	0.506105
LOC100745448	926.884	-0.631136	0.336341	-1.87648	0.0605895	0.506105
LOC100745809	3219.18	-0.686974	0.312044	-2.20153	0.0276987	0.506105
LOC100747873	1056.2	-0.476839	0.230369	-2.06989	0.0384628	0.506105
LOC100747751	19055.7	-1.36479	0.548804	-2.48685	0.0128881	0.506105
LOC100748321	745.439	-0.890138	0.426522	-2.08697	0.0368912	0.506105
LOC100748442	1413.79	-0.743202	0.340803	-2.18074	0.0292027	0.506105
LOC100748679	443.604	-0.839486	0.388074	-2.16321	0.0305248	0.506105
LOC100745239	987.144	-0.797072	0.444894	-1.7916	0.0731971	0.506105
LOC100749586	1056.17	-0.676734	0.279447	-2.42169	0.0154485	0.506105
LOC100740403	3240.55	0.379308	0.203932	1.85997	0.0628894	0.506105
LOC100745719	276.288	-0.726422	0.380843	-1.90741	0.0564681	0.506105
LOC100741088	1450.49	0.831831	0.468402	1.77589	0.0757505	0.506105
LOC100746880	8575.79	-0.516896	0.251616	-2.0543	0.0399463	0.506105
LOC100747836	10420.7	-0.351043	0.183071	-1.91752	0.0551717	0.506105
LOC100748079	1643.97	-0.911736	0.449113	-2.03008	0.0423485	0.506105
LOC100748562	253.245	-0.835336	0.438227	-1.90617	0.0566282	0.506105
LOC100748443	2930.63	-1.08439	0.491161	-2.20782	0.0272571	0.506105
LOC100749509	377.742	-0.533737	0.271148	-1.96843	0.0490184	0.506105
LOC100741889	5739.64	-0.598611	0.289935	-2.06464	0.0389569	0.506105
LOC100743486	939.668	-1.05963	0.469053	-2.25909	0.0238776	0.506105
LOC100743730	522.725	-0.824164	0.460703	-1.78893	0.0736265	0.506105
LOC100742617	204.284	-0.480234	0.238212	-2.01599	0.0438006	0.506105
LOC100743053	961.348	-0.772038	0.435469	-1.77289	0.0762469	0.506105
LOC105682114	2213.23	1.16556	0.505567	2.30545	0.0211415	0.506105
LOC100744082	1559.2	-0.418876	0.206024	-2.03314	0.0420386	0.506105
LOC100744314	740.141	-0.278164	0.1443	-1.92767	0.0538957	0.506105
LOC100744919	38.3597	3.12973	1.69257	1.8491	0.0644441	0.506105
LOC100747000	2328.55	0.331264	0.17625	1.87952	0.060174	0.506105
LOC100745645	875.857	-0.70218	0.384701	-1.82526	0.0679618	0.506105
LOC100747874	43078.8	-0.933086	0.466609	-1.99972	0.0455306	0.506105
LOC100748836	502.345	0.500635	0.27273	1.83564	0.0664108	0.506105
LOC100749074	514.089	-0.676838	0.352818	-1.91838	0.0550632	0.506105
LOC100747312	109.398	0.692393	0.360072	1.92293	0.054489	0.506105
LOC100742009	21538.5	-1.03121	0.484785	-2.12715	0.0334072	0.506105
LOC100742933	2227.17	-0.272184	0.125114	-2.17549	0.0295932	0.506105
LOC100607968	21.9506	0.712674	0.375885	1.89599	0.0579614	0.506105
LOC100749110	2530	-0.373395	0.209664	-1.78092	0.0749257	0.506105
LOC105682121	233.299	1.36806	0.578603	2.36441	0.0180586	0.506105
LOC100741327	1817.34	-0.557613	0.25902	-2.15278	0.0313361	0.506105
LOC100747275	88.1929	-2.03558	0.850367	-2.39376	0.0166765	0.506105
LOC100748444	24.236	0.81366	0.378503	2.14968	0.0315808	0.506105
LOC112214132	14.7853	-1.25533	0.500049	-2.5104	0.0120593	0.506105
LOC100749277	1095.86	-0.760552	0.364969	-2.08388	0.0371707	0.506105
LOC105682133	928.77	-0.450978	0.254431	-1.77249	0.0763125	0.506105
LOC100744759	3633.04	-0.45398	0.253294	-1.79231	0.0730838	0.506105
LOC105682132	575.424	-0.869353	0.381499	-2.27878	0.02268	0.506105
LOC100743818	17.1285	0.919371	0.507092	1.81303	0.0698278	0.506105
LOC100744048	132.952	-1.1245	0.495307	-2.27031	0.0231887	0.506105
LOC105682137	1190.19	-0.846752	0.458088	-1.84845	0.0645377	0.506105
LOC100747631	392.851	0.563152	0.291285	1.93334	0.0531947	0.506105
LOC100748080	63.5905	0.694951	0.391647	1.77443	0.0759917	0.506105
LOC100748563	393.491	-0.382024	0.197575	-1.93356	0.0531671	0.506105
LOC100748916	95.2339	-0.73706	0.333223	-2.21191	0.0269729	0.506105
LOC105682125	56.4855	0.527572	0.265923	1.98393	0.0472641	0.506105
LOC100745119	666.413	-0.570973	0.299726	-1.90499	0.056782	0.506105
LOC100742498	25.5323	0.931648	0.395594	2.35506	0.0185196	0.506105
LOC100743055	808.418	-0.527611	0.215586	-2.44733	0.0143918	0.506105
LOC100743173	351.641	-0.845027	0.430861	-1.96125	0.0498499	0.506105
LOC100746807	2973.18	0.512423	0.275409	1.86059	0.0628017	0.506105
LOC100743295	3411.49	-1.26567	0.523453	-2.41793	0.0156092	0.506105
LOC100742856	4206.98	-0.764296	0.332714	-2.29716	0.0216097	0.506105
LOC100741090	126.929	0.507941	0.283263	1.79318	0.0729447	0.506105
LOC100741450	3702.55	-0.998985	0.440584	-2.26741	0.0233651	0.506105
LOC100748324	40833.7	-0.437192	0.225028	-1.94283	0.0520363	0.506105
LOC100748564	27702.8	-0.612986	0.33372	-1.83683	0.0662355	0.506105
LOC117151148	1.78901	2.48182	1.328	1.86884	0.0616444	0.506105
LOC100745601	755.04	-0.607728	0.327079	-1.85805	0.0631622	0.506105
LOC100742171	25998.9	-0.718338	0.386046	-1.86076	0.0627783	0.506105
LOC100743732	49883.3	0.970806	0.481055	2.01808	0.0435832	0.506105
LOC105682153	583.499	1.30932	0.696916	1.87874	0.0602799	0.506105
LOC100745120	73.438	0.881288	0.414255	2.1274	0.0333865	0.506105
LOC100746128	1402.52	-0.522721	0.282682	-1.84915	0.0644363	0.506105
LOC100747356	142.997	0.63261	0.347716	1.81933	0.0688614	0.506105
LOC112212031	150.86	-1.44162	0.65254	-2.20924	0.0271577	0.506105
LOC100744283	3639.23	-0.614466	0.323118	-1.90167	0.0572137	0.506105
LOC100742499	829.495	-0.763348	0.428363	-1.78201	0.0747474	0.506105
LOC100743415	84.1227	0.60712	0.265562	2.28617	0.0222441	0.506105
LOC100744721	1477.55	-0.665005	0.358188	-1.85658	0.0633709	0.506105
LOC105682169	12.7148	1.29649	0.715949	1.81087	0.0701609	0.506105
LOC100746643	1774.05	0.287334	0.133408	2.15381	0.0312554	0.506105
LOC100741775	689.509	-1.0469	0.532133	-1.96737	0.0491408	0.506105
LOC100747313	258.62	-0.657093	0.322903	-2.03496	0.0418552	0.506105
LOC100740086	5467.66	-0.603056	0.330814	-1.82294	0.0683118	0.506105
LOC112212074	2.65636	3.35799	1.52949	2.1955	0.0281278	0.506105
LOC100744961	2109.64	-0.8876	0.391816	-2.26535	0.0234911	0.506105
LOC100749549	17765.4	-0.681106	0.357611	-1.9046	0.0568322	0.506105
LOC105680231	2315.8	-0.993585	0.403543	-2.46216	0.0138105	0.506105
LOC100745401	523.155	-0.463054	0.209674	-2.20844	0.0272134	0.506105
LOC100750023	319.29	0.380213	0.208886	1.82019	0.0687299	0.506105
LOC100740696	414.165	-0.943872	0.383622	-2.46042	0.0138774	0.506105
LOC100746129	1364.72	0.947396	0.444967	2.12914	0.0332429	0.506105
LOC100748035	1270.46	-0.91869	0.405828	-2.26374	0.02359	0.506105
LOC105682186	86.6471	-0.688294	0.308106	-2.23395	0.0254861	0.506105
LOC100748953	3974.31	-0.584302	0.309566	-1.88749	0.0590946	0.506105
LOC100749075	393.506	0.393397	0.181293	2.16996	0.0300101	0.506105
LOC100749749	3181.65	3.26235	1.83554	1.77733	0.0755146	0.506105
LOC112212050	1071.99	-0.981298	0.490185	-2.00189	0.0452962	0.506105
LOC100740887	55.2252	-3.30033	1.43961	-2.29252	0.0218755	0.506105
LOC100741007	194.689	2.82143	1.42701	1.97716	0.0480233	0.506105
LOC105682181	15.9532	1.44745	0.807241	1.79308	0.0729595	0.506105
LOC112212065	338.927	-1.39694	0.619761	-2.254	0.0241965	0.506105
LOC100743774	4494.89	-0.80116	0.434148	-1.84536	0.0649846	0.506105
LOC100748036	716.778	-0.758478	0.392527	-1.93229	0.0533233	0.506105
LOC105680236	568.171	0.498414	0.208265	2.39318	0.0167032	0.506105
LOC100742581	1194.74	0.460334	0.247121	1.86278	0.0624928	0.506105
LOC100743176	692.706	-0.876198	0.452614	-1.93586	0.0528847	0.506105
LOC112212083	45.3431	-1.01174	0.554771	-1.82371	0.0681952	0.506105
LOC100750024	1298.38	0.538059	0.268102	2.00692	0.0447581	0.506105
LOC100750140	745.508	0.824067	0.397342	2.07395	0.0380841	0.506105
LOC100743537	2467.59	-0.654359	0.355442	-1.84097	0.0656254	0.506105
LOC100749112	385.857	-0.577802	0.301518	-1.91631	0.0553255	0.506105
LOC100749231	189.651	-0.70212	0.346454	-2.02659	0.0427044	0.506105
LOC100744316	37.1362	-0.601012	0.310499	-1.93563	0.0529126	0.506105
LOC100744437	1418.16	0.195493	0.0880005	2.2215	0.026317	0.506105
LOC100744678	355.746	-0.944155	0.413979	-2.28068	0.0225672	0.506105
LOC100744921	1129.17	-0.731108	0.378957	-1.92926	0.0536983	0.506105
LOC100746882	793.307	-0.683077	0.372063	-1.83592	0.06637	0.506105
LOC100745602	11116.9	0.649508	0.357422	1.8172	0.0691865	0.506105
LOC100748397	1065.89	0.800348	0.441602	1.81237	0.0699283	0.506105
LOC100740209	409.472	0.301822	0.145134	2.07961	0.0375611	0.506105
LOC100741693	1216.34	-0.808208	0.40909	-1.97562	0.0481976	0.506105
LOC100749232	115.617	-0.614656	0.332067	-1.851	0.0641696	0.506105
LOC100742819	760.341	-0.657972	0.35903	-1.83264	0.0668566	0.506105
LOC100749830	310.919	-0.559766	0.286111	-1.95647	0.05041	0.506105
LOC100750188	5.83615	2.29165	0.93693	2.44592	0.0144485	0.506105
LOC100740576	6405.87	-0.744511	0.372711	-1.99755	0.045765	0.506105
LOC100742135	545.621	-0.709011	0.387633	-1.82908	0.067388	0.506105
LOC100747437	144.04	-0.662475	0.277173	-2.39012	0.0168431	0.506105
LOC100749347	2426.32	-0.540958	0.276537	-1.95619	0.0504433	0.506105
LOC105680261	199.146	0.6661	0.346201	1.92403	0.0543512	0.506105
LOC100749829	402.626	-0.601368	0.256242	-2.34688	0.0189313	0.506105
LOC100740087	650.858	-0.544283	0.270684	-2.01077	0.0443496	0.506105
LOC100740525	1989.53	0.77105	0.410935	1.87633	0.0606096	0.506105
LOC100740766	748.52	-1.12859	0.466765	-2.41791	0.01561	0.506105
LOC100740888	1278.81	-0.800278	0.44681	-1.79109	0.0732784	0.506105
LOC117151209	49.1221	0.573368	0.255246	2.24634	0.0246824	0.506105
LOC100748634	1201.08	1.12521	0.589076	1.91014	0.0561158	0.506105
LOC100742538	866.109	-0.879999	0.358084	-2.45752	0.0139899	0.506105
LOC100742890	1463.77	1.28731	0.6424	2.00391	0.0450797	0.506105
LOC112212139	76.123	1.04183	0.465161	2.23971	0.0251095	0.506105
LOC100744403	1930.95	0.436121	0.236195	1.84644	0.064828	0.506105
LOC100745363	1581.15	0.403433	0.183587	2.19751	0.0279843	0.506105
LOC100747958	596.36	-0.585124	0.304657	-1.9206	0.0547825	0.506105
LOC100746724	4550.59	-0.813517	0.415172	-1.95947	0.0500578	0.506105
LOC100747277	305.489	0.775069	0.319022	2.42951	0.015119	0.506105
LOC100749433	37.0304	0.902737	0.448363	2.01341	0.0440719	0.506105
LOC100741213	86.3648	1.29048	0.602756	2.14096	0.0322773	0.506105
LOC100740249	5422.93	-0.780908	0.346275	-2.25517	0.0241227	0.506105
LOC100743096	1626.91	-0.725738	0.385411	-1.88302	0.0596971	0.506105
LOC100742858	631.389	-0.400148	0.214194	-1.86816	0.0617398	0.506105
LOC117151256	5.69236	1.56069	0.728834	2.14136	0.0322451	0.506105
LOC100740250	1083.13	0.97042	0.539439	1.79894	0.0720279	0.506105
LOC100747755	4648.58	-0.754851	0.363904	-2.07431	0.0380502	0.506105
LOC100747996	309.232	-0.719369	0.375262	-1.91698	0.0552409	0.506105
LOC100740937	432.205	-0.585537	0.240934	-2.43028	0.0150871	0.506105
LOC100741178	148.096	0.855455	0.354595	2.41248	0.0158443	0.506105
LOC100742621	591.819	-0.523703	0.283287	-1.84867	0.064506	0.506105
LOC100742539	1187.01	-0.634431	0.341608	-1.85719	0.0632835	0.506105
LOC100742972	3741.95	-0.538391	0.278892	-1.93046	0.0535498	0.506105
LOC100743095	455.145	0.975795	0.477438	2.04382	0.0409717	0.506105
LOC100743538	12990.5	0.528702	0.284701	1.85704	0.0633053	0.506105
LOC100745002	11094.2	-0.960959	0.458211	-2.0972	0.0359761	0.506105
LOC100745122	3612.03	-0.777788	0.377348	-2.06119	0.0392845	0.506105
LOC100745604	1363.68	-0.459688	0.242454	-1.89598	0.0579628	0.506105
LOC100746527	52635.9	-1.08066	0.476686	-2.26703	0.0233887	0.506105
LOC100745245	29.6438	0.814107	0.416682	1.95378	0.0507269	0.506105
LOC100745487	373.335	-0.674817	0.371281	-1.81754	0.0691349	0.506105
LOC112212193	53.9983	1.6364	0.748964	2.18488	0.0288974	0.506105
LOC100748040	115.123	1.5127	0.631497	2.39541	0.0166017	0.506105
LOC100746444	828.776	-0.382045	0.166329	-2.29692	0.0216234	0.506105
LOC100746689	2144.54	-0.643675	0.349034	-1.84416	0.0651591	0.506105
LOC100748758	1437.07	0.455297	0.234439	1.94207	0.0521284	0.506105
LOC100747799	405.106	0.936068	0.387801	2.41378	0.0157879	0.506105
LOC100749349	1037.37	0.889428	0.452586	1.96521	0.0493896	0.506105
LOC100740040	3568.82	-1.42099	0.661933	-2.14673	0.0318149	0.506105
LOC117151271	19.2636	1.55126	0.629703	2.46348	0.0137594	0.506105
LOC105680307	1538.1	-0.46659	0.23779	-1.96219	0.0497402	0.506105
LOC100742417	2645.94	0.496345	0.266197	1.86457	0.062241	0.506105
LOC100743698	8629.37	-0.699535	0.361898	-1.93296	0.0532409	0.506105
LOC100743819	937.041	-0.783275	0.409755	-1.91157	0.0559314	0.506105
LOC100748838	741.395	1.02685	0.495797	2.07112	0.038348	0.506105
LOC112212224	16.1053	1.1984	0.586435	2.04353	0.0409998	0.506105
LOC112212215	48.6321	-0.579694	0.318488	-1.82014	0.068737	0.506105
LOC100748877	14.5098	-0.95934	0.458697	-2.09145	0.0364881	0.506105
LOC100742175	84.6989	0.727063	0.397776	1.82782	0.0675763	0.506105
LOC100744168	865.65	-0.697559	0.363957	-1.9166	0.0552893	0.506105
LOC100744962	407.853	-0.353476	0.195215	-1.8107	0.0701877	0.506105
LOC100748356	1247.92	3.20378	1.70847	1.87523	0.0607614	0.506105
LOC105680323	768.383	-0.624614	0.293033	-2.13155	0.0330442	0.506105
LOC105680310	1.2399	2.93258	1.45456	2.01613	0.0437868	0.506105
LOC100743656	341.883	-0.288533	0.141685	-2.03645	0.0417055	0.506105
LOC100743890	1170.24	-0.79149	0.395545	-2.00101	0.0453908	0.506105
LOC100743778	1657.47	-0.453532	0.242221	-1.87239	0.0611525	0.506105
LOC100742541	123.193	-0.59016	0.303551	-1.94419	0.051873	0.506105
LOC100746252	339.681	-0.856155	0.391838	-2.18497	0.028891	0.506105
LOC100748685	1760.96	-0.497799	0.269305	-1.84845	0.0645367	0.506105
LOC100749396	2032.87	-0.87415	0.387217	-2.25752	0.0239755	0.506105
LOC117151300	19.9205	-0.84697	0.402665	-2.10341	0.03543	0.506105
LOC100746690	218.072	-0.883871	0.455736	-1.93944	0.0524479	0.506105
LOC100746809	1416.24	-0.884137	0.399609	-2.21251	0.0269317	0.506105
LOC100746446	1078.72	-0.65128	0.346042	-1.88208	0.059825	0.506105
LOC100747358	455.701	-0.675133	0.358078	-1.88544	0.0593708	0.506105
LOC105680348	10.712	1.20526	0.638981	1.88622	0.0592654	0.506105
LOC100747840	7915.83	-0.827804	0.422734	-1.95822	0.0502048	0.506105
LOC100749117	614.91	-0.621969	0.313349	-1.98491	0.0471545	0.506105
LOC100747839	1401.72	0.757218	0.421619	1.79597	0.0724987	0.506105
LOC100748805	554.509	-0.428732	0.210016	-2.04142	0.0412087	0.506105
LOC105680341	692.74	3.08896	1.62378	1.90233	0.0571286	0.506105
LOC100746089	785.999	-0.872962	0.463698	-1.88261	0.0597535	0.506105
LOC100741296	8493.2	-0.685832	0.352237	-1.94708	0.0515257	0.506105
LOC100750071	372.103	1.05808	0.44965	2.35312	0.0186168	0.506105
LOC100744086	3584.66	0.612844	0.314507	1.94859	0.051345	0.506105
LOC100745087	25589	-0.935653	0.460769	-2.03063	0.0422921	0.506105
LOC117151319	63.2784	-0.995305	0.41785	-2.38197	0.0172204	0.506105
LOC100746050	916.529	0.598946	0.32394	1.84894	0.0644664	0.506105
LOC100749789	1922.53	0.558443	0.275315	2.02838	0.0425213	0.506105
LOC100750028	1211.26	-0.597956	0.331682	-1.8028	0.0714203	0.506105
LOC100740166	2908.3	-0.891305	0.43439	-2.05186	0.0401836	0.506105
LOC100741182	1736.84	-0.673637	0.339314	-1.98529	0.0471124	0.506105
LOC100741493	69.1596	1.03615	0.443373	2.33698	0.0194405	0.506105
LOC117151320	103.196	1.58113	0.702543	2.25059	0.0244116	0.506105
LOC100742701	797.242	-0.299591	0.144533	-2.07282	0.0381893	0.506105
LOC100743060	223.487	-0.517377	0.285132	-1.81452	0.0695981	0.506105
LOC100743657	1667.86	-0.643402	0.331643	-1.94004	0.0523743	0.506105
LOC100743779	83.2145	0.814022	0.403165	2.01908	0.0434789	0.506105
LOC105680367	2427.45	1.19686	0.604729	1.97917	0.0477968	0.506105
LOC100744843	90.6073	-0.941617	0.40671	-2.3152	0.0206019	0.506105
LOC100742295	579.887	-0.462928	0.253557	-1.82574	0.0678901	0.506105
LOC100745005	31.3057	0.990247	0.459398	2.15553	0.0311205	0.506105
LOC100743340	1387.38	-0.551606	0.2694	-2.04754	0.0406055	0.506105
LOC100745125	520.161	0.585626	0.312766	1.87241	0.06115	0.506105
LOC100745248	218.655	-0.758776	0.383077	-1.98074	0.0476202	0.506105
LOC100743700	487.937	-0.702823	0.380169	-1.84871	0.0644998	0.506105
LOC100743821	776.694	-0.518627	0.266866	-1.9434	0.0519674	0.506105
LOC100745490	4.25679	1.74487	0.976876	1.78617	0.0740717	0.506105
LOC100750144	424.433	-0.796155	0.438835	-1.81425	0.0696396	0.506105
LOC100747635	157.459	3.84729	1.89555	2.02965	0.0423923	0.506105
LOC100745728	1292.35	3.75089	1.91598	1.95768	0.0502672	0.506105
LOC100748599	2005.54	2.12282	0.844852	2.51265	0.0119828	0.506105
LOC100748719	270.284	1.51499	0.723094	2.09514	0.0361582	0.506105
LOC100746922	7.44642	1.50161	0.839265	1.78919	0.0735839	0.506105
LOC105680389	4.80843	-1.82434	0.979985	-1.8616	0.0626595	0.506105
LOC100741614	546.93	0.907472	0.500968	1.81143	0.0700736	0.506105
LOC100741731	2379.1	0.56901	0.310817	1.83069	0.0671473	0.506105
LOC105680393	152.568	-0.863105	0.457136	-1.88807	0.0590166	0.506105
LOC100743617	55.4021	-1.0698	0.427348	-2.50334	0.0123027	0.506105
LOC100745610	2580.19	-0.901274	0.452481	-1.99185	0.0463875	0.506105
LOC100749950	239.805	-1.52845	0.77725	-1.96649	0.0492423	0.506105
LOC100741849	1.94267	-2.41829	1.27191	-1.9013	0.0572625	0.506105
LOC100742939	21.3406	-1.07043	0.581167	-1.84186	0.0654958	0.506105
LOC100743179	99.1665	1.50535	0.680822	2.21108	0.0270304	0.506105
LOC100743658	2154.36	-0.448197	0.231325	-1.93752	0.0526814	0.506105
LOC100743780	4040.37	-0.845739	0.413839	-2.04364	0.0409887	0.506105
LOC100743891	10036.4	-0.454473	0.241333	-1.88318	0.0596761	0.506105
LOC100744125	191.585	-0.869536	0.399629	-2.17586	0.0295658	0.506105
LOC100744683	393.752	-0.528691	0.249788	-2.11656	0.0342974	0.506105
LOC100744886	11978.1	-0.612279	0.332316	-1.84246	0.0654081	0.506105
LOC100746606	1186.71	-0.640862	0.343915	-1.86343	0.0624017	0.506105
LOC105680394	1534.45	2.21387	1.22477	1.80758	0.0706719	0.506105
LOC100743251	13571.8	-0.590042	0.324591	-1.8178	0.0690944	0.506105
LOC100743492	1152.86	-0.699903	0.378689	-1.84823	0.0645696	0.506105
LOC100744802	288.61	-0.634763	0.316604	-2.00491	0.0449726	0.506105
LOC112212353	16.9745	-1.18915	0.60885	-1.95311	0.0508068	0.506105
LOC100745729	3739.41	-0.846334	0.412207	-2.05318	0.0400554	0.506105
LOC100745972	238.062	-0.342976	0.17097	-2.00605	0.0448506	0.506105
LOC100746091	548.298	-0.811178	0.368613	-2.20063	0.0277626	0.506105
LOC100746331	758.383	0.928773	0.371993	2.49675	0.0125337	0.506105
LOC112212341	258.91	-1.0669	0.472621	-2.25741	0.0239826	0.506105
LOC100749474	805.809	-0.408651	0.182311	-2.2415	0.0249936	0.506105
LOC100747881	1467.88	1.25197	0.576407	2.17202	0.0298543	0.506105
LOC100748480	543.313	0.751439	0.397389	1.89094	0.0586324	0.506105
LOC100742778	2046.69	-0.733133	0.406807	-1.80216	0.0715198	0.506105
LOC100740091	681.287	-0.603744	0.328319	-1.8389	0.0659306	0.506105
LOC100747124	200.159	-0.884681	0.395147	-2.23887	0.0251647	0.506105
LOC100747006	1007.45	-0.631286	0.305047	-2.06947	0.0385018	0.506105
LOC100747842	4358.91	-0.991243	0.471203	-2.10364	0.0354096	0.506105
LOC100740702	28728.8	-0.801367	0.408417	-1.96213	0.0497474	0.506105
LOC105680420	234.864	-0.87861	0.470634	-1.86686	0.0619206	0.506105
LOC112212401	5.25566	-1.46979	0.787891	-1.86548	0.0621142	0.506105
LOC100744606	14143.4	-0.657735	0.362473	-1.81458	0.0695891	0.506105
LOC100749041	35550.6	-0.715295	0.367431	-1.94675	0.0515648	0.506105
LOC100749872	3441.25	-0.795903	0.381771	-2.08476	0.0370906	0.506105
LOC100749989	1151.68	-0.808909	0.36664	-2.20627	0.0273648	0.506105
LOC117151356	1875.99	-0.980535	0.40875	-2.39887	0.0164459	0.506105
LOC117151367	7.8164	1.2746	0.670132	1.90201	0.05717	0.506105
LOC100740943	508.072	0.722852	0.392021	1.84391	0.0651963	0.506105
LOC100741496	416.458	-0.428596	0.204562	-2.09519	0.0361541	0.506105
LOC100742089	9957.51	0.954171	0.441735	2.16005	0.0307686	0.506105
LOC100740213	362.268	0.55366	0.228047	2.42784	0.0151892	0.506105
LOC117151372	1929.49	-1.20039	0.517535	-2.31944	0.020371	0.506105
LOC105680431	5624.39	-0.829578	0.428075	-1.93793	0.0526323	0.506105
LOC105680433	225.128	0.645706	0.274392	2.35322	0.0186115	0.506105
LOC100748001	221.458	0.333125	0.184153	1.80896	0.0704572	0.506105
LOC100748124	3344.76	-0.849853	0.419237	-2.02714	0.0426477	0.506105
LOC100748841	3959.65	-0.635083	0.334486	-1.89869	0.0576059	0.506105
LOC100748957	1286.09	-0.743738	0.360244	-2.06454	0.0389663	0.506105
LOC100749437	1195.94	0.369489	0.205857	1.79488	0.0726728	0.506105
LOC100749672	629.208	-0.69754	0.348341	-2.00247	0.0452346	0.506105
LOC100742586	3141.57	-0.392446	0.21816	-1.79889	0.0720363	0.506105
LOC100742823	755.785	1.889	0.88319	2.13884	0.0324486	0.506105
LOC100744013	310.016	-0.756205	0.374348	-2.02006	0.0433773	0.506105
LOC100741254	474.761	-0.980831	0.472332	-2.07657	0.0378412	0.506105
LOC100743661	855.492	0.556727	0.281786	1.97571	0.0481878	0.506105
LOC100743545	1156.43	0.943646	0.528446	1.7857	0.0741478	0.506105
LOC100741378	157.237	0.883276	0.439898	2.00791	0.0446525	0.506105
LOC100745694	1428.44	-0.499761	0.255762	-1.95401	0.0507004	0.506105
LOC100746332	360.226	-0.503735	0.242608	-2.07633	0.037863	0.506105
LOC100746770	1061.64	0.341838	0.17389	1.96583	0.0493187	0.506105
LOC100746963	295.169	0.621886	0.290494	2.14079	0.0322912	0.506105
LOC100747083	84.7058	2.05717	0.923435	2.22773	0.0258985	0.506105
LOC100746053	335.361	-0.84655	0.399202	-2.12061	0.0339548	0.506105
LOC100747008	356.361	-0.718101	0.364936	-1.96775	0.0490972	0.506105
LOC100742587	1235.21	-0.727405	0.388062	-1.87446	0.0608674	0.506105
LOC105680465	1192.96	-0.936693	0.512013	-1.82943	0.0673346	0.506105
LOC100742824	309.379	-0.597597	0.306641	-1.94885	0.0513131	0.506105
LOC100749632	525.697	-0.256266	0.134214	-1.90939	0.056212	0.506105
LOC100749952	506.104	-0.546719	0.307192	-1.77973	0.0751199	0.506105
LOC100747199	571.423	0.328623	0.170469	1.92776	0.0538847	0.506105
LOC100744443	871.527	-0.941995	0.497577	-1.89317	0.0583357	0.506105
LOC100741216	327.451	0.321323	0.163607	1.96399	0.0495308	0.506105
LOC112212504	33.9704	1.39619	0.739689	1.88754	0.0590875	0.506105
LOC112212505	35.5873	1.74225	0.932777	1.8678	0.0617893	0.506105
LOC100746010	1768.5	0.580535	0.287356	2.02026	0.043356	0.506105
LOC100747484	2628.85	-0.783005	0.334834	-2.33849	0.0193618	0.506105
LOC100743012	1631.05	-0.927297	0.499217	-1.8575	0.0632395	0.506105
LOC100748403	2714.57	-0.698123	0.293136	-2.38157	0.017239	0.506105
LOC100748959	4149.31	4.31597	2.43386	1.7733	0.0761787	0.506105
LOC117151416	6.70809	2.81994	1.53575	1.8362	0.0663276	0.506105
LOC100749517	1361.29	-0.538302	0.2878	-1.8704	0.0614277	0.506105
LOC100749874	5901.11	0.459167	0.255276	1.79871	0.0720644	0.506105
LOC100749991	378.939	-0.645215	0.29149	-2.21351	0.0268627	0.506105
LOC105680490	1158.44	-0.83839	0.425117	-1.97214	0.0485934	0.506105
LOC100741255	1042.49	0.810959	0.358197	2.264	0.0235741	0.506105
LOC100741736	1674.65	-0.399649	0.206753	-1.93298	0.0532385	0.506105
LOC100742213	308.036	-0.576527	0.291361	-1.97874	0.0478455	0.506105
LOC100742588	6215.86	-0.651427	0.353118	-1.84479	0.0650686	0.506105
LOC100743372	1961.66	-0.853291	0.420171	-2.03082	0.0422733	0.506105
LOC100744290	2147.3	0.437597	0.210924	2.07467	0.0380172	0.506105
LOC100745455	4137.28	0.360109	0.154328	2.3334	0.0196273	0.506105
LOC100745573	503.667	0.49548	0.276552	1.79163	0.0731916	0.506105
LOC100745695	801.393	0.551406	0.224673	2.45426	0.0141175	0.506105
LOC117151414	196.586	-0.565159	0.318132	-1.7765	0.0756513	0.506105
LOC100744804	3670.05	-0.991134	0.395082	-2.50868	0.0121183	0.506105
LOC100748570	1488.86	0.564281	0.313544	1.79969	0.0719102	0.506105
LOC100749162	738.638	-0.483245	0.249689	-1.93539	0.0529423	0.506105
LOC100749400	1597.68	-0.423082	0.206369	-2.05013	0.040352	0.506105
LOC100745287	1194.03	-0.374997	0.192797	-1.94504	0.0517702	0.506105
LOC100749992	1957.41	-0.675383	0.31825	-2.12218	0.0338228	0.506105
LOC100740496	935.568	-0.782105	0.435764	-1.79479	0.0726872	0.506105
LOC100741335	193.426	0.718249	0.361645	1.98606	0.0470265	0.506105
LOC105680500	20.9896	1.24324	0.678241	1.83303	0.0667983	0.506105
LOC105680510	58.2627	0.634255	0.3136	2.0225	0.0431251	0.506105
LOC100741620	1131.66	-0.913979	0.468496	-1.95088	0.0510714	0.506105
LOC100741737	359.741	-0.79109	0.426101	-1.85658	0.0633713	0.506105
LOC100742093	2011.73	-0.377079	0.199799	-1.8873	0.0591203	0.506105
LOC100741973	106.365	0.95261	0.418512	2.27618	0.0228351	0.506105
LOC100742214	1367.5	-0.919245	0.508988	-1.80602	0.0709145	0.506105
LOC100748691	594.546	-0.47258	0.251685	-1.87767	0.0604265	0.506105
LOC100744965	1211.17	-1.14303	0.523473	-2.18354	0.028996	0.506105
LOC100748331	16884.8	-1.56063	0.686384	-2.2737	0.0229842	0.506105
LOC100749164	196.066	0.705785	0.285228	2.47446	0.0133439	0.506105
LOC100746534	323.835	-0.676575	0.337219	-2.00633	0.0448205	0.506105
LOC105680538	386.775	-0.49489	0.246822	-2.00505	0.0449579	0.506105
LOC100744967	515.069	-0.800212	0.402701	-1.98711	0.0469102	0.506105
LOC100749636	27.7773	0.849819	0.377301	2.25236	0.0242993	0.506105
LOC100744649	1059.65	0.758082	0.425811	1.78032	0.075023	0.506105
LOC100749994	1238.81	0.924551	0.378157	2.44489	0.0144897	0.506105
LOC100750112	299.746	-0.844007	0.450723	-1.87256	0.0611289	0.506105
LOC100748522	634.155	-0.899561	0.440929	-2.04015	0.0413353	0.506105
LOC100748762	820.243	0.617186	0.341909	1.80512	0.0710561	0.506105
LOC100740771	1640.41	1.00415	0.545203	1.8418	0.0655044	0.506105
LOC100742257	31.1609	0.700737	0.382011	1.83434	0.0666041	0.506105
LOC105680532	2211.65	-0.651121	0.3668	-1.77514	0.0758752	0.506105
LOC100741697	12.1726	1.05384	0.549084	1.91926	0.0549512	0.506105
LOC100743183	579.58	-0.666539	0.324913	-2.05143	0.0402246	0.506105
LOC100743428	324.329	0.615605	0.261404	2.35499	0.018523	0.506105
LOC100744727	15776.8	-0.861152	0.424343	-2.02938	0.04242	0.506105
LOC100744129	2292.49	0.77305	0.417463	1.85178	0.0640574	0.506105
LOC100744846	8044.34	-0.9324	0.38157	-2.44359	0.0145421	0.506105
LOC100744363	626.966	-0.599738	0.282336	-2.1242	0.0336534	0.506105
LOC100745211	1291.38	-0.798954	0.448665	-1.78073	0.0749558	0.506105
LOC100745335	203.688	-0.481478	0.231516	-2.07967	0.0375554	0.506105
LOC100745407	2076.7	-0.848	0.353416	-2.39944	0.0164204	0.506105
LOC100742661	539.05	0.604406	0.24026	2.51563	0.011882	0.506105
LOC100742781	3338.24	1.75557	0.802701	2.18708	0.0287369	0.506105
LOC100747086	23059.3	-0.947234	0.417822	-2.26708	0.0233855	0.506105
LOC100748332	701.003	-0.746643	0.394489	-1.89269	0.0583998	0.506105
LOC100748572	459.476	-0.307824	0.16876	-1.82404	0.0681464	0.506105
LOC100741014	743.114	-0.839742	0.394016	-2.13124	0.0330693	0.506105
LOC100743548	1403.57	-1.04694	0.48148	-2.17442	0.0296736	0.506105
LOC100744016	2378.12	-1.08032	0.447262	-2.4154	0.0157179	0.506105
LOC100745212	40912.3	-0.926272	0.438547	-2.11214	0.0346745	0.506105
LOC100745575	737.477	-0.86763	0.446438	-1.94345	0.0519621	0.506105
LOC100746180	544.649	-0.993661	0.478663	-2.07591	0.0379021	0.506105
LOC100746490	177.566	-0.750087	0.410915	-1.82541	0.0679396	0.506105
LOC100746535	1376.42	-0.894871	0.386086	-2.3178	0.0204603	0.506105
LOC100746773	266.142	-0.739524	0.359241	-2.05858	0.0395348	0.506105
LOC100742094	2541.71	-1.07474	0.504563	-2.13004	0.0331686	0.506105
LOC100743306	953.802	-1.10161	0.554291	-1.98743	0.0468746	0.506105
LOC100747047	25992.3	2.38512	1.18297	2.01621	0.0437781	0.506105
LOC100743185	90915.9	-1.23639	0.540085	-2.28925	0.0220648	0.506105
LOC100745530	418.552	-0.768225	0.41331	-1.85871	0.0630678	0.506105
LOC100747087	216.293	-0.636878	0.325282	-1.95792	0.050239	0.506105
LOC100742056	5690.54	-0.706023	0.38832	-1.81815	0.0690411	0.506105
LOC100743014	1172.8	-0.780155	0.369122	-2.11355	0.0345541	0.506105
LOC105680567	5194.86	-1.20529	0.543341	-2.2183	0.0265343	0.506105
LOC100743496	1559.43	-0.746631	0.330528	-2.2589	0.0238893	0.506105
LOC100743620	1494.24	0.406674	0.1923	2.11478	0.0344483	0.506105
LOC100744174	4599.42	-0.571467	0.304219	-1.87847	0.0603162	0.506105
LOC100747885	4430.98	-0.713364	0.328802	-2.16959	0.030038	0.506105
LOC100748842	34.7782	-1.30913	0.636733	-2.05602	0.0397809	0.506105
LOC100749287	1168.91	-0.844173	0.366375	-2.30412	0.0212157	0.506105
LOC100749403	13306.6	-0.750447	0.406856	-1.8445	0.0651096	0.506105
LOC100740381	507.605	-0.519697	0.27146	-1.91445	0.0555622	0.506105
LOC100740738	1200.39	1.69523	0.783384	2.16398	0.0304657	0.506105
LOC100741099	687.073	2.6959	1.20255	2.24181	0.0249738	0.506105
LOC100741299	324.885	0.661862	0.282711	2.34112	0.0192258	0.506105
LOC100741899	295.703	-0.465219	0.191076	-2.43473	0.0149028	0.506105
LOC100750114	783.418	-0.658476	0.305598	-2.15471	0.0311842	0.506105
LOC100744017	30625	-1.18205	0.54385	-2.17348	0.0297444	0.506105
LOC100743665	107.612	-0.726256	0.325878	-2.22861	0.0258397	0.506105
LOC100743430	808.903	-0.639489	0.279888	-2.2848	0.0223246	0.506105
LOC100744768	549.369	0.799573	0.410219	1.94914	0.0512791	0.506105
LOC100744968	219.437	-0.63327	0.305621	-2.07208	0.0382583	0.506105
LOC100745409	32.1238	1.03046	0.552641	1.86461	0.0622366	0.506105
LOC100746135	660.637	-0.564109	0.315838	-1.78607	0.0740883	0.506105
LOC100747203	22397.1	-0.983066	0.542851	-1.81093	0.0701517	0.506105
LOC100740413	31147	-0.736673	0.39135	-1.88239	0.0597837	0.506105
LOC100745531	321.285	1.46864	0.722472	2.0328	0.0420726	0.506105
LOC100748723	65219.9	0.390044	0.187903	2.07577	0.0379152	0.506105
LOC100748247	3154.62	-0.824887	0.379548	-2.17334	0.0297547	0.506105
LOC100749241	1765.93	-1.23255	0.490395	-2.51339	0.0119578	0.506105
LOC100740895	3633.27	0.518819	0.250431	2.0717	0.0382934	0.506105
LOC100745046	1473.61	0.832151	0.453968	1.83306	0.0667939	0.506105
LOC100741975	499.735	-1.59885	0.821106	-1.9472	0.0515112	0.506105
LOC100742899	792.162	0.606832	0.247891	2.44798	0.0143661	0.506105
LOC100743342	58625.4	-0.898961	0.442179	-2.03302	0.04205	0.506105
LOC100743703	1040.63	-0.771675	0.403691	-1.91155	0.0559338	0.506105
LOC100746693	336.477	0.481981	0.2654	1.81605	0.0693623	0.506105
LOC100746814	1002.7	-1.21734	0.558975	-2.17781	0.0294203	0.506105
LOC100750116	664.161	0.845776	0.415583	2.03515	0.0418354	0.506105
LOC100743257	1149.71	-0.595126	0.330524	-1.80055	0.0717736	0.506105
LOC100747323	1411.92	-0.414112	0.232386	-1.78201	0.0747484	0.506105
LOC100747559	64.5366	0.642289	0.337335	1.90401	0.0569089	0.506105
LOC100747925	7969.83	-0.688503	0.386703	-1.78045	0.0750029	0.506105
LOC100740139	3850.92	0.938954	0.434132	2.16283	0.0305543	0.506105
LOC100745532	1271.17	-0.871986	0.436745	-1.99656	0.0458732	0.506105
LOC100740619	696.78	1.75582	0.847078	2.0728	0.038191	0.506105
LOC100740740	3538.47	0.490899	0.235912	2.08085	0.0374476	0.506105
LOC100745778	23211.7	-0.614181	0.33722	-1.82131	0.0685599	0.506105
LOC100749522	62.7617	1.02822	0.419346	2.45197	0.0142078	0.506105
LOC100749637	1135.24	-0.528288	0.281268	-1.87823	0.0603491	0.506105
LOC100749758	2727.52	-0.654558	0.284719	-2.29896	0.0215073	0.506105
LOC100749878	1021.13	0.604127	0.295515	2.04432	0.0409219	0.506105
LOC100741900	902.946	0.431369	0.234309	1.84102	0.0656181	0.506105
LOC100746968	31.4032	-0.98828	0.417871	-2.36504	0.0180283	0.506105
LOC100743497	7122.34	-0.68802	0.386521	-1.78003	0.0750707	0.506105
LOC100741664	1016.77	-0.855738	0.45367	-1.88626	0.0592602	0.506105
LOC105680608	10.5217	1.00768	0.511354	1.97061	0.0487685	0.506105
LOC105680611	84.9164	-0.611725	0.323195	-1.89274	0.0583919	0.506105
LOC100745253	10.2332	1.38523	0.600198	2.30795	0.0210018	0.506105
LOC112212657	18.1994	1.03437	0.468859	2.20614	0.0273739	0.506105
LOC100749879	2565.87	-0.574221	0.304722	-1.88441	0.0595096	0.506105
LOC100744413	4681.73	-0.570017	0.283447	-2.01102	0.0443232	0.506105
LOC100747641	1976.4	0.67269	0.353224	1.90443	0.056854	0.506105
LOC100748005	1291.41	0.690802	0.279418	2.47229	0.0134252	0.506105
LOC100748603	1477.07	-0.576984	0.286935	-2.01085	0.0443411	0.506105
LOC117151524	3814.01	-0.837693	0.441314	-1.89818	0.0576727	0.506105
LOC100748724	11068.3	-0.709378	0.362483	-1.957	0.0503478	0.506105
LOC100748843	733.172	-0.987789	0.397431	-2.48544	0.0129392	0.506105
LOC100749289	4779.9	-0.891632	0.453351	-1.96676	0.049211	0.506105
LOC100740774	1683.69	-1.12319	0.556917	-2.0168	0.0437169	0.506105
LOC100742548	54550.7	-0.894612	0.429706	-2.08192	0.0373501	0.506105
LOC100742664	480.184	-0.865108	0.452634	-1.91128	0.055969	0.506105
LOC100743465	2572.67	0.75041	0.415869	1.80444	0.0711628	0.506105
LOC117151532	24.0543	0.88292	0.485334	1.8192	0.0688807	0.506105
LOC100746335	3067.85	-0.890026	0.47892	-1.8584	0.063112	0.506105
LOC100744294	101.566	-0.354777	0.186852	-1.8987	0.0576033	0.506105
LOC100742625	189.81	0.593966	0.327993	1.81091	0.0701546	0.506105
LOC100741221	6188.47	1.53157	0.621919	2.46266	0.0137911	0.506105
LOC100744249	829.152	-1.04759	0.487202	-2.15021	0.0315385	0.506105
LOC100744728	51848.4	-0.898749	0.475319	-1.89083	0.0586466	0.506105
LOC105680627	12.6503	-1.13079	0.595349	-1.89937	0.0575162	0.506105
LOC100742019	781.583	-0.713588	0.38922	-1.83338	0.066746	0.506105
LOC105680630	1818.55	-0.761832	0.377069	-2.02041	0.0433411	0.506105
LOC112212676	16.7099	-0.734615	0.377971	-1.94358	0.0519464	0.506105
LOC100747445	1693.17	-0.266917	0.147212	-1.81314	0.0698095	0.506105
LOC100744365	5054.84	-0.509684	0.228082	-2.23465	0.0254404	0.506105
LOC105680639	15698.2	-1.56978	0.86698	-1.81063	0.0701988	0.506105
LOC100745413	1403.36	-0.696949	0.365479	-1.90695	0.0565272	0.506105
LOC100745533	15959.3	-0.497238	0.278803	-1.78347	0.0745091	0.506105
LOC100745779	1367.07	-0.553118	0.288596	-1.91658	0.0552911	0.506105
LOC100746377	196.81	-0.611872	0.302543	-2.02243	0.0431322	0.506105
LOC100746612	1119.41	-0.451616	0.182978	-2.46814	0.0135818	0.506105
LOC100747324	611.305	-0.550144	0.279559	-1.9679	0.0490793	0.506105
LOC100747805	966.403	-0.475474	0.257001	-1.85009	0.064301	0.506105
LOC100748006	1078.49	0.462437	0.252642	1.83041	0.0671891	0.506105
LOC100748484	709.387	-0.71822	0.379759	-1.89125	0.0585908	0.506105
LOC100742712	1664.45	2.25256	1.0155	2.21819	0.0265419	0.506105
LOC100743258	2383.23	2.53193	1.11492	2.27095	0.0231502	0.506105
LOC100740460	226.886	0.8537	0.363306	2.34981	0.0187829	0.506105
LOC105680637	15.6992	0.878199	0.481584	1.82356	0.068218	0.506105
LOC100748605	337.007	1.61086	0.81312	1.98109	0.0475814	0.506105
LOC105680658	8844.7	-0.779065	0.318839	-2.44344	0.0145479	0.506105
LOC100740655	2270.25	-1.39171	0.767725	-1.81277	0.0698678	0.506105
LOC117151559	2.19903	2.62135	1.29882	2.01825	0.043565	0.506105
LOC100745414	678.442	2.14959	1.06694	2.01472	0.043934	0.506105
LOC100745534	24.2798	1.89449	1.00287	1.88907	0.0588829	0.506105
LOC100745657	504.354	3.45785	1.46517	2.36003	0.0182735	0.506105
LOC105680668	106.441	3.14186	1.28575	2.44361	0.0145411	0.506105
LOC100742343	12.8108	-1.11902	0.592287	-1.88932	0.0588484	0.506105
LOC100746378	329.742	-0.469393	0.244333	-1.92112	0.0547163	0.506105
LOC100746852	7991.27	-0.749894	0.394611	-1.90034	0.0573887	0.506105
LOC100747092	2652.38	0.451767	0.239221	1.8885	0.0589594	0.506105
LOC100748407	373.606	0.368611	0.200213	1.8411	0.0656072	0.506105
LOC100742471	11067.6	-0.83362	0.409421	-2.0361	0.0417408	0.506105
LOC100749244	1361.46	-1.08771	0.52802	-2.05997	0.0394014	0.506105
LOC100741858	609.622	-0.909209	0.389843	-2.33224	0.019688	0.506105
LOC100749357	5091.7	-0.528152	0.266329	-1.98308	0.0473583	0.506105
LOC100750118	428.569	0.881423	0.491452	1.79351	0.0728919	0.506105
LOC100740217	9085.74	-0.522613	0.265344	-1.96957	0.0488875	0.506105
LOC100741302	1009.68	0.787142	0.349759	2.25052	0.0244157	0.506105
LOC100742948	1009.32	-0.550846	0.308545	-1.7853	0.0742123	0.506105
LOC100743310	437.505	-0.449459	0.22319	-2.01379	0.0440312	0.506105
LOC100743553	1826.67	-0.61939	0.276818	-2.23754	0.0252514	0.506105
LOC100746816	20.8247	2.02994	0.826776	2.45525	0.0140786	0.506105
LOC100745132	45.8887	-1.06005	0.587339	-1.80484	0.0711	0.506105
LOC100749321	2306.82	0.522004	0.277746	1.87943	0.0601859	0.506105
LOC100749441	2096.54	1.12595	0.614086	1.83355	0.0667215	0.506105
LOC100750034	1387.57	-0.465748	0.255098	-1.82576	0.0678865	0.506105
LOC100745857	751.411	-0.575149	0.318519	-1.8057	0.0709655	0.506105
LOC100740173	926.034	-0.636646	0.267619	-2.37893	0.0173629	0.506105
LOC100745977	252.735	-0.77645	0.343562	-2.26	0.0238211	0.506105
LOC100741140	921.553	-0.459126	0.255525	-1.79679	0.0723684	0.506105
LOC100743790	177.683	-0.650892	0.307664	-2.11559	0.0343794	0.506105
LOC100745095	620.415	0.365084	0.203547	1.79361	0.0728757	0.506105
LOC105680695	629.634	-0.665851	0.369466	-1.8022	0.0715144	0.506105
LOC105680700	819.242	-0.874436	0.480399	-1.82023	0.0687245	0.506105
LOC117151584	123.348	0.680424	0.327442	2.07799	0.0377098	0.506105
LOC100747765	1205.1	-0.745952	0.387341	-1.92583	0.054126	0.506105
LOC117151602	80.1061	0.593454	0.289493	2.04998	0.0403666	0.506105
LOC100748486	1754.81	0.676882	0.357914	1.89119	0.0585996	0.506105
LOC100747407	53.3619	-0.936319	0.439715	-2.12938	0.033223	0.506105
LOC100749320	507.913	0.670495	0.331837	2.02055	0.043326	0.506105
LOC100749525	63.9524	0.710284	0.368336	1.92836	0.0538102	0.506105
LOC100740384	73.2395	-0.677923	0.381083	-1.77894	0.0752496	0.506105
LOC100740260	515.228	0.831253	0.378792	2.19448	0.0282007	0.506105
LOC100740983	217.313	-0.382071	0.213774	-1.78727	0.0738946	0.506105
LOC100743669	38698.5	-0.5881	0.271254	-2.16808	0.0301525	0.506105
LOC100743941	630.367	0.767005	0.406996	1.88455	0.0594906	0.506105
LOC105680722	1545.59	-0.824396	0.43796	-1.88236	0.0597877	0.506105
LOC117151616	2.8398	2.5798	1.15876	2.22635	0.025991	0.506105
LOC105680710	17.3344	1.18269	0.482218	2.45261	0.0141825	0.506105
LOC100746817	301.052	0.84419	0.447725	1.88551	0.0593609	0.506105
LOC100749762	442.329	1.02785	0.467266	2.19971	0.0278273	0.506105
LOC105680717	337.226	-0.730247	0.410123	-1.78056	0.0749847	0.506105
LOC100740141	844.227	-0.464215	0.252853	-1.83591	0.0663716	0.506105
LOC100740502	2718.97	0.438863	0.180953	2.42529	0.0152963	0.506105
LOC100741742	4260.35	0.71171	0.376709	1.88929	0.0588536	0.506105
LOC100747848	206.642	0.894096	0.441431	2.02545	0.0428211	0.506105
LOC100742509	158.441	-0.844909	0.411893	-2.05128	0.0402395	0.506105
LOC100743018	814.206	-0.826701	0.466037	-1.7739	0.0760803	0.506105
LOC100743140	988.75	-0.761093	0.40547	-1.87707	0.060509	0.506105
LOC105680715	670.197	-0.744482	0.399331	-1.86432	0.0622762	0.506105
LOC100743623	3601.48	0.441397	0.198858	2.21966	0.0264418	0.506105
LOC100743826	1045.91	0.494716	0.215901	2.2914	0.0219403	0.506105
LOC100748456	315.577	0.857044	0.4064	2.10887	0.0349559	0.506105
LOC100744655	1088.27	-0.479691	0.242073	-1.98159	0.0475246	0.506105
LOC112212797	3.27056	1.80703	1.00241	1.80268	0.0714377	0.506105
LOC100749291	1051.07	0.664788	0.358111	1.85638	0.0634	0.506105
LOC100745736	785.835	0.674641	0.334676	2.0158	0.0438207	0.506105
LOC100749407	885.592	-1.03729	0.532434	-1.94821	0.0513901	0.506105
LOC100745978	3617.09	-0.667287	0.351424	-1.89881	0.0575895	0.506105
LOC100744207	813.678	-0.608489	0.316941	-1.91988	0.0548725	0.506105
LOC105680226	190.734	0.516212	0.273558	1.88703	0.0591566	0.506105
LOC100745979	2561.52	-0.802833	0.37731	-2.12778	0.0333551	0.506105
LOC100746417	9357.09	-0.739847	0.409727	-1.80571	0.0709639	0.506105
LOC100748457	410.131	-0.751553	0.348427	-2.15699	0.0310066	0.506105
LOC100740263	5319.94	-0.677372	0.319833	-2.11789	0.0341842	0.506105
LOC112212832	382.5	0.561834	0.29358	1.91373	0.0556541	0.506105
LOC100741462	3671.22	-0.604785	0.247288	-2.44567	0.0144582	0.506105
LOC100747011	1912.2	-0.456867	0.245578	-1.86037	0.0628327	0.506105
LOC100742220	4575.59	-0.495794	0.26472	-1.8729	0.0610822	0.506105
LOC100742346	177360	-0.862659	0.383559	-2.24909	0.0245069	0.506105
LOC100743141	561.403	-0.66246	0.33607	-1.9712	0.0487015	0.506105
LOC100742833	5011.61	0.448297	0.229287	1.95518	0.0505621	0.506105
LOC100742596	2526.86	-0.329037	0.181232	-1.81556	0.0694384	0.506105
LOC105680736	2052.64	-0.917826	0.446732	-2.05453	0.039924	0.506105
LOC100746733	1649.78	0.453912	0.242396	1.8726	0.061123	0.506105
LOC100746853	552.469	-0.692924	0.359819	-1.92576	0.0541345	0.506105
LOC100747727	38.1469	0.824437	0.416873	1.97767	0.0479657	0.506105
LOC100747849	212.586	-0.685119	0.376458	-1.81991	0.0687731	0.506105
LOC100748728	41.713	0.729239	0.355245	2.05278	0.0400939	0.506105
LOC100750002	743.101	0.267952	0.134563	1.99127	0.0464509	0.506105
LOC100750120	4174.49	-0.750615	0.355511	-2.11137	0.0347406	0.506105
LOC100740018	1620.39	-0.769346	0.361002	-2.13114	0.0330775	0.506105
LOC100740984	3565.55	-0.756545	0.384572	-1.96724	0.0491556	0.506105
LOC100748695	295.745	-0.477214	0.250466	-1.9053	0.056741	0.506105
LOC100742864	709.201	0.326645	0.169673	1.92515	0.0542111	0.506105
LOC100744252	2688.53	2.34984	1.29885	1.80917	0.0704243	0.506105
LOC112212828	346.894	0.567442	0.316668	1.79192	0.0731462	0.506105
LOC100744367	12373.8	-0.737206	0.374597	-1.968	0.0490685	0.506105
LOC100749292	105.574	1.92752	0.835759	2.30631	0.0210931	0.506105
LOC100744612	42.5265	1.23522	0.532338	2.32037	0.0203209	0.506105
LOC100744730	26.0308	-0.855365	0.47047	-1.81811	0.0690479	0.506105
LOC100745416	1948.48	0.41545	0.225002	1.84642	0.0648306	0.506105
LOC105680732	9.50508	-1.07296	0.506572	-2.11808	0.034168	0.506105
LOC100749799	4173.11	-0.869825	0.441794	-1.96885	0.0489709	0.506105
LOC105680752	4117.67	-0.765047	0.399911	-1.91305	0.0557421	0.506105
LOC100750150	467.502	-0.469184	0.245088	-1.91435	0.0555758	0.506105
LOC100740899	989.728	-0.579505	0.311567	-1.85997	0.0628896	0.506105
LOC100741820	1289.35	-0.36718	0.200633	-1.83011	0.0672332	0.506105
LOC100742628	425.811	1.1615	0.565139	2.05524	0.0398559	0.506105
LOC100742749	2792.49	-0.536563	0.282309	-1.90062	0.0573512	0.506105
LOC100748253	375.564	0.654752	0.294073	2.22649	0.0259812	0.506105
LOC100743624	1268.13	-0.709077	0.37153	-1.90853	0.0563224	0.506105
LOC100744537	159.059	-0.391187	0.191171	-2.04626	0.0407304	0.506105
LOC100744656	1387.06	-0.686726	0.371927	-1.8464	0.0648341	0.506105
LOC100748848	37.453	1.18384	0.624043	1.89704	0.0578221	0.506105
LOC100749561	396.698	-0.556337	0.274279	-2.02836	0.0425232	0.506105
LOC100743943	1512.63	-0.833653	0.368234	-2.26392	0.0235791	0.506105
LOC100746017	1986.11	-1.10145	0.465204	-2.36766	0.017901	0.506105
LOC100746140	1022.37	-0.414185	0.223921	-1.84969	0.0643578	0.506105
LOC100746932	1028.23	-0.720212	0.392925	-1.83295	0.0668098	0.506105
LOC100747646	657.316	0.371266	0.199891	1.85734	0.0632623	0.506105
LOC100748218	660.969	-0.544558	0.292656	-1.86074	0.0627806	0.506105
LOC100749052	1404.78	-0.313746	0.174239	-1.80066	0.0717558	0.506105
LOC100741067	334.737	-0.669044	0.279908	-2.39023	0.016838	0.506105
LOC100741187	887.535	-0.47726	0.24538	-1.94498	0.051777	0.506105
LOC100741427	1827.65	-0.566097	0.280669	-2.01695	0.0437004	0.506105
LOC100741907	2991.1	-0.715946	0.355678	-2.0129	0.0441248	0.506105
LOC100743501	898.027	-0.48274	0.206453	-2.33826	0.019374	0.506105
LOC100747807	2416.69	-0.749281	0.411488	-1.82091	0.0686212	0.506105
LOC100749001	1812.95	-1.16338	0.475603	-2.44613	0.01444	0.506105
LOC100742903	211.129	-0.978404	0.455448	-2.14823	0.0316958	0.506105
LOC117151675	5.09013	1.38397	0.719755	1.92284	0.0545008	0.506105
LOC100742182	3440.65	0.509093	0.269649	1.88798	0.0590281	0.506105
LOC100742302	1004.99	-0.556017	0.311721	-1.7837	0.0744724	0.506105
LOC100742549	537.381	-0.556276	0.27585	-2.01659	0.0437386	0.506105
LOC100741465	473.918	0.567709	0.248427	2.28522	0.0223001	0.506105
LOC100741583	903.559	-0.683585	0.384539	-1.77767	0.0754574	0.506105
LOC100742389	941.586	-0.496987	0.251159	-1.97878	0.0478411	0.506105
LOC100743901	985.308	0.494853	0.217411	2.27612	0.0228387	0.506105
LOC100744253	2559.44	0.76001	0.356866	2.12968	0.0331981	0.506105
LOC100746018	1468.52	-0.419557	0.212065	-1.97843	0.04788	0.506105
LOC105680803	56.0947	0.535318	0.28572	1.87357	0.0609892	0.506105
LOC100740175	1719.4	0.659801	0.369196	1.78713	0.0739168	0.506105
LOC105680796	364.593	-0.711835	0.358442	-1.98591	0.0470431	0.506105
LOC100747449	4092.75	0.702462	0.316267	2.2211	0.026344	0.506105
LOC100743902	529.548	-0.76941	0.413947	-1.85871	0.0630677	0.506105
LOC100744613	2830.07	-1.13642	0.476378	-2.38553	0.0170543	0.506105
LOC117151699	2.99492	2.17825	1.1324	1.92357	0.0544086	0.506105
LOC100748578	1531.35	2.60945	1.21067	2.15537	0.0311331	0.506105
LOC100740586	5044.73	0.531032	0.289416	1.83484	0.0665295	0.506105
LOC100742786	3389.04	0.665768	0.291835	2.28131	0.0225298	0.506105
LOC100743945	29091.9	-0.680152	0.36384	-1.86937	0.0615709	0.506105
LOC100744064	2262.14	-0.38335	0.18768	-2.04257	0.041095	0.506105
LOC100744541	612.899	-0.516266	0.270517	-1.90844	0.056334	0.506105
LOC100745783	3108.97	-0.798788	0.389932	-2.04853	0.0405082	0.506105
LOC100746143	2330.78	-0.6742	0.353174	-1.90897	0.0562654	0.506105
LOC105680839	684.932	-0.705651	0.39171	-1.80146	0.0716299	0.506105
LOC100749715	2490.33	-0.559468	0.294713	-1.89835	0.0576502	0.506105
LOC100749835	554.46	-0.473807	0.265629	-1.78372	0.07447	0.506105
LOC100740868	10.4807	1.17749	0.570183	2.06511	0.0389129	0.506105
LOC105680840	719.434	-0.867087	0.477537	-1.81575	0.069409	0.506105
LOC100741105	295.333	-0.576588	0.291541	-1.97772	0.0479599	0.506105
LOC100750196	604.456	-0.732148	0.320922	-2.28139	0.0225254	0.506105
LOC100740098	4003.17	-0.602897	0.2579	-2.33772	0.019402	0.506105
LOC100740219	331.48	0.723255	0.403818	1.79104	0.0732866	0.506105
LOC100743828	102.436	-1.65884	0.746766	-2.22136	0.0263265	0.506105
LOC100744178	199.985	-1.06978	0.560224	-1.90955	0.0561912	0.506105
LOC100744298	27.9456	-1.67742	0.90234	-1.85896	0.0630324	0.506105
LOC100744419	10.703	-1.16892	0.597506	-1.95633	0.0504264	0.506105
LOC100744659	837.106	-1.63452	0.703678	-2.32282	0.0201886	0.506105
LOC100744775	17.5658	-1.15276	0.62881	-1.83324	0.0667663	0.506105
LOC100746262	1523.48	-0.520497	0.252656	-2.0601	0.039389	0.506105
LOC100742631	51.4054	1.9653	1.01919	1.9283	0.0538178	0.506105
LOC100747096	791.125	-0.553816	0.294248	-1.88214	0.0598176	0.506105
LOC100747771	1607.27	-0.904128	0.448107	-2.01766	0.0436267	0.506105
LOC100742867	185.205	-0.537453	0.288697	-1.86165	0.0626525	0.506105
LOC100743105	7670.52	2.07856	1.05863	1.96344	0.0495946	0.506105
LOC100746617	1411.41	-0.747167	0.388491	-1.92325	0.0544484	0.506105
LOC100746736	1805.96	-0.604022	0.311352	-1.94	0.0523796	0.506105
LOC100746976	330.518	-0.593802	0.310837	-1.91033	0.0560903	0.506105
LOC100741823	109.818	-2.75488	1.2486	-2.20638	0.0273575	0.506105
LOC105680845	6.60106	-1.28703	0.691587	-1.86098	0.0627475	0.506105
LOC117151718	13.8578	1.77694	0.938712	1.89295	0.0583644	0.506105
LOC100747211	185.539	0.501309	0.275801	1.81765	0.0691178	0.506105
LOC100748968	523.905	-0.795124	0.404469	-1.96584	0.0493166	0.506105
LOC100748645	90.2623	0.663157	0.294673	2.25049	0.0244179	0.506105
LOC100742787	298.632	0.527575	0.29004	1.81897	0.0689157	0.506105
LOC100740463	46195.1	-0.623075	0.312144	-1.99612	0.0459211	0.506105
LOC100743383	101.137	0.575481	0.304436	1.89032	0.0587155	0.506105
LOC100742868	118.141	0.737001	0.360558	2.04406	0.0409477	0.506105
LOC100747686	7731.88	-0.585792	0.307908	-1.90249	0.0571068	0.506105
LOC100748372	369.73	-0.451095	0.22429	-2.01122	0.0443025	0.506105
LOC100748935	1444.93	0.386253	0.207886	1.858	0.063169	0.506105
LOC100749531	371.39	-0.52603	0.296093	-1.77657	0.0756388	0.506105
LOC100749411	599.316	1.24211	0.67194	1.84854	0.0645239	0.506105
LOC100749647	389.539	-0.511351	0.243025	-2.10411	0.0353692	0.506105
LOC100743903	818.073	3.14815	1.27474	2.46964	0.013525	0.506105
LOC100750038	18290.6	-0.904831	0.449784	-2.0117	0.0442514	0.506105
LOC100744180	2398.23	0.46429	0.235274	1.9734	0.0484499	0.506105
LOC100744300	710.178	-0.503465	0.282362	-1.78305	0.0745782	0.506105
LOC100745742	144.663	-0.347041	0.181497	-1.9121	0.0558635	0.506105
LOC100745982	6530.74	1.54656	0.84794	1.82391	0.0681662	0.506105
LOC100745217	20129.7	1.99485	0.944412	2.11226	0.0346638	0.506105
LOC100746576	2646.21	-1.09118	0.471927	-2.31219	0.0207673	0.506105
LOC100746777	1213.99	-0.484438	0.257978	-1.87782	0.0604054	0.506105
LOC100745700	762.676	-0.369219	0.203881	-1.81095	0.0701485	0.506105
LOC100748167	4151.42	0.45807	0.257452	1.77925	0.0751989	0.506105
LOC100749326	2900.27	0.411054	0.213416	1.92607	0.0540961	0.506105
LOC100749564	35696.8	-0.903288	0.49779	-1.8146	0.0695858	0.506105
LOC100746184	702.526	0.558425	0.263627	2.11824	0.0341549	0.506105
LOC100746419	1416.39	-0.430912	0.195459	-2.20461	0.0274815	0.506105
LOC100741428	4144.47	0.743395	0.36535	2.03475	0.0418762	0.506105
LOC100741792	669.39	-0.488262	0.265593	-1.83839	0.0660053	0.506105
LOC105680876	483.355	-0.333181	0.177152	-1.88076	0.0600039	0.506105
LOC100740829	12127.3	-1.01076	0.462681	-2.18457	0.0289203	0.506105
LOC100741307	2073.05	0.707108	0.370222	1.90996	0.0561385	0.506105
LOC100743470	561.002	-0.399224	0.211146	-1.89075	0.0586574	0.506105
LOC100741910	428.805	-0.798605	0.323633	-2.46762	0.0136013	0.506105
LOC100742516	670.559	-0.845304	0.444948	-1.89978	0.0574618	0.506105
LOC100744422	12613.4	-0.593688	0.326635	-1.81759	0.0691271	0.506105
LOC100744901	2014.5	4.72063	2.35996	2.0003	0.0454679	0.506105
LOC100745620	656.383	3.13554	1.65001	1.90032	0.0573909	0.506105
LOC100745743	497.466	-0.636216	0.285278	-2.23016	0.0257368	0.506105
LOC105680877	28.1099	-1.42819	0.576131	-2.47893	0.0131778	0.506105
LOC100746857	31.7907	0.750634	0.367267	2.04384	0.0409697	0.506105
LOC100741261	12029.4	-0.941216	0.425084	-2.21419	0.026816	0.506105
LOC100749956	2205.63	-0.76573	0.403638	-1.89707	0.0578185	0.506105
LOC100747687	149.238	-0.994109	0.488876	-2.03346	0.042006	0.506105
LOC100741385	414.906	0.28523	0.145972	1.954	0.0507014	0.506105
LOC100742062	364.999	-0.7705	0.387158	-1.99014	0.0465755	0.506105
LOC100746737	67.6271	1.03006	0.571973	1.80088	0.0717211	0.506105
LOC105680890	99.4681	-0.937276	0.435509	-2.15214	0.0313863	0.506105
LOC112212987	49.1866	-0.979425	0.530811	-1.84515	0.065016	0.506105
LOC100743437	347.719	-0.858374	0.466932	-1.83833	0.0660144	0.506105
LOC100746224	13006.3	3.66802	1.88596	1.94491	0.0517854	0.506105
LOC100744810	4685.56	-0.338985	0.178424	-1.89988	0.0574487	0.506105
LOC100747170	886.232	2.7346	1.41011	1.93928	0.052467	0.506105
LOC117151771	3.25701	-1.60613	0.865412	-1.85592	0.0634654	0.506105
LOC100745661	1436.07	-0.583878	0.31878	-1.8316	0.0670114	0.506105
LOC100749532	141.092	0.711007	0.30627	2.32151	0.0202594	0.506105
LOC100749717	651.899	-0.688443	0.294648	-2.3365	0.0194654	0.506105
LOC100740147	13.4266	1.63239	0.852379	1.9151	0.0554802	0.506105
LOC100742030	759.414	0.857992	0.432551	1.98356	0.0473046	0.506105
LOC100747772	537.1	0.808288	0.442109	1.82825	0.0675115	0.506105
LOC100748883	662.207	-0.423881	0.228366	-1.85615	0.0634319	0.506105
LOC100749003	3015.63	-1.25318	0.522335	-2.39919	0.0164316	0.506105
LOC100749918	471.706	-0.874246	0.383484	-2.27974	0.0226229	0.506105
LOC100750039	78.8017	0.69045	0.337047	2.04853	0.0405081	0.506105
LOC100740054	427.917	-0.342517	0.191248	-1.79096	0.0733004	0.506105
LOC100741386	1386.73	-0.500655	0.253711	-1.97333	0.0484581	0.506105
LOC100742552	749.363	-1.04855	0.460436	-2.2773	0.022768	0.506105
LOC100743505	3496.12	-0.742638	0.416476	-1.78315	0.0745623	0.506105
LOC100743748	12195.1	-0.82262	0.376617	-2.18424	0.0289449	0.506105
LOC100743980	28600.1	-0.672091	0.3633	-1.84996	0.0643193	0.506105
LOC100744933	1418.96	-0.341457	0.183491	-1.86089	0.0627593	0.506105
LOC100744094	1651.1	-0.605874	0.32216	-1.88066	0.0600184	0.506105
LOC100743072	3625.41	-1.13109	0.585313	-1.93245	0.0533046	0.506105
LOC100744570	4499.86	-0.747457	0.408415	-1.83014	0.0672292	0.506105
LOC100745985	1248.89	-0.677695	0.331307	-2.04552	0.0408035	0.506105
LOC100747606	473.131	-0.722097	0.359038	-2.0112	0.0443042	0.506105
LOC100747729	1214.7	1.42001	0.621372	2.28528	0.0222961	0.506105
LOC100746779	758.019	0.421128	0.186607	2.25676	0.0240229	0.506105
LOC100745421	99.0428	0.958316	0.463136	2.06919	0.0385283	0.506105
LOC100741912	682.245	-0.587752	0.290573	-2.02274	0.0431005	0.506105
LOC112213031	9.23337	2.5631	1.36766	1.87407	0.0609204	0.506105
LOC100744256	342.205	-0.892461	0.413125	-2.16027	0.0307518	0.506105
LOC100744616	8377.64	-0.749337	0.365578	-2.04973	0.0403906	0.506105
LOC100741674	812.616	0.815421	0.366566	2.22449	0.0261158	0.506105
LOC100749414	2930.74	-0.623178	0.313897	-1.98529	0.047112	0.506105
LOC100749649	720.617	0.888919	0.41737	2.12981	0.0331871	0.506105
LOC100742396	154.989	0.729759	0.321993	2.26638	0.0234279	0.506105
LOC100742520	674.104	0.481214	0.252599	1.90505	0.0567732	0.506105
LOC105680927	312.966	-0.711084	0.3964	-1.79385	0.0728366	0.506105
LOC100743349	360.284	-0.552738	0.308837	-1.78974	0.0734957	0.506105
LOC112213054	13.7841	1.26966	0.612327	2.0735	0.0381262	0.506105
LOC100743906	952.129	1.2452	0.670733	1.85648	0.0633859	0.506105
LOC100745341	1063.23	-0.555332	0.30772	-1.80467	0.0711263	0.506105
LOC100745579	446.14	-0.547334	0.296171	-1.84803	0.0645975	0.506105
LOC117151804	78.6407	0.833523	0.470361	1.77209	0.0763794	0.506105
LOC100746578	1133.08	2.2524	1.07356	2.09807	0.0358992	0.506105
LOC112213052	90.5414	-0.788716	0.433272	-1.82037	0.0687025	0.506105
LOC100742907	676.585	-1.43979	0.62125	-2.31757	0.0204725	0.506105
LOC100747492	356.952	-0.864166	0.372477	-2.32005	0.0203381	0.506105
LOC100749650	459.02	-0.823794	0.344867	-2.38873	0.0169067	0.506105
LOC105680942	2.13545	-1.96472	1.06306	-1.84818	0.0645759	0.506105
LOC100742032	1468.76	0.681479	0.338682	2.01215	0.0442041	0.506105
LOC100742669	354.2	-0.566909	0.254502	-2.22752	0.0259124	0.506105
LOC100746227	11104.9	-0.625578	0.323796	-1.93201	0.0533577	0.506105
LOC100747853	230.176	-0.760839	0.365103	-2.0839	0.0371691	0.506105
LOC100748099	3321.72	-0.824499	0.425762	-1.93653	0.0528034	0.506105
LOC100748885	2319.87	-0.623153	0.345008	-1.8062	0.0708874	0.506105
LOC100741746	986.41	-0.890586	0.371703	-2.39596	0.0165767	0.506105
LOC100742347	2768.82	-0.850896	0.409114	-2.07985	0.037539	0.506105
LOC100744544	483.558	-0.589688	0.327238	-1.80201	0.0715435	0.506105
LOC117151825	54.4342	-1.31282	0.529752	-2.47818	0.0132054	0.506105
LOC100750008	1108.96	-0.982684	0.486706	-2.01905	0.0434822	0.506105
LOC100746061	790.272	-0.606526	0.312622	-1.94012	0.0523646	0.506105
LOC105680956	53.9909	0.772543	0.321432	2.40344	0.0162416	0.506105
LOC100744780	1355.57	0.860069	0.482284	1.78333	0.0745333	0.506105
LOC100746384	16175	-0.839453	0.433081	-1.93833	0.0525832	0.506105
LOC100746739	5609.29	-0.744492	0.338469	-2.19959	0.0278362	0.506105
LOC100746619	1597.59	-0.627089	0.290086	-2.16173	0.0306389	0.506105
LOC100749127	366.922	-0.363885	0.180285	-2.01839	0.0435507	0.506105
LOC100740223	57.2893	0.733592	0.349226	2.10062	0.035674	0.506105
LOC117151852	18.4503	-0.749619	0.419232	-1.78808	0.0737635	0.506105
LOC100740510	1641.42	0.8658	0.485184	1.78448	0.0743463	0.506105
LOC100741387	1197.43	-0.228585	0.120917	-1.89043	0.0587002	0.506105
LOC100749360	59.4504	0.934015	0.44197	2.1133	0.0345752	0.506105
LOC100745747	193.449	-0.844875	0.398917	-2.11792	0.0341818	0.506105
LOC100750199	4203.64	2.54323	1.41927	1.79193	0.0731442	0.506105
LOC105680962	302.07	-1.09552	0.474169	-2.31041	0.0208657	0.506105
LOC100746703	729.124	-0.449683	0.249171	-1.80471	0.0711196	0.506105
LOC117151121	4044.05	-1.05951	0.474232	-2.23416	0.0254725	0.506105
LOC100741980	440.336	-0.76564	0.314996	-2.43063	0.0150726	0.506105
LOC100747413	593.14	-0.517025	0.29011	-1.78217	0.0747215	0.506105
LOC100743558	2165.83	-0.676634	0.329002	-2.05662	0.0397223	0.506105
LOC100744183	876.039	-0.687345	0.364598	-1.88521	0.0594012	0.506105
LOC100744303	263.588	0.885493	0.446762	1.98202	0.0474765	0.506105
LOC100742987	411.171	-0.477417	0.190438	-2.50695	0.0121778	0.506105
LOC117151855	264.871	0.898756	0.431423	2.08324	0.0372297	0.506105
LOC100743559	69.1773	0.444403	0.247597	1.79486	0.0726754	0.506105
LOC100746859	560.96	-0.592192	0.288979	-2.04925	0.0404373	0.506105
LOC100743864	377.075	-0.683239	0.371935	-1.83699	0.0662117	0.506105
LOC100744213	5043.02	-0.787716	0.413491	-1.90504	0.0567751	0.506105
LOC100744328	320.44	0.701944	0.357479	1.9636	0.049577	0.506105
LOC100747101	559.29	-0.698194	0.354551	-1.96923	0.0489266	0.506105
LOC100746145	13826.3	-1.02529	0.482523	-2.12485	0.0335992	0.506105
LOC100746504	1770.21	-0.431309	0.23	-1.87526	0.0607574	0.506105
LOC100747335	1083.46	-0.690993	0.381986	-1.80895	0.0704586	0.506105
LOC100747569	1211.33	0.426944	0.170437	2.50499	0.0122456	0.506105
LOC105680979	572.999	-0.827981	0.392058	-2.11189	0.0346963	0.506105
LOC100746186	95.0573	-0.768285	0.337862	-2.27396	0.0229682	0.506105
LOC100742791	29264.1	-0.882156	0.474075	-1.86079	0.0627735	0.506105
LOC100746306	397.319	-0.686572	0.332164	-2.06696	0.0387375	0.506105
LOC100746421	29.5735	0.559016	0.314875	1.77536	0.0758382	0.506105
LOC100743631	240.233	0.810728	0.371577	2.18186	0.0291198	0.506105
LOC105680987	8.96324	-1.06902	0.5224	-2.04637	0.0407203	0.506105
LOC100743985	950.509	-0.874373	0.394684	-2.21538	0.0267342	0.506105
LOC100748172	289.9	-0.415543	0.22903	-1.81436	0.0696222	0.506105
LOC100748651	76.0466	0.727926	0.368166	1.97717	0.0480228	0.506105
LOC100749598	651.326	2.48654	1.39982	1.77633	0.0756791	0.506105
LOC100750201	31.6506	-1.1505	0.614757	-1.87147	0.0612804	0.506105
LOC105680995	4.40607	-1.31625	0.725686	-1.8138	0.0697083	0.506105
LOC100750081	951.34	-0.471648	0.219652	-2.14725	0.0317735	0.506105
LOC100749841	93.4682	-1.2298	0.593392	-2.07249	0.0382199	0.506105
LOC100740468	11.606	-1.72638	0.767743	-2.24865	0.0245349	0.506105
LOC100740591	77.7711	-0.900013	0.506206	-1.77796	0.0754108	0.506105
LOC105680984	3.63739	-1.98839	0.843583	-2.35708	0.0184194	0.506105
LOC100741704	788.899	-0.545844	0.295751	-1.84562	0.0649475	0.506105
LOC100741945	477.61	-0.597233	0.251029	-2.37914	0.0173532	0.506105
LOC100742066	11948.4	-0.395613	0.219354	-1.80354	0.0713039	0.506105
LOC100740392	652.503	-0.501161	0.280275	-1.78811	0.0737591	0.506105
LOC100741826	468.292	-0.448283	0.218954	-2.04738	0.0406207	0.506105
LOC100741108	196.588	-0.819167	0.425605	-1.92471	0.0542655	0.506105
LOC100742067	1194.8	0.904198	0.45019	2.00848	0.0445924	0.506105
LOC100742433	872.238	1.57633	0.819894	1.9226	0.0545299	0.506105
LOC100742792	428.55	2.6048	1.19282	2.18373	0.028982	0.506105
LOC100742671	1222.82	0.665891	0.355023	1.87563	0.060706	0.506105
LOC100743472	2585.11	-0.694527	0.388394	-1.7882	0.0737435	0.506105
LOC100744068	484.74	-0.466845	0.202742	-2.30266	0.0212979	0.506105
LOC100744666	732.507	0.493401	0.250965	1.96601	0.0492971	0.506105
LOC100745025	137.142	0.636139	0.306038	2.07862	0.0376518	0.506105
LOC100745266	442.761	-0.614453	0.335864	-1.82947	0.0673297	0.506105
LOC100746663	8825.23	0.855638	0.478133	1.78954	0.0735281	0.506105
LOC100746348	4294.76	0.698116	0.355198	1.96543	0.0493645	0.506105
LOC100747934	287.125	-0.516839	0.283667	-1.82199	0.0684563	0.506105
LOC100748296	1085.16	-0.633247	0.357047	-1.77357	0.0761346	0.506105
LOC100741073	11292.3	-0.842219	0.450141	-1.87101	0.0613434	0.506105
LOC100743150	47.6373	-0.731553	0.409437	-1.78673	0.073981	0.506105
LOC117151896	11.6126	1.21593	0.568741	2.13793	0.0325226	0.506105
LOC100743269	1606.36	0.945054	0.45739	2.06619	0.0388104	0.506105
LOC100745542	44.0648	0.793501	0.354532	2.23816	0.0252103	0.506105
LOC100745904	138.696	-0.512703	0.273655	-1.87354	0.060994	0.506105
LOC100747571	3493.99	-0.67901	0.339101	-2.00238	0.0452439	0.506105
LOC100749008	44692.6	-0.821717	0.448594	-1.83176	0.0669867	0.506105
LOC117151910	7.89834	-1.41027	0.752616	-1.87383	0.0609544	0.506105
LOC100743633	10434.3	-0.471771	0.241262	-1.95543	0.0505324	0.506105
LOC100744734	7674.19	-1.09006	0.479366	-2.27396	0.0229686	0.506105
LOC100740543	225.169	-0.560629	0.277923	-2.01721	0.0436737	0.506105
LOC100741350	4481.61	-0.693492	0.354252	-1.95762	0.0502742	0.506105
LOC100743753	243.876	-0.723541	0.29219	-2.47627	0.0132762	0.506105
LOC100743867	720.52	-0.622683	0.304418	-2.04549	0.0408067	0.506105
LOC100745057	620.752	-0.966205	0.419778	-2.30171	0.0213517	0.506105
LOC100740872	450.15	0.554446	0.240651	2.30395	0.0212256	0.506105
LOC100745176	53940.6	-0.591305	0.329176	-1.79632	0.072444	0.506105
LOC117151926	7.71458	1.27006	0.615744	2.06264	0.0391466	0.506105
LOC100741228	58.8099	1.12145	0.518931	2.16108	0.0306895	0.506105
LOC100745905	721.345	-0.476378	0.22101	-2.15546	0.0311258	0.506105
LOC100746861	3587.11	-0.929773	0.494137	-1.88161	0.0598891	0.506105
LOC100747174	335.399	-0.743148	0.355674	-2.08941	0.0366711	0.506105
LOC100748374	101.805	-2.62452	1.26353	-2.07714	0.0377889	0.506105
LOC117151935	1.69136	-2.96244	1.64294	-1.80313	0.0713679	0.506105
LOC100740512	28.1052	0.972135	0.428969	2.26621	0.0234385	0.506105
LOC100749417	341.97	-0.602718	0.298164	-2.02143	0.0432354	0.506105
LOC100749300	53.0846	0.654169	0.368026	1.77751	0.0754849	0.506105
LOC100742069	804.542	-0.88814	0.43332	-2.04962	0.0404017	0.506105
LOC112213253	24.8217	-1.5274	0.813643	-1.87723	0.0604863	0.506105
LOC100742436	508.26	-0.465577	0.209227	-2.22522	0.0260665	0.506105
LOC100740874	812.606	-0.801198	0.444439	-1.80272	0.0714327	0.506105
LOC100747693	21317.1	-1.09874	0.506245	-2.17036	0.0299794	0.506105
LOC100748778	545.944	-0.531597	0.265228	-2.0043	0.0450377	0.506105
LOC100749131	948.47	-0.529963	0.283596	-1.86872	0.0616613	0.506105
LOC100749364	784.342	-0.451175	0.212399	-2.12418	0.0336551	0.506105
LOC100749722	356.825	-0.391769	0.196757	-1.99113	0.0464664	0.506105
LOC100749844	889.445	-0.725136	0.368181	-1.96951	0.0488945	0.506105
LOC105681068	594.4	-0.722478	0.37527	-1.92522	0.0542017	0.506105
LOC100744100	1968.52	0.582721	0.295904	1.96929	0.0489193	0.506105
LOC100742068	2008.08	-0.762383	0.379892	-2.00684	0.0447664	0.506105
LOC100744576	336.097	-0.33792	0.190686	-1.77213	0.0763738	0.506105
LOC100743712	861.907	-0.736127	0.332817	-2.21181	0.0269799	0.506105
LOC100745304	154.98	0.487969	0.241554	2.02013	0.0433702	0.506105
LOC100743950	774.893	-0.639641	0.317127	-2.01699	0.0436968	0.506105
LOC100745303	115.448	0.802706	0.357105	2.24782	0.0245878	0.506105
LOC100746108	710.145	-0.74373	0.33557	-2.21631	0.0266699	0.506105
LOC100745906	340.386	-0.651972	0.344229	-1.89401	0.0582243	0.506105
LOC100746743	315.741	0.792977	0.387778	2.04493	0.0408619	0.506105
LOC100747976	275.389	-0.708403	0.357711	-1.98038	0.0476607	0.506105
LOC100748416	430.832	-0.546296	0.289702	-1.88571	0.0593334	0.506105
LOC100746388	14.1075	0.9434	0.495332	1.90458	0.0568343	0.506105
LOC100740751	389.602	-0.617207	0.334102	-1.84736	0.0646947	0.506105
LOC100740993	18870.6	-0.832467	0.422029	-1.97254	0.0485483	0.506105
LOC100741074	1071.25	-0.729818	0.409405	-1.78263	0.0746466	0.506105
LOC100741592	633.075	0.887274	0.364742	2.43261	0.0149905	0.506105
LOC117151960	41.5967	0.797377	0.406553	1.96131	0.0498427	0.506105
LOC100742641	77.4121	0.756563	0.418819	1.80642	0.0708526	0.506105
LOC100743834	684.145	0.613966	0.292035	2.10237	0.0355206	0.506105
LOC100744374	1721.74	0.342499	0.184281	1.85857	0.063088	0.506105
LOC100743951	722.248	0.274797	0.140445	1.95662	0.0503922	0.506105
LOC112213257	50.9386	-1.21757	0.486681	-2.50178	0.012357	0.506105
LOC100744618	3989.21	-0.971486	0.490346	-1.98123	0.0475659	0.506105
LOC100745179	770.552	0.726858	0.376931	1.92836	0.0538105	0.506105
LOC100745870	1212.76	-0.568261	0.299665	-1.89632	0.0579176	0.506105
LOC100747652	1615.02	-1.01419	0.471893	-2.14919	0.0316192	0.506105
LOC100741148	7.77839	-1.01861	0.560481	-1.81738	0.0691584	0.506105
LOC112213286	203.577	0.927631	0.465025	1.9948	0.0460648	0.506105
LOC100743560	927.593	-1.12595	0.49274	-2.28508	0.0223081	0.506105
LOC100746270	270.289	-0.616379	0.303787	-2.02899	0.0424598	0.506105
LOC100743797	1942.27	-0.637669	0.335652	-1.89979	0.0574601	0.506105
LOC100746625	554.995	0.781999	0.322802	2.42253	0.0154127	0.506105
LOC100743907	3265.15	0.75457	0.376224	2.00564	0.0448944	0.506105
LOC105681110	279.207	0.639069	0.262367	2.43579	0.0148594	0.506105
LOC100745101	120.61	1.75276	0.826112	2.12169	0.0338635	0.506105
LOC100745220	46.1843	0.655039	0.368317	1.77846	0.0753276	0.506105
LOC100745668	3596.43	0.517232	0.255421	2.02502	0.0428654	0.506105
LOC100746350	466.964	1.22486	0.689573	1.77626	0.0756907	0.506105
LOC100741112	1203.72	-0.519585	0.274925	-1.88991	0.0587694	0.506105
LOC100740270	431.106	-0.616829	0.291723	-2.11444	0.0344778	0.506105
LOC100743561	659.618	-0.88617	0.375229	-2.36168	0.0181925	0.506105
LOC100749922	150.766	0.903973	0.428054	2.11182	0.034702	0.506105
LOC100740183	330.757	-0.456448	0.22115	-2.06398	0.0390199	0.506105
LOC100740632	802.439	0.674904	0.34227	1.97185	0.0486267	0.506105
LOC105681137	2812.03	-1.00471	0.473283	-2.12284	0.033767	0.506105
LOC100748301	169.647	-0.816334	0.439843	-1.85597	0.0634585	0.506105
LOC117152022	4.38759	-1.95313	0.821624	-2.37716	0.0174466	0.506105
LOC100740026	1253.18	-1.47561	0.780098	-1.89157	0.0585484	0.506105
LOC100740151	737.866	-1.40521	0.733842	-1.91487	0.0555095	0.506105
LOC100740838	256.769	0.367482	0.194721	1.88723	0.0591299	0.506105
LOC100741075	522.094	-0.764755	0.399362	-1.91494	0.0554998	0.506105
LOC100741195	1614.53	-0.358731	0.196473	-1.82586	0.0678721	0.506105
LOC100741314	1019.84	-0.707468	0.31273	-2.26223	0.0236829	0.506105
LOC100741677	28827.4	-0.74626	0.413334	-1.80546	0.0710024	0.506105
LOC100748375	302.972	-0.464119	0.261734	-1.77325	0.0761873	0.506105
LOC100742275	110.786	-1.08484	0.433277	-2.50381	0.0122863	0.506105
LOC100742990	569.721	-0.701968	0.314672	-2.23079	0.025695	0.506105
LOC100744142	752.066	0.581648	0.265215	2.19312	0.0282987	0.506105
LOC100749093	1274.36	-0.338832	0.184468	-1.83681	0.0662386	0.506105
LOC100744857	109.341	1.51217	0.670788	2.25432	0.0241759	0.506105
LOC117152040	8.92421	1.452	0.677128	2.14435	0.0320048	0.506105
LOC100745102	150.278	-0.776041	0.400541	-1.93748	0.0526866	0.506105
LOC100746664	280.04	0.392154	0.213576	1.83614	0.0663376	0.506105
LOC105681155	64.2254	0.822858	0.456551	1.80233	0.071493	0.506105
LOC100746308	828.501	-0.554042	0.301724	-1.83626	0.0663196	0.506105
LOC117152050	1076.97	-0.481238	0.236668	-2.03339	0.0420136	0.506105
LOC100748059	5895.58	0.496982	0.267955	1.85472	0.0636362	0.506105
LOC112213349	2.15286	3.23913	1.58999	2.0372	0.0416296	0.506105
LOC100748420	234.992	0.998745	0.474302	2.10571	0.0352293	0.506105
LOC100741355	596.96	0.778114	0.375668	2.07128	0.0383327	0.506105
LOC117152062	276.453	0.617584	0.292295	2.11288	0.0346109	0.506105
LOC100741949	120.744	-1.05374	0.521761	-2.01958	0.0434274	0.506105
LOC100746029	889.858	-0.544875	0.266495	-2.0446	0.0408943	0.506105
LOC112213355	16.5598	1.17286	0.584665	2.00604	0.0448519	0.506105
LOC117152058	19.0043	1.00327	0.456309	2.19866	0.0279022	0.506105
LOC100747018	146.456	-0.538443	0.263732	-2.04163	0.0411886	0.506105
LOC100747255	334.889	2.06345	0.895674	2.30379	0.0212345	0.506105
LOC117152065	22.4419	0.721583	0.381302	1.89242	0.0584349	0.506105
LOC117152057	13.3162	1.25187	0.668847	1.87168	0.0612515	0.506105
LOC100740424	19700.4	-0.684497	0.377717	-1.8122	0.0699559	0.506105
LOC100743799	14.5739	1.18563	0.65545	1.80889	0.0704687	0.506105
LOC112213353	22.5088	-1.85155	0.78577	-2.35634	0.0184558	0.506105
LOC100740228	12688.1	-0.452454	0.251688	-1.79768	0.0722281	0.506105
LOC100744261	25.9079	1.47031	0.718371	2.04673	0.0406842	0.506105
LOC100740229	650.878	-0.907406	0.404577	-2.24285	0.0249064	0.506105
LOC100740351	286.86	0.677774	0.325796	2.08037	0.037492	0.506105
LOC100740839	4026.97	0.802704	0.374216	2.14503	0.0319507	0.506105
LOC100745827	1332.58	0.640478	0.348167	1.83957	0.0658313	0.506105
LOC100746188	34018.9	0.33446	0.186897	1.78954	0.0735278	0.506105
LOC100741917	22260.9	-0.875672	0.437365	-2.00215	0.0452681	0.506105
LOC100748060	8667.32	-1.11149	0.56036	-1.98352	0.0473091	0.506105
LOC100749724	1600.85	0.231847	0.126747	1.82922	0.0673674	0.506105
LOC100740106	311.705	2.7719	1.44563	1.91744	0.0551824	0.506105
LOC105680196	1344.25	-0.499142	0.241385	-2.06782	0.0386569	0.506105
LOC100747856	129.529	-0.584347	0.320221	-1.82482	0.0680278	0.506105
LOC100742104	3252.75	-0.647722	0.344481	-1.88028	0.0600699	0.506105
LOC100742348	3782.55	-0.565432	0.315955	-1.7896	0.0735187	0.506105
LOC100748783	389.208	3.89515	1.88775	2.06339	0.0390758	0.506105
LOC100743441	1339.94	-0.380745	0.162507	-2.34295	0.0191319	0.506105
LOC100743755	1044.85	0.33682	0.17982	1.87309	0.0610554	0.506105
LOC100744071	330.624	-0.689383	0.31725	-2.173	0.0297804	0.506105
LOC100749257	24.3079	-0.944575	0.486926	-1.93987	0.0523952	0.506105
LOC112213377	28.7344	-2.10767	0.997944	-2.11202	0.034685	0.506105
LOC105681207	108.263	-0.687437	0.352456	-1.95042	0.0511261	0.506105
LOC117152086	32.4194	-1.70844	0.738117	-2.3146	0.020635	0.506105
LOC105681223	55.9246	-1.0541	0.511847	-2.0594	0.0394563	0.506105
LOC100743273	282.195	-0.600347	0.307202	-1.95424	0.0506728	0.506105
LOC100743636	408.477	0.933401	0.39806	2.34488	0.0190333	0.506105
LOC100750164	413.901	0.64956	0.295112	2.20106	0.0277315	0.506105
LOC100746627	1361.73	-0.824192	0.416096	-1.98078	0.0476164	0.506105
LOC100747776	1144.31	0.508841	0.244273	2.08309	0.0372434	0.506105
LOC100741390	206.583	-0.727079	0.406952	-1.78664	0.0739951	0.506105
LOC100743033	575.822	-0.443927	0.232608	-1.90848	0.0563289	0.506105
LOC100743392	1260.9	-0.363642	0.182264	-1.99513	0.0460284	0.506105
LOC100743756	5581.87	-1.02557	0.542182	-1.89155	0.0585504	0.506105
LOC100744818	2597.67	0.952527	0.453295	2.10134	0.0356109	0.506105
LOC117152096	13.3292	1.80571	0.809413	2.23089	0.0256884	0.506105
LOC100745061	1906.87	0.480884	0.263674	1.82378	0.0681855	0.506105
LOC105681220	2318.85	0.624105	0.277867	2.24606	0.0247004	0.506105
LOC100746785	382.016	-0.628156	0.328081	-1.91464	0.0555388	0.506105
LOC100747460	66.6061	-0.532837	0.259885	-2.05028	0.0403366	0.506105
LOC100747575	1141.83	-0.907155	0.475958	-1.90596	0.0566558	0.506105
LOC100747340	702.815	-0.98169	0.4183	-2.34686	0.0189325	0.506105
LOC100741986	933.524	-0.40889	0.184936	-2.21098	0.0270371	0.506105
LOC100748017	676.641	-0.526899	0.242745	-2.17058	0.0299627	0.506105
LOC100748138	201.048	0.392223	0.2169	1.80831	0.0705577	0.506105
LOC100747341	1372.99	1.3548	0.745532	1.81722	0.0691837	0.506105
LOC100748227	30.8778	0.936386	0.426546	2.19528	0.0281438	0.506105
LOC100740787	659.742	-0.96909	0.499779	-1.93904	0.0524967	0.506105
LOC100743155	1062.71	-0.647194	0.36138	-1.7909	0.0733096	0.506105
LOC100749301	452.524	1.10745	0.542289	2.04218	0.0411333	0.506105
LOC100740187	1621.94	-0.691242	0.36341	-1.9021	0.0571578	0.506105
LOC100740427	235.938	-0.655783	0.312792	-2.09654	0.0360341	0.506105
LOC100740304	801.676	-0.730897	0.385625	-1.89536	0.0580453	0.506105
LOC100741030	1483.19	-0.831759	0.367709	-2.262	0.0236972	0.506105
LOC100743637	730.866	0.808977	0.427194	1.8937	0.0582649	0.506105
LOC100741753	12026.4	-0.728523	0.329406	-2.21163	0.0269922	0.506105
LOC105681229	63.1168	1.77643	0.831442	2.13657	0.0326333	0.506105
LOC100748423	64.4441	0.8876	0.397069	2.23538	0.0253925	0.506105
LOC100747418	1623.41	0.63364	0.28795	2.20052	0.02777	0.506105
LOC100748541	1384.56	-0.536136	0.278198	-1.92717	0.0539581	0.506105
LOC112211972	182.085	-0.858695	0.426558	-2.01308	0.0441062	0.506105
LOC100748661	3608.49	-0.41985	0.231522	-1.81344	0.0697647	0.506105
LOC100746867	11226.8	-0.784656	0.426205	-1.84103	0.0656174	0.506105
LOC100745104	1048.21	-0.492138	0.26334	-1.86883	0.0616464	0.506105
LOC100749927	3485.4	-0.806075	0.444279	-1.81434	0.0696248	0.506105
LOC100740188	23.451	0.905887	0.395443	2.29082	0.021974	0.506105
LOC100745948	13.7206	-1.27259	0.618774	-2.05663	0.0397215	0.506105
LOC100741114	3.02533	2.1855	1.22085	1.79015	0.0734306	0.506105
LOC100741635	321.447	1.91373	1.05797	1.80887	0.0704708	0.506105
LOC100741512	653.707	-0.681057	0.323839	-2.10307	0.0354595	0.506105
LOC100741871	1143.04	-0.419596	0.191311	-2.19326	0.0282884	0.506105
LOC100742679	861.772	0.916338	0.494517	1.85299	0.0638831	0.506105
LOC100746067	14.6209	-0.921955	0.517496	-1.78157	0.0748194	0.506105
LOC100743234	329.965	-0.448125	0.249136	-1.79872	0.0720632	0.506105
LOC100747736	10.4128	1.108	0.591871	1.87203	0.0612021	0.506105
LOC100747497	1109.78	-0.539436	0.268628	-2.00812	0.0446306	0.506105
LOC100748940	120.924	3.08676	1.24556	2.47822	0.0132041	0.506105
LOC112213481	360.127	0.885638	0.449336	1.97099	0.0487251	0.506105
LOC100742837	2168.53	0.71802	0.398053	1.80383	0.071258	0.506105
LOC100741153	7300.78	-0.694952	0.380359	-1.82709	0.0676856	0.506105
LOC100741357	1107.96	-0.584079	0.30186	-1.93494	0.0529979	0.506105
LOC100742525	547.466	0.480583	0.271038	1.77312	0.0762083	0.506105
LOC100744145	320.891	-1.57855	0.660911	-2.38845	0.0169195	0.506105
LOC100744703	4270.69	-1.0257	0.454973	-2.25442	0.0241696	0.506105
LOC100744501	716.705	-0.375282	0.185837	-2.01942	0.0434436	0.506105
LOC100745270	1162.12	-0.791878	0.357433	-2.21546	0.0267288	0.506105
LOC100746274	631.805	-0.78462	0.374842	-2.0932	0.0363314	0.506105
LOC100746868	55529.7	-0.852016	0.388085	-2.19544	0.0281322	0.506105
LOC112213514	90.9613	0.92259	0.373667	2.46902	0.0135484	0.506105
LOC100748139	8078.32	-0.585893	0.291183	-2.01211	0.044208	0.506105
LOC100748377	317.045	-0.740713	0.34685	-2.13554	0.0327168	0.506105
LOC100748498	686.76	-0.382092	0.165813	-2.30436	0.0212024	0.506105
LOC100740271	1332.91	-0.325812	0.181239	-1.7977	0.0722251	0.506105
LOC100749062	354.72	-0.707349	0.293747	-2.40802	0.0160391	0.506105
LOC100749181	1703.12	2.26378	1.11081	2.03796	0.0415544	0.506105
LOC100749420	1929.85	-0.945381	0.524431	-1.80268	0.0714389	0.506105
LOC112213519	10.8542	-1.45433	0.74035	-1.96438	0.0494858	0.506105
LOC100742838	2958.05	-0.966079	0.431005	-2.24146	0.0249964	0.506105
LOC100745631	1997.76	-1.04202	0.516889	-2.01594	0.0438066	0.506105
LOC100745183	1723.18	-0.537943	0.285317	-1.88542	0.0593731	0.506105
LOC105681288	8272.51	1.573	0.703192	2.23695	0.0252899	0.506105
LOC105681289	1548.87	0.266849	0.130161	2.05015	0.0403494	0.506105
LOC105681300	249.13	0.510409	0.284374	1.79485	0.0726772	0.506105
LOC100740910	63.1555	0.944277	0.438571	2.15307	0.0313128	0.506105
LOC100749607	996.032	-0.356901	0.189522	-1.88316	0.0596787	0.506105
LOC105681299	6441.03	-0.800795	0.441766	-1.81271	0.069876	0.506105
LOC100743235	1249.76	-0.630006	0.344984	-1.82619	0.0678214	0.506105
LOC100743359	405.803	-1.53199	0.718592	-2.13193	0.0330127	0.506105
LOC117152176	61.7816	-1.02205	0.482033	-2.12028	0.0339822	0.506105
LOC100746352	17.3855	1.93226	0.833732	2.31761	0.0204707	0.506105
LOC100746828	305.455	-0.701932	0.374212	-1.87576	0.0606883	0.506105
LOC100749811	105.783	-0.746908	0.397278	-1.88007	0.0600992	0.506105
LOC100740191	5461.21	1.01829	0.5369	1.8966	0.0578801	0.506105
LOC100744380	1088.48	-0.814578	0.427943	-1.90347	0.0569787	0.506105
LOC105681315	995.595	-0.57211	0.289798	-1.97417	0.0483629	0.506105
LOC100745150	538.906	0.50449	0.271637	1.85722	0.0632792	0.506105
LOC100742839	3403.19	-0.681126	0.376457	-1.8093	0.0704037	0.506105
LOC100742955	936.606	0.675689	0.38113	1.77286	0.0762524	0.506105
LOC100745548	2452.39	0.735425	0.311608	2.3601	0.01827	0.506105
LOC100746468	1129.52	-0.53515	0.289722	-1.84711	0.0647307	0.506105
LOC100746944	441.813	0.814087	0.354266	2.29795	0.0215644	0.506105
LOC100745911	2963.23	0.826555	0.46371	1.78248	0.0746707	0.506105
LOC100749608	112.15	-2.65289	1.16214	-2.28275	0.022445	0.506105
LOC100748379	2001.59	-0.675212	0.305073	-2.21328	0.0268786	0.506105
LOC100642189	180007	-0.418505	0.218469	-1.91562	0.0554129	0.506105
LOC100749018	1077.5	-0.765915	0.375632	-2.03901	0.0414495	0.506105
LOC105681336	20.0642	3.17003	1.3424	2.36147	0.0182026	0.506105
LOC100740719	1219.86	-0.886922	0.395581	-2.24207	0.0249567	0.506105
LOC100741078	4159.12	0.482828	0.25187	1.91697	0.055242	0.506105
LOC100743566	790.717	-0.683496	0.351486	-1.94459	0.0518239	0.506105
LOC100742110	921.153	-0.496224	0.227598	-2.18027	0.0292378	0.506105
LOC100741990	5741.37	0.492365	0.254905	1.93156	0.0534137	0.506105
LOC100742230	1308.94	3.0747	1.50515	2.04279	0.0410731	0.506105
LOC112213602	67.5369	0.644768	0.319123	2.02044	0.0433381	0.506105
LOC100744785	8272.52	-0.980957	0.456957	-2.14672	0.0318158	0.506105
LOC100747299	1987.83	-0.642997	0.333788	-1.92637	0.0540586	0.506105
LOC100744668	6409.14	-0.968607	0.416402	-2.32614	0.0200113	0.506105
LOC100745272	5235.32	0.399285	0.199306	2.00338	0.045137	0.506105
LOC105681343	525.594	0.78171	0.391221	1.99813	0.0457028	0.506105
LOC112213609	27.335	0.698856	0.393333	1.77675	0.075609	0.506105
LOC117152214	5.23674	2.07509	0.848821	2.44468	0.0144981	0.506105
LOC100742318	727.273	0.509446	0.282103	1.80588	0.0709364	0.506105
LOC100742443	681.991	-0.858332	0.371276	-2.31184	0.0207863	0.506105
LOC100743276	475.71	-0.385307	0.214921	-1.79278	0.0730082	0.506105
LOC100744224	175.929	-0.850924	0.446483	-1.90584	0.0566712	0.506105
LOC100744463	9.6016	1.24571	0.604713	2.06	0.0393988	0.506105
LOC100744584	791.814	-0.796774	0.41958	-1.89898	0.0575674	0.506105
LOC100744824	855.949	0.348452	0.142122	2.45179	0.0142148	0.506105
LOC100744944	741.966	-0.46257	0.248085	-1.86456	0.0622425	0.506105
LOC100745671	487.109	-0.649584	0.307189	-2.11461	0.0344632	0.506105
LOC100747022	13298.7	-0.382092	0.204584	-1.86766	0.06181	0.506105
LOC100747698	246.277	-0.6726	0.337439	-1.99325	0.046234	0.506105
LOC100747941	9186.31	1.13407	0.621992	1.82328	0.0682606	0.506105
LOC117152233	15.9883	-1.28258	0.718785	-1.78438	0.0743621	0.506105
LOC100741596	34.6846	0.938936	0.448809	2.09206	0.0364333	0.506105
LOC100740353	99.3024	0.79336	0.426398	1.86061	0.0627995	0.506105
LOC117152236	6.09853	-1.21743	0.606168	-2.0084	0.0446013	0.506105
LOC100742195	739.47	-0.484913	0.228237	-2.1246	0.03362	0.506105
LOC100743038	315.144	-1.25599	0.661285	-1.89932	0.0575226	0.506105
LOC100744464	2625.04	-0.922135	0.48706	-1.89327	0.0583224	0.506105
LOC100744945	692.147	-0.777075	0.396681	-1.95894	0.0501197	0.506105
LOC100748977	395.275	0.76489	0.401638	1.90443	0.0568546	0.506105
LOC100749331	289.522	0.796039	0.385592	2.06446	0.0389742	0.506105
LOC100741157	960.716	0.631595	0.333564	1.89348	0.0582944	0.506105
LOC100749813	4338.59	-0.69871	0.348498	-2.00492	0.0449714	0.506105
LOC100740069	3069.31	1.08799	0.459236	2.36912	0.0178305	0.506105
LOC100742445	195.225	-0.710093	0.388502	-1.82778	0.0675833	0.506105
LOC105681406	43.2198	0.590669	0.333131	1.77308	0.0762149	0.506105
LOC117152254	4.76223	-1.65967	0.844517	-1.96523	0.049388	0.506105
LOC100746789	186.286	0.261762	0.14729	1.77719	0.0755372	0.506105
LOC100747821	2798.55	-0.439132	0.201436	-2.18001	0.0292568	0.506105
LOC100748062	850.273	0.558435	0.312434	1.78737	0.073878	0.506105
LOC100748266	29129	-0.598294	0.315897	-1.89396	0.0582308	0.506105
LOC100749098	5139.16	-0.601996	0.308205	-1.95323	0.0507923	0.506105
LOC100749216	77.0143	-0.501318	0.274251	-1.82795	0.0675564	0.506105
LOC100749332	745.256	-0.564685	0.298578	-1.89125	0.0585912	0.506105
LOC100740153	26991.6	-0.749947	0.377017	-1.98916	0.0466839	0.506105
LOC100743158	912.587	-0.615003	0.280872	-2.18962	0.0285519	0.506105
LOC100740914	17417.3	-0.69796	0.343381	-2.03261	0.0420916	0.506105
LOC100743397	200.631	-0.686494	0.349533	-1.96403	0.0495264	0.506105
LOC100741158	2068.75	3.64692	1.47079	2.47956	0.0131543	0.506105
LOC100740354	429.664	-0.847433	0.373568	-2.26848	0.0232997	0.506105
LOC100740474	1050.62	-0.608231	0.330867	-1.83829	0.0660191	0.506105
LOC100741273	27.9731	-1.20886	0.511394	-2.36385	0.0180861	0.506105
LOC100744108	4826.9	0.746693	0.377423	1.9784	0.0478836	0.506105
LOC105681469	74.9832	-0.89663	0.489169	-1.83297	0.0668076	0.506105
LOC100745188	955.31	2.70394	1.42599	1.89619	0.0579354	0.506105
LOC100746035	38.6532	-1.53995	0.718476	-2.14335	0.032085	0.506105
LOC100749933	1570.69	-0.506257	0.279164	-1.81347	0.069759	0.506105
LOC100740555	739.602	0.461455	0.221092	2.08716	0.0368733	0.506105
LOC117152295	6.12663	1.28005	0.706689	1.81134	0.0700889	0.506105
LOC100741639	315.367	-0.448047	0.23525	-1.90456	0.0568376	0.506105
LOC100742231	791.974	0.59276	0.246601	2.40372	0.0162293	0.506105
LOC100744428	2003.66	0.669476	0.31486	2.12626	0.0334813	0.506105
LOC100742481	119.5	0.546933	0.297763	1.8368	0.066239	0.506105
LOC100746632	424.697	0.90566	0.492737	1.83802	0.0660597	0.506105
LOC100747500	6074.19	-1.11927	0.512596	-2.18353	0.0289969	0.506105
LOC100741160	454.427	-0.936996	0.479568	-1.95383	0.0507211	0.506105
LOC100749612	1.24862	2.93501	1.44278	2.03427	0.0419242	0.506105
LOC100747983	109.536	-1.35591	0.731644	-1.85324	0.0638486	0.506105
LOC100748664	2400.57	-0.627338	0.287593	-2.18134	0.029158	0.506105
LOC117152299	332.077	-0.980958	0.476724	-2.0577	0.0396185	0.506105
LOC100749263	430.265	-0.518024	0.252074	-2.05505	0.0398746	0.506105
LOC100749377	10682.6	-0.965863	0.457124	-2.11291	0.0346083	0.506105
LOC100740917	356	0.507657	0.270017	1.88009	0.0600954	0.506105
LOC100743519	95.997	-1.30267	0.649203	-2.00657	0.0447956	0.506105
LOC105681489	8.01695	1.13078	0.576317	1.96208	0.0497536	0.506105
LOC100745153	357.323	-1.30458	0.620692	-2.10181	0.0355696	0.506105
LOC100745993	231.394	0.643279	0.306743	2.09713	0.0359822	0.506105
LOC117152310	23.2755	0.914609	0.438437	2.08607	0.0369724	0.506105
LOC100745189	11897.2	-0.838712	0.424613	-1.97524	0.048241	0.506105
LOC100740356	1888.35	-0.938429	0.387182	-2.42374	0.0153616	0.506105
LOC100746588	2970.83	0.46103	0.254728	1.80989	0.0703128	0.506105
LOC100741318	669.177	-0.649504	0.332311	-1.95451	0.050641	0.506105
LOC100745874	459.596	-0.449567	0.234624	-1.91612	0.05535	0.506105
LOC100746550	322.535	0.762941	0.421298	1.81093	0.0701519	0.506105
LOC100742644	876.737	-0.588667	0.305264	-1.92839	0.0538071	0.506105
LOC100749099	3257.7	-1.23836	0.494163	-2.50598	0.0122113	0.506105
LOC100749497	5026.63	-0.517713	0.222285	-2.32905	0.0198566	0.506105
LOC100743118	894.497	-0.402023	0.222109	-1.81002	0.0702921	0.506105
LOC100747501	737.603	0.486936	0.245763	1.98132	0.0475552	0.506105
LOC100747617	207.526	0.332459	0.179748	1.84959	0.0643731	0.506105
LOC100747740	2764.1	-0.553479	0.235795	-2.34729	0.0189104	0.506105
LOC100748665	795.125	-1.06903	0.506342	-2.11128	0.0347483	0.506105
LOC100749022	613.681	-1.01031	0.560377	-1.80291	0.0714022	0.506105
LOC100741040	2325.96	-0.549397	0.280983	-1.95527	0.0505513	0.506105
LOC100740113	1126.26	-0.911547	0.504866	-1.80552	0.0709933	0.506105
LOC100740435	2836.1	-0.891208	0.4402	-2.02455	0.0429134	0.506105
LOC100740556	1888.6	-0.733728	0.381819	-1.92166	0.0546483	0.506105
LOC105680209	1836.13	-0.716989	0.374101	-1.91656	0.0552933	0.506105
LOC100740676	3010.82	-1.05647	0.446242	-2.36749	0.0179092	0.506105
LOC100743281	607.664	-0.973609	0.424384	-2.29417	0.0217808	0.506105
LOC100744949	330.626	0.427154	0.23424	1.82358	0.0682161	0.506105
LOC105681506	43.1349	0.74492	0.296258	2.51443	0.0119225	0.506105
LOC100745553	433.494	-0.778882	0.337808	-2.3057	0.0211276	0.506105
LOC100748943	501.38	0.371073	0.201054	1.84564	0.0649449	0.506105
LOC100747381	531.012	-0.299699	0.121963	-2.4573	0.0139987	0.506105
LOC100749773	33.1326	0.904398	0.450101	2.00932	0.0445027	0.506105
LOC100740154	272.762	-1.07539	0.540941	-1.988	0.0468116	0.506105
LOC100740436	272.42	-0.896859	0.471938	-1.90038	0.0573839	0.506105
LOC105681527	139.621	3.05688	1.46759	2.08292	0.0372581	0.506105
LOC100741598	2098.78	0.405228	0.194582	2.08256	0.0372917	0.506105
LOC100741717	5594.12	-1.37333	0.5659	-2.42681	0.0152323	0.506105
LOC112213752	2455.31	-0.892026	0.493922	-1.80601	0.0709174	0.506105
LOC100740919	1374.02	-0.669814	0.370753	-1.80663	0.0708198	0.506105
LOC100742077	171.986	-0.694875	0.342516	-2.02874	0.042485	0.506105
LOC112213765	57.3766	1.42578	0.624175	2.28426	0.0223565	0.506105
LOC100742685	4572.23	0.387947	0.164651	2.35617	0.0184644	0.506105
LOC100743955	2925.33	-0.759912	0.425439	-1.78618	0.0740697	0.506105
LOC100744982	2119.71	-0.586225	0.261924	-2.23815	0.0252113	0.506105
LOC100746633	790.585	-0.814505	0.406186	-2.00525	0.0449363	0.506105
LOC100745347	642.608	-1.07138	0.433759	-2.47	0.0135114	0.506105
LOC100746992	5529.75	0.477971	0.240775	1.98513	0.0471295	0.506105
LOC100748144	390.616	-0.468504	0.220161	-2.12801	0.0333362	0.506105
LOC100748590	3495.37	-0.257075	0.114352	-2.2481	0.0245701	0.506105
LOC100741163	32872.9	-0.595096	0.313218	-1.89994	0.0574406	0.506105
LOC100747703	235.994	-0.78378	0.376507	-2.08172	0.0373685	0.506105
LOC100741401	201.961	0.641379	0.277341	2.3126	0.0207445	0.506105
LOC117152358	20.726	1.59617	0.646113	2.47041	0.0134957	0.506105
LOC100742806	7169.97	-0.523984	0.294516	-1.77913	0.075218	0.506105
LOC100744384	1962.47	-0.658519	0.347921	-1.89273	0.0583944	0.506105
LOC100744950	1576.15	-0.569118	0.296327	-1.92057	0.0547857	0.506105
LOC100745675	537.613	-0.853737	0.363258	-2.35022	0.0187623	0.506105
LOC100745797	2479.43	-0.539613	0.230511	-2.34095	0.019235	0.506105
LOC100746280	141.236	-0.864752	0.455114	-1.90008	0.0574228	0.506105
LOC100746399	764.812	-0.87537	0.396894	-2.20555	0.0274155	0.506105
LOC100746832	2100.88	-0.343697	0.179345	-1.9164	0.0553146	0.506105
LOC100746948	93.2165	-0.664391	0.311671	-2.13171	0.0330308	0.506105
LOC100748789	231.408	-0.381737	0.204897	-1.86307	0.0624526	0.506105
LOC100749934	6164.52	-0.771776	0.372702	-2.07076	0.0383813	0.506105
LOC100741642	368.189	0.743777	0.372069	1.99903	0.0456053	0.506105
LOC100746904	145.568	-0.739614	0.373866	-1.97828	0.0478966	0.506105
LOC100747826	437.329	-0.485547	0.266477	-1.8221	0.06844	0.506105
LOC100748904	733.749	0.353273	0.176008	2.00714	0.044735	0.506105
LOC100750093	331.556	-0.750969	0.376685	-1.99363	0.046193	0.506105
LOC100740071	1324.14	0.764953	0.353878	2.16163	0.0306467	0.506105
LOC100750213	1175.24	-0.523041	0.26586	-1.96736	0.0491418	0.506105
LOC100741080	1859.13	-0.588688	0.250801	-2.34723	0.0189136	0.506105
LOC100742687	14270.7	-0.659439	0.337739	-1.95251	0.0508774	0.506105
LOC100743119	1901.35	-0.739015	0.390988	-1.89012	0.0587415	0.506105
LOC117152371	21.0847	0.981585	0.422535	2.32308	0.0201747	0.506105
LOC100743917	1668.62	0.581977	0.2981	1.95229	0.0509043	0.506105
LOC100746552	310.204	-0.453807	0.242482	-1.87151	0.061274	0.506105
LOC100741042	1697.57	1.53559	0.80485	1.90792	0.0564015	0.506105
LOC100746431	3080.58	0.301147	0.121096	2.48684	0.0128882	0.506105
LOC100746793	552.065	0.576664	0.25869	2.22917	0.0258028	0.506105
LOC100749025	20525.1	0.535425	0.256018	2.09136	0.0364962	0.506105
LOC100742726	338.958	0.451813	0.245579	1.83978	0.0657998	0.506105
LOC105681575	2088.22	-0.670861	0.286011	-2.34557	0.0189979	0.506105
LOC100742116	525.936	0.421018	0.176525	2.38503	0.0170778	0.506105
LOC117152381	41.2665	0.787628	0.344685	2.28506	0.022309	0.506105
LOC100742606	1252.04	-0.735013	0.338535	-2.17116	0.0299192	0.506105
LOC100744590	155.292	0.418216	0.231723	1.80481	0.0711041	0.506105
LOC100747114	146.818	-0.984791	0.506409	-1.94466	0.0518163	0.506105
LOC100745275	612.791	-0.349488	0.174966	-1.99746	0.0457749	0.506105
LOC105681577	79.4174	-0.648781	0.274366	-2.36466	0.0180469	0.506105
LOC100743201	1091.66	-0.632731	0.313241	-2.01995	0.0433887	0.506105
LOC100742845	5497.22	-0.796084	0.417172	-1.90829	0.0563538	0.506105
LOC105681607	58.8618	-0.546345	0.265959	-2.05425	0.0399519	0.506105
LOC100742485	4335.17	-0.590745	0.279134	-2.11635	0.0343149	0.506105
LOC100745192	1912.35	-0.636344	0.320461	-1.98572	0.0470649	0.506105
LOC100746115	85.0866	-1.2121	0.578019	-2.09699	0.0359947	0.506105
LOC100741117	3412.69	0.588916	0.306844	1.91927	0.0549503	0.506105
LOC105681624	143.496	1.48678	0.749207	1.98447	0.0472031	0.506105
LOC100741802	3935.36	1.62168	0.739835	2.19195	0.028383	0.506105
LOC100749422	286.92	0.426281	0.220464	1.93356	0.0531671	0.506105
LOC100749656	1250.22	-0.697408	0.332828	-2.0954	0.0361352	0.506105
LOC105681625	97.2546	-0.67317	0.378389	-1.77904	0.0752332	0.506105
LOC100744272	1168.94	-0.987239	0.479189	-2.06023	0.0393767	0.506105
LOC100744630	1975.17	-0.597498	0.280903	-2.12707	0.0334147	0.506105
LOC100740273	201.593	-0.693949	0.349112	-1.98776	0.0468388	0.506105
LOC100745798	233.002	0.817909	0.456423	1.792	0.0731335	0.506105
LOC100746636	1879.31	-0.717872	0.361801	-1.98416	0.0472378	0.506105
LOC100749423	161.915	1.06204	0.511574	2.07603	0.0378908	0.506105
LOC117152405	6.34308	1.90804	1.02666	1.85849	0.0630989	0.506105
LOC100749857	49071.1	-0.969878	0.470939	-2.05946	0.0394506	0.506105
LOC100749975	3185.64	-0.770631	0.388193	-1.98518	0.0471247	0.506105
LOC100750095	221.669	-0.685187	0.330082	-2.07581	0.0379117	0.506105
LOC100740240	940.64	-0.533188	0.277237	-1.92322	0.0544524	0.506105
LOC100743284	1934.09	-0.637739	0.316333	-2.01604	0.0437959	0.506105
LOC100743044	6030.15	-0.621756	0.347543	-1.789	0.0736143	0.506105
LOC100741998	2497.61	1.71549	0.706084	2.42958	0.0151164	0.506105
LOC100743523	1397.76	-0.705104	0.39505	-1.78485	0.0742864	0.506105
LOC100743766	1992.67	-0.70125	0.366459	-1.91358	0.0556737	0.506105
LOC100744111	30019.7	-0.854342	0.479419	-1.78204	0.074743	0.506105
LOC100748269	514.546	-1.84625	0.872129	-2.11694	0.0342649	0.506105
LOC100748622	573.158	-1.47382	0.760636	-1.93762	0.0526698	0.506105
LOC100749218	638.717	-0.64969	0.304236	-2.13548	0.0327218	0.506105
LOC100743084	28119.2	-0.864227	0.40662	-2.12539	0.033554	0.506105
LOC100742728	66.3148	0.560371	0.274089	2.04449	0.0409055	0.506105
LOC100743922	5307.47	-0.690781	0.308351	-2.24024	0.0250753	0.506105
LOC100744112	729.205	-0.696751	0.370319	-1.88149	0.0599054	0.506105
LOC100744711	47.3196	0.624693	0.348229	1.79391	0.072827	0.506105
LOC100748505	5.35847	-2.52331	1.24997	-2.0187	0.0435187	0.506105
LOC100750057	15.7303	-0.72241	0.385082	-1.87599	0.0606563	0.506105
LOC100740073	577.823	-0.78879	0.413903	-1.90574	0.0566843	0.506105
LOC100740315	278.942	-0.64928	0.318159	-2.04074	0.0412763	0.506105
LOC100741118	76.7585	0.583757	0.292836	1.99346	0.0462112	0.506105
LOC100747266	765.854	0.599057	0.280735	2.13389	0.0328522	0.506105
LOC100740241	259.72	-0.468715	0.235855	-1.9873	0.0468895	0.506105
LOC100742201	707.148	-0.734971	0.378275	-1.94295	0.052022	0.506105
LOC100741238	12921.5	-0.649075	0.343303	-1.89067	0.0586679	0.506105
LOC113218476	1106.95	-0.620861	0.344371	-1.80288	0.0714065	0.506105
LOC100747542	599.422	-0.714345	0.375948	-1.90012	0.0574178	0.506105
LOC117152456	16.6573	-1.05784	0.508981	-2.07834	0.0376781	0.506105
LOC100744350	479.662	0.527092	0.275407	1.91387	0.0556371	0.506105
LOC112213922	28.538	-0.894827	0.392657	-2.2789	0.0226729	0.506105
LOC100744593	33989.3	-0.893237	0.395401	-2.25907	0.0238791	0.506105
LOC100749068	1931.46	-0.820208	0.429121	-1.91137	0.055957	0.506105
LOC100745072	235.692	0.565419	0.294112	1.92246	0.0545479	0.506105
LOC100750059	1037.13	-0.504258	0.274391	-1.83773	0.0661017	0.506105
LOC100745516	75.8514	-0.906973	0.362176	-2.50423	0.0122717	0.506105
LOC100741001	115.107	-0.564616	0.243985	-2.31415	0.0206597	0.506105
LOC100743767	140.785	-1.077	0.576323	-1.86874	0.0616587	0.506105
LOC100744349	1916.4	-0.533994	0.226788	-2.3546	0.0185427	0.506105
LOC100745997	1737.1	-1.01272	0.414534	-2.44303	0.0145646	0.506105
LOC100748271	1839.68	-0.460121	0.219873	-2.09266	0.0363792	0.506105
LOC100747072	391.34	0.976153	0.504601	1.9345	0.0530513	0.506105
LOC100749578	242.017	0.900127	0.414491	2.17165	0.0298824	0.506105
LOC100750058	995.012	-0.839626	0.351453	-2.38902	0.0168935	0.506105
LOC100749699	3907.72	2.7194	1.2892	2.10937	0.0349124	0.506105
LOC100740274	153.489	0.626689	0.294164	2.13041	0.0331381	0.506105
LOC105681837	6614.06	-1.06686	0.490855	-2.17347	0.0297446	0.506105
LOC105681835	2645.61	-0.940772	0.43085	-2.18352	0.0289972	0.506105
LOC100741765	1280.6	-0.698144	0.351371	-1.98692	0.0469316	0.506105
LOC100742487	6695.04	-0.750258	0.372157	-2.01597	0.0438028	0.506105
LOC100747909	358.907	-1.15437	0.579193	-1.99307	0.046254	0.506105
LOC100743166	2203.27	-0.979119	0.453329	-2.15984	0.0307849	0.506105
LOC100743882	3318.2	4.00016	1.90368	2.10128	0.0356167	0.506105
LOC100748388	3719.5	1.50603	0.79857	1.88591	0.0593077	0.506105
LOC100742121	608.871	-0.939065	0.449068	-2.09114	0.0365155	0.506105
LOC100744511	876.309	-0.78268	0.417529	-1.87456	0.0608539	0.506105
LOC100744075	774.023	-0.62746	0.344035	-1.82383	0.0681783	0.506105
LOC100747745	40.5041	-0.624111	0.325324	-1.91843	0.0550563	0.506105
LOC100748112	1187.18	0.780426	0.400408	1.94908	0.0512864	0.506105
LOC100748712	3224.06	-0.411529	0.206517	-1.99271	0.0462931	0.506105
LOC100740119	26.3436	0.937232	0.436927	2.14505	0.0319486	0.506105
LOC100742240	9917.35	5.80986	2.51159	2.31322	0.0207105	0.506105
LOC100742610	772.626	3.08274	1.6517	1.86641	0.0619844	0.506105
LOC100744115	2422.56	6.70378	3.49483	1.9182	0.0550857	0.506105
LOC100742730	162.318	2.16244	1.19576	1.80842	0.0705414	0.506105
LOC117152481	2.83987	3.4647	1.87044	1.85234	0.063977	0.506105
LOC100744473	1199.35	3.4899	1.94906	1.79056	0.0733647	0.506105
LOC100743086	3479.86	4.73214	2.29447	2.06241	0.0391688	0.506105
LOC100743205	2669.7	3.49618	1.5352	2.27735	0.0227654	0.506105
LOC100743329	316.55	2.30572	1.17421	1.96364	0.0495721	0.506105
LOC105681892	494.652	3.68577	1.58239	2.32924	0.0198463	0.506105
LOC100743454	3183.55	-0.635095	0.342697	-1.85323	0.0638499	0.506105
LOC100743690	3676.03	-0.722081	0.38433	-1.87881	0.0602709	0.506105
LOC100743811	917.46	0.356674	0.149563	2.38478	0.0170895	0.506105
LOC100745319	1049.09	-0.665445	0.3615	-1.84079	0.0656525	0.506105
LOC100745440	54.6497	0.757776	0.362949	2.08783	0.036813	0.506105
LOC117152487	132.281	-0.601624	0.333124	-1.80601	0.0709171	0.506105
LOC100748113	753.647	-0.666799	0.366641	-1.81867	0.0689618	0.506105
LOC100747746	8048.01	-0.823716	0.44402	-1.85513	0.0635776	0.506105
LOC100742454	153.799	3.04587	1.40211	2.17234	0.0298299	0.506105
LOC105681953	8565.59	-0.911286	0.491059	-1.85576	0.0634882	0.506105
LOC100743406	114.234	0.739182	0.352565	2.09658	0.0360304	0.506105
LOC100745441	1002.6	-0.742169	0.363754	-2.04031	0.0413197	0.506105
LOC100746284	550.015	0.895476	0.414841	2.1586	0.0308812	0.506105
LOC100743648	5402.28	-0.798405	0.416069	-1.91893	0.0549938	0.506105
LOC100744474	54561.5	-0.861314	0.448032	-1.92244	0.0545506	0.506105
LOC100740806	129.259	-0.865557	0.425665	-2.03342	0.0420098	0.506105
LOC100742163	64.501	-0.950491	0.430267	-2.20907	0.0271696	0.506105
LOC100742530	617.424	-1.5257	0.643734	-2.37008	0.0177842	0.506105
LOC100743240	2039.98	-0.578017	0.314797	-1.83616	0.0663341	0.506105
LOC100742882	172.508	0.66183	0.361119	1.83272	0.0668442	0.506105
LOC100741960	1100.06	1.19254	0.549529	2.17012	0.0299977	0.506105
LOC100743691	1599.96	-0.733884	0.35824	-2.04858	0.0405031	0.506105
LOC100743122	1338.24	1.1615	0.465888	2.49309	0.0126638	0.506105
LOC100746320	1733.67	-0.986712	0.499356	-1.97597	0.0481584	0.506105
LOC105682028	5278.79	-1.99054	0.871994	-2.28274	0.0224454	0.506105
LOC100746795	32760	1.9769	1.06026	1.86454	0.0622458	0.506105
LOC112214019	36.8814	1.46013	0.614069	2.37779	0.0174166	0.506105
LOC100747508	6297.62	-0.928629	0.423074	-2.19496	0.0281667	0.506105
LOC100748671	17879.6	0.815199	0.439747	1.85379	0.0637689	0.506105
LOC100745352	1435.34	4.15422	1.71024	2.42903	0.0151395	0.506105
LOC105682027	223.67	0.98379	0.476646	2.06398	0.0390192	0.506105
LOC100745838	786.31	0.841377	0.45289	1.8578	0.0631977	0.506105
LOC100749148	4737.04	0.611631	0.308432	1.98303	0.0473636	0.506105
LOC112214027	138.295	-1.11669	0.494553	-2.25798	0.0239468	0.506105
LOC105682041	138.378	-1.97173	0.893734	-2.20617	0.0273722	0.506105
LOC100740481	28960.7	-0.716108	0.368091	-1.94546	0.0517193	0.506105
LOC112214037	287.366	-0.590871	0.322186	-1.83394	0.0666627	0.506105
LOC100744156	213.672	-0.734853	0.415172	-1.76999	0.0767281	0.506854
LOC100745720	759.263	-0.428977	0.242509	-1.76891	0.0769085	0.506854
LOC100740283	1140.32	0.757758	0.427948	1.77068	0.0766147	0.506854
LOC105680535	782.802	-0.498519	0.281795	-1.76908	0.0768799	0.506854
LOC100743067	2003.38	-0.287146	0.162196	-1.77036	0.0766669	0.506854
LOC100749638	33730.5	-0.553972	0.31311	-1.76926	0.0768507	0.506854
LOC100743070	3388.94	-0.800201	0.451913	-1.7707	0.0766113	0.506854
LOC100749375	323.143	0.908271	0.513219	1.76975	0.0767682	0.506854
LOC100749696	1314.96	0.850324	0.480564	1.76943	0.0768221	0.506854
LOC100743241	168.668	-0.42517	0.24017	-1.77029	0.0766784	0.506854
LOC100749660	254.639	-0.512997	0.290534	-1.76571	0.077445	0.507254
LOC100745596	1216.49	-0.501624	0.283884	-1.767	0.0772278	0.507254
LOC117152463	63.9459	0.592155	0.335394	1.76555	0.0774711	0.507254
LOC100746323	248.507	-0.80268	0.454512	-1.76603	0.0773915	0.507254
LOC100747514	1760.79	0.30525	0.172709	1.76742	0.0771579	0.507254
LOC100747160	25.738	1.69527	0.958891	1.76794	0.0770703	0.507254
LOC117151385	141.879	0.704294	0.398812	1.76598	0.0773995	0.507254
LOC100745612	1012.47	-0.561632	0.318136	-1.76538	0.0774993	0.507254
LOC100741857	809.415	-0.478277	0.270859	-1.76578	0.0774336	0.507254
LOC100743027	228.457	-0.544936	0.308515	-1.76632	0.0773418	0.507254
LOC100746147	761.757	-0.764036	0.432758	-1.76551	0.0774787	0.507254
LOC117151966	5.27113	1.66893	0.944325	1.76733	0.0771734	0.507254
LOC100741557	87.559	-0.343447	0.194252	-1.76805	0.0770526	0.507254
LOC100741486	1144.33	1.01083	0.57326	1.7633	0.0778494	0.507858
LOC117151195	209.832	1.41626	0.805455	1.75834	0.0786903	0.507858
LOC105680917	2487.69	0.435981	0.247614	1.76073	0.0782849	0.507858
LOC112213081	15.9508	0.830471	0.472339	1.75821	0.0787118	0.507858
LOC100745200	428.817	-0.64678	0.367316	-1.76083	0.0782675	0.507858
LOC100748560	4676.87	0.2768	0.15707	1.76227	0.078023	0.507858
LOC100744878	1861.24	-0.551593	0.313053	-1.76198	0.0780729	0.507858
LOC117151193	1.0167	2.84341	1.61718	1.75825	0.0787049	0.507858
LOC100740281	3368.19	-0.456929	0.259623	-1.75997	0.0784128	0.507858
LOC112212403	34.5903	0.678333	0.385753	1.75846	0.0786689	0.507858
LOC100746772	3238.1	0.395077	0.224575	1.75922	0.0785404	0.507858
LOC100742468	106.89	0.69753	0.396453	1.75943	0.0785051	0.507858
LOC100740773	4545.28	0.763443	0.434043	1.75891	0.0785922	0.507858
LOC100742180	1682.48	-0.600967	0.34113	-1.76169	0.0781214	0.507858
LOC100746217	385.081	-0.42189	0.239137	-1.76422	0.0776952	0.507858
LOC100741789	419.448	0.561211	0.31922	1.75807	0.0787352	0.507858
LOC100745942	589.129	-0.574737	0.32643	-1.76067	0.0782939	0.507858
LOC100742152	10042.3	-0.698635	0.396156	-1.76354	0.0778099	0.507858
LOC100748699	2310.78	-0.790962	0.448962	-1.76176	0.0781102	0.507858
LOC100749568	1414.34	-0.609199	0.345798	-1.76172	0.0781164	0.507858
LOC100742070	8983.69	-1.31298	0.745396	-1.76145	0.0781624	0.507858
LOC105681234	1181.94	-0.346328	0.196565	-1.7619	0.0780855	0.507858
LOC100742919	78.7754	-0.442671	0.250878	-1.76449	0.0776494	0.507858
LOC100746279	904.844	-0.448649	0.254515	-1.76276	0.0779408	0.507858
LOC100742997	586.481	-0.441493	0.250933	-1.7594	0.078509	0.507858
LOC100749145	1016.5	0.583068	0.331172	1.76062	0.0783031	0.507858
LOC100740683	4340.25	-0.657186	0.372592	-1.76383	0.0777614	0.507858
LOC100744712	114.98	0.80788	0.459049	1.7599	0.0784247	0.507858
LOC100742582	1674.34	0.432847	0.246254	1.75773	0.0787943	0.507976
LOC100745811	7039.85	0.717971	0.408647	1.75694	0.0789273	0.508043
LOC100744123	1081.4	-0.716155	0.407574	-1.75712	0.078898	0.508043
LOC105680758	22.1743	0.811	0.461514	1.75726	0.0788734	0.508043
LOC100747999	616.193	-0.612987	0.34914	-1.7557	0.0791388	0.50809
LOC100749535	684.381	-0.511946	0.291553	-1.75592	0.0791014	0.50809
LOC100744345	1396.99	-0.565303	0.321969	-1.75577	0.0791276	0.50809
LOC100744626	27502.2	-0.826688	0.470752	-1.7561	0.0790709	0.50809
LOC100746908	1046.14	-0.693861	0.395184	-1.75579	0.0791241	0.50809
LOC100748814	992.599	-0.525249	0.299253	-1.7552	0.079225	0.508247
LOC100748258	1100.66	-0.633118	0.360765	-1.75493	0.0792709	0.508247
LOC100749965	1918.14	-0.442017	0.251884	-1.75484	0.0792859	0.508247
LOC105680479	67.8381	0.782343	0.445972	1.75424	0.0793891	0.508443
LOC100741604	1898.59	-0.393171	0.224133	-1.75419	0.0793982	0.508443
LOC100740000	3415.42	-0.398343	0.228114	-1.74625	0.080768	0.508587
LOC100745803	1298.99	0.296229	0.169549	1.74716	0.0806097	0.508587
LOC100744954	9185.73	-0.733349	0.421598	-1.73945	0.0819558	0.508587
LOC100742849	4341.84	-0.647527	0.37241	-1.73875	0.082079	0.508587
LOC100748986	9586.41	-0.598714	0.341624	-1.75255	0.0796789	0.508587
LOC112213129	63.4276	0.656349	0.37563	1.74733	0.0805806	0.508587
LOC100742410	781.619	-0.337145	0.192536	-1.75108	0.0799324	0.508587
LOC105681348	48121.9	-0.678337	0.38915	-1.74312	0.0813121	0.508587
LOC100741887	2788.93	-1.78733	1.01922	-1.75362	0.0794957	0.508587
LOC100747075	3633.2	-0.675847	0.387978	-1.74197	0.0815133	0.508587
LOC100749746	567.124	-0.378539	0.217788	-1.7381	0.0821925	0.508587
LOC100748715	1895.75	-0.490682	0.28067	-1.74825	0.0804203	0.508587
LOC100741569	1095.16	0.84126	0.482787	1.74251	0.0814195	0.508587
LOC100742653	823.104	-0.657136	0.374925	-1.75271	0.0796515	0.508587
LOC100743850	52819.4	0.678208	0.390153	1.73831	0.0821562	0.508587
LOC100744601	989.26	-0.653751	0.374726	-1.74461	0.0810529	0.508587
LOC100745284	1655.91	0.505807	0.288849	1.75111	0.0799268	0.508587
LOC100745362	2214.16	-0.418099	0.238946	-1.74976	0.080159	0.508587
LOC100744559	1485.87	0.406406	0.231906	1.75246	0.0796939	0.508587
LOC100745648	2172.48	-0.561926	0.321027	-1.7504	0.0800488	0.508587
LOC100748635	484.547	-0.327484	0.186923	-1.75198	0.0797779	0.508587
LOC100742742	305.486	-0.555746	0.319396	-1.73999	0.0818604	0.508587
LOC100745847	1637.48	0.325093	0.186143	1.74647	0.0807291	0.508587
LOC100741492	403.704	0.598078	0.342711	1.74514	0.0809609	0.508587
LOC105680332	199.45	-0.59605	0.342654	-1.73951	0.081945	0.508587
LOC100741456	92.1094	-1.33921	0.768235	-1.74323	0.0812926	0.508587
LOC100742860	997.141	-0.450063	0.258558	-1.74066	0.0817425	0.508587
LOC100747044	334.715	-0.541028	0.31061	-1.74182	0.0815397	0.508587
LOC100746884	135.781	-0.503609	0.289751	-1.73807	0.082198	0.508587
LOC100742822	538.806	-0.368574	0.210281	-1.75277	0.0796423	0.508587
LOC100745816	385.083	0.923372	0.52839	1.74752	0.080547	0.508587
LOC112212514	82.5622	0.479999	0.275322	1.74341	0.0812616	0.508587
LOC100749081	2148.66	-0.682956	0.38972	-1.75243	0.0797	0.508587
LOC100741098	408.515	1.52973	0.878339	1.74162	0.0815757	0.508587
LOC100746298	771.002	0.64691	0.369597	1.75031	0.0800645	0.508587
LOC100747085	1109.95	-0.524126	0.301618	-1.73772	0.0822609	0.508587
LOC100748642	288.882	0.53833	0.309878	1.73723	0.0823462	0.508587
LOC100746610	1989.32	1.76495	1.01193	1.74415	0.0811333	0.508587
LOC100746732	1028.53	-0.536725	0.309018	-1.73687	0.0824095	0.508587
LOC100740536	1070.86	-0.698255	0.401562	-1.73885	0.0820619	0.508587
LOC100747406	1471.81	0.669756	0.383442	1.74669	0.0806903	0.508587
LOC100746301	11030.4	-0.720983	0.413126	-1.74519	0.0809523	0.508587
LOC100742387	344.339	-0.503148	0.287352	-1.75098	0.0799496	0.508587
LOC100744416	276.562	0.884376	0.507337	1.74317	0.0813033	0.508587
LOC117151668	5.12375	2.23649	1.28669	1.73817	0.08218	0.508587
LOC100746499	335.458	0.434359	0.249997	1.73745	0.0823071	0.508587
LOC100743944	8362.6	-0.528476	0.30422	-1.73715	0.0823601	0.508587
LOC100747329	60029.3	-0.639893	0.368462	-1.73666	0.082447	0.508587
LOC100744777	6373.08	0.281308	0.16085	1.74888	0.0803115	0.508587
LOC100743223	678.37	-0.530901	0.305128	-1.73993	0.0818716	0.508587
LOC100748013	433.938	0.509106	0.291619	1.74579	0.0808467	0.508587
LOC100744181	2031.42	0.656794	0.375345	1.74984	0.0801459	0.508587
LOC100742754	1142.37	-0.581862	0.334967	-1.73707	0.0823744	0.508587
LOC100740589	3064.77	0.742019	0.42556	1.74363	0.081224	0.508587
LOC100746345	13679.8	1.01078	0.580146	1.74229	0.0814575	0.508587
LOC100748650	1251.64	0.467834	0.268796	1.74048	0.0817747	0.508587
[truncated: 10,953 more rows]

## Sheet: BoccImidacloprid
DESeq2 results including read counts from all B. occidentaliscolonies (control vs. imidacloprid treatment comparison)
	baseMean	log2FoldChange	lfcSE	stat	pvalue	padj
LOC112213130	0.855742	-28.5986	4.31012	-6.63523	3.24002e-11	4.02929e-07
LOC100749790	52.5566	1.66078	0.336122	4.94099	7.77257e-07	0.00483298
LOC100742489	98.3481	20.8095	4.28557	4.8557	1.1996e-06	0.00497274
LOC117151807	7.62182	15.2754	3.30194	4.62618	3.72473e-06	0.0115802
LOC112213108	82.9545	-2.12244	0.468455	-4.53072	5.87817e-06	0.0146202
LOC112212197	131.584	2.88175	0.648731	4.44214	8.90686e-06	0.018461
LOC112214058	0.455895	15.2908	3.51753	4.34703	1.37991e-05	0.0245151
LOC112213491	97.0232	1.47367	0.350492	4.20457	2.61579e-05	0.0406625
LOC100745651	32429	8.12547	1.95669	4.15266	3.2863e-05	0.0454094
LOC112212191	0.477276	-17.7005	4.29144	-4.12461	3.71356e-05	0.0461819
LOC105680302	0.28669	-17.5578	4.29969	-4.08349	4.43635e-05	0.050155
LOC100741653	0.291203	-17.4264	4.30425	-4.04864	5.15166e-05	0.0533884
LOC100746041	351.25	-1.53492	0.381736	-4.0209	5.79771e-05	0.0554617
LOC100745365	1.06334	11.6542	2.94374	3.95898	7.52693e-05	0.0569247
LOC100749905	360.847	1.70508	0.435162	3.91827	8.91863e-05	0.0569247
LOC100750192	285.451	-0.631797	0.161504	-3.91197	9.15482e-05	0.0569247
LOC105680871	41.9461	-3.63105	0.915989	-3.96407	7.36817e-05	0.0569247
LOC100741310	1971.21	1.5495	0.388376	3.9897	6.61577e-05	0.0569247
LOC112213394	0.631071	16.8015	4.27429	3.93082	8.46583e-05	0.0569247
LOC117152279	0.433915	-16.7703	4.28446	-3.91422	9.06969e-05	0.0569247
LOC100747990	360.045	1.00991	0.26323	3.83659	0.000124755	0.0738788
LOC100744531	464.704	1.28574	0.338291	3.80068	0.000144297	0.0815673
LOC100741221	6188.47	2.32658	0.62189	3.74115	0.000183177	0.0990433
LOC100744706	21127.3	-1.50879	0.407421	-3.70326	0.000212842	0.110288
LOC117151865	133.196	2.67358	0.726561	3.67977	0.000233449	0.116127
LOC100746797	41.2009	1.21931	0.336562	3.62283	0.000291396	0.116897
LOC100748355	23.3957	-2.54025	0.695874	-3.65045	0.000261782	0.116897
LOC117151445	0.453359	-15.7515	4.31811	-3.64778	0.000264513	0.116897
LOC100745787	1694.78	0.731997	0.200182	3.65666	0.000255525	0.116897
LOC100747145	9.77929	5.21606	1.43921	3.62425	0.0002898	0.116897
LOC100746115	85.0866	-2.13097	0.587763	-3.62556	0.000288334	0.116897
LOC100745260	42.4244	1.06859	0.296627	3.60247	0.000315203	0.12107
LOC100742728	66.3148	0.979159	0.272176	3.59752	0.000321269	0.12107
LOC112214163	4.32121	13.1512	3.67065	3.58281	0.000339919	0.12433
LOC100748873	14.2565	2.95876	0.830512	3.56257	0.000367242	0.130486
LOC105680987	8.96324	-2.11485	0.599367	-3.52847	0.00041797	0.14285
LOC100748471	365.827	2.06675	0.586472	3.52404	0.000425013	0.14285
LOC100748755	1290.04	1.45078	0.413289	3.51034	0.000447531	0.145081
LOC117151262	22.9892	2.50212	0.714675	3.50107	0.000463401	0.145081
LOC100747426	62.3122	1.00692	0.287757	3.4992	0.000466649	0.145081
LOC100744301	3348.06	1.24256	0.359082	3.46037	0.000539427	0.163617
LOC100741943	91.1702	-2.19851	0.637471	-3.4488	0.000563091	0.165336
LOC100740593	8503.93	5.7111	1.65981	3.44082	0.000579957	0.165336
LOC100744219	26.7683	-2.04982	0.597197	-3.4324	0.000598271	0.165336
LOC100750012	1316.79	1.07219	0.311946	3.43709	0.000588005	0.165336
LOC112211989	35.7909	1.11096	0.324969	3.41866	0.000629297	0.170129
LOC100749590	45.858	-1.85918	0.545145	-3.41043	0.000648609	0.171619
LOC105681244	12.4834	14.6063	4.30107	3.39597	0.000683854	0.1738
LOC117151890	0.395505	14.5401	4.28707	3.39161	0.000694827	0.1738
LOC112213602	67.5369	1.07563	0.31729	3.39006	0.000698777	0.1738
LOC100745009	58.4162	0.809069	0.241466	3.35065	0.00080621	0.196589
LOC100741493	69.1596	1.46356	0.442251	3.30935	0.000935119	0.223637
LOC100745281	80.5015	2.66618	0.808291	3.29853	0.000971917	0.228052
LOC100741973	106.365	1.37169	0.41773	3.28369	0.00102459	0.230415
LOC100745542	44.0648	1.15729	0.352819	3.28014	0.00103757	0.230415
LOC105681406	43.2198	1.08521	0.329855	3.28996	0.00100203	0.230415
LOC112212091	0.358723	13.9807	4.30722	3.24587	0.00117091	0.2331
LOC117151216	0.221402	13.9848	4.29751	3.25416	0.0011373	0.2331
LOC100745774	7909.35	5.60232	1.72507	3.24759	0.00116386	0.2331
LOC105680589	0.869599	13.9922	4.3116	3.24525	0.00117348	0.2331
LOC100743192	369.851	1.60239	0.492722	3.25212	0.00114547	0.2331
LOC112213397	0.225605	14.0006	4.31657	3.24346	0.00118087	0.2331
LOC100742963	366.661	2.36736	0.724319	3.2684	0.00108158	0.2331
LOC100744253	2559.44	1.15029	0.356833	3.22361	0.00126583	0.238752
LOC100749299	6770.99	4.16455	1.29544	3.21477	0.00130549	0.238752
LOC100750126	4780.83	-0.973914	0.302361	-3.22103	0.00127733	0.238752
LOC112213526	3.79697	-3.59746	1.11851	-3.21631	0.00129852	0.238752
LOC100749931	231.811	1.65942	0.514036	3.22822	0.00124563	0.238752
LOC117151514	18.7227	1.39996	0.436353	3.20833	0.00133509	0.240626
LOC100748120	74574.9	-1.50142	0.471933	-3.18143	0.0014655	0.240786
LOC105680379	4820.88	6.29549	1.97627	3.18555	0.00144481	0.240786
LOC100740135	3008.53	1.54448	0.483334	3.19548	0.00139599	0.240786
LOC100742396	154.989	1.02957	0.321644	3.20097	0.00136966	0.240786
LOC100750041	28.8005	-2.72816	0.856691	-3.18453	0.0014499	0.240786
LOC100740188	23.451	1.25046	0.393195	3.18024	0.00147151	0.240786
LOC100749773	33.1326	1.42653	0.447035	3.19108	0.00141742	0.240786
LOC105681032	405.675	-0.955871	0.305176	-3.13219	0.00173507	0.246218
LOC100747429	23.6999	-1.37141	0.433625	-3.16267	0.00156327	0.246218
LOC100743695	6346.84	-1.3766	0.4353	-3.16241	0.00156471	0.246218
LOC100745040	31.0361	3.36309	1.07414	3.13097	0.00174229	0.246218
LOC100741500	111884	-4.78171	1.51927	-3.14738	0.00164739	0.246218
LOC100746378	329.742	-0.770193	0.245415	-3.13833	0.00169912	0.246218
LOC100748412	670.275	2.39358	0.76036	3.14796	0.00164413	0.246218
LOC117151855	264.871	1.36485	0.431075	3.16615	0.00154471	0.246218
LOC100743636	408.477	1.24646	0.397938	3.1323	0.00173443	0.246218
LOC100747061	76.6216	2.64998	0.845699	3.13347	0.0017275	0.246218
LOC100750166	42.6462	1.72181	0.545307	3.15751	0.00159124	0.246218
LOC100748024	5.24637	3.51371	1.11633	3.14755	0.00164644	0.246218
LOC105681110	279.207	0.820498	0.262391	3.127	0.00176598	0.246761
LOC100743661	855.492	0.879925	0.281697	3.12366	0.00178618	0.24681
LOC105680305	15808.5	-1.73094	0.556394	-3.111	0.00186454	0.252711
LOC100741816	30.2072	3.10408	1.00016	3.10359	0.00191189	0.252711
LOC100749989	1151.68	-1.14041	0.366888	-3.10833	0.00188151	0.252711
LOC100741862	13324.6	2.06141	0.664816	3.10072	0.00193049	0.252711
LOC100743518	525.047	1.4338	0.461546	3.10651	0.00189308	0.252711
LOC105680427	185.963	1.09405	0.353693	3.09323	0.00197994	0.25384
LOC100744289	1665.71	1.27566	0.412381	3.09341	0.00197871	0.25384
LOC100747997	225327	-1.59789	0.517575	-3.08726	0.00202011	0.256348
LOC100749148	4737.04	0.949672	0.308415	3.0792	0.0020756	0.260729
LOC105682176	7.35175	13.1638	4.28479	3.0722	0.00212485	0.263997
LOC100741622	1246.08	1.80159	0.589391	3.05669	0.00223797	0.263997
LOC117151569	67.6232	1.04824	0.342889	3.05709	0.00223499	0.263997
LOC100741674	812.616	1.12192	0.366504	3.06114	0.00220494	0.263997
LOC100749361	117.259	-1.39433	0.456403	-3.05505	0.00225022	0.263997
LOC100745790	957.626	1.22694	0.400135	3.0663	0.00216724	0.263997
LOC100742878	128.372	-1.56289	0.510575	-3.06104	0.00220566	0.263997
LOC100747228	15.1049	-3.07374	1.00708	-3.05213	0.00227226	0.264092
LOC100740575	2628.31	-0.650808	0.213618	-3.04659	0.00231452	0.265717
LOC100749709	133.018	-1.51114	0.497727	-3.03608	0.00239675	0.265717
LOC105680382	6185.61	2.44198	0.804907	3.03386	0.00241444	0.265717
LOC117151637	5.76809	-2.29062	0.754214	-3.0371	0.00238868	0.265717
LOC112213432	372.868	1.55055	0.510958	3.03459	0.00240859	0.265717
LOC100746948	93.2165	-0.955887	0.3149	-3.03553	0.00240117	0.265717
LOC100744995	1754.18	-2.34481	0.776327	-3.02039	0.00252448	0.266054
LOC100747878	160360	-1.45156	0.479304	-3.02847	0.00245799	0.266054
LOC112212504	33.9704	2.22181	0.735419	3.02115	0.00251817	0.266054
LOC100749578	242.017	1.25196	0.414237	3.02232	0.00250843	0.266054
LOC112214011	0.249017	-13.1055	4.32794	-3.0281	0.00246096	0.266054
LOC100741997	9970.06	-0.877391	0.290895	-3.01618	0.00255979	0.267509
LOC100749035	2190.54	-0.70807	0.235483	-3.00688	0.00263944	0.271834
LOC100740668	5583.18	-1.23592	0.411459	-3.00375	0.00266676	0.271834
LOC100749733	628.547	1.0522	0.35006	3.00578	0.00264901	0.271834
LOC100744719	994.328	1.07695	0.35982	2.99303	0.00276227	0.279281
LOC100746122	278.028	1.48955	0.498523	2.98793	0.00280875	0.279436
LOC100741739	859.617	1.06837	0.357304	2.99009	0.00278895	0.279436
LOC100749100	4337.68	0.637493	0.213831	2.9813	0.00287028	0.283292
LOC100750064	392.072	1.27882	0.430004	2.97398	0.00293966	0.283392
LOC100744419	10.703	-1.89344	0.63633	-2.97557	0.00292449	0.283392
LOC105680945	205.92	0.925001	0.310536	2.97872	0.00289454	0.283392
LOC112214114	2.16599	12.8399	4.32794	2.96673	0.00300983	0.284711
LOC112212031	150.86	-1.93954	0.654551	-2.96317	0.00304491	0.284711
LOC105680315	22128.5	-2.1483	0.724461	-2.96538	0.0030231	0.284711
LOC100746185	20.9605	1.28136	0.432137	2.96518	0.0030251	0.284711
LOC105681169	1043.2	-2.49367	0.842636	-2.95937	0.00308273	0.286096
LOC100741368	50.6685	1.22875	0.416039	2.95344	0.00314254	0.287843
LOC105681575	2088.22	-0.844919	0.28613	-2.95292	0.00314785	0.287843
LOC100743386	4956.89	-1.3471	0.457585	-2.94392	0.00324079	0.293464
LOC100746163	151514	-1.08357	0.368258	-2.94243	0.00325651	0.293464
LOC100742968	338.769	2.15944	0.73536	2.93657	0.00331859	0.296906
LOC100748555	273.593	0.737352	0.251291	2.93426	0.00334344	0.296993
LOC100741684	1449.7	1.28021	0.438109	2.92213	0.00347645	0.299563
LOC100744515	4516.52	-0.564612	0.19374	-2.91428	0.00356508	0.299563
LOC100742137	740.51	-1.66834	0.570108	-2.92636	0.00342954	0.299563
LOC105680374	10.2881	-3.15954	1.08327	-2.91666	0.00353797	0.299563
LOC112212505	35.5873	2.71094	0.929091	2.91784	0.00352467	0.299563
LOC100742468	106.89	1.15804	0.395464	2.92831	0.00340807	0.299563
LOC112213353	22.5088	-2.3444	0.804201	-2.9152	0.00355466	0.299563
LOC105682029	59.8988	2.79354	0.955105	2.92485	0.00344625	0.299563
LOC100741508	117.569	-1.77292	0.609127	-2.91059	0.00360749	0.301092
LOC100743963	501.989	-0.662147	0.229594	-2.88399	0.00392667	0.301892
LOC100740324	29.2781	1.03804	0.359364	2.88855	0.00387025	0.301892
LOC100742459	1501.65	-1.11387	0.385691	-2.88798	0.00387725	0.301892
LOC100744520	308.87	-1.10834	0.384243	-2.88448	0.00392063	0.301892
LOC100744048	132.952	-1.44305	0.49777	-2.89902	0.0037433	0.301892
LOC100747314	49.6346	1.81252	0.628251	2.88503	0.00391382	0.301892
LOC105680433	225.128	0.791653	0.274524	2.88373	0.00392992	0.301892
LOC100742781	3338.24	2.31655	0.802681	2.88602	0.00390146	0.301892
LOC100740982	367.969	0.82775	0.286917	2.88498	0.00391438	0.301892
LOC100749358	669.449	2.22331	0.76666	2.9	0.00373161	0.301892
LOC100748423	64.4441	1.14406	0.39676	2.88351	0.00393266	0.301892
LOC100741273	27.9731	-1.50469	0.520132	-2.8929	0.00381704	0.301892
LOC100741642	368.189	1.07339	0.371931	2.88599	0.00390178	0.301892
LOC100740119	26.3436	1.25316	0.43522	2.87938	0.00398461	0.304003
LOC105681633	19.7305	1.73688	0.604135	2.87498	0.00404053	0.305276
LOC100745639	153.475	1.83714	0.63918	2.87421	0.00405037	0.305276
LOC112212227	10.5399	2.55561	0.906702	2.81858	0.00482371	0.306059
LOC100748794	1543.79	-0.931692	0.329414	-2.82833	0.00467917	0.306059
LOC100747235	412.093	-1.91778	0.673116	-2.8491	0.00438427	0.306059
LOC100742933	2227.17	-0.355975	0.125286	-2.8413	0.00449294	0.306059
LOC100743127	6419.9	-0.76041	0.268234	-2.83488	0.00458433	0.306059
LOC117151263	67.2074	1.91255	0.671538	2.84801	0.00439936	0.306059
LOC100741095	3863.34	-1.07697	0.378101	-2.84836	0.00439446	0.306059
LOC100750071	372.103	1.2842	0.449574	2.85649	0.00428359	0.306059
LOC100747881	1467.88	1.63374	0.576373	2.83452	0.00458945	0.306059
LOC100742054	1039.48	-0.577769	0.202004	-2.86019	0.0042339	0.306059
LOC105680510	58.2627	0.889243	0.312969	2.84131	0.00449282	0.306059
LOC100745696	955.223	0.740319	0.258095	2.8684	0.00412559	0.306059
LOC100740773	4545.28	1.2296	0.434023	2.83304	0.00461078	0.306059
LOC105680597	72.9851	-0.698076	0.24589	-2.83898	0.00452584	0.306059
LOC100746612	1119.41	-0.518729	0.183215	-2.83126	0.0046365	0.306059
LOC100740017	178.458	0.713202	0.251002	2.84142	0.00449127	0.306059
LOC100746339	56.9608	1.45313	0.514489	2.82441	0.00473677	0.306059
LOC100749649	720.617	1.17896	0.417311	2.82513	0.00472616	0.306059
LOC100745220	46.1843	1.03432	0.366571	2.82161	0.00477826	0.306059
LOC100741355	596.96	1.06611	0.375599	2.83841	0.00453388	0.306059
LOC117152063	18.055	1.70527	0.595477	2.8637	0.00418719	0.306059
LOC100744819	142.326	-1.62494	0.576145	-2.82036	0.00479702	0.306059
LOC100740515	241.068	-1.96477	0.696876	-2.8194	0.00481131	0.306059
LOC112213519	10.8542	-2.23843	0.785026	-2.8514	0.00435267	0.306059
LOC100745548	2452.39	0.878777	0.311617	2.82005	0.00480158	0.306059
LOC105681457	55.745	1.00148	0.34998	2.86155	0.00421581	0.306059
LOC100742231	791.974	0.705423	0.246649	2.86003	0.00423604	0.306059
LOC100745153	357.323	-1.76437	0.621567	-2.83859	0.00453136	0.306059
LOC117152310	23.2755	1.23263	0.436626	2.82308	0.00475654	0.306059
LOC100748185	1660.3	-2.09047	0.741068	-2.82089	0.00478911	0.306059
LOC100749065	189.671	0.753109	0.264923	2.84274	0.00447275	0.306059
LOC100743204	939.843	-0.419942	0.14941	-2.81067	0.00494381	0.312087
LOC100743002	9041.4	-1.40824	0.511314	-2.75416	0.00588432	0.312596
LOC100740158	36.5481	-2.41508	0.872555	-2.76783	0.00564313	0.312596
LOC100743092	574.351	-2.29662	0.827098	-2.77672	0.00549106	0.312596
LOC100740522	1891.44	0.763004	0.276361	2.7609	0.00576427	0.312596
LOC100749984	1773.34	-1.27484	0.46105	-2.76509	0.00569078	0.312596
LOC100741929	797.526	-1.3512	0.48765	-2.77083	0.00559132	0.312596
LOC100742538	866.109	-1.00017	0.358294	-2.79147	0.00524684	0.312596
LOC100747277	305.489	0.883753	0.319122	2.76932	0.00561732	0.312596
LOC112212193	53.9983	2.09161	0.747643	2.79761	0.0051482	0.312596
LOC100748284	0.377052	12.0909	4.32113	2.79808	0.00514074	0.312596
LOC100740407	1147.52	-0.615884	0.220796	-2.78938	0.00528088	0.312596
LOC100749791	507.461	0.65049	0.236167	2.75436	0.00588067	0.312596
LOC100749402	41.6963	1.0102	0.360219	2.80441	0.00504091	0.312596
LOC100746773	266.142	-0.991009	0.36017	-2.75151	0.00593218	0.312596
LOC117151485	221.059	1.42783	0.515865	2.76784	0.00564293	0.312596
LOC100749911	281.383	-2.0475	0.737766	-2.77527	0.00551567	0.312596
LOC105680568	108.175	-3.38748	1.22167	-2.77282	0.00555727	0.312596
LOC100741856	366.764	1.02273	0.365586	2.79752	0.00514972	0.312596
LOC100746968	31.4032	-1.16872	0.424651	-2.7522	0.00591968	0.312596
LOC100746259	13100.6	-0.795026	0.287049	-2.76965	0.00561167	0.312596
LOC112213054	13.7841	1.67797	0.609171	2.75452	0.00587788	0.312596
LOC100744935	29.6695	0.927044	0.33352	2.77957	0.00544305	0.312596
LOC100745266	442.761	-0.930731	0.336564	-2.76539	0.00568555	0.312596
LOC100740512	28.1052	1.18252	0.428677	2.75852	0.0058063	0.312596
LOC112213299	3.76929	-2.80681	1.01483	-2.76579	0.00567859	0.312596
LOC100747534	747.227	1.46292	0.527276	2.77449	0.00552882	0.312596
LOC100741986	933.524	-0.512069	0.185231	-2.76449	0.00570111	0.312596
LOC100746583	49.1524	1.2291	0.445548	2.75863	0.00580442	0.312596
LOC105681288	8272.51	1.96383	0.703188	2.79276	0.00522611	0.312596
LOC100742073	801.598	1.24722	0.446369	2.79414	0.00520372	0.312596
LOC100749455	302.998	0.574191	0.204541	2.80722	0.00499707	0.312596
LOC117152358	20.726	1.80619	0.645927	2.79627	0.00516955	0.312596
LOC117152381	41.2665	0.951076	0.344838	2.75804	0.00581494	0.312596
LOC100749423	161.915	1.42914	0.511239	2.79545	0.0051828	0.312596
LOC100744789	4525.89	0.760282	0.275318	2.76147	0.00575425	0.312596
LOC100743046	152.299	-1.20881	0.435191	-2.77764	0.00547552	0.312596
LOC100743085	133.2	1.37071	0.497047	2.75771	0.00582075	0.312596
LOC100749544	25385.9	-1.25457	0.450829	-2.78282	0.00538895	0.312596
LOC105682028	5278.79	-2.44378	0.872066	-2.8023	0.00507404	0.312596
LOC117151537	46.3692	-0.910068	0.333246	-2.73092	0.00631572	0.313628
LOC100747913	1239.66	3.165	1.15581	2.73833	0.00617514	0.313628
LOC100746049	343.907	-0.764153	0.27941	-2.73488	0.00624026	0.313628
LOC100749669	482.82	0.900994	0.328526	2.74254	0.00609667	0.313628
LOC100748477	241.631	-2.05102	0.752539	-2.72547	0.00642104	0.313628
LOC100747959	6466.11	-0.972824	0.355384	-2.73739	0.00619292	0.313628
LOC112212735	113.537	0.949473	0.346253	2.74213	0.00610418	0.313628
LOC100744019	35.1648	2.39028	0.872469	2.73968	0.00614992	0.313628
LOC100746816	20.8247	2.26454	0.826409	2.74022	0.00613979	0.313628
LOC100747687	149.238	-1.33708	0.490671	-2.725	0.00643024	0.313628
LOC100748292	69205	-1.05583	0.384902	-2.74311	0.00608603	0.313628
LOC100749003	3015.63	-1.4263	0.522398	-2.73029	0.00632792	0.313628
LOC100740747	951.435	-0.796709	0.292375	-2.72496	0.00643093	0.313628
LOC117151834	31.7255	1.20762	0.442143	2.73128	0.00630889	0.313628
LOC105680986	256.08	-3.43568	1.25873	-2.72948	0.00634345	0.313628
LOC100749721	79.2814	1.57512	0.577221	2.7288	0.00635652	0.313628
LOC100744373	39.5651	1.40463	0.511219	2.74761	0.00600321	0.313628
LOC100743802	1571.66	-0.810737	0.296946	-2.73025	0.00632856	0.313628
LOC100740353	99.3024	1.16137	0.425767	2.72772	0.00637747	0.313628
LOC100742852	103.703	1.3068	0.480762	2.71817	0.00656432	0.315884
LOC105680541	4746.33	-1.70149	0.626052	-2.71782	0.00657145	0.315884
LOC100741257	166.052	0.881452	0.32484	2.71349	0.00665778	0.315884
LOC100746693	336.477	0.720637	0.265295	2.71636	0.00660042	0.315884
LOC100745253	10.2332	1.62877	0.598887	2.71966	0.00653493	0.315884
LOC100740173	926.034	-0.726618	0.267832	-2.71297	0.00666841	0.315884
LOC100741432	156.564	0.967717	0.357203	2.70915	0.00674551	0.315884
LOC105681326	1738.53	-2.24629	0.8284	-2.7116	0.00669591	0.315884
LOC112213590	4.6346	11.6842	4.30724	2.71268	0.0066742	0.315884
LOC105681574	25.4657	1.24514	0.459696	2.70861	0.00675649	0.315884
LOC100741600	1161.84	1.03137	0.380776	2.70861	0.00675661	0.315884
LOC100748848	37.453	1.67922	0.621826	2.70047	0.00692416	0.322505
LOC105681180	1601.26	1.02844	0.381177	2.69807	0.00697419	0.322845
LOC100744953	1243.22	-1.91391	0.709476	-2.69764	0.00698337	0.322845
LOC100743415	84.1227	0.716757	0.266026	2.69431	0.00705339	0.324874
LOC100747149	17.0091	-1.75102	0.65094	-2.68999	0.00714545	0.325601
LOC100748359	52.6161	1.19715	0.445055	2.68988	0.00714772	0.325601
LOC112213514	90.9613	1.0072	0.374198	2.69163	0.00711042	0.325601
LOC105682185	1143.95	1.56265	0.582069	2.68465	0.00726055	0.32781
LOC105680658	8844.7	-0.85542	0.318858	-2.68276	0.00730165	0.32781
LOC100748456	315.577	1.09028	0.406335	2.6832	0.00729217	0.32781
LOC100749481	57.7544	1.53635	0.572106	2.68543	0.00724362	0.32781
LOC100746008	8.97338	-2.68399	1.00259	-2.67705	0.00742742	0.331946
LOC105680991	4.41319	2.79534	1.04589	2.67269	0.00752451	0.331946
LOC100748469	15581.7	-0.883862	0.330716	-2.67257	0.00752725	0.331946
LOC100746832	2100.88	-0.480167	0.179498	-2.67505	0.00747185	0.331946
LOC112213962	0.654178	11.5228	4.30804	2.67473	0.00747901	0.331946
LOC100744316	37.1362	-0.849241	0.318217	-2.66875	0.00761352	0.332217
LOC100748515	414.186	1.37519	0.515282	2.66881	0.007612	0.332217
LOC100744542	443.372	-1.15501	0.432501	-2.67052	0.00757329	0.332217
LOC100744764	3.34993	-3.64681	1.36769	-2.66641	0.00766661	0.333364
LOC117151320	103.196	1.87006	0.702428	2.66228	0.00776123	0.333592
LOC117151356	1875.99	-1.08796	0.408832	-2.66113	0.00778784	0.333592
LOC100748335	182.753	1.13843	0.427412	2.66355	0.007732	0.333592
LOC100743637	730.866	1.13726	0.427124	2.66259	0.00775414	0.333592
LOC100741875	5168.76	4.11592	1.54714	2.66035	0.00780599	0.333592
LOC100744519	102.313	3.26844	1.23175	2.65351	0.00796606	0.333592
LOC100748916	95.2339	-0.889283	0.335259	-2.65252	0.00798933	0.333592
LOC100745245	29.6438	1.10339	0.415396	2.65624	0.0079018	0.333592
LOC100745085	26880.7	-1.21728	0.45934	-2.65007	0.00804742	0.333592
LOC100745489	2015.77	1.69518	0.639036	2.65272	0.00798459	0.333592
LOC100747402	405.405	0.835146	0.314897	2.65212	0.00799875	0.333592
LOC100741335	193.426	0.960301	0.361529	2.65622	0.00790211	0.333592
LOC100746184	702.526	0.699154	0.263658	2.65175	0.00800766	0.333592
LOC100742481	119.5	0.78864	0.297544	2.65049	0.00803741	0.333592
LOC100740219	331.48	1.06841	0.403675	2.64671	0.00812802	0.335814
LOC105680984	3.63739	-2.42032	0.915012	-2.64512	0.00816626	0.336277
LOC100746596	172.059	-1.55538	0.588554	-2.64272	0.00822429	0.336605
LOC100747400	2354.29	2.09388	0.792372	2.64255	0.00822837	0.336605
LOC117151407	68.5823	0.870163	0.32989	2.63774	0.00834613	0.340036
LOC100744354	6547.9	-1.65393	0.630091	-2.6249	0.00866739	0.340036
LOC100746203	2193.98	1.14095	0.433363	2.63278	0.00846883	0.340036
LOC105682125	56.4855	0.699005	0.266121	2.62664	0.00862318	0.340036
LOC100740696	414.165	-1.0103	0.383985	-2.63109	0.00851126	0.340036
LOC105680236	568.171	0.547456	0.208439	2.62646	0.00862779	0.340036
LOC105680530	39.3764	1.29318	0.490422	2.63688	0.0083673	0.340036
LOC112212653	48.3469	1.48327	0.565911	2.62104	0.00876623	0.340036
LOC100743553	1826.67	-0.726283	0.276922	-2.62269	0.00872378	0.340036
LOC112212832	382.5	0.77083	0.293536	2.62601	0.00863913	0.340036
LOC100749444	3254.64	3.36599	1.28401	2.62146	0.00875533	0.340036
LOC100740223	57.2893	0.915181	0.349152	2.62116	0.00876323	0.340036
LOC100748258	1100.66	-0.947066	0.361031	-2.62323	0.00871012	0.340036
LOC100745827	1332.58	0.916987	0.348137	2.63398	0.00843905	0.340036
LOC105681229	63.1168	2.181	0.830986	2.6246	0.00867521	0.340036
LOC100742318	727.273	0.743019	0.28206	2.63426	0.00843199	0.340036
LOC100749099	3257.7	-1.29513	0.494206	-2.62062	0.00877707	0.340036
LOC100741649	1933.28	-0.814304	0.312451	-2.60618	0.00915588	0.342503
LOC100744637	92.4324	-0.710649	0.272684	-2.60613	0.00915729	0.342503
LOC100742694	133.238	0.98133	0.375754	2.61163	0.00901118	0.342503
LOC100746129	1364.72	1.15846	0.444954	2.60355	0.00922632	0.342503
LOC100741613	4313.16	0.75926	0.291472	2.60491	0.00918981	0.342503
LOC112212567	319.028	0.714634	0.273431	2.61358	0.00895989	0.342503
LOC100742094	2541.71	-1.31784	0.504639	-2.61145	0.00901599	0.342503
LOC100743549	3334.82	-1.53559	0.588495	-2.60936	0.00907129	0.342503
LOC100748817	6379.51	-1.25966	0.48222	-2.61222	0.00899558	0.342503
LOC117151728	9.37976	1.72812	0.662979	2.6066	0.00914449	0.342503
LOC100742755	557.616	1.02399	0.391679	2.61436	0.00893947	0.342503
LOC100742195	739.47	-0.595108	0.228569	-2.60362	0.00922449	0.342503
LOC100742325	2293.94	-1.21975	0.468285	-2.60471	0.0091951	0.342503
LOC100744349	1916.4	-0.592387	0.226905	-2.61072	0.0090351	0.342503
LOC100741596	34.6846	1.16673	0.44838	2.6021	0.00926559	0.342937
LOC100743454	3183.55	-0.890662	0.342776	-2.59838	0.00936644	0.345641
LOC100746492	187.887	0.703846	0.271109	2.59617	0.00942689	0.345819
LOC100748533	4110.66	1.88181	0.724795	2.59634	0.00942221	0.345819
LOC100746743	315.741	1.00615	0.387753	2.59481	0.00946425	0.346169
LOC100748276	995.134	-0.822888	0.317863	-2.58881	0.00963083	0.351229
LOC100742701	797.242	-0.374555	0.14492	-2.58457	0.00974992	0.351857
LOC100742257	31.1609	0.983068	0.380789	2.58166	0.00983273	0.351857
LOC100748572	459.476	-0.438421	0.169466	-2.58707	0.00967952	0.351857
LOC100744016	2378.12	-1.15475	0.447316	-2.5815	0.00983714	0.351857
LOC100749522	62.7617	1.08461	0.420199	2.58119	0.0098461	0.351857
LOC100749525	63.9524	0.950571	0.367949	2.58343	0.00978232	0.351857
LOC100746632	424.697	1.27325	0.492601	2.58475	0.00974504	0.351857
LOC100742628	425.811	1.45717	0.565089	2.57865	0.00991882	0.352704
LOC117152214	5.23674	2.19395	0.850905	2.57838	0.00992653	0.352704
LOC105680845	6.60106	-1.92961	0.748685	-2.57733	0.00995659	0.352764
LOC100742856	4206.98	-0.856685	0.332752	-2.57455	0.0100372	0.354167
LOC117151319	63.2784	-1.08095	0.419949	-2.574	0.0100531	0.354167
LOC100741085	629.338	0.890969	0.346301	2.57282	0.0100874	0.35437
LOC100749386	1572.73	1.04208	0.407432	2.55768	0.0105372	0.355728
LOC100745960	591.008	1.1857	0.464184	2.55438	0.0106377	0.355728
LOC105682121	233.299	1.48192	0.578661	2.56094	0.0104389	0.355728
LOC100748681	81081.1	-1.74521	0.681252	-2.56177	0.0104139	0.355728
LOC100749665	239.867	-0.496194	0.194183	-2.55529	0.01061	0.355728
LOC100742467	94.1291	0.875097	0.341606	2.56171	0.0104158	0.355728
LOC100749164	196.066	0.732436	0.285703	2.56362	0.0103586	0.355728
LOC105680514	36.7973	-1.0195	0.398074	-2.56107	0.0104349	0.355728
LOC100749557	243.748	-0.571939	0.223809	-2.55548	0.0106042	0.355728
LOC100750114	783.418	-0.784278	0.30585	-2.56426	0.0103396	0.355728
LOC100749878	1021.13	0.755815	0.295529	2.55749	0.0105429	0.355728
LOC100744421	14.3728	1.2853	0.501576	2.56252	0.0103916	0.355728
LOC100749177	28.1897	2.10994	0.822289	2.56593	0.0102899	0.355728
LOC117151966	5.27113	2.37501	0.929678	2.55466	0.0106292	0.355728
LOC100748420	234.992	1.21209	0.474262	2.55575	0.010596	0.355728
LOC100744261	25.9079	1.83834	0.717287	2.56291	0.0103798	0.355728
LOC100741114	3.02533	3.05285	1.1956	2.5534	0.0106676	0.355728
LOC100741717	5594.12	-1.44499	0.565924	-2.55334	0.0106696	0.355728
LOC100743166	2203.27	-1.16114	0.4534	-2.56097	0.0104382	0.355728
LOC100741213	86.3648	1.53775	0.602623	2.55177	0.0107179	0.356384
LOC100743649	5473.96	0.395548	0.15536	2.54601	0.0108962	0.357789
LOC100744837	96.2332	0.703477	0.276528	2.54397	0.0109601	0.357789
LOC100748354	802.112	-0.986241	0.387005	-2.54839	0.0108221	0.357789
LOC100749433	37.0304	1.13874	0.447748	2.54326	0.0109825	0.357789
LOC100749872	3441.25	-0.971562	0.381822	-2.54454	0.0109421	0.357789
LOC100747449	4092.75	0.804159	0.316276	2.54259	0.0110035	0.357789
LOC100744181	2031.42	0.953943	0.375321	2.54167	0.0110323	0.357789
LOC100747497	1109.78	-0.68418	0.268886	-2.5445	0.0109433	0.357789
LOC100745150	538.906	0.690742	0.271617	2.54307	0.0109882	0.357789
LOC100744749	5282.99	4.19169	1.64951	2.54118	0.0110478	0.357789
LOC105680231	2315.8	-1.02474	0.403593	-2.53905	0.0111155	0.359047
LOC100749371	57.0807	0.778742	0.306868	2.53771	0.0111581	0.359486
LOC100742332	47.6898	3.5534	1.40271	2.53324	0.0113013	0.362224
LOC105680648	204.829	0.799797	0.315643	2.53386	0.0112812	0.362224
LOC100745399	35.1974	2.7461	1.08562	2.52952	0.0114218	0.362526
LOC100747799	405.106	0.979834	0.387911	2.52592	0.0115394	0.362526
LOC117151271	19.2636	1.59445	0.63127	2.52579	0.0115439	0.362526
LOC105680383	20.6749	2.31157	0.914707	2.52712	0.0115003	0.362526
LOC100741254	474.761	-1.19547	0.472746	-2.52877	0.0114463	0.362526
LOC100744768	549.369	1.03633	0.410172	2.52657	0.0115184	0.362526
LOC100748843	733.172	-1.005	0.397596	-2.52769	0.0114817	0.362526
LOC100748671	17879.6	1.11329	0.439744	2.53167	0.0113521	0.362526
LOC100742683	398.392	-0.608582	0.241037	-2.52485	0.0115748	0.36258
LOC100744314	740.141	-0.364992	0.144736	-2.52177	0.0116766	0.362607
LOC100740976	203.776	1.49232	0.59218	2.52005	0.011734	0.362607
LOC100743496	1559.43	-0.833043	0.330632	-2.51955	0.0117506	0.362607
LOC100741544	4344.05	-1.40397	0.556763	-2.52166	0.0116804	0.362607
LOC100741667	1613.05	-1.15113	0.456832	-2.5198	0.0117422	0.362607
LOC100747300	2821	-1.20395	0.477715	-2.52023	0.0117277	0.362607
LOC100741289	19.1326	-1.58462	0.629808	-2.51603	0.0118684	0.362769
LOC100745203	1430.86	0.849137	0.337405	2.51667	0.0118469	0.362769
LOC100742173	113.827	-1.14522	0.455015	-2.51689	0.0118396	0.362769
LOC100743917	1668.62	0.749996	0.298101	2.51591	0.0118725	0.362769
LOC100741307	2073.05	0.930971	0.370212	2.5147	0.0119134	0.363125
LOC105680348	10.712	1.59667	0.63516	2.51381	0.0119436	0.363157
LOC100748374	101.805	-3.19278	1.2706	-2.51281	0.0119772	0.36329
LOC100747748	327.107	-0.9441	0.376328	-2.50871	0.0121172	0.36575
LOC100746922	7.44642	2.08285	0.830134	2.50906	0.0121054	0.36575
LOC100740250	1083.13	1.35128	0.539394	2.50519	0.0122387	0.365866
LOC100746534	323.835	-0.846594	0.337828	-2.50599	0.0122108	0.365866
LOC100749558	6900.21	-1.36482	0.544466	-2.50671	0.0121859	0.365866
LOC112212670	16.9274	-1.18673	0.473257	-2.50759	0.0121558	0.365866
LOC100742092	236.102	-0.894846	0.357376	-2.50393	0.0122822	0.366287
LOC100750149	2727.47	-0.905519	0.361949	-2.50179	0.0123569	0.367353
LOC100741067	334.737	-0.701273	0.280374	-2.50121	0.012377	0.367353
LOC100747713	325.972	1.01196	0.405742	2.4941	0.0126277	0.368885
LOC100749829	402.626	-0.64067	0.256655	-2.49623	0.0125521	0.368885
LOC100743542	3.97923	-2.45002	0.981847	-2.49531	0.0125846	0.368885
LOC100747484	2628.85	-0.836792	0.334891	-2.4987	0.0124649	0.368885
LOC112212965	52.3329	0.832372	0.333532	2.49563	0.0125734	0.368885
LOC105681215	147.57	-1.95007	0.781951	-2.49386	0.0126363	0.368885
LOC100750058	995.012	-0.878138	0.351583	-2.49767	0.0125013	0.368885
LOC100747245	2276.76	0.871307	0.35017	2.48824	0.0128376	0.371274
LOC100749244	1361.46	-1.31478	0.528165	-2.48933	0.0127985	0.371274
LOC100743310	437.505	-0.556723	0.223741	-2.48825	0.0128373	0.371274
LOC100747334	113.328	-1.27002	0.509902	-2.49072	0.0127485	0.371274
LOC100747275	88.1929	-2.11873	0.852567	-2.48512	0.0129508	0.373206
LOC100742830	1899.74	-0.506979	0.204175	-2.48305	0.0130261	0.373206
LOC100745702	26.3017	1.11783	0.449933	2.48443	0.012976	0.373206
LOC100750217	121.494	-1.08707	0.43793	-2.48228	0.0130544	0.373206
LOC105682027	223.67	1.18373	0.476629	2.48355	0.0130079	0.373206
LOC100744678	355.746	-1.02693	0.41437	-2.4783	0.0132012	0.373275
LOC100745490	4.25679	2.38525	0.961943	2.47962	0.0131523	0.373275
LOC100746533	597.872	-0.419448	0.169345	-2.47689	0.0132532	0.373275
LOC105680803	56.0947	0.707491	0.285777	2.47568	0.0132984	0.373275
LOC100749647	389.539	-0.604425	0.243584	-2.48138	0.0130875	0.373275
LOC100744141	742.336	1.50294	0.607272	2.47491	0.013327	0.373275
LOC100745182	154.288	0.999288	0.403496	2.47658	0.0132649	0.373275
LOC100749497	5026.63	-0.551468	0.222322	-2.4805	0.0131199	0.373275
LOC100743122	1338.24	1.15384	0.465928	2.47644	0.0132701	0.373275
LOC100743487	42.5022	0.807832	0.326856	2.47152	0.0134539	0.375068
LOC100740937	432.205	-0.595046	0.241281	-2.4662	0.0136555	0.375068
LOC100741376	227.744	1.17973	0.478349	2.46625	0.0136536	0.375068
LOC100744533	154.772	1.30075	0.527469	2.46602	0.0136624	0.375068
LOC100749679	567.973	0.904874	0.366707	2.46756	0.0136036	0.375068
LOC100745217	20129.7	2.33115	0.94441	2.46836	0.0135733	0.375068
LOC100741190	433.763	-0.777205	0.314509	-2.47117	0.0134673	0.375068
LOC100741949	120.744	-1.29272	0.523569	-2.46905	0.0135474	0.375068
LOC105681220	2318.85	0.686132	0.277892	2.46906	0.0135469	0.375068
LOC100750140	745.508	0.978656	0.397362	2.46288	0.0137825	0.376604
LOC100749922	150.766	1.05443	0.428162	2.46269	0.01379	0.376604
LOC100749334	64.4862	1.48763	0.60419	2.46219	0.0138092	0.376604
LOC100745997	1737.1	-1.01981	0.414593	-2.45978	0.013902	0.378306
LOC100746552	310.204	-0.598276	0.243302	-2.45898	0.0139331	0.378322
LOC100741910	428.805	-0.795557	0.323877	-2.45636	0.0140354	0.380271
LOC100741182	1736.84	-0.83307	0.339434	-2.45429	0.0141164	0.380291
LOC100741378	157.237	1.07938	0.439848	2.454	0.0141279	0.380291
LOC105681304	133.657	-0.941224	0.383404	-2.45491	0.0140919	0.380291
LOC100742167	752.571	1.14019	0.465896	2.4473	0.0143931	0.380521
LOC100749192	653.103	-1.40351	0.573565	-2.447	0.0144053	0.380521
LOC100747751	19055.7	-1.33981	0.548808	-2.44131	0.0146339	0.380521
LOC100748680	742.083	1.3054	0.535665	2.43697	0.0148109	0.380521
LOC100745402	4523.79	1.03377	0.423688	2.43994	0.0146898	0.380521
LOC100748040	115.123	1.54247	0.631848	2.4412	0.0146384	0.380521
LOC100740648	333.099	1.30521	0.535909	2.43551	0.0148708	0.380521
LOC100744689	80.9825	1.43827	0.590408	2.43606	0.0148483	0.380521
LOC100743943	1512.63	-0.897881	0.368329	-2.43771	0.0147804	0.380521
LOC100742514	348.232	-1.12904	0.462543	-2.44094	0.0146491	0.380521
LOC100745421	99.0428	1.13356	0.463181	2.44735	0.0143912	0.380521
LOC100746345	13679.8	1.42271	0.580142	2.45235	0.0141928	0.380521
LOC100741980	440.336	-0.768672	0.315231	-2.43844	0.0147507	0.380521
LOC100741945	477.61	-0.61298	0.251362	-2.43863	0.0147429	0.380521
LOC100747652	1615.02	-1.155	0.471991	-2.44708	0.0144019	0.380521
LOC100742275	110.786	-1.0643	0.434367	-2.45024	0.0142761	0.380521
LOC100742838	2958.05	-1.05452	0.431056	-2.44636	0.0144306	0.380521
LOC100749260	130.399	0.759209	0.311589	2.43657	0.0148272	0.380521
LOC100742402	28.1535	0.993538	0.407824	2.43619	0.0148428	0.380521
LOC100749614	474.27	1.36211	0.558706	2.43797	0.0147699	0.380521
LOC100741998	2497.61	1.72432	0.706097	2.44204	0.0146046	0.380521
LOC100741118	76.7585	0.718366	0.29322	2.44992	0.0142888	0.380521
LOC100742201	707.148	-0.925217	0.378563	-2.44402	0.0145245	0.380521
LOC105682019	489.308	-1.69992	0.69419	-2.44879	0.0143338	0.380521
LOC100745247	99357.6	-1.0828	0.445173	-2.43231	0.0150027	0.382119
LOC100744857	109.341	1.63096	0.670888	2.43105	0.015055	0.382119
LOC100746475	131.555	1.00558	0.413643	2.43103	0.0150561	0.382119
LOC105682032	806.944	0.850243	0.349737	2.43109	0.0150534	0.382119
LOC100747432	87.3852	0.70729	0.291274	2.42826	0.0151713	0.384257
LOC100744659	837.106	-1.70783	0.703814	-2.42653	0.0152438	0.384528
LOC100742641	77.4121	1.01559	0.418495	2.42675	0.0152346	0.384528
LOC117151758	115.162	1.63856	0.675542	2.42555	0.0152854	0.384795
LOC100746080	251.524	1.98856	0.822738	2.41701	0.0156488	0.384804
LOC100746243	2207.39	-1.01388	0.418519	-2.42253	0.0154128	0.384804
LOC100747955	3664.75	-1.02636	0.424324	-2.4188	0.0155717	0.384804
LOC100741088	1450.49	1.13215	0.468379	2.41717	0.0156418	0.384804
LOC100748035	1270.46	-0.982938	0.405931	-2.42144	0.0154591	0.384804
LOC105680732	9.50508	-1.26715	0.52397	-2.41836	0.0155908	0.384804
LOC100750196	604.456	-0.777617	0.321149	-2.42136	0.0154625	0.384804
LOC100747255	334.889	2.16477	0.895714	2.41681	0.015657	0.384804
LOC100747340	702.815	-1.01352	0.418465	-2.422	0.0154353	0.384804
LOC100750129	2942.71	-0.80397	0.332132	-2.42064	0.0154934	0.384804
LOC100740676	3010.82	-1.07949	0.446276	-2.41888	0.0155685	0.384804
LOC100748112	1187.18	0.969984	0.400406	2.4225	0.0154141	0.384804
LOC105681482	301.741	-2.67836	1.10884	-2.41547	0.0157149	0.385465
LOC117152463	63.9459	0.807861	0.335211	2.41001	0.0159521	0.386176
LOC112214055	1447.88	-0.420494	0.174746	-2.40632	0.016114	0.386176
LOC100748443	2930.63	-1.18217	0.49121	-2.40665	0.0160996	0.386176
LOC100750103	1237.69	0.484313	0.201389	2.40486	0.0161787	0.386176
LOC100742890	1463.77	1.54847	0.642388	2.4105	0.0159308	0.386176
LOC100740283	1140.32	1.03027	0.42792	2.40763	0.0160563	0.386176
LOC100749991	378.939	-0.702554	0.291899	-2.40684	0.0160911	0.386176
LOC100746017	1986.11	-1.12288	0.465253	-2.41347	0.0158013	0.386176
LOC100742786	3389.04	0.702303	0.291856	2.40634	0.0161133	0.386176
LOC100749484	117.822	1.50545	0.625869	2.40537	0.016156	0.386176
LOC100746627	1361.73	-1.00119	0.416227	-2.40541	0.0161545	0.386176
LOC100747341	1372.99	1.79854	0.745501	2.41253	0.0158424	0.386176
LOC100744982	2119.71	-0.631509	0.262	-2.41034	0.0159379	0.386176
LOC117151124	2202.76	1.28279	0.533225	2.40572	0.0161405	0.386176
LOC100744309	149.569	1.30543	0.556644	2.34517	0.0190183	0.386249
LOC105680515	3.76338	-2.18698	0.92133	-2.37372	0.0176101	0.386249
LOC100742533	9448.93	-0.855116	0.364502	-2.34599	0.0189767	0.386249
LOC100742927	812.055	0.732859	0.32445	2.25877	0.0238977	0.386249
LOC100746761	9269.2	4.31678	1.89066	2.28321	0.0224181	0.386249
LOC100749981	4777.67	-1.13504	0.501434	-2.26359	0.0235993	0.386249
LOC100745562	1143.59	-0.852432	0.363928	-2.34231	0.0191648	0.386249
LOC100746478	5810	-1.03609	0.448082	-2.31227	0.0207628	0.386249
LOC100742612	173.898	-1.07668	0.449261	-2.39656	0.0165496	0.386249
LOC100746200	309.465	-0.439113	0.185272	-2.3701	0.0177831	0.386249
LOC105680917	2487.69	0.57862	0.247625	2.33668	0.019456	0.386249
LOC100743845	847.732	-0.554189	0.240349	-2.30577	0.0211234	0.386249
LOC100746681	1736.34	-0.911526	0.400751	-2.27454	0.0229333	0.386249
LOC100743926	24.8516	1.67701	0.724785	2.3138	0.0206785	0.386249
LOC100743846	2594.74	0.394601	0.171951	2.29484	0.0217423	0.386249
LOC100748676	3784.42	-0.872152	0.368085	-2.36943	0.0178156	0.386249
LOC100741086	2346.5	-0.777002	0.337108	-2.30491	0.0211718	0.386249
LOC100742128	18033.9	-1.63215	0.717292	-2.27543	0.0228799	0.386249
LOC100742579	3.54493	-3.26694	1.43467	-2.27713	0.0227784	0.386249
LOC100749706	2492.64	-0.390528	0.16292	-2.39705	0.0165275	0.386249
LOC100742086	333.149	0.928537	0.390723	2.37646	0.0174796	0.386249
LOC112214047	65.5746	-1.18913	0.517668	-2.2971	0.0216132	0.386249
LOC100743772	4.15599	-2.51793	1.07749	-2.33684	0.0194475	0.386249
LOC112214046	11.7257	-1.78405	0.7705	-2.31545	0.0205885	0.386249
LOC100740326	297.414	-0.796027	0.351189	-2.26666	0.0234108	0.386249
LOC100743211	10763.1	-0.534738	0.236852	-2.25768	0.0239655	0.386249
LOC100741889	5739.64	-0.658452	0.289965	-2.2708	0.0231593	0.386249
LOC100744435	181.969	2.68525	1.13676	2.3622	0.0181666	0.386249
LOC100744919	38.3597	4.00288	1.69162	2.3663	0.0179671	0.386249
LOC105682104	33.5691	0.729042	0.322807	2.25845	0.0239177	0.386249
LOC100744521	780.177	1.03711	0.44266	2.34291	0.0191338	0.386249
LOC100742498	25.5323	0.942348	0.397854	2.36858	0.0178566	0.386249
LOC100743295	3411.49	-1.21248	0.523471	-2.31623	0.0205459	0.386249
LOC100746249	75.7046	1.56207	0.661002	2.36318	0.0181187	0.386249
LOC100747356	142.997	0.788208	0.347757	2.26655	0.0234178	0.386249
LOC100744283	3639.23	-0.737975	0.32317	-2.28355	0.0223982	0.386249
LOC100745082	474.878	-0.470798	0.203368	-2.315	0.020613	0.386249
LOC100741891	850.724	-0.527301	0.226493	-2.32811	0.0199065	0.386249
LOC100744961	2109.64	-0.933814	0.391871	-2.38296	0.0171739	0.386249
LOC112212084	2.47579	2.65755	1.15576	2.29939	0.0214826	0.386249
LOC100745362	2214.16	-0.539646	0.239047	-2.25749	0.0239775	0.386249
LOC100747437	144.04	-0.638978	0.277973	-2.29871	0.0215216	0.386249
LOC100740525	1989.53	0.987338	0.410926	2.40272	0.0162737	0.386249
LOC100740766	748.52	-1.08877	0.466858	-2.33211	0.0196948	0.386249
LOC100741729	284.163	-0.423818	0.184455	-2.29768	0.0215798	0.386249
LOC100743970	38.2066	0.913392	0.398018	2.29485	0.0217417	0.386249
LOC100742013	35.0436	1.17469	0.506847	2.31764	0.0204687	0.386249
LOC100748158	635.411	0.96981	0.415464	2.33428	0.0195809	0.386249
LOC100749115	3388.75	1.3122	0.562432	2.33309	0.0196435	0.386249
LOC100749349	1037.37	1.04936	0.452587	2.31859	0.0204172	0.386249
LOC100741249	80.3504	1.06911	0.459873	2.32479	0.0200829	0.386249
LOC105680332	199.45	-0.782505	0.343854	-2.27569	0.0228647	0.386249
LOC105680323	768.383	-0.6713	0.293221	-2.2894	0.0220564	0.386249
LOC105680356	95.7944	-0.638825	0.269816	-2.36763	0.0179025	0.386249
LOC100749237	443.313	0.498215	0.21874	2.27766	0.0227469	0.386249
LOC100744086	3584.66	0.744537	0.314514	2.36726	0.0179203	0.386249
LOC105680370	463.067	-0.611429	0.269037	-2.27265	0.023047	0.386249
LOC100743779	83.2145	0.945755	0.40343	2.34428	0.0190636	0.386249
LOC100743971	1447.96	0.684567	0.286525	2.3892	0.0168849	0.386249
LOC100745248	218.655	-0.918161	0.383905	-2.39164	0.0167734	0.386249
LOC100748599	2005.54	1.97428	0.844877	2.33676	0.0194515	0.386249
LOC100741731	2379.1	0.74122	0.310818	2.38474	0.017091	0.386249
LOC100743617	55.4021	-1.02268	0.429433	-2.38146	0.0172441	0.386249
LOC100743179	99.1665	1.57266	0.681108	2.30898	0.0209449	0.386249
LOC100744125	191.585	-0.952411	0.400384	-2.37875	0.0173716	0.386249
LOC100745972	238.062	-0.390165	0.171985	-2.2686	0.0232924	0.386249
LOC112212341	258.91	-1.12128	0.473058	-2.37028	0.0177744	0.386249
LOC100749238	103.397	1.12057	0.489999	2.28688	0.0222027	0.386249
LOC100740091	681.287	-0.771697	0.328627	-2.34825	0.0188619	0.386249
LOC100747124	200.159	-0.937215	0.395757	-2.36815	0.0178771	0.386249
LOC100740822	1316.02	0.502815	0.209969	2.39471	0.0166334	0.386249
LOC100742089	9957.51	1.01898	0.441738	2.30675	0.021069	0.386249
LOC100749713	1315.97	1.47748	0.641503	2.30315	0.0212701	0.386249
LOC100747882	34931.5	3.9332	1.67244	2.35177	0.0186844	0.386249
LOC100745694	1428.44	-0.578893	0.25589	-2.26228	0.0236803	0.386249
LOC100746332	360.226	-0.570053	0.24314	-2.34455	0.0190503	0.386249
LOC112212515	58.6662	-0.968439	0.428095	-2.2622	0.0236848	0.386249
LOC100748403	2714.57	-0.68273	0.293176	-2.32874	0.0198731	0.386249
LOC100745287	1194.03	-0.441054	0.19299	-2.28537	0.0222911	0.386249
LOC100749636	27.7773	0.865381	0.379549	2.28002	0.0226064	0.386249
LOC100742590	47.9392	0.668483	0.290582	2.30049	0.0214202	0.386249
LOC100744363	626.966	-0.646538	0.282579	-2.28799	0.0221382	0.386249
LOC100745407	2076.7	-0.832998	0.353464	-2.35667	0.0184398	0.386249
LOC100743548	1403.57	-1.13219	0.48157	-2.35104	0.0187208	0.386249
LOC105680546	10.679	-1.5157	0.644118	-2.35314	0.0186158	0.386249
LOC100743306	953.802	-1.32355	0.554514	-2.38686	0.0169927	0.386249
LOC100741339	1006.87	1.04693	0.455867	2.29656	0.0216439	0.386249
LOC100743620	1494.24	0.447037	0.192373	2.3238	0.0201361	0.386249
LOC100740738	1200.39	1.88027	0.783385	2.40019	0.0163868	0.386249
LOC100740139	3850.92	1.03932	0.434139	2.39397	0.016667	0.386249
LOC100741900	902.946	0.532733	0.234374	2.27301	0.0230257	0.386249
LOC100749289	4779.9	-1.0274	0.453381	-2.26607	0.0234468	0.386249
LOC100744058	214.993	1.54358	0.671861	2.29747	0.0215922	0.386249
LOC105680632	16.4154	1.25631	0.543626	2.31099	0.0208335	0.386249
LOC105680636	41.2684	-0.957521	0.412418	-2.32172	0.0202479	0.386249
LOC100741858	609.622	-0.900085	0.389988	-2.30798	0.0210001	0.386249
LOC100749357	5091.7	-0.625909	0.266368	-2.34979	0.0187842	0.386249
LOC100749441	2096.54	1.41574	0.614074	2.30549	0.0211394	0.386249
LOC100745977	252.735	-0.820005	0.344084	-2.38315	0.0171652	0.386249
LOC100747407	53.3619	-1.04646	0.442914	-2.36267	0.0181438	0.386249
LOC100749320	507.913	0.749969	0.331944	2.25932	0.0238633	0.386249
LOC100740260	515.228	0.909414	0.378872	2.40032	0.0163807	0.386249
LOC100743669	38698.5	-0.614418	0.271258	-2.26507	0.0235083	0.386249
LOC117151616	2.8398	2.71965	1.16041	2.34368	0.0190943	0.386249
LOC100740502	2718.97	0.427218	0.181009	2.3602	0.0182649	0.386249
LOC100747848	206.642	1.03259	0.4415	2.33883	0.0193443	0.386249
LOC100743826	1045.91	0.487755	0.216021	2.25791	0.0239514	0.386249
LOC100740263	5319.94	-0.744588	0.319862	-2.32784	0.0199204	0.386249
LOC100746497	2269.15	-0.9245	0.40349	-2.29126	0.0219484	0.386249
LOC100740018	1620.39	-0.840915	0.361091	-2.32882	0.0198688	0.386249
LOC100744416	276.562	1.17593	0.507211	2.31842	0.0204265	0.386249
LOC100749680	62.4411	0.566432	0.245858	2.30389	0.0212286	0.386249
LOC100743501	898.027	-0.467308	0.206605	-2.26184	0.0237072	0.386249
LOC100740867	220.215	1.1719	0.510891	2.29384	0.0217995	0.386249
LOC100746734	1202.34	0.41056	0.179732	2.28429	0.0223543	0.386249
LOC100747209	958.528	-0.908933	0.397344	-2.28752	0.0221656	0.386249
LOC100745783	3108.97	-0.885338	0.389979	-2.27022	0.0231945	0.386249
LOC105680839	684.932	-0.887494	0.391979	-2.26414	0.0235658	0.386249
LOC100740462	691.648	0.826622	0.36368	2.27294	0.0230298	0.386249
LOC100747096	791.125	-0.675759	0.294498	-2.29461	0.0217554	0.386249
LOC100742867	185.205	-0.659503	0.289797	-2.27574	0.0228615	0.386249
LOC100740950	670.831	-0.306023	0.131035	-2.33543	0.019521	0.386249
LOC100742868	118.141	0.821056	0.360885	2.27511	0.0228991	0.386249
LOC100743903	818.073	2.89035	1.27483	2.26724	0.0233753	0.386249
LOC100744491	2.65296	-2.81956	1.24451	-2.26559	0.0234762	0.386249
LOC100746419	1416.39	-0.462256	0.195594	-2.36334	0.0181109	0.386249
LOC100741792	669.39	-0.637387	0.265939	-2.39674	0.0165417	0.386249
LOC100744066	611.569	1.34112	0.565532	2.37144	0.0177191	0.386249
LOC100746102	10307.4	1.67115	0.705135	2.36997	0.0177895	0.386249
LOC100746857	31.7907	0.867516	0.368059	2.357	0.0184232	0.386249
LOC100750078	390.233	-0.986711	0.431479	-2.28681	0.0222068	0.386249
LOC105680890	99.4681	-1.00399	0.436793	-2.29856	0.0215301	0.386249
LOC117151757	1035.51	0.584915	0.251686	2.32399	0.0201262	0.386249
LOC100749717	651.899	-0.677585	0.294833	-2.2982	0.0215507	0.386249
LOC117151776	2.4596	-3.23564	1.42511	-2.27045	0.0231802	0.386249
LOC100749918	471.706	-0.888477	0.38371	-2.31549	0.0205861	0.386249
LOC100750039	78.8017	0.765232	0.337659	2.26629	0.0234337	0.386249
LOC100741506	287.318	0.749371	0.320908	2.33516	0.0195353	0.386249
LOC100742552	749.363	-1.04056	0.460555	-2.25935	0.0238614	0.386249
LOC100743748	12195.1	-0.874778	0.376627	-2.32266	0.0201972	0.386249
LOC100744933	1418.96	-0.430531	0.183679	-2.34392	0.019082	0.386249
LOC100748097	79.8448	1.00958	0.436287	2.31403	0.0206662	0.386249
LOC100744372	11.523	-1.23168	0.544623	-2.26153	0.0237267	0.386249
LOC100745541	1515.94	-0.742151	0.31702	-2.34102	0.0192311	0.386249
LOC100742520	674.104	0.602588	0.252646	2.38511	0.0170742	0.386249
LOC100743906	952.129	1.56761	0.670704	2.33726	0.0194259	0.386249
LOC100740023	69.4817	1.3828	0.61174	2.26044	0.0237939	0.386249
LOC100742907	676.585	-1.43248	0.621387	-2.30529	0.0211502	0.386249
LOC100749650	459.02	-0.78523	0.345055	-2.27567	0.0228659	0.386249
LOC100742669	354.2	-0.611695	0.254936	-2.39941	0.0164216	0.386249
LOC117151826	348.454	-0.91339	0.392677	-2.32606	0.0200155	0.386249
LOC100741746	986.41	-0.87549	0.371805	-2.3547	0.0185375	0.386249
LOC100742100	2713.98	3.00362	1.29046	2.32756	0.0199353	0.386249
LOC100746061	790.272	-0.712356	0.312855	-2.27696	0.0227888	0.386249
LOC100749360	59.4504	1.00141	0.442553	2.26281	0.0236472	0.386249
LOC100746106	570.746	4.27813	1.86644	2.29213	0.0218981	0.386249
LOC100740346	204.392	1.1052	0.482154	2.29221	0.0218933	0.386249
LOC105680962	302.07	-1.10874	0.47448	-2.33675	0.019452	0.386249
LOC100742309	1018.18	1.14582	0.483824	2.36827	0.0178715	0.386249
LOC100743268	1802.33	2.45654	1.07376	2.28781	0.0221488	0.386249
LOC100746894	1279.27	-1.4102	0.594411	-2.37243	0.0176715	0.386249
LOC100748651	76.0466	0.852742	0.368383	2.31482	0.0206227	0.386249
LOC100743711	55.7374	0.790565	0.345795	2.28622	0.0222412	0.386249
LOC100745422	551.617	0.742204	0.32412	2.28991	0.0220268	0.386249
LOC100745057	620.752	-0.988189	0.419946	-2.35313	0.018616	0.386249
LOC100746622	18154.2	-1.05418	0.459404	-2.29467	0.0217519	0.386249
LOC100749652	72.0297	1.30998	0.577485	2.26842	0.0233034	0.386249
LOC112213253	24.8217	-1.86714	0.822518	-2.27003	0.0232059	0.386249
LOC100749131	948.47	-0.663073	0.283821	-2.33623	0.0194791	0.386249
LOC105681061	15667.3	1.0139	0.444552	2.28073	0.0225647	0.386249
LOC105681063	3726.22	0.95418	0.417913	2.2832	0.0224185	0.386249
LOC100745906	340.386	-0.816014	0.344833	-2.3664	0.0179618	0.386249
LOC100741981	66.1842	0.935101	0.402883	2.32103	0.0202855	0.386249
LOC100740058	59.0842	4.71154	1.96765	2.39449	0.0166433	0.386249
LOC112213286	203.577	1.06779	0.465101	2.29582	0.0216859	0.386249
LOC100746625	554.995	0.760472	0.322986	2.35451	0.0185474	0.386249
LOC100743907	3265.15	0.87637	0.376231	2.32934	0.0198412	0.386249
LOC100745546	13.826	1.34206	0.579428	2.31618	0.0205483	0.386249
LOC100746350	466.964	1.64502	0.689484	2.38587	0.017039	0.386249
LOC100747060	1554.11	0.672093	0.289362	2.32267	0.0201968	0.386249
LOC100740838	256.769	0.456038	0.195045	2.33813	0.0193808	0.386249
LOC100742990	569.721	-0.753391	0.314919	-2.39234	0.0167415	0.386249
LOC117152062	276.453	0.670519	0.292534	2.29211	0.0218995	0.386249
LOC100741710	248.997	0.475061	0.20508	2.31647	0.0205326	0.386249
LOC100742070	8983.69	-1.78978	0.745424	-2.40102	0.0163495	0.386249
LOC100740229	650.878	-0.919446	0.404748	-2.27165	0.0231077	0.386249
LOC100740839	4026.97	0.871382	0.374226	2.32849	0.0198862	0.386249
LOC100748304	117.495	1.65275	0.722577	2.28729	0.0221787	0.386249
LOC100742836	47.2947	0.854574	0.37065	2.30561	0.0211326	0.386249
LOC100740186	9.74163	1.7231	0.749349	2.29947	0.0214785	0.386249
LOC117152096	13.3292	1.89931	0.810723	2.34274	0.0191426	0.386249
LOC100747697	9914.86	-0.977584	0.408691	-2.39199	0.0167573	0.386249
LOC100748017	676.641	-0.56785	0.242995	-2.33688	0.0194454	0.386249
LOC100740787	659.742	-1.16256	0.500055	-2.32487	0.0200792	0.386249
LOC100745467	5543.7	1.06387	0.452511	2.35104	0.0187213	0.386249
LOC100748703	1875.05	-1.21654	0.536796	-2.26629	0.0234337	0.386249
LOC112213481	360.127	1.01624	0.449388	2.26139	0.0237354	0.386249
LOC100744030	247.536	1.16367	0.498179	2.33584	0.0194996	0.386249
LOC105681289	1548.87	0.299773	0.130276	2.30107	0.0213879	0.386249
LOC100748585	954.152	0.651963	0.288048	2.26339	0.0236119	0.386249
LOC100740910	63.1555	1.03823	0.439086	2.36453	0.0180532	0.386249
LOC117152176	61.7816	-1.1522	0.484816	-2.37657	0.0174746	0.386249
LOC100745911	2963.23	1.08119	0.463702	2.33165	0.0197189	0.386249
LOC100749608	112.15	-2.6722	1.1645	-2.29471	0.0217498	0.386249
LOC100749018	1077.5	-0.85704	0.375771	-2.28075	0.0225632	0.386249
LOC105681336	20.0642	3.13684	1.34404	2.33388	0.0196018	0.386249
LOC100741078	4159.12	0.58579	0.251881	2.32566	0.0200365	0.386249
LOC105681343	525.594	0.904796	0.391261	2.31251	0.0207496	0.386249
LOC100743276	475.71	-0.513145	0.215462	-2.3816	0.0172376	0.386249
LOC100748424	236.339	-0.856451	0.374481	-2.28703	0.022194	0.386249
LOC100747698	246.277	-0.790667	0.338216	-2.33776	0.0193998	0.386249
LOC100747941	9186.31	1.46295	0.621988	2.35206	0.0186698	0.386249
LOC100748785	95459.7	-3.65425	1.57491	-2.3203	0.0203249	0.386249
LOC100748899	390.642	-2.09791	0.882997	-2.3759	0.0175063	0.386249
LOC100744945	692.147	-0.901474	0.396912	-2.27122	0.0231339	0.386249
LOC100748977	395.275	0.908642	0.40169	2.26205	0.0236943	0.386249
LOC100740069	3069.31	1.08648	0.459253	2.36576	0.0179929	0.386249
LOC117152254	4.76223	-1.99	0.879897	-2.26163	0.0237201	0.386249
LOC100747821	2798.55	-0.471483	0.201507	-2.33978	0.0192949	0.386249
LOC100744428	2003.66	0.733751	0.314888	2.3302	0.0197956	0.386249
LOC100746902	266.47	0.536493	0.23588	2.27443	0.0229402	0.386249
LOC100740356	1888.35	-0.893842	0.387225	-2.30833	0.0209811	0.386249
LOC100747501	737.603	0.558185	0.245856	2.27037	0.0231849	0.386249
LOC100749853	89.8	-1.03957	0.460274	-2.25859	0.0239088	0.386249
LOC100740435	2836.1	-1.00212	0.440255	-2.27622	0.0228327	0.386249
LOC100743281	607.664	-0.988262	0.424555	-2.32776	0.0199249	0.386249
LOC100741401	201.961	0.648933	0.277792	2.33604	0.0194894	0.386249
LOC100745675	537.613	-0.847561	0.363457	-2.33194	0.0197036	0.386249
LOC100745797	2479.43	-0.550219	0.230572	-2.38632	0.0170179	0.386249
LOC100746904	145.568	-0.867089	0.374996	-2.31226	0.0207634	0.386249
LOC100750213	1175.24	-0.62602	0.266031	-2.35318	0.0186135	0.386249
LOC100741042	1697.57	1.83704	0.80484	2.28249	0.0224606	0.386249
LOC105681571	44.2847	-0.928184	0.405386	-2.28963	0.0220429	0.386249
LOC100745275	612.791	-0.418631	0.175383	-2.38696	0.0169883	0.386249
LOC100742485	4335.17	-0.635622	0.279169	-2.27684	0.0227961	0.386249
LOC100749422	286.92	0.518896	0.220701	2.35113	0.0187165	0.386249
LOC100749656	1250.22	-0.751864	0.33294	-2.25826	0.0239296	0.386249
LOC100743922	5307.47	-0.711476	0.308375	-2.30718	0.0210449	0.386249
LOC100740315	278.942	-0.727244	0.318704	-2.28188	0.0224965	0.386249
LOC113218476	1106.95	-0.807942	0.344573	-2.34476	0.0190391	0.386249
LOC100745516	75.8514	-0.839242	0.362943	-2.31233	0.0207597	0.386249
LOC100743767	140.785	-1.36641	0.577976	-2.36413	0.0180722	0.386249
LOC105681835	2645.61	-1.0083	0.430898	-2.33999	0.0192841	0.386249
LOC100742002	17589.4	-1.81492	0.760696	-2.38587	0.0170389	0.386249
LOC100743406	114.234	0.840987	0.352867	2.3833	0.0171584	0.386249
LOC100745441	1002.6	-0.821647	0.363899	-2.2579	0.0239521	0.386249
LOC100747788	23.7641	0.933988	0.405117	2.30548	0.02114	0.386249
LOC100740686	230.321	0.542925	0.232862	2.33153	0.0197256	0.386249
LOC100741960	1100.06	1.24188	0.549556	2.25979	0.0238346	0.386249
LOC112214019	36.8814	1.47468	0.61545	2.3961	0.0165704	0.386249
LOC100747508	6297.62	-0.969526	0.423093	-2.29152	0.0219333	0.386249
LOC100748404	207.438	-1.05169	0.466444	-2.25469	0.0241527	0.388567
LOC100743234	329.965	-0.563064	0.249799	-2.25407	0.0241919	0.388695
LOC100748913	6100.93	-1.06371	0.472211	-2.25261	0.0242835	0.389162
LOC100741014	743.114	-0.887997	0.394179	-2.25277	0.0242734	0.389162
LOC100740846	288.165	-0.840943	0.378454	-2.22205	0.02628	0.389773
LOC100748351	4256.59	0.540809	0.240659	2.2472	0.024627	0.389773
LOC100745113	2035.54	-0.28878	0.128624	-2.24515	0.0247582	0.389773
LOC112212005	13.0531	1.26635	0.567962	2.22964	0.0257715	0.389773
LOC100745114	536.708	0.229115	0.103181	2.22052	0.0263837	0.389773
LOC100744875	814.185	1.00145	0.449408	2.22838	0.0258549	0.389773
LOC100744004	5393.03	-0.943972	0.4252	-2.22007	0.0264141	0.389773
LOC100747312	109.398	0.804576	0.360346	2.23279	0.0255629	0.389773
LOC100607968	21.9506	0.839356	0.376966	2.22661	0.0259732	0.389773
LOC100745119	666.413	-0.673658	0.300023	-2.24535	0.0247454	0.389773
LOC100745567	78.104	0.831737	0.372266	2.23426	0.0254661	0.389773
LOC100747316	5935.32	1.22226	0.545779	2.23947	0.0251255	0.389773
LOC100749232	115.617	-0.743036	0.333633	-2.22711	0.0259401	0.389773
LOC100749347	2426.32	-0.619974	0.276608	-2.24135	0.0250035	0.389773
LOC100744403	1930.95	0.525187	0.236226	2.22324	0.0261996	0.389773
LOC100747839	1401.72	0.938941	0.421619	2.22699	0.0259479	0.389773
LOC100748719	270.284	1.6113	0.72317	2.2281	0.0258737	0.389773
LOC105680420	234.864	-1.06055	0.471336	-2.25009	0.0244434	0.389773
LOC100748957	1286.09	-0.799957	0.360348	-2.21996	0.0264216	0.389773
LOC100744965	1211.17	-1.16441	0.523549	-2.22407	0.0261435	0.389773
LOC100748331	16884.8	-1.54171	0.686389	-2.24611	0.0246969	0.389773
LOC100742661	539.05	0.537442	0.240543	2.23429	0.0254642	0.389773
LOC105680567	5194.86	-1.21092	0.543359	-2.22859	0.0258412	0.389773
LOC100744249	829.152	-1.09524	0.487355	-2.24731	0.0246204	0.389773
LOC100749912	16.3501	-2.2099	0.990054	-2.2321	0.0256083	0.389773
LOC100745373	59.8404	-0.79049	0.354675	-2.22878	0.0258287	0.389773
LOC117151617	30.432	1.88264	0.840078	2.24103	0.0250239	0.389773
LOC100747011	1912.2	-0.54804	0.245681	-2.2307	0.025701	0.389773
LOC100742833	5011.61	0.50927	0.229303	2.22095	0.0263546	0.389773
LOC100750120	4174.49	-0.799356	0.355542	-2.24828	0.0245586	0.389773
LOC100749001	1812.95	-1.0694	0.475629	-2.2484	0.0245508	0.389773
LOC100742787	298.632	0.652871	0.290134	2.25024	0.0244338	0.389773
LOC100741702	65.5468	0.795205	0.358127	2.22045	0.0263881	0.389773
LOC100740829	12127.3	-1.04027	0.46269	-2.24831	0.0245564	0.389773
LOC100740147	13.4266	1.90879	0.85143	2.24186	0.0249705	0.389773
LOC100747606	473.131	-0.799085	0.359313	-2.22392	0.0261536	0.389773
LOC100749414	2930.74	-0.698456	0.313951	-2.22473	0.0260995	0.389773
LOC100746739	5609.29	-0.760476	0.338488	-2.24669	0.0246599	0.389773
LOC100742187	561.249	0.937237	0.417955	2.24244	0.0249332	0.389773
LOC100750157	207.273	0.83605	0.374103	2.23481	0.0254295	0.389773
LOC100740748	925.841	-0.405958	0.181527	-2.23635	0.0253291	0.389773
LOC100743561	659.618	-0.841572	0.37534	-2.24216	0.024951	0.389773
LOC100746664	280.04	0.474952	0.213813	2.22134	0.026328	0.389773
LOC100745181	915.047	1.103	0.496832	2.22006	0.0264147	0.389773
LOC100749808	19.5855	-0.962393	0.431986	-2.22783	0.0258917	0.389773
LOC100748103	32.8334	0.990412	0.443451	2.23342	0.0255213	0.389773
LOC100741594	1375.32	-0.645212	0.288426	-2.23701	0.0252858	0.389773
LOC100744703	4270.69	-1.01612	0.454993	-2.23326	0.0255316	0.389773
LOC100745388	162.838	-1.83954	0.826976	-2.22441	0.0261205	0.389773
LOC100748738	495.578	0.610067	0.27204	2.24256	0.0249249	0.389773
LOC100740067	1043.48	0.306198	0.137584	2.22554	0.0260451	0.389773
LOC100741638	891.96	3.92694	1.7676	2.22162	0.0263087	0.389773
LOC100744224	175.929	-1.00319	0.447467	-2.24193	0.0249658	0.389773
LOC100749498	78.4319	0.759848	0.340747	2.22995	0.0257509	0.389773
LOC100748665	795.125	-1.13302	0.506491	-2.237	0.0252864	0.389773
LOC100741876	4614.69	0.906966	0.405859	2.23468	0.0254382	0.389773
LOC100745347	642.608	-0.971349	0.433826	-2.23903	0.0251541	0.389773
LOC100746159	1902.27	-0.342251	0.153764	-2.22582	0.0260264	0.389773
LOC112213782	17.3567	1.34326	0.602341	2.23007	0.0257431	0.389773
LOC100742997	586.481	-0.564876	0.251304	-2.24778	0.0245904	0.389773
LOC100747946	49.1191	0.737166	0.329653	2.23619	0.0253396	0.389773
LOC100740071	1324.14	0.786572	0.353928	2.22241	0.0262559	0.389773
LOC100748905	384.709	-0.433269	0.194293	-2.22997	0.0257492	0.389773
LOC100745032	766.137	-0.461471	0.206629	-2.23334	0.0255268	0.389773
LOC100744788	170.701	-0.742858	0.331711	-2.23948	0.025125	0.389773
LOC100743044	6030.15	-0.777445	0.347593	-2.23665	0.0253092	0.389773
LOC105681820	66.7391	-0.883241	0.392555	-2.24998	0.0244503	0.389773
LOC100748442	1413.79	-0.756498	0.34088	-2.21925	0.0264698	0.390022
LOC100740157	401.471	-0.878447	0.403554	-2.17678	0.0294972	0.391571
LOC100743608	981.329	0.60733	0.285604	2.12648	0.0334636	0.391571
LOC100740000	3415.42	-0.49064	0.228179	-2.15025	0.0315357	0.391571
LOC100740726	878.384	-1.12746	0.533699	-2.11253	0.0346407	0.391571
LOC100746044	776.653	-0.906041	0.411188	-2.20347	0.0275616	0.391571
LOC100746165	471.241	0.615489	0.282402	2.17948	0.0292962	0.391571
LOC100748192	1832.81	2.20419	1.0277	2.14478	0.0319704	0.391571
LOC100740808	4436.34	0.895192	0.409524	2.18593	0.0288206	0.391571
LOC100741170	1311.9	-0.316282	0.148156	-2.13479	0.0327781	0.391571
LOC100747832	21861.5	-0.827717	0.38731	-2.13709	0.0325905	0.391571
LOC100742929	8252.89	0.559983	0.255113	2.19504	0.028161	0.391571
LOC100744716	251.393	-0.618284	0.282591	-2.18791	0.0286761	0.391571
LOC100747870	6382.04	-0.818215	0.384937	-2.12558	0.0335381	0.391571
LOC117151845	16.9001	1.39177	0.635944	2.18851	0.0286323	0.391571
LOC100747547	1221.22	-0.63306	0.288983	-2.19065	0.0284774	0.391571
LOC100743090	578.909	0.855613	0.402412	2.12621	0.0334856	0.391571
LOC100744836	149.888	-0.790497	0.364051	-2.17139	0.0299017	0.391571
LOC100742367	1402.51	-0.778517	0.359574	-2.16511	0.0303793	0.391571
LOC100745961	755.687	-0.903101	0.424597	-2.12696	0.0334233	0.391571
LOC100747234	3490.12	-0.677168	0.312852	-2.1645	0.0304258	0.391571
LOC100740402	529.097	-0.379539	0.176566	-2.14956	0.0315903	0.391571
LOC100743531	242.087	-0.469693	0.219165	-2.1431	0.0321051	0.391571
LOC100749073	3158.57	0.634442	0.300887	2.10857	0.0349819	0.391571
LOC100750135	9316.69	0.846711	0.391126	2.1648	0.0304029	0.391571
LOC100746245	564.753	-0.521273	0.239586	-2.17573	0.0295755	0.391571
LOC105681828	65.0869	0.853822	0.399361	2.13797	0.0325191	0.391571
LOC100740572	541.871	0.783994	0.367126	2.13549	0.0327209	0.391571
LOC100742369	309.879	-0.730866	0.331774	-2.2029	0.0276017	0.391571
LOC100745327	611.055	-0.76134	0.357367	-2.13042	0.0331373	0.391571
LOC100742287	2892.51	-0.642279	0.301551	-2.12992	0.0331782	0.391571
LOC100741327	1817.34	-0.560637	0.259096	-2.16382	0.0304779	0.391571
LOC105682132	575.424	-0.830493	0.381628	-2.17619	0.0295412	0.391571
LOC100745720	759.263	-0.536917	0.242797	-2.21138	0.0270096	0.391571
LOC100744878	1861.24	-0.674768	0.313151	-2.15477	0.0311802	0.391571
LOC100741928	713.786	-0.536082	0.253342	-2.11604	0.0343411	0.391571
LOC100743055	808.418	-0.469908	0.215723	-2.17829	0.0293845	0.391571
LOC100748324	40833.7	-0.495544	0.225033	-2.2021	0.0276585	0.391571
LOC100740732	53.9154	-0.701854	0.329364	-2.13094	0.0330941	0.391571
LOC100744198	871.599	0.513073	0.242116	2.11912	0.0340804	0.391571
LOC105682153	583.499	1.51801	0.696892	2.17826	0.0293866	0.391571
LOC100745120	73.438	0.887226	0.415071	2.13753	0.0325553	0.391571
LOC100744999	328.424	0.651434	0.298119	2.18515	0.028878	0.391571
LOC105682160	308.027	1.25878	0.589314	2.136	0.0326792	0.391571
LOC105682169	12.7148	1.52236	0.715257	2.12841	0.033303	0.391571
LOC100746643	1774.05	0.29125	0.133529	2.18117	0.0291711	0.391571
LOC100750023	319.29	0.444688	0.209203	2.12563	0.0335343	0.391571
LOC100747435	28.3714	0.790877	0.367793	2.15034	0.0315287	0.391571
LOC100740162	342.248	0.83167	0.388789	2.13913	0.0324251	0.391571
LOC100744797	2401.25	1.19641	0.550014	2.17524	0.029612	0.391571
LOC100742135	545.621	-0.834562	0.387935	-2.15129	0.0314533	0.391571
LOC100748634	1201.08	1.26489	0.589085	2.14722	0.0317761	0.391571
LOC100745000	444.774	1.06789	0.486457	2.19524	0.0281461	0.391571
LOC100746724	4550.59	-0.88917	0.4152	-2.14155	0.03223	0.391571
LOC100741777	2327.81	-0.490353	0.225706	-2.17253	0.029816	0.391571
LOC100742972	3741.95	-0.598412	0.278935	-2.14535	0.0319249	0.391571
LOC100743095	455.145	1.00627	0.47753	2.10724	0.0350969	0.391571
LOC100745122	3612.03	-0.79786	0.377379	-2.11421	0.0344972	0.391571
LOC100749750	356.134	1.05216	0.482101	2.18244	0.0290769	0.391571
LOC117151268	326.917	0.973338	0.447375	2.17567	0.0295802	0.391571
LOC112212215	48.6321	-0.715534	0.323223	-2.21375	0.026846	0.391571
LOC100743656	341.883	-0.303748	0.142399	-2.13307	0.0329188	0.391571
LOC100749396	2032.87	-0.841476	0.38726	-2.1729	0.0297881	0.391571
LOC100748684	726.301	-1.10438	0.517954	-2.1322	0.0329902	0.391571
LOC117151297	71.9485	0.869881	0.402225	2.16268	0.0305662	0.391571
LOC100741537	263.686	-0.405252	0.183741	-2.20556	0.0274151	0.391571
LOC100746050	916.529	0.687784	0.323992	2.12284	0.0337672	0.391571
LOC100742295	579.887	-0.54496	0.253863	-2.14667	0.0318197	0.391571
LOC100745125	520.161	0.668031	0.31286	2.13524	0.0327418	0.391571
LOC100744170	308.464	0.489951	0.22572	2.17062	0.0299602	0.391571
LOC100748479	25670.8	-0.978592	0.461411	-2.12087	0.0339331	0.391571
LOC100748956	21.7924	1.01265	0.462476	2.18962	0.0285516	0.391571
LOC112212353	16.9745	-1.3083	0.617203	-2.11972	0.0340301	0.391571
LOC100745729	3739.41	-0.896246	0.412238	-2.1741	0.0296977	0.391571
LOC100746331	758.383	0.78531	0.372155	2.11017	0.0348435	0.391571
LOC100747162	483.173	0.849723	0.403242	2.10723	0.0350976	0.391571
LOC105680421	108.05	0.622552	0.287503	2.16538	0.0303586	0.391571
LOC112212405	26.8785	0.848583	0.382957	2.21587	0.0267005	0.391571
LOC105680199	27.6318	0.910696	0.421375	2.16125	0.0306761	0.391571
LOC117151369	16.0025	-1.66263	0.756208	-2.19864	0.0279033	0.391571
LOC100747760	1289.81	-0.745599	0.349246	-2.13488	0.0327705	0.391571
LOC100742823	755.785	1.8744	0.883252	2.12215	0.0338248	0.391571
LOC100743545	1156.43	1.15051	0.528442	2.17717	0.0294678	0.391571
LOC100747008	356.361	-0.799751	0.365356	-2.18897	0.0285994	0.391571
LOC100742587	1235.21	-0.840608	0.388187	-2.16547	0.0303514	0.391571
LOC105680465	1192.96	-1.08708	0.512142	-2.12261	0.0337864	0.391571
LOC100749952	506.104	-0.675943	0.307572	-2.19767	0.0279724	0.391571
LOC100740409	104.128	0.918637	0.4191	2.19193	0.0283849	0.391571
LOC105680490	1158.44	-0.932775	0.425234	-2.19356	0.0282672	0.391571
LOC100741255	1042.49	0.758199	0.358296	2.11612	0.0343343	0.391571
LOC100741736	1674.65	-0.44704	0.206869	-2.16098	0.0306971	0.391571
LOC100745455	4137.28	0.342088	0.154376	2.21595	0.0266952	0.391571
LOC100742093	2011.73	-0.42935	0.1999	-2.14783	0.0317275	0.391571
LOC100750112	299.746	-0.951029	0.451192	-2.10781	0.0350472	0.391571
LOC100748522	634.155	-0.929543	0.441089	-2.10738	0.0350846	0.391571
LOC105680536	1505.71	1.27351	0.596349	2.13552	0.0327189	0.391571
LOC100746333	957.288	-0.772294	0.348975	-2.21304	0.026895	0.391571
LOC100748332	701.003	-0.831525	0.394692	-2.10677	0.0351373	0.391571
LOC100745212	40912.3	-0.956114	0.438549	-2.18017	0.0292446	0.391571
LOC100746490	177.566	-0.888522	0.411906	-2.1571	0.030998	0.391571
LOC100743855	769.23	1.17297	0.5314	2.20731	0.0272922	0.391571
LOC100743185	90915.9	-1.15699	0.540086	-2.14223	0.0321748	0.391571
LOC100745530	418.552	-0.880401	0.413665	-2.12829	0.0333129	0.391571
LOC100743014	1172.8	-0.799776	0.369217	-2.16614	0.0303001	0.391571
LOC100744968	219.437	-0.648483	0.306206	-2.1178	0.0341921	0.391571
LOC100748247	3154.62	-0.824694	0.379581	-2.17264	0.0298072	0.391571
LOC100749241	1765.93	-1.0461	0.490391	-2.1332	0.0329083	0.391571
LOC100742899	792.162	0.526164	0.248093	2.12083	0.0339361	0.391571
LOC100746814	1002.7	-1.21769	0.559055	-2.17812	0.029397	0.391571
LOC100749879	2565.87	-0.661495	0.30479	-2.17033	0.0299815	0.391571
LOC100744059	1494.28	-0.534718	0.251328	-2.12757	0.0333729	0.391571
LOC100747092	2652.38	0.529082	0.239243	2.21148	0.0270027	0.391571
LOC100740217	9085.74	-0.559592	0.26536	-2.10881	0.0349614	0.391571
LOC100741140	921.553	-0.539454	0.255733	-2.10944	0.0349067	0.391571
LOC100746572	400.522	0.905028	0.416072	2.17517	0.0296175	0.391571
LOC100749762	442.329	1.02751	0.467393	2.19838	0.027922	0.391571
LOC100740141	844.227	-0.538493	0.253063	-2.1279	0.0333454	0.391571
LOC100744655	1088.27	-0.510693	0.24222	-2.10839	0.0349977	0.391571
LOC100745978	3617.09	-0.741273	0.351463	-2.10911	0.0349352	0.391571
LOC100741462	3671.22	-0.543167	0.247312	-2.19628	0.0280719	0.391571
LOC100747727	38.1469	0.887275	0.418063	2.12235	0.0338083	0.391571
LOC100745416	1948.48	0.482246	0.22504	2.14294	0.0321182	0.391571
LOC100749561	396.698	-0.606268	0.274669	-2.20727	0.0272951	0.391571
LOC100741187	887.535	-0.541594	0.245587	-2.20531	0.0274327	0.391571
LOC100743380	306.895	1.01869	0.469564	2.16943	0.03005	0.391571
LOC100744539	263.696	-0.849006	0.392912	-2.1608	0.0307105	0.391571
LOC112212864	3.61886	-2.87376	1.3017	-2.2077	0.0272652	0.391571
LOC100746973	13856.2	1.69709	0.776394	2.18586	0.0288259	0.391571
LOC100747327	637.877	-1.65015	0.747384	-2.2079	0.027251	0.391571
LOC100742389	941.586	-0.530361	0.25133	-2.11021	0.03484	0.391571
LOC100746499	335.458	0.536241	0.250115	2.14398	0.0320344	0.391571
LOC112212890	30.5802	0.843437	0.38136	2.21165	0.0269906	0.391571
LOC100744613	2830.07	-1.05507	0.476397	-2.21468	0.0267818	0.391571
LOC100744064	2262.14	-0.397321	0.187758	-2.11614	0.034333	0.391571
LOC100743828	102.436	-1.58271	0.747223	-2.11812	0.0341651	0.391571
LOC100747564	6400.19	1.49787	0.69885	2.14333	0.0320865	0.391571
LOC100747686	7731.88	-0.64893	0.307927	-2.10742	0.0350814	0.391571
LOC100745379	420.916	0.313758	0.145368	2.15837	0.030899	0.391571
LOC100746576	2646.21	-1.02809	0.471946	-2.17841	0.0293758	0.391571
LOC117151737	8.47737	1.30327	0.610677	2.13414	0.0328315	0.391571
LOC100741428	4144.47	0.785124	0.365363	2.14889	0.0316432	0.391571
LOC100745261	66.0334	1.02061	0.469087	2.17572	0.0295758	0.391571
LOC100741261	12029.4	-0.897634	0.42509	-2.11163	0.0347182	0.391571
LOC100741144	862.949	0.69101	0.312708	2.20976	0.0271217	0.391571
LOC100746737	67.6271	1.20745	0.572064	2.11068	0.0347995	0.391571
LOC100743314	472.038	-0.343911	0.162236	-2.11982	0.0340216	0.391571
LOC100747055	197.144	0.983018	0.461795	2.12869	0.0332799	0.391571
LOC100747772	537.1	0.969576	0.442116	2.19304	0.0283048	0.391571
LOC105680900	53814.5	-0.905645	0.417968	-2.16678	0.0302516	0.391571
LOC117151778	7.20198	1.56021	0.72473	2.15281	0.0313335	0.391571
LOC100743225	1057.22	0.409318	0.193067	2.12008	0.0339991	0.391571
LOC100746578	1133.08	2.29557	1.07358	2.13824	0.0324969	0.391571
LOC100740509	2953.19	0.835129	0.389969	2.14153	0.0322316	0.391571
LOC100746227	11104.9	-0.684001	0.323809	-2.11236	0.0346556	0.391571
LOC100742347	2768.82	-0.903037	0.409165	-2.20702	0.0273124	0.391571
LOC100743595	174.567	0.840379	0.395956	2.1224	0.0338039	0.391571
LOC100746619	1597.59	-0.619787	0.290158	-2.13603	0.0326766	0.391571
LOC112213099	3.18106	-2.45256	1.11963	-2.19051	0.0284874	0.391571
LOC100740510	1641.42	1.05586	0.48518	2.17622	0.0295391	0.391571
LOC100743558	2165.83	-0.71707	0.329061	-2.17914	0.0293215	0.391571
LOC100743316	74.043	0.724414	0.342153	2.11722	0.0342408	0.391571
LOC100746306	397.319	-0.705334	0.332469	-2.1215	0.0338795	0.391571
LOC100744098	537.577	1.024	0.476025	2.15115	0.0314645	0.391571
LOC100744573	121.719	0.765551	0.36338	2.10675	0.0351393	0.391571
LOC100740392	652.503	-0.615635	0.280578	-2.19417	0.0282232	0.391571
LOC100741826	468.292	-0.476304	0.219336	-2.17157	0.0298883	0.391571
LOC100742067	1194.8	0.989247	0.45021	2.1973	0.0279991	0.391571
LOC100743472	2585.11	-0.82552	0.388454	-2.12514	0.0335747	0.391571
LOC100746348	4294.76	0.751805	0.355211	2.1165	0.0343022	0.391571
LOC100743030	1688.19	-0.631525	0.294447	-2.14478	0.0319702	0.391571
LOC100743753	243.876	-0.629177	0.292421	-2.15161	0.0314277	0.391571
LOC100745905	721.345	-0.478102	0.221205	-2.16135	0.0306684	0.391571
LOC117151938	1.77251	-3.35787	1.57647	-2.12999	0.0331721	0.391571
LOC100742436	508.26	-0.460843	0.209563	-2.19906	0.0278735	0.391571
LOC100743152	235.94	0.784784	0.370936	2.11569	0.0343715	0.391571
LOC100749010	130.465	0.617371	0.285972	2.15885	0.0308617	0.391571
LOC105681068	594.4	-0.821646	0.375505	-2.18811	0.0286618	0.391571
LOC100744100	1968.52	0.630307	0.295937	2.12987	0.0331821	0.391571
LOC100743712	861.907	-0.711493	0.33293	-2.13706	0.0325929	0.391571
LOC100747103	12.3114	1.39075	0.65643	2.11865	0.0341202	0.391571
LOC100741592	633.075	0.799263	0.36491	2.1903	0.0285025	0.391571
LOC112213257	50.9386	-1.05519	0.48663	-2.16836	0.030131	0.391571
LOC100743560	927.593	-1.09112	0.492818	-2.21404	0.0268262	0.391571
LOC100745101	120.61	1.80488	0.826345	2.18417	0.02895	0.391571
LOC100740270	431.106	-0.642803	0.292036	-2.20111	0.0277283	0.391571
LOC100740183	330.757	-0.481156	0.221672	-2.17058	0.029963	0.391571
LOC100741231	815.879	-0.391246	0.184734	-2.11789	0.0341846	0.391571
LOC100742439	2684.25	-1.00587	0.469638	-2.14179	0.0322105	0.391571
LOC112213305	19.0589	-1.17579	0.55314	-2.12566	0.0335318	0.391571
LOC117151995	154.69	-0.66928	0.315472	-2.12152	0.0338783	0.391571
LOC100746308	828.501	-0.638329	0.301919	-2.11424	0.0344951	0.391571
LOC117152058	19.0043	0.997065	0.459443	2.17016	0.0299947	0.391571
LOC100744499	4067.62	-0.888976	0.402465	-2.20883	0.0271864	0.391571
LOC100748376	3250.65	-0.636832	0.291239	-2.18663	0.0287696	0.391571
LOC100744102	1026.13	-0.873476	0.412283	-2.11863	0.0341216	0.391571
LOC100744818	2597.67	0.969454	0.453315	2.13859	0.032469	0.391571
LOC105681212	189.737	0.99524	0.460061	2.16328	0.0305198	0.391571
LOC100740304	801.676	-0.823279	0.385806	-2.13392	0.0328493	0.391571
LOC117152105	48.7955	1.00043	0.462992	2.16079	0.0307113	0.391571
LOC100748541	1384.56	-0.603129	0.278314	-2.16708	0.0302285	0.391571
LOC112211972	182.085	-0.914905	0.42721	-2.14158	0.0322271	0.391571
LOC100749258	71.6844	-1.63119	0.76153	-2.14199	0.0321946	0.391571
LOC100741512	653.707	-0.705556	0.324028	-2.17745	0.0294467	0.391571
LOC112213463	22.1036	0.812986	0.372218	2.18417	0.0289498	0.391571
LOC100742837	2168.53	0.849063	0.39806	2.133	0.0329247	0.391571
LOC100741357	1107.96	-0.6618	0.301993	-2.19144	0.0284201	0.391571
LOC100748377	317.045	-0.743833	0.347187	-2.14246	0.0321566	0.391571
LOC100743759	1850.31	-0.285672	0.132362	-2.15826	0.0309076	0.391571
LOC100741268	669.835	1.21578	0.564514	2.15368	0.0312657	0.391571
LOC100743235	1249.76	-0.758709	0.345126	-2.19836	0.0279238	0.391571
LOC117152179	39.6189	-0.901794	0.417068	-2.16222	0.0306009	0.391571
LOC105681314	1536.29	-0.591011	0.278796	-2.11986	0.0340175	0.391571
LOC100746111	359.645	-0.512526	0.238263	-2.1511	0.0314687	0.391571
LOC100747299	1987.83	-0.716389	0.333857	-2.14579	0.0318894	0.391571
LOC100744668	6409.14	-0.900064	0.41641	-2.16148	0.0306579	0.391571
LOC100745708	7007.41	-0.354382	0.165026	-2.14743	0.0317593	0.391571
LOC100746830	178.531	0.755954	0.348175	2.17119	0.0299165	0.391571
LOC117152215	8.21948	1.77548	0.818605	2.1689	0.03009	0.391571
LOC100745671	487.109	-0.651982	0.307424	-2.12079	0.0339397	0.391571
LOC100746033	22895.7	-0.508136	0.236675	-2.14697	0.0317955	0.391571
LOC100747180	566.338	-0.88802	0.414168	-2.14411	0.0320242	0.391571
LOC100749098	5139.16	-0.656617	0.308234	-2.13025	0.0331506	0.391571
LOC100749332	745.256	-0.650144	0.298791	-2.17592	0.0295613	0.391571
LOC100749814	844.258	-0.669894	0.317206	-2.11186	0.0346985	0.391571
LOC100743397	200.631	-0.763326	0.350273	-2.17923	0.0293142	0.391571
LOC100741158	2068.75	3.1038	1.47092	2.1101	0.0348494	0.391571
LOC100740354	429.664	-0.801469	0.373751	-2.14439	0.0320014	0.391571
LOC100750208	510.038	1.12083	0.515001	2.17637	0.0295274	0.391571
LOC100742841	191.871	-0.536299	0.245357	-2.18579	0.0288308	0.391571
LOC117152299	332.077	-1.03154	0.477079	-2.1622	0.030603	0.391571
LOC100743519	95.997	-1.44359	0.651156	-2.21696	0.0266256	0.391571
LOC105681487	2245.54	0.682616	0.316371	2.15765	0.0309552	0.391571
LOC100746588	2970.83	0.53988	0.254748	2.11927	0.0340678	0.391571
LOC100748426	596.189	0.943386	0.4261	2.214	0.0268288	0.391571
LOC117152322	36.2887	0.861108	0.39729	2.16746	0.0302001	0.391571
LOC100742077	171.986	-0.732312	0.343292	-2.1332	0.032908	0.391571
LOC112213765	57.3766	1.3669	0.625562	2.18507	0.0288836	0.391571
LOC100746633	790.585	-0.883164	0.406364	-2.17333	0.0297555	0.391571
LOC100747826	437.329	-0.587336	0.266919	-2.20043	0.0277762	0.391571
LOC100740237	17.469	1.26522	0.582374	2.17252	0.0298162	0.391571
LOC100749145	1016.5	0.701623	0.331196	2.11845	0.034137	0.391571
LOC100743119	1901.35	-0.862231	0.391073	-2.20478	0.0274694	0.391571
LOC117152371	21.0847	0.907841	0.426958	2.1263	0.0334784	0.391571
LOC100743322	2463.04	0.79364	0.360042	2.2043	0.0275034	0.391571
LOC100740921	916.851	-0.408733	0.188571	-2.16753	0.0301948	0.391571
LOC100742605	341.573	-0.721183	0.327892	-2.19945	0.0278457	0.391571
LOC100742606	1252.04	-0.716082	0.338613	-2.11475	0.0344516	0.391571
LOC100743686	2963.53	-0.49575	0.232173	-2.13526	0.0327398	0.391571
LOC100745154	1571.6	0.219233	0.101959	2.15021	0.0315384	0.391571
LOC100745712	218.374	0.58971	0.274617	2.1474	0.0317618	0.391571
LOC105681577	79.4174	-0.609068	0.275726	-2.20897	0.027177	0.391571
LOC117152396	218.85	0.914842	0.43268	2.11436	0.0344843	0.391571
LOC100744272	1168.94	-1.04102	0.479288	-2.17202	0.0298544	0.391571
LOC117152402	687.634	1.69232	0.780408	2.1685	0.0301203	0.391571
LOC100746636	1879.31	-0.788327	0.361879	-2.17843	0.0293741	0.391571
LOC100747181	156.255	0.650374	0.298753	2.17696	0.0294834	0.391571
LOC100749218	638.717	-0.64301	0.304403	-2.11237	0.034655	0.391571
LOC100747266	765.854	0.602084	0.280868	2.14365	0.0320606	0.391571
LOC100748271	1839.68	-0.482593	0.219964	-2.19397	0.0282377	0.391571
LOC100747072	391.34	1.08896	0.504654	2.15783	0.0309411	0.391571
LOC112213924	106.073	1.03529	0.485594	2.132	0.0330067	0.391571
LOC100740074	8691.56	-1.12658	0.524272	-2.14885	0.0316462	0.391571
LOC100749699	3907.72	2.78445	1.2892	2.15982	0.0307867	0.391571
LOC100740274	153.489	0.624739	0.294743	2.11961	0.0340393	0.391571
LOC105681837	6614.06	-1.08656	0.49087	-2.21354	0.0268602	0.391571
LOC100741765	1280.6	-0.754016	0.35147	-2.14532	0.0319273	0.391571
LOC100742487	6695.04	-0.803112	0.372176	-2.15788	0.0309371	0.391571
LOC100744511	876.309	-0.890403	0.417689	-2.13173	0.0330286	0.391571
LOC117152496	12.5311	1.92559	0.910399	2.1151	0.0344211	0.391571
LOC100742163	64.501	-0.910771	0.431402	-2.11119	0.0347561	0.391571
LOC100743240	2039.98	-0.674225	0.314879	-2.14122	0.0322566	0.391571
LOC100741003	34.3494	0.857814	0.395595	2.16841	0.0301273	0.391571
LOC100741604	1898.59	-0.4939	0.22425	-2.20245	0.0276333	0.391571
LOC100748562	253.245	-0.923925	0.438744	-2.10584	0.0352183	0.392099
LOC100743123	794.456	-0.601744	0.285923	-2.10457	0.035329	0.392146
LOC100743530	1112.98	-0.580669	0.276301	-2.10158	0.0355903	0.392146
LOC100743731	2553.53	1.13498	0.539898	2.10222	0.0355342	0.392146
LOC100747313	258.62	-0.678564	0.323326	-2.0987	0.0358434	0.392146
LOC117151269	14.914	1.1444	0.543739	2.10469	0.0353179	0.392146
LOC100741492	403.704	0.719049	0.342776	2.09772	0.0359295	0.392146
LOC100749951	286.146	1.292	0.614572	2.10227	0.0355294	0.392146
LOC100743063	1249.31	0.90249	0.429991	2.09886	0.0358295	0.392146
LOC100749291	1051.07	0.752972	0.358148	2.1024	0.0355181	0.392146
LOC100744537	159.059	-0.404507	0.192324	-2.10326	0.0354427	0.392146
LOC117151652	15.1672	1.33387	0.635764	2.09807	0.0358994	0.392146
LOC100741465	473.918	0.522454	0.248718	2.10059	0.0356771	0.392146
LOC117151121	4044.05	-0.995307	0.474246	-2.09871	0.0358421	0.392146
LOC100745025	137.142	0.644103	0.306718	2.09998	0.0357303	0.392146
LOC100746147	761.757	-0.907974	0.432954	-2.09716	0.0359793	0.392146
LOC100749844	889.445	-0.774164	0.368322	-2.10187	0.035565	0.392146
LOC105681079	2888.49	1.63522	0.778506	2.10046	0.0356888	0.392146
LOC100743038	315.144	-1.3908	0.661812	-2.1015	0.0355973	0.392146
LOC100743717	272.734	-0.55222	0.263172	-2.09832	0.0358767	0.392146
LOC100746431	3080.58	0.254158	0.12119	2.09718	0.0359779	0.392146
LOC100744629	551.954	0.841131	0.400513	2.10013	0.0357174	0.392146
LOC105681624	143.496	1.57283	0.74935	2.09893	0.0358233	0.392146
LOC100740240	940.64	-0.582639	0.277399	-2.10036	0.0356969	0.392146
LOC112213915	28.2473	0.952433	0.453255	2.10132	0.0356128	0.392146
LOC100742351	28.3601	1.04112	0.496758	2.09582	0.036098	0.392577
LOC100740997	466.359	-1.27954	0.610445	-2.09608	0.0360753	0.392577
LOC100749933	1570.69	-0.585262	0.279275	-2.09565	0.0361135	0.392577
LOC100749992	1957.41	-0.666674	0.3183	-2.09448	0.036217	0.393015
LOC100742903	211.129	-0.954703	0.455817	-2.09449	0.0362165	0.393015
LOC100741450	3702.55	-0.922461	0.4406	-2.09365	0.0362915	0.393479
LOC100741733	2548.7	0.891534	0.426127	2.09218	0.0364225	0.394556
LOC100744938	2275	-0.579774	0.277207	-2.09149	0.0364844	0.394883
LOC100748321	745.439	-0.89133	0.426636	-2.0892	0.0366893	0.395129
LOC100750188	5.83615	1.98168	0.948561	2.08914	0.036695	0.395129
LOC100742509	158.441	-0.862348	0.412562	-2.09023	0.0365975	0.395129
LOC105680877	28.1099	-1.20127	0.574829	-2.08979	0.036637	0.395129
LOC100745309	321.199	-0.561033	0.268527	-2.0893	0.0366809	0.395129
LOC100743201	1091.66	-0.654629	0.313353	-2.08911	0.0366978	0.395129
LOC100741093	578.241	0.948581	0.454497	2.0871	0.0368792	0.395235
LOC100742704	1759.78	-0.538542	0.258046	-2.087	0.0368884	0.395235
LOC100744094	1651.1	-0.672801	0.322249	-2.08783	0.0368132	0.395235
LOC100746859	560.96	-0.603528	0.2892	-2.08689	0.0368983	0.395235
LOC100748535	1156.14	-0.846403	0.405418	-2.08773	0.0368222	0.395235
LOC100746715	755.747	0.781165	0.374041	2.08845	0.0367576	0.395235
LOC100742654	2531.4	-0.977882	0.468789	-2.08597	0.0369809	0.395779
LOC100749517	1361.29	-0.600415	0.287913	-2.08541	0.0370325	0.39599
LOC100749742	917.233	0.347255	0.167394	2.07448	0.0380349	0.396181
LOC117151664	39.0767	0.899531	0.431788	2.08327	0.0372267	0.396181
LOC100742207	1962.4	-0.390499	0.187374	-2.08406	0.0371547	0.396181
LOC100743697	716.975	-0.383095	0.184176	-2.08005	0.0375208	0.396181
LOC100749278	27.4246	0.780735	0.375911	2.07692	0.0378094	0.396181
LOC100741293	254.293	-0.60809	0.293142	-2.07439	0.0380433	0.396181
LOC100749112	385.857	-0.627274	0.301936	-2.0775	0.0377551	0.396181
LOC100742175	84.6989	0.829047	0.398138	2.08231	0.0373142	0.396181
LOC100744242	4210.05	0.407583	0.196607	2.07308	0.0381648	0.396181
LOC100747042	7408.58	-1.01474	0.489138	-2.07455	0.0380283	0.396181
LOC100743060	223.487	-0.593964	0.285846	-2.07792	0.037717	0.396181
LOC100745610	2580.19	-0.941168	0.452522	-2.07983	0.0375413	0.396181
LOC100750145	2343.19	0.915849	0.4395	2.08385	0.0371743	0.396181
LOC100742097	180.819	1.02377	0.492766	2.07761	0.0377456	0.396181
LOC100745857	751.411	-0.664096	0.318733	-2.08355	0.0372013	0.396181
LOC100741742	4260.35	0.783678	0.376718	2.08028	0.0375	0.396181
LOC100745296	24364.2	1.69525	0.815117	2.07976	0.0375476	0.396181
LOC100746736	1805.96	-0.646209	0.311428	-2.07499	0.0379878	0.396181
LOC100740463	46195.1	-0.647319	0.312147	-2.07377	0.038101	0.396181
LOC100747853	230.176	-0.761262	0.365519	-2.08269	0.0372796	0.396181
LOC100746063	122.726	0.98266	0.474011	2.07307	0.0381654	0.396181
LOC100742671	1222.82	0.738277	0.355066	2.07927	0.0375926	0.396181
LOC100749722	356.825	-0.409802	0.197263	-2.07744	0.0377613	0.396181
LOC100747976	275.389	-0.742814	0.358134	-2.07412	0.0380678	0.396181
LOC100743155	1062.71	-0.750549	0.361537	-2.07599	0.0378945	0.396181
LOC100741267	166.672	0.822597	0.396744	2.07337	0.0381381	0.396181
LOC100747418	1623.41	0.599313	0.288013	2.08086	0.0374472	0.396181
LOC100743158	912.587	-0.584866	0.280982	-2.08151	0.0373875	0.396181
LOC100748231	1209.95	0.892685	0.430575	2.07324	0.0381503	0.396181
LOC112213715	12.7982	0.896132	0.430955	2.07941	0.0375796	0.396181
LOC100746550	322.535	0.873545	0.421376	2.07308	0.0381648	0.396181
LOC100740556	1888.6	-0.793737	0.381888	-2.07845	0.0376677	0.396181
LOC100746399	764.812	-0.824656	0.396972	-2.07736	0.0377679	0.396181
LOC100748789	231.408	-0.428378	0.205775	-2.08178	0.0373629	0.396181
LOC100740198	2230.3	-0.597183	0.286791	-2.08229	0.0373155	0.396181
LOC100745112	876.01	1.03547	0.499766	2.07191	0.038274	0.396977
LOC100745999	6226.41	-0.765165	0.369967	-2.0682	0.0386215	0.397711
LOC100742408	435.587	-0.556311	0.270782	-2.05446	0.0399311	0.397711
LOC100742814	215.245	-0.702066	0.34158	-2.05535	0.039845	0.397711
LOC100743486	939.668	-0.971412	0.469104	-2.07078	0.0383792	0.397711
LOC117151154	4.13455	2.17967	1.06041	2.05549	0.0398314	0.397711
LOC100740453	597.675	-0.334803	0.162285	-2.06306	0.0391073	0.397711
LOC100749749	3181.65	3.77067	1.83553	2.05427	0.03995	0.397711
LOC100742537	2160.23	0.995472	0.481833	2.06601	0.0388275	0.397711
LOC100745523	19.1007	-0.824283	0.400495	-2.05816	0.0395746	0.397711
LOC100741931	1730.62	-0.56719	0.276697	-2.04986	0.0403782	0.397711
LOC100747755	4648.58	-0.749114	0.363925	-2.05843	0.0395491	0.397711
LOC100741178	148.096	0.730783	0.355476	2.05578	0.0398033	0.397711
LOC100745002	11094.2	-0.939341	0.458218	-2.04999	0.0403657	0.397711
LOC100743698	8629.37	-0.745251	0.361912	-2.0592	0.0394748	0.397711
LOC100743932	469.672	-0.362697	0.175743	-2.06379	0.0390375	0.397711
LOC100743890	1170.24	-0.813513	0.395625	-2.05627	0.0397562	0.397711
LOC100744762	212024	-0.831412	0.403155	-2.06226	0.0391826	0.397711
LOC117151367	7.8164	1.3897	0.672087	2.06774	0.0386648	0.397711
LOC100748841	3959.65	-0.689231	0.334518	-2.06037	0.039363	0.397711
LOC100749672	629.208	-0.716823	0.348507	-2.05684	0.0397016	0.397711
LOC100743372	1961.66	-0.867816	0.420223	-2.06513	0.0389103	0.397711
LOC100748812	240.202	-1.28952	0.626894	-2.057	0.0396862	0.397711
LOC100749994	1238.81	0.782217	0.37826	2.06794	0.0386459	0.397711
LOC100745409	32.1238	1.14154	0.553215	2.06346	0.039069	0.397711
LOC112212657	18.1994	0.97353	0.472981	2.05828	0.0395628	0.397711
LOC100745214	5863.98	0.956168	0.465749	2.05297	0.0400758	0.397711
LOC100748605	337.007	1.68223	0.813269	2.06848	0.0385949	0.397711
LOC100742470	3954	-0.710799	0.346527	-2.05121	0.0402464	0.397711
LOC105680700	819.242	-0.990515	0.480569	-2.06113	0.0392905	0.397711
LOC100747406	1471.81	0.786875	0.383453	2.05208	0.0401621	0.397711
LOC117151584	123.348	0.672944	0.32805	2.05135	0.0402333	0.397711
LOC100743623	3601.48	0.409513	0.1989	2.05889	0.0395043	0.397711
LOC112212814	7.07449	-1.65341	0.802101	-2.06135	0.0392696	0.397711
LOC100750004	959.086	-0.85125	0.414188	-2.05523	0.0398573	0.397711
LOC100740098	4003.17	-0.531513	0.257917	-2.0608	0.0393225	0.397711
LOC100747211	185.539	0.566762	0.276112	2.05265	0.040106	0.397711
LOC100742869	28.8403	1.00663	0.486511	2.06907	0.0385392	0.397711
LOC100747215	121.761	-1.22778	0.596108	-2.05966	0.0394308	0.397711
LOC100743861	367.816	-0.599373	0.291975	-2.05283	0.0400895	0.397711
LOC100744302	2494.68	-0.581366	0.28214	-2.06055	0.0393456	0.397711
LOC100744734	7674.19	-0.983134	0.479371	-2.05088	0.0402782	0.397711
LOC100747174	335.399	-0.733968	0.355977	-2.06184	0.0392228	0.397711
LOC100749417	341.97	-0.613775	0.298534	-2.05596	0.0397862	0.397711
LOC100747693	21317.1	-1.04122	0.506248	-2.05673	0.0397118	0.397711
LOC100748416	430.832	-0.594504	0.290041	-2.04972	0.0403915	0.397711
LOC100740782	37.1097	3.60914	1.74539	2.06782	0.0386572	0.397711
LOC100741314	1019.84	-0.64353	0.312824	-2.05716	0.0396705	0.397711
LOC105681195	104.452	0.739453	0.359541	2.05666	0.0397188	0.397711
LOC100740187	1621.94	-0.745373	0.363489	-2.0506	0.0403055	0.397711
LOC100744943	2701.16	-0.683908	0.332263	-2.05833	0.0395583	0.397711
LOC100746944	441.813	0.730976	0.354515	2.06191	0.0392166	0.397711
LOC100642189	180007	-0.450374	0.21847	-2.06149	0.0392564	0.397711
LOC100746945	19.6725	0.985479	0.477694	2.06299	0.0391132	0.397711
LOC100742196	551.535	-0.525455	0.255612	-2.05568	0.0398137	0.397711
LOC117152273	5.39329	-2.50568	1.22137	-2.05153	0.0402151	0.397711
LOC100744947	2480.86	-0.881139	0.429287	-2.05256	0.0401152	0.397711
LOC105681526	2.05221	2.91077	1.4196	2.05042	0.0403238	0.397711
LOC100742806	7169.97	-0.605443	0.29454	-2.05556	0.0398253	0.397711
LOC100746196	93.3646	1.15984	0.560444	2.06951	0.0384985	0.397711
LOC100744112	729.205	-0.75968	0.370507	-2.05038	0.0403272	0.397711
LOC100741001	115.107	-0.504758	0.244722	-2.06258	0.039153	0.397711
LOC100748272	4.59322	-2.00659	0.975186	-2.05765	0.0396241	0.397711
LOC100745319	1049.09	-0.741803	0.361636	-2.05124	0.0402433	0.397711
LOC100741083	22.8223	-1.63014	0.793006	-2.05565	0.0398162	0.397711
LOC100741769	20.9997	0.935878	0.457627	2.04506	0.0408485	0.39781
LOC100741775	689.509	-1.08971	0.532279	-2.04726	0.0406327	0.39781
LOC100740087	650.858	-0.553758	0.270893	-2.04419	0.0409345	0.39781
LOC100745968	126.002	0.564764	0.275962	2.04652	0.0407049	0.39781
LOC100746252	339.681	-0.802857	0.39204	-2.04789	0.0405704	0.39781
LOC100745005	31.3057	0.943845	0.461818	2.04376	0.0409774	0.39781
LOC100747842	4358.91	-0.963255	0.471221	-2.04417	0.0409367	0.39781
LOC100745816	385.083	1.08285	0.528408	2.04927	0.0404353	0.39781
LOC105680639	15698.2	-1.77561	0.866991	-2.04802	0.0405585	0.39781
LOC100744298	27.9456	-1.85856	0.907968	-2.04694	0.0406636	0.39781
LOC100749531	371.39	-0.606535	0.296555	-2.04527	0.0408285	0.39781
LOC112213155	1.42034	-3.2328	1.57882	-2.0476	0.040599	0.39781
LOC100747257	5.72886	2.46705	1.20707	2.04383	0.0409704	0.39781
LOC100742798	1981.35	0.948302	0.463264	2.047	0.0406579	0.39781
LOC100744033	197.453	-0.866737	0.424013	-2.04413	0.040941	0.39781
LOC100749375	323.143	1.05041	0.513264	2.04654	0.0407033	0.39781
LOC100745553	433.494	-0.690742	0.337911	-2.04415	0.0409385	0.39781
LOC100748590	3495.37	-0.233872	0.114418	-2.044	0.0409531	0.39781
LOC100748079	1643.97	-0.917145	0.44917	-2.04187	0.0411646	0.398159
LOC100743538	12990.5	0.581215	0.284706	2.04146	0.0412055	0.398159
LOC100746527	52635.9	-0.973434	0.476686	-2.04208	0.0411432	0.398159
LOC117151559	2.19903	2.66667	1.30547	2.04269	0.0410833	0.398159
LOC100747771	1607.27	-0.91496	0.448169	-2.04155	0.041196	0.398159
LOC100749364	784.342	-0.434274	0.212574	-2.04293	0.0410594	0.398159
LOC100748868	2122.79	0.737033	0.361248	2.04024	0.0413262	0.398739
LOC100742593	150.752	0.873072	0.428104	2.03939	0.0414111	0.398739
LOC117151847	10.97	1.02331	0.50181	2.03924	0.0414258	0.398739
LOC100749300	53.0846	0.751944	0.368629	2.03984	0.0413662	0.398739
LOC100745072	235.692	0.600701	0.294433	2.04019	0.041331	0.398739
LOC100741650	21.5205	1.64924	0.80951	2.03733	0.0416166	0.398899
LOC100747587	218.671	-0.809539	0.397464	-2.03676	0.0416739	0.398899
LOC100748810	16979.9	-0.63024	0.30947	-2.03651	0.041699	0.398899
LOC117151442	80.2252	0.92593	0.454613	2.03674	0.0416756	0.398899
LOC105680538	386.775	-0.503796	0.247195	-2.03805	0.0415447	0.398899
LOC100748762	820.243	0.696834	0.34196	2.03776	0.0415735	0.398899
LOC100743147	303.54	1.00757	0.494367	2.0381	0.0415397	0.398899
LOC100749616	119.67	0.446678	0.219163	2.03811	0.0415387	0.398899
LOC100744616	8377.64	-0.744327	0.36559	-2.03596	0.0417544	0.399122
LOC100749149	3045.07	-0.727202	0.358558	-2.02813	0.0425471	0.399402
LOC100742007	178.11	0.765119	0.376993	2.02953	0.0424041	0.399402
LOC100745719	276.288	-0.774213	0.381273	-2.0306	0.0422957	0.399402
LOC100748953	3974.31	-0.627753	0.309602	-2.02762	0.0425995	0.399402
LOC100744967	515.069	-0.817788	0.402901	-2.02975	0.0423819	0.399402
LOC100740740	3538.47	0.478226	0.235946	2.02684	0.0426785	0.399402
LOC100746852	7991.27	-0.800521	0.394627	-2.02855	0.0425038	0.399402
LOC100748366	702.145	-1.37176	0.676023	-2.02916	0.0424417	0.399402
LOC100740384	73.2395	-0.77749	0.383048	-2.02975	0.0423822	0.399402
LOC100742749	2792.49	-0.572796	0.28236	-2.0286	0.0424988	0.399402
LOC100741823	109.818	-2.52438	1.24498	-2.02764	0.0425967	0.399402
LOC100749325	563.397	-0.366066	0.1802	-2.03144	0.0422102	0.399402
LOC100748167	4151.42	0.521836	0.257468	2.0268	0.042683	0.399402
LOC100741022	1253.23	0.743261	0.365264	2.03486	0.0418652	0.399402
LOC100742030	759.414	0.877128	0.432634	2.02741	0.0426202	0.399402
LOC112213035	57.1994	0.62821	0.309545	2.02947	0.0424109	0.399402
LOC100740391	13.3622	2.77455	1.36847	2.02748	0.042613	0.399402
LOC100744780	1355.57	0.978008	0.482297	2.02781	0.0425794	0.399402
LOC105680995	4.40607	-1.55803	0.766425	-2.03286	0.0420668	0.399402
LOC100749008	44692.6	-0.911094	0.448596	-2.03099	0.0422562	0.399402
LOC100740191	5461.21	1.08861	0.536905	2.02757	0.0426042	0.399402
LOC100746585	11.5726	-1.23443	0.607164	-2.03312	0.0420408	0.399402
LOC100747381	531.012	-0.248709	0.12232	-2.03327	0.0420254	0.399402
LOC100746871	137.732	-0.447394	0.219959	-2.03399	0.0419525	0.399402
LOC100747114	146.818	-1.02909	0.507227	-2.02887	0.042472	0.399402
LOC105681625	97.2546	-0.771532	0.379899	-2.03089	0.0422667	0.399402
LOC112213933	15.5844	1.28915	0.634899	2.03048	0.0423073	0.399402
LOC100742530	617.424	-1.30477	0.643668	-2.02708	0.0426544	0.399402
LOC100749311	156.94	2.59939	1.2928	2.01066	0.0443612	0.399667
LOC100745803	1298.99	0.343482	0.169651	2.02463	0.0429051	0.399667
LOC100749980	525.348	-0.407131	0.201693	-2.01857	0.043532	0.399667
LOC100750100	501.98	0.475334	0.235232	2.0207	0.0433104	0.399667
LOC100743207	209.233	-0.644642	0.320341	-2.01236	0.0441815	0.399667
LOC100742849	4341.84	-0.750574	0.372445	-2.01526	0.043877	0.399667
LOC100749745	454.944	0.716511	0.354475	2.02133	0.0432459	0.399667
LOC112213555	375.635	-0.663467	0.329431	-2.01398	0.0440118	0.399667
LOC100744598	197.64	-0.400609	0.198982	-2.0133	0.0440833	0.399667
LOC100743884	572.907	-0.510182	0.252841	-2.0178	0.0436121	0.399667
LOC100749586	1056.17	-0.564869	0.279492	-2.02105	0.0432742	0.399667
LOC100746246	107.676	1.03039	0.511932	2.01274	0.0441421	0.399667
LOC100749866	48.0841	0.5257	0.262112	2.00563	0.0448955	0.399667
LOC100741569	1095.16	0.969569	0.482803	2.00821	0.044621	0.399667
LOC100748564	27702.8	-0.670841	0.333725	-2.01016	0.0444145	0.399667
LOC100747121	8306.27	-0.779885	0.385699	-2.02201	0.0431758	0.399667
LOC100748036	716.778	-0.790618	0.392681	-2.01338	0.0440743	0.399667
LOC100748517	619.999	-0.252492	0.125794	-2.00719	0.0447294	0.399667
LOC100743616	19715.3	0.280014	0.1386	2.02031	0.0433516	0.399667
LOC100749117	614.91	-0.634133	0.313546	-2.02246	0.0431292	0.399667
LOC100744286	15.5736	1.30296	0.646223	2.01628	0.0437711	0.399667
LOC100747123	116.175	-0.711284	0.352271	-2.01914	0.0434727	0.399667
LOC100745492	132.338	0.726375	0.360424	2.01534	0.0438694	0.399667
LOC100741970	1183.33	-0.348953	0.17376	-2.00824	0.0446173	0.399667
LOC100745570	293.682	1.16215	0.574218	2.02388	0.0429822	0.399667
LOC100745532	1271.17	-0.879998	0.436816	-2.01457	0.0439492	0.399667
LOC100745612	1012.47	-0.638818	0.318298	-2.00698	0.0447517	0.399667
LOC100747090	813.323	0.657923	0.327119	2.01126	0.0442975	0.399667
LOC100746138	215.417	0.575905	0.285317	2.01847	0.0435418	0.399667
LOC100748006	1078.49	0.508239	0.252716	2.01111	0.0443143	0.399667
LOC100742948	1009.32	-0.620322	0.308702	-2.00945	0.0444894	0.399667
LOC100748457	410.131	-0.704671	0.348621	-2.02131	0.0432476	0.399667
LOC100746932	1028.23	-0.790942	0.393054	-2.0123	0.0441883	0.399667
LOC100742026	112.129	0.577325	0.287896	2.00532	0.0449283	0.399667
LOC100740145	105.757	-0.766954	0.382431	-2.00547	0.0449126	0.399667
LOC100740341	878.247	-0.393892	0.194892	-2.02108	0.0432711	0.399667
LOC100744422	12613.4	-0.660682	0.326646	-2.02262	0.0431119	0.399667
LOC100748341	1914.58	1.44453	0.715255	2.0196	0.0434252	0.399667
LOC100747773	433.259	1.26261	0.627547	2.01197	0.0442229	0.399667
LOC105680977	1823.34	-0.36954	0.183402	-2.01492	0.043913	0.399667
LOC100741704	788.899	-0.596662	0.295941	-2.01615	0.0437842	0.399667
LOC100741074	1071.25	-0.827473	0.40953	-2.02054	0.0433273	0.399667
LOC100748656	202.373	0.982222	0.489169	2.00794	0.0446495	0.399667
LOC100742314	3289.41	0.884292	0.43746	2.02142	0.0432359	0.399667
LOC100741112	1203.72	-0.554323	0.275045	-2.01539	0.0438639	0.399667
LOC100748375	302.972	-0.526982	0.262301	-2.00908	0.0445292	0.399667
LOC100745581	330.073	-0.533122	0.26495	-2.01216	0.0442029	0.399667
LOC105681155	64.2254	0.920705	0.456809	2.01551	0.043851	0.399667
LOC100740350	594.923	1.36102	0.678705	2.00532	0.0449288	0.399667
LOC100750164	413.901	0.596681	0.29541	2.01984	0.0434	0.399667
LOC100741633	3217.87	0.494992	0.246576	2.00746	0.0447004	0.399667
LOC100747460	66.6061	-0.52561	0.261733	-2.00819	0.044623	0.399667
LOC112213416	32.2696	-0.660364	0.3273	-2.01761	0.0436318	0.399667
LOC100749927	3485.4	-0.895294	0.444318	-2.01499	0.0439062	0.399667
LOC100743358	639.083	-0.504776	0.25081	-2.01259	0.0441581	0.399667
LOC105681263	82.6641	1.26625	0.624981	2.02606	0.0427584	0.399667
LOC100745270	1162.12	-0.717427	0.35749	-2.00684	0.0447663	0.399667
LOC100749420	1929.85	-1.05498	0.5245	-2.0114	0.044283	0.399667
LOC112213651	3.70847	-1.98951	0.992025	-2.0055	0.0449092	0.399667
LOC100745993	231.394	0.619756	0.307215	2.01733	0.0436607	0.399667
LOC100749421	1280.69	0.291064	0.145011	2.00719	0.0447296	0.399667
LOC100740154	272.762	-1.0956	0.541264	-2.02414	0.0429556	0.399667
LOC100740919	1374.02	-0.748355	0.370854	-2.01793	0.043599	0.399667
LOC100747703	235.994	-0.762699	0.376847	-2.02389	0.042981	0.399667
LOC100743402	873.577	-2.24013	1.1096	-2.01886	0.0435017	0.399667
LOC100741801	1107.32	0.723948	0.360785	2.00659	0.0447933	0.399667
LOC100743766	1992.67	-0.737094	0.36652	-2.01106	0.044319	0.399667
LOC105681810	82.4417	0.592552	0.292501	2.02581	0.0427843	0.399667
LOC100742121	608.871	-0.901983	0.449195	-2.008	0.0446435	0.399667
LOC100742884	694.564	-0.263861	0.131642	-2.00439	0.0450287	0.399869
LOC100747830	8.64826	1.15382	0.576302	2.00211	0.045273	0.399869
LOC100741047	578.957	-0.9527	0.47543	-2.00387	0.0450838	0.399869
LOC100750001	1264.98	0.908826	0.453687	2.0032	0.0451561	0.399869
LOC100750150	467.502	-0.491545	0.245411	-2.00295	0.0451828	0.399869
LOC100741427	1827.65	-0.562377	0.280733	-2.00324	0.0451513	0.399869
LOC117151804	78.6407	0.942662	0.470772	2.00237	0.0452444	0.399869
LOC100742440	1170.43	1.24431	0.620688	2.00472	0.0449927	0.399869
LOC100746899	2889.19	0.231281	0.115509	2.00228	0.0452551	0.399869
LOC100746402	9.87807	1.15818	0.577966	2.00389	0.0450818	0.399869
LOC100740651	3692.61	0.889056	0.444209	2.00144	0.0453453	0.400223
LOC100746606	1186.71	-0.688427	0.344029	-2.00107	0.0453844	0.400284
LOC105680533	4633.91	-0.679677	0.34103	-1.99301	0.0462601	0.400852
LOC112213734	99.0436	0.478919	0.23997	1.99574	0.0459618	0.400852
LOC100745686	362.221	-0.709592	0.354985	-1.99893	0.0456154	0.400852
LOC100748563	393.491	-0.395946	0.198007	-1.99965	0.0455379	0.400852
LOC100745601	755.04	-0.651829	0.327243	-1.99188	0.0463842	0.400852
LOC100745604	1363.68	-0.48416	0.242574	-1.99593	0.0459416	0.400852
LOC100740131	452.139	-0.358596	0.18018	-1.9902	0.0465685	0.400852
LOC100746809	1416.24	-0.797192	0.399642	-1.99477	0.0460684	0.400852
LOC100747358	455.701	-0.712652	0.358339	-1.98877	0.0467271	0.400852
LOC100749751	746.582	-0.678171	0.340333	-1.99267	0.0462979	0.400852
LOC100746091	548.298	-0.733266	0.368723	-1.98867	0.0467382	0.400852
LOC105680478	267.997	-0.685849	0.344143	-1.99292	0.0462707	0.400852
LOC100744804	3670.05	-0.788949	0.395076	-1.99696	0.0458299	0.400852
LOC100748926	417.043	0.596849	0.299589	1.99222	0.0463464	0.400852
LOC100744017	30625	-1.08159	0.543851	-1.98875	0.0467284	0.400852
LOC100745531	321.285	1.43964	0.722722	1.99197	0.0463743	0.400852
LOC100743497	7122.34	-0.770234	0.38654	-1.99264	0.0463011	0.400852
LOC100743258	2383.23	2.21977	1.11495	1.99091	0.0464909	0.400852
LOC100740460	226.886	0.723699	0.363843	1.98904	0.046697	0.400852
LOC100741145	246.809	1.06145	0.533404	1.98996	0.0465954	0.400852
LOC100745299	401.238	0.947019	0.475177	1.99298	0.0462636	0.400852
LOC100747492	356.952	-0.742341	0.372543	-1.99263	0.0463015	0.400852
LOC100748885	2319.87	-0.688137	0.345071	-1.99419	0.0461313	0.400852
LOC105680956	53.9909	0.645066	0.324206	1.98968	0.0466261	0.400852
LOC100745303	115.448	0.712696	0.358173	1.98981	0.0466119	0.400852
LOC100746108	710.145	-0.670064	0.33566	-1.99626	0.0459059	0.400852
LOC100748301	169.647	-0.876381	0.440498	-1.98952	0.0466435	0.400852
LOC117152011	18.7049	-1.02819	0.515648	-1.99398	0.0461542	0.400852
LOC100745183	1723.18	-0.568924	0.285396	-1.99346	0.0462115	0.400852
LOC117152165	2.96221	-3.30838	1.6624	-1.99012	0.0465781	0.400852
LOC100744464	2625.04	-0.972035	0.487099	-1.99556	0.0459819	0.400852
LOC100740310	3851.1	0.739127	0.371316	1.99056	0.0465289	0.400852
LOC100741271	103.927	0.476871	0.239322	1.99259	0.0463062	0.400852
LOC100749216	77.0143	-0.549634	0.276166	-1.99023	0.0465655	0.400852
LOC117152295	6.12663	1.40961	0.708542	1.98946	0.0466509	0.400852
LOC100745189	11897.2	-0.846838	0.424621	-1.99434	0.0461149	0.400852
LOC100745470	107.435	-1.87223	0.937085	-1.99793	0.0457243	0.400852
LOC100745471	76.5926	-0.49881	0.250781	-1.98902	0.0466985	0.400852
LOC100742116	525.936	0.353531	0.176933	1.99811	0.0457052	0.400852
LOC100748113	753.647	-0.730142	0.366829	-1.99041	0.0465453	0.400852
LOC100742877	2207.78	-0.363523	0.182848	-1.98812	0.0467988	0.401096
LOC100748314	3643.46	-0.563535	0.283835	-1.98543	0.0470962	0.401143
LOC100742886	4134.65	-0.708025	0.357493	-1.98053	0.0476441	0.401143
LOC100740204	9269.18	-0.79439	0.400332	-1.98433	0.0472193	0.401143
LOC100743412	343.775	0.629023	0.318122	1.9773	0.0480075	0.401143
LOC100745202	2024.49	-0.62827	0.317354	-1.97972	0.0477354	0.401143
LOC100747873	1056.2	-0.456716	0.230478	-1.9816	0.047524	0.401143
LOC100742539	1187.01	-0.677285	0.341712	-1.98203	0.0474757	0.401143
LOC100740331	69.541	-0.494153	0.248923	-1.98517	0.0471261	0.401143
LOC100741131	588.868	-0.695202	0.349863	-1.98707	0.0469148	0.401143
LOC100744802	288.61	-0.629038	0.316946	-1.98469	0.0471793	0.401143
LOC100745650	433.514	0.324242	0.163654	1.98127	0.0475613	0.401143
LOC100744527	3.17185	2.13851	1.0781	1.98358	0.0473022	0.401143
LOC100747446	911.519	-0.768364	0.387338	-1.9837	0.0472888	0.401143
LOC100748486	1754.81	0.711157	0.35795	1.98675	0.04695	0.401143
LOC100741383	5078.58	-0.396618	0.20058	-1.97736	0.0480011	0.401143
LOC100743071	959.41	0.892861	0.450013	1.98408	0.0472471	0.401143
LOC100745979	2561.52	-0.746841	0.377339	-1.97923	0.04779	0.401143
LOC100744772	63.0482	1.08764	0.549154	1.98057	0.0476395	0.401143
LOC117151668	5.12375	2.53996	1.28464	1.97718	0.0480214	0.401143
LOC100742395	1797.63	0.659852	0.333063	1.98116	0.0475734	0.401143
LOC100745341	1063.23	-0.608958	0.30785	-1.9781	0.0479177	0.401143
LOC100748099	3321.72	-0.841884	0.425791	-1.97722	0.0480164	0.401143
LOC100746504	1770.21	-0.456721	0.230093	-1.98494	0.0471514	0.401143
LOC100747569	1211.33	0.338055	0.170633	1.98118	0.0475707	0.401143
LOC100745424	8237.44	-0.854205	0.432049	-1.9771	0.0480301	0.401143
LOC100747856	129.529	-0.635785	0.321348	-1.97849	0.0478731	0.401143
LOC100743756	5581.87	-1.07706	0.542201	-1.98646	0.0469818	0.401143
LOC112213523	1.00755	-3.90946	1.97073	-1.98376	0.0472826	0.401143
LOC100746352	17.3855	1.66615	0.838422	1.98724	0.0468955	0.401143
LOC100740670	670.438	1.32866	0.670005	1.98307	0.04736	0.401143
LOC100746155	1397.99	-0.75424	0.380883	-1.98024	0.0476762	0.401143
LOC100742644	876.737	-0.605097	0.305406	-1.98129	0.047559	0.401143
LOC100748144	390.616	-0.435997	0.220458	-1.97769	0.0479639	0.401143
LOC100749540	170.569	0.764936	0.386796	1.97762	0.0479714	0.401143
LOC100744075	774.023	-0.683698	0.344206	-1.9863	0.0469999	0.401143
LOC100746284	550.015	0.821259	0.414998	1.97895	0.0478221	0.401143
LOC100743648	5402.28	-0.8245	0.416088	-1.98155	0.0475292	0.401143
LOC100747829	6879.32	-0.58048	0.29254	-1.98428	0.047225	0.401143
LOC105680488	828.135	-0.492261	0.249051	-1.97655	0.0480926	0.401369
LOC100741386	1386.73	-0.50162	0.253818	-1.97629	0.0481216	0.401369
LOC100740883	3153.3	-0.676738	0.342915	-1.97349	0.0484399	0.401657
LOC105680499	26.0114	-0.756908	0.384955	-1.96622	0.0492727	0.401657
LOC100741887	2788.93	-2.00991	1.01928	-1.9719	0.0486205	0.401657
LOC100747075	3633.2	-0.764851	0.388015	-1.97119	0.0487024	0.401657
LOC100747957	48.8306	0.610844	0.310532	1.96709	0.0491732	0.401657
LOC100748446	2385.58	0.688555	0.349108	1.97232	0.0485726	0.401657
LOC117151209	49.1221	0.508187	0.258236	1.96792	0.0490775	0.401657
LOC100747838	424.375	-0.474824	0.241036	-1.96993	0.0488461	0.401657
LOC100743339	3048.23	1.21054	0.613293	1.97384	0.0484003	0.401657
LOC100743217	202.284	-0.489179	0.248514	-1.96842	0.0490198	0.401657
LOC100745693	205.496	0.810083	0.412025	1.9661	0.0492866	0.401657
LOC100746053	335.361	-0.787	0.399386	-1.97053	0.0487782	0.401657
LOC100746254	774.436	0.427508	0.217038	1.96974	0.0488681	0.401657
LOC100744925	848.853	-0.547558	0.278451	-1.96644	0.0492473	0.401657
LOC100743183	579.58	-0.640299	0.325077	-1.96969	0.0488744	0.401657
LOC100747765	1205.1	-0.76187	0.38743	-1.96647	0.0492439	0.401657
LOC105680752	4117.67	-0.788479	0.399936	-1.97151	0.0486654	0.401657
LOC117151653	10.9895	1.95354	0.99316	1.96699	0.049184	0.401657
LOC100747330	3494.23	0.393708	0.199396	1.97451	0.0483242	0.401657
LOC100744256	342.205	-0.815849	0.413274	-1.97411	0.0483693	0.401657
LOC100748649	112.604	0.770253	0.390771	1.97111	0.048711	0.401657
LOC100741263	1141.31	0.718608	0.364765	1.97006	0.0488319	0.401657
LOC100741111	1119.24	0.735813	0.373224	1.97151	0.048666	0.401657
LOC117152040	8.92421	1.35134	0.685584	1.97108	0.0487151	0.401657
LOC100744700	2063.09	0.52447	0.266543	1.96767	0.0491058	0.401657
LOC100750085	1810.82	0.503582	0.255213	1.97318	0.0484748	0.401657
LOC100743991	12.0138	-2.35744	1.1984	-1.96716	0.0491644	0.401657
LOC100746274	631.805	-0.738775	0.374962	-1.97027	0.0488078	0.401657
LOC100749062	354.72	-0.580254	0.293844	-1.9747	0.0483022	0.401657
LOC100748379	2001.59	-0.602748	0.305103	-1.97556	0.048205	0.401657
LOC100749813	4338.59	-0.686142	0.348519	-1.96874	0.0489834	0.401657
LOC105681506	43.1349	0.591182	0.300463	1.96757	0.0491175	0.401657
LOC100741080	1859.13	-0.493888	0.250838	-1.96896	0.0489582	0.401657
LOC117152370	37.0777	1.28197	0.649686	1.97321	0.0484711	0.401657
LOC100749309	66.0505	0.572007	0.289647	1.97485	0.0482857	0.401657
LOC100744676	154.515	2.39859	1.22039	1.96543	0.0493644	0.401976
LOC100745844	467.895	-0.585557	0.298205	-1.96361	0.0495757	0.401976
LOC100741496	416.458	-0.402708	0.204927	-1.96513	0.0493989	0.401976
LOC100744129	2292.49	0.819966	0.417484	1.96407	0.0495223	0.401976
LOC100740774	1683.69	-1.09388	0.55696	-1.96402	0.0495275	0.401976
LOC105680722	1545.59	-0.860118	0.438033	-1.96359	0.0495771	0.401976
LOC117151724	115.25	0.839956	0.427778	1.96353	0.0495844	0.401976
LOC100747500	6074.19	-1.00654	0.512602	-1.96359	0.0495774	0.401976
LOC100744752	1616.18	-0.618798	0.315424	-1.9618	0.0497858	0.402037
LOC100748480	543.313	0.780001	0.397494	1.96229	0.0497283	0.402037
LOC100741300	1459.09	0.772138	0.39336	1.96293	0.0496542	0.402037
LOC100742905	135.46	0.904251	0.460813	1.9623	0.0497281	0.402037
LOC100743867	720.52	-0.597649	0.304554	-1.96237	0.0497192	0.402037
LOC100745190	187.982	0.346235	0.176465	1.96206	0.0497558	0.402037
LOC105680659	2460.27	-0.847283	0.432781	-1.95776	0.0502577	0.402263
LOC112212808	15.2965	1.35839	0.6927	1.961	0.0498789	0.402263
LOC112213161	4.21433	1.81784	0.928345	1.95815	0.0502122	0.402263
LOC112214100	22.1907	0.720527	0.367899	1.95849	0.0501721	0.402263
LOC105680261	199.146	0.678911	0.346679	1.95833	0.0501912	0.402263
LOC100748758	1437.07	0.459558	0.23452	1.95957	0.0500463	0.402263
LOC100740381	507.605	-0.531858	0.271751	-1.95715	0.05033	0.402263
LOC100743902	529.548	-0.81058	0.414166	-1.95714	0.0503314	0.402263
LOC100744425	335.681	-0.345576	0.176426	-1.95876	0.0501404	0.402263
LOC100746145	13826.3	-0.944512	0.482527	-1.95743	0.0502972	0.402263
LOC100742066	11948.4	-0.429607	0.21937	-1.95836	0.0501872	0.402263
LOC100745631	1997.76	-1.01264	0.516929	-1.95895	0.0501181	0.402263
LOC105681315	995.595	-0.568136	0.289912	-1.95969	0.0500326	0.402263
LOC100749377	10682.6	-0.895459	0.45713	-1.95887	0.0501276	0.402263
LOC100741039	1019.41	-0.608	0.310187	-1.96011	0.0499831	0.402263
LOC105681507	979.101	-0.476298	0.243135	-1.95899	0.0501143	0.402263
LOC100744921	1129.17	-0.741638	0.379035	-1.95664	0.0503892	0.402445
LOC100742215	412.826	-0.59962	0.30653	-1.95615	0.0504471	0.402445
LOC100748698	307.135	-0.294019	0.150307	-1.95612	0.0504512	0.402445
LOC100749126	405.741	0.442648	0.226335	1.95572	0.0504984	0.402563
LOC117151700	16.3694	1.20578	0.617293	1.95333	0.0507809	0.40261
LOC100744160	41.4325	0.936962	0.481067	1.94767	0.0514539	0.40261
LOC100744718	5176.71	0.892922	0.458689	1.94668	0.0515726	0.40261
LOC100749509	377.742	-0.5286	0.271465	-1.94721	0.0515096	0.40261
LOC100746003	7563	-0.548224	0.281605	-1.94678	0.0515609	0.40261
LOC105682186	86.6471	-0.603179	0.308925	-1.95251	0.0508778	0.40261
LOC100748397	1065.89	0.861678	0.44164	1.95109	0.0510467	0.40261
LOC100743340	1387.38	-0.525048	0.269475	-1.94841	0.0513658	0.40261
LOC100743010	1466.91	-0.42046	0.215813	-1.94826	0.0513842	0.40261
LOC100742588	6215.86	-0.688904	0.353137	-1.95081	0.0510791	0.40261
LOC100741737	359.741	-0.831718	0.426417	-1.95048	0.0511186	0.40261
LOC100747086	23059.3	-0.815551	0.417823	-1.95191	0.0509493	0.40261
LOC100743787	224.154	-0.614421	0.315127	-1.94976	0.051205	0.40261
LOC100743430	808.903	-0.545048	0.279959	-1.94688	0.0515485	0.40261
LOC100745046	1473.61	0.885082	0.453988	1.94957	0.0512272	0.40261
LOC100741220	143.426	0.62211	0.318254	1.95476	0.0506111	0.40261
LOC100742664	480.184	-0.883414	0.45283	-1.95087	0.051072	0.40261
LOC105680703	39.2829	-0.691795	0.35422	-1.95301	0.0508184	0.40261
LOC100740385	2009.94	-0.715562	0.366816	-1.95074	0.0510882	0.40261
LOC100743140	988.75	-0.793057	0.405578	-1.95538	0.0505388	0.40261
LOC100746263	1954.6	-0.561243	0.287325	-1.95334	0.0507792	0.40261
LOC100745985	1248.89	-0.645286	0.331379	-1.94728	0.0515017	0.40261
LOC100744183	876.039	-0.712777	0.36473	-1.95426	0.0506706	0.40261
LOC100744328	320.44	0.696577	0.357718	1.94728	0.0515015	0.40261
LOC100743352	3785.32	0.76097	0.390668	1.94787	0.0514304	0.40261
LOC117152075	17.1261	0.742066	0.380342	1.95105	0.0510515	0.40261
LOC100744380	1088.48	-0.834127	0.428027	-1.94877	0.0513225	0.40261
LOC100743566	790.717	-0.684678	0.351615	-1.94724	0.0515061	0.40261
LOC100744785	8272.52	-0.88979	0.456962	-1.94719	0.0515124	0.40261
LOC100748740	90.3026	0.619708	0.31739	1.95251	0.0508773	0.40261
LOC105681467	1361.08	0.700003	0.359308	1.9482	0.0513913	0.40261
LOC100746279	904.844	-0.497423	0.254689	-1.95306	0.0508127	0.40261
LOC100742960	5778.51	-0.460259	0.235723	-1.95254	0.050874	0.40261
LOC100741120	1620.3	0.676837	0.347809	1.946	0.0516548	0.402998
LOC100749950	239.805	-1.51183	0.777483	-1.94452	0.0518329	0.403364
LOC100748603	1477.07	-0.558277	0.287007	-1.94517	0.0517551	0.403364
LOC100745657	504.354	2.84909	1.46538	1.94426	0.0518638	0.403364
LOC100740749	265.7	-0.920964	0.473506	-1.94499	0.0517764	0.403364
LOC112213635	113.116	-1.48109	0.761706	-1.94443	0.0518431	0.403364
LOC100742819	760.341	-0.698141	0.359184	-1.94368	0.0519335	0.403653
LOC100748021	326.515	-0.382316	0.196889	-1.94179	0.0521629	0.40493
LOC100743449	23.7986	0.760915	0.391853	1.94184	0.0521568	0.40493
LOC100745736	785.835	0.649865	0.334803	1.94104	0.0522534	0.405089
LOC100742110	921.153	-0.441932	0.227705	-1.94081	0.0522811	0.405089
LOC117152326	4.21718	1.94859	1.00385	1.94111	0.0522449	0.405089
LOC100745321	10.7898	1.06724	0.550955	1.93707	0.0527369	0.405252
LOC117151251	3.11702	1.82356	0.940518	1.93889	0.0525148	0.405252
LOC105681307	1032.7	-0.681695	0.35198	-1.93674	0.0527766	0.405252
LOC100744237	4508.42	-0.560976	0.289179	-1.93989	0.0523926	0.405252
LOC100745329	1089.63	0.914133	0.471411	1.93914	0.0524842	0.405252
LOC100745935	54.1769	0.827051	0.426602	1.93869	0.0525386	0.405252
LOC105680638	43082.1	0.499334	0.2576	1.93841	0.0525733	0.405252
LOC105680717	337.226	-0.794736	0.410484	-1.93609	0.0528562	0.405252
LOC100743018	814.206	-0.903047	0.466185	-1.9371	0.0527329	0.405252
LOC100741546	1494.16	-0.289127	0.1493	-1.93655	0.0528002	0.405252
LOC100743944	8362.6	-0.589059	0.304237	-1.93618	0.0528454	0.405252
LOC100747210	1834.55	0.6941	0.358442	1.93643	0.0528146	0.405252
LOC100743797	1942.27	-0.651177	0.335712	-1.93969	0.0524174	0.405252
LOC105681137	2812.03	-0.917021	0.4733	-1.9375	0.0526837	0.405252
LOC100743074	66.8201	0.688426	0.354972	1.93938	0.0524549	0.405252
LOC100741752	1545.97	-0.581379	0.300163	-1.93688	0.0527605	0.405252
LOC100743280	319.566	0.387882	0.200306	1.93645	0.0528125	0.405252
LOC112212314	25.4931	0.8733	0.451423	1.93455	0.0530455	0.405454
LOC100744323	232.678	0.594856	0.307452	1.9348	0.0530153	0.405454
LOC100745743	497.466	-0.552313	0.285366	-1.93546	0.0529341	0.405454
LOC100748062	850.273	0.60482	0.312513	1.93534	0.0529482	0.405454
LOC100741647	5039.47	-0.38536	0.199196	-1.93457	0.0530429	0.405454
LOC117151493	9.54928	1.43865	0.743856	1.93404	0.0531081	0.40549
LOC100744346	1396.62	0.429692	0.22218	1.93398	0.0531154	0.40549
LOC100742132	586.424	0.760263	0.39326	1.93323	0.0532073	0.405767
LOC100743941	630.367	0.786961	0.407086	1.93316	0.053217	0.405767
LOC100743455	456.747	-0.776871	0.403839	-1.92371	0.0543905	0.405786
LOC100742492	483.053	-0.590803	0.306427	-1.92804	0.0538502	0.405786
LOC100741530	617.184	-0.446339	0.231078	-1.93155	0.053415	0.405786
LOC100747671	5517.78	-0.355074	0.184266	-1.92697	0.0539837	0.405786
LOC100745689	166.731	0.947898	0.49229	1.92549	0.0541687	0.405786
LOC100744796	695.294	0.620237	0.321318	1.93029	0.0535704	0.405786
LOC117151117	278.11	-0.500161	0.259083	-1.9305	0.0535443	0.405786
LOC100748083	793.744	-0.529808	0.275386	-1.92387	0.0543706	0.405786
LOC100742742	305.486	-0.615162	0.31987	-1.92317	0.0544593	0.405786
LOC100743780	4040.37	-0.797548	0.413856	-1.92711	0.0539657	0.405786
LOC100740213	362.268	0.440161	0.228621	1.92529	0.0541932	0.405786
LOC100749081	2148.66	-0.751949	0.389781	-1.92916	0.0537114	0.405786
LOC100746966	95.1037	2.84849	1.47386	1.93268	0.0532758	0.405786
LOC100748927	772.798	-0.587714	0.30441	-1.93067	0.053524	0.405786
LOC100749287	1168.91	-0.707057	0.366393	-1.92978	0.0536345	0.405786
LOC100742625	189.81	0.633438	0.328358	1.92911	0.0537178	0.405786
LOC105680676	11.2716	-1.42694	0.741027	-1.92563	0.0541507	0.405786
LOC100748963	787.155	0.37542	0.195138	1.92387	0.0543709	0.405786
LOC112212828	346.894	0.61129	0.316847	1.92929	0.0536948	0.405786
LOC100747565	2851.6	0.53241	0.275621	1.93168	0.0533993	0.405786
LOC100740295	653.688	0.484905	0.251405	1.92878	0.053758	0.405786
LOC100742789	568.455	-0.632486	0.328292	-1.9266	0.05403	0.405786
LOC100749005	1926.78	-0.527242	0.273678	-1.92651	0.0540412	0.405786
LOC105680992	234.418	-0.493954	0.256147	-1.9284	0.0538055	0.405786
LOC100740151	737.866	-1.41219	0.733929	-1.92415	0.0543363	0.405786
LOC100747696	242.816	0.557714	0.288624	1.93232	0.0533204	0.405786
LOC100747819	2121.91	-0.687387	0.357405	-1.92327	0.0544461	0.405786
LOC100746785	382.016	-0.632867	0.32836	-1.92736	0.0539352	0.405786
LOC100741077	562.116	-0.389467	0.202414	-1.92411	0.0543407	0.405786
LOC117152153	12.8955	0.968496	0.502184	1.92857	0.0537846	0.405786
LOC100746231	5.01789	1.4764	0.764228	1.93189	0.0533731	0.405786
LOC100741712	267.017	-0.652848	0.33879	-1.927	0.05398	0.405786
LOC100748382	729.648	-0.405472	0.210825	-1.92326	0.0544468	0.405786
LOC100745031	747.652	0.322055	0.167403	1.92383	0.0543764	0.405786
LOC100749975	3185.64	-0.748636	0.388219	-1.92839	0.0538069	0.405786
LOC100744350	479.662	0.530867	0.275611	1.92615	0.0540861	0.405786
LOC100743329	316.55	2.26095	1.17428	1.92539	0.0541812	0.405786
LOC100746676	5410.32	0.625607	0.3249	1.92554	0.0541618	0.405786
LOC100743341	1125.69	-0.68957	0.358751	-1.92214	0.0545883	0.406411
LOC100743520	966.889	-0.213798	0.111239	-1.92198	0.0546086	0.406411
LOC105681641	2382.67	-0.434691	0.226359	-1.92036	0.054812	0.406513
LOC100741008	938.124	-0.76341	0.397544	-1.92031	0.0548184	0.406513
LOC100744174	4599.42	-0.584288	0.304246	-1.92045	0.0548017	0.406513
LOC100748887	2419.35	0.903872	0.470652	1.92047	0.0547988	0.406513
LOC100742068	2008.08	-0.729917	0.379929	-1.92119	0.0547074	0.406513
LOC117152239	77.2876	0.699053	0.363851	1.92126	0.0546986	0.406513
LOC100740760	2269.39	-0.443144	0.232875	-1.90293	0.05705	0.406738
LOC100749106	867.096	-0.423612	0.224114	-1.89016	0.0587365	0.406738
LOC100749660	254.639	-0.555881	0.291099	-1.90959	0.0561855	0.406738
LOC100748552	47.2519	0.84674	0.44778	1.89097	0.0586277	0.406738
LOC100747545	649.045	-0.388478	0.207855	-1.86898	0.0616249	0.406738
LOC100742577	2692.1	-0.294306	0.156058	-1.88588	0.0593109	0.406738
LOC100744042	1320.64	-0.701027	0.367757	-1.90622	0.0566216	0.406738
LOC100746597	1196.27	-0.580863	0.312141	-1.8609	0.0627584	0.406738
LOC100747586	493.346	0.739869	0.397062	1.86336	0.0624119	0.406738
LOC100743330	4880.61	0.843573	0.445941	1.89167	0.0585354	0.406738
LOC100744235	455.35	-0.616799	0.324824	-1.89887	0.0575816	0.406738
LOC100748237	2274.08	-0.75698	0.399375	-1.89541	0.0580379	0.406738
LOC100749224	6587.55	-0.500343	0.261937	-1.91017	0.0561117	0.406738
LOC100748436	789.102	-0.857673	0.45943	-1.86682	0.061927	0.406738
LOC100749029	218.672	-0.695954	0.371144	-1.87516	0.0607705	0.406738
LOC100742044	514.754	-0.58132	0.306965	-1.89377	0.0582561	0.406738
LOC100749387	54.4332	0.760697	0.402372	1.89053	0.0586869	0.406738
LOC100748510	2171.75	0.986213	0.516858	1.90809	0.0563791	0.406738
LOC100741844	2213.68	-0.889224	0.476713	-1.86533	0.0621358	0.406738
LOC100749941	1718.64	-0.768477	0.405795	-1.89375	0.0582575	0.406738
LOC100746168	176.328	-0.786926	0.413383	-1.90363	0.056959	0.406738
LOC100747353	798.953	-0.5161	0.272348	-1.89501	0.0580915	0.406738
LOC100742771	84.6653	0.771108	0.405586	1.90122	0.057273	0.406738
LOC100743815	718.309	-0.342917	0.183361	-1.87018	0.0614594	0.406738
LOC100746480	278.807	-0.493298	0.257163	-1.91823	0.0550819	0.406738
LOC105681252	11316.8	0.43183	0.229013	1.88562	0.0593467	0.406738
LOC100741567	534.718	0.5674	0.300179	1.89021	0.0587302	0.406738
LOC100745718	19772.8	-0.695052	0.373873	-1.85906	0.0630187	0.406738
LOC112214043	64.2405	-0.609996	0.321233	-1.89892	0.0575746	0.406738
LOC100746917	3770.29	-0.862479	0.458327	-1.8818	0.0598632	0.406738
LOC117152551	9.00537	1.62491	0.866471	1.87532	0.0607489	0.406738
LOC100745448	926.884	-0.628429	0.33645	-1.86782	0.0617867	0.406738
LOC100742738	1913.56	-0.364575	0.195663	-1.86328	0.0624233	0.406738
LOC100748836	502.345	0.520224	0.272898	1.90629	0.0566121	0.406738
LOC100749313	4634.99	0.362625	0.191181	1.89676	0.0578592	0.406738
LOC100740004	3624.34	0.580124	0.306483	1.89284	0.0583789	0.406738
LOC100749110	2530	-0.391217	0.209727	-1.86536	0.062131	0.406738
LOC100740160	1449.74	0.611603	0.320891	1.90595	0.0566565	0.406738
LOC100749277	1095.86	-0.700339	0.365029	-1.91859	0.0550367	0.406738
LOC100747631	392.851	0.559498	0.29153	1.91918	0.0549614	0.406738
LOC100743175	2688.16	-0.261824	0.140776	-1.85986	0.0629059	0.406738
LOC100744721	1477.55	-0.687189	0.358265	-1.9181	0.055098	0.406738
LOC100749946	5769.93	-0.481711	0.257046	-1.87403	0.0609269	0.406738
LOC100750066	853.511	-0.416913	0.223996	-1.86126	0.0627081	0.406738
LOC100744841	89.099	0.848912	0.446143	1.90278	0.0570695	0.406738
LOC112212074	2.65636	2.93064	1.55019	1.89051	0.0586903	0.406738
LOC100741967	5242.1	-0.40998	0.214543	-1.91095	0.0560112	0.406738
LOC100743096	1626.91	-0.719715	0.38547	-1.86711	0.0618861	0.406738
LOC100747996	309.232	-0.698832	0.375553	-1.8608	0.0627718	0.406738
LOC100748476	300.818	-0.762477	0.403362	-1.8903	0.0587174	0.406738
LOC100743654	299.075	-0.474661	0.251177	-1.88975	0.058792	0.406738
LOC100740491	12039.6	-1.14222	0.602666	-1.89528	0.0580547	0.406738
LOC100743819	937.041	-0.784436	0.409849	-1.91396	0.0556248	0.406738
LOC100745086	2788.35	-0.606871	0.31773	-1.91002	0.0561309	0.406738
LOC100746009	712.584	-0.699556	0.374014	-1.8704	0.0614282	0.406738
LOC100746132	99.3984	0.818726	0.43845	1.86732	0.0618571	0.406738
LOC100741295	481.339	-0.32859	0.172845	-1.90107	0.0572934	0.406738
LOC100741456	92.1094	-1.46535	0.770083	-1.90285	0.0570602	0.406738
LOC105680326	534.987	-0.360242	0.192716	-1.86929	0.0615831	0.406738
LOC100744123	1081.4	-0.780446	0.407687	-1.91433	0.0555784	0.406738
LOC100742541	123.193	-0.575948	0.304514	-1.89136	0.0585757	0.406738
LOC105680200	254.446	-0.610719	0.325891	-1.874	0.0609307	0.406738
LOC100747318	525.124	0.328435	0.175397	1.87252	0.0611346	0.406738
LOC100748685	1760.96	-0.508099	0.26939	-1.88611	0.0592804	0.406738
LOC100747840	7915.83	-0.787075	0.422743	-1.86183	0.0626274	0.406738
LOC100741296	8493.2	-0.669998	0.352248	-1.90207	0.0571626	0.406738
LOC100745087	25589	-0.883378	0.460771	-1.91717	0.0552159	0.406738
LOC100745569	1957.62	0.592257	0.312295	1.89647	0.0578985	0.406738
LOC112212275	21.8336	1.04108	0.551486	1.88778	0.0590558	0.406738
LOC100740166	2908.3	-0.815408	0.434408	-1.87706	0.0605103	0.406738
LOC100743657	1667.86	-0.628578	0.331696	-1.89504	0.058087	0.406738
LOC100744843	90.6073	-0.759212	0.406629	-1.86709	0.0618895	0.406738
LOC100745368	2333.68	0.60939	0.318636	1.91249	0.0558131	0.406738
LOC100745608	81.9967	1.64484	0.870219	1.89014	0.0587386	0.406738
LOC100749591	1913	0.746384	0.393701	1.89582	0.0579845	0.406738
LOC100747006	1007.45	-0.582236	0.30513	-1.90815	0.0563712	0.406738
LOC100749041	35550.6	-0.686937	0.367433	-1.86956	0.0615455	0.406738
LOC100742585	127.482	0.57545	0.306228	1.87915	0.0602235	0.406738
LOC100749079	1103.17	-0.511677	0.270662	-1.89046	0.0586962	0.406738
LOC117151390	21.8435	0.763923	0.408744	1.86895	0.0616293	0.406738
LOC100742824	309.379	-0.581613	0.306986	-1.89459	0.0581462	0.406738
LOC100747678	312.787	-0.891913	0.47181	-1.89041	0.0587034	0.406738
LOC112212502	7.44425	1.1849	0.63288	1.87224	0.061174	0.406738
LOC100748570	1488.86	0.589126	0.313593	1.87863	0.060295	0.406738
LOC100741097	765.129	0.300464	0.16134	1.8623	0.0625603	0.406738
LOC100744727	15776.8	-0.802166	0.424348	-1.89035	0.0587109	0.406738
LOC100746965	3302.61	0.304603	0.160285	1.90038	0.0573828	0.406738
LOC100746180	544.649	-0.896244	0.478724	-1.87215	0.0611855	0.406738
LOC100746813	463.535	0.728714	0.386295	1.88642	0.0592383	0.406738
LOC100742141	2498.65	-0.35634	0.189437	-1.88105	0.0599655	0.406738
LOC100742056	5690.54	-0.722675	0.388337	-1.86095	0.0627517	0.406738
LOC112212593	871.957	0.384426	0.201328	1.90945	0.0562042	0.406738
LOC100748692	621.356	-0.284934	0.152393	-1.86973	0.0615214	0.406738
LOC100746135	660.637	-0.59073	0.316034	-1.8692	0.0615953	0.406738
LOC105680576	89.7183	0.868654	0.455237	1.90814	0.0563734	0.406738
LOC100743257	1149.71	-0.623043	0.330625	-1.88444	0.0595057	0.406738
LOC100748814	992.599	-0.567811	0.299396	-1.89652	0.0578911	0.406738
LOC100746257	3.76338	1.87857	1.00116	1.8764	0.0606008	0.406738
LOC100742424	611.747	-0.78871	0.416022	-1.89584	0.0579815	0.406738
LOC100746849	378.494	-0.384739	0.205805	-1.86944	0.0615623	0.406738
LOC100745821	1589.49	-0.670807	0.358669	-1.87027	0.0614463	0.406738
LOC105680630	1818.55	-0.709601	0.377108	-1.88169	0.0598783	0.406738
LOC100744487	732.995	-0.493433	0.265421	-1.85906	0.0630192	0.406738
LOC100746970	285.634	-0.751647	0.398984	-1.8839	0.0595786	0.406738
LOC100747682	1148.77	-0.493849	0.264565	-1.86665	0.0619512	0.406738
LOC100745414	678.442	1.98362	1.06703	1.85901	0.0630254	0.406738
LOC117151577	3.12246	-2.13653	1.11496	-1.91623	0.0553354	0.406738
LOC112212749	38.6309	0.728574	0.380766	1.91344	0.0556914	0.406738
LOC100746217	385.081	-0.457838	0.239564	-1.91113	0.0559873	0.406738
LOC100749202	180.907	-0.572443	0.300993	-1.90185	0.0571907	0.406738
LOC100742863	1113.3	-0.69097	0.371072	-1.86209	0.0625902	0.406738
LOC100741859	14138	0.278341	0.147881	1.8822	0.0598088	0.406738
LOC100744536	178.395	-0.498271	0.261561	-1.90499	0.0567816	0.406738
LOC100745614	1497.5	2.12849	1.12294	1.89546	0.0580314	0.406738
LOC112212805	15.3648	1.28607	0.689655	1.86481	0.0622084	0.406738
LOC100742220	4575.59	-0.50822	0.264747	-1.91964	0.0549032	0.406738
LOC100742346	177360	-0.716619	0.38356	-1.86834	0.0617147	0.406738
LOC100740984	3565.55	-0.72377	0.384595	-1.8819	0.0598496	0.406738
LOC100744850	680.296	0.324636	0.172135	1.88594	0.0593036	0.406738
LOC100740537	1401.83	-0.562598	0.297605	-1.89042	0.0587023	0.406738
LOC100741940	754.305	-0.62286	0.327451	-1.90215	0.0571521	0.406738
LOC105680756	18.174	1.00797	0.532516	1.89284	0.0583789	0.406738
LOC100746140	1022.37	-0.422008	0.224067	-1.8834	0.0596464	0.406738
LOC100749052	1404.78	-0.331361	0.174382	-1.9002	0.0574072	0.406738
LOC100747807	2416.69	-0.781551	0.411534	-1.89911	0.0575496	0.406738
LOC100748881	409.692	-0.391898	0.206054	-1.90192	0.0571816	0.406738
LOC100742302	1004.99	-0.585331	0.311837	-1.87704	0.0605126	0.406738
LOC100745417	1196.17	-0.512199	0.270319	-1.89479	0.0581198	0.406738
LOC100745898	1830.06	0.569471	0.305307	1.86524	0.0621478	0.406738
LOC100746018	1468.52	-0.4042	0.212162	-1.90515	0.0567604	0.406738
LOC100740175	1719.4	0.704732	0.369226	1.90867	0.0563043	0.406738
LOC117151699	2.99492	2.17186	1.14016	1.90487	0.0567974	0.406738
LOC105680835	101.868	-0.457177	0.244455	-1.87019	0.061457	0.406738
LOC100744541	612.899	-0.505103	0.270699	-1.86592	0.0620525	0.406738
LOC100744899	1245.23	-0.797412	0.427543	-1.8651	0.0621672	0.406738
LOC100749715	2490.33	-0.564027	0.294762	-1.9135	0.0556844	0.406738
LOC100746262	1523.48	-0.473272	0.252722	-1.87269	0.0611107	0.406738
LOC100749646	101.501	0.750006	0.40218	1.86485	0.0622024	0.406738
LOC100743223	678.37	-0.573324	0.305333	-1.8777	0.0604225	0.406738
LOC100748528	215.597	0.675559	0.359705	1.87809	0.0603686	0.406738
LOC100743470	561.002	-0.395805	0.211405	-1.87226	0.0611705	0.406738
LOC100742062	364.999	-0.729883	0.387378	-1.88416	0.0595429	0.406738
LOC117151769	7.89308	-1.0295	0.553068	-1.86143	0.0626828	0.406738
LOC100749532	141.092	0.580218	0.307386	1.88759	0.0590813	0.406738
LOC100742152	10042.3	-0.737599	0.396167	-1.86184	0.062626	0.406738
LOC112213002	721.866	0.628754	0.337219	1.86453	0.0622476	0.406738
LOC100746539	3883.5	-0.734197	0.392004	-1.87293	0.0610777	0.406738
LOC100746779	758.019	0.350306	0.186875	1.87455	0.0608549	0.406738
LOC100745174	104.726	-0.524489	0.281693	-1.86191	0.0626152	0.406738
LOC105680927	312.966	-0.738361	0.396747	-1.86104	0.0627391	0.406738
LOC100745579	446.14	-0.551453	0.296443	-1.86023	0.0628527	0.406738
LOC100745701	646.901	-0.43266	0.226228	-1.9125	0.0558127	0.406738
LOC117151816	67.9404	0.655172	0.345865	1.8943	0.0581854	0.406738
LOC100745022	2329.65	0.839838	0.438276	1.91623	0.0553356	0.406738
LOC100746384	16175	-0.824634	0.433086	-1.90409	0.0568989	0.406738
LOC105680964	31.3917	-1.01928	0.534537	-1.90685	0.0565405	0.406738
LOC100750199	4203.64	2.67114	1.41927	1.88205	0.0598293	0.406738
LOC100746703	729.124	-0.464493	0.249364	-1.86271	0.0625026	0.406738
LOC100747101	559.29	-0.664974	0.354696	-1.87477	0.0608238	0.406738
LOC100746620	532.533	0.906431	0.47576	1.90523	0.0567507	0.406738
LOC100747335	1083.46	-0.727497	0.382094	-1.90398	0.0569132	0.406738
LOC100743631	240.233	0.706586	0.372089	1.89897	0.0575684	0.406738
LOC117151864	61.0486	0.582114	0.303766	1.91632	0.0553238	0.406738
LOC100741108	196.588	-0.811676	0.426066	-1.90505	0.0567737	0.406738
LOC100742433	872.238	1.54108	0.819935	1.87951	0.0601745	0.406738
LOC100744666	732.507	0.468061	0.251138	1.86376	0.062355	0.406738
LOC100747733	18160.1	-0.82372	0.440553	-1.86974	0.0615197	0.406738
LOC100748296	1085.16	-0.675456	0.357162	-1.89118	0.0586006	0.406738
LOC100749128	725.008	-0.596157	0.310815	-1.91804	0.0551057	0.406738
LOC100747571	3493.99	-0.638989	0.339124	-1.88423	0.0595332	0.406738
LOC100741350	4481.61	-0.661361	0.354271	-1.86683	0.061926	0.406738
LOC100749536	2039.64	1.01475	0.538826	1.88327	0.0596641	0.406738
LOC100743271	177.982	0.908606	0.479258	1.89586	0.0579784	0.406738
LOC100743950	774.893	-0.59228	0.317208	-1.86716	0.0618786	0.406738
LOC105681087	8762.7	-0.793709	0.419622	-1.89148	0.0585597	0.406738
LOC100744618	3989.21	-0.927882	0.49036	-1.89224	0.0584584	0.406738
LOC100745870	1212.76	-0.569336	0.299764	-1.89928	0.0575277	0.406738
LOC100746270	270.289	-0.581683	0.304142	-1.91253	0.0558076	0.406738
LOC100749211	683.993	-0.658145	0.346609	-1.89881	0.0575895	0.406738
LOC100748657	11713.7	-0.701182	0.369514	-1.89758	0.0577514	0.406738
LOC100741195	1614.53	-0.368041	0.196577	-1.87225	0.0611725	0.406738
LOC100745669	2700.66	0.567221	0.296863	1.91072	0.0560412	0.406738
LOC112213348	61.9369	-0.970681	0.507513	-1.91262	0.0557963	0.406738
LOC100747138	657.225	0.768533	0.409599	1.87631	0.0606132	0.406738
LOC100743755	1044.85	0.337779	0.179959	1.87698	0.0605214	0.406738
LOC100748974	69.4963	0.754133	0.395001	1.90919	0.0562374	0.406738
LOC100740426	3391.9	0.346726	0.185141	1.87277	0.0611005	0.406738
LOC100741028	1629.52	-0.310561	0.164688	-1.88575	0.0593289	0.406738
LOC100747575	1141.83	-0.896026	0.476025	-1.88231	0.0597941	0.406738
LOC105680220	609.099	-0.414983	0.2183	-1.90098	0.0573049	0.406738
LOC100741030	1483.19	-0.689934	0.367721	-1.87624	0.0606217	0.406738
LOC100748784	3379.71	-0.611756	0.321141	-1.90495	0.0567867	0.406738
LOC117152124	8.50005	1.05495	0.552481	1.90947	0.0562011	0.406738
LOC100748940	120.924	2.32332	1.24674	1.86351	0.0623903	0.406738
LOC112213501	74.595	-1.3456	0.71474	-1.88265	0.0597482	0.406738
LOC100740308	54.5505	0.762366	0.40866	1.86553	0.0621072	0.406738
LOC100747780	1873.46	0.635402	0.338465	1.87731	0.0604762	0.406738
LOC100742955	936.606	0.725029	0.381185	1.90204	0.0571656	0.406738
LOC100747537	897.328	0.559713	0.298873	1.87274	0.0611037	0.406738
LOC100741990	5741.37	0.473963	0.254926	1.85922	0.0629962	0.406738
LOC105681345	66.3301	-1.05005	0.557443	-1.88368	0.0596079	0.406738
LOC100746586	596.925	-0.43257	0.231581	-1.8679	0.0617762	0.406738
LOC100747022	13298.7	-0.388727	0.204596	-1.89997	0.0574365	0.406738
LOC112213617	237.771	-1.09409	0.577772	-1.89364	0.0582731	0.406738
LOC100742319	3865.36	2.71581	1.41741	1.91605	0.0553593	0.406738
LOC100742682	4456.33	-0.70846	0.376186	-1.88327	0.0596633	0.406738
LOC100743198	588.81	-0.490584	0.263031	-1.86512	0.0621646	0.406738
LOC100747983	109.536	-1.38245	0.733442	-1.88488	0.0594454	0.406738
LOC100743568	1184.32	-0.586687	0.313734	-1.87002	0.0614816	0.406738
LOC100743954	893.127	-0.328155	0.173669	-1.88954	0.058819	0.406738
LOC100747112	85.4174	-0.753113	0.40508	-1.85917	0.0630028	0.406738
LOC100748232	1651.82	0.626328	0.336779	1.85976	0.0629192	0.406738
LOC100741040	2325.96	-0.536374	0.281029	-1.90861	0.0563129	0.406738
LOC100743955	2925.33	-0.812353	0.425479	-1.90927	0.0562275	0.406738
LOC100744383	831.639	-0.715103	0.373777	-1.91318	0.0557252	0.406738
LOC100746992	5529.75	0.45271	0.240798	1.88004	0.0601024	0.406738
LOC100749499	3004.59	-0.786792	0.414285	-1.89916	0.057544	0.406738
LOC100746280	141.236	-0.869429	0.455649	-1.90811	0.0563769	0.406738
LOC100748428	1887.47	0.910784	0.485879	1.87451	0.0608604	0.406738
LOC117152366	22.5934	0.888632	0.474619	1.87231	0.0611641	0.406738
LOC100749696	1314.96	0.906269	0.48059	1.88574	0.0593297	0.406738
LOC100744469	2300.71	-0.514214	0.272001	-1.89049	0.0586927	0.406738
LOC100743808	27364.4	-0.587663	0.310901	-1.8902	0.0587315	0.406738
LOC100745192	1912.35	-0.602819	0.320508	-1.88082	0.059996	0.406738
LOC100744746	992.514	0.734806	0.383118	1.91796	0.055116	0.406738
LOC100741117	3412.69	0.578373	0.30687	1.88475	0.0594639	0.406738
LOC100746400	855.346	-0.599176	0.32208	-1.86033	0.0628386	0.406738
LOC117152405	6.34308	1.96632	1.02879	1.91129	0.0559672	0.406738
LOC100743403	77.3508	0.509263	0.273355	1.86301	0.062461	0.406738
LOC100743523	1397.76	-0.737585	0.395134	-1.86667	0.0619477	0.406738
LOC100749307	57.9196	0.640928	0.336705	1.90353	0.0569716	0.406738
LOC105681821	290.132	0.360748	0.193647	1.86292	0.062474	0.406738
LOC100744712	114.98	0.856636	0.459433	1.86455	0.0622446	0.406738
LOC105681806	113.344	0.8162	0.427788	1.90795	0.0563974	0.406738
LOC100743646	1925.12	1.30347	0.690194	1.88856	0.0589508	0.406738
LOC100741167	406.408	0.633267	0.336458	1.88216	0.0598148	0.406738
LOC100745558	8.29897	1.33826	0.70824	1.88956	0.0588163	0.406738
LOC100746638	10135.2	0.66361	0.35091	1.89111	0.0586096	0.406738
LOC100742575	11.0434	1.10449	0.579891	1.90465	0.0568256	0.406738
LOC100744595	733.145	-0.563525	0.298981	-1.88482	0.0594542	0.406738
LOC100746759	633.809	-0.460658	0.246756	-1.86686	0.0619216	0.406738
LOC105681954	649.621	-0.353028	0.187026	-1.88759	0.0590814	0.406738
LOC100743287	925.818	-0.250911	0.133744	-1.87605	0.0606478	0.406738
LOC100741840	4498.92	-0.531544	0.284495	-1.86838	0.0617094	0.406738
LOC100743241	168.668	-0.455892	0.241138	-1.89059	0.0586796	0.406738
LOC100746908	1046.14	-0.744654	0.395299	-1.88377	0.0595959	0.406738
LOC100746320	1733.67	-0.943244	0.499394	-1.88878	0.0589216	0.406738
LOC100744390	2547.64	0.586363	0.31093	1.88584	0.0593169	0.406738
LOC105682038	99.2127	-0.795004	0.417645	-1.90354	0.0569702	0.406738
LOC100741443	12633.3	-1.02922	0.547606	-1.87949	0.0601779	0.406738
LOC112212266	98.2216	0.651701	0.351172	1.85579	0.0634834	0.407675
LOC100742534	1108.34	-0.756363	0.407464	-1.85627	0.0634153	0.407675
LOC100748511	603.984	-0.851888	0.45913	-1.85544	0.0635333	0.407675
LOC100747037	433.115	-0.718706	0.386976	-1.85724	0.0632771	0.407675
LOC100740086	5467.66	-0.613813	0.330835	-1.85534	0.0635475	0.407675
LOC100740576	6405.87	-0.691704	0.372722	-1.85582	0.0634791	0.407675
LOC100748039	240.691	-0.522985	0.281592	-1.85724	0.0632766	0.407675
LOC105680318	802.24	-0.653626	0.352265	-1.85549	0.0635256	0.407675
LOC105680883	3.62377	-1.90605	1.02748	-1.85507	0.0635856	0.407675
LOC100743628	477.644	-0.542307	0.292325	-1.85515	0.063575	0.407675
LOC112213273	17.1877	1.30261	0.701727	1.85629	0.0634118	0.407675
LOC112213752	2455.31	-0.91686	0.493962	-1.85613	0.0634344	0.407675
LOC100740806	129.259	-0.790457	0.426124	-1.855	0.0635968	0.407675
LOC100749342	2745.9	-0.45145	0.243434	-1.8545	0.0636671	0.407717
LOC100748715	1895.75	-0.520635	0.280743	-1.85449	0.063669	0.407717
LOC100740399	1569.3	-0.686349	0.371232	-1.84884	0.0644812	0.407952
LOC100750016	38370.9	-0.749513	0.405918	-1.84646	0.064825	0.407952
LOC100747952	3090.32	-0.544325	0.294933	-1.84559	0.0649522	0.407952
LOC100749030	823.685	2.12096	1.14415	1.85374	0.0637769	0.407952
LOC100740689	925.864	0.966601	0.522123	1.85129	0.0641279	0.407952
LOC100742168	996.584	-0.360995	0.195583	-1.84574	0.06493	0.407952
LOC100742737	5081.27	0.768477	0.416206	1.84639	0.0648359	0.407952
LOC100750021	1248.92	1.00861	0.545392	1.84933	0.0644097	0.407952
LOC100745484	1107.02	0.511278	0.276779	1.84724	0.0647125	0.407952
LOC100747553	381.84	-0.400314	0.216194	-1.85165	0.0640765	0.407952
LOC100743655	1397.91	0.364596	0.197449	1.84653	0.0648148	0.407952
LOC100742292	747.982	1.96785	1.06213	1.85275	0.0639185	0.407952
LOC105680307	1538.1	-0.439519	0.237868	-1.84775	0.0646389	0.407952
LOC117151300	19.9205	-0.749306	0.404897	-1.85061	0.0642259	0.407952
LOC100748687	940.988	-1.06335	0.575934	-1.8463	0.064848	0.407952
LOC100743428	324.329	0.484761	0.261991	1.85029	0.0642712	0.407952
LOC100744608	3700.33	-0.41481	0.224443	-1.84818	0.0645766	0.407952
LOC100740014	1320.1	-0.446657	0.241915	-1.84633	0.0648439	0.407952
LOC100742548	54550.7	-0.795497	0.429707	-1.85126	0.0641328	0.407952
LOC100743377	950.413	0.718499	0.388436	1.84972	0.0643534	0.407952
LOC100749122	90.954	1.45836	0.78783	1.85111	0.0641543	0.407952
LOC100749321	2306.82	0.513081	0.277791	1.847	0.0647467	0.407952
LOC100740536	1070.86	-0.741533	0.401662	-1.84616	0.064869	0.407952
LOC100745136	537.028	1.31914	0.712559	1.85127	0.0641307	0.407952
LOC100745942	589.129	-0.603783	0.326645	-1.84844	0.0645392	0.407952
LOC100745700	762.676	-0.377323	0.2041	-1.84872	0.0644986	0.407952
LOC100741146	1257.26	-0.694131	0.375271	-1.84968	0.0643597	0.407952
LOC100749568	1414.34	-0.640924	0.345879	-1.85303	0.0638782	0.407952
LOC100748227	30.8778	0.79426	0.430089	1.84673	0.0647859	0.407952
LOC100742840	165.099	-0.581063	0.314206	-1.8493	0.0644142	0.407952
LOC100744381	269.831	0.620456	0.335867	1.84733	0.0646994	0.407952
LOC100743804	42.802	0.943666	0.509336	1.85274	0.0639201	0.407952
LOC100741759	281.575	-0.465569	0.25174	-1.84941	0.0643988	0.407952
LOC100744384	1962.47	-0.643865	0.347966	-1.85036	0.0642611	0.407952
LOC100748547	1658.13	0.221316	0.119877	1.84619	0.0648647	0.407952
LOC100740073	577.823	-0.764205	0.41404	-1.84573	0.0649319	0.407952
LOC100743690	3676.03	-0.712585	0.384353	-1.85398	0.0637414	0.407952
LOC100745074	1401.73	-0.385419	0.208059	-1.85245	0.0639609	0.407952
LOC100749704	174.027	0.516392	0.279865	1.84515	0.065016	0.407964
LOC100746959	299.016	-0.514397	0.27884	-1.84477	0.0650707	0.407964
LOC105680367	2427.45	1.11571	0.604755	1.8449	0.0650526	0.407964
LOC100741627	333.442	0.584276	0.316754	1.84458	0.0650992	0.407964
LOC100743269	1606.36	0.84353	0.457447	1.844	0.0651838	0.407964
LOC100746898	186.225	-0.537807	0.291601	-1.84433	0.0651356	0.407964
LOC100749496	23.0215	-1.0921	0.592199	-1.84414	0.0651633	0.407964
LOC100740455	2575.95	-0.567597	0.307877	-1.84358	0.0652439	0.408136
LOC100745560	677.011	-0.541298	0.293722	-1.84289	0.0653444	0.408313
LOC100746128	1402.52	-0.521054	0.282765	-1.84271	0.0653708	0.408313
LOC100744966	770.037	-0.414771	0.225039	-1.8431	0.065314	0.408313
LOC100743658	2154.36	-0.426285	0.231386	-1.84231	0.0654294	0.408474
LOC100742693	71.738	-0.443323	0.240696	-1.84184	0.0654992	0.408704
LOC117151310	3.13223	-1.75998	0.95601	-1.84096	0.0656277	0.408743
LOC100746916	558.586	-0.646756	0.351456	-1.84022	0.0657359	0.408743
LOC100743773	479.821	0.606138	0.32949	1.83963	0.0658228	0.408743
LOC100744402	2030.93	0.652372	0.354635	1.83956	0.0658333	0.408743
LOC100748838	741.395	0.912612	0.495947	1.84014	0.0657476	0.408743
[truncated: 10,953 more rows]

## Sheet: BoccNosImd
DESeq2 results including read counts from all B. occidentaliscolonies (control vs. Nos. + Imid. treatment comparison)
	baseMean	log2FoldChange	lfcSE	stat	pvalue	padj
LOC105680384	7.24784	-22.4865	3.17995	-7.07135	1.53435e-12	1.61276e-08
LOC105681244	12.4834	23.5619	4.20754	5.59992	2.14457e-08	8.21706e-05
LOC117151807	7.62182	18.3329	3.28289	5.58439	2.34527e-08	8.21706e-05
LOC100750129	2942.71	-1.7694	0.332384	-5.32337	1.01864e-07	0.000267673
LOC100748785	95459.7	-7.60028	1.57599	-4.82255	1.41735e-06	0.00226847
LOC105681810	82.4417	1.39278	0.286843	4.85556	1.20049e-06	0.00226847
LOC100742489	98.3481	20.5933	4.28152	4.80981	1.51073e-06	0.00226847
LOC100741500	111884	-7.00257	1.51957	-4.60827	4.06038e-06	0.00426787
LOC100744659	837.106	-3.27892	0.705485	-4.64775	3.35576e-06	0.00426787
LOC105680880	21.1732	4.74405	1.02847	4.61274	3.97395e-06	0.00426787
LOC105680379	4820.88	9.017	1.97594	4.56339	5.03341e-06	0.00480965
LOC100749544	25385.9	-2.01599	0.450854	-4.47149	7.76781e-06	0.00680395
LOC100744531	464.704	1.50322	0.338129	4.44571	8.76002e-06	0.00708281
LOC105682176	7.35175	18.5566	4.23598	4.38072	1.18288e-05	0.00888093
LOC105680433	225.128	1.18604	0.273617	4.33468	1.45973e-05	0.00920435
LOC100744219	26.7683	-2.66366	0.615113	-4.33036	1.48867e-05	0.00920435
LOC100744819	142.326	-2.51835	0.580703	-4.33673	1.44616e-05	0.00920435
LOC100746378	329.742	-1.06069	0.246214	-4.30802	1.64726e-05	0.00961908
LOC105681032	405.675	-1.25873	0.305715	-4.11735	3.8325e-05	0.0212018
LOC100746370	9991.36	-2.70424	0.669861	-4.03702	5.41351e-05	0.0284507
LOC100744762	212024	-1.62115	0.403157	-4.02113	5.79203e-05	0.0289905
LOC100744995	1754.18	-3.07428	0.776822	-3.95751	7.57359e-05	0.0327023
LOC100749911	281.383	-2.91817	0.740927	-3.93854	8.198e-05	0.0327023
LOC100746492	187.887	1.05929	0.270007	3.92319	8.73855e-05	0.0327023
LOC100746968	31.4032	-1.70601	0.43659	-3.90758	9.32238e-05	0.0327023
LOC100743828	102.436	-2.97908	0.757819	-3.93112	8.45504e-05	0.0327023
LOC100746739	5609.29	-1.33849	0.338555	-3.95354	7.70018e-05	0.0327023
LOC100746894	1279.27	-2.32127	0.594939	-3.90169	9.5524e-05	0.0327023
LOC105681063	3726.22	1.62935	0.417851	3.89936	9.64487e-05	0.0327023
LOC100742325	2293.94	-1.84736	0.468458	-3.94349	8.03039e-05	0.0327023
LOC100742002	17589.4	-2.98067	0.760765	-3.91799	8.92917e-05	0.0327023
LOC100749164	196.066	1.10792	0.284703	3.89151	9.96231e-05	0.0327231
LOC112213108	82.9545	-1.8061	0.465303	-3.88155	0.000103793	0.0330596
LOC100742533	9448.93	-1.4083	0.364541	-3.86321	0.000111909	0.0336079
LOC100740356	1888.35	-1.49829	0.387411	-3.86744	0.000109984	0.0336079
LOC100742856	4206.98	-1.27841	0.332814	-3.84121	0.000122429	0.035746
LOC117151320	103.196	2.68285	0.700313	3.83093	0.000127659	0.0362656
LOC112212197	131.584	2.46855	0.64957	3.80029	0.00014453	0.0372727
LOC100749872	3441.25	-1.45104	0.381907	-3.79945	0.000145019	0.0372727
LOC100741875	5168.76	5.87711	1.54709	3.79882	0.000145389	0.0372727
LOC100744593	33989.3	-1.50352	0.395421	-3.80232	0.000143345	0.0372727
LOC100747751	19055.7	-2.06786	0.548835	-3.76773	0.00016474	0.0375215
LOC100740850	35.1608	3.73751	0.992044	3.76749	0.000164899	0.0375215
LOC100743818	17.1285	1.87559	0.495537	3.78497	0.00015373	0.0375215
LOC100746259	13100.6	-1.08613	0.287064	-3.78356	0.0001546	0.0375215
LOC100741823	109.818	-5.1289	1.36292	-3.76316	0.000167778	0.0375215
LOC105680986	256.08	-4.89277	1.29667	-3.77334	0.000161076	0.0375215
LOC100744706	21127.3	-1.5281	0.40742	-3.75067	0.000176359	0.038619
LOC100745774	7909.35	6.45535	1.72506	3.74211	0.000182482	0.0391443
LOC100747959	6466.11	-1.32609	0.355416	-3.73108	0.000190659	0.0400802
LOC100740217	9085.74	-0.986	0.265395	-3.71522	0.000203027	0.0418435
LOC112212031	150.86	-2.41576	0.656532	-3.67958	0.000233622	0.0428509
LOC105680315	22128.5	-2.65678	0.724483	-3.66714	0.000245281	0.0428509
LOC100741216	327.451	0.598802	0.16324	3.66824	0.000244229	0.0428509
LOC100747084	10.1777	-2.31487	0.627308	-3.69016	0.000224115	0.0428509
LOC100740046	25598.2	-1.86477	0.506061	-3.68486	0.000228824	0.0428509
LOC100743748	12195.1	-1.38177	0.376652	-3.66857	0.000243911	0.0428509
LOC100743559	69.1773	0.897816	0.245063	3.66361	0.000248683	0.0428509
LOC100749099	3257.7	-1.8257	0.494307	-3.69345	0.000221235	0.0428509
LOC100747468	391.655	-0.620737	0.168382	-3.68648	0.000227373	0.0428509
LOC100747145	9.77929	5.31385	1.43849	3.69404	0.000220717	0.0428509
LOC100744286	15.5736	2.30894	0.632889	3.64826	0.000264023	0.0440499
LOC105681633	19.7305	2.18578	0.598707	3.65083	0.000261397	0.0440499
LOC112213491	97.0232	1.27867	0.351068	3.64224	0.000270274	0.0443883
LOC100742459	1501.65	-1.39513	0.385789	-3.6163	0.00029884	0.0446826
LOC100749989	1151.68	-1.3294	0.366978	-3.62256	0.000291699	0.0446826
LOC105681061	15667.3	1.60645	0.44454	3.61373	0.000301823	0.0446826
LOC100748376	3250.65	-1.05721	0.291334	-3.62887	0.000284666	0.0446826
LOC105681457	55.745	1.26056	0.3482	3.62023	0.000294339	0.0446826
LOC100746401	3122.75	1.06387	0.294203	3.61611	0.000299058	0.0446826
LOC100746163	151514	-1.33535	0.368259	-3.62613	0.000287704	0.0446826
LOC100743549	3334.82	-2.12354	0.588618	-3.60767	0.000308953	0.0450951
LOC100749608	112.15	-4.28966	1.1902	-3.60414	0.000313191	0.0450951
LOC100748211	1247.84	0.499014	0.138594	3.60054	0.000317553	0.0451054
LOC100745182	154.288	1.43952	0.402495	3.57648	0.000348249	0.0488059
LOC100745209	1498.44	-0.498736	0.13966	-3.57107	0.000355527	0.0491703
LOC100748683	2364.65	-0.572385	0.160602	-3.56398	0.000365269	0.0492224
LOC105680778	27.8494	1.78086	0.49949	3.56535	0.000363365	0.0492224
LOC100743002	9041.4	-1.81952	0.511339	-3.55835	0.000373191	0.0494183
LOC100748553	146.857	1.23658	0.348353	3.5498	0.000385529	0.0494183
LOC100747997	225327	-1.84039	0.517576	-3.55579	0.000376838	0.0494183
LOC100744768	549.369	1.45644	0.409928	3.55293	0.000380972	0.0494183
LOC112212565	75.033	1.07214	0.302372	3.54576	0.000391477	0.049576
LOC100745651	32429	6.91798	1.95669	3.53555	0.000406928	0.0509193
LOC100750103	1237.69	0.709211	0.201261	3.52384	0.000425341	0.0512891
LOC112212514	82.5622	0.965634	0.273527	3.5303	0.000415083	0.0512891
LOC100744145	320.891	-2.38297	0.677304	-3.51832	0.000434281	0.0512891
LOC100744982	2119.71	-0.922367	0.262097	-3.51918	0.000432881	0.0512891
LOC105681835	2645.61	-1.51827	0.431006	-3.52262	0.000427298	0.0512891
LOC100747381	531.012	-0.430466	0.122784	-3.50588	0.000455108	0.0531516
LOC100746497	2269.15	-1.41197	0.40363	-3.49818	0.000468438	0.0541072
LOC100743168	2200.11	-1.48241	0.426605	-3.47491	0.000511031	0.055354
LOC100748120	74574.9	-1.64214	0.471934	-3.47961	0.000502149	0.055354
LOC100748838	741.395	1.72051	0.495602	3.47157	0.00051743	0.055354
LOC100748812	240.202	-2.18545	0.629338	-3.47262	0.000515397	0.055354
LOC100742346	177360	-1.33469	0.383562	-3.47973	0.000501913	0.055354
LOC100743077	319.744	0.821022	0.235436	3.48724	0.000488039	0.055354
LOC100748471	365.827	2.03734	0.586538	3.47351	0.000513706	0.055354
LOC100743922	5307.47	-1.07008	0.308422	-3.46953	0.000521363	0.055354
LOC100747358	455.701	-1.23835	0.35903	-3.44915	0.000562347	0.0588617
LOC105680532	2211.65	-1.26543	0.367048	-3.4476	0.0005656	0.0588617
LOC100744004	5393.03	-1.45976	0.425254	-3.43268	0.000597645	0.0592627
LOC100743867	720.52	-1.048	0.30498	-3.43631	0.000589704	0.0592627
LOC117152040	8.92421	2.27728	0.663327	3.43312	0.000596668	0.0592627
LOC105681326	1738.53	-2.8505	0.829006	-3.43846	0.000585033	0.0592627
LOC100740676	3010.82	-1.53321	0.44636	-3.43491	0.000592752	0.0592627
LOC112212616	73.7428	0.911817	0.266402	3.42271	0.000620002	0.0609051
LOC112212268	129.25	1.37466	0.404549	3.39801	0.000678785	0.0616279
LOC100743487	42.5022	1.1048	0.323897	3.41096	0.000647349	0.0616279
LOC105680231	2315.8	-1.37657	0.403677	-3.41008	0.000649441	0.0616279
LOC100749347	2426.32	-0.941269	0.276701	-3.40176	0.000669541	0.0616279
LOC100742295	579.887	-0.864411	0.25429	-3.39931	0.000675562	0.0616279
LOC100744419	10.703	-2.23699	0.654682	-3.41692	0.000633343	0.0616279
LOC100748698	307.135	-0.513123	0.15114	-3.39503	0.000686212	0.0616279
LOC100749011	343.989	0.567882	0.167474	3.39086	0.000696731	0.0616279
LOC100747338	11.5881	2.59107	0.764222	3.39047	0.000697718	0.0616279
LOC100741986	933.524	-0.629112	0.185325	-3.39464	0.000687184	0.0616279
LOC100746899	2889.19	0.392111	0.115427	3.39705	0.000681164	0.0616279
LOC112213602	67.5369	1.07689	0.317234	3.39464	0.000687201	0.0616279
LOC100747652	1615.02	-1.59967	0.472136	-3.38816	0.000703627	0.0616319
LOC100745542	44.0648	1.19322	0.352451	3.38548	0.000710529	0.0617221
LOC117151634	46.33	-1.2852	0.380147	-3.38079	0.000722779	0.0622715
LOC105680541	4746.33	-2.11506	0.626114	-3.37808	0.000729934	0.0623768
LOC100745541	1515.94	-1.06939	0.317159	-3.37176	0.000746882	0.0631214
LOC100749218	638.717	-1.02727	0.304793	-3.37038	0.000750658	0.0631214
LOC105680658	8844.7	-1.07265	0.318871	-3.3639	0.000768488	0.0632692
LOC100740151	737.866	-2.47407	0.734874	-3.36665	0.000760859	0.0632692
LOC100748738	495.578	0.913836	0.271717	3.36319	0.000770475	0.0632692
LOC100748355	23.3957	-2.30362	0.686015	-3.35798	0.000785146	0.0639244
LOC100745978	3617.09	-1.17978	0.351537	-3.35606	0.000790617	0.0639244
LOC105680659	2460.27	-1.44839	0.432912	-3.3457	0.000820758	0.0653808
LOC100747748	327.107	-1.26006	0.376869	-3.3435	0.00082729	0.0653808
LOC100748035	1270.46	-1.35816	0.40609	-3.34448	0.000824375	0.0653808
LOC100747086	23059.3	-1.39592	0.417837	-3.34083	0.000835285	0.06552
LOC100744030	247.536	1.65939	0.497653	3.33444	0.000854709	0.066547
LOC100749241	1765.93	-1.63171	0.490566	-3.32618	0.000880438	0.0679118
LOC100747577	12.4387	1.66697	0.501392	3.32469	0.00088516	0.0679118
LOC105680573	18.0598	3.58708	1.0805	3.31984	0.000900679	0.0681082
LOC112213765	57.3766	2.06642	0.622259	3.32083	0.000897501	0.0681082
LOC105681014	82.7098	1.39189	0.419556	3.31752	0.000908202	0.0681865
LOC100741368	50.6685	1.3735	0.414853	3.31081	0.000930278	0.0682141
LOC100741486	1144.33	1.89433	0.573091	3.30546	0.000948216	0.0682141
LOC100741527	2460.27	-2.07673	0.628179	-3.30596	0.000946515	0.0682141
LOC100743175	2688.16	-0.466492	0.140872	-3.31146	0.000928111	0.0682141
LOC100740531	776.816	1.6377	0.495814	3.30306	0.000956357	0.0682141
LOC117151514	18.7227	1.44068	0.435393	3.30891	0.000936604	0.0682141
LOC100749299	6770.99	4.27735	1.29544	3.30185	0.000960488	0.0682141
LOC112213933	15.5844	2.06929	0.624587	3.31305	0.000922841	0.0682141
LOC100744515	4516.52	-0.638317	0.193754	-3.29447	0.000986064	0.0690441
LOC105680236	568.171	0.685086	0.20829	3.28909	0.00100511	0.0690441
LOC100742906	51.8056	1.00723	0.306573	3.28546	0.00101816	0.0690441
LOC100742669	354.2	-0.840244	0.255419	-3.28968	0.00100303	0.0690441
LOC100743633	10434.3	-0.793708	0.241299	-3.28931	0.00100432	0.0690441
LOC100741357	1107.96	-0.995825	0.302193	-3.29532	0.00098308	0.0690441
LOC100743119	1901.35	-1.2856	0.391199	-3.28632	0.00101507	0.0690441
LOC117151845	16.9001	2.04502	0.624197	3.27624	0.001052	0.0695447
LOC100745736	785.835	1.09686	0.334547	3.27863	0.00104312	0.0695447
LOC100746279	904.844	-0.835531	0.254968	-3.277	0.00104915	0.0695447
LOC105682029	59.8988	3.1284	0.954427	3.27778	0.00104627	0.0695447
LOC100747606	473.131	-1.17755	0.359809	-3.27271	0.00106521	0.0699387
LOC100741190	433.763	-1.02997	0.314869	-3.27111	0.00107127	0.0699387
LOC105680568	108.175	-4.0334	1.23528	-3.26517	0.00109399	0.0701152
LOC100747686	7731.88	-1.0059	0.307956	-3.26636	0.00108939	0.0701152
LOC100741508	117.569	-1.99497	0.610482	-3.26786	0.00108365	0.0701152
LOC100743808	27364.4	-1.0145	0.310911	-3.26301	0.00110236	0.0702239
LOC100743454	3183.55	-1.11714	0.342816	-3.25871	0.00111919	0.0708666
LOC100745212	40912.3	-1.42768	0.438556	-3.25543	0.00113222	0.0712623
LOC100748676	3784.42	-1.19532	0.368135	-3.24696	0.00116645	0.0720254
LOC105680238	67.3229	1.85813	0.572497	3.24567	0.00117176	0.0720254
LOC100750149	2727.47	-1.17603	0.362007	-3.24864	0.00115959	0.0720254
LOC100745797	2479.43	-0.748796	0.230633	-3.2467	0.00116751	0.0720254
LOC100747955	3664.75	-1.37001	0.424374	-3.22831	0.00124526	0.0744125
LOC100741789	419.448	1.02951	0.318919	3.22814	0.00124599	0.0744125
LOC100741261	12029.4	-1.37329	0.425113	-3.23042	0.00123607	0.0744125
LOC117151960	41.5967	1.30604	0.403868	3.23384	0.00122138	0.0744125
LOC100742351	28.3601	1.58512	0.490547	3.23133	0.00123216	0.0744125
LOC100746159	1902.27	-0.496326	0.153852	-3.22601	0.0012553	0.0745452
LOC100748477	241.631	-2.42625	0.75345	-3.22018	0.00128109	0.075649
LOC112212193	53.9983	2.39584	0.746759	3.20832	0.00133515	0.0775347
LOC100749018	1077.5	-1.20681	0.375955	-3.21	0.00132736	0.0775347
LOC100749332	745.256	-0.959502	0.29906	-3.20839	0.0013348	0.0775347
LOC100746963	295.169	0.929325	0.290316	3.20108	0.00136915	0.0790721
LOC100746308	828.501	-0.965444	0.30218	-3.19493	0.00139863	0.0803335
LOC100741749	1114.2	-0.859628	0.269294	-3.19215	0.00141219	0.0806714
LOC100744016	2378.12	-1.42474	0.447377	-3.18465	0.00144929	0.080769
LOC100747681	60.2025	1.70084	0.534331	3.18312	0.00145697	0.080769
LOC100750120	4174.49	-1.13247	0.355587	-3.18479	0.0014486	0.080769
LOC100744298	27.9456	-2.97788	0.934906	-3.18522	0.00144642	0.080769
LOC100742319	3865.36	4.51063	1.41731	3.18252	0.00146001	0.080769
LOC112213794	2728.25	-0.805238	0.252825	-3.18496	0.00144773	0.080769
LOC100743695	6346.84	-1.38319	0.435295	-3.17759	0.00148507	0.0817254
LOC100741779	485.629	3.90295	1.22954	3.17432	0.00150189	0.0822206
LOC100743489	5215.1	-0.669942	0.211474	-3.16796	0.00153513	0.082836
LOC100743217	202.284	-0.791259	0.249727	-3.1685	0.0015323	0.082836
LOC100743060	223.487	-0.905424	0.286764	-3.15738	0.00159194	0.082836
LOC100745729	3739.41	-1.30432	0.412296	-3.16356	0.00155854	0.082836
LOC112212341	258.91	-1.49602	0.473777	-3.15764	0.00159052	0.082836
LOC100745783	3108.97	-1.23162	0.390035	-3.1577	0.00159018	0.082836
LOC100743190	9800.43	-0.910058	0.288156	-3.15821	0.0015874	0.082836
LOC117152239	77.2876	1.14266	0.361175	3.16373	0.00155761	0.082836
LOC112214019	36.8814	1.93524	0.612282	3.1607	0.00157388	0.082836
LOC100747508	6297.62	-1.3378	0.423123	-3.16174	0.00156832	0.082836
LOC100741170	1311.9	-0.46751	0.148291	-3.15266	0.00161791	0.0837729
LOC100745727	707.414	0.497556	0.158068	3.14774	0.0016454	0.084365
LOC100749992	1957.41	-1.00227	0.318408	-3.14774	0.00164538	0.084365
LOC100746200	309.465	-0.583208	0.185707	-3.14047	0.00168676	0.0845105
LOC100740453	597.675	-0.509707	0.162578	-3.13516	0.00171761	0.0845105
LOC117151262	22.9892	2.25035	0.717337	3.13708	0.00170638	0.0845105
LOC105680462	22.8744	4.02747	1.28223	3.141	0.00168374	0.0845105
LOC105680514	36.7973	-1.25772	0.401232	-3.13465	0.0017206	0.0845105
LOC100743548	1403.57	-1.51011	0.481704	-3.13494	0.0017189	0.0845105
LOC117151112	35.1604	1.98382	0.632126	3.13834	0.00169909	0.0845105
LOC100749733	628.547	1.09751	0.350063	3.13518	0.00171746	0.0845105
LOC100745153	357.323	-1.95362	0.621992	-3.1409	0.00168427	0.0845105
LOC100746533	597.872	-0.530794	0.169516	-3.13123	0.00174075	0.0846836
LOC100740135	3008.53	1.51234	0.483365	3.12877	0.00175541	0.0846836
LOC100741029	938.982	-1.11716	0.357079	-3.12861	0.00175635	0.0846836
LOC100750058	995.012	-1.1011	0.351701	-3.13078	0.00174345	0.0846836
LOC100749790	52.5566	1.06546	0.34094	3.12505	0.00177773	0.0853227
LOC100749590	45.858	-1.69114	0.541686	-3.12199	0.00179631	0.0858229
LOC100750192	285.451	-0.501753	0.160883	-3.11874	0.00181627	0.0863353
LOC117151569	67.6232	1.0684	0.342728	3.11733	0.00182498	0.0863353
LOC100742104	3252.75	-1.07383	0.34459	-3.11625	0.00183168	0.0863353
LOC100741690	80.84	1.09305	0.351513	3.10957	0.00187359	0.0869633
LOC100749558	6900.21	-1.6923	0.544488	-3.10807	0.00188316	0.0869633
LOC100748109	42477.8	-1.18123	0.380082	-3.10784	0.00188462	0.0869633
LOC117152381	41.2665	1.06776	0.343501	3.10846	0.00188062	0.0869633
LOC100743166	2203.27	-1.40917	0.453464	-3.10756	0.00188637	0.0869633
LOC100742146	54888	-0.848301	0.273272	-3.10424	0.00190771	0.0873523
LOC112213031	9.23337	4.17261	1.34497	3.10238	0.00191974	0.0873523
LOC100742484	1130.78	-2.41807	0.779344	-3.1027	0.00191761	0.0873523
LOC100749650	459.02	-1.0681	0.345414	-3.09222	0.00198662	0.090006
LOC100748404	207.438	-1.44433	0.46735	-3.09047	0.0019984	0.0901508
LOC100748554	609.462	1.06141	0.343671	3.08845	0.00201207	0.0903797
LOC100750100	501.98	0.716982	0.234916	3.05208	0.00227264	0.0904303
LOC112212266	98.2216	1.06522	0.349329	3.04934	0.00229343	0.0904303
LOC100744955	305.455	-0.859678	0.281261	-3.05651	0.00223927	0.0904303
LOC112212917	201.208	1.70631	0.55636	3.06692	0.00216277	0.0904303
LOC100740324	29.2781	1.09868	0.358152	3.06763	0.00215763	0.0904303
LOC100748515	414.186	1.57618	0.515178	3.05949	0.00221717	0.0904303
LOC100745122	3612.03	-1.15552	0.377436	-3.0615	0.00220228	0.0904303
LOC100747878	160360	-1.46344	0.479304	-3.05325	0.00226377	0.0904303
LOC100749905	360.847	1.33461	0.435642	3.06354	0.00218732	0.0904303
LOC100743779	83.2145	1.23077	0.402279	3.0595	0.00221709	0.0904303
LOC100747124	200.159	-1.21686	0.396468	-3.06926	0.00214592	0.0904303
LOC100741818	572.883	-0.559231	0.181425	-3.08243	0.00205319	0.0904303
LOC100749402	41.6963	1.1057	0.359166	3.07852	0.00208034	0.0904303
LOC100746727	101.224	0.815935	0.266755	3.05874	0.00222268	0.0904303
LOC117151485	221.059	1.57373	0.51572	3.05151	0.0022769	0.0904303
LOC100744019	35.1648	2.66836	0.871383	3.06222	0.00219705	0.0904303
LOC100741544	4344.05	-1.70359	0.556798	-3.05962	0.00221618	0.0904303
LOC100740218	160.885	0.962541	0.311899	3.08607	0.0020282	0.0904303
LOC105680803	56.0947	0.867648	0.28422	3.05273	0.00226769	0.0904303
LOC100744613	2830.07	-1.46779	0.476468	-3.08057	0.00206606	0.0904303
LOC100740950	670.831	-0.402364	0.131208	-3.06661	0.00216501	0.0904303
LOC117151834	31.7255	1.34322	0.440563	3.04886	0.00229711	0.0904303
LOC100747853	230.176	-1.12854	0.366449	-3.07968	0.00207225	0.0904303
LOC100741310	1971.21	1.18491	0.388492	3.05001	0.0022883	0.0904303
LOC100741355	596.96	1.15604	0.375555	3.07823	0.00208235	0.0904303
LOC112213353	22.5088	-2.48034	0.806357	-3.07598	0.00209812	0.0904303
LOC100745585	74.9887	1.36055	0.445162	3.05631	0.00224078	0.0904303
LOC100743358	639.083	-0.765995	0.251109	-3.05045	0.00228502	0.0904303
LOC100743954	893.127	-0.530554	0.173903	-3.05085	0.00228192	0.0904303
LOC100745994	1855.98	-0.932547	0.304427	-3.06329	0.00218918	0.0904303
LOC105681506	43.1349	0.906292	0.296301	3.05869	0.00222308	0.0904303
LOC100743648	5402.28	-1.27549	0.416131	-3.06511	0.00217591	0.0904303
LOC100747829	6879.32	-0.893083	0.292569	-3.05256	0.00226902	0.0904303
LOC105682181	15.9532	2.42954	0.79771	3.04564	0.00232188	0.0910645
LOC100749062	354.72	-0.896275	0.294407	-3.04434	0.00233191	0.0911177
LOC100745803	1298.99	0.515796	0.169502	3.04301	0.00234223	0.0911823
LOC100742538	866.109	-1.08949	0.358335	-3.04043	0.00236241	0.0916285
LOC100747042	7408.58	-1.48665	0.48917	-3.03913	0.00237263	0.0916866
LOC100747075	3633.2	-1.17877	0.388077	-3.03747	0.00238571	0.0918543
LOC100747832	21861.5	-1.17602	0.387318	-3.03631	0.00239493	0.0918728
LOC100746797	41.2009	1.02526	0.338601	3.02794	0.00246229	0.0921188
LOC100743770	23916.9	-1.2277	0.406204	-3.02237	0.00250804	0.0921188
LOC100749709	133.018	-1.50254	0.49763	-3.01939	0.00253281	0.0921188
LOC100741095	3863.34	-1.14484	0.378103	-3.02785	0.00246303	0.0921188
LOC100742701	797.242	-0.438582	0.145001	-3.02468	0.00248899	0.0921188
LOC100747765	1205.1	-1.17397	0.387608	-3.02875	0.0024557	0.0921188
LOC100743018	814.206	-1.40966	0.466504	-3.02175	0.00251321	0.0921188
LOC100746339	56.9608	1.55457	0.514324	3.02255	0.00250654	0.0921188
LOC105680871	41.9461	-2.64832	0.8764	-3.02182	0.0025126	0.0921188
LOC100745787	1694.78	0.604948	0.200249	3.02097	0.00251964	0.0921188
LOC100743753	243.876	-0.887581	0.293061	-3.02866	0.00245644	0.0921188
LOC100749722	356.825	-0.597123	0.197703	-3.02031	0.00252517	0.0921188
LOC100744141	742.336	1.83338	0.607166	3.01957	0.00253134	0.0921188
LOC100746272	20.6467	3.49655	1.15598	3.02476	0.00248833	0.0921188
LOC100742483	1343.62	0.952184	0.313858	3.03381	0.0024149	0.0921188
LOC100748541	1384.56	-0.839472	0.278423	-3.0151	0.00256898	0.0931124
LOC112214046	11.7257	-2.4004	0.79734	-3.01051	0.0026081	0.093244
LOC100742468	106.89	1.19055	0.395445	3.01067	0.00260675	0.093244
LOC100740593	8503.93	5.0011	1.65982	3.01304	0.00258642	0.093244
LOC100745031	747.652	0.503517	0.16718	3.01183	0.00259676	0.093244
LOC100749224	6587.55	-0.784744	0.26197	-2.99555	0.00273951	0.0942321
LOC100748563	393.491	-0.594457	0.198444	-2.99559	0.00273911	0.0942321
LOC100747553	381.84	-0.648972	0.21672	-2.99452	0.00274881	0.0942321
LOC117151263	67.2074	2.01022	0.671327	2.99439	0.00274994	0.0942321
LOC100741493	69.1596	1.32996	0.442989	3.00225	0.00267996	0.0942321
LOC100749398	1701.63	-0.338837	0.113023	-2.99794	0.00271811	0.0942321
LOC105680632	16.4154	1.61028	0.537979	2.9932	0.00276073	0.0942321
LOC100744542	443.372	-1.29908	0.432749	-3.00192	0.00268287	0.0942321
LOC100745260	42.4244	0.894311	0.298356	2.99746	0.00272237	0.0942321
LOC100744422	12613.4	-0.979151	0.326661	-2.99746	0.00272242	0.0942321
LOC100744329	8307.64	1.33227	0.443392	3.00473	0.00265814	0.0942321
LOC100746147	761.757	-1.29666	0.433212	-2.99314	0.00276125	0.0942321
LOC100742990	569.721	-0.946857	0.315116	-3.00479	0.00265766	0.0942321
LOC100748465	425.9	1.6509	0.550627	2.99822	0.00271558	0.0942321
LOC100745733	819.941	-0.453736	0.151681	-2.99139	0.00277709	0.0944661
LOC105680572	206.557	-2.0711	0.692595	-2.99035	0.00278661	0.0944841
LOC100740522	1891.44	0.826116	0.276357	2.98931	0.00279606	0.0944995
LOC100743815	718.309	-0.5487	0.183619	-2.98826	0.00280571	0.0945219
LOC100742587	1235.21	-1.15891	0.388324	-2.98438	0.00284152	0.0948917
LOC100741678	3885.22	0.763849	0.255907	2.98487	0.00283702	0.0948917
LOC100742605	341.573	-0.979821	0.328343	-2.98414	0.00284377	0.0948917
LOC100745183	1723.18	-0.850965	0.285501	-2.9806	0.0028768	0.0956901
LOC100750116	664.161	1.23625	0.415495	2.97536	0.00292647	0.0970351
LOC100741512	653.707	-0.964406	0.324264	-2.97414	0.00293815	0.097116
LOC100741974	5429.66	-1.07197	0.361044	-2.9691	0.00298674	0.0975672
LOC100750114	783.418	-0.908309	0.305944	-2.96887	0.00298893	0.0975672
LOC100740098	4003.17	-0.766368	0.25796	-2.97088	0.0029695	0.0975672
LOC100747184	8691.71	-1.57716	0.531079	-2.96972	0.00298073	0.0975672
LOC100748870	46.487	1.44909	0.489043	2.96312	0.00304542	0.0987975
LOC112213828	70.4808	1.1196	0.377776	2.96366	0.00304001	0.0987975
LOC105682143	14267.1	1.36611	0.464764	2.93936	0.00328892	0.0990542
LOC100749150	1139.35	-0.840097	0.285308	-2.94452	0.00323453	0.0990542
LOC105681252	11316.8	0.674702	0.228999	2.94631	0.0032159	0.0990542
LOC100743846	2594.74	0.509019	0.171912	2.96092	0.00306722	0.0990542
LOC100745841	676.759	-0.80593	0.2743	-2.93813	0.003302	0.0990542
LOC100746245	564.753	-0.70497	0.239821	-2.93957	0.00328672	0.0990542
LOC100748913	6100.93	-1.3848	0.472236	-2.93244	0.00336313	0.0990542
LOC100744314	740.141	-0.424802	0.144817	-2.93337	0.00335306	0.0990542
LOC105682162	13.7448	2.42274	0.820361	2.95326	0.00314435	0.0990542
LOC100747313	258.62	-0.955288	0.323951	-2.94887	0.0031894	0.0990542
LOC100748873	14.2565	2.45644	0.837788	2.93205	0.00336732	0.0990542
LOC100746444	828.776	-0.490735	0.166692	-2.94396	0.00324037	0.0990542
LOC100745085	26880.7	-1.35458	0.459341	-2.94896	0.00318847	0.0990542
LOC117151319	63.2784	-1.23752	0.420945	-2.93987	0.00328349	0.0990542
LOC100747402	405.405	0.93016	0.314798	2.95479	0.00312884	0.0990542
LOC100742704	1759.78	-0.759403	0.258131	-2.94193	0.00326174	0.0990542
LOC100746332	360.226	-0.716129	0.243398	-2.94222	0.00325871	0.0990542
LOC100741739	859.617	1.05698	0.357331	2.95798	0.00309659	0.0990542
LOC100749289	4779.9	-1.3395	0.453414	-2.95426	0.00313418	0.0990542
LOC100748728	41.713	1.0381	0.354123	2.93146	0.00337374	0.0990542
LOC100744178	199.985	-1.65225	0.562197	-2.93892	0.00329356	0.0990542
LOC112213002	721.866	0.988796	0.337009	2.93404	0.00334586	0.0990542
LOC100742987	411.171	-0.564462	0.191012	-2.95511	0.00312553	0.0990542
LOC100741826	468.292	-0.647211	0.219589	-2.94738	0.00320483	0.0990542
LOC100744815	74.4076	1.28178	0.436172	2.93872	0.00329575	0.0990542
LOC100749568	1414.34	-1.01951	0.346032	-2.94628	0.00321624	0.0990542
LOC100740666	1017.29	0.545788	0.186042	2.93368	0.00334974	0.0990542
LOC100741153	7300.78	-1.1162	0.380403	-2.93425	0.00334355	0.0990542
LOC100743802	1571.66	-0.872703	0.29696	-2.93879	0.00329497	0.0990542
LOC100744380	1088.48	-1.25606	0.428222	-2.9332	0.00335487	0.0990542
LOC105681575	2088.22	-0.842494	0.28612	-2.94454	0.00323432	0.0990542
LOC100743686	2963.53	-0.681017	0.232221	-2.93262	0.00336111	0.0990542
LOC100743284	1934.09	-0.930134	0.316476	-2.93904	0.00329235	0.0990542
LOC100743691	1599.96	-1.05452	0.358413	-2.9422	0.00325893	0.0990542
LOC100749984	1773.34	-1.35068	0.461054	-2.92955	0.00339453	0.0993868
LOC100741997	9970.06	-0.851206	0.290892	-2.92619	0.0034314	0.100187
LOC112212808	15.2965	1.99538	0.684101	2.9168	0.00353647	0.100526
LOC100745696	955.223	0.752812	0.258112	2.91661	0.00353863	0.100526
LOC100749564	35696.8	-1.45381	0.497799	-2.92047	0.00349507	0.100526
LOC100743793	415.094	-1.07782	0.369509	-2.91691	0.00353521	0.100526
LOC117151804	78.6407	1.371	0.469125	2.92246	0.00347279	0.100526
LOC100749600	393.772	-1.6546	0.5673	-2.91662	0.00353842	0.100526
LOC100748535	1156.14	-1.18497	0.405591	-2.92159	0.00348253	0.100526
LOC100741195	1614.53	-0.574906	0.196691	-2.92289	0.00346797	0.100526
LOC100741717	5594.12	-1.65398	0.56594	-2.92253	0.00347199	0.100526
LOC112211975	459.914	-0.724271	0.248286	-2.91708	0.00353324	0.100526
LOC100748522	634.155	-1.2844	0.441369	-2.91004	0.0036138	0.101836
LOC100742026	112.129	0.834261	0.286639	2.91049	0.0036086	0.101836
LOC117151758	115.162	1.96548	0.675075	2.9115	0.00359696	0.101836
LOC100741889	5739.64	-0.841117	0.289982	-2.90058	0.00372473	0.104338
LOC100740213	362.268	0.662002	0.228213	2.9008	0.00372207	0.104338
LOC100746948	93.2165	-0.911694	0.314384	-2.89993	0.0037324	0.104338
LOC100745401	523.155	-0.608944	0.210202	-2.89695	0.00376807	0.105007
LOC100746832	2100.88	-0.519877	0.179499	-2.89627	0.00377628	0.105007
LOC100741450	3702.55	-1.27329	0.440643	-2.88962	0.00385712	0.105341
LOC100746724	4550.59	-1.20073	0.415235	-2.8917	0.00383163	0.105341
LOC100744804	3670.05	-1.14348	0.395127	-2.89394	0.00380437	0.105341
LOC100746270	270.289	-0.880954	0.30488	-2.88951	0.00385845	0.105341
LOC105681336	20.0642	3.87086	1.33836	2.89223	0.00382513	0.105341
LOC100742687	14270.7	-0.976107	0.337758	-2.88996	0.0038529	0.105341
LOC100746400	855.346	-0.93257	0.32231	-2.89339	0.00381107	0.105341
LOC100749813	4338.59	-1.00677	0.348559	-2.88838	0.00387235	0.105446
LOC100743530	1112.98	-0.798192	0.276438	-2.88742	0.00388416	0.105495
LOC100745422	551.617	0.934353	0.323945	2.8843	0.00392288	0.106272
LOC100746681	1736.34	-1.15575	0.400824	-2.88343	0.00393366	0.10629
LOC100746050	916.529	0.933304	0.32387	2.88172	0.00395507	0.106322
LOC100743372	1961.66	-1.21147	0.420309	-2.88234	0.00394735	0.106322
LOC100741816	30.2072	2.8835	1.00135	2.87962	0.00398156	0.106489
LOC100745532	1271.17	-1.25857	0.436966	-2.88024	0.00397367	0.106489
LOC100742666	9222.31	-0.764484	0.265828	-2.87586	0.00402932	0.10695
LOC100742552	749.363	-1.32559	0.460734	-2.87713	0.00401313	0.10695
LOC100743044	6030.15	-0.999922	0.347606	-2.8766	0.00401987	0.10695
LOC105680945	205.92	0.892923	0.310641	2.87446	0.00404725	0.10701
LOC100748174	292.825	-0.702533	0.244437	-2.87409	0.00405195	0.10701
LOC100741369	267.19	0.885512	0.308255	2.87266	0.00407033	0.107226
LOC100750168	462.433	-0.764625	0.266314	-2.87113	0.00409002	0.107475
LOC100741711	1531.34	-0.782295	0.272643	-2.8693	0.00411386	0.107618
LOC100747300	2821	-1.37069	0.477734	-2.86914	0.00411592	0.107618
LOC100743845	847.732	-0.689632	0.240445	-2.86815	0.00412879	0.107687
LOC100744703	4270.69	-1.3046	0.455021	-2.86711	0.00414233	0.107772
LOC100740787	659.742	-1.43343	0.50024	-2.86548	0.00416376	0.108062
LOC100741649	1933.28	-0.893674	0.312469	-2.86004	0.00423583	0.108068
LOC100740091	681.287	-0.941399	0.328763	-2.86346	0.0041904	0.108068
LOC100742830	1899.74	-0.58401	0.204197	-2.86003	0.00423596	0.108068
LOC100743560	927.593	-1.41059	0.49298	-2.86136	0.00421828	0.108068
LOC100747299	1987.83	-0.955303	0.333923	-2.86085	0.00422511	0.108068
LOC100747740	2764.1	-0.674617	0.235876	-2.86004	0.00423582	0.108068
LOC100749656	1250.22	-0.953629	0.333028	-2.86351	0.00418973	0.108068
LOC100741557	87.559	-0.567098	0.198347	-2.85913	0.00424811	0.108116
LOC105680305	15808.5	-1.58947	0.556388	-2.85677	0.00427982	0.108261
LOC100742586	3141.57	-0.623416	0.218268	-2.85619	0.00428757	0.108261
LOC100749634	991.941	-0.452655	0.158454	-2.8567	0.00428075	0.108261
LOC100742039	1488.75	-0.957563	0.335413	-2.85488	0.00430531	0.108261
LOC100741765	1280.6	-1.00386	0.35158	-2.85527	0.00429997	0.108261
LOC105681782	33.7252	1.32305	0.464039	2.85116	0.00435597	0.109139
LOC112213416	32.2696	-0.949569	0.333089	-2.8508	0.00436099	0.109139
LOC100746478	5810	-1.27642	0.448104	-2.84849	0.0043927	0.109248
LOC100745531	321.285	2.05562	0.722102	2.84671	0.00441731	0.109248
LOC105680900	53814.5	-1.19107	0.417971	-2.84966	0.0043766	0.109248
LOC100747575	1141.83	-1.3559	0.476219	-2.84723	0.0044102	0.109248
LOC100745516	75.8514	-1.0375	0.364378	-2.84733	0.00440879	0.109248
LOC105680333	3366.9	-0.761764	0.268067	-2.84169	0.00448745	0.110411
LOC100748134	1029.6	-0.701589	0.247008	-2.84035	0.00450635	0.110411
LOC100745304	154.98	0.686397	0.241492	2.84232	0.00447864	0.110411
LOC100740026	1253.18	-2.21715	0.780532	-2.84056	0.00450344	0.110411
LOC100740829	12127.3	-1.3137	0.462699	-2.83921	0.00452258	0.110551
LOC105680890	99.4681	-1.2426	0.437908	-2.83758	0.00454575	0.110793
LOC100745997	1737.1	-1.17632	0.414631	-2.83703	0.00455356	0.110793
LOC112212071	14140.2	1.28086	0.45397	2.82147	0.00478042	0.111101
LOC100748237	2274.08	-1.12989	0.399455	-2.82858	0.00467554	0.111101
LOC100745237	1310.93	-0.6076	0.21471	-2.82986	0.00465686	0.111101
LOC100742367	1402.51	-1.01687	0.359657	-2.82732	0.00469387	0.111101
LOC100742814	215.245	-0.965702	0.34226	-2.82155	0.00477924	0.111101
LOC100742047	1980.76	1.41128	0.498153	2.83304	0.00461082	0.111101
LOC100749512	836.266	-1.09938	0.389719	-2.82095	0.00478822	0.111101
LOC100748755	1290.04	1.16772	0.413404	2.82465	0.00473323	0.111101
LOC117151240	28.4199	3.01624	1.06861	2.82259	0.0047637	0.111101
LOC100749396	2032.87	-1.09551	0.387325	-2.82842	0.0046779	0.111101
LOC100748957	1286.09	-1.01688	0.360434	-2.82127	0.0047834	0.111101
LOC100742509	158.441	-1.16711	0.413477	-2.82266	0.00476266	0.111101
LOC100744734	7674.19	-1.35417	0.479392	-2.82477	0.00473148	0.111101
LOC117152062	276.453	0.825762	0.292245	2.82558	0.00471949	0.111101
LOC100748899	390.642	-2.50688	0.884625	-2.83383	0.00459938	0.111101
LOC100747821	2798.55	-0.570368	0.201533	-2.83015	0.0046526	0.111101
LOC100745347	642.608	-1.23034	0.434008	-2.83484	0.00458484	0.111101
LOC100748185	1660.3	-2.09842	0.741014	-2.83181	0.00462846	0.111101
LOC100747826	437.329	-0.754411	0.26717	-2.82371	0.00474716	0.111101
LOC105681786	33.1527	3.067	1.08259	2.83303	0.00461085	0.111101
LOC100742487	6695.04	-1.05028	0.372194	-2.82186	0.00477463	0.111101
LOC100750028	1211.26	-0.935515	0.331924	-2.81846	0.00482547	0.111171
LOC100746227	11104.9	-0.912572	0.32382	-2.81814	0.0048302	0.111171
LOC117152063	18.055	1.67897	0.595429	2.81977	0.00480581	0.111171
LOC105682019	489.308	-1.95679	0.694409	-2.81792	0.00483353	0.111171
LOC100740263	5319.94	-0.900569	0.319876	-2.81537	0.00487218	0.111812
LOC105680876	483.355	-0.500647	0.17787	-2.81468	0.00488265	0.111812
LOC105682167	18971	1.61176	0.573294	2.8114	0.00493267	0.112064
LOC100745247	99357.6	-1.25107	0.445173	-2.8103	0.00494947	0.112064
LOC100741334	11.4644	1.56905	0.558424	2.80978	0.00495752	0.112064
LOC100747327	637.877	-2.1009	0.747541	-2.81042	0.00494776	0.112064
LOC105681509	21505	-1.33073	0.473367	-2.8112	0.00493573	0.112064
LOC100750172	188.074	1.34201	0.477621	2.80977	0.00495764	0.112064
LOC100750183	1806.99	1.05985	0.377773	2.80551	0.0050237	0.112275
LOC100748201	4123.71	6.18776	2.20472	2.8066	0.0050068	0.112275
LOC100740766	748.52	-1.31065	0.466993	-2.80657	0.00500715	0.112275
LOC100745253	10.2332	1.67596	0.597126	2.80671	0.00500505	0.112275
LOC100746017	1986.11	-1.30515	0.465287	-2.80504	0.00503106	0.112275
LOC100749361	117.259	-1.27791	0.455535	-2.80528	0.00502724	0.112275
LOC100743558	2165.83	-0.922503	0.329108	-2.80303	0.00506242	0.112735
LOC100745809	3219.18	-0.873834	0.312109	-2.79977	0.00511386	0.113071
LOC100745407	2076.7	-0.989557	0.353495	-2.79935	0.00512052	0.113071
LOC100740747	951.435	-0.818772	0.292367	-2.80049	0.00510253	0.113071
LOC112211972	182.085	-1.19809	0.427948	-2.79961	0.00511639	0.113071
LOC112213286	203.577	1.29973	0.464634	2.79731	0.00515297	0.113549
LOC117151356	1875.99	-1.14232	0.408836	-2.79407	0.00520489	0.113773
LOC100749081	2148.66	-1.08945	0.389864	-2.79443	0.00519916	0.113773
LOC105680700	819.242	-1.34424	0.480778	-2.79596	0.00517454	0.113773
LOC100740154	272.762	-1.51416	0.541936	-2.79397	0.00520645	0.113773
LOC100744048	132.952	-1.38807	0.49715	-2.79204	0.00523763	0.114039
LOC100744945	692.147	-1.10853	0.397054	-2.79188	0.00524033	0.114039
LOC100744651	7634.16	-0.82017	0.293966	-2.79002	0.00527054	0.11446
LOC100740183	330.757	-0.618948	0.221963	-2.78851	0.00529507	0.114756
LOC100748794	1543.79	-0.917876	0.329393	-2.78657	0.00532694	0.115209
LOC100745768	1365.92	0.354847	0.127379	2.78577	0.00534012	0.115257
LOC100741350	4481.61	-0.986658	0.354309	-2.78474	0.00535705	0.115385
LOC100740331	69.541	-0.697644	0.250919	-2.78035	0.00542997	0.116522
LOC100741133	16089.6	-1.00178	0.360408	-2.77957	0.00544309	0.116522
LOC112212693	40.57	1.56493	0.562973	2.77976	0.00543996	0.116522
LOC105681289	1548.87	0.361673	0.13022	2.7774	0.00547959	0.117065
LOC100745562	1143.59	-1.01065	0.363995	-2.77654	0.00549411	0.117137
LOC112212504	33.9704	2.0446	0.736657	2.7755	0.00551163	0.117273
LOC100749927	3485.4	-1.23248	0.444365	-2.77356	0.00554459	0.117736
LOC100750162	15810.4	-0.936562	0.337992	-2.77096	0.00558918	0.118443
LOC100745362	2214.16	-0.662001	0.239082	-2.76893	0.00562403	0.118942
LOC100749035	2190.54	-0.65132	0.23545	-2.76628	0.00566995	0.119194
LOC100745492	132.338	0.994698	0.359502	2.76688	0.00565959	0.119194
LOC100749814	844.258	-0.877982	0.317354	-2.76657	0.00566502	0.119194
LOC105682075	17.0882	1.84005	0.665727	2.76396	0.0057104	0.119804
LOC100748321	745.439	-1.17911	0.426826	-2.76251	0.00573591	0.119861
LOC100747836	10420.7	-0.505854	0.183102	-2.76269	0.0057327	0.119861
LOC100742819	760.341	-0.991479	0.359387	-2.75881	0.00580125	0.119876
LOC100743698	8629.37	-0.9988	0.361927	-2.75968	0.00578589	0.119876
LOC105680200	254.446	-0.901753	0.326539	-2.76154	0.00575289	0.119876
LOC100741254	474.761	-1.30492	0.472805	-2.75996	0.00578086	0.119876
LOC100750126	4780.83	-0.833833	0.302337	-2.75796	0.0058164	0.119876
LOC105681003	11.9795	2.32757	0.843683	2.75882	0.00580112	0.119876
LOC100742232	3139.82	1.20558	0.43713	2.75795	0.00581646	0.119876
LOC100747311	514.334	-1.08437	0.394099	-2.75151	0.0059321	0.120695
LOC100749665	239.867	-0.535063	0.194272	-2.7542	0.00588357	0.120695
LOC100743890	1170.24	-1.08931	0.395737	-2.75261	0.00591227	0.120695
LOC100747518	240.087	-6.34361	2.30475	-2.75241	0.00591578	0.120695
LOC100740216	12785.6	-0.672802	0.244389	-2.753	0.00590518	0.120695
LOC100749918	471.706	-1.05611	0.383862	-2.75126	0.00593658	0.120695
LOC100748021	326.515	-0.543263	0.197324	-2.75315	0.00590243	0.120695
LOC100744363	626.966	-0.777257	0.282693	-2.74947	0.00596912	0.120889
LOC105682028	5278.79	-2.39804	0.872052	-2.74988	0.00596165	0.120889
LOC100740100	389.873	-0.589943	0.214742	-2.74722	0.00601033	0.121256
LOC100745702	26.3017	1.23264	0.448605	2.74772	0.00600107	0.121256
LOC100749267	8280.35	-0.76597	0.27901	-2.74532	0.00604526	0.121283
LOC105681837	6614.06	-1.34762	0.490888	-2.74526	0.00604626	0.121283
LOC100750097	10.0131	2.37991	0.866741	2.74582	0.00603605	0.121283
LOC100749358	669.449	2.10402	0.766702	2.74424	0.00606507	0.121428
LOC100746243	2207.39	-1.14172	0.418538	-2.72789	0.00637413	0.121729
LOC100747273	49.8557	1.10595	0.407232	2.71577	0.00661215	0.121729
LOC105681482	301.741	-3.02984	1.1103	-2.72884	0.00635575	0.121729
LOC100740246	522.136	-0.614715	0.226526	-2.71367	0.00665428	0.121729
LOC100740450	2259.89	-0.694574	0.255835	-2.71493	0.00662904	0.121729
LOC100748916	95.2339	-0.91199	0.335244	-2.72038	0.0065207	0.121729
LOC100746601	1903.15	0.543238	0.198975	2.73018	0.00633001	0.121729
LOC100744678	355.746	-1.13582	0.414493	-2.74025	0.00613919	0.121729
LOC100748039	240.691	-0.76977	0.282245	-2.72731	0.0063853	0.121729
LOC100742539	1187.01	-0.929063	0.341824	-2.71796	0.00656864	0.121729
LOC105680283	20654.5	2.27887	0.836267	2.72504	0.00642928	0.121729
LOC105680323	768.383	-0.797917	0.2933	-2.72048	0.0065187	0.121729
LOC100748841	3959.65	-0.91314	0.334548	-2.72947	0.0063436	0.121729
LOC105680510	58.2627	0.856702	0.313184	2.73546	0.00622929	0.121729
LOC100744247	1545.69	0.82573	0.304377	2.71285	0.00667071	0.121729
LOC100746773	266.142	-0.984553	0.360052	-2.73447	0.00624803	0.121729
LOC100743496	1559.43	-0.900562	0.330638	-2.72371	0.00645534	0.121729
LOC100741856	366.764	0.997292	0.365656	2.72741	0.00638345	0.121729
LOC100743497	7122.34	-1.05668	0.38656	-2.73354	0.00626574	0.121729
LOC100740774	1683.69	-1.51689	0.557075	-2.72296	0.00646999	0.121729
LOC100746852	7991.27	-1.07303	0.394643	-2.719	0.00654803	0.121729
LOC100740261	912.438	-0.400755	0.147136	-2.7237	0.00645548	0.121729
LOC100742220	4575.59	-0.725152	0.264779	-2.73871	0.00616813	0.121729
LOC100740018	1620.39	-0.984648	0.361129	-2.72658	0.00639937	0.121729
LOC100748817	6379.51	-1.31514	0.482224	-2.72724	0.00638662	0.121729
LOC105680752	4117.67	-1.08978	0.399971	-2.72465	0.00643697	0.121729
LOC100743380	306.895	1.27661	0.469318	2.72013	0.00652557	0.121729
LOC100747771	1607.27	-1.21991	0.44826	-2.72143	0.00649998	0.121729
LOC117151724	115.25	1.15776	0.426746	2.713	0.00666778	0.121729
LOC100743026	2461.5	-0.59376	0.217419	-2.73095	0.00631518	0.121729
LOC100742672	7.10997	2.60207	0.959089	2.71306	0.00666652	0.121729
LOC100740058	59.0842	5.35258	1.96185	2.72834	0.00636547	0.121729
LOC100744619	4812.66	-0.785372	0.289064	-2.71695	0.00658862	0.121729
LOC100748301	169.647	-1.20554	0.441476	-2.7307	0.00631997	0.121729
LOC100742875	457.144	-0.450003	0.164571	-2.7344	0.00624936	0.121729
LOC100743033	575.822	-0.634841	0.233091	-2.72358	0.00645785	0.121729
LOC100749965	1918.14	-0.684602	0.252032	-2.71633	0.006601	0.121729
LOC117152105	48.7955	1.26138	0.461431	2.73362	0.00626417	0.121729
LOC100747899	19.7764	1.53205	0.563574	2.71845	0.00655891	0.121729
LOC100743116	1752.68	-0.633612	0.23171	-2.7345	0.0062475	0.121729
LOC100747063	18.6222	1.94834	0.716614	2.71882	0.00655159	0.121729
LOC100749260	130.399	0.844241	0.311158	2.71323	0.00666313	0.121729
LOC100744668	6409.14	-1.14185	0.416429	-2.742	0.0061066	0.121729
LOC100741034	317.776	-0.864472	0.315626	-2.73891	0.00616424	0.121729
LOC100749931	231.811	1.4041	0.514342	2.72989	0.00633545	0.121729
LOC100743804	42.802	1.38657	0.50664	2.73679	0.00620413	0.121729
LOC100745189	11897.2	-1.15933	0.424633	-2.73018	0.00632993	0.121729
LOC117152371	21.0847	1.15753	0.422451	2.74003	0.00614331	0.121729
LOC100743450	2899.34	-0.708154	0.260629	-2.7171	0.00658562	0.121729
LOC100747665	16.8535	1.4605	0.538108	2.71414	0.00664483	0.121729
LOC117152478	8.73874	2.11208	0.775317	2.72415	0.00644664	0.121729
LOC100742492	483.053	-0.830984	0.30672	-2.70926	0.00674342	0.121747
LOC100746932	1028.23	-1.06617	0.393196	-2.71155	0.00669702	0.121747
LOC100740590	32271.6	-1.34464	0.496145	-2.71017	0.00672491	0.121747
LOC112213355	16.5598	1.57741	0.581647	2.71198	0.00668822	0.121747
LOC100740910	63.1555	1.18784	0.438371	2.70968	0.00673481	0.121747
LOC105681406	43.2198	0.898073	0.331429	2.7097	0.00673437	0.121747
LOC100742485	4335.17	-0.756252	0.279184	-2.7088	0.00675278	0.121747
LOC100745222	10.1479	2.31423	0.854561	2.7081	0.006767	0.121794
LOC100741884	3467.89	-0.963427	0.356055	-2.70584	0.00681322	0.121816
LOC100742251	491.264	-1.24175	0.459062	-2.70497	0.00683097	0.121816
LOC117151390	21.8435	1.09012	0.40315	2.704	0.00685093	0.121816
LOC100743067	2003.38	-0.43931	0.16237	-2.70562	0.00681778	0.121816
LOC100748457	410.131	-0.942804	0.348949	-2.70184	0.00689566	0.121816
LOC100742903	211.129	-1.23336	0.456403	-2.70234	0.00688531	0.121816
LOC100745421	99.0428	1.25132	0.462934	2.70302	0.00687129	0.121816
LOC100740838	256.769	0.527291	0.194837	2.70632	0.00680344	0.121816
LOC100744785	8272.52	-1.23487	0.456982	-2.70222	0.00688772	0.121816
LOC100743158	912.587	-0.75984	0.281109	-2.70301	0.00687143	0.121816
LOC100745032	766.137	-0.559293	0.206728	-2.70545	0.00682126	0.121816
LOC105680533	4633.91	-0.919323	0.341058	-2.6955	0.00702826	0.122376
LOC100747587	218.671	-1.06747	0.398111	-2.68133	0.00733297	0.122376
LOC105681057	59.3945	1.15211	0.427684	2.69383	0.00706354	0.122376
LOC100744283	3639.23	-0.86664	0.323187	-2.68155	0.00732826	0.122376
LOC100740039	3039.71	-0.407408	0.151685	-2.68589	0.00723375	0.122376
LOC100748996	36145.6	-0.596928	0.221842	-2.69078	0.00712862	0.122376
LOC100745610	2580.19	-1.21904	0.452573	-2.69357	0.00706908	0.122376
LOC100741131	588.868	-0.940054	0.350088	-2.68519	0.00724882	0.122376
LOC100747842	4358.91	-1.26876	0.471251	-2.69233	0.00709552	0.122376
LOC105680567	5194.86	-1.46065	0.543377	-2.6881	0.00718603	0.122376
LOC100749522	62.7617	1.12925	0.420146	2.68776	0.00719336	0.122376
LOC100749758	2727.52	-0.766078	0.284783	-2.69004	0.00714441	0.122376
LOC100741900	902.946	0.631548	0.234296	2.69551	0.00702803	0.122376
LOC105680597	72.9851	-0.659661	0.245226	-2.69001	0.00714491	0.122376
LOC112212653	48.3469	1.51926	0.566408	2.68228	0.00731233	0.122376
LOC100749086	599.28	-0.549377	0.204521	-2.68617	0.00722768	0.122376
LOC100744655	1088.27	-0.649657	0.242304	-2.68117	0.00733662	0.122376
LOC100748218	660.969	-0.789466	0.293051	-2.69395	0.00706105	0.122376
LOC100743501	898.027	-0.554053	0.206681	-2.68071	0.00734651	0.122376
LOC100742100	2713.98	3.46691	1.29043	2.68663	0.00721762	0.122376
LOC100742789	568.455	-0.881785	0.328548	-2.68389	0.00727718	0.122376
LOC105680962	302.07	-1.27264	0.474675	-2.68107	0.0073388	0.122376
LOC100746824	133.83	-0.523616	0.195264	-2.68157	0.00732766	0.122376
LOC100740990	621.986	-0.968618	0.359227	-2.69639	0.00700945	0.122376
LOC117151896	11.6126	1.51958	0.566543	2.6822	0.00731406	0.122376
LOC100743269	1606.36	1.23439	0.457371	2.69887	0.0069575	0.122376
LOC100745905	721.345	-0.596724	0.221324	-2.69615	0.00701452	0.122376
LOC105681068	594.4	-1.01278	0.375666	-2.69595	0.0070188	0.122376
LOC100745343	754.699	-0.544031	0.201882	-2.6948	0.00704312	0.122376
LOC100740229	650.878	-1.08605	0.404849	-2.68261	0.00730499	0.122376
LOC100742955	936.606	1.02615	0.381068	2.69282	0.00708515	0.122376
LOC100743915	613.801	1.03709	0.384321	2.69848	0.00696562	0.122376
LOC100746399	764.812	-1.06505	0.39712	-2.68193	0.00731986	0.122376
LOC100746635	603.275	0.893653	0.332238	2.6898	0.00714954	0.122376
LOC117152496	12.5311	2.43183	0.901238	2.69832	0.00696898	0.122376
LOC100750218	992.853	-0.881521	0.327496	-2.6917	0.00710891	0.122376
LOC100743430	808.903	-0.750713	0.280117	-2.68	0.00736218	0.122443
LOC100749730	845.821	-0.846528	0.316121	-2.67786	0.00740943	0.123034
LOC100740846	288.165	-1.0117	0.378742	-2.67121	0.00755784	0.123308
LOC100748555	273.593	0.671668	0.25146	2.67107	0.00756097	0.123308
LOC100744476	16.6567	2.59322	0.971039	2.67056	0.00757253	0.123308
LOC100744719	994.328	0.961758	0.359931	2.67206	0.00753865	0.123308
LOC100748442	1413.79	-0.911173	0.340937	-2.67255	0.00752763	0.123308
LOC112212139	76.123	1.24286	0.465521	2.66982	0.00758921	0.123308
LOC100743257	1149.71	-0.883863	0.330749	-2.67231	0.00753318	0.123308
LOC100741792	669.39	-0.710301	0.265996	-2.67035	0.00757724	0.123308
LOC105681215	147.57	-2.09552	0.783362	-2.67503	0.00747232	0.123308
LOC112213463	22.1036	0.985392	0.368421	2.67463	0.00748109	0.123308
LOC100748377	317.045	-0.92765	0.34746	-2.6698	0.00758954	0.123308
LOC100745309	321.199	-0.719392	0.268862	-2.67569	0.00745755	0.123308
LOC105681314	1536.29	-0.74581	0.27886	-2.6745	0.00748412	0.123308
LOC100741440	365.716	-0.751021	0.281305	-2.66978	0.00759019	0.123308
LOC100743821	776.694	-0.713186	0.267196	-2.66915	0.00760432	0.123347
LOC100743669	38698.5	-0.723739	0.271259	-2.66807	0.00762873	0.123553
LOC100745570	293.682	1.5303	0.573862	2.66667	0.00766078	0.12369
LOC105681813	45.0128	1.49489	0.560482	2.66714	0.00764994	0.12369
LOC100741327	1817.34	-0.68997	0.259136	-2.66258	0.00775439	0.123964
LOC100742135	545.621	-1.03427	0.388106	-2.66492	0.00770072	0.123964
LOC100747678	312.787	-1.25732	0.472332	-2.66194	0.00776915	0.123964
LOC100741112	1203.72	-0.732368	0.275139	-2.66181	0.0077721	0.123964
LOC105681304	133.657	-1.02171	0.383684	-2.66289	0.00774734	0.123964
LOC100741713	27401	-0.734885	0.275866	-2.66392	0.00772366	0.123964
LOC100747023	1536.61	-1.47216	0.553034	-2.66197	0.00776846	0.123964
LOC100747228	15.1049	-2.57925	0.967976	-2.66458	0.00770846	0.123964
LOC100748719	270.284	1.92345	0.722988	2.66042	0.00780428	0.124289
LOC100744483	3696.65	-0.365796	0.137558	-2.65922	0.00783215	0.124356
LOC100749655	625.843	1.70873	0.64249	2.65954	0.00782473	0.124356
LOC100749149	3045.07	-0.95084	0.358598	-2.65155	0.00801238	0.124533
LOC100747356	142.997	0.921471	0.347451	2.65209	0.00799952	0.124533
LOC100749232	115.617	-0.886004	0.334313	-2.65022	0.00804388	0.124533
LOC100749990	28660.1	-0.763321	0.287471	-2.6553	0.0079238	0.124533
LOC100749991	378.939	-0.77596	0.291984	-2.65754	0.00787124	0.124533
LOC100742466	2198.7	-0.516138	0.194713	-2.65076	0.00803114	0.124533
LOC100748810	16979.9	-0.82023	0.309477	-2.65038	0.00804021	0.124533
LOC105680639	15698.2	-2.29773	0.867006	-2.65019	0.00804477	0.124533
LOC100749001	1812.95	-1.26038	0.475671	-2.64969	0.00805658	0.124533
LOC100744616	8377.64	-0.971464	0.365604	-2.65715	0.00788042	0.124533
LOC105681031	24.5255	1.6777	0.632075	2.65427	0.00794792	0.124533
LOC105681137	2812.03	-1.25621	0.473355	-2.65385	0.00795787	0.124533
LOC100748060	8667.32	-1.48609	0.560386	-2.6519	0.00800397	0.124533
LOC100742196	551.535	-0.678491	0.255771	-2.65273	0.00798434	0.124533
LOC100744381	269.831	0.890198	0.335453	2.65372	0.00796106	0.124533
LOC100750213	1175.24	-0.705857	0.266062	-2.65298	0.00797838	0.124533
LOC100740240	940.64	-0.736373	0.277494	-2.65365	0.00796264	0.124533
LOC100745636	60381.9	-0.728217	0.274179	-2.65599	0.00790756	0.124533
LOC100743310	437.505	-0.592846	0.223788	-2.64913	0.00806982	0.124555
LOC100742646	49858.4	-0.942453	0.356016	-2.64722	0.00811561	0.125078
LOC117151684	26.442	1.08512	0.410064	2.64621	0.00813989	0.125268
LOC100749349	1037.37	1.19662	0.452548	2.64418	0.00818893	0.125655
LOC100745150	538.906	0.718307	0.271607	2.64466	0.00817734	0.125655
LOC100742082	157.142	-0.683117	0.258532	-2.64229	0.00823471	0.125713
LOC117151195	209.832	2.12723	0.804996	2.64253	0.00822891	0.125713
LOC100748437	3085.83	-1.04493	0.395565	-2.64161	0.00825126	0.125713
LOC100744102	1026.13	-1.08968	0.412387	-2.64236	0.00823294	0.125713
LOC117152111	15.3573	1.29525	0.49039	2.64127	0.00825957	0.125713
LOC100743234	329.965	-0.660244	0.249991	-2.64107	0.00826448	0.125713
LOC100746180	544.649	-1.26453	0.479043	-2.63971	0.00829777	0.126037
LOC112213564	15.7798	1.90227	0.721019	2.6383	0.00833217	0.126195
LOC100740755	3164.22	-0.872187	0.330527	-2.63877	0.00832063	0.126195
LOC100746560	2302.53	0.328329	0.124539	2.63634	0.0083805	0.1262
LOC112212505	35.5873	2.45355	0.930393	2.63712	0.00836143	0.1262
LOC100747488	1394.06	-0.919324	0.348578	-2.63736	0.00835546	0.1262
LOC100745441	1002.6	-0.959591	0.363965	-2.63649	0.00837679	0.1262
LOC100744289	1665.71	1.08581	0.412426	2.63275	0.00846971	0.126657
LOC100750034	1387.57	-0.672372	0.255293	-2.63373	0.00844521	0.126657
LOC100741624	638.138	-0.310773	0.118009	-2.63346	0.00845196	0.126657
LOC100740427	235.938	-0.826201	0.313745	-2.63336	0.00845458	0.126657
LOC100743240	2039.98	-0.829085	0.314919	-2.63269	0.00847113	0.126657
LOC105681847	489.061	-0.618769	0.235076	-2.63221	0.00848326	0.126658
LOC100742927	812.055	0.853697	0.324397	2.63164	0.00849738	0.126689
LOC105682132	575.424	-1.00339	0.381774	-2.62823	0.00858315	0.126913
LOC100746534	323.835	-0.888148	0.337869	-2.62868	0.00857177	0.126913
LOC100748487	2880.54	-0.591732	0.225073	-2.62907	0.00856183	0.126913
LOC100745658	3660.65	-0.736567	0.28026	-2.62816	0.00858486	0.126913
LOC100749414	2930.74	-0.82552	0.31397	-2.62929	0.00855626	0.126913
LOC117151121	4044.05	-1.2469	0.474272	-2.62907	0.00856184	0.126913
LOC100741606	2471.72	1.08349	0.412361	2.62752	0.00860101	0.126974
LOC100747671	5517.78	-0.484022	0.184287	-2.62646	0.00862774	0.127011
LOC100746693	336.477	0.696994	0.265365	2.62654	0.00862566	0.127011
LOC100748424	236.339	-0.983724	0.374757	-2.62497	0.00866574	0.127392
LOC100740983	217.313	-0.564611	0.215179	-2.62391	0.00869266	0.127432
LOC105681160	242.042	0.946685	0.36073	2.62436	0.00868113	0.127432
LOC105681087	8762.7	-1.10058	0.419642	-2.62267	0.00872438	0.127719
LOC100743216	719.955	-0.626966	0.239495	-2.61787	0.00884814	0.128461
LOC105680839	684.932	-1.02673	0.392067	-2.61877	0.00882469	0.128461
LOC100741074	1071.25	-1.07211	0.409635	-2.61724	0.00886436	0.128461
LOC100747340	702.815	-1.09589	0.418487	-2.61869	0.00882687	0.128461
LOC100748017	676.641	-0.636033	0.243047	-2.61691	0.00887285	0.128461
LOC100740109	1152.14	-0.90065	0.344084	-2.61753	0.00885694	0.128461
LOC100741039	1019.41	-0.812417	0.310297	-2.61819	0.0088398	0.128461
LOC100748590	3495.37	-0.299768	0.114439	-2.61947	0.00880674	0.128461
LOC105682151	6928.41	-0.628337	0.240494	-2.61269	0.00898328	0.129524
LOC100746636	1879.31	-0.945581	0.361914	-2.61273	0.00898232	0.129524
LOC100745074	1401.73	-0.543944	0.208151	-2.61322	0.00896926	0.129524
LOC100746333	957.288	-0.911769	0.349049	-2.61215	0.00899747	0.129551
LOC100740157	401.471	-1.05426	0.403721	-2.61137	0.00901806	0.12962
LOC100746868	55529.7	-1.01331	0.388087	-2.61103	0.00902688	0.12962
LOC100742694	133.238	0.980693	0.375811	2.60954	0.00906639	0.12974
LOC100745961	755.687	-1.10825	0.424727	-2.60932	0.0090723	0.12974
LOC100747275	88.1929	-2.22537	0.852791	-2.60951	0.0090672	0.12974
LOC100748443	2930.63	-1.28147	0.491214	-2.60878	0.00908645	0.129765
LOC100746619	1597.59	-0.756954	0.290207	-2.60832	0.00909876	0.129765
LOC100742577	2692.1	-0.406294	0.156098	-2.60281	0.00924628	0.130845
LOC100746053	335.361	-1.04093	0.399738	-2.60404	0.00921321	0.130845
LOC100746700	52.9241	1.32236	0.507639	2.60493	0.00918936	0.130845
LOC100744453	3033.45	-0.633417	0.243412	-2.60224	0.00926161	0.130845
LOC100741753	12026.4	-0.857567	0.329419	-2.60327	0.0092339	0.130845
LOC100748350	1214.56	0.320597	0.123199	2.60227	0.00926081	0.130845
LOC100744594	4799.02	-9.6656	3.71122	-2.60442	0.00920291	0.130845
LOC100749325	563.397	-0.469116	0.180338	-2.60132	0.00928657	0.131022
LOC100748331	16884.8	-1.78447	0.686394	-2.59977	0.00932854	0.131086
LOC100746106	570.746	4.85106	1.86593	2.5998	0.00932771	0.131086
LOC100746164	11268.7	-0.91457	0.351713	-2.60034	0.00931327	0.131086
LOC100743428	324.329	0.679874	0.261593	2.59897	0.00935034	0.131179
LOC100745458	39852.4	-1.80745	0.695543	-2.59861	0.00936009	0.131179
LOC100741257	166.052	0.844118	0.324959	2.59761	0.00938744	0.131352
LOC100741746	986.41	-0.965755	0.371838	-2.59725	0.00939743	0.131352
LOC100749008	44692.6	-1.1646	0.448599	-2.59609	0.00942913	0.131606
LOC100749377	10682.6	-1.18659	0.457141	-2.59567	0.00944069	0.131606
LOC100741086	2346.5	-0.874639	0.337122	-2.59442	0.00947496	0.131817
LOC112213432	372.868	1.32608	0.51117	2.59421	0.0094809	0.131817
LOC100749244	1361.46	-1.36977	0.528169	-2.59343	0.00950238	0.131941
LOC105682104	33.5691	0.832073	0.321016	2.592	0.00954187	0.132145
LOC100746807	2973.18	0.713818	0.275401	2.59193	0.00954404	0.132145
LOC100750138	1469.7	0.489253	0.188817	2.59115	0.00956563	0.132145
LOC100746904	145.568	-0.97242	0.375295	-2.59109	0.00956736	0.132145
LOC105681169	1043.2	-2.18144	0.842313	-2.58982	0.0096027	0.132459
LOC100749981	4777.67	-1.29759	0.501447	-2.5877	0.00966199	0.132809
LOC100742167	752.571	1.20503	0.46588	2.58656	0.00969403	0.132809
LOC100744400	5234.81	5.72749	2.21699	2.58345	0.00978188	0.132809
LOC112212092	37.8562	1.03591	0.400646	2.58561	0.00972069	0.132809
LOC100740937	432.205	-0.623268	0.241289	-2.58308	0.00979229	0.132809
LOC100743737	32491.4	-0.588247	0.227371	-2.58716	0.00967702	0.132809
LOC100749668	615.415	-0.633738	0.245169	-2.5849	0.00974064	0.132809
LOC100740895	3633.27	0.647309	0.25044	2.58469	0.00974674	0.132809
LOC100746849	378.494	-0.532956	0.206111	-2.58578	0.00971598	0.132809
LOC100749320	507.913	0.857466	0.331866	2.58377	0.00977259	0.132809
LOC100747892	2269.25	-1.19635	0.46312	-2.58324	0.00978761	0.132809
LOC112213253	24.8217	-2.13504	0.825144	-2.58748	0.00966822	0.132809
LOC100743046	152.299	-1.12422	0.434666	-2.5864	0.0096983	0.132809
LOC100742318	727.273	0.728197	0.282095	2.58139	0.00984044	0.13329
LOC100746622	18154.2	-1.18557	0.459407	-2.58066	0.00986103	0.133397
LOC117151493	9.54928	1.89587	0.734929	2.57966	0.00988963	0.133612
LOC100749505	262.818	1.10963	0.43113	2.57378	0.0100594	0.133789
LOC100740696	414.165	-0.988784	0.383924	-2.57546	0.0100106	0.133789
LOC100741213	86.3648	1.55167	0.602707	2.57451	0.0100383	0.133789
LOC100742973	1155.29	-0.501051	0.194389	-2.57757	0.00994965	0.133789
LOC100741296	8493.2	-0.907811	0.352261	-2.5771	0.00996344	0.133789
LOC100749717	651.899	-0.759862	0.294883	-2.57682	0.00997129	0.133789
LOC100748699	2310.78	-1.15617	0.449076	-2.57455	0.010037	0.133789
LOC100747015	3700.07	-0.944188	0.366629	-2.57532	0.0100147	0.133789
LOC105680998	444.578	-0.488303	0.189616	-2.57522	0.0100177	0.133789
LOC100744466	2923.5	0.886355	0.34397	2.57684	0.00997087	0.133789
LOC100742996	1929.67	-0.768885	0.298686	-2.57422	0.0100465	0.133789
LOC100748905	384.709	-0.500259	0.19439	-2.57348	0.0100683	0.133789
LOC100744075	774.023	-0.887441	0.344347	-2.57717	0.00996134	0.133789
LOC100746388	14.1075	1.26701	0.492444	2.57291	0.0100848	0.13384
LOC100744094	1651.1	-0.828804	0.322293	-2.57158	0.0101235	0.134015
LOC105681393	29.4754	1.19302	0.46387	2.57189	0.0101146	0.134015
LOC100743340	1387.38	-0.692727	0.269556	-2.56988	0.0101733	0.134462
LOC100747426	62.3122	0.744792	0.289852	2.56956	0.0101828	0.134462
LOC100746603	970.654	-0.376802	0.146698	-2.56856	0.0102121	0.13468
LOC100746048	4270.3	-1.01041	0.393569	-2.56731	0.0102492	0.13483
LOC100743830	496.601	0.833023	0.324447	2.56751	0.0102431	0.13483
LOC100746611	1686.89	-0.926985	0.361413	-2.56489	0.0103208	0.135434
LOC100740074	8691.56	-1.34484	0.52428	-2.56512	0.010314	0.135434
LOC105681070	12.699	-1.36799	0.533682	-2.5633	0.0103681	0.135885
LOC100742426	249.84	-0.765527	0.298965	-2.56059	0.0104493	0.136778
LOC100745470	107.435	-2.40839	0.940815	-2.55989	0.0104704	0.136884
LOC100742617	204.284	-0.612582	0.239385	-2.55898	0.0104979	0.136902
LOC100740212	657.586	-0.821717	0.321101	-2.55906	0.0104956	0.136902
LOC100744789	4525.89	0.704258	0.275328	2.55789	0.0105309	0.137163
LOC100743787	224.154	-0.806977	0.315568	-2.55722	0.0105513	0.137259
LOC100743472	2585.11	-0.993255	0.388483	-2.55676	0.0105654	0.137271
LOC100740611	9891.41	-0.833525	0.326074	-2.55624	0.0105809	0.137304
LOC105682102	53.0668	0.78228	0.306176	2.555	0.0106188	0.137456
LOC117152058	19.0043	1.16553	0.456105	2.55541	0.0106064	0.137456
LOC100746140	1022.37	-0.572256	0.224171	-2.55277	0.0106871	0.138
LOC100745465	2392.69	-1.38241	0.541447	-2.55318	0.0106743	0.138
LOC100744965	1211.17	-1.33585	0.523598	-2.55129	0.0107326	0.138052
LOC100740141	844.227	-0.645418	0.253131	-2.54974	0.0107803	0.138052
LOC100740777	1412.26	-0.660734	0.259078	-2.55033	0.0107622	0.138052
LOC100749298	1417.76	0.958471	0.375896	2.54983	0.0107775	0.138052
LOC100741862	13324.6	1.69551	0.664823	2.55031	0.0107627	0.138052
LOC100741633	3217.87	0.628619	0.246551	2.54965	0.010783	0.138052
LOC100744106	299.09	1.05059	0.411894	2.55064	0.0107525	0.138052
LOC100745683	13371.3	-0.685045	0.268873	-2.54784	0.0108392	0.138116
LOC100744608	3700.33	-0.571911	0.224473	-2.54779	0.0108406	0.138116
LOC100744700	2063.09	0.679191	0.266505	2.54851	0.0108184	0.138116
LOC100742683	398.392	-0.614171	0.241	-2.54843	0.0108209	0.138116
LOC100749415	47630.1	-0.632671	0.248364	-2.54735	0.0108545	0.138125
LOC100748469	15581.7	-0.842129	0.330713	-2.5464	0.0108839	0.138332
LOC100745825	2559.33	-0.494494	0.194388	-2.54385	0.0109637	0.13901
LOC100748585	954.152	0.7327	0.288016	2.54395	0.0109607	0.13901
LOC100744272	1168.94	-1.21911	0.479344	-2.54329	0.0109813	0.139065
LOC100744961	2109.64	-0.995729	0.391876	-2.54093	0.0110558	0.13935
LOC112212475	13.543	1.2226	0.481228	2.54059	0.0110665	0.13935
LOC100741940	754.305	-0.832448	0.327615	-2.54094	0.0110556	0.13935
LOC100742634	9.70335	1.34848	0.530798	2.54048	0.01107	0.13935
LOC100746743	315.741	0.985835	0.387828	2.54194	0.011024	0.13935
LOC100749255	21.9915	1.39381	0.548758	2.53994	0.0110871	0.139397
LOC100744537	159.059	-0.489063	0.192608	-2.53917	0.0111116	0.139539
LOC100743020	1179.44	-0.897264	0.353434	-2.53871	0.0111263	0.139557
LOC100747319	688.488	0.578621	0.228065	2.53709	0.011178	0.139876
LOC100747697	9914.86	-1.03688	0.408692	-2.53707	0.0111784	0.139876
LOC100748680	742.083	1.35849	0.535662	2.53608	0.01121	0.139889
LOC100749746	567.124	-0.553462	0.218281	-2.53555	0.0112272	0.139889
LOC100740536	1070.86	-1.01848	0.401774	-2.53496	0.011246	0.139889
LOC100744256	342.205	-1.04847	0.413574	-2.53515	0.0112398	0.139889
LOC100748498	686.76	-0.421304	0.166129	-2.53601	0.0112123	0.139889
LOC100745694	1428.44	-0.648616	0.255915	-2.5345	0.0112608	0.139908
LOC117152409	6.73976	1.77896	0.70214	2.53363	0.0112889	0.140092
LOC100746804	306.911	-0.848901	0.335314	-2.53166	0.0113523	0.140133
LOC105680427	185.963	0.896327	0.354199	2.53057	0.0113877	0.140133
LOC100741135	1896.32	0.748786	0.295847	2.53099	0.011374	0.140133
LOC100745938	2390.34	-0.590303	0.233292	-2.53032	0.011396	0.140133
LOC100749444	3254.64	3.25185	1.28402	2.53256	0.0113234	0.140133
LOC112213307	27.2929	1.08257	0.427519	2.53223	0.011334	0.140133
LOC100745308	314.538	0.821615	0.324773	2.52982	0.0114122	0.140133
LOC100746873	3968.19	-0.723174	0.285832	-2.53007	0.0114041	0.140133
LOC100749423	161.915	1.2941	0.511522	2.52991	0.0114093	0.140133
LOC100741063	18.7931	1.41993	0.561702	2.52791	0.0114744	0.140404
LOC100750150	467.502	-0.620884	0.245584	-2.52819	0.0114651	0.140404
LOC100748418	995.999	-0.763184	0.301889	-2.52803	0.0114704	0.140404
LOC100749399	716.23	-0.606766	0.240146	-2.52666	0.0115153	0.140415
LOC100748258	1100.66	-0.912194	0.360973	-2.52704	0.0115027	0.140415
LOC100750166	42.6462	1.3855	0.548203	2.52734	0.0114929	0.140415
LOC100746143	2330.78	-0.892369	0.353268	-2.52604	0.0115355	0.140498
LOC100743064	809.153	-0.84326	0.333948	-2.52512	0.0115659	0.140542
LOC100742905	135.46	1.1621	0.460181	2.52531	0.0115598	0.140542
LOC117151663	110.489	-1.24592	0.493768	-2.52328	0.0116265	0.1406
LOC100743295	3411.49	-1.32064	0.523478	-2.52282	0.0116419	0.1406
LOC100747838	424.375	-0.608582	0.241307	-2.52202	0.0116683	0.1406
LOC100749525	63.9524	0.928782	0.368305	2.52177	0.0116766	0.1406
LOC100741548	1788.37	-0.714937	0.283206	-2.52444	0.0115882	0.1406
LOC100740831	53.3844	0.867018	0.343786	2.52197	0.0116698	0.1406
LOC100743507	391.576	-0.457879	0.181573	-2.52174	0.0116776	0.1406
LOC100742439	2684.25	-1.18493	0.469678	-2.52285	0.0116408	0.1406
LOC100749236	2747.15	-0.390704	0.155016	-2.52041	0.011722	0.140811
LOC100741108	196.588	-1.07564	0.426768	-2.52043	0.0117211	0.140811
LOC117152535	53.8176	-0.610919	0.242732	-2.51685	0.011841	0.14094
LOC100744878	1861.24	-0.787849	0.313181	-2.51564	0.0118818	0.14094
LOC100740455	2575.95	-0.77444	0.307921	-2.51506	0.0119012	0.14094
LOC112212315	7116.78	-0.695277	0.276343	-2.51599	0.0118698	0.14094
LOC100741973	106.365	1.05496	0.418891	2.51847	0.0117867	0.14094
LOC100745335	203.688	-0.58502	0.23259	-2.51524	0.0118952	0.14094
LOC100740385	2009.94	-0.922737	0.366867	-2.51518	0.0118972	0.14094
LOC100740463	46195.1	-0.785111	0.312148	-2.51519	0.0118969	0.14094
LOC100744373	39.5651	1.29027	0.512422	2.51798	0.0118031	0.14094
LOC100747059	1379.49	0.892716	0.355029	2.51449	0.0119205	0.14094
LOC112213713	26.6898	1.31824	0.524189	2.51482	0.0119093	0.14094
LOC100745675	537.613	-0.914411	0.363479	-2.51572	0.011879	0.14094
LOC100746040	10.2234	2.32829	0.925467	2.5158	0.0118763	0.14094
LOC100740119	26.3436	1.10166	0.437255	2.5195	0.0117521	0.14094
LOC100740732	53.9154	-0.830154	0.330453	-2.51217	0.0119992	0.141236
LOC100749799	4173.11	-1.11011	0.441841	-2.51246	0.0119891	0.141236
LOC100745822	1235.09	-0.742671	0.295611	-2.51232	0.0119939	0.141236
LOC100745057	620.752	-1.05533	0.419974	-2.51286	0.0119758	0.141236
LOC100743657	1667.86	-0.833231	0.331759	-2.51156	0.01202	0.141257
LOC100742387	344.339	-0.723395	0.288053	-2.51132	0.0120279	0.141257
LOC100741217	5309.87	-0.494384	0.197	-2.50956	0.012088	0.141666
LOC105680695	629.634	-0.927984	0.369817	-2.5093	0.012097	0.141666
LOC100740466	796.258	0.596811	0.237857	2.50912	0.0121031	0.141666
LOC100749782	3266.07	-0.671412	0.267837	-2.50679	0.0121834	0.141815
LOC100747011	1912.2	-0.616287	0.245699	-2.50831	0.0121312	0.141815
LOC100748139	8078.32	-0.730253	0.291206	-2.50768	0.0121525	0.141815
LOC100743955	2925.33	-1.06684	0.425517	-2.50716	0.0121707	0.141815
LOC100749934	6164.52	-0.934454	0.37273	-2.50705	0.0121744	0.141815
LOC100748429	1789.38	-0.657129	0.262239	-2.50584	0.0122162	0.14204
LOC100747737	41.4178	-2.57342	1.02716	-2.50539	0.0122317	0.142064
LOC100742056	5690.54	-0.972751	0.388357	-2.50478	0.0122526	0.142149
LOC100747435	28.3714	0.915982	0.365853	2.50369	0.0122906	0.142276
LOC117152190	279.081	-0.575064	0.229651	-2.50408	0.0122771	0.142276
LOC100740691	759.491	-0.392182	0.156764	-2.50174	0.0123586	0.142486
LOC100742742	305.486	-0.801002	0.320221	-2.5014	0.0123703	0.142486
LOC100742823	755.785	2.20963	0.883176	2.50191	0.0123524	0.142486
LOC100748332	701.003	-0.987597	0.394786	-2.5016	0.0123634	0.142486
LOC100745575	737.477	-1.11668	0.446695	-2.49987	0.012424	0.142486
LOC100749287	1168.91	-0.916093	0.366485	-2.49967	0.0124308	0.142486
LOC100748605	337.007	2.0332	0.812993	2.50089	0.0123883	0.142486
LOC100743349	360.284	-0.773711	0.309458	-2.50022	0.0124118	0.142486
LOC100743442	38.69	1.53021	0.611925	2.50065	0.0123964	0.142486
LOC100743055	808.418	-0.538708	0.215781	-2.49655	0.0125407	0.142967
LOC100746252	339.681	-0.979339	0.392267	-2.49661	0.0125386	0.142967
LOC105680220	609.099	-0.545455	0.21842	-2.49728	0.0125152	0.142967
LOC100747297	719.144	-0.401613	0.160863	-2.49662	0.0125383	0.142967
LOC100746041	351.25	-0.948472	0.379691	-2.49801	0.0124893	0.142967
LOC100741103	5101.39	-0.881888	0.3533	-2.49614	0.0125551	0.142976
LOC100744925	848.853	-0.695145	0.278541	-2.49567	0.0125721	0.143012
LOC100744535	9.6693	2.48734	0.997274	2.49414	0.0126263	0.143012
LOC100743030	1688.19	-0.734526	0.294485	-2.49427	0.0126215	0.143012
LOC105681487	2245.54	0.789311	0.316352	2.49504	0.0125944	0.143012
LOC100743807	411.347	-0.716604	0.287295	-2.49431	0.0126202	0.143012
LOC105680465	1192.96	-1.27698	0.512194	-2.49315	0.0126615	0.143256
LOC100747873	1056.2	-0.574515	0.230544	-2.492	0.0127028	0.143261
LOC112211989	35.7909	0.818404	0.328377	2.49227	0.0126928	0.143261
LOC100748671	17879.6	1.09587	0.439745	2.49205	0.0127007	0.143261
LOC100749418	1227.72	-0.451429	0.181179	-2.49161	0.0127164	0.143261
LOC100740919	1374.02	-0.923855	0.370911	-2.49077	0.0127466	0.143447
LOC100749751	746.582	-0.847833	0.340472	-2.49017	0.0127681	0.143535
LOC100747990	360.045	0.655687	0.263821	2.48535	0.0129425	0.143576
LOC100744954	9185.73	-1.04896	0.421624	-2.48791	0.0128498	0.143576
LOC100743884	572.907	-0.62968	0.252985	-2.489	0.0128102	0.143576
LOC100744520	308.87	-0.954481	0.383847	-2.48662	0.0128963	0.143576
LOC100746643	1774.05	0.331775	0.133509	2.48504	0.0129535	0.143576
LOC100742895	1163.44	-1.00587	0.404668	-2.48567	0.0129307	0.143576
LOC105680546	10.679	-1.60756	0.646915	-2.48496	0.0129566	0.143576
LOC100747211	185.539	0.685413	0.275746	2.48567	0.0129308	0.143576
LOC100742754	1142.37	-0.832883	0.335168	-2.48497	0.0129562	0.143576
LOC100749211	683.993	-0.862369	0.346764	-2.4869	0.0128861	0.143576
LOC100746274	631.805	-0.93346	0.375103	-2.48854	0.0128268	0.143576
LOC100740315	278.942	-0.793533	0.318783	-2.48926	0.0128011	0.143576
LOC100748028	331.668	-0.658918	0.265181	-2.48479	0.0129629	0.143576
LOC117152490	76.1941	0.795143	0.319631	2.48769	0.0128576	0.143576
LOC100740576	6405.87	-0.925827	0.372738	-2.48386	0.0129968	0.143595
LOC100742948	1009.32	-0.766937	0.30878	-2.48377	0.013	0.143595
LOC100742396	154.989	0.800606	0.322421	2.4831	0.0130243	0.143595
LOC100745668	3596.43	0.634347	0.255432	2.48343	0.0130124	0.143595
LOC100740921	916.851	-0.468325	0.188623	-2.48287	0.013033	0.143595
LOC100748379	2001.59	-0.757318	0.305143	-2.48185	0.0130703	0.143608
LOC100747946	49.1191	0.816137	0.328804	2.48214	0.0130595	0.143608
LOC100747030	49.5087	1.38895	0.559672	2.48172	0.0130752	0.143608
LOC105682186	86.6471	-0.768635	0.309943	-2.47992	0.0131411	0.143732
LOC100741732	39.1926	2.06969	0.83444	2.48034	0.0131259	0.143732
LOC100740839	4026.97	0.928042	0.374221	2.47993	0.0131408	0.143732
LOC117152299	332.077	-1.18353	0.477197	-2.48018	0.0131317	0.143732
LOC100748802	1271.92	-0.648877	0.261749	-2.47901	0.0131748	0.14395
LOC117151946	110.764	1.62352	0.655948	2.47508	0.0133208	0.144876
LOC100746916	558.586	-0.867772	0.351662	-2.46763	0.013601	0.144876
LOC100743928	2352.99	-0.415753	0.168483	-2.46762	0.0136013	0.144876
LOC100743486	939.668	-1.15904	0.469178	-2.47035	0.0134981	0.144876
LOC100744082	1559.2	-0.508866	0.206159	-2.46831	0.0135751	0.144876
LOC100740004	3624.34	0.758385	0.306461	2.47466	0.0133363	0.144876
LOC100748354	802.112	-0.956668	0.386972	-2.47219	0.0134289	0.144876
LOC100749115	3388.75	1.39141	0.562428	2.47394	0.0133633	0.144876
LOC100745206	3061.77	-0.849236	0.343615	-2.47147	0.0134558	0.144876
LOC100744644	47.6094	1.25789	0.508583	2.47332	0.0133866	0.144876
LOC112212275	21.8336	1.35468	0.547886	2.47256	0.0134149	0.144876
LOC100747881	1467.88	1.42213	0.576415	2.46719	0.0136178	0.144876
LOC100747008	356.361	-0.904119	0.36544	-2.47406	0.0133588	0.144876
LOC105680479	67.8381	1.10009	0.445239	2.4708	0.0134812	0.144876
LOC105680500	20.9896	1.66822	0.67613	2.4673	0.0136134	0.144876
LOC100748005	1291.41	0.6917	0.279492	2.47485	0.0133293	0.144876
LOC100748843	733.172	-0.981431	0.397551	-2.46869	0.0135608	0.144876
LOC100740173	926.034	-0.661306	0.267763	-2.46975	0.0135209	0.144876
LOC100742832	3659.29	-0.473816	0.191679	-2.47193	0.0134388	0.144876
LOC100744731	2579.02	0.545322	0.220917	2.46845	0.01357	0.144876
LOC105680903	706.89	-1.01937	0.411893	-2.47484	0.0133295	0.144876
LOC100741160	454.427	-1.18785	0.479971	-2.47484	0.0133296	0.144876
LOC100745993	231.394	0.757632	0.306997	2.46788	0.0135916	0.144876
LOC100749025	20525.1	0.633092	0.256021	2.47281	0.0134055	0.144876
LOC100743045	17.7557	-1.0026	0.406145	-2.46859	0.0135648	0.144876
LOC100741282	1334.16	-0.527298	0.213349	-2.47152	0.0134539	0.144876
LOC100747449	4092.75	0.780119	0.316282	2.46653	0.0136429	0.144995
LOC100742168	996.584	-0.482513	0.195695	-2.46564	0.013677	0.145211
LOC100747646	657.316	0.492822	0.199938	2.46487	0.0137062	0.145271
LOC100740304	801.676	-0.951063	0.385864	-2.46477	0.0137103	0.145271
LOC100749434	4563.79	-0.664105	0.269504	-2.46418	0.0137327	0.145362
LOC100744213	5043.02	-1.01873	0.413529	-2.4635	0.0137586	0.14549
LOC100740808	4436.34	1.00847	0.409519	2.46258	0.0137942	0.14572
LOC100746480	278.807	-0.633852	0.257518	-2.46139	0.0138401	0.146058
LOC100742884	694.564	-0.32385	0.131732	-2.4584	0.0139558	0.146149
LOC100742369	309.879	-0.816062	0.33188	-2.4589	0.0139362	0.146149
LOC100749664	2031.05	-0.386501	0.157303	-2.45704	0.0140086	0.146149
LOC100740523	447.712	-1.07012	0.435668	-2.45627	0.0140388	0.146149
LOC105680307	1538.1	-0.58432	0.237929	-2.45586	0.014055	0.146149
LOC100744125	191.585	-0.982499	0.400348	-2.45411	0.0141233	0.146149
LOC117151119	1424.36	-0.783067	0.318428	-2.45916	0.0139261	0.146149
LOC100741970	1183.33	-0.426606	0.173825	-2.45423	0.0141185	0.146149
LOC100743618	2425.63	-0.822295	0.334359	-2.45932	0.0139201	0.146149
LOC100747085	1109.95	-0.741105	0.301826	-2.45541	0.0140725	0.146149
LOC100742469	495.989	0.917717	0.373509	2.45701	0.0140097	0.146149
LOC100744612	42.5265	1.30923	0.533078	2.45599	0.0140498	0.146149
LOC100750196	604.456	-0.788072	0.321135	-2.45402	0.0141268	0.146149
LOC100740266	20742.3	-0.875638	0.356433	-2.45667	0.0140231	0.146149
LOC112213159	9.95658	-1.28899	0.523859	-2.46057	0.0138717	0.146149
LOC100749844	889.445	-0.904467	0.368379	-2.45526	0.0140782	0.146149
LOC100746151	73.0507	1.1712	0.477189	2.45437	0.0141131	0.146149
LOC100748896	277.479	0.527657	0.214888	2.4555	0.014069	0.146149
LOC100740028	636.721	-0.37234	0.151592	-2.4562	0.0140415	0.146149
LOC100741238	12921.5	-0.843696	0.343318	-2.45748	0.0139916	0.146149
LOC100749672	629.208	-0.854952	0.348612	-2.45244	0.014189	0.146647
LOC100748552	47.2519	1.09388	0.446127	2.45195	0.0142084	0.146688
LOC100746623	26.0838	-0.880551	0.359169	-2.45164	0.0142209	0.146688
LOC100744079	50.0579	0.664122	0.271577	2.44543	0.014468	0.1468
LOC100742086	333.149	0.955664	0.390746	2.44574	0.0144555	0.1468
LOC100746128	1402.52	-0.690902	0.282836	-2.44277	0.0145752	0.1468
LOC100744721	1477.55	-0.875847	0.358323	-2.44429	0.0145136	0.1468
LOC100742741	3587.75	0.789249	0.322508	2.44723	0.014396	0.1468
LOC100745002	11094.2	-1.12052	0.458226	-2.44535	0.0144711	0.1468
LOC100746959	299.016	-0.682463	0.279204	-2.44432	0.0145126	0.1468
LOC100742175	84.6989	0.971973	0.397624	2.44445	0.0145072	0.1468
LOC100748329	595.964	1.17287	0.480169	2.44263	0.0145808	0.1468
LOC100746814	1002.7	-1.36704	0.559105	-2.44506	0.014483	0.1468
LOC117151524	3814.01	-1.08043	0.441364	-2.44794	0.0143677	0.1468
LOC100745977	252.735	-0.842071	0.344039	-2.4476	0.0143811	0.1468
LOC100746217	385.081	-0.585742	0.239797	-2.44265	0.0145797	0.1468
LOC100749561	396.698	-0.671269	0.274725	-2.44342	0.0145487	0.1468
LOC100745538	1167.91	0.534925	0.218748	2.44539	0.0144694	0.1468
LOC100748292	69205	-0.940413	0.384901	-2.44326	0.0145552	0.1468
LOC100745220	46.1843	0.900989	0.367901	2.449	0.0143254	0.1468
LOC105681129	18.2382	1.0096	0.412783	2.44583	0.0144519	0.1468
LOC100746627	1361.73	-1.01809	0.416229	-2.44599	0.0144454	0.1468
LOC100744818	2597.67	1.10968	0.453299	2.44801	0.0143647	0.1468
LOC100741594	1375.32	-0.705727	0.288439	-2.44671	0.0144165	0.1468
LOC100748143	935.664	-0.832017	0.339981	-2.44725	0.0143951	0.1468
LOC100746470	1704.5	-0.826673	0.338425	-2.44271	0.0145774	0.1468
LOC100742997	586.481	-0.614243	0.251322	-2.44405	0.0145236	0.1468
LOC100749620	309.396	0.996116	0.407129	2.44668	0.0144178	0.1468
LOC100744242	4210.05	0.480114	0.196596	2.44213	0.0146009	0.146861
LOC100745719	276.288	-0.931611	0.381571	-2.44151	0.014626	0.146973
LOC100740017	178.458	0.613662	0.251388	2.44109	0.0146428	0.147002
LOC112212105	8.04002	1.71279	0.702213	2.43913	0.0147229	0.147103
LOC100743620	1494.24	0.46932	0.192367	2.43971	0.014699	0.147103
LOC100745341	1063.23	-0.75138	0.307923	-2.44015	0.014681	0.147103
LOC100749309	66.0505	0.703778	0.288486	2.43955	0.0147055	0.147103
LOC100749104	6493.62	-0.934811	0.383217	-2.43938	0.0147126	0.147103
LOC100748867	36425.2	-0.830184	0.340424	-2.43868	0.0147411	0.147145
LOC100746767	1796.08	-0.603384	0.247511	-2.4378	0.0147769	0.147363
LOC100740415	36079.7	-0.929984	0.381717	-2.43632	0.0148377	0.147473
LOC100740899	989.728	-0.759821	0.31179	-2.43696	0.0148113	0.147473
LOC100746736	1805.96	-0.758783	0.311455	-2.43625	0.0148405	0.147473
LOC100740071	1324.14	0.862181	0.35391	2.43616	0.0148441	0.147473
LOC105680261	199.146	0.843458	0.346352	2.43526	0.0148812	0.147517
LOC100743313	64.7341	0.969479	0.398053	2.43555	0.0148692	0.147517
LOC100740537	1401.83	-0.724665	0.297666	-2.43449	0.0149128	0.147517
LOC100743316	74.043	0.831413	0.341529	2.43439	0.014917	0.147517
LOC100743201	1091.66	-0.762912	0.313395	-2.43435	0.0149187	0.147517
LOC100746859	560.96	-0.703952	0.289309	-2.43322	0.0149652	0.147838
LOC100743655	1397.91	0.479937	0.197388	2.43143	0.0150392	0.147933
LOC100743063	1249.31	1.04521	0.429958	2.43095	0.0150593	0.147933
LOC100746215	474.958	0.504787	0.207558	2.43203	0.0150143	0.147933
LOC100744059	1494.28	-0.611115	0.25136	-2.43123	0.0150475	0.147933
LOC100740630	190.556	-0.970061	0.399021	-2.4311	0.015053	0.147933
LOC100747262	436.759	-0.331693	0.136367	-2.43236	0.0150009	0.147933
LOC117151652	15.1672	1.53661	0.632311	2.43015	0.0150925	0.147982
LOC100749128	725.008	-0.755665	0.310936	-2.4303	0.0150865	0.147982
LOC100746431	3080.58	0.294355	0.121168	2.42931	0.0151277	0.14819
LOC100742806	7169.97	-0.715298	0.294545	-2.42848	0.0151622	0.148389
LOC100746018	1468.52	-0.515216	0.21222	-2.42774	0.0151932	0.148416
LOC100742036	7905.47	-0.687735	0.283262	-2.42791	0.0151859	0.148416
LOC117151431	57.2323	0.648496	0.267299	2.42611	0.0152616	0.148554
LOC100749586	1056.17	-0.678435	0.279557	-2.42683	0.0152316	0.148554
LOC100749632	525.697	-0.326946	0.134812	-2.42519	0.0153002	0.148554
LOC100747199	571.423	0.413768	0.170606	2.42528	0.0152966	0.148554
LOC112211979	174.735	0.607976	0.250605	2.42603	0.0152649	0.148554
LOC100746986	3234.54	-0.568788	0.234389	-2.42668	0.0152376	0.148554
LOC100745671	487.109	-0.745732	0.307512	-2.42505	0.0153063	0.148554
LOC100740748	925.841	-0.440209	0.181554	-2.42467	0.0153222	0.148572
LOC100746597	1196.27	-0.756682	0.312219	-2.42357	0.0153689	0.148575
LOC100749192	653.103	-1.38986	0.573512	-2.42342	0.0153752	0.148575
LOC100742133	673.973	-0.846593	0.349367	-2.42322	0.0153835	0.148575
LOC100742094	2541.71	-1.22309	0.504612	-2.42383	0.0153577	0.148575
LOC100744787	4280.46	-0.498553	0.205759	-2.42299	0.0153932	0.148575
LOC100741809	1004.92	0.359678	0.148486	2.4223	0.0154226	0.148722
LOC112212828	346.894	0.766754	0.316644	2.4215	0.0154565	0.148776
LOC100741910	428.805	-0.784195	0.323826	-2.42166	0.01545	0.148776
LOC112214027	138.295	-1.19988	0.495583	-2.42115	0.0154714	0.148783
LOC100749945	1630.49	-0.753359	0.311316	-2.41992	0.015524	0.149153
LOC100743960	586.069	-0.705938	0.291807	-2.41919	0.0155549	0.149313
LOC100748317	1521.33	-0.647858	0.267838	-2.41884	0.0155702	0.149324
LOC100745781	2225.63	-0.754745	0.312247	-2.41714	0.0156429	0.149884
LOC100749509	377.742	-0.655652	0.271656	-2.41353	0.0157986	0.149953
LOC112214161	180.114	0.994347	0.412246	2.41203	0.0158641	0.149953
LOC100741891	850.724	-0.546312	0.226491	-2.41207	0.0158622	0.149953
LOC117151369	16.0025	-1.8386	0.76172	-2.41375	0.0157893	0.149953
LOC100741014	743.114	-0.951574	0.394195	-2.41397	0.0157798	0.149953
LOC100746538	536.38	0.625373	0.258829	2.41616	0.0156851	0.149953
LOC100747693	21317.1	-1.22174	0.506252	-2.4133	0.0158086	0.149953
LOC100750203	131.181	-0.842038	0.348696	-2.41482	0.0157429	0.149953
LOC117151973	35.0457	1.14664	0.475126	2.41334	0.015807	0.149953
LOC100747819	2121.91	-0.862296	0.357441	-2.41241	0.0158473	0.149953
LOC100743233	391.789	-0.759754	0.314934	-2.41243	0.0158467	0.149953
LOC100745507	41730.5	-1.33259	0.551883	-2.41462	0.0157515	0.149953
LOC100748902	119.38	-0.726842	0.300767	-2.41663	0.0156649	0.149953
LOC105681493	96.2366	0.81981	0.339769	2.41285	0.0158285	0.149953
LOC100749065	189.671	0.640437	0.2653	2.41401	0.0157779	0.149953
LOC100745248	218.655	-0.925501	0.383819	-2.41129	0.015896	0.149985
LOC100743252	2315.74	-0.760245	0.315262	-2.41147	0.0158885	0.149985
LOC100749352	1118.53	-0.382403	0.158746	-2.4089	0.0160007	0.150837
LOC100742768	1957.19	-0.9759	0.405184	-2.40853	0.0160167	0.150853
LOC100745367	15395.1	-3.06608	1.27359	-2.40743	0.0160654	0.150983
LOC100744021	487.713	-0.388974	0.161543	-2.40786	0.0160463	0.150983
LOC100742115	9199.11	-0.65972	0.274057	-2.40724	0.0160736	0.150983
LOC100743756	5581.87	-1.30501	0.542215	-2.40681	0.0160925	0.151025
LOC100743873	70.8003	-0.868783	0.361118	-2.40581	0.0161365	0.151303
LOC100745410	741.12	-0.573743	0.238551	-2.40512	0.0161673	0.151457
LOC100741268	669.835	1.35667	0.564477	2.40341	0.016243	0.152031
LOC100743610	943.744	-0.57034	0.237417	-2.40227	0.0162935	0.152158
LOC100747632	1130.83	-0.498116	0.207372	-2.40204	0.0163041	0.152158
LOC100742936	5201.06	-0.504958	0.210241	-2.4018	0.0163145	0.152158
LOC100747882	34931.5	4.01809	1.67244	2.40253	0.0162822	0.152158
LOC100748276	995.134	-0.762694	0.317791	-2.39999	0.0163956	0.152374
LOC100747437	144.04	-0.667085	0.27795	-2.40002	0.0163942	0.152374
LOC100749292	105.574	2.00656	0.83604	2.40008	0.0163917	0.152374
LOC100745906	340.386	-0.827615	0.344768	-2.4005	0.0163728	0.152374
LOC100745289	128.794	0.710885	0.296256	2.39956	0.0164147	0.152416
LOC112213162	13.6646	1.04723	0.436694	2.39809	0.0164809	0.152896
LOC100743072	3625.41	-1.40339	0.585366	-2.39745	0.0165096	0.153027
LOC100743470	561.002	-0.507046	0.21155	-2.39682	0.016538	0.153155
LOC100748371	745.83	-1.02563	0.428035	-2.39613	0.0165694	0.15331
LOC100740782	37.1097	4.16886	1.74016	2.39568	0.0165894	0.15336
LOC100745425	296.185	0.866522	0.361857	2.39465	0.0166361	0.153522
LOC112213495	9.38852	1.4006	0.584863	2.39475	0.0166318	0.153522
LOC100748865	4950.65	-0.974734	0.408424	-2.38658	0.0170061	0.153542
LOC105680277	327.898	1.15704	0.484682	2.38722	0.0169765	0.153542
LOC100743208	237.834	-0.50833	0.212422	-2.39302	0.0167103	0.153542
LOC100745356	1157.45	-0.546325	0.228564	-2.39025	0.0168367	0.153542
LOC100745720	759.263	-0.580758	0.242803	-2.39189	0.0167619	0.153542
LOC117151284	27.2927	0.948884	0.397184	2.38903	0.0168931	0.153542
LOC100742296	72.792	0.660986	0.276242	2.39278	0.0167215	0.153542
LOC100749952	506.104	-0.733773	0.307597	-2.3855	0.0170559	0.153542
LOC100749163	3565.48	0.628554	0.263524	2.38519	0.0170703	0.153542
LOC100747244	7559.31	-0.808376	0.338966	-2.38483	0.0170869	0.153542
LOC100749082	3438.89	0.588674	0.246798	2.38524	0.0170678	0.153542
LOC100743621	576.981	-0.813404	0.340074	-2.39185	0.0167638	0.153542
LOC100745657	504.354	3.50098	1.46519	2.38944	0.0168739	0.153542
LOC100743553	1826.67	-0.66162	0.276907	-2.38932	0.0168795	0.153542
LOC100750075	3099.25	-0.476008	0.199181	-2.38983	0.0168563	0.153542
LOC100741820	1289.35	-0.479422	0.200824	-2.38728	0.0169736	0.153542
LOC100742514	348.232	-1.10497	0.462425	-2.38951	0.016871	0.153542
LOC100742907	676.585	-1.48204	0.621361	-2.38516	0.0170719	0.153542
LOC112213319	7.93934	1.28734	0.538633	2.39001	0.016848	0.153542
LOC100742275	110.786	-1.03609	0.434026	-2.38717	0.0169786	0.153542
LOC100748059	5895.58	0.640384	0.267965	2.38981	0.0168572	0.153542
LOC100749772	451.078	-0.655285	0.273924	-2.39222	0.016747	0.153542
LOC117151102	317.401	0.565858	0.237282	2.38474	0.0170911	0.153542
LOC100747537	897.328	0.712981	0.298804	2.38611	0.0170275	0.153542
LOC100741990	5741.37	0.609132	0.254911	2.38958	0.0168674	0.153542
LOC100746550	322.535	1.0059	0.421269	2.38778	0.0169504	0.153542
LOC100740435	2836.1	-1.05174	0.440253	-2.38895	0.0168966	0.153542
LOC100749144	1315.01	-0.428295	0.179035	-2.39224	0.0167458	0.153542
LOC100748789	231.408	-0.492564	0.205934	-2.39186	0.0167633	0.153542
LOC100744469	2300.71	-0.649411	0.272034	-2.38724	0.0169755	0.153542
LOC100744629	551.954	0.955684	0.400471	2.3864	0.0170142	0.153542
LOC100743127	6419.9	-0.639368	0.268213	-2.38381	0.0171345	0.153676
LOC100741080	1859.13	-0.598028	0.250872	-2.38379	0.0171352	0.153676
LOC100743672	542.147	-0.629926	0.26436	-2.38283	0.01718	0.153946
LOC100746929	447.742	-0.96907	0.406807	-2.38214	0.0172124	0.154105
LOC100743608	981.329	0.679711	0.285579	2.38012	0.0173072	0.154292
LOC100740695	1727.98	-0.52371	0.220036	-2.38011	0.0173076	0.154292
LOC100748247	3154.62	-0.903817	0.379588	-2.38105	0.0172635	0.154292
LOC100747255	334.889	2.13235	0.89576	2.38049	0.0172895	0.154292
LOC100747501	737.603	0.585053	0.24584	2.37981	0.0173214	0.154292
LOC112213752	2455.31	-1.17565	0.494005	-2.37983	0.0173205	0.154292
LOC100749942	204.699	-0.841961	0.354057	-2.37804	0.0174051	0.154384
LOC112213927	7.07775	2.34734	0.987001	2.37826	0.0173947	0.154384
LOC100741295	481.339	-0.411412	0.172995	-2.37817	0.0173986	0.154384
LOC100743902	529.548	-0.985303	0.41432	-2.37812	0.0174011	0.154384
LOC100740354	429.664	-0.889299	0.373823	-2.37893	0.0173629	0.154384
LOC105681825	68.311	-1.02004	0.429044	-2.37748	0.0174316	0.154488
LOC100748840	2349.89	-0.503955	0.212052	-2.37657	0.0174745	0.154738
LOC100744291	445.876	0.740143	0.311527	2.37585	0.0175084	0.154908
LOC112212065	338.927	-1.47273	0.620103	-2.37497	0.0175504	0.155018
LOC100749251	875.548	-0.508732	0.214198	-2.37505	0.0175466	0.155018
LOC100749090	1055.75	-0.601029	0.253132	-2.37438	0.0175787	0.155138
LOC100743654	299.075	-0.596473	0.25143	-2.37232	0.0176767	0.155194
LOC100741897	6963.21	-0.472347	0.199032	-2.37322	0.0176338	0.155194
LOC100745695	801.393	0.533492	0.224853	2.37263	0.017662	0.155194
LOC100747804	5431.98	-0.533934	0.224918	-2.3739	0.0176012	0.155194
LOC100741229	4563.29	-0.822838	0.346834	-2.37243	0.0176717	0.155194
LOC105681099	16.5044	2.64906	1.11677	2.37208	0.0176884	0.155194
LOC100742163	64.501	-1.0246	0.431892	-2.37234	0.0176757	0.155194
LOC100744595	733.145	-0.709115	0.299082	-2.37097	0.0177415	0.155531
LOC112212005	13.0531	1.34149	0.566043	2.36995	0.0177906	0.155831
LOC100740491	12039.6	-1.42768	0.602676	-2.36889	0.0178414	0.155886
LOC100747249	1875.64	-0.912453	0.385116	-2.36929	0.0178222	0.155886
LOC100744183	876.039	-0.864304	0.364815	-2.36916	0.0178285	0.155886
LOC112211993	39.9402	-1.29356	0.546194	-2.36831	0.0178694	0.156001
LOC100740000	3415.42	-0.540047	0.22818	-2.36676	0.0179448	0.156399
LOC100746031	2570.98	-0.607834	0.256798	-2.36698	0.017934	0.156399
LOC100746297	1463.61	-0.933231	0.39489	-2.36326	0.0181147	0.15674
LOC100740654	348.136	-0.58911	0.249217	-2.36384	0.0180867	0.15674
LOC100746580	17.1209	1.22371	0.517428	2.36499	0.0180307	0.15674
LOC100741592	633.075	0.862838	0.364877	2.36474	0.0180428	0.15674
LOC100742157	499.504	-0.664793	0.281236	-2.36382	0.0180875	0.15674
LOC100747658	47.9466	1.10927	0.469367	2.36333	0.0181115	0.15674
LOC100749853	89.8	-1.08871	0.460451	-2.36444	0.0180574	0.15674
LOC100742077	171.986	-0.812209	0.343513	-2.36442	0.0180584	0.15674
LOC100744268	155.569	-0.634884	0.268655	-2.3632	0.018118	0.15674
LOC100748025	124.861	0.720773	0.30504	2.36288	0.0181334	0.156744
LOC100742402	28.1535	0.963945	0.40802	2.36249	0.0181525	0.15678
LOC100745688	665.265	-0.835993	0.35402	-2.36143	0.0182048	0.156849
LOC100740087	650.858	-0.639424	0.270966	-2.3598	0.0182849	0.156849
LOC100749433	37.0304	1.05915	0.448439	2.36186	0.0181833	0.156849
LOC105680328	305.249	0.909346	0.385348	2.35981	0.0182845	0.156849
LOC100740703	955.097	-0.770004	0.3261	-2.36125	0.0182133	0.156849
LOC105680689	120.844	-0.622291	0.263628	-2.36049	0.0182508	0.156849
LOC112212827	13.5471	1.27533	0.540484	2.35961	0.0182941	0.156849
LOC100740586	5044.73	0.682829	0.289421	2.35929	0.0183098	0.156849
LOC100749249	2219.65	-0.609952	0.258388	-2.36061	0.018245	0.156849
LOC100741604	1898.59	-0.5291	0.224253	-2.35939	0.0183051	0.156849
LOC100742004	872.925	-0.48172	0.204327	-2.3576	0.0183936	0.156896
LOC100747547	1221.22	-0.681514	0.289	-2.35818	0.0183647	0.156896
LOC100744479	1483.84	-0.445672	0.18895	-2.35868	0.01834	0.156896
LOC100741182	1736.84	-0.799794	0.339407	-2.35644	0.0184509	0.156896
LOC100744359	815.899	-0.476477	0.202197	-2.3565	0.0184479	0.156896
LOC100743946	2169.26	-0.727859	0.308817	-2.35693	0.0184268	0.156896
LOC100743749	376.452	-0.502379	0.213244	-2.35589	0.0184782	0.156896
LOC100745985	1248.89	-0.781188	0.331427	-2.35704	0.0184211	0.156896
LOC100749420	1929.85	-1.23574	0.524538	-2.35587	0.0184794	0.156896
LOC100745316	800.557	0.516656	0.219239	2.35659	0.0184437	0.156896
LOC112213902	41.8465	0.657341	0.278718	2.35844	0.0183517	0.156896
LOC100744835	3179.21	-0.886784	0.376679	-2.35422	0.0185617	0.157289
LOC100742305	14631	-0.736753	0.312897	-2.35462	0.0185418	0.157289
LOC100746354	3506.62	-0.808595	0.343492	-2.35404	0.0185706	0.157289
LOC100748403	2714.57	-0.689875	0.293167	-2.35318	0.0186138	0.157528
LOC100746760	2235.27	-0.708438	0.301153	-2.35242	0.0186519	0.157719
LOC112212541	16.7596	1.44401	0.614059	2.35159	0.0186936	0.157719
LOC100748927	772.798	-0.715811	0.304489	-2.35086	0.01873	0.157719
LOC100745413	1403.36	-0.859455	0.365601	-2.3508	0.018733	0.157719
LOC100743070	3388.94	-1.06242	0.451972	-2.35063	0.0187414	0.157719
LOC100747571	3493.99	-0.797361	0.339144	-2.3511	0.0187182	0.157719
LOC100741598	2098.78	0.457755	0.194624	2.352	0.0186727	0.157719
LOC100740187	1621.94	-0.854274	0.363512	-2.35005	0.0187707	0.157839
LOC112212965	52.3329	0.783537	0.333744	2.34772	0.0188888	0.158705
LOC100741462	3671.22	-0.580443	0.247315	-2.34698	0.0189263	0.158894
LOC100745857	751.411	-0.747838	0.318776	-2.34597	0.0189778	0.159199
LOC100743204	939.843	-0.350106	0.149284	-2.34523	0.0190154	0.159387
LOC100748881	409.692	-0.483392	0.206181	-2.34451	0.0190523	0.159522
LOC100743746	4020.73	0.362466	0.154616	2.3443	0.0190629	0.159522
LOC100749300	53.0846	0.862262	0.367885	2.34383	0.0190868	0.159522
LOC100749263	430.265	-0.591762	0.252488	-2.34373	0.0190922	0.159522
LOC100744234	357.135	-0.68099	0.290642	-2.34305	0.0191266	0.159682
LOC100749975	3185.64	-0.909451	0.388239	-2.3425	0.0191548	0.159791
LOC100741231	815.879	-0.432781	0.184775	-2.34221	0.0191701	0.159792
LOC100749113	89.5784	-0.693232	0.296292	-2.33969	0.0192996	0.160096
LOC100747718	2244.82	0.259138	0.110812	2.33854	0.019359	0.160096
LOC100744727	15776.8	-0.992475	0.424353	-2.3388	0.0193459	0.160096
LOC100744413	4681.73	-0.663353	0.28348	-2.34004	0.0192818	0.160096
LOC100740145	105.757	-0.89583	0.382942	-2.33934	0.0193179	0.160096
LOC100749326	2900.27	0.49945	0.213441	2.33999	0.0192843	0.160096
LOC100749093	1274.36	-0.431859	0.184667	-2.33859	0.0193568	0.160096
LOC100749933	1570.69	-0.653684	0.279292	-2.34051	0.0192576	0.160096
LOC100748029	1133.86	1.20844	0.516231	2.34089	0.0192378	0.160096
LOC100744749	5282.99	3.86042	1.64952	2.34033	0.0192667	0.160096
LOC112214055	1447.88	-0.40854	0.174723	-2.33821	0.0193762	0.160112
LOC100747280	43.1522	1.0435	0.446503	2.33705	0.0194366	0.160381
LOC100744911	931.895	-0.643494	0.275351	-2.337	0.0194392	0.160381
LOC100747764	436.302	0.470324	0.201304	2.33639	0.019471	0.160503
LOC100740384	73.2395	-0.896977	0.384007	-2.33584	0.0194998	0.160503
LOC100740984	3565.55	-0.898485	0.384615	-2.33607	0.0194878	0.160503
LOC100746761	9269.2	4.40956	1.89066	2.33228	0.0196857	0.160594
LOC100741530	617.184	-0.539315	0.231197	-2.33271	0.0196633	0.160594
LOC100744841	89.099	1.03902	0.445377	2.33291	0.019653	0.160594
LOC100746089	785.999	-1.08257	0.463917	-2.33355	0.0196192	0.160594
LOC100747203	22397.1	-1.26752	0.54286	-2.33489	0.019549	0.160594
LOC100748129	298.431	0.816821	0.350003	2.33375	0.0196087	0.160594
LOC100742302	1004.99	-0.72742	0.311913	-2.33212	0.0196942	0.160594
LOC100744932	661.978	-0.501657	0.215019	-2.33308	0.0196438	0.160594
LOC100746539	3883.5	-0.914541	0.392023	-2.33288	0.0196545	0.160594
LOC100749177	28.1897	1.9231	0.82393	2.33406	0.0195928	0.160594
LOC100742231	791.974	0.575636	0.246771	2.33267	0.0196655	0.160594
LOC100741003	34.3494	0.921245	0.39494	2.33262	0.0196681	0.160594
LOC100744792	4974.75	-0.73648	0.316071	-2.33011	0.0198005	0.160637
LOC100747118	961.295	-0.306089	0.131382	-2.32976	0.019819	0.160637
LOC100748083	793.744	-0.641689	0.275457	-2.32954	0.0198305	0.160637
LOC100748954	7542.96	-0.528898	0.22693	-2.33066	0.0197712	0.160637
LOC100749353	539.262	1.22256	0.524967	2.32884	0.0198676	0.160637
LOC100741622	1246.08	1.37296	0.589487	2.32907	0.0198553	0.160637
LOC100745615	45.0481	0.784176	0.336475	2.33056	0.0197763	0.160637
LOC100744935	29.6695	0.781012	0.3352	2.32999	0.0198069	0.160637
LOC117152005	9.89483	1.82628	0.783602	2.33062	0.0197733	0.160637
LOC100749371	57.0807	0.716453	0.30734	2.33114	0.0197459	0.160637
LOC100740595	1331.53	0.770489	0.33078	2.32931	0.0198429	0.160637
LOC100743963	501.989	-0.533462	0.229332	-2.32615	0.0200104	0.160792
LOC100744357	5260.92	-1.09773	0.471956	-2.32592	0.0200228	0.160792
LOC100744921	1129.17	-0.882222	0.379102	-2.32713	0.0199582	0.160792
LOC100743776	1055.81	-0.772051	0.331772	-2.32706	0.0199623	0.160792
LOC100746091	548.298	-0.857871	0.368836	-2.32589	0.0200245	0.160792
LOC100749042	82.2444	-1.06195	0.456592	-2.32581	0.0200286	0.160792
LOC100744061	17.9383	1.29265	0.555833	2.3256	0.0200398	0.160792
LOC100747096	791.125	-0.685007	0.294489	-2.32608	0.0200142	0.160792
LOC100741469	672.444	-0.879976	0.378311	-2.32606	0.0200152	0.160792
LOC112214037	287.366	-0.751593	0.322829	-2.32814	0.0199045	0.160792
LOC100747234	3490.12	-0.726641	0.312848	-2.32266	0.0201973	0.161195
LOC100745770	2407.63	-0.824814	0.355148	-2.32245	0.0202086	0.161195
LOC100745569	1957.62	0.72502	0.312265	2.32181	0.0202433	0.161195
LOC100743661	855.492	0.654515	0.281837	2.32232	0.0202159	0.161195
LOC105680668	106.441	2.98811	1.28621	2.32318	0.0201696	0.161195
LOC100740749	265.7	-1.10024	0.473857	-2.32188	0.0202393	0.161195
LOC100747820	1159.85	-0.524663	0.225816	-2.32341	0.0201571	0.161195
LOC100740914	17417.3	-0.797363	0.343389	-2.32204	0.0202308	0.161195
LOC100747266	765.854	0.652094	0.280839	2.32195	0.0202358	0.161195
LOC100744511	876.309	-0.970046	0.417713	-2.32228	0.0202179	0.161195
LOC100744683	393.752	-0.580828	0.250212	-2.32134	0.0202684	0.161273
LOC117151537	46.3692	-0.767083	0.330695	-2.31961	0.020362	0.161301
LOC100744836	149.888	-0.842199	0.363999	-2.31374	0.020682	0.161301
LOC100742207	1962.4	-0.433388	0.187385	-2.31282	0.0207323	0.161301
LOC100746685	1411.06	-0.922254	0.398297	-2.31549	0.020586	0.161301
LOC112214100	22.1907	0.845626	0.36503	2.31659	0.0205261	0.161301
LOC117152601	19.0366	1.0648	0.460143	2.31407	0.0206637	0.161301
LOC100748324	40833.7	-0.521515	0.225033	-2.31751	0.020476	0.161301
LOC100747197	1366.43	0.449835	0.194406	2.31389	0.0206735	0.161301
LOC100749114	7.34067	2.07382	0.895293	2.31636	0.0205387	0.161301
LOC100747800	748.464	-0.909782	0.392912	-2.31549	0.0205863	0.161301
LOC100745087	25589	-1.06734	0.460774	-2.3164	0.0205362	0.161301
LOC100747123	116.175	-0.815885	0.352679	-2.31339	0.0207009	0.161301
LOC100747044	334.715	-0.721351	0.311205	-2.31793	0.0204533	0.161301
LOC105680488	828.135	-0.576966	0.249117	-2.31605	0.0205557	0.161301
LOC100742625	189.81	0.759386	0.328067	2.31473	0.0206278	0.161301
LOC100746616	1002.55	-0.722484	0.312068	-2.31515	0.0206049	0.161301
LOC100740589	3064.77	0.984496	0.42556	2.31341	0.0206998	0.161301
LOC100745502	67.2218	0.815006	0.352197	2.31406	0.0206642	0.161301
LOC100740751	389.602	-0.773796	0.334562	-2.31286	0.0207304	0.161301
LOC100744618	3989.21	-1.13669	0.490378	-2.31799	0.0204496	0.161301
LOC100740186	9.74163	1.73371	0.748599	2.31595	0.0205612	0.161301
LOC100747776	1144.31	0.566669	0.24433	2.31927	0.0203801	0.161301
LOC100741077	562.116	-0.468899	0.202509	-2.31545	0.0205883	0.161301
LOC100740230	1167.06	-0.742748	0.321052	-2.31348	0.0206962	0.161301
LOC100747179	78.65	-1.01981	0.440294	-2.31621	0.0205467	0.161301
LOC100747380	187.735	0.737924	0.318367	2.31784	0.0204581	0.161301
LOC100747348	284.074	-0.629256	0.272018	-2.31329	0.0207068	0.161301
LOC100743766	1992.67	-0.848735	0.366537	-2.31555	0.0205829	0.161301
LOC100740073	577.823	-0.960492	0.414169	-2.31908	0.0203906	0.161301
LOC100747624	237.908	-0.943265	0.40733	-2.31573	0.020573	0.161301
LOC100740392	652.503	-0.648805	0.280575	-2.31241	0.020755	0.161358
LOC100742833	5011.61	0.530041	0.2293	2.31156	0.0208021	0.161595
LOC100746632	424.697	1.13877	0.492697	2.3113	0.0208162	0.161595
LOC100743305	1246.98	-0.628621	0.272181	-2.30957	0.0209119	0.162026
LOC112212805	15.3648	1.58385	0.685731	2.30973	0.0209031	0.162026
LOC100749886	482.339	-0.48553	0.210235	-2.30946	0.020918	0.162026
LOC100747072	391.34	1.16525	0.504631	2.30911	0.0209377	0.162059
LOC100742972	3741.95	-0.643954	0.278937	-2.3086	0.0209656	0.162069
LOC100743656	341.883	-0.328751	0.142407	-2.30853	0.0209698	0.162069
LOC100742068	2008.08	-0.876696	0.379958	-2.30735	0.0210354	0.162457
LOC100748038	9.34738	1.66665	0.722719	2.30608	0.021106	0.162763
LOC117152391	15.0583	1.08347	0.469791	2.30629	0.0210943	0.162763
LOC100748679	443.604	-0.894675	0.388332	-2.30389	0.0212287	0.163436
LOC100740418	581.969	0.400706	0.173941	2.30369	0.02124	0.163436
LOC100740241	259.72	-0.545173	0.236602	-2.30418	0.0212125	0.163436
LOC100745718	19772.8	-0.861167	0.373876	-2.30335	0.0212593	0.163465
LOC100749481	57.7544	1.31939	0.573074	2.30231	0.0213179	0.163796
LOC100746576	2646.21	-1.08616	0.471948	-2.30145	0.0213662	0.164047
LOC112213035	57.1994	0.710521	0.308815	2.3008	0.0214032	0.164211
LOC100740244	76.2357	0.595469	0.259073	2.29846	0.0215358	0.164389
LOC100746049	343.907	-0.641713	0.279077	-2.29941	0.0214815	0.164389
LOC100741537	263.686	-0.42227	0.183717	-2.29848	0.0215342	0.164389
LOC100749407	885.592	-1.22461	0.532586	-2.29936	0.0214842	0.164389
LOC100747849	212.586	-0.867316	0.377268	-2.29894	0.0215086	0.164389
LOC100743712	861.907	-0.765349	0.332942	-2.29875	0.0215193	0.164389
LOC100742228	2534.09	-0.721379	0.313704	-2.29955	0.0214737	0.164389
LOC100747921	2230.47	-0.594923	0.25891	-2.2978	0.0215734	0.164556
LOC100747839	1401.72	0.968666	0.421614	2.29752	0.0215893	0.164558
LOC100749885	2930.12	-0.908561	0.395573	-2.29682	0.0216288	0.16474
LOC100749278	27.4246	0.859403	0.374315	2.29594	0.0216795	0.165006
LOC112213418	40.4321	1.25093	0.544918	2.29564	0.0216967	0.165017
LOC100746010	1768.5	0.659364	0.287389	2.29432	0.0217719	0.165431
LOC100743225	1057.22	0.442854	0.193037	2.29414	0.0217826	0.165431
LOC100747560	3081.69	-0.788012	0.343606	-2.29336	0.0218272	0.165531
LOC100743276	475.71	-0.494027	0.215407	-2.29346	0.0218218	0.165531
LOC100747957	48.8306	0.70927	0.309321	2.29299	0.0218487	0.165574
LOC100745448	926.884	-0.770367	0.336519	-2.28923	0.0220662	0.166105
LOC105682147	40.6989	0.760966	0.332498	2.28863	0.0221007	0.166105
LOC100740575	2628.31	-0.48866	0.213551	-2.28826	0.0221226	0.166105
LOC100740740	3538.47	0.540198	0.235934	2.28961	0.0220437	0.166105
LOC100742712	1664.45	2.3268	1.01552	2.29124	0.0219495	0.166105
LOC100743903	818.073	2.91751	1.27483	2.28855	0.0221054	0.166105
LOC100741506	287.318	0.734628	0.320927	2.28908	0.0220748	0.166105
LOC105680997	1126.08	0.452727	0.197851	2.28823	0.0221242	0.166105
LOC100746107	53902.6	0.947608	0.413649	2.29085	0.0219722	0.166105
LOC100745989	3570.44	-0.636841	0.278156	-2.28951	0.0220499	0.166105
LOC100741159	470.63	-1.17403	0.513033	-2.28841	0.0221139	0.166105
LOC100740923	1363.59	0.306478	0.133871	2.28935	0.0220588	0.166105
LOC100741044	15.739	1.05575	0.460795	2.29115	0.0219545	0.166105
LOC112212890	30.5802	0.871431	0.380909	2.28777	0.0221512	0.166189
LOC100747240	12303.1	-0.458159	0.20032	-2.28714	0.0221876	0.166343
LOC100746488	628.161	-0.300926	0.131613	-2.28645	0.0222279	0.166527
LOC100749357	5091.7	-0.608689	0.266362	-2.28519	0.0223015	0.166646
LOC100745417	1196.17	-0.617845	0.270362	-2.28525	0.0222982	0.166646
LOC100741715	829.778	-0.479187	0.209668	-2.28545	0.0222863	0.166646
LOC100741562	1891.36	0.590703	0.258503	2.2851	0.0223072	0.166646
LOC100741099	687.073	2.74649	1.20263	2.28374	0.0223869	0.167123
LOC100746321	4095.81	-0.922564	0.404318	-2.28178	0.0225024	0.167379
LOC105680242	11.7336	1.33878	0.586601	2.28226	0.0224741	0.167379
LOC100749120	38.4688	0.888208	0.389326	2.2814	0.0225247	0.167379
LOC100749879	2565.87	-0.695454	0.304788	-2.28176	0.0225036	0.167379
LOC100746377	196.81	-0.692322	0.303293	-2.28268	0.0224491	0.167379
LOC100740228	12688.1	-0.574204	0.251704	-2.28127	0.0225327	0.167379
LOC100747746	8048.01	-1.01304	0.444041	-2.28141	0.0225242	0.167379
LOC100748664	2400.57	-0.655817	0.287656	-2.27987	0.0226155	0.167875
LOC100749266	50615.4	-0.614306	0.269544	-2.27906	0.0226634	0.168112
LOC100743341	1125.69	-0.817512	0.358796	-2.27849	0.0226974	0.168246
LOC100743773	479.821	0.750078	0.329349	2.27745	0.0227591	0.168347
LOC100741249	80.3504	1.04822	0.460184	2.27782	0.0227373	0.168347
LOC100743944	8362.6	-0.69295	0.304243	-2.27762	0.0227493	0.168347
LOC100744577	548.726	-0.575233	0.252632	-2.27696	0.0227883	0.168445
LOC100746737	67.6271	1.30158	0.571766	2.27641	0.0228212	0.168569
LOC100749271	3313.66	-0.274967	0.12082	-2.27584	0.0228559	0.168707
LOC100749829	402.626	-0.583066	0.256495	-2.2732	0.0230141	0.169169
LOC105680319	212.752	0.574977	0.252841	2.27407	0.0229619	0.169169
LOC100741303	4169.72	0.631657	0.277827	2.27356	0.0229924	0.169169
LOC100740391	13.3622	3.09985	1.36366	2.27318	0.0230151	0.169169
LOC100741316	250.648	-3.13742	1.37997	-2.27355	0.0229933	0.169169
LOC100744987	423.302	1.10026	0.483965	2.27343	0.0230006	0.169169
LOC117151381	20.2635	-0.899736	0.395981	-2.27217	0.0230761	0.169379
LOC100745494	241.111	-0.913903	0.402171	-2.27242	0.023061	0.169379
LOC100743235	1249.76	-0.784083	0.345121	-2.27191	0.023092	0.169379
LOC100743265	292.554	-0.530066	0.233385	-2.27121	0.0231342	0.16957
LOC100748359	52.6161	1.01324	0.446232	2.27067	0.0231672	0.169694
LOC100748562	253.245	-0.995743	0.438838	-2.26904	0.0232656	0.169964
LOC100746460	805.781	-0.539345	0.237695	-2.26906	0.0232644	0.169964
LOC100744448	2475.38	-0.719559	0.317164	-2.26873	0.023285	0.169964
LOC100746628	844.49	-0.358631	0.158051	-2.26908	0.0232634	0.169964
LOC100746590	287.078	0.994053	0.438139	2.26881	0.0232801	0.169964
LOC100740538	1973.28	0.85945	0.379	2.26768	0.0233488	0.170312
LOC100746527	52635.9	-1.08084	0.476687	-2.2674	0.0233657	0.170317
LOC100741844	2213.68	-1.08047	0.476754	-2.26631	0.0234324	0.170684
LOC100740166	2908.3	-0.984178	0.434427	-2.26546	0.0234844	0.170945
LOC100743248	2585.21	-0.586311	0.258888	-2.26473	0.0235291	0.171122
LOC100740876	1900.79	0.311951	0.137771	2.26427	0.0235576	0.171122
LOC100742647	2720.05	-0.690055	0.304748	-2.26435	0.0235529	0.171122
LOC100748940	120.924	2.82032	1.24602	2.26346	0.0236074	0.171247
LOC100748112	1187.18	0.906361	0.40043	2.26347	0.0236069	0.171247
LOC100749159	1907.37	-0.462471	0.20438	-2.2628	0.0236479	0.171405
LOC100744929	1067.92	-0.924467	0.408638	-2.26231	0.023678	0.171405
LOC100744098	537.577	1.07694	0.476013	2.26243	0.0236711	0.171405
LOC100749360	59.4504	1.00135	0.442722	2.26181	0.0237092	0.171512
LOC100743532	431.708	-0.829635	0.367365	-2.25834	0.0239245	0.171535
LOC105682137	1190.19	-1.03489	0.458216	-2.25851	0.0239136	0.171535
LOC100748953	3974.31	-0.699383	0.309606	-2.25895	0.0238868	0.171535
LOC100748405	373.047	-1.92944	0.853408	-2.26087	0.0237674	0.171535
LOC100740014	1320.1	-0.547112	0.241959	-2.26118	0.0237481	0.171535
LOC100749364	784.342	-0.480324	0.212591	-2.25938	0.0238599	0.171535
LOC100742192	94.264	1.00745	0.445922	2.25925	0.0238681	0.171535
LOC100744071	330.624	-0.717513	0.317592	-2.25923	0.0238692	0.171535
LOC100742836	47.2947	0.838211	0.37079	2.26061	0.0237836	0.171535
LOC100749808	19.5855	-0.975349	0.431325	-2.26129	0.0237415	0.171535
LOC100742916	405.895	-0.484326	0.214427	-2.2587	0.0239021	0.171535
LOC100749494	14.4341	-1.3653	0.60415	-2.25987	0.0238294	0.171535
LOC100742845	5497.22	-0.943018	0.417198	-2.26036	0.0237988	0.171535
LOC117151926	7.71458	1.39243	0.616712	2.25783	0.0239562	0.171645
LOC100745042	141.796	1.45374	0.643955	2.25752	0.0239754	0.171666
LOC100745202	2024.49	-0.716305	0.317374	-2.25697	0.0240097	0.171713
LOC100741775	689.509	-1.20138	0.532314	-2.25689	0.0240147	0.171713
LOC100747545	649.045	-0.468479	0.207951	-2.25283	0.0242697	0.172738
LOC100741293	254.293	-0.660512	0.293258	-2.25232	0.024302	0.172738
LOC100748638	1121.73	-0.625969	0.277709	-2.25405	0.0241933	0.172738
LOC100746384	16175	-0.975826	0.43309	-2.25317	0.0242483	0.172738
LOC100748052	433.024	0.482603	0.214275	2.25226	0.024306	0.172738
LOC100746306	397.319	-0.748952	0.332474	-2.25266	0.0242805	0.172738
LOC100745178	282.165	0.467048	0.207265	2.25339	0.0242347	0.172738
LOC112213670	110.668	1.38753	0.616032	2.25236	0.0242996	0.172738
LOC100747112	85.4174	-0.914759	0.405922	-2.25354	0.0242253	0.172738
LOC100747586	493.346	0.893	0.396967	2.24956	0.024477	0.173837
LOC100740726	878.384	-1.19991	0.533713	-2.24824	0.0245611	0.174031
LOC100745086	2788.35	-0.714461	0.317744	-2.24854	0.0245419	0.174031
LOC100743624	1268.13	-0.835379	0.371648	-2.24777	0.0245908	0.174031
LOC100749715	2490.33	-0.662857	0.294778	-2.24867	0.0245338	0.174031
LOC100741437	2567.41	-0.483058	0.214925	-2.24757	0.0246037	0.174031
LOC100747223	73541.8	-0.918586	0.40861	-2.24808	0.0245713	0.174031
LOC117151826	348.454	-0.882102	0.392598	-2.24683	0.0246509	0.174206
LOC100741401	201.961	0.624445	0.277943	2.24666	0.0246616	0.174206
LOC100743690	3676.03	-0.863377	0.384368	-2.24622	0.0246897	0.174287
LOC100746406	524.705	-0.483157	0.215224	-2.2449	0.0247746	0.174341
LOC100742294	28.8054	0.907942	0.404619	2.24395	0.0248359	0.174341
LOC105680420	234.864	-1.05789	0.471246	-2.24489	0.0247754	0.174341
LOC100749354	1249.66	0.861532	0.383807	2.2447	0.0247873	0.174341
LOC105680677	85.8162	-0.95481	0.425178	-2.24567	0.0247249	0.174341
LOC100749531	371.39	-0.66546	0.29658	-2.24378	0.0248466	0.174341
LOC100742872	1526.92	-0.747655	0.333197	-2.24388	0.0248401	0.174341
LOC100740268	459.06	-0.369676	0.164737	-2.24404	0.0248301	0.174341
LOC100746638	10135.2	0.787469	0.350906	2.2441	0.024826	0.174341
LOC100745648	2172.48	-0.720104	0.321112	-2.24253	0.024927	0.174789
LOC100746537	74.4628	0.632591	0.282162	2.24195	0.0249648	0.17482
LOC100748382	729.648	-0.472793	0.210883	-2.24197	0.0249636	0.17482
LOC100749517	1361.29	-0.645404	0.287914	-2.24165	0.0249838	0.174837
LOC100743185	90915.9	-1.20993	0.540086	-2.24026	0.025074	0.175016
LOC100740982	367.969	0.643399	0.287202	2.24023	0.025076	0.175016
LOC105680699	257.186	-0.609577	0.272087	-2.24038	0.0250664	0.175016
LOC100741628	4481.95	-0.81617	0.364238	-2.24076	0.0250415	0.175016
LOC100747006	1007.45	-0.683518	0.305169	-2.2398	0.0251038	0.175094
LOC112212236	331.969	-0.564555	0.252091	-2.23949	0.0251244	0.175121
LOC100746641	3420.23	0.532504	0.238	2.23742	0.0252591	0.175404
LOC100743416	1555.07	-0.793437	0.354651	-2.23723	0.0252712	0.175404
LOC100748811	33264.6	-0.434293	0.194084	-2.23765	0.0252439	0.175404
LOC100748491	1090.88	-0.950538	0.42484	-2.2374	0.0252599	0.175404
LOC100746187	791.268	-0.395782	0.176803	-2.23854	0.0251856	0.175404
LOC100741957	1117.24	-0.23583	0.105419	-2.23707	0.0252818	0.175404
LOC100741118	76.7585	0.657258	0.293636	2.23835	0.0251985	0.175404
LOC100740955	353.478	-0.872596	0.3903	-2.23571	0.0253709	0.175906
LOC100745192	1912.35	-0.716503	0.320535	-2.23533	0.0253957	0.175962
LOC100748296	1085.16	-0.798305	0.357204	-2.23487	0.0254258	0.176054
LOC100747582	353.721	0.57772	0.258629	2.23378	0.0254976	0.176371
LOC100744153	3116.09	-0.677671	0.30339	-2.23367	0.025505	0.176371
LOC105680787	417.862	-0.6751	0.302282	-2.23334	0.0255263	0.176402
LOC100744160	41.4325	1.07214	0.480422	2.23166	0.0256377	0.176591
LOC100744086	3584.66	0.702031	0.314523	2.23205	0.0256115	0.176591
LOC100742520	674.104	0.564079	0.252701	2.2322	0.0256017	0.176591
LOC100749005	1926.78	-0.610852	0.273702	-2.23182	0.0256271	0.176591
LOC100748651	76.0466	0.822791	0.368642	2.23195	0.0256181	0.176591
LOC100744119	15952.3	-0.944761	0.423419	-2.23127	0.0256634	0.176652
LOC105680956	53.9909	0.721614	0.32347	2.23086	0.0256907	0.176724
LOC117151865	133.196	1.62379	0.728181	2.22992	0.0257525	0.176805
LOC100744499	4067.62	-0.897343	0.402456	-2.22967	0.0257696	0.176805
LOC100746942	1613.27	-0.580881	0.260509	-2.22979	0.0257614	0.176805
LOC100748262	168.974	1.08273	0.485532	2.22999	0.0257483	0.176805
LOC100748986	9586.41	-0.76121	0.341643	-2.22809	0.0258747	0.17698
LOC100745567	78.104	0.829435	0.372229	2.22829	0.0258611	0.17698
LOC100748154	451.325	-0.692515	0.310852	-2.2278	0.0258939	0.17698
LOC100744724	2847.16	-0.639679	0.28715	-2.22768	0.025902	0.17698
LOC100743140	988.75	-0.903511	0.405614	-2.22751	0.025913	0.17698
LOC100743907	3265.15	0.838638	0.376242	2.22899	0.0258148	0.17698
LOC100747417	243.157	-0.770136	0.345542	-2.22877	0.0258289	0.17698
LOC100746596	172.059	-1.30724	0.587594	-2.22474	0.0260988	0.177065
LOC100742534	1108.34	-0.905218	0.407515	-2.22131	0.0263298	0.177065
LOC100743052	1108.65	-0.659405	0.296782	-2.22185	0.0262933	0.177065
LOC100747121	8306.27	-0.85784	0.385702	-2.2241	0.0261418	0.177065
LOC100745284	1655.91	0.641691	0.28887	2.22138	0.0263252	0.177065
LOC100746882	793.307	-0.82889	0.372241	-2.22676	0.0259636	0.177065
LOC100748040	115.123	1.40577	0.632325	2.22318	0.0262035	0.177065
LOC100741417	2867.97	-0.463549	0.208585	-2.22235	0.0262594	0.177065
LOC105680360	10.8823	1.49638	0.672145	2.22627	0.025996	0.177065
LOC100742092	236.102	-0.794139	0.357153	-2.22353	0.0261803	0.177065
LOC100746335	3067.85	-1.06537	0.478968	-2.22431	0.0261277	0.177065
LOC105680645	981.849	-0.498083	0.224189	-2.22171	0.0263028	0.177065
LOC105680747	4163.53	-0.445775	0.200321	-2.2253	0.0260611	0.177065
LOC100741549	1069.14	-0.714585	0.321234	-2.2245	0.0261149	0.177065
LOC100743147	303.54	1.09822	0.49432	2.22168	0.0263052	0.177065
LOC100741263	1141.31	0.81185	0.364737	2.22585	0.0260242	0.177065
LOC100745024	2343.61	-0.281914	0.126833	-2.22272	0.0262349	0.177065
LOC100749602	1020.06	-0.615746	0.277049	-2.22252	0.0262484	0.177065
LOC100746544	163.695	0.836852	0.37608	2.2252	0.0260678	0.177065
LOC100749496	23.0215	-1.32733	0.596253	-2.22612	0.0260061	0.177065
LOC100746588	2970.83	0.565907	0.254743	2.22148	0.0263185	0.177065
LOC100745757	659.383	0.447057	0.201175	2.22223	0.0262675	0.177065
LOC100744345	1396.99	-0.716097	0.322099	-2.22322	0.026201	0.177065
LOC100745553	433.494	-0.750939	0.337971	-2.2219	0.0262898	0.177065
LOC100740525	1989.53	0.912409	0.410942	2.22028	0.0263994	0.17742
LOC100746911	1025.89	0.679373	0.306028	2.21997	0.0264207	0.177449
LOC100742838	2958.05	-0.956614	0.431026	-2.21939	0.0264603	0.177602
LOC100741570	2862.98	-0.861224	0.38832	-2.21782	0.026567	0.17809
LOC100741674	812.616	0.813272	0.366685	2.21791	0.0265613	0.17809
LOC100746937	2517.76	-0.609961	0.275153	-2.21681	0.0266363	0.178328
LOC100742201	707.148	-0.838973	0.378455	-2.21684	0.0266342	0.178328
LOC100745329	1089.63	1.04464	0.471376	2.21614	0.0266821	0.17852
LOC100744148	611.652	-0.767947	0.346568	-2.21586	0.0267011	0.178534
LOC100742432	1116.4	-0.638243	0.28807	-2.21558	0.0267202	0.178548
LOC100742093	2011.73	-0.442794	0.199893	-2.21516	0.0267493	0.178629
LOC100743759	1850.31	-0.29316	0.132358	-2.2149	0.0267669	0.178633
LOC117152015	8.60001	1.59747	0.721639	2.21366	0.026852	0.178747
LOC100743053	961.348	-0.964438	0.435634	-2.21387	0.0268374	0.178747
LOC100740976	203.776	1.31217	0.592593	2.21429	0.0268086	0.178747
LOC100745526	214.203	-0.967661	0.437036	-2.21415	0.0268188	0.178747
LOC100744620	527.948	0.515893	0.233077	2.2134	0.0268701	0.178754
LOC100741501	1321.1	0.547661	0.247637	2.21155	0.026998	0.179039
LOC100745177	605.051	-0.42286	0.191196	-2.21165	0.0269909	0.179039
LOC105681458	649.383	-0.612013	0.276671	-2.21206	0.0269628	0.179039
LOC100748827	1303.43	-0.394469	0.178298	-2.21242	0.0269379	0.179039
LOC100745554	313.057	-0.511617	0.231322	-2.21171	0.0269867	0.179039
LOC100745119	666.413	-0.663311	0.299972	-2.21125	0.0270187	0.179063
LOC100748080	63.5905	0.865779	0.391745	2.21006	0.0271013	0.179135
LOC100745892	438.907	-0.560974	0.253907	-2.20937	0.0271489	0.179135
LOC100749293	1195.58	-0.778415	0.3523	-2.20952	0.0271382	0.179135
LOC100742389	941.586	-0.555378	0.251332	-2.20974	0.0271232	0.179135
LOC117151816	67.9404	0.76275	0.345179	2.20972	0.0271245	0.179135
LOC112213359	13.3936	1.3149	0.594976	2.21	0.0271054	0.179135
LOC100747109	9032.42	-0.627012	0.283638	-2.21061	0.0270629	0.179135
LOC100747840	7915.83	-0.933631	0.42275	-2.20847	0.0272116	0.179334
LOC100749131	948.47	-0.626694	0.283772	-2.20845	0.0272132	0.179334
LOC100746680	106.557	-1.16777	0.529047	-2.20732	0.027292	0.179516
LOC100741568	1051.58	-0.387363	0.17561	-2.20581	0.0273974	0.179516
LOC100742654	2531.4	-1.03416	0.468791	-2.20602	0.0273825	0.179516
LOC100743537	2467.59	-0.784711	0.355507	-2.2073	0.0272931	0.179516
LOC117151300	19.9205	-0.902176	0.408921	-2.20624	0.0273674	0.179516
LOC112212856	257.324	1.43581	0.650658	2.20671	0.0273343	0.179516
LOC100745579	446.14	-0.654111	0.296555	-2.2057	0.0274051	0.179516
LOC100741146	1257.26	-0.828333	0.375316	-2.20703	0.027312	0.179516
LOC100740556	1888.6	-0.843012	0.381891	-2.20746	0.0272816	0.179516
LOC100744986	414.187	-0.784766	0.355805	-2.20561	0.0274116	0.179516
LOC100749445	351.326	1.24886	0.56657	2.20425	0.0275066	0.179697
LOC100743675	754.002	-0.325141	0.147462	-2.20491	0.0274602	0.179697
LOC100741158	2068.75	3.24222	1.4709	2.20424	0.0275076	0.179697
LOC100743404	88.75	0.72705	0.329828	2.20433	0.0275011	0.179697
LOC100742408	435.587	-0.596649	0.270795	-2.20332	0.0275719	0.179716
LOC100741047	578.957	-1.04757	0.475471	-2.20322	0.0275793	0.179716
LOC100742069	804.542	-0.954996	0.433442	-2.20329	0.0275746	0.179716
LOC100743356	3970.36	0.405174	0.183868	2.20361	0.0275518	0.179716
LOC100744105	2298.84	-0.428456	0.194489	-2.20298	0.0275961	0.179716
LOC100748114	3035.02	-0.458925	0.208394	-2.20219	0.0276516	0.179718
LOC112212272	21.1554	1.53414	0.696713	2.20197	0.0276676	0.179718
LOC100742089	9957.51	0.972527	0.44174	2.20158	0.0276949	0.179718
LOC100742780	241.854	-1.14747	0.521085	-2.20208	0.0276598	0.179718
LOC100743014	1172.8	-0.81263	0.369199	-2.20106	0.0277315	0.179718
LOC100741978	4375.96	-0.930619	0.422605	-2.2021	0.0276584	0.179718
LOC100744207	813.678	-0.69798	0.317113	-2.20104	0.0277331	0.179718
LOC117152080	21.1686	0.898385	0.408146	2.20114	0.0277264	0.179718
LOC100741319	840.396	0.594164	0.270079	2.19997	0.0278092	0.1801
LOC105680611	84.9164	-0.714938	0.325093	-2.19918	0.0278653	0.180352
LOC100741187	887.535	-0.539909	0.24556	-2.19868	0.0279004	0.180368
LOC105681897	297.325	-9.183	4.17663	-2.19866	0.0279021	0.180368
LOC100747432	87.3852	0.641071	0.291742	2.19739	0.0279924	0.180675
LOC100743586	590.299	-0.351931	0.160167	-2.19727	0.0280011	0.180675
LOC100745093	704.38	-0.610242	0.277715	-2.19737	0.0279942	0.180675
LOC100744064	2262.14	-0.412381	0.187755	-2.19638	0.0280649	0.180708
LOC100742522	162.83	0.712824	0.324594	2.19605	0.0280884	0.180708
LOC100740353	99.3024	0.936935	0.426634	2.19611	0.028084	0.180708
LOC117152313	19.5606	1.23377	0.561825	2.196	0.0280921	0.180708
LOC100742001	130.176	1.17761	0.536129	2.19651	0.0280557	0.180708
LOC100743912	1687.4	-0.434184	0.197822	-2.19482	0.0281766	0.18114
LOC100748697	2824.05	-0.707796	0.322585	-2.19414	0.0282255	0.181259
LOC100744302	2494.68	-0.619043	0.282142	-2.19408	0.0282296	0.181259
LOC100742950	507.511	-0.766162	0.349243	-2.19378	0.0282511	0.181287
LOC100743910	11948.2	-0.782674	0.356814	-2.19351	0.0282709	0.181303
LOC100747041	714.799	-0.711196	0.324269	-2.19323	0.0282909	0.18132
LOC100743861	367.816	-0.640278	0.292013	-2.19264	0.0283336	0.181361
LOC100747492	356.952	-0.816847	0.372617	-2.19219	0.0283658	0.181361
LOC100750157	207.273	0.820494	0.374192	2.19271	0.0283285	0.181361
LOC100744714	1261.82	-0.448415	0.204552	-2.19218	0.0283662	0.181361
LOC100746846	2498.02	-0.600843	0.274151	-2.19165	0.028405	0.181499
LOC100747413	593.14	-0.63638	0.290402	-2.19138	0.0284245	0.181513
LOC100742992	73.8849	0.695102	0.317235	2.19113	0.0284426	0.181518
LOC100747022	13298.7	-0.447969	0.204598	-2.18951	0.0285599	0.182156
LOC100748665	795.125	-1.1085	0.506449	-2.18877	0.0286134	0.182387
LOC100749878	1021.13	0.646784	0.295595	2.18807	0.0286643	0.1826
LOC100744484	428.795	-0.609572	0.278678	-2.18737	0.0287158	0.182707
LOC117151124	2202.76	1.16643	0.533237	2.18746	0.0287093	0.182707
LOC100742928	65.0808	0.847002	0.387557	2.18549	0.028853	0.183184
LOC100740083	1255.39	-0.383148	0.175347	-2.18508	0.0288831	0.183184
LOC100745601	755.04	-0.715353	0.327273	-2.1858	0.0288302	0.183184
LOC100742499	829.495	-0.936003	0.428533	-2.1842	0.0289473	0.183184
LOC100748041	7501.88	-0.728874	0.333442	-2.18591	0.0288223	0.183184
LOC100747807	2416.69	-0.898916	0.411554	-2.1842	0.0289477	0.183184
LOC100748528	215.597	0.785488	0.359562	2.18457	0.0289204	0.183184
LOC100740424	19700.4	-0.825138	0.377725	-2.18449	0.028926	0.183184
LOC100743564	1207.32	-0.674539	0.308771	-2.18459	0.0289187	0.183184
LOC100742664	480.184	-0.988753	0.452895	-2.18318	0.0290223	0.183435
LOC100745666	20.5397	1.19456	0.547134	2.18331	0.0290128	0.183435
LOC100749074	514.089	-0.770632	0.353076	-2.18262	0.0290636	0.183586
LOC105680318	802.24	-0.768769	0.352329	-2.18196	0.0291123	0.183673
LOC117151707	49.3278	0.695938	0.318932	2.18209	0.0291029	0.183673
LOC100748692	621.356	-0.332315	0.152444	-2.17991	0.0292642	0.18441
LOC100747576	225.442	-0.307333	0.140975	-2.18006	0.0292531	0.18441
LOC100748194	72.0701	0.837931	0.385018	2.17635	0.0295295	0.184542
LOC100747037	433.115	-0.843322	0.387106	-2.17853	0.0293667	0.184542
LOC100741928	713.786	-0.550784	0.253353	-2.17398	0.029707	0.184542
LOC100745449	143.29	-0.713338	0.32805	-2.17448	0.0296689	0.184542
LOC100748564	27702.8	-0.725765	0.333726	-2.17473	0.0296501	0.184542
LOC105682169	12.7148	1.55458	0.714747	2.175	0.0296299	0.184542
LOC100744677	249.129	0.650312	0.298433	2.17909	0.029325	0.184542
LOC100749987	213.113	0.585825	0.269311	2.17527	0.0296099	0.184542
LOC100749038	408.899	0.917756	0.422199	2.17375	0.029724	0.184542
LOC100741492	403.704	0.745432	0.342779	2.17467	0.0296546	0.184542
LOC112212283	15.4034	1.30563	0.599356	2.17839	0.029377	0.184542
LOC100741011	1794.66	0.556887	0.255933	2.1759	0.0295624	0.184542
LOC100749636	27.7773	0.826797	0.380158	2.17488	0.0296394	0.184542
LOC100745409	32.1238	1.20353	0.553027	2.17625	0.0295364	0.184542
LOC100742899	792.162	0.540312	0.248089	2.1779	0.0294135	0.184542
LOC100743943	1512.63	-0.802001	0.368273	-2.17774	0.0294256	0.184542
LOC100744899	1245.23	-0.929561	0.427579	-2.17401	0.0297045	0.184542
LOC100748732	10550.3	-0.671899	0.309041	-2.17414	0.0296944	0.184542
LOC100743108	2399.43	-0.498787	0.228878	-2.17927	0.0293113	0.184542
LOC100741945	477.61	-0.54723	0.251202	-2.17845	0.0293727	0.184542
LOC100743832	610.012	-0.421284	0.193641	-2.17559	0.0295861	0.184542
LOC100746664	280.04	0.46561	0.213858	2.17719	0.0294662	0.184542
LOC100743198	588.81	-0.57313	0.263123	-2.17819	0.0293922	0.184542
LOC105681818	8.37548	1.88236	0.864634	2.17706	0.0294759	0.184542
LOC100746759	633.809	-0.537051	0.246815	-2.17593	0.0295607	0.184542
LOC100749747	731.345	-0.580815	0.267737	-2.16935	0.0300562	0.185134
LOC100744606	14143.4	-0.786744	0.362483	-2.17043	0.0299741	0.185134
LOC100743543	133.397	-1.09045	0.502211	-2.17129	0.0299091	0.185134
LOC100744968	219.437	-0.664006	0.306155	-2.16886	0.0300937	0.185134
LOC100749637	1135.24	-0.611181	0.281394	-2.17197	0.0298577	0.185134
LOC100748483	582.713	-0.780894	0.359839	-2.17012	0.0299977	0.185134
LOC117151551	29.1313	0.835917	0.385171	2.17025	0.0299879	0.185134
LOC105680717	337.226	-0.890489	0.410584	-2.16884	0.030095	0.185134
LOC100747095	16650.4	-0.725506	0.334527	-2.16876	0.0301012	0.185134
LOC100746419	1416.39	-0.424775	0.195553	-2.17217	0.0298426	0.185134
LOC100746822	778.282	0.606844	0.27968	2.16978	0.0300234	0.185134
LOC100740874	812.606	-0.965365	0.444619	-2.17122	0.0299145	0.185134
LOC100642189	180007	-0.474238	0.21847	-2.17072	0.0299524	0.185134
LOC100743444	4321.79	1.4717	0.677707	2.17159	0.0298869	0.185134
LOC100746155	1397.99	-0.826201	0.380886	-2.16916	0.0300706	0.185134
LOC100743281	607.664	-0.921082	0.424464	-2.16999	0.0300076	0.185134
LOC100750140	745.508	0.861594	0.397424	2.16794	0.0301629	0.1852
LOC100746447	15.0266	1.61979	0.747208	2.16779	0.0301747	0.1852
LOC117151385	141.879	0.864466	0.398902	2.16711	0.0302263	0.1852
LOC100747598	122.067	-1.08512	0.500811	-2.16672	0.0302561	0.1852
LOC100744648	1467.18	-0.492761	0.227442	-2.16653	0.0302706	0.1852
LOC100746263	1954.6	-0.622629	0.287338	-2.16689	0.0302432	0.1852
LOC100742791	29264.1	-1.02738	0.47408	-2.16709	0.0302278	0.1852
LOC100743636	408.477	0.863218	0.398332	2.16708	0.0302286	0.1852
LOC100742798	1981.35	1.00384	0.463263	2.16689	0.0302435	0.1852
LOC100749941	1718.64	-0.878512	0.405814	-2.16482	0.0304018	0.185392
LOC100745405	4525.62	-0.69651	0.321639	-2.1655	0.0303491	0.185392
LOC105680864	887.414	0.675236	0.311862	2.16517	0.0303743	0.185392
LOC100749417	341.97	-0.64643	0.298564	-2.16513	0.0303781	0.185392
LOC100746668	1270.8	-0.591527	0.273256	-2.16474	0.0304078	0.185392
LOC100740113	1126.26	-1.09345	0.504988	-2.1653	0.0303649	0.185392
LOC112213696	38.1377	0.891619	0.412213	2.16301	0.0305405	0.186094
LOC100745491	14.9264	1.81583	0.84003	2.16163	0.0306467	0.186201
LOC100744013	310.016	-0.810079	0.374729	-2.16177	0.0306357	0.186201
LOC112212686	40.1972	3.08087	1.42502	2.16199	0.0306188	0.186201
LOC100742154	1081.25	-0.792232	0.366495	-2.16164	0.0306456	0.186201
LOC100744112	729.205	-0.800911	0.37049	-2.16176	0.0306364	0.186201
LOC100740448	2612.63	-0.580615	0.268763	-2.16032	0.0307479	0.186515
LOC100749110	2530	-0.453096	0.20974	-2.16027	0.0307516	0.186515
LOC105680738	8.07405	1.34625	0.623177	2.16031	0.030749	0.186515
LOC100747152	965.825	-1.07889	0.499701	-2.15907	0.0308445	0.186681
LOC100742152	10042.3	-0.855527	0.396172	-2.15949	0.0308125	0.186681
LOC105681316	239.068	1.00504	0.465429	2.15939	0.0308196	0.186681
LOC117152358	20.726	1.40504	0.650781	2.159	0.0308501	0.186681
LOC100742293	2712.44	-0.790725	0.366461	-2.15773	0.0309485	0.187169
LOC100741933	17746.3	-0.475199	0.220315	-2.1569	0.0310131	0.187408
LOC100744975	2096.4	-0.709949	0.329173	-2.15677	0.0310237	0.187408
LOC100746957	266.726	0.445808	0.207003	2.15363	0.0312689	0.187431
LOC100746690	218.072	-0.982818	0.456376	-2.15353	0.0312772	0.187431
LOC112211984	194.498	-1.05167	0.488298	-2.15374	0.0312608	0.187431
LOC100749324	337.294	0.491338	0.227936	2.1556	0.031115	0.187431
LOC100742867	185.205	-0.623741	0.289566	-2.15405	0.0312359	0.187431
LOC100744452	658.721	-0.991661	0.460378	-2.15402	0.031239	0.187431
LOC100741264	5742.91	-0.695097	0.322545	-2.15503	0.0311592	0.187431
LOC112213348	61.9369	-1.09525	0.508216	-2.15509	0.031155	0.187431
LOC100749929	552.102	-0.539138	0.250082	-2.15584	0.031096	0.187431
LOC100745391	462.877	-0.613685	0.284946	-2.15369	0.0312648	0.187431
LOC100746280	141.236	-0.982731	0.455938	-2.1554	0.0311302	0.187431
LOC100748271	1839.68	-0.473853	0.219947	-2.1544	0.0312091	0.187431
LOC100746320	1733.67	-1.07659	0.499416	-2.1557	0.0311075	0.187431
LOC112214029	15.8408	-0.865493	0.401514	-2.15558	0.0311167	0.187431
LOC100748627	1918.65	-0.813291	0.377784	-2.15279	0.0313351	0.187564
LOC100741270	3816.41	0.786419	0.365296	2.15282	0.0313326	0.187564
LOC105680851	835.554	1.77616	0.825159	2.15251	0.0313575	0.187592
LOC100743926	24.8516	1.5618	0.725683	2.15217	0.0313836	0.187617
LOC100741927	3513.38	-0.525706	0.244317	-2.15174	0.0314179	0.187617
LOC105680490	1158.44	-0.9147	0.425198	-2.15123	0.0314578	0.187617
LOC100744100	1968.52	0.636618	0.295939	2.15118	0.0314618	0.187617
LOC117152096	13.3292	1.748	0.812611	2.15109	0.0314688	0.187617
LOC100748661	3608.49	-0.498243	0.231573	-2.15156	0.0314324	0.187617
LOC100743251	13571.8	-0.698118	0.324601	-2.1507	0.0315	0.187697
LOC100743774	4494.89	-0.933513	0.434177	-2.15007	0.0315495	0.18774
LOC100742594	166.527	0.857088	0.398659	2.14993	0.0315609	0.18774
LOC100744933	1418.96	-0.394827	0.183642	-2.14998	0.0315567	0.18774
LOC112212974	115.761	0.702332	0.326772	2.14931	0.0316102	0.187853
LOC100743192	369.851	1.05993	0.493199	2.14909	0.0316276	0.187853
LOC100744865	551.953	0.42188	0.196314	2.14901	0.0316336	0.187853
LOC100743575	4323.74	-0.54661	0.25449	-2.14786	0.0317247	0.188288
LOC100742019	781.583	-0.836032	0.389407	-2.14693	0.0317985	0.188513
LOC100749003	3015.63	-1.12157	0.52235	-2.14715	0.0317813	0.188513
LOC100749328	736.427	-0.820617	0.382283	-2.14662	0.0318235	0.188555
LOC100741008	938.124	-0.85325	0.397568	-2.14617	0.0318592	0.18866
LOC100745467	5543.7	0.97054	0.452517	2.14476	0.0319722	0.189116
LOC117152372	30.2894	0.749128	0.34928	2.14477	0.0319709	0.189116
LOC100747174	335.399	-0.763433	0.356048	-2.14419	0.0320178	0.189279
LOC117151407	68.5823	0.709359	0.330943	2.14345	0.0320772	0.189311
LOC100741777	2327.81	-0.483799	0.225692	-2.14363	0.0320628	0.189311
LOC100740633	83.6093	0.980809	0.457554	2.14359	0.0320656	0.189311
LOC105682120	178.211	0.79337	0.370229	2.14292	0.0321198	0.18935
LOC100743812	2324.65	-0.656697	0.306434	-2.14303	0.0321107	0.18935
LOC100743330	4880.61	0.95514	0.445937	2.14187	0.032204	0.189418
LOC100743891	10036.4	-0.51693	0.241349	-2.14184	0.0322065	0.189418
LOC100749647	389.539	-0.521243	0.243383	-2.14165	0.0322213	0.189418
LOC100748883	662.207	-0.489716	0.228633	-2.14193	0.0321993	0.189418
LOC100747778	1696.53	-0.362658	0.169284	-2.14231	0.0321687	0.189418
LOC100741192	927.057	-0.494146	0.230809	-2.14093	0.0322799	0.189656
LOC100748784	3379.71	-0.687441	0.321147	-2.14058	0.0323082	0.189716
LOC100746446	1078.72	-0.740827	0.346166	-2.14009	0.0323473	0.189839
LOC100744249	829.152	-1.04271	0.487297	-2.13979	0.0323718	0.189877
LOC100743423	338.436	-0.401771	0.187815	-2.13918	0.0324213	0.189878
LOC105680538	386.775	-0.528764	0.247188	-2.13912	0.0324262	0.189878
LOC100745301	39836.4	-0.730904	0.34164	-2.1394	0.0324035	0.189878
LOC100746857	31.7907	0.789045	0.368952	2.13861	0.0324673	0.190013
LOC100748753	735.654	-0.424103	0.198361	-2.13804	0.0325135	0.190178
LOC100745771	1692.99	0.909706	0.425937	2.13578	0.0326977	0.190244
LOC100745968	126.002	0.589797	0.27597	2.13718	0.0325835	0.190244
LOC117151271	19.2636	1.35416	0.633875	2.13632	0.0326536	0.190244
LOC100744168	865.65	-0.77807	0.364099	-2.13697	0.0326002	0.190244
LOC100749317	1086.97	-0.511253	0.239321	-2.13627	0.0326577	0.190244
LOC105680498	4240.18	-0.688931	0.322335	-2.13732	0.0325722	0.190244
LOC100742749	2792.49	-0.602972	0.28236	-2.13547	0.0327227	0.190244
LOC100744541	612.899	-0.578386	0.27074	-2.13631	0.0326538	0.190244
LOC100741759	281.575	-0.537866	0.251874	-2.13545	0.0327239	0.190244
LOC100746475	131.555	0.884837	0.414025	2.13716	0.0325852	0.190244
LOC100742121	608.871	-0.959444	0.449205	-2.13587	0.03269	0.190244
LOC100746684	796.529	-0.707482	0.331455	-2.13447	0.0328041	0.190289
LOC105680370	463.067	-0.574209	0.268944	-2.13505	0.0327571	0.190289
LOC100744886	11978.1	-0.709476	0.332327	-2.13487	0.0327712	0.190289
LOC100742214	1367.5	-1.08672	0.509087	-2.13465	0.0327894	0.190289
LOC100745378	1710.25	1.19006	0.557644	2.13408	0.0328364	0.190371
LOC105680835	101.868	-0.522555	0.244913	-2.13364	0.0328726	0.190399
LOC112213073	872.747	0.801521	0.37567	2.13358	0.0328775	0.190399
LOC100748929	1341.91	-0.774635	0.36318	-2.13292	0.0329314	0.190607
LOC100741385	414.906	0.312092	0.146354	2.13245	0.03297	0.190725
LOC105680421	108.05	0.612898	0.287503	2.1318	0.0330233	0.190822
LOC100747164	2419.3	-0.590807	0.277168	-2.13158	0.0330412	0.190822
LOC100744464	2625.04	-1.03845	0.4871	-2.13191	0.0330144	0.190822
LOC100748435	180.056	0.494677	0.23223	2.13012	0.033162	0.191011
LOC100749940	3568.53	-0.502743	0.236177	-2.12867	0.0332813	0.191011
LOC100742044	514.754	-0.653302	0.307018	-2.12789	0.0333458	0.191011
LOC100740689	925.864	1.11106	0.522079	2.12814	0.0333254	0.191011
LOC100744599	2125.02	0.967668	0.454395	2.12958	0.0332066	0.191011
LOC100749510	1301.99	-0.932911	0.438145	-2.12923	0.0332354	0.191011
LOC100742537	2160.23	1.02536	0.48183	2.12806	0.0333319	0.191011
LOC100748036	716.778	-0.836284	0.392669	-2.12974	0.0331928	0.191011
LOC100745245	29.6438	0.889429	0.418027	2.12768	0.0333632	0.191011
LOC100749039	939.587	-0.37258	0.175115	-2.12762	0.0333684	0.191011
LOC100748125	1463.32	-0.774856	0.363926	-2.12916	0.0332413	0.191011
LOC100747886	578.408	-0.761654	0.35759	-2.12996	0.0331747	0.191011
LOC100740502	2718.97	0.385754	0.18103	2.13088	0.0330991	0.191011
LOC100748335	182.753	0.910978	0.42795	2.1287	0.0332787	0.191011
LOC100746734	1202.34	0.382769	0.179748	2.12947	0.0332153	0.191011
LOC100740597	6638.27	-0.383992	0.180494	-2.12745	0.0333828	0.191011
LOC105681574	25.4657	0.985515	0.462631	2.13024	0.0331518	0.191011
LOC117152579	13.3247	1.1594	0.545165	2.12669	0.0334455	0.191136
LOC100740648	333.099	1.13977	0.536094	2.12607	0.0334972	0.191136
LOC100748121	203.369	-5.46804	2.57178	-2.12617	0.0334891	0.191136
LOC100746185	20.9605	0.929943	0.437327	2.12642	0.033468	0.191136
LOC105681310	9.28102	2.09516	0.985553	2.12587	0.0335137	0.191136
LOC112213819	36.8561	1.05401	0.49568	2.12639	0.0334711	0.191136
LOC100744802	288.61	-0.673719	0.316988	-2.12538	0.0335552	0.191164
LOC100744181	2031.42	0.797813	0.375361	2.12545	0.0335487	0.191164
LOC100745518	1211.95	-0.281126	0.132336	-2.12434	0.0336418	0.191543
LOC100747710	1404.48	-0.301373	0.141896	-2.12389	0.0336791	0.191543
LOC112212468	17.9419	1.29038	0.607558	2.12389	0.0336796	0.191543
LOC100745874	459.596	-0.499117	0.235022	-2.12371	0.0336945	0.191543
LOC105680874	1770.74	0.897523	0.422667	2.12347	0.0337142	0.191551
LOC100742824	309.379	-0.65166	0.307075	-2.12215	0.0338253	0.192078
LOC100744408	54331.8	-0.394051	0.185749	-2.12141	0.033887	0.192325
LOC100744827	2336.85	-0.713271	0.33633	-2.12075	0.033943	0.192539
LOC100748682	1288.25	0.668972	0.315558	2.11996	0.0340092	0.192603
LOC100744123	1081.4	-0.864326	0.407702	-2.11999	0.0340066	0.192603
LOC100741596	34.6846	0.954468	0.450225	2.11998	0.0340075	0.192603
LOC100745334	378.267	-0.45839	0.216345	-2.1188	0.0341077	0.192952
LOC100742180	1682.48	-0.723026	0.341222	-2.11893	0.0340964	0.192952
LOC100743732	49883.3	1.01782	0.481056	2.11581	0.034361	0.193867
LOC100748599	2005.54	1.78811	0.844897	2.11636	0.034314	0.193867
LOC100744174	4599.42	-0.643752	0.304249	-2.11587	0.0343559	0.193867
LOC100742592	7.83866	1.36955	0.647297	2.1158	0.0343616	0.193867
LOC100744666	732.507	0.531422	0.251092	2.11645	0.0343068	0.193867
LOC100747913	1239.66	2.44022	1.15592	2.11107	0.0347666	0.194075
LOC100744875	814.185	0.949779	0.449445	2.11323	0.0345812	0.194075
LOC100748079	1643.97	-0.94825	0.449163	-2.11115	0.0347594	0.194075
LOC100748915	353.109	-0.699955	0.330929	-2.11513	0.0344193	0.194075
LOC100744120	4970.09	-0.387145	0.183311	-2.11195	0.0346906	0.194075
LOC100745246	503.939	-0.437081	0.206931	-2.11221	0.0346687	0.194075
LOC100740529	227.446	-1.02939	0.487221	-2.11278	0.0346196	0.194075
LOC100740977	1154.58	-0.485367	0.229553	-2.1144	0.0344809	0.194075
LOC100741783	94234.2	-0.479097	0.226941	-2.11111	0.0347631	0.194075
LOC100742383	217.137	-0.508802	0.241018	-2.11105	0.0347676	0.194075
LOC100743258	2383.23	2.35642	1.11495	2.11348	0.0345594	0.194075
LOC100742868	118.141	0.762679	0.361052	2.11238	0.034654	0.194075
LOC100749416	821.584	1.46726	0.69417	2.11369	0.0345414	0.194075
LOC100746504	1770.21	-0.485897	0.230107	-2.11162	0.0347191	0.194075
LOC105681020	46.6649	0.937169	0.443306	2.11405	0.0345114	0.194075
LOC100744338	646.66	0.697443	0.329809	2.11469	0.0344566	0.194075
LOC100749736	873.307	-0.504909	0.239146	-2.1113	0.0347467	0.194075
LOC100740274	153.489	0.622685	0.294821	2.11207	0.0346801	0.194075
LOC100748273	90.7681	1.21493	0.574884	2.11334	0.0345714	0.194075
LOC100743241	168.668	-0.509997	0.241189	-2.11452	0.0344713	0.194075
LOC100750023	319.29	0.441604	0.209254	2.11038	0.0348258	0.194234
LOC100742860	997.141	-0.54597	0.258736	-2.11014	0.034846	0.194234
LOC100743741	509.319	-0.444993	0.210889	-2.11008	0.0348517	0.194234
LOC100746095	1823.29	-0.622125	0.294882	-2.10974	0.0348806	0.194293
LOC100747009	98.7865	0.544497	0.258202	2.1088	0.034962	0.194332
LOC100748006	1078.49	0.532887	0.25271	2.10869	0.0349717	0.194332
LOC100741073	11292.3	-0.949245	0.450152	-2.10872	0.0349688	0.194332
LOC105681261	64.6511	1.51552	0.718807	2.10838	0.0349985	0.194332
LOC105681299	6441.03	-0.931517	0.441784	-2.10853	0.0349849	0.194332
LOC100749220	1704.62	-0.584248	0.276977	-2.10938	0.0349121	0.194332
LOC112212832	382.5	0.619201	0.293757	2.10787	0.0350425	0.194473
LOC100747083	84.7058	1.9473	0.924074	2.1073	0.0350915	0.19454
LOC100750205	1030.31	-0.541083	0.256751	-2.10742	0.0350809	0.19454
LOC100741475	629.651	-0.638034	0.302827	-2.10693	0.035124	0.194617
LOC100742030	759.414	0.911361	0.432641	2.10651	0.0351604	0.194716
LOC100749117	614.91	-0.660115	0.313538	-2.10537	0.0352588	0.194749
LOC100747484	2628.85	-0.705003	0.334849	-2.10544	0.0352532	0.194749
LOC100743141	561.403	-0.707878	0.336259	-2.10516	0.0352775	0.194749
LOC100741471	92.467	1.05816	0.502635	2.10522	0.0352718	0.194749
LOC105681234	1181.94	-0.414263	0.196735	-2.10569	0.0352317	0.194749
LOC100744821	5628.66	-0.665106	0.315902	-2.10542	0.0352549	0.194749
LOC100741374	245.59	-1.06268	0.504959	-2.10449	0.0353361	0.194966
LOC100747210	1834.55	0.754242	0.358432	2.10428	0.0353539	0.194966
LOC100745596	1216.49	-0.597598	0.284025	-2.10403	0.0353757	0.194984
LOC100745110	248.295	0.524402	0.249265	2.1038	0.0353963	0.194995
LOC100746099	466.497	0.854167	0.406078	2.10346	0.0354259	0.195056
LOC100747870	6382.04	-0.809602	0.384933	-2.10323	0.0354459	0.195064
LOC100740693	826.115	0.532215	0.25312	2.10262	0.0354989	0.1951
LOC100743611	49.9882	0.634066	0.301635	2.10209	0.035545	0.1951
LOC100749791	507.461	0.49705	0.236425	2.10236	0.0355222	0.1951
LOC100740172	198.866	1.91948	0.913127	2.10209	0.0355453	0.1951
LOC100740471	146.103	0.968754	0.460794	2.10236	0.0355221	0.1951
LOC100743463	3464.19	-0.688741	0.32772	-2.10161	0.0355873	0.195152
LOC100746391	114.529	0.615589	0.29292	2.10156	0.0355918	0.195152
LOC100749532	141.092	0.645357	0.307171	2.10097	0.0356436	0.195174
LOC100745790	957.626	0.840965	0.400292	2.10088	0.0356517	0.195174
LOC100746870	27560.3	-0.696437	0.331445	-2.10121	0.0356221	0.195174
LOC117151117	278.11	-0.544049	0.25913	-2.09952	0.0357712	0.195543
LOC100742015	45.6025	2.24148	1.06754	2.09967	0.0357582	0.195543
LOC100749762	442.329	0.981371	0.467436	2.09948	0.0357748	0.195543
LOC100745639	153.475	1.34324	0.639988	2.09884	0.0358307	0.195747
LOC100740399	1569.3	-0.778827	0.371249	-2.09786	0.0359177	0.196077
LOC100741815	1810.42	-0.397136	0.189371	-2.09713	0.0359817	0.196077
LOC100744888	68.2008	0.80809	0.385338	2.09709	0.0359854	0.196077
LOC100740946	1346.68	0.73186	0.349057	2.09668	0.0360218	0.196077
LOC112213715	12.7982	0.901184	0.429784	2.09683	0.0360087	0.196077
LOC105681668	26.4263	0.80144	0.382127	2.09731	0.0359658	0.196077
LOC117152460	28.9332	1.68799	0.80495	2.09701	0.0359925	0.196077
LOC100743290	305.794	-0.610657	0.291303	-2.0963	0.0360558	0.196112
LOC100746003	7563	-0.590241	0.281605	-2.09599	0.0360835	0.196112
LOC100750115	2259.82	-0.550989	0.262906	-2.09577	0.0361028	0.196112
LOC100742200	974.028	-0.419557	0.200177	-2.09594	0.0360879	0.196112
LOC100742886	4134.65	-0.749016	0.357493	-2.09519	0.0361538	0.196186
LOC100742737	5081.27	0.872096	0.416201	2.09537	0.0361379	0.196186
LOC105682144	36.6744	1.04807	0.500422	2.09437	0.0362271	0.19628
LOC100742548	54550.7	-0.899981	0.429707	-2.0944	0.036224	0.19628
LOC100750038	18290.6	-0.942177	0.449789	-2.09471	0.0361968	0.19628
LOC100745082	474.878	-0.425577	0.203243	-2.09393	0.0362665	0.196291
LOC105680644	8.04473	1.57472	0.75201	2.09401	0.0362589	0.196291
LOC100742649	626.935	-0.421509	0.201446	-2.09241	0.0364017	0.196539
LOC100748393	1104.98	-0.55174	0.26385	-2.09111	0.0365178	0.196539
LOC100748925	1440.88	-0.807668	0.386093	-2.0919	0.0364475	0.196539
[truncated: 11,006 more rows]
