# Supplementary material for: Pesticide and Pathogen Exposure Causes Idiosyncratic Gene Expression Responses Across Four Diverse North American Bumble Bee Species
Source: Mol Ecol. 2025 Aug 8;34(17):e70042. doi: 10.1111/mec.70042 (PMC12376964; doi:10.1111/mec.70042)
Supplement: Supplementary file 5 — Table S4. [file MEC-34-e70042-s015.xlsx]

## Sheet: Primer details
Information about qPCR primers. Each row shows each primer used in the analysis. Columns show: B. impatiens gene identifier, its corresponding annotation, associated Gene Ontology terms to the gene identifier, label which is used in analysis and figures, expression patterns in B. occidentalis and B. impatiens differential gene expression analysis, module which the gene belongs in the gene co-expr…
Gene ID	Gene annotation	GO terms	Label	RNA-seq expression in B. occidentalis	RNA-seq expression in B. impatiens	Module	Target gene	Target species	Genome sequence template	Sequence	Strand sense	Efficiency (Bg)	Efficiency (Bi)	Efficiency (Bo)	Efficiency (Bt)	Role
LOC100748723	actin-5C	NA	NA	NA	NA	NA	actin-5C	B. impatiens	B. impatiens v2.2 (GCF_000188095.3)	TTTCGCTATATGCTTCTGGACGTA	Forward		91.4957			Reference gene
								B. impatiens	B. impatiens v2.2 (GCF_000188095.3)	AGCGTATCCTTCGTAGATTGGTAC	Reverse		91.4957			Reference gene
LOC100747217	group XIIA secretory phospholipase A2	NA	NA	NA	NA	NA	phospholipase A2	B. occidentalis	B. terrestris (GCA_000214255.1)	TGCGATGCGCATGACATTTG	Forward			91.8552		Reference gene
								B. occidentalis	B. terrestris (GCA_000214255.1)	ACTCTTGCATCCCAAAGCAGT	Reverse			91.8552		Reference gene
								B. terricola	B. terricola (SRX3517961)	GCATCCCAAAGCAGTTGTACC	Forward				99.6891	Reference gene
								B. terricola	B. terricola (SRX3517961)	TGCGATGCGCATGACATTTG	Reverse				99.6891	Reference gene
LOC100745563	60S ribosomal protein L13	NA	NA	NA	NA	NA	60S ribosomal protein L13	B. griseocollis	B. cullumanus (GCA_014737535.1)	ATGCCAGTGAGACACCAAGC	Forward	90.4302				Reference gene
								B. griseocollis	B. cullumanus (GCA_014737535.1)	TCTGCTGCATCTTTCACACG	Reverse	90.4302				Reference gene
LOC100741063	adenylate cyclase type 10	GO:0020037, GO:0042600, GO:0055114, GO:0006979, GO:0018149, GO:0007306, GO:0007304, GO:0018212, GO:0004601	ACt10	Down-regulated in Nosema and combined treatments	Down-regulated in imidacloprid and combined treatments	NA	adenylate cyclase type 10	B. griseocollis	B. cullumanus (GCA_014737535.1)	CGGTTTACGAGGCGACAAAC	Forward	97.4336				Target gene
								B. griseocollis	B. cullumanus (GCA_014737535.1)	TACGCCACCATAAGTCTCGC	Reverse	97.4336				Target gene
								B. impatiens	B. impatiens v2.2 (GCF_000188095.3)	GACAACGAATATGAGCCGG	Forward		109.29			Target gene
								B. impatiens	B. impatiens v2.2 (GCF_000188095.3)	TCGGTAGACCGAATGACTGG	Reverse		109.29			Target gene
								B. occidentalis	B. terrestris (GCA_000214255.1)	ATGCACTTTGCGCTGACATC	Forward			99.0174		Target gene
								B. occidentalis	B. terrestris (GCA_000214255.1)	CTCCACGTTTCTACCGCTCC	Reverse			99.0174		Target gene
								B. terricola	B. terricola (SRX3517961)	TGAAGAATGGGAAGCTGCGA	Forward				93.197	Target gene
								B. terricola	B. terricola (SRX3517961)	GCTGCATCAGCATTTCGACT	Reverse				93.197	Target gene
LOC100741099	BCL-6 corepressor-like protein 1	NA	BCL6	Up-regulated in Nosema and combined treatments	Up-regulated in combined treatment	M6	BCL-6 corepressor-like protein 1	B. griseocollis	B. cullumanus (GCA_014737535.1)	CGTGCACGTCGATAGACCAG	Forward	110.235				Target gene
								B. griseocollis	B. cullumanus (GCA_014737535.1)	GCACCGCTACGTGAACAGG	Reverse	110.235				Target gene
								B. impatiens	B. impatiens v2.2 (GCF_000188095.3)	CATCCATGCGTCTTGTGAGC	Forward		95.2372			Target gene
								B. impatiens	B. impatiens v2.2 (GCF_000188095.3)	ACCAGTACCGTTCGATAGGC	Reverse		95.2372			Target gene
								B. occidentalis	B. terrestris (GCA_000214255.1)	GACAGGAAATGGTTGGCTCG	Forward			97.74		Target gene
								B. occidentalis	B. terrestris (GCA_000214255.1)	TGGCCGTCAAATATTGGCAAC	Reverse			97.74		Target gene
								B. terricola	B. terricola (SRX3517961)	CCAGTGGCCGTTCCTGTTC	Forward				94.9987	Target gene
								B. terricola	B. terricola (SRX3517961)	CATCCATGCGTCTTGTGAGC	Reverse				94.9987	Target gene
LOC100745470	CB1 cannabinoid receptor-interacting protein 1-like	GO:0008022, GO:0005737, GO:0005622, GO:0005886, GO:0071944, GO:0031718	CBNR	Down-regulated in Nosema and combined treatments	Not differentially expressed	NA	CB1 cannabinoid receptor-interacting protein 1-like	B. occidentalis	B. terrestris (GCA_000214255.1)	TCCAACCCGTTTACAGTTCGT	Forward			103.577		Target gene
								B. occidentalis	B. terrestris (GCA_000214255.1)	TTTCAATCCCCGCACAGTGA	Reverse			103.577		Target gene
								B. impatiens	B. impatiens v2.2 (GCF_000188095.3)	AAAGGTATACCGGCGAGTGC	Forward		101.642			Target gene
								B. impatiens	B. impatiens v2.2 (GCF_000188095.3)	TAATCTGCCTTCCACGCTTG	Reverse		101.642			Target gene
								B. terricola	B. terricola (SRX3517961)	GCGTTACGTCTACGACGCTG	Forward				92.7046	Target gene
								B. terricola	B. terricola (SRX3517961)	TCACGCGATATGACTGTGCG	Reverse				92.7046	Target gene
								B. griseocollis	B. cullumanus (GCA_014737535.1)	AGTCCCTGAGCATAGGAGGG	Forward	90.5505				Target gene
								B. griseocollis	B. cullumanus (GCA_014737535.1)	TAACCGGAACCCAAAACACG	Reverse	90.5505				Target gene
LOC100745628	cuticle protein 18.7-like	NA	CP18	Up-regulated in Nosema treatment	Up-regulated in combined treatment	NA	cuticle protein 18.7-like	B. impatiens, B. terricola	B. impatiens v2.2 (GCF_000188095.3)	CAGCAGTATAGTGGCCCCAG	Forward		89.0428		88.1314	Target gene
								B. impatiens, B. terricola	B. impatiens v2.2 (GCF_000188095.3)	ATGATCTCACCGCCTCGTTC	Reverse		89.0428		88.1314	Target gene
								B. griseocollis, B. occidentalis	B. terrestris (GCA_000214255.1)	CGGAAGCCTCTGAACCTCTG	Forward	88.1761		104.623		Target gene
								B. griseocollis, B. occidentalis	B. terrestris (GCA_000214255.1)	CTTCTGGCGTGTCTAGGACC	Reverse	88.1761		104.623		Target gene
LOC100747235	cytochrome P450 4C1-like	GO:0046872, GO:0016705, GO:0020037, GO:0005506, GO:0004497, GO:0055114, GO:0016491, GO:0055114	CYP4c1	Up-regulated in Nosema treatment	Not differentially expressed	NA	cytochrome P450 4C1-like	B. griseocollis, B. impatiens	B. impatiens v2.2 (GCF_000188095.3)	CTTCTGGCGCCTTGGTTTAG	Forward	102.69	102.454			Target gene
								B. griseocollis, B. impatiens	B. impatiens v2.2 (GCF_000188095.3)	CACGACTACTCCCTCTTCGC	Reverse	102.69	102.454			Target gene
								B. occidentalis	B. terrestris (GCA_000214255.1)	ATTTATGTTTGCGGGGCACG	Forward			108.273		Target gene
								B. occidentalis	B. terrestris (GCA_000214255.1)	GGCACGCTTGGATAAAGTCG	Reverse			108.273		Target gene
								B. terricola	B. terricola (SRX3517961)	TTCGAATACTGAAGTTCTCGTGG	Forward				104.651	Target gene
								B. terricola	B. terricola (SRX3517961)	CCGATACAATTCCTTGAGCCG	Reverse				104.651	Target gene
LOC100744953	cytochrome P450 6k1	GO:0016020, GO:0007608, GO:0020037, GO:0005506, GO:0055114, GO:0016705, GO:0046872, GO:0046680, GO:0046701, GO:0016021, GO:0004497, GO:0016491, GO:0055114	CYP6k1	Down-regulated in Nosema treatment	Not differentially expressed	NA	cytochrome P450 6k1	B. occidentalis, B. terricola	B. terrestris (GCA_000214255.1)	TCTTCCCTGGGTTCGTCAAG	Forward			93.9525	95.5379	Target gene
								B. occidentalis, B. terricola	B. terrestris (GCA_000214255.1)	TCCCTCATCTCGATCAGCAG	Reverse			93.9525	95.5379	Target gene
								B. griseocollis	B. cullumanus (GCA_014737535.1)	TAGGAACGCGAGTGCAGATG	Forward	89.9421				Target gene
								B. griseocollis	B. cullumanus (GCA_014737535.1)	GCGCTAAAATTGCGGCTTAC	Reverse	89.9421				Target gene
								B. impatiens	B. impatiens v2.2 (GCF_000188095.3)	TCCTGATCGTGTGGTCACTG	Forward		92.7731			Target gene
								B. impatiens	B. impatiens v2.2 (GCF_000188095.3)	TTGCGGCTGGTACTCTTGAC	Reverse		92.7731			Target gene
LOC100744436	defensin	GO:0005615, GO:0005576, GO:0042742, GO:0002376, GO:0006959, GO:0006952, GO:0005576, GO:0050830, GO:0019731, GO:0009617, GO:0045087	Def	Up-regulated in Nosema treatment	Not differentially expressed	M13	defensin	B. griseocollis, B. occidentalis, B. terricola	B. terrestris (GCA_000214255.1)	TACGAGCTCCTCGAACAAGC	Forward	96.5332		97.9721	102.048	Target gene
								B. griseocollis, B. occidentalis, B. terricola	B. terrestris (GCA_000214255.1)	GTTCTCGCAGCGACCTCC	Reverse	96.5332		97.9721	102.048	Target gene
								B. impatiens	B. impatiens v2.2 (GCF_000188095.3)	CGTGGAGGAGGAATACGAGC	Forward		92.8489			Target gene
								B. impatiens	B. impatiens v2.2 (GCF_000188095.3)	AAAGGCAGACTCCGTTCTCG	Reverse		92.8489			Target gene
LOC100745982	endocuticle structural glycoprotein SgAbd-4-like	GO:0042302	Abd	Down-regulated in Nosema treatment	Not differentially expressed	NA	endocuticle structural glycoprotein SgAbd-4-like	B. griseocollis	B. cullumanus (GCA_014737535.1)	TTCCAGCAGCCAACACTAATCG	Forward	101.53				Target gene
								B. griseocollis	B. cullumanus (GCA_014737535.1)	GACCGTCGTAACGCGTCG	Reverse	101.53				Target gene
								B. impatiens	B. impatiens v2.2 (GCF_000188095.3)	CCAGCAGCCAACACTAATCG	Forward		103.541			Target gene
								B. impatiens	B. impatiens v2.2 (GCF_000188095.3)	TCGATGGTTAAACAAAGTTCCCG	Reverse		103.541			Target gene
								B. occidentalis, B. terricola	B. terrestris (GCA_000214255.1)	TAGCAATTAGCTGGACCGCC	Forward			96.1257	98.7032	Target gene
								B. occidentalis, B. terricola	B. terrestris (GCA_000214255.1)	TGGAACGGCGTTTTGTTGAC	Reverse			96.1257	98.7032	Target gene
LOC100740069	heparan sulfate 2-O-sulfotransferase pipe	GO:0016020, GO:0005634, GO:0008146, GO:0040014, GO:0005694, GO:0000139, GO:0005794, GO:0009950, GO:0009953, GO:0045752, GO:0005515, GO:0030173, GO:0009880, GO:0009790, GO:0005794, GO:0012505, GO:0005737, GO:1900005, GO:0016021, GO:0016740	PIPE	Down-regulated in Nosema treatment	Not differentially expressed	M13	heparan sulfate 2-O-sulfotransferase pipe	B. griseocollis, B. terricola	B. terrestris (GCA_000214255.1)	GTCCGGGATCCTGTTGAGAG	Forward	98.9111			91.2084	Target gene
								B. griseocollis, B. terricola	B. terrestris (GCA_000214255.1)	ATCTACATTCACGGTCCGCC	Reverse	98.9111			91.2084	Target gene
								B. impatiens	B. impatiens v2.2 (GCF_000188095.3)	AAACGGGCGTACATGATGCT	Forward		89.8472			Target gene
								B. impatiens	B. impatiens v2.2 (GCF_000188095.3)	CAGTTTGCACTCCTTCGGATG	Reverse		89.8472			Target gene
								B. occidentalis	B. terrestris (GCA_000214255.1)	CGATTTCCAGCACCCTTTTCC	Forward			97.731		Target gene
								B. occidentalis	B. terrestris (GCA_000214255.1)	CAGGATCTCGTCTTCGCCAG	Reverse			97.731		Target gene
LOC100741789	intraflagellar transport protein 81 homolog	GO:0005929, GO:0030992, GO:0030990, GO:0005813, GO:0015631, GO:0036064, GO:0005929, GO:0060271, GO:0097542, GO:0005929, GO:0005515, GO:0042073, GO:0044782, GO:0031514, GO:0097225, GO:0036126, GO:0097228, GO:0036126	ITP	Up-regulated in combined treatment	Up-regulated in imidacloprid and combined treatments	M3	intraflagellar transport protein 81 homolog	B. griseocollis	B. cullumanus (GCA_014737535.1)	AACAAGACATTCGTAGAAGTGTGA	Forward	98.9234				Target gene
								B. griseocollis	B. cullumanus (GCA_014737535.1)	ACATTTACAGACTTCCGTGATCG	Reverse	98.9234				Target gene
								B. impatiens	B. impatiens v2.2 (GCF_000188095.3)	ATTCAAAGCAGCGCACAAGG	Forward		102.673	106.284		Target gene
								B. impatiens	B. impatiens v2.2 (GCF_000188095.3)	GAGCAGCATCCAACAAGTGC	Reverse		102.673	106.284		Target gene
								B. terricola	B. terricola (SRX3517961)	GAACTAAAGGAACAGGAGCCAA	Forward				102.646	Target gene
								B. terricola	B. terricola (SRX3517961)	TGTATCACTGGCATCAACATTCTG	Reverse				102.646	Target gene
LOC100741622	knirps-related protein-like	GO:0045892, GO:0003677, GO:0005634, GO:0006355, GO:0070491, GO:0007427, GO:0007424, GO:0007088, GO:0046872, GO:0043565, GO:0008270, GO:0003700, GO:0006355	Knirps-rel	Down-regulated in combined treatment	Down-regulated in combined treatment	NA	knirps-related protein-like	B. griseocollis, B. occidentalis, B. terricola	B. terrestris (GCA_000214255.1)	TCCTAACCAACCACTGACGC	Forward	101.004		98.8539	91.059	Target gene
								B. griseocollis, B. occidentalis, B. terricola	B. terrestris (GCA_000214255.1)	AACGGTCTAAAGCCTGGGTG	Reverse	101.004		98.8539	91.059	Target gene
								B. impatiens	B. impatiens v2.2 (GCF_000188095.3)	CAACGATGGGTGAGTGTTGC	Forward		97.6722			Target gene
								B. impatiens	B. impatiens v2.2 (GCF_000188095.3)	GACCGTTGCATTCACACCTG	Reverse		97.6722			Target gene
LOC100745774	larval cuticle protein A2B-like	GO:0040003, GO:0032504, GO:0031012, GO:0005576, GO:0042302, GO:0062129, GO:0005615, GO:0005576, GO:0008010	LCP	Up-regulated in combined treatment	Not differentially expressed	NA	larval cuticle protein A2B-like	B. griseocollis, B. impatiens	B. impatiens v2.2 (GCF_000188095.3)	GCTGCAGTTCCTTTACCAGC	Forward	102.62	104.17			Target gene
								B. griseocollis, B. impatiens	B. impatiens v2.2 (GCF_000188095.3)	CTCCTGGTGCCATCAGCTTC	Reverse	102.62	104.17			Target gene
								B. occidentalis, B. terricola	B. terrestris (GCA_000214255.1)	ATGTCGACGTTAGGAATGTACG	Forward			99.8054	100.551	Target gene
								B. occidentalis, B. terricola	B. terrestris (GCA_000214255.1)	GAGGTAATGGCAAAGCCACC	Reverse			99.8054	100.551	Target gene
LOC100745388	lipase member H-A-like	GO:0052739, GO:0052740, GO:0016787, GO:0052689, GO:0005576, GO:0008970	LipaseHA	Not differentially expressed	Down-regulated in all treatments	M10	lipase member H-A-like	B. griseocollis	B. cullumanus (GCA_014737535.1)	TATCACGCGATGCAAAAAGGG	Forward	90.7056				Target gene
								B. griseocollis	B. cullumanus (GCA_014737535.1)	TTAGGGATTCAGCAACCGCC	Reverse	90.7056				Target gene
								B. impatiens, B. occidentalis	B. terrestris (GCA_000214255.1)	CTACCTGGACAAGGGAGACG	Forward		94.0598	97.731		Target gene
								B. impatiens, B. occidentalis	B. terrestris (GCA_000214255.1)	TTTCCAGCTATGTGAGCGCC	Reverse		94.0598	97.731		Target gene
								B. terricola	B. terricola (SRX3517961)	ATGGGACAGCTACCAACACG	Forward				98.8741	Target gene
								B. terricola	B. terricola (SRX3517961)	CCGGAAACGCTTTCGGATTC	Reverse				98.8741	Target gene
LOC100744995	mucin-3A	GO:0008061, GO:0006030, GO:0005576	Mucin3a	Not differentially expressed	Down-regulated in all treatments	M10	mucin-3A	B. griseocollis, B. impatiens	B. impatiens v2.2 (GCF_000188095.3)	GGCTGCAGTAGCGTGTTCTA	Forward	89.7543	93.4889			Target gene
								B. griseocollis, B. impatiens	B. impatiens v2.2 (GCF_000188095.3)	AACAGACTTCGGGCAGACAG	Reverse	89.7543	93.4889			Target gene
								B. occidentalis, B. terricola	B. terrestris (GCA_000214255.1)	CGGTAGATGCAATCAGCCCG	Forward			106.444	95.1803	Target gene
								B. occidentalis, B. terricola	B. terrestris (GCA_000214255.1)	TGGACAAGGCGTTGGGATAG	Reverse			106.444	95.1803	Target gene
LOC100740135	peroxidase	GO:0020037, GO:0042600, GO:0055114, GO:0006979, GO:0018149, GO:0007306, GO:0007304, GO:0018212, GO:0004601	Peroxidase	Not differentially expressed	Up-regulated in imidacloprid and combined treatments	M3	peroxidase	B. griseocollis	B. cullumanus (GCA_014737535.1)	CTGCAATTACGATACGCCGC	Forward	96.9912				Target gene
								B. griseocollis	B. cullumanus (GCA_014737535.1)	GGAGACACGCGAGTTAATCAG	Reverse	96.9912				Target gene
								B. impatiens, B. occidentalis, B. terricola	B. terrestris (GCA_000214255.1)	CCCACCATTTATAAAGTTCGGCTC	Forward		104.07	95.0364	110.64	Target gene
								B. impatiens, B. occidentalis, B. terricola	B. terrestris (GCA_000214255.1)	ACGGAACTTTCCAGACCAGC	Reverse		104.07	95.0364	110.64	Target gene
LOC100743690	peroxiredoxin	GO:0005759, GO:0005739, GO:0043027, GO:0043154, GO:0006915, GO:0005737, GO:0005622, GO:0055114, GO:0019901, GO:0045454, GO:0032991, GO:0016209, GO:0098869, GO:0005515, GO:0005829, GO:0005737, GO:0019900, GO:0005739, GO:0005737, GO:0005769, GO:0016491, GO:0055114, GO:0042802, GO:0043066, GO:0008379, GO:0008785, GO:0051920, GO:0008340, GO:0010259, GO:0008022, GO:0004601, GO:0034599, GO:0042744	PRXD	Not differentially expressed	Down-regulated in imidacloprid and combined treatments	M3	peroxiredoxin	B. griseocollis	B. cullumanus (GCA_014737535.1)	AGAAAACAGGGTGGCCTGG	Forward	100.97				Target gene
								B. griseocollis	B. cullumanus (GCA_014737535.1)	ATCGTTTACGCTAAGCTGCC	Reverse	100.97				Target gene
								B. impatiens	B. impatiens v2.2 (GCF_000188095.3)	GTTTTCTGGAACTGCCGTGG	Forward		100.252			Target gene
								B. impatiens	B. impatiens v2.2 (GCF_000188095.3)	GCCTCCCTGTTTTCTTGGCG	Reverse		100.252			Target gene
								B. occidentalis, B. terricola	B. terrestris (GCA_000214255.1)	AAGAAAACAGGGAGGCCTGG	Forward			99.4037	92.9683	Target gene
								B. occidentalis, B. terricola	B. terrestris (GCA_000214255.1)	TCATCTACGCTTCTGCCCAC	Reverse			99.4037	92.9683	Target gene
LOC100744531	prohormone-2	GO:0016020, GO:0016021, GO:0005576	pHor	Not differentially expressed	Down-regulated in imidacloprid and combined treatments	NA	prohormone-2	B. griseocollis	B. cullumanus (GCA_014737535.1)	CAATCGGGTTTGGGTTTGGG	Forward	106.618				Target gene
								B. griseocollis	B. cullumanus (GCA_014737535.1)	AGTTGTAGCTGTAAAATACGCAC	Reverse	106.618				Target gene
								B. impatiens, B. terricola	B. impatiens v2.2 (GCF_000188095.3)	TACGGCAGTCCTCAGTTTGG	Forward		101.966		91.887	Target gene
								B. impatiens, B. terricola	B. impatiens v2.2 (GCF_000188095.3)	TGTTGCTGTTCGTCGAGTTG	Reverse		101.966		91.887	Target gene
								B. occidentalis	B. terrestris (GCA_000214255.1)	CCTTTGCCAACGAATCTGGC	Forward			105.751		Target gene
								B. occidentalis	B. terrestris (GCA_000214255.1)	CTCGGTAAGGGCTGCTTTCA	Reverse			105.751		Target gene
LOC100746054	protein eiger	GO:0016020, GO:0005615, GO:0005576, GO:0097191, GO:0032813, GO:0005102, GO:0005887, GO:0005515, GO:0005581, GO:0045087, GO:0005856, GO:0005125, GO:0045167, GO:0001709, GO:0043652, GO:0043277, GO:0006915, GO:0005811, GO:0070050, GO:0005789, GO:0042175, GO:0045177, GO:1900074, GO:0050829, GO:0045176, GO:0005164, GO:0016021, GO:0005576, GO:0044214, GO:0005886, GO:0071944, GO:0035006, GO:0043231, GO:…	Eiger	Not differentially expressed	Down-regulated in combined treatments	M10	protein eiger	B. griseocollis, B. impatiens	B. impatiens v2.2 (GCF_000188095.3)	ATAGACGCGGGTCAACTTTG	Forward	102.955	105.154			Target gene
								B. griseocollis, B. impatiens	B. impatiens v2.2 (GCF_000188095.3)	CATGCGTCGCAATCGTATCG	Reverse	102.955	105.154			Target gene
								B. occidentalis, B. terricola	B. terrestris (GCA_000214255.1)	TGATGATCCAGACGAAGCGG	Forward			99.9887	92.2067	Target gene
								B. occidentalis, B. terricola	B. terrestris (GCA_000214255.1)	TGCACTGAGCTCTGGTGAAG	Reverse			99.9887	92.2067	Target gene
LOC100745188	transcription factor SPT20 homolog	GO:0005615, GO:0005576, GO:0097367, GO:0006030, GO:0043195, GO:0043679, GO:0007416, GO:0007399, GO:0008061, GO:0005576, GO:0043083, GO:0045202	STP20	Not differentially expressed	Up-regulated in combined treatment	M3	transcription factor SPT20 homolog	B. griseocollis, B. terricola	B. impatiens v2.2 (GCF_000188095.3)	ACACCTTTCCACAAAGAAGTTCAG	Forward	97.9039			97.9159	Target gene
								B. griseocollis, B. terricola	B. impatiens v2.2 (GCF_000188095.3)	ACTAGTTAGGCATCTCCTGTGAG	Reverse	97.9039			97.9159	Target gene
								B. impatiens	B. impatiens v2.2 (GCF_000188095.3)	GTGGCTGTCCCCATTCTATATC	Forward		91.8163			Target gene
								B. impatiens	B. impatiens v2.2 (GCF_000188095.3)	ATCGAATTTTGAACGGCGATG	Reverse		91.8163			Target gene
								B. occidentalis	B. terrestris (GCA_000214255.1)	TTTACCAGCTGGAGCAACGC	Forward			105.728		Target gene
								B. occidentalis	B. terrestris (GCA_000214255.1)	AATGCGAAAGCTTCTTGCTGC	Reverse			105.728		Target gene
LOC100740887	trypsin 3A1-like	GO:0004252, GO:0005615, GO:0005576, GO:0006508	Trypsin	Not differentially expressed	Down-regulated in combined treatment	M3	trypsin 3A1-like	B. impatiens	B. impatiens v2.2 (GCF_000188095.3)	GCCTGAAGACAAAGCTATCGAC	Forward		99.7265			Target gene
								B. impatiens	B. impatiens v2.2 (GCF_000188095.3)	TTACATGCAGAGGACCACCG	Reverse		99.7265			Target gene
								B. griseocollis	B. cullumanus (GCA_014737535.1)	GACATTCAAACAGTACGGTCAG	Forward	109.971				Target gene
								B. griseocollis	B. cullumanus (GCA_014737535.1)	TGTATACACTGGACTAGATCACCTC	Reverse	109.971				Target gene
								B. occidentalis	B. terrestris (GCA_000214255.1)	AACTGCCTGTTTGCCTGAAG	Forward			97.731		Target gene
								B. occidentalis	B. terrestris (GCA_000214255.1)	AAGCATCGCGATTACCCG	Reverse			97.731		Target gene
								B. terricola	B. terricola (SRX3517961)	GGAGAGAGCGAACCAGTGAG	Forward				84.1012	Target gene
								B. terricola	B. terricola (SRX3517961)	TTCACATGCAGAGGACCACC	Reverse				84.1012	Target gene
