# Supplementary material for: Pesticide and Pathogen Exposure Causes Idiosyncratic Gene Expression Responses Across Four Diverse North American Bumble Bee Species
Source: Mol Ecol. 2025 Aug 8;34(17):e70042. doi: 10.1111/mec.70042 (PMC12376964; doi:10.1111/mec.70042)
Supplement: Supplementary file 6 — Table S5. [file MEC-34-e70042-s009.xlsx]

## Sheet: BoccNosema
DESeq2 results from B. occidentaliscolonies (control vs. Nosema treatment comparison)
	baseMean	log2FoldChange	lfcSE	stat	pvalue	padj	Annotation
LOC100744499	3417.76	-1.42749	0.233002	-6.12652	8.98205e-10	4.81348e-06	cytochrome P450 6k1
LOC100747209	888.911	-1.66139	0.267357	-6.21412	5.16145e-10	4.81348e-06	uncharacterized LOC100747209
LOC100745470	57.2972	-3.62105	0.615942	-5.87889	4.13036e-09	1.47564e-05	CB1 cannabinoid receptor-interacting protein 1-like
LOC100745388	134.407	-3.45709	0.60509	-5.71335	1.10772e-08	2.50571e-05	lipase member H-A-like
LOC100747997	160425	-2.2444	0.395625	-5.67306	1.40271e-08	2.50571e-05	uncharacterized abhydrolase domain-containing protein DDB_G0269086-like
LOC112213108	59.1703	-2.48951	0.438797	-5.67349	1.39919e-08	2.50571e-05	uncharacterized LOC112213108
LOC117151263	81.3698	2.43157	0.430669	5.64602	1.64202e-08	2.51416e-05	uncharacterized LOC117151263
LOC100746596	102.804	-2.5465	0.469469	-5.42421	5.82104e-08	7.79873e-05	facilitated trehalose transporter Tret1-2 homolog
LOC100748120	53957	-2.04506	0.379185	-5.39331	6.91695e-08	8.23732e-05	antifreeze protein Maxi-like
LOC100743359	389.423	-2.65594	0.50483	-5.26105	1.43233e-07	0.00014708	probable cytochrome P450 4aa1
LOC100747878	121212	-2.10444	0.400739	-5.2514	1.5095e-07	0.00014708	antifreeze protein Maxi-like
LOC100740515	170.571	-2.81385	0.540783	-5.20328	1.95799e-07	0.000174881	probable chitinase 2
LOC117151262	27.7295	2.86715	0.562812	5.09432	3.49987e-07	0.000288551	uncharacterized LOC117151262
LOC100742073	1015.88	1.56769	0.309715	5.0617	4.15538e-07	0.000296916	nose resistant to fluoxetine protein 6
LOC100746468	1197.07	-0.700139	0.138113	-5.06934	3.99206e-07	0.000296916	uncharacterized LOC100746468
LOC100740135	4100.56	2.27476	0.457446	4.97274	6.60132e-07	0.000416194	peroxidase
LOC105680305	13509.2	-2.53153	0.508693	-4.97653	6.47326e-07	0.000416194	ion-translocating oxidoreductase complex subunit C-like
LOC100741997	9278.67	-1.0473	0.212948	-4.91811	8.73853e-07	0.000492945	apyrase
LOC100742852	133.731	1.79586	0.364568	4.926	8.39302e-07	0.000492945	nose resistant to fluoxetine protein 6-like
LOC100742094	2514.83	-1.87383	0.386967	-4.84234	1.28319e-06	0.000654915	hornerin
LOC100748354	596.466	-1.36285	0.281355	-4.84387	1.27333e-06	0.000654915	inositol monophosphatase 2-like
LOC100741862	14284.1	2.48722	0.52612	4.72748	2.2732e-06	0.00105931	uncharacterized LOC100741862
LOC100744953	961.588	-2.99477	0.632451	-4.73518	2.18858e-06	0.00105931	cytochrome P450 6k1-like
LOC100749115	4188.87	1.91818	0.409391	4.68545	2.79347e-06	0.00124752	elongation of very long chain fatty acids protein 6-like
LOC100740765	164.644	-2.7625	0.60772	-4.54567	5.47605e-06	0.00217714	soluble guanylate cyclase 89Da-like
LOC100744706	15557.4	-1.42941	0.313606	-4.55797	5.16503e-06	0.00217714	lipase 3
LOC100744921	1252.74	-1.1665	0.256635	-4.54535	5.4845e-06	0.00217714	glucose dehydrogenase [FAD quinone]
LOC100741929	705.186	-1.13603	0.251315	-4.52032	6.17448e-06	0.0023635	protein spaetzle
LOC100750166	53.9573	1.86968	0.414408	4.51169	6.43138e-06	0.00237695	putative cyclin-dependent serine/threonine-protein kinase DDB_G0272797/DDB_G0274007
LOC100740120	23.5258	-5.16009	1.15144	-4.48141	7.41506e-06	0.00244998	proton channel OtopLc-like
LOC100741943	99.7365	-2.68988	0.600273	-4.48109	7.42639e-06	0.00244998	transient-receptor-potential-like protein
LOC100744622	1984.04	-1.19915	0.267802	-4.47775	7.54332e-06	0.00244998	cytochrome P450 6k1-like
LOC105681098	6896.06	-1.73596	0.386477	-4.49175	7.06407e-06	0.00244998	uncharacterized LOC105681098
LOC100744320	4613.73	0.941946	0.211334	4.45715	8.30564e-06	0.00247277	sialin-like
LOC100744531	591.9	0.856463	0.192059	4.45938	8.2196e-06	0.00247277	prohormone-2
LOC105682028	2658.62	-2.74321	0.615223	-4.45888	8.23876e-06	0.00247277	neuropeptide-like 3
LOC100745864	390.228	-0.981912	0.221585	-4.4313	9.36667e-06	0.00264189	NACHT domain- and WD repeat-containing protein 1
LOC105680782	24884.7	-8.36562	1.88577	-4.43618	9.15687e-06	0.00264189	uncharacterized transmembrane protein DDB_G0289901-like
LOC100740448	2538.03	-0.792355	0.180619	-4.38689	1.14983e-05	0.00315998	extracellular serine/threonine protein CG31145
LOC100741592	696.515	0.677558	0.155289	4.3632	1.28174e-05	0.00343442	ion transport peptide-like
LOC100740330	211.988	-2.1036	0.490434	-4.28926	1.79272e-05	0.00436691	soluble guanylate cyclase 88E
LOC100747304	3795.78	-0.988696	0.23	-4.29868	1.71819e-05	0.00436691	broad-complex core protein
LOC100747729	1659.17	2.34657	0.545469	4.30193	1.6932e-05	0.00436691	short-chain dehydrogenase/reductase family 16C member 6
LOC100747913	915.378	2.78706	0.64926	4.29267	1.76533e-05	0.00436691	mucin-3A
LOC105682170	735.5	0.438649	0.102697	4.27131	1.94331e-05	0.00462853	uncharacterized LOC105682170
LOC100740887	19.4876	-3.56774	0.836615	-4.26449	2.00355e-05	0.00466827	trypsin 3A1-like
LOC100742878	64.6703	-1.3918	0.326975	-4.25659	2.07572e-05	0.00473353	glycine-rich cell wall structural protein
LOC100740058	32.7496	7.29399	1.72234	4.23493	2.28622e-05	0.00490785	histidine-rich glycoprotein-like
LOC100743085	167.267	1.68694	0.398371	4.23461	2.28954e-05	0.00490785	nose resistant to fluoxetine protein 6-like
LOC100748412	757.832	2.0963	0.494048	4.24312	2.20437e-05	0.00490785	phospholipase A1
LOC105681234	1220.26	-0.586532	0.138911	-4.22235	2.41769e-05	0.00508095	uncharacterized LOC105681234
LOC100740069	3602.57	1.2103	0.287209	4.21401	2.50875e-05	0.00517091	heparan sulfate 2-O-sulfotransferase pipe
LOC100741952	41.6106	-1.5816	0.38199	-4.14042	3.46676e-05	0.00701071	monocarboxylate transporter 10-like
LOC100744593	19328.2	-1.16439	0.282047	-4.12835	3.65379e-05	0.00712023	alpha-amylase
LOC112212197	161.262	2.54443	0.615937	4.13099	3.61206e-05	0.00712023	uncharacterized LOC112212197
LOC100744289	1823.11	1.51233	0.366731	4.1238	3.72677e-05	0.00713277	calpain-C
LOC100741508	39.675	-2.23397	0.542895	-4.11492	3.8731e-05	0.0072828	venom acid phosphatase Acph-1
LOC117151865	145.95	1.92702	0.472304	4.08005	4.50257e-05	0.00832044	elongation of very long chain fatty acids protein 1-like
LOC100743695	4280.4	-0.756308	0.188534	-4.01151	6.03307e-05	0.0109597	androgen-induced gene 1 protein
LOC117151845	22.5502	2.54298	0.641121	3.96647	7.29464e-05	0.0130307	uncharacterized LOC117151845
LOC100743855	897.241	0.538557	0.136207	3.95397	7.68656e-05	0.0135057	uncharacterized LOC100743855
LOC100743127	5903.18	-1.0097	0.256022	-3.9438	8.02015e-05	0.0138645	clavesin-1
LOC100745628	184.142	-2.23571	0.569165	-3.92806	8.56349e-05	0.0145688	cuticle protein 18.7-like
LOC100741257	189.323	1.07308	0.275331	3.89739	9.7233e-05	0.0162835	kelch-like protein 17
LOC100743802	1362.38	-0.469545	0.120632	-3.89239	9.92622e-05	0.0163676	alpha-L-fucosidase
LOC112214019	50.2093	1.80719	0.466004	3.87806	0.000105294	0.0170992	scaffold attachment factor B2-like
LOC100745943	699.454	-1.17154	0.30273	-3.86992	0.000108873	0.0174164	ATP-binding cassette sub-family A member 13
LOC100746578	779.949	2.37166	0.613682	3.86465	0.00011125	0.0175349	luciferin sulfotransferase-like
LOC100747959	5414.85	-0.660368	0.17138	-3.85323	0.00011657	0.0179878	L-xylulose reductase
LOC105681615	2007.38	0.6898	0.179107	3.85133	0.00011748	0.0179878	testicular acid phosphatase homolog
LOC100746490	178.772	-1.23407	0.320863	-3.8461	0.000120012	0.0181168	protein singed wings 2
LOC100740655	2341.76	-1.88895	0.492576	-3.83483	0.000125652	0.0181898	BMP-binding endothelial regulator protein
LOC100740839	4371.61	0.721368	0.187815	3.84085	0.000122609	0.0181898	scavenger receptor class B member 1
LOC100742963	504.718	1.94307	0.50711	3.83165	0.000127285	0.0181898	nose resistant to fluoxetine protein 6
LOC100749608	24.7567	-3.66313	0.95583	-3.83241	0.000126895	0.0181898	fatty acyl-CoA reductase 1
LOC100749022	516.341	-1.63699	0.428363	-3.8215	0.000132644	0.0187063	uncharacterized LOC100749022
LOC100749299	6768.34	5.04822	1.33196	3.79007	0.000150602	0.020963	uncharacterized LOC100749299
LOC105681810	100.223	1.01396	0.267808	3.78616	0.000152996	0.0210232	uncharacterized LOC105681810
LOC100742128	14221.2	-2.04395	0.542539	-3.76738	0.000164968	0.0215625	circadian clock-controlled protein
LOC100744129	2643.43	0.41321	0.10953	3.77257	0.000161575	0.0215625	neurexin-4
LOC100748392	361.857	-1.29086	0.342629	-3.76752	0.000164879	0.0215625	tetratricopeptide repeat protein 39C
LOC105680986	24.4803	-4.49019	1.19014	-3.77282	0.000161415	0.0215625	facilitated trehalose transporter Tret1-like
LOC105681215	31.1493	-2.74372	0.730962	-3.75357	0.000174335	0.0225123	cysteine-rich venom protein 1-like
LOC100745352	482.833	5.41346	1.4482	3.73806	0.000185446	0.023662	uncharacterized LOC100745352
LOC105681895	1631.32	6.23811	1.6755	3.72313	0.000196769	0.0248114	uncharacterized LOC105681895
LOC100747334	86.3886	-1.23885	0.333103	-3.71913	0.000199911	0.0249145	uncharacterized LOC100747334
LOC100746298	875.938	1.1195	0.301479	3.71337	0.000204519	0.0251958	2-amino-3-ketobutyrate coenzyme A ligase mitochondrial
LOC105681288	8252.76	1.55799	0.42036	3.70632	0.000210296	0.0256131	proline-rich extensin-like protein EPR1
LOC100747192	5162.67	0.792719	0.214224	3.70042	0.000215241	0.0256622	chitooligosaccharidolytic beta-N-acetylglucosaminidase
LOC105680379	2121.28	8.45325	2.28458	3.70013	0.000215488	0.0256622	mediator of RNA polymerase II transcription subunit 15-like
LOC100741960	1229.04	1.07226	0.290213	3.69475	0.000220103	0.0257	probable nuclear hormone receptor HR38
LOC100750126	4672.5	-0.787219	0.213097	-3.69418	0.000220601	0.0257	tryptophan 23-dioxygenase
LOC117151304	256.099	0.667825	0.182345	3.66243	0.000249831	0.0287923	uncharacterized LOC117151304
LOC100749696	1492.89	0.493606	0.135109	3.65339	0.0002588	0.0295087	CD109 antigen
LOC100740747	899.919	-0.851549	0.234135	-3.63699	0.000275839	0.0299606	luciferin sulfotransferase-like
LOC100743509	7804.88	-0.64084	0.176241	-3.63615	0.00027674	0.0299606	trehalase
LOC100749789	2144.49	0.854372	0.234912	3.63698	0.000275849	0.0299606	uncharacterized LOC100749789
LOC112212610	7.17388	-16.0408	4.40736	-3.63955	0.000273115	0.0299606	uncharacterized LOC112212610
LOC117152496	15.6115	3.37623	0.928161	3.63755	0.000275241	0.0299606	uncharacterized LOC117152496
LOC105682111	286.541	-1.03548	0.285395	-3.62822	0.000285386	0.0305877	uncharacterized LOC105682111
LOC100747881	1532.44	1.19155	0.328734	3.62466	0.000289343	0.0307047	protein spaetzle 3
LOC100750161	69.1046	-2.38823	0.659535	-3.62108	0.000293377	0.0308276	uncharacterized LOC100750161
LOC100747941	11414.1	1.53381	0.424108	3.61656	0.000298542	0.0310658	hexamerin
LOC100741316	150.772	-3.92977	1.08995	-3.60547	0.000311583	0.0321111	collagen alpha-1(III) chain-like
LOC100740124	185.319	-1.08602	0.302141	-3.5944	0.000325138	0.0331888	fork head domain-containing protein crocodile
LOC100742685	5295.12	0.469781	0.131021	3.58554	0.000336384	0.0340128	putative fatty acyl-CoA reductase CG8306
LOC100743294	703.913	-1.10368	0.308337	-3.57945	0.000344318	0.0344897	synaptotagmin-6
LOC100740017	202.678	0.622356	0.174232	3.57199	0.000354282	0.0348729	uncharacterized LOC100740017
LOC105682185	1184.81	1.52633	0.427337	3.57172	0.000354651	0.0348729	uncharacterized LOC105682185
LOC100741462	3779.63	-0.747943	0.210747	-3.54902	0.000386673	0.0355674	xanthine dehydrogenase/oxidase
LOC100741887	2460.4	-3.47867	0.981657	-3.54367	0.0003946	0.0355674	circadian clock-controlled protein
LOC100741949	99.8245	-1.64732	0.464888	-3.54347	0.000394898	0.0355674	esterase FE4-like
LOC100742821	46.3057	-1.23585	0.348712	-3.54405	0.000394036	0.0355674	alpha-2B adrenergic receptor
LOC100745548	2972.68	0.664561	0.186813	3.55736	0.000374604	0.0355674	uncharacterized LOC100745548
LOC100745639	144.217	1.74398	0.491434	3.54877	0.000387036	0.0355674	zinc metalloproteinase nas-15
LOC100748191	613.083	-1.18737	0.333566	-3.55962	0.000371393	0.0355674	phospholipase B1 membrane-associated-like
LOC100748455	3738.14	-0.597065	0.168287	-3.54789	0.000388327	0.0355674	tubulointerstitial nephritis antigen-like
LOC100750041	25.5439	-2.85525	0.805168	-3.54615	0.000390902	0.0355674	uncharacterized LOC100750041
LOC100750061	186.566	2.57266	0.723558	3.55557	0.00037716	0.0355674	cadherin-89D
LOC100742631	37.8896	2.42166	0.687233	3.52378	0.000425434	0.0370716	transmembrane protease serine 9-like
LOC100743386	4363.97	-1.44393	0.409572	-3.52545	0.000422768	0.0370716	alpha-glucosidase
LOC100745386	1168.3	-0.645284	0.183025	-3.52566	0.000422428	0.0370716	uncharacterized MFS-type transporter C09D4.1
LOC105682121	248.31	1.74228	0.49372	3.52889	0.000417299	0.0370716	chymotrypsin-2-like
LOC105680613	481.865	5.03998	1.43628	3.50905	0.000449706	0.0388706	skin secretory protein xP2-like
LOC100741436	535.817	0.461447	0.132574	3.48067	0.000500168	0.042211	ankyrin repeat domain-containing protein 40
LOC100745562	1047.7	-0.618718	0.177684	-3.48213	0.00049744	0.042211	uncharacterized LOC100745562
LOC100750116	733.776	0.596641	0.171374	3.48151	0.000498599	0.042211	polypeptide N-acetylgalactosaminyltransferase 2
LOC100745909	788.569	-1.91988	0.553727	-3.46719	0.000525927	0.0440382	pupal cuticle protein-like
LOC100746797	47.1125	1.03942	0.300184	3.46262	0.000534951	0.0444466	high-affinity choline transporter 1
LOC105681470	7.85775	-15.2466	4.40728	-3.45941	0.000541369	0.0446338	centrosomal protein of 78 kDa-like
LOC100741622	1434.3	1.44412	0.417744	3.45694	0.000546345	0.0447002	knirps-related protein-like
LOC112213501	83.4831	-1.91765	0.555479	-3.45224	0.000555962	0.0451424	uncharacterized LOC112213501
LOC100743441	1381.28	-0.534157	0.154839	-3.44976	0.000561089	0.0452161	elongation factor 1-alpha
LOC100746041	166.227	-0.873841	0.253499	-3.44711	0.00056661	0.0453203	venom peptide isomerase heavy chain-like
LOC100749825	261.425	1.3233	0.384629	3.44045	0.000580738	0.0459112	uncharacterized LOC100749825
LOC105680427	218.081	0.992286	0.288615	3.43809	0.00058583	0.0459112	uncharacterized LOC105680427
LOC105681169	449.109	-2.15943	0.628177	-3.43762	0.000586848	0.0459112	uncharacterized LOC105681169
LOC100749065	216.047	0.830822	0.243091	3.41774	0.000631423	0.0490406	homeobox protein aristaless-like
LOC100741310	2527.21	1.13644	0.333452	3.40812	0.00065412	0.0496472	proton channel OtopLc
LOC100742160	509.492	0.625504	0.183705	3.40494	0.000661796	0.0496472	tetraspanin-1
LOC100744237	4771.17	-0.815776	0.239711	-3.40317	0.000666096	0.0496472	sialin
LOC100744762	150502	-0.969765	0.284556	-3.40799	0.000654428	0.0496472	uncharacterized LOC100744762
LOC100745624	155.731	-0.950196	0.278836	-3.40772	0.000655072	0.0496472	nose resistant to fluoxetine protein 6-like
LOC100747697	9344.06	-1.05324	0.309695	-3.4009	0.000671646	0.0496472	very long-chain-fatty-acid--CoA ligase bubblegum
LOC105680989	260.101	0.536179	0.157658	3.40089	0.000671659	0.0496472	nuclear RNA export factor 2-like

## Sheet: BoccImidacloprid
DESeq2 results from B. occidentaliscolonies (control vs. imidacloprid treatment comparison)
	baseMean	log2FoldChange	lfcSE	stat	pvalue	padj	Annotation
LOC100744115	601.698	-19.5782	4.3309	-4.52059	6.16682e-06	0.038225	uncharacterized LOC100744115
LOC100747998	91.5557	-22.0001	4.30093	-5.1152	3.13406e-07	0.0038853	uncharacterized LOC100747998

## Sheet: BoccNosImid
DESeq2 results from B. occidentaliscolonies (control vs. Nos. + Imid. treatment comparison)
	baseMean	log2FoldChange	lfcSE	stat	pvalue	padj	Annotation
LOC100743770	18553.4	-0.583557	0.0831342	-7.01946	2.2273e-12	1.9076e-08	nucleoside diphosphate kinase
LOC100744531	591.9	1.32505	0.191438	6.92157	4.4668e-12	1.9076e-08	prohormone-2
LOC100750129	2534.11	-1.59564	0.231272	-6.89939	5.22248e-12	1.9076e-08	glutathione S-transferase
LOC100744593	19328.2	-1.89772	0.282109	-6.72692	1.73293e-11	4.74735e-08	alpha-amylase
LOC100740217	8555.49	-0.81506	0.12523	-6.50853	7.58893e-11	1.66319e-07	cytochrome c1 heme protein mitochondrial
LOC100747686	6950.49	-0.621987	0.0973331	-6.39029	1.65574e-10	2.92958e-07	ATP synthase subunit b mitochondrial
LOC100749099	1909.76	-0.948106	0.148803	-6.37154	1.87143e-10	2.92958e-07	peptidoglycan-recognition protein 2
LOC100742325	1502.41	-1.1608	0.185168	-6.26891	3.63578e-10	4.98011e-07	12-dihydroxy-3-keto-5-methylthiopentene dioxygenase
LOC100743748	10400.4	-0.904878	0.145452	-6.22113	4.93596e-10	5.50923e-07	probable transaldolase
LOC100748676	3295.23	-0.722382	0.116171	-6.21824	5.02759e-10	5.50923e-07	succinate dehydrogenase [ubiquinone] iron-sulfur subunit mitochondrial
LOC100741261	9042.82	-0.740497	0.120587	-6.14076	8.21292e-10	8.18156e-07	superoxide dismutase [Cu-Zn]
LOC105681810	100.223	1.56702	0.264992	5.91345	3.35023e-09	3.05931e-06	uncharacterized LOC105681810
LOC105681244	17.8214	24.7549	4.24893	5.82615	5.67208e-09	4.78113e-06	uncharacterized LOC105681244
LOC100748553	178.51	1.30654	0.226156	5.77718	7.59624e-09	5.94569e-06	anoctamin-8
LOC100747959	5414.85	-0.978949	0.171502	-5.70809	1.1425e-08	8.34636e-06	L-xylulose reductase
LOC100744762	150502	-1.59415	0.284562	-5.60213	2.11736e-08	1.45013e-05	uncharacterized LOC100744762
LOC100746259	11729.4	-0.910408	0.164059	-5.54929	2.86836e-08	1.84891e-05	juvenile hormone epoxide hydrolase 1
LOC105680989	260.101	0.863715	0.156716	5.51133	3.56133e-08	2.16806e-05	nuclear RNA export factor 2-like
LOC100740683	4695.97	-1.10415	0.200871	-5.49684	3.86661e-08	2.23002e-05	probable cytochrome P450 6a14
LOC117151304	256.099	0.971437	0.18161	5.34904	8.8422e-08	4.84464e-05	uncharacterized LOC117151304
LOC100746492	202.497	1.09102	0.205307	5.3141	1.07184e-07	5.59297e-05	BAI1-associated protein 3
LOC100744659	503.936	-3.64972	0.706953	-5.1626	2.43544e-07	0.000116033	histone H4
LOC105680433	263.475	1.15334	0.223307	5.16483	2.40651e-07	0.000116033	uncharacterized LOC105680433
LOC100746986	3316.33	-0.575248	0.111802	-5.14526	2.67156e-07	0.0001171	D-2-hydroxyglutarate dehydrogenase mitochondrial
LOC100748785	14246.4	-8.73097	1.69681	-5.14551	2.66797e-07	0.0001171	hexamerin
LOC100741450	2649.29	-0.533368	0.104951	-5.08204	3.73395e-07	0.000157372	ATP synthase-coupling factor 6 mitochondrial
LOC100742104	2900.19	-0.708158	0.139725	-5.06823	4.01534e-07	0.000162963	succinate dehydrogenase [ubiquinone] cytochrome b small subunit mitochondrial
LOC100744921	1252.74	-1.28917	0.256849	-5.01917	5.18962e-07	0.000186207	glucose dehydrogenase [FAD quinone]
LOC100749544	13479.7	-1.55035	0.30787	-5.03574	4.76012e-07	0.000186207	sodium/calcium exchanger regulatory protein 1
LOC100749558	4420.76	-0.807778	0.161013	-5.01685	5.25244e-07	0.000186207	mitochondrial pyruvate carrier 1
LOC100749982	3180.06	-1.00122	0.199594	-5.01629	5.26775e-07	0.000186207	uncharacterized LOC100749982
LOC100747997	160425	-1.9725	0.395624	-4.98579	6.1709e-07	0.000211315	uncharacterized abhydrolase domain-containing protein DDB_G0269086-like
LOC100744785	6651.05	-0.396361	0.0796484	-4.97639	6.4781e-07	0.000215112	40S ribosomal protein S29
LOC100740356	1637.5	-1.46857	0.296326	-4.95595	7.19785e-07	0.000231982	FAD-dependent oxidoreductase domain-containing protein 1
LOC112213590	6.6453	20.9714	4.25607	4.92741	8.33264e-07	0.000260883	uncharacterized LOC112213590
LOC100748913	4175.81	-0.557084	0.113417	-4.91181	9.02414e-07	0.000274685	superoxide dismutase [Mn] mitochondrial
LOC112213726	19150.6	-1.20154	0.245812	-4.88802	1.01854e-06	0.000301654	uncharacterized protein DDB_G0271670-like
LOC100742533	7806.33	-1.01759	0.20911	-4.8663	1.1371e-06	0.000327902	lambda-crystallin homolog
LOC105681252	13212.9	0.81133	0.168007	4.82913	1.37128e-06	0.000385293	G-patch domain and KOW motifs-containing protein
LOC100743450	2975.61	-0.709165	0.147215	-4.81721	1.45581e-06	0.000392136	succinate dehydrogenase cytochrome b560 subunit mitochondrial
LOC100747829	6367.81	-0.62723	0.130248	-4.81565	1.4672e-06	0.000392136	cytochrome b-c1 complex subunit 2 mitochondrial
LOC100742856	3865.79	-1.10833	0.230439	-4.80965	1.51193e-06	0.00039447	fumarate hydratase mitochondrial
LOC105680658	8053.42	-0.834736	0.173804	-4.80274	1.56512e-06	0.000398851	mitochondrial pyruvate carrier 4
LOC100747508	4859.93	-0.704897	0.147847	-4.76773	1.86311e-06	0.000463998	ATP synthase subunit d mitochondrial
LOC100747737	41.6452	-4.9433	1.04612	-4.72537	2.29693e-06	0.000555184	peritrophin-1
LOC100749872	3342.2	-1.26409	0.267678	-4.72242	2.33058e-06	0.000555184	multifunctional protein ADE2
LOC100743489	5114.1	-0.511281	0.108955	-4.69257	2.69791e-06	0.000629014	electron transfer flavoprotein-ubiquinone oxidoreductase mitochondrial
LOC100747832	18514.5	-0.735862	0.157297	-4.67818	2.89427e-06	0.000660737	peroxiredoxin 1
LOC100745301	41949.3	-1.1683	0.250042	-4.67243	2.97662e-06	0.00066567	aconitate hydratase mitochondrial
LOC100743291	11004.3	-1.16924	0.250886	-4.66045	3.15517e-06	0.000691487	uncharacterized protein DDB_G0271670-like
LOC105680333	3291.27	-0.751241	0.161644	-4.6475	3.35977e-06	0.000721889	3-hydroxyisobutyryl-CoA hydrolase mitochondrial
LOC100740850	47.7745	5.11213	1.10358	4.6323	3.6163e-06	0.000751632	uncharacterized protein DDB_G0283697
LOC100742955	1078.78	0.709478	0.153323	4.62734	3.70397e-06	0.000751632	zinc finger protein 37-like
LOC100743018	636.15	-0.581947	0.125679	-4.63042	3.64923e-06	0.000751632	uncharacterized LOC100743018
LOC100747748	253.462	-0.675224	0.146094	-4.62186	3.80314e-06	0.000757724	ribose-5-phosphate isomerase
LOC100743168	1909.16	-1.09375	0.236995	-4.61508	3.92941e-06	0.000768901	cytochrome P450 9e2-like
LOC100742459	1191.12	-0.964486	0.209224	-4.60983	4.03006e-06	0.000774762	glyoxylate reductase/hydroxypyruvate reductase
LOC100748132	5.33697	19.9479	4.35087	4.58479	4.54437e-06	0.000858572	tetratricopeptide repeat protein 30A-like
LOC100740676	2253.13	-0.809524	0.179437	-4.51146	6.43817e-06	0.00117899	NADH dehydrogenase [ubiquinone] 1 alpha subcomplex subunit 13
LOC112214019	50.2093	2.09751	0.464987	4.51089	6.45552e-06	0.00117899	scaffold attachment factor B2-like
LOC100746370	6844.8	-2.47967	0.55063	-4.50332	6.68988e-06	0.00118238	inositol 2-dehydrogenase
LOC105680231	1817.2	-0.87663	0.194615	-4.50443	6.65521e-06	0.00118238	S-formylglutathione hydrolase
LOC100743633	9986.77	-0.699907	0.155561	-4.49924	6.81973e-06	0.0011862	venom serine protease Bi-VSP
LOC100741984	1094.92	0.69757	0.155507	4.48578	7.26476e-06	0.00122473	probable pterin-4-alpha-carbinolamine dehydratase
LOC100743691	1418.35	-0.604196	0.134644	-4.48736	7.21128e-06	0.00122473	probable methylthioribulose-1-phosphate dehydratase
LOC100746852	6569.84	-0.415135	0.0927185	-4.47737	7.557e-06	0.00125469	cytochrome c oxidase subunit 6b-3
LOC100747501	830.728	0.468631	0.105213	4.45411	8.42407e-06	0.00137778	vacuolar protein sorting-associated protein 54
LOC100741997	9278.67	-0.944169	0.21295	-4.43377	9.2601e-06	0.00149224	apyrase
LOC100744515	4397.3	-0.464276	0.104936	-4.42437	9.67243e-06	0.00153609	4-hydroxybutyrate coenzyme A transferase
LOC100749241	1339.6	-1.53453	0.347385	-4.41738	9.9903e-06	0.00156391	uncharacterized LOC100749241
LOC105681835	2095.73	-0.874232	0.199404	-4.38423	1.16394e-05	0.0017964	translation machinery-associated protein 7 homolog
LOC100745470	57.2972	-2.58648	0.593686	-4.35664	1.32073e-05	0.00199792	CB1 cannabinoid receptor-interacting protein 1-like
LOC100745541	1411.76	-0.718543	0.164995	-4.35495	1.33097e-05	0.00199792	ATP synthase subunit g mitochondrial
LOC100749656	1105.52	-0.466129	0.1073	-4.34418	1.39794e-05	0.00207008	phosphoglucomutase-2
LOC100742346	130812	-1.35759	0.315337	-4.30521	1.66824e-05	0.00243741	lysosomal aspartic protease
LOC100748139	7633.21	-0.730084	0.169941	-4.2961	1.73828e-05	0.00250632	succinate--CoA ligase [ADP/GDP-forming] subunit alpha mitochondrial
LOC100740448	2538.03	-0.775236	0.180668	-4.29095	1.77909e-05	0.00253185	extracellular serine/threonine protein CG31145
LOC100740895	4160.73	0.45356	0.105946	4.28106	1.86009e-05	0.0025801	transcription elongation regulator 1
LOC100749018	893.127	-0.676508	0.157988	-4.28203	1.85198e-05	0.0025801	28S ribosomal protein S14 mitochondrial
LOC100743648	4472.65	-0.655263	0.153439	-4.27052	1.9502e-05	0.00267129	ATP synthase subunit O mitochondrial
LOC100748035	1024.91	-0.853211	0.200852	-4.24795	2.15736e-05	0.00291856	NADH dehydrogenase [ubiquinone] 1 beta subcomplex subunit 8 mitochondrial
LOC100744982	1947.69	-0.609993	0.1441	-4.23311	2.30481e-05	0.0030429	sepiapterin reductase
LOC105681014	104.364	1.7824	0.420794	4.2358	2.27744e-05	0.0030429	uncharacterized LOC105681014
LOC100746279	885.258	-0.55728	0.132274	-4.21308	2.51911e-05	0.0032195	39S ribosomal protein L47 mitochondrial
LOC100748120	53957	-1.59725	0.379179	-4.2124	2.52671e-05	0.0032195	antifreeze protein Maxi-like
LOC100749608	24.7567	-4.13186	0.980227	-4.21521	2.4955e-05	0.0032195	fatty acyl-CoA reductase 1
LOC100749347	2295.48	-0.66198	0.15772	-4.1972	2.70239e-05	0.00339221	NADH-ubiquinone oxidoreductase subunit 9
LOC100749989	1069.68	-1.03881	0.247608	-4.19538	2.72417e-05	0.00339221	amidophosphoribosyltransferase
LOC100745729	3081.75	-0.685263	0.163626	-4.18799	2.8143e-05	0.00346507	CDGSH iron-sulfur domain-containing protein 2 homolog
LOC100745585	89.5892	1.72773	0.41337	4.17962	2.91992e-05	0.00355516	dynein heavy chain 10 axonemal
LOC100741829	1673.38	-1.00584	0.240888	-4.17554	2.97283e-05	0.00357981	pancreatic triacylglycerol lipase-like
LOC100741789	503.158	0.994489	0.238347	4.17244	3.01349e-05	0.00358932	intraflagellar transport protein 81 homolog
LOC100745636	59962.4	-0.969758	0.233655	-4.15039	3.31905e-05	0.00386917	fructose-bisphosphate aldolase
LOC100749266	47462.5	-0.94221	0.226945	-4.15171	3.30005e-05	0.00386917	maltase 2-like
LOC105681063	4636.73	1.53014	0.369161	4.1449	3.39965e-05	0.00392141	uncharacterized LOC105681063
LOC100741508	39.675	-2.25153	0.544769	-4.133	3.58059e-05	0.0040871	venom acid phosphatase Acph-1
LOC100745212	32690.3	-0.786019	0.190755	-4.12057	3.77943e-05	0.00426959	coiled-coil-helix-coiled-coil-helix domain-containing protein 10 mitochondrial
LOC100745122	2988.99	-0.580651	0.141213	-4.11189	3.92435e-05	0.00438807	uncharacterized LOC100745122
LOC100743020	1219.03	-1.27563	0.310773	-4.10469	4.04856e-05	0.00443641	hemicentin-1
LOC100748838	915.657	1.59062	0.387435	4.1055	4.03439e-05	0.00443641	tubby-related protein 4
LOC100743698	7455.38	-0.479939	0.117233	-4.0939	4.24171e-05	0.00460204	ATP synthase subunit gamma mitochondrial
LOC100748738	570.69	0.791266	0.193722	4.08455	4.41627e-05	0.00473208	zinc finger CCCH domain-containing protein 3
LOC105680880	27.5994	4.67875	1.14594	4.08289	4.44793e-05	0.00473208	uncharacterized LOC105680880
LOC117151634	51.486	-1.56928	0.385051	-4.07551	4.59142e-05	0.00483777	uncharacterized LOC117151634
LOC100748487	2873.03	-0.819698	0.201808	-4.06177	4.87018e-05	0.00508261	uncharacterized LOC100748487
LOC100743175	2859.99	-0.44426	0.109604	-4.0533	5.04993e-05	0.00510477	uncharacterized LOC100743175
LOC100744019	42.3977	3.08364	0.761812	4.04776	5.17092e-05	0.00510477	uncharacterized LOC100744019
LOC100745683	13918.9	-0.843402	0.208107	-4.05273	5.06229e-05	0.00510477	myophilin
LOC100748996	36177.7	-0.596776	0.147392	-4.04891	5.1457e-05	0.00510477	ATP synthase subunit alpha mitochondrial
LOC112213108	59.1703	-1.73805	0.428326	-4.05778	4.95424e-05	0.00510477	uncharacterized LOC112213108
LOC112213491	110.886	1.07295	0.26488	4.05072	5.106e-05	0.00510477	uncharacterized LOC112213491
LOC100741170	1382.11	-0.441996	0.109477	-4.03735	5.40585e-05	0.00528905	probable proline--tRNA ligase mitochondrial
LOC100741717	3245.08	-0.550048	0.137539	-3.99921	6.35546e-05	0.00614336	electron transfer flavoprotein subunit alpha mitochondrial
LOC100746724	3826.6	-0.474979	0.118808	-3.99788	6.39116e-05	0.00614336	uncharacterized LOC100746724
LOC100747955	2772.95	-0.653059	0.163479	-3.99475	6.47613e-05	0.0061709	electron transfer flavoprotein subunit beta
LOC100749218	593.657	-0.674234	0.169026	-3.98894	6.63685e-05	0.00626953	peptidyl-tRNA hydrolase ICT1 mitochondrial
LOC100743808	25803.2	-0.817755	0.205253	-3.98413	6.77268e-05	0.00628941	ATP synthase subunit beta mitochondrial
LOC100748683	2411.67	-0.618183	0.155102	-3.98566	6.7294e-05	0.00628941	aspartate aminotransferase mitochondrial
LOC100745002	8767.41	-0.25718	0.0647473	-3.97206	7.12539e-05	0.00656134	ubiquitin-60S ribosomal protein L40
LOC105682181	21.8419	2.5923	0.653105	3.9692	7.21152e-05	0.00658532	uncharacterized LOC105682181
LOC100745978	3079.79	-0.942889	0.237836	-3.96445	7.35643e-05	0.00666213	FGGY carbohydrate kinase domain-containing protein
LOC100743828	53.6023	-3.19155	0.806108	-3.95921	7.51987e-05	0.00669941	histone H4
LOC100745994	1876.73	-0.551254	0.139198	-3.9602	7.48857e-05	0.00669941	NADH dehydrogenase [ubiquinone] 1 beta subcomplex subunit 9
LOC100741369	299.311	0.946323	0.239387	3.95312	7.71393e-05	0.00681687	locomotion-related protein Hikaru genki
LOC100743695	4280.4	-0.742814	0.188569	-3.93921	8.17511e-05	0.00716406	androgen-induced gene 1 protein
LOC105681575	1868.19	-0.587737	0.149271	-3.93738	8.23755e-05	0.00716406	27 kDa hemolymph protein
LOC100743802	1362.38	-0.475148	0.120798	-3.93341	8.37501e-05	0.00722625	alpha-L-fucosidase
LOC100743423	364.836	-0.538346	0.137235	-3.92281	8.75208e-05	0.0074926	RING finger protein 141
LOC100746739	5165.04	-1.14417	0.292284	-3.9146	9.05549e-05	0.00769225	putative tricarboxylate transport protein mitochondrial
LOC100740046	14667.5	-1.43759	0.368675	-3.89935	9.64512e-05	0.00810207	uncharacterized LOC100740046
LOC100749759	2164.83	0.32233	0.0826841	3.89833	9.68582e-05	0.00810207	uncharacterized LOC100749759
LOC100741264	6112.48	-1.04137	0.267916	-3.88691	0.000101529	0.00824113	4-coumarate--CoA ligase 1-like
LOC100747210	2120.16	0.442041	0.113688	3.88819	0.000100996	0.00824113	PH-interacting protein
LOC100747751	10606.3	-1.31919	0.339077	-3.89054	0.00010002	0.00824113	N-acetylneuraminate lyase
LOC100749353	669.113	1.11853	0.287504	3.89047	0.000100052	0.00824113	serine proteinase stubble
LOC100741823	8.53496	-4.81826	1.24134	-3.88149	0.000103818	0.00830396	uncharacterized LOC100741823
LOC117151320	131.329	2.68259	0.690894	3.88278	0.000103269	0.00830396	uncharacterized LOC117151320
LOC100744004	4670.15	-1.331	0.343111	-3.87921	0.000104796	0.00832141	paternally-expressed gene 3 protein
LOC100747086	18469.9	-1.12046	0.289039	-3.8765	0.000105972	0.00835422	malate dehydrogenase mitochondrial
LOC100749164	231.65	1.07139	0.276527	3.87446	0.00010686	0.00836405	uncharacterized LOC100749164
LOC100740747	899.919	-0.907158	0.234353	-3.87091	0.000108431	0.00842687	luciferin sulfotransferase-like
LOC100743535	752.972	0.464566	0.120113	3.86775	0.000109846	0.00847672	uncharacterized LOC100743535
LOC105681032	375.714	-0.965181	0.249666	-3.86588	0.000110688	0.00848192	uncharacterized LOC105681032
LOC100750047	1075.4	0.395566	0.102426	3.86196	0.000112479	0.00855937	peroxisome assembly factor 2
LOC100747878	121212	-1.54517	0.400735	-3.85585	0.000115328	0.00871564	antifreeze protein Maxi-like
LOC100741711	1511.52	-0.581447	0.151154	-3.84672	0.00011971	0.00892371	PDZ and LIM domain protein 3
LOC112212616	84.398	1.05133	0.273271	3.84719	0.000119479	0.00892371	uncharacterized LOC112212616
LOC100741986	951.546	-0.537705	0.140089	-3.83829	0.000123892	0.00915911	protein TIPIN homolog
LOC100743669	35978	-0.374287	0.0975465	-3.83701	0.00012454	0.00915911	activating transcription factor of chaperone
LOC100749011	377.761	0.665353	0.174098	3.82171	0.00013253	0.00968177	leucine-rich repeat-containing G-protein coupled receptor 5A-like
LOC100746601	2186.68	0.619887	0.162586	3.81266	0.000137477	0.00996015	uncharacterized protein PFB0765w
LOC105680986	24.4803	-4.58113	1.20245	-3.80982	0.000139068	0.00996015	facilitated trehalose transporter Tret1-like
LOC105681020	54.2798	1.33885	0.35138	3.81026	0.000138823	0.00996015	uncharacterized LOC105681020
LOC100744706	15557.4	-1.19354	0.313598	-3.80595	0.000141259	0.0100514	lipase 3
LOC105681457	61.6962	1.47081	0.386728	3.80322	0.000142828	0.0100975	uncharacterized LOC105681457
LOC100743818	20.6539	2.05418	0.541948	3.79036	0.000150429	0.0104994	uncharacterized LOC100743818
LOC117151485	276.91	1.43246	0.377877	3.79081	0.000150154	0.0104994	uncharacterized LOC117151485
LOC100743686	2898.82	-0.408608	0.108047	-3.78177	0.000155716	0.0106927	NADH dehydrogenase [ubiquinone] 1 beta subcomplex subunit 10
LOC100745783	2635.55	-0.642722	0.169995	-3.78083	0.000156309	0.0106927	uncharacterized LOC100745783
LOC100747240	13385.4	-0.661846	0.175112	-3.77957	0.000157102	0.0106927	long-chain fatty acid transport protein 4
LOC117151263	81.3698	1.64361	0.43481	3.78006	0.000156789	0.0106927	uncharacterized LOC117151263
LOC100746894	577.712	-1.44176	0.382332	-3.77097	0.000162616	0.0108655	uncharacterized LOC100746894
LOC100748766	353.323	0.685144	0.181631	3.77218	0.000161827	0.0108655	neural/ectodermal development factor IMP-L2
LOC112212197	161.262	2.32628	0.616598	3.77276	0.000161449	0.0108655	uncharacterized LOC112212197
LOC117151112	46.2041	1.93542	0.513728	3.76741	0.000164951	0.0109547	uncharacterized LOC117151112
LOC100743779	102.665	1.33559	0.354707	3.76534	0.000166324	0.0109794	class E basic helix-loop-helix protein 23
LOC100743549	1511.91	-1.19491	0.317619	-3.76208	0.000168504	0.0110567	deoxyribose-phosphate aldolase
LOC100741190	384.438	-0.630828	0.167872	-3.75779	0.000171424	0.0111603	caspase-8
LOC100743119	1581.79	-0.714845	0.190282	-3.75677	0.000172121	0.0111603	uncharacterized LOC100743119
LOC100749093	1267.34	-0.360824	0.0963808	-3.74374	0.000181302	0.0116865	protein halfway
LOC100740218	192.735	1.16524	0.311659	3.73884	0.00018487	0.0117099	transient receptor potential protein
LOC100745628	184.142	-2.1265	0.568642	-3.73962	0.000184298	0.0117099	cuticle protein 18.7-like
LOC100750120	3640.64	-0.677382	0.181069	-3.74102	0.000183278	0.0117099	NADH dehydrogenase [ubiquinone] 1 alpha subcomplex subunit 10 mitochondrial
LOC100742936	5517.43	-0.612419	0.164525	-3.72234	0.000197388	0.012366	probable isocitrate dehydrogenase [NAD] subunit alpha mitochondrial
LOC105681316	313.881	1.4238	0.382516	3.72221	0.000197486	0.012366	uncharacterized LOC105681316
LOC100741522	339.924	0.627402	0.168638	3.7204	0.000198908	0.0123843	GDP-D-glucose phosphorylase 1
LOC100747209	888.911	-0.991229	0.266598	-3.71807	0.000200752	0.0124285	uncharacterized LOC100747209
LOC100744141	931.251	1.96165	0.528131	3.71432	0.000203747	0.0125431	dynein heavy chain 1 axonemal-like
LOC100749224	6838.66	-0.557611	0.150508	-3.70486	0.000211506	0.0129479	15-anhydro-D-fructose reductase
LOC100747124	179.594	-0.653803	0.176556	-3.70309	0.000212989	0.0129663	uncharacterized LOC100747124
LOC100747606	458.585	-0.845958	0.229278	-3.68966	0.000224558	0.0135951	ketohexokinase
LOC100743746	4392.11	0.463766	0.126057	3.67903	0.000234126	0.013939	putative RNA-binding protein Luc7-like 2
LOC100744616	6844.54	-0.432774	0.117735	-3.67583	0.000237078	0.013939	cytochrome c oxidase subunit 4 isoform 1 mitochondrial
LOC100745031	846.341	0.450186	0.122501	3.67498	0.000237872	0.013939	uncharacterized LOC100745031
LOC100746272	27.6935	5.00139	1.36062	3.67583	0.00023708	0.013939	uncharacterized protein DDB_G0283697
LOC100747280	43.9901	1.60086	0.434955	3.68053	0.000232753	0.013939	L-lactate dehydrogenase A-like 6A
LOC105681061	19792.8	1.50284	0.408568	3.67831	0.00023478	0.013939	uncharacterized LOC105681061
LOC100746619	1522.82	-0.400632	0.109216	-3.66825	0.000244216	0.0142347	SWI/SNF-related matrix-associated actin-dependent regulator of chromatin subfamily B member 1
LOC100742487	5617.01	-0.502959	0.13726	-3.66429	0.000248029	0.0143047	protein l(2)37Cc
LOC100749505	318.962	1.2615	0.344264	3.66433	0.000247991	0.0143047	dynein heavy chain 6 axonemal
LOC100742737	5914.23	0.328936	0.0898703	3.66012	0.000252101	0.0143485	uncharacterized LOC100742737
LOC100748554	706.187	1.09408	0.299018	3.65892	0.000253281	0.0143485	SCY1-like protein 2
LOC112212268	143.503	1.48218	0.404946	3.66018	0.000252036	0.0143485	uncharacterized LOC112212268
LOC112213794	2827.39	-0.986265	0.269606	-3.65817	0.000254026	0.0143485	DNA mismatch repair protein MutL-like
LOC105680641	49.2486	1.60409	0.438788	3.65574	0.000256443	0.0144108	uncharacterized LOC105680641
LOC100744030	300.646	1.58546	0.43415	3.65186	0.000260343	0.0144351	ankycorbin
LOC100744955	308.377	-1.043	0.285644	-3.65139	0.000260827	0.0144351	tektin-3
LOC100744995	854.677	-3.51997	0.963809	-3.65214	0.000260062	0.0144351	mucin-5AC
LOC100745797	2402.09	-0.557126	0.152707	-3.64833	0.000263949	0.0144618	adiponectin receptor protein
LOC100746163	116159	-1.30387	0.357348	-3.64874	0.000263528	0.0144618	transmembrane protease serine 9-like
LOC100745182	180.148	1.43382	0.393627	3.64257	0.000269928	0.0147158	43 kDa receptor-associated protein of the synapse homolog
LOC100743548	1089.9	-0.619068	0.170213	-3.63703	0.000275801	0.0149615	cytochrome b-c1 complex subunit 6 mitochondrial
LOC100740450	2199.74	-0.353286	0.0973805	-3.6279	0.00028574	0.0154243	NADH dehydrogenase [ubiquinone] flavoprotein 2 mitochondrial
LOC100741884	2991.39	-0.460541	0.127265	-3.61875	0.000296029	0.0155387	proteasome subunit beta type-1
LOC100743620	1726.63	0.338786	0.0935049	3.62319	0.000290996	0.0155387	putative ATP-dependent RNA helicase DHX57
LOC100744888	79.4416	1.11279	0.307459	3.61929	0.000295411	0.0155387	neuropeptides capa receptor-like
LOC100747652	1213.91	-0.937006	0.258952	-3.61846	0.000296367	0.0155387	NADH dehydrogenase [ubiquinone] 1 beta subcomplex subunit 3
LOC100747821	2674.88	-0.402759	0.111271	-3.61961	0.00029505	0.0155387	acylamino-acid-releasing enzyme-like
LOC105680305	13509.2	-1.84212	0.508655	-3.62156	0.000292831	0.0155387	ion-translocating oxidoreductase complex subunit C-like
LOC100744945	581.028	-0.424864	0.117515	-3.6154	0.000299887	0.0156484	protein SCO2 homolog mitochondrial
LOC100748957	1136.94	-0.52669	0.145747	-3.61374	0.000301812	0.0156742	peroxisomal membrane protein PEX14
LOC100744291	526.794	0.480956	0.133144	3.61229	0.000303499	0.0156875	mitogen-activated protein kinase kinase kinase kinase 5
LOC100750162	13645.4	-0.525226	0.145458	-3.61084	0.000305204	0.0157015	muscle-specific protein 20
LOC100741562	2095.8	0.821513	0.228008	3.603	0.000314569	0.0160328	UPF0430 protein CG31712
LOC100742146	51929.5	-0.668656	0.185571	-3.60323	0.000314282	0.0160328	ATP synthase lipid-binding protein mitochondrial
LOC100743867	652.755	-0.655454	0.182227	-3.59691	0.000322017	0.0163364	elongin-B
LOC100745153	282.035	-1.96609	0.547372	-3.59187	0.000328308	0.0165788	arylsulfatase I
LOC100746497	1395.27	-1.04217	0.290496	-3.58754	0.000333807	0.0167792	N(4)-(Beta-N-acetylglucosaminyl)-L-asparaginase
LOC100741486	1496.65	1.98968	0.555159	3.58399	0.000338382	0.0169315	protein Cep78 homolog
LOC100742002	5077.79	-1.52937	0.427249	-3.57958	0.000344144	0.017064	general odorant-binding protein 56d-like
LOC100745625	1807.53	0.319382	0.0892154	3.5799	0.000343727	0.017064	integrator complex subunit 1
LOC100749813	3881.1	-0.596063	0.166718	-3.57528	0.000349855	0.017269	putative ATP synthase subunit f mitochondrial
LOC100746603	1055.2	-0.481719	0.134864	-3.57188	0.000354433	0.0174165	uncharacterized LOC100746603
LOC112213566	101.008	1.40923	0.394849	3.56905	0.000358285	0.0175272	uncharacterized LOC112213566
LOC100743773	562.535	1.01525	0.284644	3.56674	0.000361447	0.0176033	pyruvate kinase-like
LOC100747358	405.189	-0.700688	0.196577	-3.56444	0.000364638	0.0176801	uncharacterized LOC100747358
LOC100746899	3229.26	0.384564	0.107953	3.56232	0.000367595	0.0177449	arginine/serine-rich protein PNISR
LOC100749402	50.3783	1.05427	0.296094	3.56061	0.000369992	0.0177823	uncharacterized LOC100749402
LOC100741153	6168.24	-0.643338	0.181005	-3.55425	0.000379062	0.0181147	ATP synthase subunit delta mitochondrial
LOC100741316	150.772	-3.87597	1.09076	-3.55345	0.000380213	0.0181147	collagen alpha-1(III) chain-like
LOC100745085	21569.5	-1.58936	0.449446	-3.53626	0.000405828	0.0192514	trypsin Blo t 3
LOC100741544	2677.23	-0.682702	0.193768	-3.52329	0.000426222	0.0197602	2-iminobutanoate/2-iminopropanoate deaminase
LOC100742990	519.774	-0.507068	0.143932	-3.52297	0.000426737	0.0197602	exocyst complex component 4
LOC100744554	3575.66	-0.504658	0.143184	-3.52454	0.00042422	0.0197602	UDP-glucuronosyltransferase 2C1-like
LOC100746681	1393.21	-0.478211	0.135756	-3.52258	0.000427374	0.0197602	protein dj-1beta
LOC100748216	208.165	0.707541	0.200688	3.52558	0.000422551	0.0197602	uncharacterized LOC100748216
LOC100749992	1767.2	-0.628043	0.178063	-3.52709	0.000420161	0.0197602	cytidine deaminase
LOC105680795	1031.19	0.696656	0.198232	3.51436	0.000440821	0.0202963	uncharacterized LOC105680795
LOC100745809	2892.56	-0.494128	0.140686	-3.51228	0.000444277	0.0203698	ribonuclease Oy
LOC100747765	1017.5	-0.698384	0.198985	-3.50973	0.000448563	0.0204806	ribokinase
LOC100744129	2643.43	0.384111	0.109639	3.50342	0.000459328	0.0208851	neurexin-4
LOC100745370	2726	0.299867	0.0857182	3.49829	0.000468257	0.0212031	general transcriptional corepressor trfA
LOC100747468	417.658	-0.612387	0.175298	-3.4934	0.000476912	0.0215062	post-GPI attachment to proteins factor 3
LOC100749022	516.341	-1.49363	0.428266	-3.48763	0.000487326	0.0218858	uncharacterized LOC100749022
LOC100740668	3213.77	-0.984848	0.282942	-3.48074	0.000500033	0.0220055	uncharacterized LOC100740668
LOC100744819	98.0803	-2.31156	0.663858	-3.482	0.000497682	0.0220055	histone H1A sperm-like
LOC100746339	67.9245	1.15603	0.331898	3.48309	0.000495663	0.0220055	TWiK family of potassium channels protein 7-like
LOC100749911	128.11	-2.69966	0.774706	-3.48476	0.000492583	0.0220055	histone H2B
LOC105680462	32.0535	4.70225	1.35069	3.48136	0.00049888	0.0220055	serine/arginine repetitive matrix protein 2-like
LOC100740976	262.868	1.24453	0.357658	3.47966	0.000502059	0.0220063	glutamate receptor U1-like
LOC100741216	347.828	0.609244	0.175312	3.4752	0.000510477	0.0222861	antichymotrypsin-2
LOC105681057	73.413	0.907392	0.261227	3.47358	0.000513565	0.0223319	uncharacterized LOC105681057
LOC105680379	2121.28	7.9327	2.28464	3.47218	0.000516246	0.0223598	mediator of RNA polymerase II transcription subunit 15-like
LOC100748109	41660	-1.2591	0.362814	-3.47039	0.000519702	0.0224209	transketolase-like protein 2
LOC105680532	1620.2	-0.914879	0.263979	-3.46573	0.000528797	0.0224816	uncharacterized LOC105680532
LOC105682028	2658.62	-2.13253	0.615067	-3.46715	0.000526	0.0224816	neuropeptide-like 3
LOC117151262	27.7295	1.98729	0.573456	3.46546	0.000529317	0.0224816	uncharacterized LOC117151262
LOC117151845	22.5502	2.23613	0.645157	3.46602	0.00052823	0.0224816	uncharacterized LOC117151845
LOC100747771	1250.78	-0.366517	0.10581	-3.46393	0.000532349	0.0225231	H/ACA ribonucleoprotein complex subunit 3
LOC100741377	164.143	0.763646	0.220757	3.45921	0.000541771	0.0228336	uncharacterized LOC100741377
LOC100740098	4098.19	-0.670293	0.194153	-3.4524	0.00055563	0.0233203	isocitrate dehydrogenase [NAD] subunit beta mitochondrial
LOC100742928	78.6634	0.757548	0.219487	3.45145	0.000557577	0.0233203	uncharacterized LOC100742928
LOC100744381	322.116	0.947145	0.274504	3.45039	0.000559777	0.0233233	DNA topoisomerase 2-binding protein 1-A
LOC100740011	423.36	0.585715	0.169853	3.44836	0.000563998	0.0234102	uncharacterized LOC100740011
LOC105680752	3467.66	-0.471137	0.13672	-3.446	0.000568955	0.0235268	acyl carrier protein mitochondrial
LOC100743002	5913.8	-1.10952	0.322832	-3.43685	0.000588528	0.0241539	prostaglandin reductase 1
LOC100747681	78.0726	1.70097	0.494791	3.43776	0.000586542	0.0241539	extracellular signal-regulated kinase 2
LOC100743530	1049.04	-0.463629	0.135284	-3.42708	0.000610111	0.0249463	L-galactose dehydrogenase
LOC105680541	1807.97	-1.00866	0.294418	-3.42594	0.000612681	0.0249582	uncharacterized LOC105680541
LOC100750149	2231.73	-1.006	0.293962	-3.42219	0.000621187	0.025211	succinate-semialdehyde dehydrogenase [NADP(+)] GabD
LOC105681506	49.9578	0.98995	0.289467	3.41991	0.000626421	0.0253296	photoreceptor-specific nuclear receptor
LOC100746301	12361.8	-1.2556	0.367512	-3.41649	0.000634351	0.025556	cytosolic 10-formyltetrahydrofolate dehydrogenase
LOC100742763	688.225	0.707106	0.207212	3.41249	0.000643734	0.0257446	NADH dehydrogenase (ubiquinone) complex I assembly factor 6
LOC100746797	47.1125	1.03014	0.301866	3.41258	0.000643511	0.0257446	high-affinity choline transporter 1
LOC100743425	1045	0.527566	0.15525	3.39817	0.000678384	0.0264778	THUMP domain-containing protein 3
LOC100744703	3431.16	-0.537825	0.15816	-3.40052	0.000672579	0.0264778	protein stunted
LOC100746200	326.191	-0.428486	0.126287	-3.39297	0.000691403	0.0264778	methionine aminopeptidase 1D mitochondrial
LOC100746401	3728.31	0.800825	0.235928	3.39436	0.000687895	0.0264778	bumetanide-sensitive sodium-(potassium)-chloride cotransporter
LOC100747646	730.636	0.651916	0.19164	3.40177	0.000669504	0.0264778	la-related protein 7
LOC100747842	3243.19	-0.471268	0.138929	-3.39214	0.000693478	0.0264778	cytochrome c oxidase subunit 5B mitochondrial
LOC100748190	803.298	0.372069	0.109456	3.39927	0.000675664	0.0264778	UPF0415 protein C7orf25 homolog
LOC100748469	15449.7	-0.997592	0.293696	-3.39669	0.000682068	0.0264778	hexokinase type 2
LOC105680238	82.4191	2.00909	0.592183	3.39269	0.000692106	0.0264778	uncharacterized LOC105680238
LOC105680328	373.801	0.898856	0.264331	3.4005	0.000672632	0.0264778	uncharacterized LOC105680328
LOC105681234	1220.26	-0.471273	0.138878	-3.39343	0.000690225	0.0264778	uncharacterized LOC105681234
LOC105682170	735.5	0.350762	0.103189	3.39923	0.000675764	0.0264778	uncharacterized LOC105682170
LOC117151807	10.9298	7.12156	2.09728	3.39562	0.000684728	0.0264778	uncharacterized LOC117151807
LOC100749568	1256.9	-0.60633	0.178869	-3.3898	0.000699443	0.0265207	6-phosphogluconolactonase
LOC112213362	208.587	0.876443	0.25853	3.3901	0.000698661	0.0265207	uncharacterized LOC112213362
LOC100743496	1342.84	-0.461505	0.136282	-3.38639	0.000708188	0.0267597	riboflavin kinase
LOC112212565	95.3041	1.11637	0.329823	3.38476	0.0007124	0.0268264	uncharacterized LOC112212565
LOC100741319	961.608	0.524688	0.155152	3.38177	0.0007202	0.0270272	calcyphosin-like protein
LOC100744629	668.979	0.781174	0.23108	3.38053	0.000723474	0.0270574	RING finger protein 207
LOC100742619	2400.76	-1.08755	0.322387	-3.37342	0.0007424	0.0276504	putative inorganic phosphate cotransporter
LOC100744219	13.9115	-2.01537	0.597555	-3.37269	0.000744377	0.0276504	histone H3
LOC100744835	3121.33	-1.0944	0.324685	-3.37065	0.000749912	0.027762	glycerol-3-phosphate acyltransferase 1 mitochondrial
LOC105681221	278.048	0.693038	0.205783	3.36781	0.000757672	0.0279548	uncharacterized LOC105681221
LOC100748052	512.632	0.55403	0.16469	3.36408	0.000767994	0.0281461	uncharacterized LOC100748052
LOC105680803	67.4224	0.8663	0.257497	3.36431	0.000767344	0.0281461	rRNA 2'-O-methyltransferase fibrillarin-like
LOC100741257	189.323	0.9284	0.27632	3.35987	0.000779789	0.0282945	kelch-like protein 17
LOC100747276	311.71	0.959847	0.285672	3.35997	0.000779513	0.0282945	testis-specific serine/threonine-protein kinase 3
LOC100750058	855.032	-0.698947	0.207995	-3.3604	0.000778304	0.0282945	isochorismatase domain-containing protein 2-like
LOC100743527	2866.86	0.455059	0.135477	3.35895	0.000782406	0.0282957	U1 small nuclear ribonucleoprotein 70 kDa
LOC100740216	12440.3	-0.490034	0.14595	-3.35753	0.000786409	0.0283442	cytochrome b5
LOC100743026	2499.75	-0.483932	0.144171	-3.35665	0.000788921	0.0283442	S-phase kinase-associated protein 1
LOC100741327	1821.72	-0.552004	0.16453	-3.35504	0.00079353	0.0284167	geranylgeranyl pyrophosphate synthase
LOC100746862	7854.14	-1.13692	0.339312	-3.35068	0.000806141	0.028644	ecdysteroid-regulated 16 kDa protein
LOC100749150	1062.69	-0.744896	0.222348	-3.35014	0.00080772	0.028644	phytanoyl-CoA dioxygenase domain-containing protein 1 homolog
LOC100749668	613.459	-0.384383	0.114676	-3.35192	0.000802539	0.028644	protein FMC1 homolog
LOC100746215	545.158	0.487521	0.145595	3.34847	0.000812589	0.0286498	uncharacterized LOC100746215
LOC100748211	1401.86	0.431503	0.128964	3.34591	0.000820125	0.0286498	zinc finger Ran-binding domain-containing protein 2
LOC100749565	21343.5	-0.702745	0.210049	-3.34563	0.000820957	0.0286498	alphaalpha-trehalose-phosphate synthase [UDP-forming]
LOC105681633	25.3227	2.01614	0.602436	3.34664	0.000817981	0.0286498	uncharacterized LOC105681633
LOC112212193	70.9155	2.59753	0.776312	3.34599	0.000819894	0.0286498	uncharacterized LOC112212193
LOC100741570	3006.56	-0.886037	0.264988	-3.34369	0.000826726	0.0287596	poly(U)-specific endoribonuclease homolog
LOC100742094	2514.83	-1.29164	0.386791	-3.33937	0.000839683	0.0291179	hornerin
LOC117151804	99.7991	1.48959	0.446428	3.33669	0.00084783	0.0293076	uncharacterized LOC117151804
LOC100741732	51.9409	3.07358	0.922523	3.33171	0.000863127	0.0296927	tubulin alpha-1 chain-like
LOC117151960	46.9033	1.18467	0.355616	3.33131	0.000864389	0.0296927	uncharacterized LOC117151960
LOC100742646	44169.2	-0.454386	0.136458	-3.32986	0.000868907	0.0297546	myosin regulatory light chain 2
LOC112213765	75.8468	2.00863	0.6036	3.32775	0.000875495	0.0298868	uncharacterized LOC112213765
LOC105681837	4442.29	-0.482622	0.145227	-3.32322	0.000889838	0.0302821	histidine triad nucleotide-binding protein 1
LOC100747853	205.312	-0.610512	0.183761	-3.32232	0.00089273	0.0302865	uncharacterized LOC100747853
LOC100740039	3318.26	-0.349904	0.105431	-3.31879	0.000904086	0.0304525	probable succinyl-CoA:3-ketoacid coenzyme A transferase mitochondrial
LOC100741753	10865.8	-0.77486	0.233517	-3.31821	0.000905962	0.0304525	malate dehydrogenase cytoplasmic
LOC100742948	939.41	-0.336291	0.101308	-3.31951	0.000901769	0.0304525	adenylyltransferase and sulfurtransferase MOCS3
LOC100745284	1953.68	0.423749	0.127898	3.31318	0.000922408	0.0309105	formin-binding protein 4
LOC100747814	774.746	-0.376496	0.113696	-3.31142	0.000928233	0.0310109	AMME syndrome candidate gene 1 protein homolog
LOC100747697	9344.06	-1.02435	0.309698	-3.30756	0.000941112	0.0313456	very long-chain-fatty-acid--CoA ligase bubblegum
LOC100744499	3417.76	-0.768936	0.232748	-3.30372	0.000954094	0.0316817	cytochrome P450 6k1
LOC100742295	579.46	-0.660713	0.200123	-3.30153	0.000961579	0.0318338	short-chain-enoyl-CoA hydratase
LOC100748534	634.877	0.657853	0.199378	3.29953	0.000968465	0.0319652	mitochondrial uncoupling protein Bmcp
LOC105680236	667.808	0.698846	0.211895	3.29808	0.000973498	0.0320348	tetratricopeptide repeat protein 31
LOC100744286	17.0149	2.44776	0.743734	3.29118	0.00099767	0.0327319	L-lactate dehydrogenase-like
LOC100746378	320.529	-0.95316	0.289837	-3.28861	0.00100683	0.0329337	trafficking protein particle complex subunit 4
LOC100744594	3453.98	-11.682	3.55544	-3.28566	0.00101744	0.0331504	uncharacterized LOC100744594
LOC112212686	56.7272	4.93701	1.50285	3.28509	0.0010195	0.0331504	late cornified envelope-like proline-rich protein 1
LOC100744283	3051.5	-0.433545	0.13214	-3.28095	0.0010346	0.0334429	kynurenine--oxoglutarate transaminase 3
LOC100747899	25.0513	1.95494	0.595745	3.28151	0.00103254	0.0334429	uncharacterized LOC100747899
LOC100747256	612.724	0.641877	0.195788	3.27842	0.00104388	0.0336437	tctex1 domain-containing protein 2
LOC100740005	451.168	-0.769849	0.235074	-3.27492	0.00105693	0.0337664	chymotrypsinogen B
LOC100742666	9104.87	-0.692529	0.211364	-3.27648	0.0010511	0.0337664	mitochondrial-processing peptidase subunit beta
LOC100750116	733.776	0.562187	0.171656	3.27507	0.00105636	0.0337664	polypeptide N-acetylgalactosaminyltransferase 2
LOC100740611	8849.26	-0.369848	0.113147	-3.26873	0.00108032	0.0343135	protein D2
LOC112212693	54.0104	1.62495	0.49712	3.26874	0.00108028	0.0343135	uncharacterized LOC112212693
LOC100748247	2667.29	-0.280455	0.0859518	-3.26293	0.00110266	0.0349218	hydroxyacylglutathione hydrolase mitochondrial
LOC100742483	1637.73	0.884255	0.271221	3.26028	0.00111304	0.0350984	zinc finger CCCH domain-containing protein 13
LOC100747338	13.3265	3.0169	0.925466	3.25987	0.00111464	0.0350984	uncharacterized protein YFR016C-like
LOC100742468	105.917	1.09152	0.33493	3.25895	0.00111824	0.0351109	uncharacterized LOC100742468
LOC100743553	2017.96	-0.787914	0.241852	-3.25783	0.00112267	0.0351491	solute carrier organic anion transporter family member 74D
LOC100741512	604.884	-0.476115	0.146407	-3.25199	0.00114598	0.0357392	HD domain-containing protein 2
LOC100743077	360.513	0.86459	0.265906	3.25148	0.00114804	0.0357392	uncharacterized LOC100743077
LOC100749990	26903.4	-0.51656	0.158939	-3.25006	0.00115382	0.0358176	tropomyosin-1
LOC100744768	662.736	1.23167	0.379255	3.24761	0.0011638	0.0360251	probable inactive protein kinase DDB_G0270444
LOC112213031	11.8573	4.40228	1.35682	3.24457	0.0011763	0.0363095	enolase-phosphatase E1-like
LOC100744242	4870.55	0.474837	0.146571	3.23963	0.00119685	0.0368401	poly(U)-binding-splicing factor half pint
LOC105681098	6896.06	-1.25133	0.386433	-3.23815	0.00120308	0.036928	uncharacterized LOC105681098
LOC100748329	726.174	1.02743	0.317505	3.23595	0.0012124	0.0370685	vacuolar protein sorting-associated protein 13C
LOC105681406	44.9993	1.0653	0.329258	3.23547	0.00121442	0.0370685	uncharacterized LOC105681406
LOC100744613	2077.28	-0.673523	0.208258	-3.23408	0.00122034	0.0371458	cytochrome b-c1 complex subunit 8
LOC100745209	1563.95	-0.403362	0.124865	-3.23039	0.00123623	0.0374215	negative elongation factor B
LOC105681509	13570	-1.09021	0.337418	-3.23103	0.00123344	0.0374215	uncharacterized LOC105681509
LOC100745532	1050.27	-0.499728	0.154745	-3.22937	0.00124062	0.0374511	cytochrome c oxidase subunit NDUFA4
LOC100742552	560.929	-0.491346	0.152217	-3.22792	0.00124693	0.0375379	enhancer of rudimentary homolog
LOC100741217	5304.31	-0.308852	0.0957183	-3.22667	0.00125239	0.0375991	ras-related protein Rab-2
LOC100741765	1194.78	-0.481222	0.149186	-3.22566	0.00125682	0.0376291	mannose-P-dolichol utilization defect 1 protein homolog
LOC100743284	1740.89	-0.588645	0.182642	-3.22295	0.00126877	0.0378078	NADH dehydrogenase [ubiquinone] 1 beta subcomplex subunit 2 mitochondrial
LOC100747913	915.378	2.09337	0.649562	3.22274	0.00126969	0.0378078	mucin-3A
LOC100740229	524.955	-0.423695	0.131617	-3.21914	0.00128575	0.0381822	DNA-directed RNA polymerase II subunit RPB9
LOC100748376	2969.39	-0.911436	0.283429	-3.21575	0.00130103	0.0385317	sodium-coupled monocarboxylate transporter 2-like
LOC100744855	1873.43	-0.352996	0.109851	-3.21341	0.00131167	0.038742	ATP-dependent Clp protease ATP-binding subunit clpX-like mitochondrial
LOC100743559	69.3244	0.894275	0.278638	3.20945	0.00132988	0.0391588	tachykinins
LOC100746129	1630.3	0.506365	0.157807	3.20877	0.00133304	0.0391588	homeobox protein cut
LOC117151195	274.015	2.1065	0.656635	3.20802	0.0013365	0.0391588	uncharacterized LOC117151195
LOC100743240	1852.6	-0.384162	0.119891	-3.20425	0.00135414	0.0395674	complex I intermediate-associated protein 30 mitochondrial
LOC100744422	11707.1	-0.796695	0.248814	-3.20197	0.00136489	0.0395674	dihydrolipoyl dehydrogenase mitochondrial
LOC100746332	347.364	-0.419389	0.130967	-3.20226	0.00136356	0.0395674	uncharacterized LOC100746332
LOC100746968	20.4851	-1.77792	0.555194	-3.20233	0.00136319	0.0395674	tubulin alpha-2/alpha-4 chain-like
LOC100748660	134.899	0.871945	0.272668	3.19782	0.00138469	0.0398253	uncharacterized LOC100748660
LOC105680573	24.5883	3.80412	1.18952	3.19804	0.00138366	0.0398253	uncharacterized LOC105680573
LOC117151119	1481.57	-0.905962	0.283197	-3.19905	0.0013788	0.0398253	sodium-coupled monocarboxylate transporter 1-like
LOC100744016	1839.06	-0.898087	0.281069	-3.19526	0.00139707	0.0400762	2-hydroxyacyl-CoA lyase 1
LOC100740666	1158.18	0.515959	0.16161	3.19262	0.00140988	0.040265	protein SON
LOC100746010	2024.95	0.401611	0.125803	3.19239	0.001411	0.040265	E3 ubiquitin-protein ligase RBBP6
LOC100741500	7118.56	-5.61721	1.76011	-3.1914	0.00141583	0.0402978	allergen Cr-PI-like
LOC100742538	697.7	-0.569196	0.178547	-3.18794	0.00143293	0.0406026	thioredoxin domain-containing protein 17
LOC100749298	1611.03	0.760378	0.238533	3.18773	0.00143395	0.0406026	uncharacterized protein MAL13P1.304
LOC100742290	4843.14	-0.472076	0.148289	-3.18349	0.0014551	0.0410953	glycerol-3-phosphate dehydrogenase [NAD(+)] cytoplasmic
LOC100743041	614.83	0.629398	0.198263	3.17456	0.00150062	0.0420694	uncharacterized LOC100743041
LOC100745736	932.222	0.892456	0.281136	3.17447	0.00150111	0.0420694	uncharacterized LOC100745736
LOC100745997	1438.42	-0.55472	0.174663	-3.17595	0.00149345	0.0420694	mitochondrial 2-oxoglutarate/malate carrier protein
LOC112213602	75.8975	0.820054	0.258462	3.17282	0.00150964	0.0422007	uncharacterized LOC112213602
LOC100743190	9535.02	-0.606126	0.191259	-3.16914	0.0015289	0.0426304	troponin C isoallergen Bla g 6.0301
LOC100743230	613.606	0.498097	0.157243	3.16768	0.00153659	0.0426424	lachesin
LOC100745074	1425.04	-0.31139	0.0983052	-3.16758	0.00153712	0.0426424	28S ribosomal protein S29 mitochondrial
LOC100747145	9.28125	5.23507	1.65437	3.16438	0.00155412	0.0430053	dynein regulatory complex protein 9
LOC100749332	733.841	-0.625809	0.197855	-3.16297	0.00156169	0.0431059	probable 28S ribosomal protein S16 mitochondrial
LOC117151758	146.638	1.95603	0.61864	3.16182	0.00156787	0.0431675	uncharacterized LOC117151758
LOC100741749	1045.43	-0.494746	0.156666	-3.15797	0.00158872	0.043632	uncharacterized LOC100741749
LOC100740213	422.448	0.66701	0.211402	3.15517	0.00160405	0.0438333	G-protein coupled receptor Mth2-like
LOC117152040	11.81	2.21955	0.703395	3.15549	0.0016023	0.0438333	uncharacterized LOC117152040
LOC100741891	799.873	-0.360107	0.114218	-3.1528	0.00161711	0.0440581	bcl-2-related ovarian killer protein
LOC100743263	2320.69	0.513568	0.162922	3.15222	0.00162032	0.0440581	hrp65 protein
LOC100741713	23485.3	-0.505447	0.160512	-3.14897	0.00163849	0.044223	aldehyde dehydrogenase mitochondrial
LOC100744436	3530.25	1.82134	0.578339	3.14926	0.00163686	0.044223	defensin-1
LOC105680778	33.499	1.71659	0.544928	3.15012	0.00163205	0.044223	uncharacterized protein PFB0145c-like
LOC100741674	934.008	0.510807	0.162283	3.14764	0.00164597	0.0442325	protein expanded-like
LOC100742351	29.4793	1.51193	0.480465	3.1468	0.0016507	0.0442325	uncharacterized LOC100742351
LOC100745538	1344.9	0.477066	0.15164	3.14604	0.00165499	0.0442325	uncharacterized LOC100745538
LOC112214161	212.686	1.26415	0.401783	3.14635	0.0016532	0.0442325	uncharacterized LOC112214161
LOC100742992	86.4451	0.810546	0.257958	3.14217	0.00167703	0.0447126	centrosomal protein of 83 kDa-like
LOC100747577	14.199	1.74043	0.554033	3.14139	0.00168147	0.0447221	THO complex subunit 2-like
LOC100749905	442.933	1.31672	0.4193	3.14029	0.0016878	0.044782	sodium- and chloride-dependent glycine transporter 2-like
LOC100742830	1947.23	-0.422486	0.134728	-3.13585	0.00171357	0.0452466	ceramide synthase 6
LOC117152032	32.8329	1.41991	0.452734	3.1363	0.00171095	0.0452466	uncharacterized LOC117152032
LOC100745803	1310.44	0.522116	0.166644	3.13312	0.00172958	0.0455595	uncharacterized LOC100745803
LOC100742687	13266.8	-0.81544	0.260337	-3.13225	0.00173469	0.0455846	probable pyruvate dehydrogenase E1 component subunit alpha mitochondrial
LOC100745600	96.6553	0.728491	0.232757	3.12983	0.00174906	0.0458041	60S ribosomal protein L11
LOC105681137	2125.8	-0.416338	0.133039	-3.12944	0.00175141	0.0458041	NADH dehydrogenase [ubiquinone] 1 beta subcomplex subunit 11 mitochondrial
LOC100745909	788.569	-1.72769	0.553539	-3.12117	0.00180133	0.0469976	pupal cuticle protein-like
LOC117152239	71.2179	1.14695	0.367636	3.11978	0.00180983	0.0471073	uncharacterized LOC117152239
LOC100745542	56.1522	1.22468	0.393077	3.11561	0.00183565	0.047666	voltage-dependent calcium channel gamma-7 subunit
LOC100741527	1761.28	-2.67464	0.85966	-3.11127	0.00186282	0.0481747	retinoid-inducible serine carboxypeptidase-like
LOC100743392	1255.95	-0.344539	0.110771	-3.11039	0.00186843	0.0481747	group XV phospholipase A2
LOC105680572	150.514	-2.19832	0.706619	-3.11103	0.00186434	0.0481747	histone H4
LOC100740950	697.193	-0.445024	0.143194	-3.10783	0.00188464	0.0483693	E3 ubiquitin-protein transferase MAEA
LOC100743309	141.097	0.627698	0.201974	3.10781	0.00188481	0.0483693	open rectifier potassium channel protein 1
LOC100748736	574.189	0.480794	0.154755	3.1068	0.00189124	0.0484212	ultraviolet-B receptor UVR8
LOC105681668	27.4632	1.20125	0.386753	3.10598	0.00189649	0.0484423	GDP-D-glucose phosphorylase 1-like
LOC117152062	318.559	0.488388	0.157337	3.10408	0.0019087	0.0486408	uncharacterized LOC117152062
LOC100743928	2412.84	-0.362779	0.116939	-3.1023	0.00192022	0.0488208	nucleolar complex protein 2 homolog
LOC100740531	725.047	0.77808	0.251419	3.09476	0.00196973	0.0496745	uncharacterized LOC100740531
LOC100743846	2934.84	0.418859	0.135344	3.09478	0.00196957	0.0496745	RNA-binding protein 25
LOC100748541	1338.95	-0.514774	0.166272	-3.09597	0.00196171	0.0496745	protein FAM162B
LOC100750126	4672.5	-0.659406	0.213094	-3.09443	0.00197193	0.0496745	tryptophan 23-dioxygenase
LOC100748698	320.062	-0.507645	0.164131	-3.09292	0.00198195	0.0498125	speckle targeted PIP5K1A-regulated poly(A) polymerase-like
