# Supplementary material for: Pesticide and Pathogen Exposure Causes Idiosyncratic Gene Expression Responses Across Four Diverse North American Bumble Bee Species
Source: Mol Ecol. 2025 Aug 8;34(17):e70042. doi: 10.1111/mec.70042 (PMC12376964; doi:10.1111/mec.70042)
Supplement: Supplementary file 7 — Table S6. [file MEC-34-e70042-s010.xlsx]

## Sheet: BimpNosema
DESeq2 results from B. impatienscolonies (control vs. Nosema treatment comparison)
	baseMean	log2FoldChange	lfcSE	stat	pvalue	padj	Annotation
LOC100742964	23.1086	-23.7256	2.04449	-11.6047	3.9017e-31	4.94697e-27	uncharacterized LOC100742964
LOC105680379	4125.94	-8.56819	1.15812	-7.39839	1.37846e-13	8.73877e-10	mediator of RNA polymerase II transcription subunit 15-like
LOC100746761	5917.15	-6.93488	1.05127	-6.59666	4.20529e-11	1.77729e-07	uncharacterized LOC100746761
LOC100742240	6956.5	-9.94193	1.55884	-6.37777	1.79687e-10	5.69563e-07	uncharacterized LOC100742240
LOC100745774	3097.55	-6.25564	0.986662	-6.34021	2.29457e-10	5.81857e-07	larval cuticle protein A2B-like
LOC117151104	46.0565	-2.77838	0.501648	-5.53849	3.05085e-08	6.44696e-05	filaggrin-like
LOC100744115	1528.54	-8.7638	1.71956	-5.09653	3.4594e-07	0.000604218	uncharacterized LOC100744115
LOC100748201	2279.41	-5.67305	1.11716	-5.07809	3.8124e-07	0.000604218	probable H/ACA ribonucleoprotein complex subunit 1
LOC100749444	1396.73	-3.92425	0.784606	-5.00156	5.68694e-07	0.000801164	integumentary mucin C.1-like
LOC100744749	3524.72	-4.66747	0.937465	-4.97883	6.39714e-07	0.000811094	uncharacterized LOC100744749
LOC100740593	7118.71	-4.14781	0.843598	-4.91681	8.7967e-07	0.00101394	uncharacterized LOC100740593
LOC100747160	45.6156	-2.32244	0.475591	-4.88326	1.04345e-06	0.0011025	adult-specific cuticular protein ACP-22-like
LOC100742319	3183.21	-3.80361	0.79343	-4.79388	1.63589e-06	0.00155672	pollen-specific leucine-rich repeat extensin-like protein 4
LOC100745651	20601	-5.63293	1.17747	-4.78394	1.71891e-06	0.00155672	SWI/SNF chromatin-remodeling complex subunit SNF5-like
LOC100742362	7191.8	-5.91276	1.23993	-4.76864	1.85474e-06	0.00156775	uncharacterized LOC100742362
LOC100745531	393.773	-3.06808	0.657958	-4.66304	3.11576e-06	0.00246905	probable cytochrome P450 303a1
LOC100740782	33.5406	-5.77387	1.26638	-4.55935	5.13133e-06	0.00382707	histidine-rich glycoprotein-like
LOC105681099	11.1704	-3.79816	0.850313	-4.46678	7.94062e-06	0.00559329	uncharacterized LOC105681099
LOC100740058	47.7431	-8.18942	1.83999	-4.4508	8.55515e-06	0.00570899	histidine-rich glycoprotein-like
LOC100744400	3132.05	-5.1518	1.18922	-4.3321	1.47694e-05	0.00936308	probable H/ACA ribonucleoprotein complex subunit 1
LOC100746816	18.3967	-2.56615	0.597138	-4.2974	1.7281e-05	0.00991167	uncharacterized LOC100746816
LOC100748940	92.3624	-2.99191	0.696074	-4.29826	1.72142e-05	0.00991167	uncharacterized LOC100748940
LOC117152303	8.25412	-3.35551	0.782425	-4.2886	1.798e-05	0.00991167	uncharacterized LOC117152303
LOC105682158	305.965	-2.73958	0.640325	-4.27842	1.88228e-05	0.00994393	glucose dehydrogenase [FAD quinone]
LOC100741099	310.651	-3.45107	0.821572	-4.20058	2.66236e-05	0.0129831	BCL-6 corepressor-like protein 1
LOC112212561	0.175846	-17.6449	4.20018	-4.20099	2.65745e-05	0.0129831	uncharacterized LOC112212561
LOC100747518	183.176	-10.7201	2.58189	-4.15205	3.29512e-05	0.0154736	uncharacterized LOC100747518
LOC100741998	1360.03	-2.20641	0.541066	-4.07789	4.54457e-05	0.0205788	uncharacterized LOC100741998
LOC100749907	748.223	-1.70961	0.430903	-3.96751	7.26265e-05	0.0317528	D-beta-hydroxybutyrate dehydrogenase mitochondrial
LOC105680382	2960.44	-2.58153	0.652141	-3.95854	7.54101e-05	0.0318708	uncharacterized LOC105680382
LOC100742458	1319.15	-2.53596	0.644511	-3.93471	8.32977e-05	0.0340061	circadian clock-controlled protein-like
LOC100749292	126.956	-2.04943	0.521813	-3.92752	8.58265e-05	0.0340061	N66 matrix protein
LOC100741158	1289.41	-3.61304	0.923748	-3.91128	9.18079e-05	0.0352737	uncharacterized LOC100741158
LOC100747400	1428.99	-3.02973	0.778168	-3.89342	9.88415e-05	0.0368591	uncharacterized LOC100747400
LOC100747998	181.766	-10.7888	2.78694	-3.87121	0.000108298	0.0392318	uncharacterized LOC100747998
LOC100744252	1724.78	-2.90097	0.752368	-3.85578	0.000115359	0.0406289	L-selectin
LOC105680711	749.771	-1.67487	0.435734	-3.8438	0.000121143	0.0415128	uncharacterized LOC105680711

## Sheet: BimpImidacloprid
DESeq2 results from B. impatienscolonies (control vs. imidacloprid treatment comparison)
	baseMean	log2FoldChange	lfcSE	stat	pvalue	padj	Annotation
LOC105680379	4125.94	-7.41404	1.14111	-6.49724	8.18072e-11	8.96607e-07	mediator of RNA polymerase II transcription subunit 15-like
LOC100745470	120.933	-3.26352	0.526781	-6.19521	5.82088e-10	2.67865e-06	CB1 cannabinoid receptor-interacting protein 1-like
LOC100748471	81.3367	2.36325	0.383722	6.15875	7.33208e-10	2.67865e-06	uncharacterized LOC100748471
LOC100744728	55120.7	-1.59924	0.262822	-6.08486	1.16591e-09	3.19459e-06	hydroxyacid oxidase 1
LOC105680333	2930.28	-0.905375	0.164474	-5.50468	3.69836e-08	8.1068e-05	3-hydroxyisobutyryl-CoA hydrolase mitochondrial
LOC100745774	3097.55	-5.34043	0.983698	-5.42893	5.66923e-08	8.8764e-05	larval cuticle protein A2B-like
LOC100746101	32074	-2.14773	0.394435	-5.44508	5.17834e-08	8.8764e-05	endocuticle structural glycoprotein SgAbd-8-like
LOC100740026	666.508	-2.45068	0.464462	-5.27638	1.3176e-07	0.00014819	histone H2A
LOC100740731	1126.65	-0.991951	0.188167	-5.27164	1.3521e-07	0.00014819	arginase hepatic
LOC100745982	4680.88	-2.64321	0.498146	-5.3061	1.11998e-07	0.00014819	endocuticle structural glycoprotein SgAbd-4-like
LOC100748784	3609.26	-1.06203	0.205427	-5.16984	2.34292e-07	0.000213987	complex I assembly factor ACAD9 mitochondrial
LOC117151721	92.3435	1.17241	0.226473	5.17684	2.25678e-07	0.000213987	uncharacterized LOC117151721
LOC100744219	30.1273	-2.91509	0.566674	-5.1442	2.68656e-07	0.000218781	histone H3
LOC100746795	22771.4	-3.05205	0.594154	-5.13679	2.79464e-07	0.000218781	uncharacterized LOC100746795
LOC100745651	20601	-6.02433	1.17774	-5.11518	3.13436e-07	0.000229017	SWI/SNF chromatin-remodeling complex subunit SNF5-like
LOC100746761	5917.15	-5.34162	1.04832	-5.0954	3.47998e-07	0.000238379	uncharacterized LOC100746761
LOC100740151	479.651	-2.32271	0.45839	-5.06712	4.03884e-07	0.000260386	histone H2B
LOC100746033	28042.3	-1.04228	0.207203	-5.03024	4.89877e-07	0.000295843	UTP--glucose-1-phosphate uridylyltransferase
LOC112212828	341.226	0.997094	0.198568	5.02144	5.12866e-07	0.000295843	uncharacterized LOC112212828
LOC100748201	2279.41	-5.53643	1.11608	-4.96062	7.02669e-07	0.000385063	probable H/ACA ribonucleoprotein complex subunit 1
LOC100741789	606.842	0.9425	0.192052	4.90751	9.22383e-07	0.000459515	intraflagellar transport protein 81 homolog
LOC100744632	18099.7	-4.0024	0.81519	-4.90978	9.11799e-07	0.000459515	cuticle protein 38
LOC100741229	4924.34	-0.959355	0.197471	-4.85821	1.18454e-06	0.000564458	heat shock protein 75 kDa mitochondrial
LOC100742240	6956.5	-7.36668	1.52031	-4.84551	1.2629e-06	0.000576724	uncharacterized LOC100742240
LOC100740633	68.0831	0.965908	0.204008	4.73465	2.19428e-06	0.000890716	uncharacterized LOC100740633
LOC100743877	41906.3	-4.00413	0.844655	-4.74055	2.13134e-06	0.000890716	zinc carboxypeptidase
LOC100745367	18502.3	-5.94408	1.25454	-4.73807	2.15764e-06	0.000890716	uncharacterized LOC100745367
LOC100741527	5206.67	-3.55809	0.754957	-4.71297	2.44136e-06	0.000955618	retinoid-inducible serine carboxypeptidase-like
LOC105682118	66.5775	1.79194	0.38202	4.69071	2.72264e-06	0.00102897	uncharacterized LOC105682118
LOC100740829	10038	-1.55592	0.33332	-4.66795	3.04219e-06	0.00104975	cytochrome c
LOC100750172	250.014	1.00212	0.214721	4.66707	3.05525e-06	0.00104975	uncharacterized LOC100750172
LOC117151138	1347.46	-1.79962	0.385654	-4.66642	3.06496e-06	0.00104975	cytochrome P450 9e2-like
LOC100742025	8884.77	-0.80825	0.173849	-4.64916	3.33288e-06	0.00110621	farnesol dehydrogenase
LOC100742362	7191.8	-5.7459	1.2375	-4.64313	3.43169e-06	0.00110621	uncharacterized LOC100742362
LOC100744580	74.9493	-1.97808	0.426724	-4.63551	3.56065e-06	0.00110723	histone H2A-like
LOC100747047	13771.4	-4.09349	0.883909	-4.63112	3.63689e-06	0.00110723	cuticle protein 16.5-like
LOC100746741	33318.3	-2.27051	0.492627	-4.60899	4.04635e-06	0.0011986	carboxypeptidase B
LOC100750120	5964.63	-0.990789	0.215833	-4.59054	4.42101e-06	0.00124242	NADH dehydrogenase [ubiquinone] 1 alpha subcomplex subunit 10 mitochondrial
LOC105681063	7627.31	1.19744	0.260715	4.59289	4.37146e-06	0.00124242	uncharacterized LOC105681063
LOC100745251	3954.09	-4.50543	0.988261	-4.55895	5.14108e-06	0.00139452	endocuticle structural glycoprotein ABD-4
LOC105681061	37166.7	1.24752	0.273827	4.55588	5.21674e-06	0.00139452	uncharacterized LOC105681061
LOC100744283	6195.89	-1.07976	0.238019	-4.53644	5.7212e-06	0.00149296	kynurenine--oxoglutarate transaminase 3
LOC105682114	1298.94	-1.67171	0.369671	-4.52215	6.12145e-06	0.00156026	uncharacterized LOC105682114
LOC100748331	13585.5	-3.02404	0.671343	-4.50447	6.65385e-06	0.00165741	calexcitin-2
LOC100747535	552.859	-1.35424	0.301946	-4.48504	7.29016e-06	0.00177556	glutathione S-transferase-like
LOC100743427	1233.64	0.52789	0.117946	4.47568	7.61691e-06	0.0017762	protein phosphatase 1 regulatory subunit 16A
LOC117151102	431.562	0.491556	0.109795	4.47704	7.56867e-06	0.0017762	jerky protein homolog-like
LOC100745266	489.64	-1.08726	0.243651	-4.46235	8.10672e-06	0.00185103	peroxisome biogenesis factor 1
LOC100746878	2153.43	-3.79561	0.852005	-4.45491	8.39277e-06	0.00187724	translation initiation factor IF-2-like
LOC100746427	7447.26	-0.639916	0.143941	-4.44567	8.76196e-06	0.00192062	aminoacylase-1
LOC100744111	34888.5	-1.68263	0.379474	-4.43411	9.24533e-06	0.00198684	digestive cysteine proteinase 1
LOC112212092	23.4363	-3.25804	0.736724	-4.42233	9.76437e-06	0.00205803	uncharacterized LOC112212092
LOC105681326	3394.1	-5.82647	1.32276	-4.40479	1.05885e-05	0.00218962	chymotrypsin inhibitor-like
LOC100748683	2902.48	-0.633963	0.144357	-4.39165	1.12495e-05	0.00220342	aspartate aminotransferase mitochondrial
LOC105680646	48.3707	-0.776068	0.176721	-4.39148	1.12583e-05	0.00220342	uncharacterized LOC105680646
LOC105681160	90.9393	1.10669	0.2519	4.39336	1.11614e-05	0.00220342	uncharacterized LOC105681160
LOC100741303	5143.63	0.642053	0.147049	4.36625	1.26395e-05	0.00234795	J domain-containing protein DDB_G0295729
LOC100748996	34837	-0.772162	0.176754	-4.36857	1.25061e-05	0.00234795	ATP synthase subunit alpha mitochondrial
LOC112213556	36.6553	0.963763	0.220638	4.36807	1.2535e-05	0.00234795	uncharacterized LOC112213556
LOC100743932	570.023	-0.446178	0.102425	-4.35614	1.32374e-05	0.00241803	tubulin gamma-2 chain
LOC100747682	1001.45	-0.768369	0.17659	-4.35113	1.35435e-05	0.00243339	protein ABHD11
LOC100741844	2887.25	-1.09897	0.254788	-4.31327	1.60854e-05	0.00279836	serine hydroxymethyltransferase cytosolic
LOC100748810	19098.4	-0.928991	0.215323	-4.31441	1.60028e-05	0.00279836	isocitrate dehydrogenase [NADP] cytoplasmic
LOC100741500	371169	-5.65745	1.31734	-4.29461	1.75001e-05	0.0029969	allergen Cr-PI-like
LOC100747086	25073.6	-1.28999	0.301155	-4.28348	1.83992e-05	0.00305538	malate dehydrogenase mitochondrial
LOC100748940	92.3624	-2.97889	0.69523	-4.28475	1.82942e-05	0.00305538	uncharacterized LOC100748940
LOC105681031	39.1265	1.06817	0.249707	4.27767	1.88857e-05	0.00308936	uncharacterized LOC105681031
LOC100744400	3132.05	-5.05591	1.18853	-4.25394	2.10044e-05	0.00338542	probable H/ACA ribonucleoprotein complex subunit 1
LOC112213427	76.1346	0.719807	0.169369	4.24992	2.13844e-05	0.00339671	cyclin-dependent kinase 2-associated protein 1-like
LOC100743808	30145.8	-0.831383	0.196239	-4.23659	2.26939e-05	0.00355322	ATP synthase subunit beta mitochondrial
LOC100747882	22644.1	-4.63036	1.09423	-4.23161	2.32028e-05	0.00358173	uncharacterized LOC100747882
LOC100743489	4220.19	-0.662123	0.156784	-4.22316	2.40905e-05	0.0036671	electron transfer flavoprotein-ubiquinone oxidoreductase mitochondrial
LOC100742459	1485.3	-1.47732	0.35069	-4.2126	2.52446e-05	0.0037158	glyoxylate reductase/hydroxypyruvate reductase
LOC100745058	786.744	-0.765858	0.181706	-4.21483	2.49967e-05	0.0037158	aarF domain-containing protein kinase 1
LOC100749317	2203.61	-0.671418	0.159445	-4.21097	2.54275e-05	0.0037158	farnesyl pyrophosphate synthase
LOC100740775	45.3729	2.15827	0.513113	4.20624	2.59659e-05	0.00374456	uncharacterized LOC100740775
LOC100748812	419.058	-2.06478	0.49155	-4.20054	2.66279e-05	0.00379015	synaptic vesicle glycoprotein 2C
LOC100749926	24.145	-2.3537	0.561091	-4.19486	2.73041e-05	0.00383658	histone H2B-like
LOC105682102	100.308	0.606467	0.144754	4.18964	2.79393e-05	0.00387614	uncharacterized LOC105682102
LOC100747244	8448.37	-1.29464	0.31031	-4.1721	3.01803e-05	0.0041347	adenosylhomocysteinase
LOC100749316	899.008	-0.904878	0.217424	-4.16182	3.1572e-05	0.00427196	BMP and activin membrane-bound inhibitor homolog
LOC100745301	41978.6	-0.97355	0.234204	-4.15685	3.22666e-05	0.00431271	aconitate hydratase mitochondrial
LOC100747855	3269.93	-0.690244	0.166204	-4.153	3.28144e-05	0.00433309	dipeptidyl peptidase 3
LOC100741095	3551.64	-1.64341	0.396578	-4.14398	3.41336e-05	0.00445362	carboxypeptidase Q
LOC100740593	7118.71	-3.4929	0.843508	-4.14092	3.45908e-05	0.00446018	uncharacterized LOC100740593
LOC100740407	1376.67	-1.079	0.26118	-4.13126	3.60776e-05	0.0045978	venom dipeptidyl peptidase 4
LOC100742104	2692.33	-0.83992	0.204786	-4.10144	4.10582e-05	0.00517238	succinate dehydrogenase [ubiquinone] cytochrome b small subunit mitochondrial
LOC105680572	89.9933	-1.8728	0.460391	-4.06784	4.745e-05	0.00590968	histone H4
LOC100744749	3524.72	-3.80642	0.936709	-4.06361	4.83195e-05	0.00595035	uncharacterized LOC100744749
LOC112211987	103.01	0.727257	0.179217	4.05796	4.95034e-05	0.00602841	MORN repeat-containing protein 5
LOC100743216	1436.34	-0.763147	0.188993	-4.03797	5.39152e-05	0.00649353	protein PTCD3 homolog mitochondrial
LOC100744009	5347.63	-0.349332	0.0867593	-4.02646	5.66239e-05	0.00674563	protein slowmo
LOC100748202	614.526	-0.855092	0.212743	-4.01936	5.83562e-05	0.00687724	aurora kinase C
LOC112213082	46.0601	1.83118	0.456113	4.01475	5.95095e-05	0.00693856	uncharacterized LOC112213082
LOC100745803	2066.26	0.495502	0.123658	4.00705	6.14807e-05	0.00709294	uncharacterized LOC100745803
LOC100742806	7946.37	-0.768199	0.191991	-4.00122	6.30161e-05	0.00718137	succinate--CoA ligase [ADP-forming] subunit beta mitochondrial
LOC100743698	9025.98	-0.902349	0.22577	-3.99677	6.4213e-05	0.00718137	ATP synthase subunit gamma mitochondrial
LOC100746498	244.816	-0.771939	0.193117	-3.99726	6.408e-05	0.00718137	arginine-hydroxylase NDUFAF5 mitochondrial
LOC100744032	2932.93	0.699242	0.175141	3.99245	6.53938e-05	0.00723956	kinesin-like protein KIF21A
LOC100746207	6743.95	-1.30004	0.32711	-3.97432	7.05817e-05	0.00759882	dipeptidase 1
LOC100747184	6763.21	-1.42652	0.35867	-3.97724	6.97196e-05	0.00759882	troponin C
LOC100749917	2407.03	0.587154	0.147754	3.97385	7.07189e-05	0.00759882	uncharacterized LOC100749917
LOC100742319	3183.21	-3.14803	0.793219	-3.96867	7.22742e-05	0.00769054	pollen-specific leucine-rich repeat extensin-like protein 4
LOC100740559	7225.47	-0.948142	0.239609	-3.95704	7.58829e-05	0.00799689	trans-12-dihydrobenzene-12-diol dehydrogenase-like
LOC100744947	6679.97	-1.19905	0.303844	-3.94626	7.93817e-05	0.00828594	4-coumarate--CoA ligase 1
LOC100740217	5987.93	-0.719329	0.182592	-3.93953	8.16402e-05	0.0083737	cytochrome c1 heme protein mitochondrial
LOC100743673	257.532	1.18283	0.30027	3.93921	8.17506e-05	0.0083737	neuronal acetylcholine receptor subunit alpha-10-like
LOC105680848	1955.4	0.659923	0.167653	3.93624	8.27673e-05	0.00839935	insulin-like growth factor I juvenile form
LOC100741254	506.596	-1.49352	0.380436	-3.92581	8.64375e-05	0.00861232	glycine cleavage system H protein mitochondrial
LOC100741327	1189.21	-0.952857	0.242643	-3.927	8.60126e-05	0.00861232	geranylgeranyl pyrophosphate synthase
LOC100741191	274.075	0.638253	0.162741	3.92188	8.78593e-05	0.00867511	homeobox protein vnd-like
LOC100742447	1025.07	-1.24597	0.319971	-3.89401	9.86013e-05	0.00942304	dihydroxyacetone kinase 1
LOC100742622	13699.5	-1.36643	0.350717	-3.89609	9.77573e-05	0.00942304	ornithine aminotransferase mitochondrial
LOC100743114	5.28142	1.85672	0.476897	3.89334	9.88732e-05	0.00942304	uncharacterized LOC100743114
LOC100745531	393.773	-2.56	0.656811	-3.89762	9.71429e-05	0.00942304	probable cytochrome P450 303a1
LOC100741402	1158.05	0.367193	0.0945443	3.88382	0.000102829	0.00956918	polycomb protein Asx
LOC100744459	47.4115	-1.62882	0.419031	-3.8871	0.00010145	0.00956918	histone H4
LOC100744982	1973.74	-0.752567	0.193793	-3.88335	0.000103026	0.00956918	sepiapterin reductase
LOC100748211	1886.11	0.358754	0.0927203	3.86921	0.000109189	0.0100564	zinc finger Ran-binding domain-containing protein 2
LOC100745527	9007.79	-2.81534	0.728097	-3.86671	0.000110312	0.0100751	larval cuticle protein A3A-like
LOC100740174	347.519	-0.730432	0.189266	-3.85929	0.000113715	0.0102157	peptidyl-prolyl cis-trans isomerase H
LOC100745994	2531.28	-0.745029	0.193	-3.86025	0.000113271	0.0102157	NADH dehydrogenase [ubiquinone] 1 beta subcomplex subunit 9
LOC100741153	6770.67	-0.907411	0.236077	-3.84371	0.00012119	0.0107988	ATP synthase subunit delta mitochondrial
LOC100745287	1499.64	-0.596667	0.155526	-3.83644	0.000124833	0.0110336	ATP-binding cassette sub-family B member 10 mitochondrial
LOC105681521	87.8361	-1.02853	0.268629	-3.82883	0.000128754	0.0112891	probable low-specificity L-threonine aldolase 1
LOC100746175	130.979	-0.883686	0.230924	-3.82674	0.000129854	0.0112952	uncharacterized LOC100746175
LOC100745134	2360.55	-0.683369	0.178915	-3.81951	0.000133716	0.0115396	trifunctional purine biosynthetic protein adenosine-3
LOC100740491	18321.9	-1.28358	0.33688	-3.81019	0.00013886	0.0115611	D-altritol 5-dehydrogenase
LOC100744442	535.58	-0.608085	0.159411	-3.81458	0.000136416	0.0115611	protein RFT1 homolog
LOC100747686	8824.01	-0.742685	0.194955	-3.80951	0.00013924	0.0115611	ATP synthase subunit b mitochondrial
LOC100748648	502.469	-0.824549	0.216409	-3.81015	0.000138882	0.0115611	iron-sulfur cluster assembly 2 homolog mitochondrial
LOC105680705	17.8809	1.42829	0.374504	3.81383	0.000136829	0.0115611	uncharacterized LOC105680705
LOC100741979	95.7165	-0.813017	0.213551	-3.80713	0.000140587	0.0115852	POC1 centriolar protein homolog A
LOC100743695	6333.12	-1.44733	0.380817	-3.80061	0.000144341	0.0117184	androgen-induced gene 1 protein
LOC100746002	3473.97	-0.536521	0.141125	-3.80174	0.000143684	0.0117184	mitochondrial folate transporter/carrier
LOC100742385	835.851	-0.732097	0.193009	-3.79307	0.000148794	0.0117323	DNA-directed RNA polymerase III subunit RPC6
LOC100747023	4030.37	-1.21069	0.318902	-3.79643	0.000146797	0.0117323	fructose-16-bisphosphatase 1
LOC100747451	18433.1	0.502807	0.132552	3.79327	0.000148676	0.0117323	uncharacterized LOC100747451
LOC105682158	305.965	-2.42724	0.639232	-3.79712	0.000146386	0.0117323	glucose dehydrogenase [FAD quinone]
LOC100749418	1448.61	-0.663407	0.175053	-3.78974	0.000150807	0.0118061	FAST kinase domain-containing protein 4
LOC112213765	94.9264	0.976	0.257683	3.7876	0.000152112	0.0118237	uncharacterized LOC112213765
LOC100742669	538.13	-0.69779	0.184374	-3.78464	0.000153928	0.0118807	mitochondrial ornithine transporter 1
LOC100742346	175483	-1.44189	0.381662	-3.77794	0.000158133	0.0119527	lysosomal aspartic protease
LOC100742369	351.672	-0.748942	0.198082	-3.78097	0.000156217	0.0119527	cytochrome c oxidase assembly protein COX18 mitochondrial
LOC100742587	972.794	-1.00012	0.264685	-3.77851	0.000157769	0.0119527	enoyl-CoA delta isomerase 1 mitochondrial
LOC100742973	1112.94	-0.441034	0.116813	-3.77556	0.000159651	0.0119538	39S ribosomal protein L4 mitochondrial
LOC100747900	1881.11	0.329046	0.0871761	3.7745	0.000160329	0.0119538	uncharacterized LOC100747900
LOC100740558	3114.92	-0.592273	0.157171	-3.76834	0.000164339	0.0120902	isocitrate dehydrogenase [NAD] subunit gamma mitochondrial
LOC100744819	220.544	-2.01451	0.535149	-3.76439	0.000166959	0.0120902	histone H1A sperm-like
LOC100744945	1170.56	-0.937097	0.248969	-3.76392	0.000167274	0.0120902	protein SCO2 homolog mitochondrial
LOC100745308	443.859	0.794574	0.211137	3.76332	0.000167674	0.0120902	myogenic-determination protein
LOC100748374	230.578	-4.78586	1.27045	-3.76706	0.000165183	0.0120902	trypsin-7-like
LOC100746216	40.0225	1.26766	0.337098	3.7605	0.000169573	0.0121472	TRAF3-interacting protein 1
LOC100742774	4913.56	0.923936	0.246162	3.75337	0.000174471	0.0124169	CBP80/20-dependent translation initiation factor
LOC100742666	8634.19	-0.664556	0.177162	-3.75112	0.000176049	0.0124393	mitochondrial-processing peptidase subunit beta
LOC100746854	19827.3	-0.419616	0.11205	-3.74491	0.00018046	0.0124393	elongation factor Tu mitochondrial
LOC100749292	126.956	-1.95363	0.521044	-3.74945	0.000177223	0.0124393	N66 matrix protein
LOC100750148	58.8237	1.13559	0.303167	3.74577	0.000179843	0.0124393	uncharacterized LOC100750148
LOC117151169	61.4934	-2.2176	0.591961	-3.74619	0.00017954	0.0124393	uncharacterized LOC117151169
LOC112213134	9.71034	1.68874	0.451378	3.74131	0.000183066	0.01254	uncharacterized LOC112213134
LOC100746291	739.545	0.317442	0.0849529	3.73668	0.000186465	0.0126935	uncharacterized LOC100746291
LOC100741259	341.347	-0.499821	0.134224	-3.72379	0.000196252	0.0129574	DNA replication licensing factor Mcm5
LOC100742546	1506.62	-0.43076	0.115666	-3.72418	0.000195952	0.0129574	pseudouridine-5'-phosphatase
LOC100745357	1026.08	0.338954	0.0909598	3.72642	0.000194219	0.0129574	PAX3- and PAX7-binding protein 1
LOC105680464	68.6902	0.603128	0.161873	3.72593	0.000194593	0.0129574	uncharacterized LOC105680464
LOC105681192	134.242	0.642632	0.172298	3.72977	0.000191656	0.0129574	uncharacterized LOC105681192
LOC100749249	2485.12	-0.577336	0.15579	-3.70587	0.000210667	0.0138258	39S ribosomal protein S30 mitochondrial
LOC100741099	310.651	-3.03084	0.818528	-3.7028	0.000213237	0.0138499	BCL-6 corepressor-like protein 1
LOC117151999	136.223	0.753226	0.203442	3.70241	0.000213562	0.0138499	uncharacterized LOC117151999
LOC100743450	2740.97	-0.598635	0.162004	-3.69518	0.00021973	0.0140014	succinate dehydrogenase cytochrome b560 subunit mitochondrial
LOC100744048	136.557	-1.37656	0.372434	-3.69612	0.000218922	0.0140014	toll-like receptor 3
LOC100746810	78.0928	0.955166	0.258357	3.69708	0.000218091	0.0140014	uncharacterized LOC100746810
LOC100742886	3463.94	-0.820462	0.222269	-3.69131	0.000223106	0.0141343	eukaryotic translation initiation factor 3 subunit L
LOC100742851	43056.8	-1.97041	0.535277	-3.6811	0.000232227	0.0142599	chymotrypsin-1
LOC100743690	3067.49	-0.868771	0.235634	-3.68695	0.000226962	0.0142599	peroxiredoxin
LOC100744314	1736.27	-0.562118	0.15267	-3.68192	0.000231486	0.0142599	ATP-dependent RNA helicase DHX30
LOC105680555	284.102	-1.18895	0.322554	-3.68605	0.000227765	0.0142599	sperm mitochondrial-associated cysteine-rich protein
LOC105681484	8.00959	1.57075	0.426431	3.68349	0.000230066	0.0142599	uncharacterized LOC105681484
LOC112212954	8.17964	1.60025	0.434807	3.68037	0.000232894	0.0142599	uncharacterized LOC112212954
LOC100743003	758.337	-0.630588	0.172206	-3.66183	0.000250424	0.0148185	developmentally-regulated GTP-binding protein 2
LOC100744119	26100.2	-0.82763	0.225841	-3.66465	0.000247676	0.0148185	peroxiredoxin-5 mitochondrial
LOC100745893	27.2581	-1.94524	0.53098	-3.6635	0.000248796	0.0148185	histone-lysine N-methyltransferase SETMAR
LOC100746832	1804.96	-0.573118	0.156347	-3.66567	0.000246694	0.0148185	prestin
LOC100747400	1428.99	-2.84946	0.777911	-3.66296	0.000249316	0.0148185	uncharacterized LOC100747400
LOC100747847	1131.15	-0.512285	0.13994	-3.66075	0.000251481	0.0148185	2'5'-phosphodiesterase 12
LOC100749664	2550.18	-0.426573	0.116526	-3.66075	0.000251473	0.0148185	NSFL1 cofactor p47
LOC100740047	216.798	-1.02612	0.280641	-3.65635	0.00025583	0.0149223	DNA polymerase delta small subunit-like
LOC100748139	6537.53	-0.714504	0.195422	-3.65622	0.000255966	0.0149223	succinate--CoA ligase [ADP/GDP-forming] subunit alpha mitochondrial
LOC100747404	758.576	-0.488179	0.13375	-3.64994	0.000262305	0.0152109	general transcription factor IIH subunit 3
LOC100748552	46.6675	0.969369	0.26609	3.64301	0.000269464	0.0154624	uncharacterized LOC100748552
LOC105680539	140.132	-1.16749	0.320397	-3.6439	0.000268538	0.0154624	G2/mitotic-specific cyclin-B
LOC100749307	150.463	0.844976	0.232126	3.64017	0.000272459	0.0155529	metabotropic glutamate receptor
LOC100742115	9117.05	-0.706599	0.19434	-3.63588	0.000277029	0.0156365	succinate dehydrogenase [ubiquinone] flavoprotein subunit mitochondrial
LOC100744295	914.953	-0.746862	0.205468	-3.63493	0.000278056	0.0156365	uncharacterized LOC100744295
LOC100745541	2374.98	-0.719797	0.198089	-3.63372	0.000279369	0.0156365	ATP synthase subunit g mitochondrial
LOC100747671	7064.43	-0.548664	0.151111	-3.63087	0.000282465	0.0156365	very long-chain specific acyl-CoA dehydrogenase mitochondrial
LOC105680690	597.535	-0.53122	0.146281	-3.63149	0.000281787	0.0156365	sodium channel protein Nach-like
LOC117152343	347.273	0.930906	0.256388	3.63086	0.000282483	0.0156365	uncharacterized LOC117152343
LOC100745031	802.441	0.408968	0.11297	3.62016	0.000294424	0.0161344	uncharacterized LOC100745031
LOC100749839	4409.53	1.15927	0.320154	3.62098	0.000293484	0.0161344	soma ferritin
LOC100745093	639.992	-0.651884	0.180571	-3.61013	0.000306041	0.0166876	ribosome-releasing factor 2 mitochondrial
LOC100745636	55630	-0.783579	0.217368	-3.60485	0.000312332	0.0169463	fructose-bisphosphate aldolase
LOC105681062	349.035	0.8402	0.233322	3.60104	0.000316949	0.0171121	uncharacterized LOC105681062
LOC100740734	1004.26	0.798714	0.222003	3.59777	0.000320956	0.0171797	alpha-16-mannosyl-glycoprotein 2-beta-N-acetylglucosaminyltransferase
LOC100741063	79.3473	0.705595	0.196137	3.59746	0.000321336	0.0171797	adenylate cyclase type 10
LOC100749558	5015.68	-1.22074	0.33963	-3.59431	0.000325251	0.0173046	mitochondrial pyruvate carrier 1
LOC100744422	13572.3	-0.84214	0.234444	-3.59207	0.000328057	0.0173433	dihydrolipoyl dehydrogenase mitochondrial
LOC112213161	17.3272	0.910916	0.253651	3.59121	0.000329142	0.0173433	uncharacterized LOC112213161
LOC100747051	2081.96	0.363367	0.101244	3.58901	0.000331933	0.0174066	protein flightless-1
LOC100743108	2215.62	-0.932981	0.260056	-3.58761	0.00033372	0.017417	bifunctional 3'-phosphoadenosine 5'-phosphosulfate synthase 2
LOC100740058	47.7431	-6.447	1.79819	-3.58527	0.000336732	0.0174329	histidine-rich glycoprotein-like
LOC100741658	1890.19	-0.553224	0.154373	-3.58367	0.000338796	0.0174329	PRELI domain-containing protein 1 mitochondrial
LOC100744362	343.986	1.03833	0.289679	3.58443	0.00033782	0.0174329	mucin-3A
LOC100746048	3062.34	-0.89934	0.251094	-3.58169	0.000341379	0.0174837	histone H2A
LOC100740536	903.028	-0.941636	0.263266	-3.57675	0.000347899	0.0176781	proliferating cell nuclear antigen
LOC100748003	5771.46	-0.38447	0.107503	-3.57637	0.000348401	0.0176781	26S proteasome non-ATPase regulatory subunit 1
LOC100741594	2045.92	-0.824075	0.230885	-3.56919	0.00035808	0.0177882	isovaleryl-CoA dehydrogenase mitochondrial
LOC100742377	1787.15	-0.425872	0.119333	-3.56875	0.000358686	0.0177882	stAR-related lipid transfer protein 7 mitochondrial
LOC100744980	5833.09	-0.553895	0.155205	-3.5688	0.000358617	0.0177882	aldehyde dehydrogenase dimeric NADP-preferring
LOC100747192	1612.68	-0.892592	0.249949	-3.5711	0.000355485	0.0177882	chitooligosaccharidolytic beta-N-acetylglucosaminidase
LOC105680876	814.009	-0.593629	0.166241	-3.57089	0.000355776	0.0177882	monocarboxylate transporter 9
LOC100745127	568.527	-0.532017	0.149229	-3.5651	0.000363723	0.0178763	histone RNA hairpin-binding protein
LOC100749911	125.075	-2.71482	0.761292	-3.56606	0.000362384	0.0178763	histone H2B
LOC100746462	1838.12	-0.49119	0.138131	-3.55598	0.00037657	0.0183521	molybdenum cofactor biosynthesis protein 1
LOC100748676	3922.76	-0.826821	0.232524	-3.55585	0.000376754	0.0183521	succinate dehydrogenase [ubiquinone] iron-sulfur subunit mitochondrial
LOC100749112	483.769	-0.617678	0.173893	-3.55205	0.00038224	0.018537	uncharacterized LOC100749112
LOC100749057	24.1902	1.21127	0.34153	3.54661	0.000390225	0.0188408	mushroom body large-type Kenyon cell-specific protein 1
LOC100743759	1810.14	-0.554375	0.15657	-3.54074	0.000399008	0.0190966	28S ribosomal protein S27 mitochondrial
LOC100749979	3441.33	-2.37477	0.670699	-3.54074	0.000399008	0.0190966	larval cuticle protein A3A-like
LOC100743404	147.981	0.592014	0.16743	3.53588	0.000406419	0.0193375	zinc finger protein 808
LOC100747384	928.553	-1.50749	0.42643	-3.53513	0.00040757	0.0193375	uncharacterized LOC100747384
LOC100744827	3537.86	-0.731172	0.206899	-3.53396	0.000409377	0.0193396	inositol monophosphatase 1
LOC100743756	4238.66	-1.09592	0.310346	-3.53129	0.000413542	0.0194524	cytochrome b-c1 complex subunit 9
LOC100748060	8251.39	-1.30095	0.368808	-3.52743	0.000419615	0.0196538	10 kDa heat shock protein mitochondrial
LOC100740234	212.203	-0.656448	0.18645	-3.52078	0.000430286	0.0199828	GATOR complex protein NPRL3
LOC100744659	643.644	-2.244	0.637198	-3.52167	0.000428838	0.0199828	histone H4
LOC112213670	144.851	1.15665	0.328865	3.51709	0.000436306	0.0201769	uncharacterized LOC112213670
LOC100741897	8630.51	-0.628152	0.178789	-3.51337	0.000442464	0.0202904	trifunctional enzyme subunit alpha mitochondrial
LOC100749218	726.63	-0.746896	0.212551	-3.51397	0.000441466	0.0202904	peptidyl-tRNA hydrolase ICT1 mitochondrial
LOC100742644	592.465	-0.750137	0.214091	-3.50382	0.000458639	0.0206012	ubiquinol-cytochrome-c reductase complex assembly factor 1
LOC100745361	719.773	-2.76145	0.787894	-3.50484	0.000456874	0.0206012	glucose dehydrogenase [FAD quinone]
LOC100747927	477.784	-1.56379	0.446056	-3.5058	0.00045523	0.0206012	cuticle protein 19-like
LOC112212459	10.8815	1.46461	0.41757	3.50747	0.000452398	0.0206012	uncharacterized LOC112212459
LOC112213002	1276.61	0.794894	0.226679	3.50669	0.00045371	0.0206012	uncharacterized LOC112213002
LOC100740399	1100.45	-0.738451	0.211164	-3.49705	0.000470437	0.0206189	glycosylphosphatidylinositol anchor attachment 1 protein
LOC100741053	1094.17	-0.720227	0.206323	-3.49077	0.000481639	0.0206189	transmembrane protein 177
LOC100741179	133.92	0.42216	0.120927	3.49101	0.000481191	0.0206189	synaptic vesicular amine transporter
LOC100744359	866.655	-0.487092	0.139379	-3.49473	0.000474534	0.0206189	translation initiation factor eIF-2B subunit beta
LOC100744395	1221.42	-0.345829	0.0991577	-3.48767	0.000487252	0.0206189	N-acetylglucosamine-6-phosphate deacetylase
LOC100745085	26210	-1.44899	0.415039	-3.49122	0.000480826	0.0206189	trypsin Blo t 3
LOC100746341	35367.9	-2.93048	0.839904	-3.48907	0.000484709	0.0206189	endocuticle structural glycoprotein SgAbd-1
LOC100747460	98.1757	-0.558474	0.159564	-3.50001	0.000465249	0.0206189	tRNA (guanine-N(7)-)-methyltransferase non-catalytic subunit wdr4
LOC100749342	1828.45	-0.64464	0.18463	-3.49152	0.000480273	0.0206189	glycerol kinase
LOC100749514	269.612	-0.482215	0.137685	-3.50232	0.000461229	0.0206189	uncharacterized LOC100749514
LOC100750201	114.311	1.52675	0.437718	3.48798	0.000486688	0.0206189	troponin C isoallergen Bla g 6.0201
LOC105680356	102.666	-0.684622	0.19619	-3.48959	0.00048377	0.0206189	glutamyl-tRNA(Gln) amidotransferase subunit C mitochondrial
LOC105681204	6469.2	0.567687	0.162699	3.48919	0.000484495	0.0206189	probable serine/threonine-protein kinase clkA
LOC105681488	518.809	-0.907891	0.259838	-3.49407	0.00047572	0.0206189	methyltransferase N6AMT1
LOC112212677	12.2784	1.30135	0.372894	3.48988	0.000483239	0.0206189	uncharacterized LOC112212677
LOC100740596	783.581	-0.746691	0.214201	-3.48594	0.000490415	0.0206729	39S ribosomal protein L9 mitochondrial
LOC100740931	1180.3	-0.46075	0.132396	-3.48009	0.000501239	0.0208051	peroxisomal biogenesis factor 3
LOC100741986	1231.37	-0.446401	0.128183	-3.48252	0.000496716	0.0208051	protein TIPIN homolog
LOC100742305	14148.9	-0.829648	0.238452	-3.4793	0.000502726	0.0208051	glucose-6-phosphate isomerase
LOC100744249	929.5	-1.01028	0.290384	-3.47913	0.000503044	0.0208051	mitochondrial import inner membrane translocase subunit TIM14
LOC100748398	813.627	0.843872	0.242477	3.48022	0.000501004	0.0208051	protein asteroid-like
LOC100740000	4009.83	-0.501554	0.144226	-3.47757	0.000505984	0.0208481	paraplegin
LOC100746029	1190.47	-0.736447	0.21197	-3.4743	0.000512189	0.0210247	UPF0160 protein MYG1 mitochondrial
LOC100742519	31663.1	-0.865626	0.249579	-3.46834	0.000523686	0.0214164	FK506-binding protein 2
LOC100742141	2405.73	-0.410298	0.118525	-3.4617	0.000536774	0.0214396	serine palmitoyltransferase 1
LOC100746261	969.822	0.542783	0.156645	3.46505	0.000530137	0.0214396	uncharacterized LOC100746261
LOC100747222	468.91	-0.533424	0.154098	-3.46159	0.000536989	0.0214396	mitochondrial RNA pseudouridine synthase rpusd4
LOC100747821	3172.95	-0.505118	0.145941	-3.46111	0.000537945	0.0214396	acylamino-acid-releasing enzyme-like
LOC100749592	4025.85	-1.22923	0.354915	-3.46345	0.000533286	0.0214396	protein obstructor-E-like
LOC117151332	19.7298	-0.936535	0.270438	-3.46303	0.000534133	0.0214396	uncharacterized LOC117151332
LOC117151343	10.2874	1.49328	0.431393	3.46154	0.000537092	0.0214396	uncharacterized LOC117151343
LOC100742069	1294.82	-0.688762	0.199346	-3.45511	0.000550078	0.0218437	L-asparaginase-like
LOC100741759	340.979	-0.439709	0.127375	-3.45207	0.000556297	0.021894	SNAPIN protein homolog
LOC100742801	169.895	-0.548118	0.158936	-3.44868	0.000563332	0.021894	UPF0489 protein C5orf22 homolog
LOC100745340	28.1792	-2.34608	0.680273	-3.44873	0.000563238	0.021894	endocuticle structural glycoprotein SgAbd-8-like
LOC100746130	11291.3	-0.622541	0.180334	-3.45216	0.000556121	0.021894	probable enoyl-CoA hydratase mitochondrial
LOC100749185	3634.04	-0.697328	0.202046	-3.45133	0.000557838	0.021894	glycine--tRNA ligase
LOC100749975	2548.21	-0.780006	0.226151	-3.44904	0.000562579	0.021894	NADH dehydrogenase [ubiquinone] iron-sulfur protein 6 mitochondrial
LOC105680898	147.154	-0.713996	0.207291	-3.44442	0.000572293	0.0220857	cyclin-A2
LOC112213933	110.162	0.728954	0.211617	3.44469	0.000571706	0.0220857	uncharacterized LOC112213933
LOC105682183	1289.26	-0.610712	0.177354	-3.44346	0.000574323	0.0220863	protein sly1 homolog
LOC100741512	1015.44	-0.854343	0.248363	-3.43989	0.000581941	0.0222095	HD domain-containing protein 2
LOC100742856	4084.6	-0.768163	0.22336	-3.43912	0.000583608	0.0222095	fumarate hydratase mitochondrial
LOC117152359	18.6472	0.885791	0.257513	3.43979	0.000582157	0.0222095	uncharacterized LOC117152359
LOC105681338	154.945	0.616028	0.179319	3.43537	0.000591742	0.0224412	uncharacterized LOC105681338
LOC100742213	320.475	-0.552142	0.160777	-3.43422	0.000594271	0.0224593	uncharacterized LOC100742213
LOC100740439	759.01	-0.58484	0.170405	-3.43207	0.000599001	0.0225603	oxygen-dependent coproporphyrinogen-III oxidase
LOC100741540	506.929	0.708409	0.206727	3.42679	0.000610759	0.0227957	coiled-coil domain-containing protein 170
LOC100742124	1972.61	-0.644693	0.188303	-3.42371	0.000617729	0.0227957	ran GTPase-activating protein 1
LOC100743275	1286.05	-0.677252	0.197558	-3.42811	0.000607794	0.0227957	CDK5 regulatory subunit-associated protein 3
LOC100744172	438.933	-0.302257	0.0882638	-3.42447	0.000616001	0.0227957	RCC1-like G exchanging factor-like protein
LOC100748469	25055.3	-0.746986	0.218018	-3.42626	0.000611946	0.0227957	hexokinase type 2
LOC100749906	143.808	-1.99719	0.583059	-3.42536	0.000613976	0.0227957	uncharacterized LOC100749906
LOC100742704	2218.7	-0.601673	0.175812	-3.42225	0.000621057	0.0228149	26S proteasome non-ATPase regulatory subunit 14
LOC100747557	898.508	-0.467904	0.136748	-3.42165	0.000622415	0.0228149	tetratricopeptide repeat protein 27
LOC100745458	32127.4	-2.04255	0.597372	-3.41923	0.000627979	0.0229297	NPC intracellular cholesterol transporter 2
LOC100748178	1614.97	0.444826	0.130124	3.41848	0.00062973	0.0229297	(E3-independent) E2 ubiquitin-conjugating enzyme UBE2O
LOC105681810	376.312	0.912777	0.267118	3.41714	0.000632835	0.0229665	uncharacterized LOC105681810
LOC100745046	1379.63	-0.960546	0.281373	-3.41378	0.000640671	0.0229975	uncharacterized LOC100745046
LOC100746304	1127.03	-0.352246	0.103202	-3.41318	0.000642084	0.0229975	GPI transamidase component PIG-T
LOC100748927	551.647	-0.653493	0.191395	-3.41438	0.000639281	0.0229975	probable N-acetyltransferase san
LOC112212619	367.884	0.517819	0.151639	3.41482	0.000638239	0.0229975	uncharacterized LOC112212619
LOC105680311	997.095	-0.770208	0.225803	-3.41098	0.000647306	0.023109	peptide deformylase mitochondrial-like
LOC100747239	1236.73	0.58706	0.172303	3.40713	0.000656491	0.0233608	protein apterous-like
LOC100747030	1852.16	-1.45067	0.425954	-3.4057	0.000659955	0.0234081	tubulin beta chain-like
LOC100741154	2494.44	-0.461087	0.135492	-3.40305	0.000666392	0.0234307	sodium/potassium/calcium exchanger 4-like
LOC100743429	1438.52	0.460245	0.135255	3.40279	0.000667005	0.0234307	histone-lysine N-methyltransferase SETD1
LOC100747755	3744.91	-0.755147	0.221827	-3.40421	0.000663559	0.0234307	medium-chain acyl-CoA ligase ACSF2 mitochondrial
LOC100741834	40.2109	0.968204	0.285106	3.39594	0.000683921	0.0238719	dnaJ homolog subfamily B member 13-like
LOC100744593	40228.6	-0.944878	0.278201	-3.39638	0.000682833	0.0238719	alpha-amylase
LOC112212983	13.2678	1.19222	0.351338	3.39337	0.000690389	0.0240212	uncharacterized LOC112212983
LOC100740214	318.188	-1.45662	0.429516	-3.3913	0.00069562	0.0241266	tubulin beta chain-like
LOC100744116	2815.57	0.363941	0.107348	3.3903	0.000698158	0.0241382	uncharacterized LOC100744116
LOC100743407	16.4754	1.11476	0.329067	3.38765	0.00070493	0.0242957	coiled-coil domain-containing protein 63-like
LOC100741204	224.508	0.488278	0.144229	3.38543	0.000710678	0.0243407	transmembrane protein 145
LOC100748126	772.885	-0.496621	0.146669	-3.386	0.000709196	0.0243407	mitochondrial glutamate carrier 1
LOC100741682	1487.26	-0.503831	0.149032	-3.38068	0.000723067	0.0246879	haloacid dehalogenase-like hydrolase domain-containing 5
LOC117151113	357.89	-0.463082	0.137057	-3.37877	0.000728113	0.024783	tryptophan--tRNA ligase mitochondrial-like
LOC117152535	288.982	0.75468	0.223419	3.37787	0.000730486	0.0247868	piggyBac transposable element-derived protein 4-like
LOC100745726	7871.78	-1.25296	0.37116	-3.37579	0.000736047	0.0248218	uncharacterized LOC100745726
LOC100747249	1503.51	-0.738272	0.21865	-3.37649	0.000734161	0.0248218	MICOS complex subunit Mic10
LOC100740272	2373.52	-0.648436	0.192221	-3.37338	0.000742512	0.024963	coatomer subunit zeta-1
LOC100749445	85.6994	1.05568	0.313396	3.36852	0.000755723	0.0253294	dynein heavy chain 12 axonemal
LOC112213208	160.458	0.680088	0.201974	3.36721	0.000759319	0.0253724	RNA polymerase-associated protein CTR9 homolog
LOC100748437	3757.15	-0.801802	0.238247	-3.36543	0.000764257	0.0254597	proteasome subunit beta type-3
LOC100747571	3772.53	-0.707376	0.210297	-3.3637	0.000769064	0.0255422	adenosine kinase 1
LOC100749081	1962.33	-0.835015	0.248311	-3.36277	0.000771633	0.0255502	proteasome subunit beta type-2
LOC100747983	141.382	-2.8905	0.859805	-3.36181	0.000774327	0.0255621	cuticle protein 16.5
LOC100740098	4730.15	-0.581509	0.173041	-3.36053	0.000777927	0.0256039	isocitrate dehydrogenase [NAD] subunit beta mitochondrial
LOC100746776	1631.9	-0.389321	0.115987	-3.3566	0.000789063	0.0258926	sorting nexin-6
LOC100743548	1521	-1.00629	0.299919	-3.35521	0.000793062	0.0259461	cytochrome b-c1 complex subunit 6 mitochondrial
LOC100740240	845.004	-0.681055	0.203122	-3.35294	0.000799579	0.0259475	39S ribosomal protein L37 mitochondrial
LOC100741187	858.112	-0.585339	0.174627	-3.35194	0.000802464	0.0259475	glutathione synthetase
LOC100744954	9573.62	-0.795622	0.237364	-3.35191	0.000802573	0.0259475	3-hydroxyacyl-CoA dehydrogenase type-2
LOC100746224	9110.04	-3.51955	1.04928	-3.35426	0.000795789	0.0259475	zinc finger protein 503-like
LOC100742588	12099.9	-1.0443	0.312304	-3.34385	0.000826239	0.0261527	glycine N-methyltransferase
LOC100742946	1238.82	-0.957203	0.286382	-3.3424	0.000830584	0.0261527	chitotriosidase-1
LOC100743497	8807.36	-0.782064	0.233936	-3.34307	0.000828576	0.0261527	trifunctional enzyme subunit beta mitochondrial
LOC100743764	2392.5	0.401225	0.120052	3.34209	0.000831498	0.0261527	rho GTPase-activating protein conundrum
LOC100745100	195.687	0.408078	0.122137	3.34115	0.000834323	0.0261527	microprocessor complex subunit DGCR8
LOC100745685	336.458	-0.836269	0.250202	-3.34237	0.000830667	0.0261527	gamma-glutamylcyclotransferase
LOC100745936	2230.49	-0.612319	0.182972	-3.34652	0.000818331	0.0261527	ribose-phosphate pyrophosphokinase 1
LOC100746011	271.392	1.06613	0.319097	3.34107	0.00083456	0.0261527	proton-associated sugar transporter A
LOC100748371	1165.04	-0.828336	0.24794	-3.34087	0.000835169	0.0261527	probable 28S ribosomal protein S6 mitochondrial
LOC100748913	7208.1	-1.19048	0.356171	-3.34245	0.000830428	0.0261527	superoxide dismutase [Mn] mitochondrial
LOC105681344	362.851	0.375112	0.112211	3.34291	0.000829048	0.0261527	uncharacterized LOC105681344
LOC100740919	1437.81	-0.730551	0.218818	-3.33863	0.000841933	0.0262894	39S ribosomal protein L22 mitochondrial
LOC100741573	6912.32	-1.3006	0.389844	-3.3362	0.000849333	0.0264451	angiotensin-converting enzyme
LOC100742565	312.125	1.00825	0.302398	3.33419	0.000855486	0.0265613	uncharacterized histidine-rich protein DDB_G0274557-like
LOC100743748	15332.3	-0.86108	0.258512	-3.3309	0.000865644	0.0266502	probable transaldolase
LOC100744505	5944.21	0.580228	0.174166	3.33146	0.000863921	0.0266502	leucine-rich repeat neuronal protein 2-like
LOC100748237	4195.87	-0.829621	0.249056	-3.33106	0.000865164	0.0266502	ATP synthase subunit e mitochondrial
LOC100745978	4140.18	-0.717649	0.215642	-3.32796	0.000874833	0.0268576	FGGY carbohydrate kinase domain-containing protein
LOC100749815	1164.82	-0.304595	0.0917221	-3.32085	0.000897439	0.0274747	probable ATP-dependent RNA helicase DDX10
LOC100742520	1424.2	0.483305	0.145673	3.31773	0.000907507	0.0275567	double-stranded RNA-specific editase Adar
LOC100745518	1631.7	-0.449152	0.135381	-3.31769	0.000907663	0.0275567	calcineurin B homologous protein 1
LOC112211972	703.036	-0.923674	0.278315	-3.31881	0.000904025	0.0275567	coiled-coil domain-containing protein 58
LOC100743019	1126.34	-0.647326	0.195239	-3.31556	0.000914612	0.027691	ubiquinone biosynthesis O-methyltransferase mitochondrial
LOC100742214	979.405	-0.955582	0.28829	-3.31465	0.00091757	0.027704	eukaryotic translation initiation factor 3 subunit K
LOC100749561	536.182	-0.576367	0.173954	-3.31333	0.000921924	0.027759	endonuclease G mitochondrial
LOC100744810	4415.2	-0.836729	0.252779	-3.31012	0.00093257	0.0278705	D-3-phosphoglycerate dehydrogenase
LOC100746410	756.151	0.456369	0.137878	3.30994	0.000933155	0.0278705	probable protein S-acyltransferase 23
LOC117152079	11.9282	1.12629	0.340279	3.30991	0.000933255	0.0278705	uncharacterized LOC117152079
LOC100745275	629.444	-0.438688	0.13262	-3.30785	0.000940163	0.0279246	uncharacterized LOC100745275
LOC100748989	1602.72	-0.811833	0.245426	-3.30785	0.000940149	0.0279246	tryptophan--tRNA ligase cytoplasmic
LOC100746255	786.312	-0.543666	0.164461	-3.30574	0.000947276	0.0280599	lariat debranching enzyme
LOC100741715	801.172	-0.430114	0.130272	-3.30165	0.000961181	0.028395	metaxin-2
LOC100745284	2007.75	0.542964	0.164623	3.29823	0.000972968	0.0285897	formin-binding protein 4
LOC100748899	2406.08	-3.40146	1.0313	-3.29822	0.000972989	0.0285897	hexamerin-like
LOC100749544	33022.8	-1.14839	0.348546	-3.29481	0.000984892	0.0288621	sodium/calcium exchanger regulatory protein 1
LOC100741976	725.769	0.617421	0.187517	3.29261	0.000992613	0.0290108	uncharacterized LOC100741976
LOC100740718	11841.1	-0.340394	0.103474	-3.28964	0.00100315	0.0292094	NADH-ubiquinone oxidoreductase 49 kDa subunit
LOC100743383	135.285	0.722144	0.219584	3.28869	0.00100654	0.0292094	osmotic avoidance abnormal protein 3-like
LOC100743995	1227.3	0.612267	0.186189	3.28842	0.00100751	0.0292094	calponin homology domain-containing protein DDB_G0272472
LOC100748418	920.948	-0.600506	0.182652	-3.28771	0.00101007	0.0292094	tRNA selenocysteine 1-associated protein 1
LOC100749054	256.216	-0.503702	0.15327	-3.28637	0.00101488	0.0292714	protein RRNAD1
LOC100745822	737.952	-0.687826	0.209444	-3.28405	0.00102325	0.0293768	ER membrane protein complex subunit 2
LOC100747085	1680.03	-0.596688	0.181743	-3.28314	0.00102658	0.0293768	39S ribosomal protein L39 mitochondrial
LOC100749872	2631.52	-0.741053	0.225696	-3.28342	0.00102557	0.0293768	multifunctional protein ADE2
LOC100747307	599.626	-0.522705	0.15925	-3.2823	0.00102962	0.0293872	nuclear transcription factor Y subunit B-1
LOC100748140	171.927	0.688256	0.209745	3.28139	0.00103298	0.0294064	uncharacterized LOC100748140
LOC100744084	6747.03	-0.454046	0.138496	-3.27839	0.00104399	0.0294143	NADH dehydrogenase [ubiquinone] flavoprotein 1 mitochondrial
LOC100744528	457.578	-0.728355	0.222125	-3.27903	0.00104163	0.0294143	vesicle transport protein GOT1B
LOC100747508	4886.08	-0.866512	0.264227	-3.27942	0.00104021	0.0294143	ATP synthase subunit d mitochondrial
LOC100747624	307.637	-0.835544	0.254777	-3.27951	0.00103988	0.0294143	28S ribosomal protein S21 mitochondrial
LOC100741931	2203.42	-0.639619	0.195291	-3.2752	0.00105586	0.0296722	probable glutamine--tRNA ligase
LOC100740004	4835.01	0.55219	0.168775	3.27175	0.00106883	0.0297003	leukocyte receptor cluster member 8 homolog
LOC100743372	1785.24	-0.861443	0.263216	-3.27277	0.00106501	0.0297003	26S proteasome non-ATPase regulatory subunit 8
LOC100748261	438.742	-0.458033	0.139919	-3.27355	0.00106204	0.0297003	RNA 3'-terminal phosphate cyclase-like protein
LOC112213177	19.9155	0.948102	0.289821	3.27134	0.0010704	0.0297003	uncharacterized LOC112213177
LOC112213639	58.4919	-0.861509	0.263313	-3.2718	0.00106864	0.0297003	uncharacterized LOC112213639
LOC100743060	270.856	-0.689455	0.210883	-3.26937	0.00107789	0.0298325	mitochondrial assembly of ribosomal large subunit protein 1
LOC100747842	4291.21	-0.91965	0.281378	-3.26837	0.00108167	0.0298617	cytochrome c oxidase subunit 5B mitochondrial
LOC100742478	801.608	-0.386656	0.11844	-3.26456	0.00109636	0.0299538	zinc transporter 1
LOC100744279	5104.36	-0.441636	0.135263	-3.26502	0.00109457	0.0299538	28S ribosomal protein S9 mitochondrial
LOC100745144	1217.2	0.270695	0.0829115	3.26486	0.00109518	0.0299538	ribonuclease 3
LOC100745612	657.184	-0.773696	0.237042	-3.26396	0.00109867	0.0299538	CCA tRNA nucleotidyltransferase 1 mitochondrial
LOC100746780	1046.41	-0.761251	0.233116	-3.26554	0.00109254	0.0299538	uncharacterized LOC100746780
LOC100748956	36.0996	0.820536	0.251542	3.26203	0.00110617	0.030074	visual system homeobox 2-like
LOC100749746	727.713	-0.553119	0.169595	-3.26142	0.00110857	0.030074	AP-3 complex subunit mu-1
LOC100742001	273.265	0.89311	0.274279	3.25621	0.00112912	0.0302162	dynein heavy chain 3 axonemal
LOC100743355	2254.45	-0.778768	0.238946	-3.25918	0.00111735	0.0302162	cationic amino acid transporter 3
LOC100743672	720.344	-0.532777	0.163635	-3.2559	0.00113035	0.0302162	tyrosine--tRNA ligase mitochondrial
LOC100743817	33220.8	-0.817495	0.250872	-3.25861	0.00111961	0.0302162	lysosomal alpha-mannosidase
LOC105680319	212.537	0.473037	0.145237	3.25701	0.00112592	0.0302162	tubulin alpha chain-like
LOC112212967	70.7172	1.28549	0.394643	3.25734	0.0011246	0.0302162	uncharacterized LOC112212967
LOC100742660	19292	-2.21263	0.679835	-3.25466	0.0011353	0.0302272	cuticle protein 21-like
LOC100745825	2283.56	-0.451842	0.13884	-3.25441	0.00113628	0.0302272	eukaryotic translation initiation factor 2 subunit 1
LOC100747720	1390.47	0.170191	0.0523071	3.25369	0.00113916	0.0302304	uncharacterized protein KIAA2013 homolog
LOC100749444	1396.73	-2.54817	0.783771	-3.25116	0.00114934	0.0304271	integumentary mucin C.1-like
LOC100746333	1660.15	-1.20639	0.371203	-3.24994	0.0011543	0.0304846	synaptic vesicle glycoprotein 2B
LOC100742295	820.048	-0.544445	0.167563	-3.2492	0.00115729	0.0304901	short-chain-enoyl-CoA hydratase
LOC100749989	1378.86	-0.796559	0.245416	-3.24575	0.0011714	0.0307143	amidophosphoribosyltransferase
LOC105681215	643.558	-2.38492	0.734742	-3.24593	0.00117066	0.0307143	cysteine-rich venom protein 1-like
LOC100741825	803.912	-0.549022	0.169287	-3.24315	0.00118218	0.0309228	probable U2 small nuclear ribonucleoprotein A'
LOC100744013	504.017	-0.701315	0.216303	-3.24229	0.00118575	0.0309423	ubiquitin-related modifier 1
LOC100747751	16267.3	-1.31422	0.405426	-3.24157	0.00118875	0.030947	N-acetylneuraminate lyase
LOC100741867	533.131	-2.59672	0.801698	-3.23903	0.00119938	0.0311413	pro-resilin
LOC100745221	1063.24	-0.752855	0.232475	-3.23843	0.00120189	0.0311413	mitochondrial import inner membrane translocase subunit Tim17-A-like
LOC105680864	1742.44	0.722517	0.223246	3.23642	0.0012104	0.0312876	ceramide phosphoethanolamine synthase
LOC100742617	214.348	-0.478541	0.147932	-3.23487	0.00121697	0.0313836	probable trafficking protein particle complex subunit 2
LOC100741542	524.24	-0.642164	0.198822	-3.22984	0.0012386	0.0317158	serine/threonine-protein kinase VRK1
LOC100743679	22661.9	-0.441843	0.136839	-3.22892	0.00124259	0.0317158	cytosolic non-specific dipeptidase
LOC100744703	4577.87	-0.905408	0.280395	-3.22904	0.00124206	0.0317158	protein stunted
LOC100747849	391.813	-0.667577	0.206775	-3.22852	0.00124433	0.0317158	ribonuclease H2 subunit A
LOC117152378	53.5458	0.9832	0.304496	3.22894	0.00124248	0.0317158	uncharacterized LOC117152378
LOC100744153	3293.06	-0.787965	0.24425	-3.22606	0.00125506	0.0317874	tyrosine--tRNA ligase cytoplasmic
LOC112211995	105.136	0.862198	0.267192	3.22688	0.00125147	0.0317874	uncharacterized LOC112211995
LOC117151750	25.2113	-1.58755	0.492129	-3.22589	0.00125583	0.0317874	uncharacterized LOC117151750
LOC100742997	810.755	-0.455232	0.14115	-3.22517	0.00125898	0.0317936	CDK5RAP1-like protein
LOC100749520	588.818	-0.476414	0.147768	-3.22407	0.00126385	0.0318104	uncharacterized LOC100749520
LOC112214081	27.4311	0.692151	0.214707	3.2237	0.00126545	0.0318104	uncharacterized LOC112214081
LOC100742146	56577.5	-0.588869	0.182732	-3.22259	0.00127036	0.0318607	ATP synthase lipid-binding protein mitochondrial
LOC100742712	1520.82	-2.18586	0.679051	-3.21899	0.00128643	0.0320369	uncharacterized LOC100742712
LOC100747829	8043.27	-0.583523	0.181308	-3.2184	0.00128907	0.0320369	cytochrome b-c1 complex subunit 2 mitochondrial
LOC100749298	1705.06	0.714212	0.221844	3.21943	0.00128444	0.0320369	uncharacterized protein MAL13P1.304
LOC100749891	1229.63	0.417342	0.129599	3.22024	0.00128082	0.0320369	glutamyl aminopeptidase
LOC100749996	225.77	-1.39197	0.432656	-3.21727	0.00129418	0.0320911	organic cation transporter 1-like
LOC100745891	342.847	0.4125	0.128276	3.21572	0.00130116	0.0321188	tetratricopeptide repeat protein 21B-like
LOC112212156	46.456	0.829772	0.257997	3.21621	0.00129898	0.0321188	uncharacterized LOC112212156
LOC105680213	37.4124	0.73862	0.229806	3.2141	0.00130854	0.0322284	partner of bursicon
LOC100740228	15763.9	-0.503669	0.15681	-3.21198	0.00131825	0.0322631	probable phosphoglycerate kinase
LOC100742432	2197.69	-0.515823	0.160631	-3.21122	0.00132173	0.0322631	NADH dehydrogenase [ubiquinone] 1 beta subcomplex subunit 7
LOC100744483	4792.9	-0.338164	0.105294	-3.2116	0.00131996	0.0322631	NADH-ubiquinone oxidoreductase 75 kDa subunit mitochondrial
LOC100746564	35.3981	-0.725473	0.225823	-3.21257	0.00131552	0.0322631	lachesin-like
LOC100745183	1997.96	-0.586815	0.182796	-3.21021	0.00132639	0.032305	dimethyladenosine transferase 1 mitochondrial
LOC100743828	47.5439	-2.34508	0.730943	-3.20829	0.00133525	0.0323768	histone H4
LOC100748935	2003.25	0.348365	0.108562	3.2089	0.00133244	0.0323768	CLK4-associating serine/arginine rich protein
LOC105680695	546.578	-0.689703	0.21506	-3.20702	0.00134115	0.0324482	cilia- and flagella-associated protein 20
LOC100744538	1209.31	-0.460092	0.14363	-3.20332	0.00135851	0.0327957	nitrilase and fragile histidine triad fusion protein NitFhit
LOC100744112	866.529	-0.657562	0.205377	-3.20174	0.00136602	0.0329046	deoxyhypusine hydroxylase
LOC100743452	332.15	-0.539971	0.168877	-3.19741	0.00138666	0.0329155	chromosome transmission fidelity protein 18 homolog
LOC100743621	668.28	-0.61491	0.19233	-3.19716	0.00138789	0.0329155	exosome complex component RRP41
LOC100743936	6666.98	0.779245	0.243572	3.19925	0.00137788	0.0329155	putative glutamate synthase [NADPH]
LOC100744612	68.263	-1.64257	0.513294	-3.20006	0.00137397	0.0329155	pro-resilin-like
LOC100747618	1440.77	-0.654992	0.204769	-3.19869	0.00138054	0.0329155	39S ribosomal protein L19 mitochondrial
LOC100750149	2555.31	-1.20605	0.377207	-3.19731	0.00138715	0.0329155	succinate-semialdehyde dehydrogenase [NADP(+)] GabD
LOC105680613	1060.09	-3.11471	0.973109	-3.20078	0.00137055	0.0329155	skin secretory protein xP2-like
LOC105680632	140.57	0.535664	0.167572	3.19662	0.0013905	0.0329155	uncharacterized LOC105680632
LOC100745513	397.25	-0.314118	0.0983075	-3.19527	0.00139702	0.0329277	probable deoxyhypusine synthase
LOC100748516	1852.86	0.544726	0.170474	3.19536	0.00139654	0.0329277	oxysterol-binding protein-related protein 8
LOC105680752	5061.64	-0.733387	0.229645	-3.19356	0.00140529	0.0330515	acyl carrier protein mitochondrial
LOC100741427	1709.63	-0.524899	0.164461	-3.19163	0.00141474	0.0332025	GMP reductase 1
LOC100746693	487.807	0.593867	0.186116	3.19085	0.00141857	0.0332176	zinc finger-containing ubiquitin peptidase 1
LOC100747699	1958.59	-0.977727	0.306472	-3.19026	0.00142144	0.0332176	EF-hand domain-containing protein D2 homolog
LOC100746655	1427.03	-0.544188	0.170768	-3.1867	0.00143905	0.0335433	angio-associated migratory cell protein
LOC117151566	461.452	0.981726	0.308117	3.18621	0.00144151	0.0335433	uncharacterized LOC117151566
LOC100740401	884.074	0.672979	0.211337	3.18439	0.00145061	0.0335547	discoidin domain-containing receptor 2
LOC100741770	17859.5	-0.75216	0.236256	-3.18366	0.00145424	0.0335547	laccase-1-like
LOC100744242	5256.74	0.356861	0.112046	3.18494	0.00144782	0.0335547	poly(U)-binding-splicing factor half pint
LOC105680964	104.279	-0.827203	0.259823	-3.18372	0.00145396	0.0335547	E3 ubiquitin-protein ligase RNF14
LOC100741751	1546.08	-0.537051	0.168841	-3.1808	0.00146869	0.0338169	carnitine O-palmitoyltransferase 2 mitochondrial
LOC100748079	1553.17	-0.788909	0.248172	-3.17888	0.00147847	0.0339512	transmembrane protein 70 homolog mitochondrial
LOC100748087	110.569	0.385308	0.121226	3.17844	0.00148072	0.0339512	JNK-interacting protein 1
LOC100741546	2079.24	-0.377919	0.118969	-3.1766	0.00149011	0.0339875	growth arrest and DNA damage-inducible proteins-interacting protein 1
LOC100747416	52.0051	-1.0196	0.321	-3.17631	0.00149161	0.0339875	flightin
LOC100749564	39658	-1.22302	0.384937	-3.17719	0.00148712	0.0339875	inositol oxygenase
LOC100747446	885.176	-0.688175	0.217059	-3.17046	0.001522	0.0346081	GPN-loop GTPase 3
LOC100743400	869.96	0.569795	0.17981	3.16888	0.00153027	0.0347241	probable basic-leucine zipper transcription factor Q
LOC100748625	649.866	-0.357915	0.113046	-3.1661	0.00154496	0.034985	nuclear pore complex protein Nup50
LOC112212065	307.124	-1.15167	0.363821	-3.16548	0.00154827	0.0349878	uncharacterized LOC112212065
LOC100741426	3762.91	-0.356687	0.112814	-3.16172	0.0015684	0.035004	pyridine nucleotide-disulfide oxidoreductase domain-containing protein 1
LOC100742145	10025.8	-0.726957	0.229824	-3.1631	0.001561	0.035004	dihydrolipoyllysine-residue succinyltransferase component of 2-oxoglutarate dehydrogenase complex mitochondrial
LOC100743496	1410.93	-0.847343	0.267838	-3.16364	0.00155807	0.035004	riboflavin kinase
LOC100744627	1912.22	-0.424921	0.134283	-3.16438	0.00155414	0.035004	mitochondrial ribonuclease P protein 1 homolog
LOC100744911	1244.15	-0.550898	0.174178	-3.16285	0.00156235	0.035004	mannose-1-phosphate guanyltransferase alpha-A
LOC100744965	1029.76	-0.984568	0.311457	-3.16117	0.00157135	0.035004	39S ribosomal protein L48 mitochondrial
LOC100746297	1727.28	-0.738562	0.233618	-3.16141	0.00157007	0.035004	eukaryotic translation initiation factor 3 subunit H
LOC100742955	1635.53	0.820814	0.259712	3.16048	0.00157509	0.0350161	zinc finger protein 37-like
LOC100747652	2920.05	-0.906263	0.286816	-3.15973	0.00157913	0.035035	NADH dehydrogenase [ubiquinone] 1 beta subcomplex subunit 3
LOC100748936	955.329	0.477413	0.151137	3.15882	0.00158412	0.0350684	transcription factor SPT20 homolog
LOC100749332	1061.25	-0.580852	0.183914	-3.15828	0.00158704	0.0350684	probable 28S ribosomal protein S16 mitochondrial
LOC100740187	1831.71	-0.627752	0.198988	-3.15472	0.00160651	0.0350933	phenylalanine--tRNA ligase beta subunit
LOC100740615	1397.36	0.333605	0.105691	3.15642	0.0015972	0.0350933	nuclear receptor-binding protein homolog
LOC100743341	857.046	-0.693587	0.219768	-3.15599	0.00159952	0.0350933	39S ribosomal protein L46 mitochondrial
LOC100745327	536.07	-0.661003	0.209414	-3.15644	0.00159706	0.0350933	translation initiation factor eIF-2B subunit epsilon
LOC100747356	305.781	0.713435	0.226159	3.15456	0.00160738	0.0350933	neprilysin-4
LOC105681169	1728.79	-2.47825	0.785515	-3.15494	0.0016053	0.0350933	uncharacterized LOC105681169
LOC100740921	879.644	-0.461381	0.146352	-3.15253	0.0016186	0.0351299	probable malonyl-CoA-acyl carrier protein transacylase mitochondrial
LOC100741040	2215.12	-0.537457	0.170473	-3.15274	0.00161744	0.0351299	cystathionine beta-synthase
LOC100745729	2652.3	-0.814185	0.258312	-3.15194	0.00162187	0.0351299	CDGSH iron-sulfur domain-containing protein 2 homolog
LOC100749758	4527.82	-0.556974	0.176692	-3.15223	0.00162029	0.0351299	L-2-hydroxyglutarate dehydrogenase mitochondrial
LOC105680600	2113.64	-3.03557	0.963404	-3.15088	0.00162778	0.0351883	transcription elongation regulator 1-like
LOC100741787	2335.41	-0.338313	0.107418	-3.1495	0.00163547	0.035285	protein catecholamines up
LOC100745204	1329.63	-0.294664	0.0936012	-3.14808	0.00164346	0.0353183	NEDD8-activating enzyme E1 regulatory subunit
LOC100745417	1429.91	-0.620026	0.196934	-3.1484	0.00164167	0.0353183	ubiquitin-like modifier-activating enzyme 5
LOC100742787	2083.95	0.760402	0.241603	3.14732	0.00164775	0.0353412	uncharacterized LOC100742787
LOC100743622	2424.23	0.379402	0.120651	3.14461	0.00166308	0.0355309	uncharacterized LOC100743622
LOC105681506	65.1807	0.914975	0.290933	3.14497	0.00166102	0.0355309	photoreceptor-specific nuclear receptor
LOC112213310	51.0753	0.870159	0.276894	3.14257	0.00167473	0.0357102	uncharacterized LOC112213310
LOC100750029	20032.3	-1.44707	0.460575	-3.14188	0.00167867	0.0357246	uncharacterized LOC100750029
LOC100743117	684.624	-0.456548	0.145359	-3.14082	0.00168475	0.0357819	endonuclease III-like protein 1
LOC100745553	1149.81	-0.651383	0.207429	-3.14028	0.00168789	0.0357819	hydroxylysine kinase
LOC100742389	698.173	-0.562632	0.17963	-3.13216	0.00173523	0.035907	evolutionarily conserved signaling intermediate in Toll pathway mitochondrial
LOC100742483	2906.76	0.704962	0.224987	3.13334	0.00172828	0.035907	zinc finger CCCH domain-containing protein 13
LOC100742754	869.692	-0.700985	0.223701	-3.13358	0.0017269	0.035907	28S ribosomal protein S15 mitochondrial
LOC100742775	86.4622	0.761784	0.243086	3.1338	0.00172556	0.035907	uncharacterized LOC100742775
LOC100743955	2373.9	-0.808111	0.257999	-3.13223	0.00173486	0.035907	26S proteasome non-ATPase regulatory subunit 13
LOC100744510	2725.96	-0.565397	0.180524	-3.13197	0.00173638	0.035907	elongation factor G mitochondrial
LOC100744925	1307.81	-0.544267	0.173689	-3.13358	0.00172688	0.035907	28S ribosomal protein S2 mitochondrial
LOC100747042	4354	-0.958095	0.305743	-3.13366	0.0017264	0.035907	peroxisomal membrane protein PMP34
LOC100748260	5371.31	-0.729754	0.232984	-3.13221	0.00173497	0.035907	mitochondrial import inner membrane translocase subunit TIM50-C
LOC100749293	2577.19	-0.653555	0.208666	-3.13206	0.00173583	0.035907	uncharacterized LOC100749293
LOC100749952	481.296	-0.572191	0.182535	-3.13469	0.00172034	0.035907	PCI domain-containing protein 2
LOC105681099	11.1704	-2.42594	0.774083	-3.13396	0.00172464	0.035907	uncharacterized LOC105681099
LOC112213461	125.611	1.07715	0.343403	3.1367	0.00170859	0.035907	uncharacterized LOC112213461
LOC100747740	4822.11	-0.69555	0.222191	-3.13041	0.00174564	0.0360306	mitochondrial basic amino acids transporter-like
LOC105681299	3473.33	-0.786639	0.251348	-3.12968	0.00174999	0.0360524	peptidyl-prolyl cis-trans isomerase
LOC100745180	3888.07	-0.6609	0.211357	-3.12694	0.00176638	0.0362739	uncharacterized LOC100745180
LOC100745464	2015.48	1.29665	0.414693	3.12677	0.00176736	0.0362739	apidaecins type 73
LOC100740576	5525.59	-0.671294	0.214855	-3.1244	0.00178168	0.036471	sugar transporter SWEET1
LOC100743430	656.312	-0.623451	0.199563	-3.12408	0.00178362	0.036471	putative ATPase N2B
LOC100746470	4447.29	-0.644033	0.206229	-3.1229	0.00179081	0.0364819	single-stranded DNA-binding protein mitochondrial
LOC100746747	1294.71	0.643807	0.206132	3.12328	0.00178847	0.0364819	protein lethal(2)essential for life
LOC100745841	687.524	-0.555446	0.177925	-3.1218	0.00179752	0.0365506	39S ribosomal protein L13 mitochondrial
LOC100742379	3632.54	0.394868	0.126568	3.11981	0.00180965	0.0365937	eukaryotic translation initiation factor 4E-binding protein Mextli
LOC100745295	567.592	-0.372524	0.119385	-3.12035	0.00180639	0.0365937	actin-related protein 6
LOC117151104	46.0565	-1.50624	0.482672	-3.12063	0.00180467	0.0365937	filaggrin-like
LOC100750126	2955.41	-0.727396	0.233386	-3.11671	0.00182882	0.0369131	tryptophan 23-dioxygenase
LOC100747484	3411.36	-0.735521	0.236053	-3.11591	0.00183379	0.0369276	phosphomannomutase
LOC100748477	378.645	-2.89306	0.928598	-3.11551	0.00183627	0.0369276	uncharacterized LOC100748477
LOC100746724	2770.44	-0.850882	0.273388	-3.11236	0.001856	0.037256	uncharacterized LOC100746724
LOC100745657	175.079	-2.85145	0.916451	-3.1114	0.001862	0.0373081	uncharacterized LOC100745657
LOC100748302	496.55	-0.376531	0.12104	-3.11081	0.00186574	0.0373149	nudC domain-containing protein 1
LOC112212546	14.4103	1.13829	0.365982	3.11024	0.00186934	0.0373187	uncharacterized LOC112212546
LOC100741118	110.723	0.617448	0.198595	3.10909	0.00187666	0.0373966	cGMP-specific 3'5'-cyclic phosphodiesterase
LOC100743461	1715.15	-0.462531	0.148839	-3.1076	0.00188616	0.0375178	glutamyl-tRNA(Gln) amidotransferase subunit B mitochondrial
LOC105680658	12255.6	-0.65869	0.212088	-3.10574	0.00189806	0.037686	mitochondrial pyruvate carrier 4
LOC100742972	3923.92	-0.470168	0.151448	-3.10449	0.00190605	0.0377533	UDP-glucose 4-epimerase
LOC100744236	583.087	-1.69354	0.545631	-3.10381	0.00191045	0.0377533	uncharacterized LOC100744236
LOC100748647	3446.79	-0.335649	0.108148	-3.10361	0.00191178	0.0377533	von Willebrand factor A domain-containing protein 8
LOC100748979	21317.2	-0.57975	0.186855	-3.10267	0.00191785	0.0378052	venom carboxylesterase-6
LOC100745607	950.775	-0.47061	0.151952	-3.09709	0.00195433	0.0384549	THUMP domain-containing protein 1 homolog
LOC100741970	1667.74	-0.347923	0.112412	-3.09507	0.00196766	0.0385788	fatty-acid amide hydrolase 2
LOC100748957	1329.32	-0.711478	0.229852	-3.09537	0.00196568	0.0385788	peroxisomal membrane protein PEX14
LOC100744942	3786.51	-0.609531	0.197011	-3.0939	0.00197545	0.0386624	eukaryotic translation initiation factor 3 subunit E
LOC100740185	663.633	-0.677401	0.219017	-3.09291	0.00198203	0.0387221	F-box only protein 44
LOC100744668	4562.06	-0.770406	0.249254	-3.09084	0.00199589	0.0389233	ester hydrolase C11orf54 homolog
LOC100740708	14376.5	-0.727627	0.235531	-3.0893	0.00200628	0.0390566	facilitated trehalose transporter Tret1
LOC100744515	4696.69	-0.507733	0.164383	-3.08871	0.00201026	0.0390646	4-hydroxybutyrate coenzyme A transferase
LOC100745679	1031.98	-0.528277	0.171197	-3.08579	0.00203014	0.0393228	mitochondrial potassium channel ATP-binding subunit
LOC105681254	252.357	1.12724	0.36531	3.0857	0.00203072	0.0393228	uncharacterized LOC105681254
LOC100740621	751.724	-0.57201	0.185468	-3.08415	0.00204135	0.0393895	translation initiation factor eIF-2B subunit gamma
LOC100748475	6275.37	-0.586677	0.190218	-3.08424	0.00204076	0.0393895	inositol monophosphatase 3
LOC100746986	6433.35	-0.51519	0.16722	-3.0809	0.00206373	0.0395428	D-2-hydroxyglutarate dehydrogenase mitochondrial
LOC100749018	1552.1	-0.769706	0.249705	-3.08246	0.00205295	0.0395428	28S ribosomal protein S14 mitochondrial
LOC117151707	72.1366	0.642611	0.208543	3.08143	0.00206006	0.0395428	uncharacterized LOC117151707
LOC117152528	112.835	0.775703	0.251753	3.0812	0.00206165	0.0395428	uncharacterized LOC117152528
LOC100740471	411.201	1.1191	0.363353	3.07993	0.00207047	0.0396028	uncharacterized LOC100740471
LOC100740138	1521.47	-0.411679	0.133734	-3.07834	0.00208156	0.0397455	uncharacterized LOC100740138
LOC100741537	264.91	-0.426634	0.138733	-3.07521	0.00210353	0.0399562	CCR4-NOT transcription complex subunit 10
LOC100742424	584.558	-0.69234	0.225068	-3.07613	0.00209705	0.0399562	NAD(P)H-hydrate epimerase
LOC100747945	264.191	0.620965	0.201911	3.07544	0.00210192	0.0399562	succinate--CoA ligase [ADP-forming] subunit beta mitochondrial-like
LOC100741544	3787.78	-1.10021	0.35806	-3.0727	0.00212134	0.0400861	2-iminobutanoate/2-iminopropanoate deaminase
LOC100746262	1297.39	-0.506231	0.164727	-3.07314	0.00211816	0.0400861	30S ribosomal protein S11
LOC117151320	9.88839	2.16636	0.704952	3.07307	0.00211872	0.0400861	uncharacterized LOC117151320
LOC117151574	54.2468	0.776837	0.252881	3.07194	0.0021267	0.0401181	uncharacterized LOC117151574
LOC100741972	249.83	-0.593592	0.193284	-3.07109	0.0021328	0.0401641	uncharacterized LOC100741972
LOC105682166	3984.91	-1.13762	0.370659	-3.06918	0.00214645	0.0403518	adenosine deaminase 2-like
LOC117152417	46.5522	-0.725569	0.236523	-3.06765	0.00215753	0.0404906	uncharacterized LOC117152417
LOC100747746	6836.28	-0.789716	0.257533	-3.06646	0.00216606	0.0405813	receptor expression-enhancing protein 5
LOC100749268	4514.03	-0.445063	0.145167	-3.06587	0.00217039	0.0405929	traB domain-containing protein
LOC100740826	1242.36	-0.491264	0.160353	-3.06364	0.0021866	0.0407648	39S ribosomal protein L17 mitochondrial
LOC100744168	978.373	-0.634542	0.207245	-3.06179	0.00220019	0.0407648	cyclin-dependent kinase 2
LOC100744734	6175	-0.910406	0.297396	-3.06126	0.0022041	0.0407648	alcohol dehydrogenase class-3
LOC100744976	2098.71	-0.250478	0.0818518	-3.06014	0.00221232	0.0407648	solute carrier family 25 member 46
LOC100745979	1940.14	-0.688889	0.224989	-3.06187	0.00219956	0.0407648	RPII140-upstream gene protein
LOC100746517	16852.4	-0.521864	0.170569	-3.05954	0.00221677	0.0407648	phosphate carrier protein mitochondrial
LOC100746547	24781.1	-0.619565	0.202464	-3.06013	0.00221243	0.0407648	heat shock 70 kDa protein cognate 5
LOC105681173	104.738	0.767431	0.250688	3.0613	0.00220379	0.0407648	uncharacterized LOC105681173
LOC105682113	641.409	-0.431391	0.140891	-3.06189	0.00219945	0.0407648	solute carrier family 25 member 51
LOC112212468	11.3896	1.59769	0.522129	3.05996	0.00221369	0.0407648	uncharacterized LOC112212468
LOC100744094	1578.69	-0.67704	0.221364	-3.0585	0.00222451	0.0408385	mevalonate kinase
LOC100743516	26.3962	1.12882	0.369288	3.05675	0.00223748	0.0409616	uncharacterized LOC100743516
LOC100745248	282.125	-0.753492	0.246514	-3.05659	0.00223869	0.0409616	mitochondrial transcription rescue factor 1
LOC100746734	1900.64	0.390756	0.127865	3.05599	0.00224316	0.0409751	BMP-binding endothelial regulator protein
LOC100746121	806.901	-0.431358	0.141272	-3.05339	0.00226272	0.0412442	RING finger protein 37
LOC105680282	8.31064	-1.92467	0.630412	-3.05303	0.00226542	0.0412442	mitochondrial import receptor subunit TOM40 homolog 1-like
LOC105680814	46.8187	0.703152	0.230369	3.05229	0.00227106	0.0412783	uncharacterized LOC105680814
LOC100740785	123.649	-0.554558	0.181952	-3.04783	0.00230501	0.0413889	protein-serine O-palmitoleoyltransferase porcupine
LOC100741216	256.949	0.413688	0.135694	3.0487	0.00229836	0.0413889	antichymotrypsin-2
LOC100744403	2262.26	0.340772	0.111797	3.04813	0.00230273	0.0413889	beta-13-galactosyltransferase 5
LOC100746579	951.497	0.41873	0.1374	3.04752	0.00230736	0.0413889	GRB2-associated-binding protein 2
LOC100746844	668.979	-0.64892	0.212867	-3.04848	0.00230004	0.0413889	methionine--tRNA ligase mitochondrial
LOC100748840	2992.08	-0.377115	0.123662	-3.04956	0.00229174	0.0413889	mitochondrial-processing peptidase subunit alpha
LOC100749841	235.215	-2.38306	0.781865	-3.04791	0.00230437	0.0413889	vitamin K-dependent gamma-carboxylase
LOC105680839	420.261	-0.855411	0.280611	-3.04839	0.0023007	0.0413889	uncharacterized LOC105680839
LOC100743729	1704.91	-0.557885	0.1831	-3.04689	0.00231221	0.0414082	39S ribosomal protein L44 mitochondrial
LOC100745579	379.567	-0.534889	0.175633	-3.0455	0.00232291	0.041532	vacuolar protein sorting-associated protein 51 homolog
LOC100749866	58.2749	0.519967	0.170792	3.04444	0.00233113	0.0416111	zinc finger protein 761-like
LOC100741357	704.816	-0.711039	0.233733	-3.0421	0.00234932	0.0416907	pyridoxal kinase
LOC100741717	4720.25	-1.11408	0.366266	-3.04172	0.00235234	0.0416907	electron transfer flavoprotein subunit alpha mitochondrial
LOC100742019	878.01	-0.727727	0.239153	-3.04293	0.00234285	0.0416907	39S ribosomal protein S18a mitochondrial
LOC100742849	4108.11	-0.690774	0.227122	-3.04143	0.00235461	0.0416907	grpE protein homolog mitochondrial
LOC112213207	112.721	-0.99748	0.327873	-3.04228	0.00234793	0.0416907	uncharacterized LOC112213207
LOC100744841	46.6511	0.886603	0.291675	3.03969	0.00236818	0.0418633	homeobox protein rough
LOC100741548	1515.5	-0.665769	0.219185	-3.03747	0.00238571	0.042096	26S proteasome non-ATPase regulatory subunit 6
LOC100743123	753.85	-0.525416	0.173028	-3.03659	0.00239272	0.042096	prostaglandin E synthase 2
LOC100743648	4581.56	-0.776208	0.255661	-3.03609	0.0023967	0.042096	ATP synthase subunit O mitochondrial
LOC105680238	40.9044	1.20121	0.395604	3.0364	0.00239424	0.042096	uncharacterized LOC105680238
LOC100741815	1930.85	-0.360477	0.118758	-3.03539	0.00240225	0.0421004	COP9 signalosome complex subunit 4
LOC100744271	667.347	0.341207	0.112421	3.03509	0.00240464	0.0421004	C-mannosyltransferase dpy-19
LOC100743018	2203.49	-0.846902	0.279165	-3.0337	0.00241573	0.0421867	uncharacterized LOC100743018
LOC100743053	1515.99	-0.74683	0.246193	-3.03351	0.00241727	0.0421867	uncharacterized LOC100743053
LOC100741729	257.41	-0.486089	0.160534	-3.02796	0.00246214	0.0422301	protein asteroid-like
LOC100742682	2859.37	-0.7116	0.234808	-3.03056	0.00244103	0.0422301	pyridoxine-5'-phosphate oxidase
LOC100742766	2973.29	-0.451597	0.149131	-3.02819	0.00246025	0.0422301	polyribonucleotide nucleotidyltransferase 1 mitochondrial
LOC100743378	945.494	0.295125	0.0974645	3.02803	0.00246156	0.0422301	GPI ethanolamine phosphate transferase 1
LOC100743561	658.228	-0.62568	0.206371	-3.03182	0.0024308	0.0422301	nudix hydrolase 8
LOC100743842	1472.91	-0.3412	0.112519	-3.03238	0.00242637	0.0422301	ribosome biogenesis protein BRX1 homolog
LOC100745410	940.963	-0.390945	0.128964	-3.03143	0.00243395	0.0422301	methyltransferase-like protein 17 mitochondrial
LOC100748097	64.534	0.94462	0.311822	3.02936	0.00245072	0.0422301	echinoderm microtubule-associated protein-like CG42247
LOC100748952	783.154	-0.358632	0.118422	-3.02843	0.0024583	0.0422301	p21-activated protein kinase-interacting protein 1-like
LOC100749889	325.782	-0.333333	0.110047	-3.02902	0.00245352	0.0422301	dual specificity protein kinase TTK
LOC105680903	587.024	-0.742388	0.24508	-3.02917	0.0024523	0.0422301	UDP-galactose translocator
LOC100741701	493.923	-0.818792	0.270635	-3.02544	0.0024827	0.0424499	replication factor C subunit 5
LOC100742365	7783.12	-0.673353	0.222546	-3.02567	0.00248079	0.0424499	trypsin-3
LOC100741535	767.511	-0.733857	0.242601	-3.02495	0.00248672	0.0424525	protein cornichon homolog 4
LOC100740666	1320.63	0.359243	0.118862	3.02235	0.00250817	0.0425535	protein SON
LOC100744315	23591.5	-0.873131	0.288771	-3.02361	0.00249777	0.0425535	catalase
LOC100745852	3568.6	0.433711	0.143459	3.02324	0.00250086	0.0425535	probable serine/threonine-protein kinase dyrk1
LOC100746279	1130.5	-0.484242	0.160207	-3.02259	0.00250618	0.0425535	39S ribosomal protein L47 mitochondrial
LOC100742487	8857.86	-0.732547	0.24256	-3.02007	0.00252718	0.0428098	protein l(2)37Cc
LOC100742032	2351.59	0.602714	0.199653	3.01881	0.00253769	0.0429214	E3 ubiquitin-protein ligase SH3RF3
LOC100747210	1936.46	0.614314	0.2037	3.01578	0.00256321	0.0432863	PH-interacting protein
LOC100745573	274.946	-0.574762	0.190741	-3.01331	0.00258416	0.0434393	serine/threonine-protein kinase polo
LOC100747769	1253.08	-0.67344	0.223437	-3.01401	0.00257822	0.0434393	H/ACA ribonucleoprotein complex subunit 1
LOC100750022	790.018	0.36957	0.122635	3.01358	0.00258188	0.0434393	glycerol kinase
LOC100746335	2876.29	-0.867079	0.287885	-3.01189	0.00259626	0.0435758	proteasome subunit alpha type-5
LOC100742948	1263.29	-0.543007	0.18033	-3.01119	0.00260227	0.0436098	adenylyltransferase and sulfurtransferase MOCS3
LOC100740983	538.446	-0.461148	0.153289	-3.00836	0.0026266	0.0438834	uncharacterized LOC100740983
LOC100747978	769.434	-0.396492	0.131794	-3.00843	0.00262605	0.0438834	cell division cycle protein 23 homolog
LOC100746883	935.807	-0.261534	0.0869496	-3.00788	0.00263078	0.0438863	mRNA cap guanine-N7 methyltransferase
LOC105682028	5178.47	-2.50621	0.833518	-3.00679	0.00264021	0.0439768	neuropeptide-like 3
LOC100740323	1652.8	0.336805	0.112063	3.0055	0.00265144	0.0440967	nuclear distribution protein nudE-like 1
LOC105680935	215.816	0.777987	0.25911	3.00254	0.00267737	0.0443933	eukaryotic translation initiation factor 5B-like
LOC105680962	301.545	-0.98079	0.326609	-3.00295	0.00267377	0.0443933	uncharacterized LOC105680962
LOC100748006	1334.41	0.393941	0.13125	3.00146	0.00268692	0.0444844	uncharacterized LOC100748006
LOC100741857	457.537	0.924602	0.308477	2.99731	0.0027237	0.0450252	elongation of very long chain fatty acids protein 6
LOC100740846	443.743	-0.664947	0.221907	-2.99651	0.00273093	0.0450473	mitochondrial ribonuclease P catalytic subunit
LOC100742778	2049.64	-0.678587	0.226548	-2.99533	0.00274147	0.0450473	MICOS complex subunit MIC27
LOC100743140	939.617	-0.749463	0.2502	-2.99546	0.00274034	0.0450473	probable glucosamine 6-phosphate N-acetyltransferase
LOC100749946	5101.08	-0.433014	0.144547	-2.99566	0.00273848	0.0450473	lysine--tRNA ligase
LOC100743067	2223.97	-0.367365	0.122766	-2.99241	0.00276788	0.0454115	probable cytosolic oligopeptidase A
LOC100747041	979.653	-0.566135	0.189219	-2.99196	0.00277192	0.0454115	RNA-binding protein pno1
LOC100745988	884.986	-0.463053	0.154865	-2.99004	0.00278942	0.0456299	digestive organ expansion factor homolog
LOC100749299	4859.05	-2.67864	0.896233	-2.98878	0.00280092	0.0457493	uncharacterized LOC100749299
LOC105681954	932.456	-0.406514	0.136034	-2.98833	0.00280507	0.0457493	vacuolar-sorting protein SNF8
LOC100748825	445.129	0.789314	0.264306	2.98637	0.00282314	0.0459756	synaptotagmin-7
LOC100740091	728.601	-0.647453	0.216994	-2.98374	0.00284749	0.0462073	ER membrane protein complex subunit 4
LOC100743812	2425.83	-0.535956	0.179647	-2.98338	0.00285087	0.0462073	prefoldin subunit 3
LOC100746573	730.98	-0.475671	0.15946	-2.98302	0.00285423	0.0462073	pseudouridine-metabolizing bifunctional protein C1861.05
LOC100750168	653.268	-0.646635	0.216772	-2.98302	0.0028542	0.0462073	28S ribosomal protein S33 mitochondrial
LOC100746942	1484.2	-0.494109	0.16569	-2.98213	0.00286249	0.0462727	protein phosphatase methylesterase 1
LOC100749354	2287.21	0.661756	0.221951	2.98154	0.00286806	0.0462944	uncharacterized LOC100749354
LOC100745961	628.154	-0.758576	0.25455	-2.98007	0.00288182	0.0464481	39S ribosomal protein L52 mitochondrial
LOC112212256	21.0314	1.43133	0.480556	2.97849	0.00289669	0.0466193	uncharacterized LOC112212256
LOC100746804	427.177	-0.630404	0.211827	-2.97604	0.00292	0.0468755	DNA-directed RNA polymerase III subunit RPC9
LOC100750181	19.7539	0.890903	0.299371	2.97591	0.00292116	0.0468755	uncharacterized LOC100750181
LOC100743889	820.024	0.368708	0.123952	2.9746	0.0029337	0.0470078	EGF domain-specific O-linked N-acetylglucosamine transferase
LOC100749008	117442	-1.02722	0.345395	-2.97405	0.00293901	0.0470241	methanethiol oxidase
LOC100740014	1419.46	-0.513054	0.172582	-2.9728	0.00295092	0.0470879	inositol-tetrakisphosphate 1-kinase-like
LOC100742560	1007.19	0.477174	0.160541	2.97229	0.00295588	0.0470879	dorsal-ventral patterning protein Sog
LOC100744961	1457.51	-0.664754	0.223622	-2.97267	0.00295217	0.0470879	kynurenine formamidase
LOC105680918	3359.54	-0.511396	0.172242	-2.96906	0.00298716	0.047517	V-type proton ATPase subunit d
LOC100745318	1095.62	-0.436066	0.146936	-2.96772	0.00300021	0.0475865	poly(A) RNA polymerase mitochondrial
LOC100748303	3701.96	0.448981	0.151283	2.96782	0.0029992	0.0475865	uncharacterized LOC100748303
LOC100740154	219.442	-1.02269	0.344754	-2.96644	0.00301271	0.0476468	dolichyl-diphosphooligosaccharide--protein glycosyltransferase subunit 4
LOC100743580	1475.69	0.33404	0.112604	2.9665	0.00301206	0.0476468	DNA excision repair protein ERCC-6
LOC100750033	396.533	-1.35709	0.457767	-2.96458	0.00303097	0.0477977	uncharacterized LOC100750033
LOC117151224	43.5017	0.726725	0.245113	2.96486	0.00302821	0.0477977	uncharacterized LOC117151224
LOC100741039	839.498	-0.596161	0.201309	-2.96142	0.00306222	0.0478541	28S ribosomal protein S35 mitochondrial
LOC100741052	467.291	-0.67543	0.227979	-2.96269	0.00304968	0.0478541	UPF0235 protein C15orf40 homolog
LOC100741765	1654.32	-0.617202	0.208517	-2.95996	0.00307675	0.0478541	mannose-P-dolichol utilization defect 1 protein homolog
LOC100744204	809.896	0.383824	0.129642	2.96065	0.00306992	0.0478541	uncharacterized LOC100744204
LOC100744687	162.059	0.60063	0.202847	2.961	0.00306639	0.0478541	arrestin domain-containing protein 3-like
LOC100746128	2543.19	-0.536822	0.181292	-2.9611	0.00306547	0.0478541	ubiquitin carboxyl-terminal hydrolase isozyme L5
LOC100747092	3318.25	0.420198	0.141927	2.96066	0.00306976	0.0478541	RNA-binding protein 39
LOC100749220	2074.25	-0.50915	0.171843	-2.96288	0.00304777	0.0478541	39S ribosomal protein L16 mitochondrial
LOC100749347	2186.14	-0.522417	0.176424	-2.96115	0.00306494	0.0478541	NADH-ubiquinone oxidoreductase subunit 9
LOC105680986	709.624	-2.10585	0.711481	-2.95982	0.00307821	0.0478541	facilitated trehalose transporter Tret1-like
LOC100746846	2514.99	-0.534925	0.180813	-2.95844	0.00309196	0.0479319	ubiquitin thioesterase OTU1
LOC100747993	1802.24	-0.441829	0.14934	-2.95855	0.00309088	0.0479319	cytoplasmic tRNA 2-thiolation protein 1
LOC112212058	98.603	0.610142	0.206278	2.95787	0.00309775	0.0479539	uncharacterized LOC112212058
LOC100746681	1732.33	-0.761905	0.257766	-2.9558	0.00311861	0.0481553	protein dj-1beta
LOC100748540	71.0287	0.850467	0.287738	2.95571	0.00311955	0.0481553	X-linked retinitis pigmentosa GTPase regulator
LOC100740097	635.18	-0.33912	0.114854	-2.95262	0.00315091	0.0482318	DNA polymerase zeta catalytic subunit
LOC100741170	2622.16	-0.329667	0.111616	-2.95359	0.00314101	0.0482318	probable proline--tRNA ligase mitochondrial
LOC100742743	52.8629	1.75225	0.593393	2.95293	0.00314775	0.0482318	uncharacterized LOC100742743
LOC100745608	79.8532	-2.33125	0.789435	-2.95306	0.0031464	0.0482318	cyclin-dependent kinase inhibitor 1C-like
LOC100746245	630.541	-0.39527	0.133775	-2.95474	0.0031293	0.0482318	peptide chain release factor 1
LOC100748729	486.465	-0.595582	0.201635	-2.95377	0.00313918	0.0482318	myeloid differentiation primary response protein MyD88
LOC100746308	992.732	-0.615293	0.208431	-2.95202	0.00315701	0.0482565	transmembrane protein 203
LOC105680550	3027.24	0.166565	0.0564322	2.9516	0.00316133	0.0482565	transmembrane protein 184B
LOC100742903	123.821	-0.880001	0.298354	-2.94952	0.00318264	0.0485143	nuclear envelope phosphatase-regulatory subunit 1
LOC100747748	830.042	-0.845577	0.28674	-2.94893	0.00318877	0.0485402	ribose-5-phosphate isomerase
LOC100740369	435.712	0.709332	0.240831	2.94535	0.00322586	0.0489687	netrin receptor UNC5C
LOC100743910	10188.2	-0.624396	0.211992	-2.94538	0.00322559	0.0489687	ras-related protein Rab-1A
LOC100749938	1313.02	-0.688228	0.233837	-2.9432	0.0032484	0.0492427	protein N-terminal glutamine amidohydrolase
LOC100744105	3807.89	-0.320326	0.108854	-2.9427	0.00325359	0.0492533	39S ribosomal protein L3 mitochondrial
LOC100748967	279.776	-0.643938	0.218941	-2.94115	0.00326999	0.0494332	alanine--glyoxylate aminotransferase 2 mitochondrial
LOC100744473	760.439	-3.48675	1.186	-2.93992	0.00328297	0.049561	uncharacterized LOC100744473
LOC100740172	232.057	-1.69269	0.576208	-2.93764	0.00330722	0.0495857	uncharacterized LOC100740172
LOC100741469	602.462	-0.714192	0.243024	-2.93877	0.00329517	0.0495857	ubiquitin-like protein 7
LOC100743005	1586.66	-0.843437	0.287054	-2.93826	0.00330065	0.0495857	clavesin-1
LOC100746374	501.762	0.867714	0.295234	2.93908	0.00329192	0.0495857	GTP-binding protein RAD
LOC117152128	8.19751	1.25184	0.426127	2.93771	0.0033065	0.0495857	uncharacterized LOC117152128
LOC100744324	430.543	-0.369791	0.125901	-2.93715	0.00331247	0.0495966	condensin complex subunit 2-like

## Sheet: BimpNosImid
DESeq2 results from B. impatienscolonies (control vs. Nos. + Imid. treatment comparison)
	baseMean	log2FoldChange	lfcSE	stat	pvalue	padj	Annotation
LOC100746795	19450	-3.4208	0.46192	-7.40562	1.30539e-13	1.48606e-09	uncharacterized LOC100746795
LOC105680379	2705.28	-7.26773	1.01962	-7.12788	1.01926e-12	5.80162e-09	mediator of RNA polymerase II transcription subunit 15-like
LOC100741500	377380	-9.60439	1.41588	-6.78332	1.17449e-11	4.45679e-08	allergen Cr-PI-like
LOC100743877	29970.6	-5.66005	0.850327	-6.65632	2.80772e-11	7.99077e-08	zinc carboxypeptidase
LOC100745470	99.7647	-3.56068	0.546883	-6.51086	7.47223e-11	1.41773e-07	CB1 cannabinoid receptor-interacting protein 1-like
LOC100748940	83.471	-3.57626	0.549061	-6.51341	7.34618e-11	1.41773e-07	uncharacterized LOC100748940
LOC105681326	3053.62	-9.57515	1.51092	-6.33729	2.33843e-10	3.80296e-07	chymotrypsin inhibitor-like
LOC100746761	4158.37	-5.79811	0.929168	-6.24011	4.37262e-10	6.22223e-07	uncharacterized LOC100746761
LOC100745982	3494.91	-2.68122	0.431709	-6.21071	5.27446e-10	6.46686e-07	endocuticle structural glycoprotein SgAbd-4-like
LOC117151138	1290.67	-2.35002	0.379094	-6.19905	5.68066e-10	6.46686e-07	cytochrome P450 9e2-like
LOC100750022	860.462	0.532689	0.086785	6.13804	8.35474e-10	8.6464e-07	glycerol kinase
LOC100748201	813.281	-5.96343	0.986235	-6.04667	1.4787e-09	1.29489e-06	probable H/ACA ribonucleoprotein complex subunit 1
LOC100748471	60.5766	2.4419	0.403708	6.04869	1.46024e-09	1.29489e-06	uncharacterized LOC100748471
LOC100742362	3386.5	-6.83594	1.15102	-5.939	2.86762e-09	2.33178e-06	uncharacterized LOC100742362
LOC100745774	2037.56	-5.03997	0.882962	-5.70803	1.14293e-08	8.67404e-06	larval cuticle protein A2B-like
LOC100745367	15971.4	-7.24427	1.2875	-5.62661	1.83783e-08	1.30761e-05	uncharacterized LOC100745367
LOC100747047	10796.9	-4.73262	0.845365	-5.59832	2.16438e-08	1.44937e-05	cuticle protein 16.5-like
LOC100740593	6883.64	-3.85469	0.693273	-5.56013	2.69568e-08	1.70487e-05	uncharacterized LOC100740593
LOC100747755	3467.74	-1.08101	0.198241	-5.45301	4.95245e-08	2.9673e-05	medium-chain acyl-CoA ligase ACSF2 mitochondrial
LOC100741316	979.711	-5.76485	1.06168	-5.42995	5.63696e-08	3.08557e-05	collagen alpha-1(III) chain-like
LOC105680333	2798.9	-0.927951	0.170949	-5.42822	5.69194e-08	3.08557e-05	3-hydroxyisobutyryl-CoA hydrolase mitochondrial
LOC100744632	14269.8	-4.5417	0.841819	-5.39511	6.84831e-08	3.54369e-05	cuticle protein 38
LOC100742519	27311	-1.19207	0.222472	-5.3583	8.40102e-08	4.15814e-05	FK506-binding protein 2
LOC100744111	34634.8	-2.0248	0.378998	-5.34252	9.16641e-08	4.34793e-05	digestive cysteine proteinase 1
LOC100744000	310.876	1.43976	0.270311	5.3263	1.00233e-07	4.5642e-05	uncharacterized LOC100744000
LOC100748784	3573.68	-1.04262	0.19624	-5.31297	1.07852e-07	4.72226e-05	complex I assembly factor ACAD9 mitochondrial
LOC100741540	603.084	1.00008	0.188753	5.29836	1.16849e-07	4.9267e-05	coiled-coil domain-containing protein 170
LOC105681063	8849.88	1.33747	0.252798	5.29066	1.21876e-07	4.95511e-05	uncharacterized LOC105681063
LOC100748734	1693.4	3.21119	0.60956	5.26805	1.37879e-07	5.41246e-05	kunitz-type serine protease inhibitor Bt-KTI-like
LOC100742240	2787.31	-7.80389	1.48419	-5.25801	1.45624e-07	5.52595e-05	uncharacterized LOC100742240
LOC100748810	18705	-1.02777	0.200748	-5.11968	3.06055e-07	0.000106605	isocitrate dehydrogenase [NADP] cytoplasmic
LOC105680613	241.264	-3.81302	0.743366	-5.12939	2.90676e-07	0.000106605	skin secretory protein xP2-like
LOC117151574	65.3939	1.24671	0.243601	5.11786	3.09026e-07	0.000106605	uncharacterized LOC117151574
LOC100744762	63745	-3.99982	0.784335	-5.09963	3.40314e-07	0.00011312	uncharacterized LOC100744762
LOC105680716	451.213	1.05207	0.206469	5.09552	3.47787e-07	0.00011312	uncharacterized LOC105680716
LOC100745978	3982.52	-0.929213	0.182941	-5.07931	3.78811e-07	0.000119789	FGGY carbohydrate kinase domain-containing protein
LOC100746741	32026.7	-2.74459	0.541224	-5.07108	3.95559e-07	0.000121704	carboxypeptidase B
LOC100749317	2434.02	-0.800807	0.158098	-5.06526	4.07848e-07	0.000122183	farnesyl pyrophosphate synthase
LOC100742319	2616.31	-3.37597	0.667866	-5.05487	4.30695e-07	0.000122726	pollen-specific leucine-rich repeat extensin-like protein 4
LOC117151721	108.432	1.15885	0.229265	5.05463	4.31223e-07	0.000122726	uncharacterized LOC117151721
LOC112212828	365.401	1.02168	0.202371	5.04855	4.45169e-07	0.000123605	uncharacterized LOC112212828
LOC105681061	43530.8	1.31196	0.260373	5.03876	4.68564e-07	0.000127003	uncharacterized LOC105681061
LOC100749926	29.4026	-2.8455	0.56846	-5.00564	5.5678e-07	0.000147404	histone H2B-like
LOC100744995	6813.47	-5.00232	1.00465	-4.97917	6.38585e-07	0.000165219	mucin-5AC
LOC100749267	5953.68	-0.482001	0.0970756	-4.96521	6.86273e-07	0.000173612	alpha-N-acetylgalactosaminidase
LOC100748683	3037.63	-0.798349	0.161134	-4.95458	7.2486e-07	0.000179387	aspartate aminotransferase mitochondrial
LOC100742377	1928.95	-0.62043	0.1257	-4.93581	7.98202e-07	0.000193335	stAR-related lipid transfer protein 7 mitochondrial
LOC100748477	345.131	-5.1938	1.05634	-4.91679	8.7974e-07	0.000208645	uncharacterized LOC100748477
LOC100742972	3895.79	-0.461643	0.0944549	-4.88744	1.02156e-06	0.00023414	UDP-glucose 4-epimerase
LOC100744580	82.9921	-2.20096	0.45045	-4.88613	1.02837e-06	0.00023414	histone H2A-like
LOC100741789	684.551	0.985898	0.201963	4.88158	1.05239e-06	0.00023491	intraflagellar transport protein 81 homolog
LOC105681488	444.97	-1.07048	0.220362	-4.85781	1.18694e-06	0.000259849	methyltransferase N6AMT1
LOC100742346	152615	-1.90927	0.394293	-4.84226	1.28374e-06	0.000275737	lysosomal aspartic protease
LOC100741229	4922.5	-0.945291	0.196259	-4.81655	1.46061e-06	0.00030269	heat shock protein 75 kDa mitochondrial
LOC100749917	2739.05	0.632715	0.131369	4.81631	1.4624e-06	0.00030269	uncharacterized LOC100749917
LOC100741787	2263.3	-0.480884	0.0999432	-4.81157	1.49747e-06	0.000304415	protein catecholamines up
LOC100748398	962.64	1.15879	0.241071	4.80684	1.53338e-06	0.000306246	protein asteroid-like
LOC100740633	73.6448	0.913025	0.191014	4.77989	1.7539e-06	0.000336975	uncharacterized LOC100740633
LOC100741844	2847.81	-0.965438	0.202344	-4.77126	1.83075e-06	0.000336975	serine hydroxymethyltransferase cytosolic
LOC100743427	1366.41	0.526155	0.110022	4.78229	1.73307e-06	0.000336975	protein phosphatase 1 regulatory subunit 16A
LOC100747451	20343.6	0.667752	0.139911	4.77269	1.81781e-06	0.000336975	uncharacterized LOC100747451
LOC105681845	32819.9	-0.889379	0.186423	-4.77077	1.83525e-06	0.000336975	chitin-binding domain protein cbd-1-like
LOC100749872	2402.19	-0.816097	0.171326	-4.76342	1.90336e-06	0.000343935	multifunctional protein ADE2
LOC100741527	5485.68	-3.89117	0.81866	-4.7531	2.00324e-06	0.000350504	retinoid-inducible serine carboxypeptidase-like
LOC100745651	16393	-5.05814	1.06483	-4.75021	2.03209e-06	0.000350504	SWI/SNF chromatin-remodeling complex subunit SNF5-like
LOC100746854	21520.8	-0.506956	0.106661	-4.75299	2.00431e-06	0.000350504	elongation factor Tu mitochondrial
LOC100745134	2492.94	-0.839656	0.177847	-4.72122	2.34435e-06	0.000386785	trifunctional purine biosynthetic protein adenosine-3
LOC100745726	4462.92	-1.51671	0.320954	-4.72561	2.2942e-06	0.000386785	uncharacterized LOC100745726
LOC100749292	124.841	-2.15196	0.455531	-4.72407	2.31168e-06	0.000386785	N66 matrix protein
LOC100740491	18188.2	-1.27796	0.272223	-4.69453	2.67221e-06	0.000434578	D-altritol 5-dehydrogenase
LOC100745920	972.446	-3.25127	0.693622	-4.68738	2.76727e-06	0.000443698	carboxypeptidase B-like
LOC100746163	125111	-3.32216	0.710514	-4.67571	2.92934e-06	0.000463162	transmembrane protease serine 9-like
LOC100743673	302.559	1.43207	0.306477	4.6727	2.97259e-06	0.000463561	neuronal acetylcholine receptor subunit alpha-10-like
LOC105681173	126.164	1.12638	0.241228	4.66935	3.02154e-06	0.000464827	uncharacterized LOC105681173
LOC100743659	46.0233	-1.26949	0.272139	-4.66487	3.08809e-06	0.000468731	laccase-1
LOC100750120	6074.2	-0.827131	0.177772	-4.65275	3.27531e-06	0.000490607	NADH dehydrogenase [ubiquinone] 1 alpha subcomplex subunit 10 mitochondrial
LOC105682114	1177.93	-1.35319	0.291259	-4.64602	3.38392e-06	0.000500293	uncharacterized LOC105682114
LOC100744283	6449.35	-1.08157	0.233154	-4.63887	3.50312e-06	0.000511276	kynurenine--oxoglutarate transaminase 3
LOC100746054	1957.54	0.939511	0.202991	4.62833	3.68628e-06	0.000531198	protein eiger
LOC105681287	145.497	-3.26483	0.706283	-4.62255	3.7906e-06	0.000532744	extensin
LOC105682166	4594.91	-1.80454	0.390338	-4.62301	3.7822e-06	0.000532744	adenosine deaminase 2-like
LOC100742669	572.769	-0.824194	0.178595	-4.61487	3.93336e-06	0.000546065	mitochondrial ornithine transporter 1
LOC100748407	432.477	0.863937	0.187611	4.60493	4.12614e-06	0.000565927	piggyBac transposable element-derived protein 4-like
LOC100741063	94.195	0.846346	0.184498	4.58728	4.49048e-06	0.000608567	adenylate cyclase type 10
LOC100745274	2565.03	-0.750471	0.16393	-4.57799	4.69466e-06	0.000628753	facilitated trehalose transporter Tret1
LOC100743216	1624.05	-0.94328	0.206227	-4.574	4.785e-06	0.0006334	protein PTCD3 homolog mitochondrial
LOC100744115	479.508	-7.1336	1.56682	-4.55292	5.29061e-06	0.000682874	uncharacterized LOC100744115
LOC100750033	306.64	-1.99517	0.4384	-4.55102	5.3387e-06	0.000682874	uncharacterized LOC100750033
LOC117151102	475.147	0.492783	0.108273	4.5513	5.33143e-06	0.000682874	jerky protein homolog-like
LOC100746216	46.8628	1.42259	0.31431	4.52607	6.00919e-06	0.00075468	TRAF3-interacting protein 1
LOC112213096	89.6706	1.10451	0.244078	4.52524	6.03267e-06	0.00075468	uncharacterized LOC112213096
LOC100740541	71.8341	-1.0969	0.24277	-4.51827	6.23467e-06	0.000768189	uncharacterized LOC100740541
LOC100744593	34475	-1.32603	0.293571	-4.51688	6.27561e-06	0.000768189	alpha-amylase
LOC100746003	8563.73	-0.854055	0.189595	-4.50463	6.64876e-06	0.000788432	mitochondrial enolase superfamily member 1
LOC100747855	2869.83	-0.749753	0.166433	-4.50484	6.64233e-06	0.000788432	dipeptidyl peptidase 3
LOC105680848	2180.72	0.696197	0.154429	4.50821	6.53766e-06	0.000788432	insulin-like growth factor I juvenile form
LOC100740174	327.846	-0.76604	0.170168	-4.50167	6.74203e-06	0.00079125	peptidyl-prolyl cis-trans isomerase H
LOC100742712	1070.68	-2.58873	0.577679	-4.48126	7.42049e-06	0.00086035	uncharacterized LOC100742712
LOC100749706	5129.95	-0.519062	0.115875	-4.4795	7.48196e-06	0.00086035	gephyrin
LOC100746810	91.2908	1.16615	0.260634	4.4743	7.66608e-06	0.000872707	uncharacterized LOC100746810
LOC100747882	15598.3	-4.54203	1.01796	-4.4619	8.1236e-06	0.000915634	uncharacterized LOC100747882
LOC100749289	6715.81	-0.710794	0.159998	-4.44252	8.89101e-06	0.000992306	kynurenine/alpha-aminoadipate aminotransferase mitochondrial
LOC100746410	851.659	0.554909	0.125111	4.43533	9.19334e-06	0.00101609	probable protein S-acyltransferase 23
LOC100740000	4078.92	-0.571852	0.129038	-4.43165	9.35136e-06	0.00102361	paraplegin
LOC100747671	7345.96	-0.718131	0.16239	-4.42226	9.76724e-06	0.00104786	very long-chain specific acyl-CoA dehydrogenase mitochondrial
LOC100749592	3266.49	-1.55474	0.351715	-4.42046	9.84896e-06	0.00104786	protein obstructor-E-like
LOC105681062	420.524	0.973857	0.220262	4.42135	9.80853e-06	0.00104786	uncharacterized LOC105681062
LOC100741594	2168.5	-1.00806	0.228425	-4.41307	1.01913e-05	0.00107424	isovaleryl-CoA dehydrogenase mitochondrial
LOC100744749	2593.25	-3.56043	0.810041	-4.39537	1.10585e-05	0.00115496	uncharacterized LOC100744749
LOC100743400	965.56	0.610202	0.139083	4.38731	1.1476e-05	0.00117292	probable basic-leucine zipper transcription factor Q
LOC100747900	2080.48	0.314461	0.0716948	4.38611	1.15396e-05	0.00117292	uncharacterized LOC100747900
LOC105680380	440.21	-3.2072	0.730581	-4.38994	1.13383e-05	0.00117292	uncharacterized LOC105680380
LOC100742774	5484.02	0.898049	0.20499	4.38095	1.18165e-05	0.00117999	CBP80/20-dependent translation initiation factor
LOC117151683	37.0744	1.20036	0.273922	4.38212	1.1753e-05	0.00117999	uncharacterized LOC117151683
LOC100740272	2440.1	-0.612634	0.139927	-4.37822	1.1965e-05	0.00118443	coatomer subunit zeta-1
LOC117151566	555.693	1.26255	0.288694	4.3733	1.22384e-05	0.00120105	uncharacterized LOC117151566
LOC100743679	23573.8	-0.594803	0.136297	-4.36403	1.2769e-05	0.00124241	cytosolic non-specific dipeptidase
LOC100744119	26906.2	-0.555662	0.127394	-4.36177	1.29014e-05	0.00124466	peroxiredoxin-5 mitochondrial
LOC100748996	34552.5	-0.825006	0.189739	-4.34811	1.37318e-05	0.00131364	ATP synthase subunit alpha mitochondrial
LOC100747682	960.732	-0.768704	0.176884	-4.3458	1.38766e-05	0.00131643	protein ABHD11
LOC100744395	1255.75	-0.411985	0.0950907	-4.33254	1.47397e-05	0.0013642	N-acetylglucosamine-6-phosphate deacetylase
LOC105680319	230.449	0.647755	0.149497	4.3329	1.4716e-05	0.0013642	tubulin alpha chain-like
LOC105681896	120.874	-11.3001	2.60673	-4.33498	1.45772e-05	0.0013642	uncharacterized LOC105681896
LOC100740151	274.829	-2.00074	0.462765	-4.32343	1.5362e-05	0.00139943	histone H2B
LOC100746130	11770.6	-0.610269	0.141156	-4.32337	1.53662e-05	0.00139943	probable enoyl-CoA hydratase mitochondrial
LOC100744706	27274.9	-1.7502	0.405422	-4.31699	1.58172e-05	0.00141013	lipase 3
LOC105681336	24.8004	-3.2056	0.742646	-4.31646	1.58553e-05	0.00141013	golgin subfamily A member 6-like protein 22
LOC117152484	36.6033	0.960104	0.222271	4.31951	1.56374e-05	0.00141013	uncharacterized LOC117152484
LOC100745058	827.585	-0.759717	0.176204	-4.31158	1.62096e-05	0.00141946	aarF domain-containing protein kinase 1
LOC105682102	112.928	0.610086	0.14148	4.31216	1.61668e-05	0.00141946	uncharacterized LOC105682102
LOC100749544	28790.8	-1.33965	0.311016	-4.30735	1.65224e-05	0.00142493	sodium/calcium exchanger regulatory protein 1
LOC105680864	1985.29	0.916615	0.212761	4.3082	1.64589e-05	0.00142493	ceramide phosphoethanolamine synthase
LOC100745507	120105	-1.01066	0.234822	-4.30396	1.67771e-05	0.00143602	chymotrypsin-1
LOC100746776	1671.26	-0.462779	0.107728	-4.29581	1.74059e-05	0.00144634	sorting nexin-6
LOC100747230	330491	-0.973455	0.226537	-4.2971	1.73043e-05	0.00144634	uncharacterized LOC100747230
LOC112214112	9.44474	-3.72771	0.86696	-4.29975	1.70992e-05	0.00144634	uncharacterized LOC112214112
LOC117151327	183.296	-3.59491	0.836542	-4.29735	1.72853e-05	0.00144634	keratin type II cytoskeletal 1-like
LOC100742851	35579.2	-2.58232	0.601812	-4.29091	1.77946e-05	0.00146793	chymotrypsin-1
LOC112213002	1457.26	1.02938	0.240033	4.28849	1.7989e-05	0.00147329	uncharacterized LOC112213002
LOC100745031	859.422	0.513989	0.120012	4.28281	1.84552e-05	0.00150067	uncharacterized LOC100745031
LOC100748578	548.613	-2.47612	0.578784	-4.27814	1.88461e-05	0.00152159	uncharacterized LOC100748578
LOC100746573	696.711	-0.751721	0.175791	-4.27621	1.90101e-05	0.00152402	pseudouridine-metabolizing bifunctional protein C1861.05
LOC100744810	4474.25	-1.07293	0.251295	-4.2696	1.95824e-05	0.00155892	D-3-phosphoglycerate dehydrogenase
LOC100742655	5657.37	-0.34106	0.0799465	-4.2661	1.98923e-05	0.00156201	ribosomal protein S6 kinase beta-1
LOC100746780	1179.19	-1.07681	0.252413	-4.26606	1.98956e-05	0.00156201	uncharacterized LOC100746780
LOC100741250	12711.1	-0.949686	0.222774	-4.263	2.01697e-05	0.00156559	putative aminopeptidase-2
LOC100744945	1216.17	-0.817167	0.191711	-4.26249	2.02163e-05	0.00156559	protein SCO2 homolog mitochondrial
LOC100741303	5652.84	0.605187	0.142261	4.25405	2.09936e-05	0.00161253	J domain-containing protein DDB_G0295729
LOC100746781	432.956	0.798582	0.187775	4.25286	2.11056e-05	0.00161253	rootletin
LOC100743817	37737	-1.05554	0.24849	-4.24782	2.15859e-05	0.00162738	lysosomal alpha-mannosidase
LOC100749999	10934.2	-0.867617	0.204231	-4.24821	2.15484e-05	0.00162738	long-chain-fatty-acid--CoA ligase 3
LOC100744668	3490.66	-0.70297	0.165711	-4.24216	2.21383e-05	0.00165804	ester hydrolase C11orf54 homolog
LOC100741780	5365.04	0.748633	0.176613	4.23883	2.24683e-05	0.00167176	Krueppel-like factor 10
LOC100740734	1022.39	0.916825	0.216577	4.23326	2.30325e-05	0.00169163	alpha-16-mannosyl-glycoprotein 2-beta-N-acetylglucosaminyltransferase
LOC112211995	107.598	1.08092	0.255318	4.23364	2.2994e-05	0.00169163	uncharacterized LOC112211995
LOC100747448	630.962	0.643176	0.152017	4.23094	2.32717e-05	0.00169823	cyclin-dependent kinase-like 4
LOC100741095	3063.2	-1.75272	0.415314	-4.22023	2.4405e-05	0.00170471	carboxypeptidase Q
LOC100741897	9047.94	-0.794329	0.187847	-4.22859	2.35162e-05	0.00170471	trifunctional enzyme subunit alpha mitochondrial
LOC100742141	2420.97	-0.476526	0.11286	-4.22226	2.41864e-05	0.00170471	serine palmitoyltransferase 1
LOC100745531	350.925	-2.68483	0.636186	-4.2202	2.44086e-05	0.00170471	probable cytochrome P450 303a1
LOC100746259	20591	-0.752897	0.178209	-4.22479	2.3916e-05	0.00170471	juvenile hormone epoxide hydrolase 1
LOC105681215	696.364	-3.30577	0.783319	-4.22022	2.44069e-05	0.00170471	cysteine-rich venom protein 1-like
LOC117152535	340.503	0.846008	0.200353	4.22258	2.41524e-05	0.00170471	piggyBac transposable element-derived protein 4-like
LOC100746261	1124.38	0.650086	0.154192	4.21609	2.4857e-05	0.00172544	uncharacterized LOC100746261
LOC100744845	278.375	0.637803	0.15145	4.2113	2.53905e-05	0.00175179	transmembrane protein 42
LOC117151652	139.583	1.26925	0.301765	4.20608	2.5984e-05	0.00178194	uncharacterized LOC117151652
LOC100744032	3287.55	0.629951	0.149866	4.20342	2.62909e-05	0.00179219	kinesin-like protein KIF21A
LOC100743791	18688.3	-1.04487	0.248801	-4.19962	2.67365e-05	0.00181171	alanine aminotransferase 1
LOC100740439	757.212	-0.642098	0.153089	-4.19429	2.73733e-05	0.00184389	oxygen-dependent coproporphyrinogen-III oxidase
LOC100744400	1321.8	-4.59391	1.09794	-4.18413	2.86264e-05	0.00191696	probable H/ACA ribonucleoprotein complex subunit 1
LOC100742622	13484.6	-1.52637	0.365712	-4.17369	2.99711e-05	0.00199527	ornithine aminotransferase mitochondrial
LOC100741099	143.877	-3.05301	0.732634	-4.16717	3.08402e-05	0.00204119	BCL-6 corepressor-like protein 1
LOC100743698	8519.88	-0.751336	0.181177	-4.14697	3.36906e-05	0.0022059	ATP synthase subunit gamma mitochondrial
LOC100747416	61.3145	-1.31564	0.317278	-4.14665	3.37376e-05	0.0022059	flightin
LOC105680464	76.0808	0.665849	0.16062	4.14548	3.391e-05	0.0022059	uncharacterized LOC105680464
LOC100746878	1117.07	-3.19131	0.770102	-4.14401	3.41284e-05	0.00220749	translation initiation factor IF-2-like
LOC100742730	235.921	-3.9384	0.95167	-4.13841	3.49726e-05	0.00224931	uncharacterized LOC100742730
LOC100740608	1393.5	1.29492	0.31416	4.12186	3.7583e-05	0.00226753	dopamine N-acetyltransferase
LOC100742415	798.561	-0.519786	0.125721	-4.13445	3.55809e-05	0.00226753	calcium release-activated calcium channel protein 1
LOC100743056	1631.14	-0.521327	0.126346	-4.12619	3.68825e-05	0.00226753	acyl-CoA:lysophosphatidylglycerol acyltransferase 1
LOC100744112	846.351	-0.529879	0.128565	-4.12147	3.7646e-05	0.00226753	deoxyhypusine hydroxylase
LOC100744703	4219.67	-0.746417	0.180768	-4.12914	3.6412e-05	0.00226753	protein stunted
LOC100745553	1288.84	-0.621734	0.15074	-4.12455	3.71467e-05	0.00226753	hydroxylysine kinase
LOC100746271	1288.37	0.43387	0.105244	4.12253	3.74726e-05	0.00226753	quinone oxidoreductase-like protein 2
LOC100748687	695.821	1.55555	0.376332	4.13344	3.5737e-05	0.00226753	uncharacterized LOC100748687
LOC100749418	1527.85	-0.797429	0.193459	-4.12195	3.75672e-05	0.00226753	FAST kinase domain-containing protein 4
LOC100749967	2941.68	-0.872364	0.211415	-4.12631	3.68632e-05	0.00226753	aminopeptidase N-like
LOC105681197	1822.08	-0.476343	0.115382	-4.12841	3.65285e-05	0.00226753	venom acid phosphatase Acph-1
LOC112211992	325.784	0.595131	0.144351	4.1228	3.74293e-05	0.00226753	glutathione S-transferase 1-1
LOC117151169	71.796	-2.39457	0.583954	-4.10062	4.12044e-05	0.00246879	uncharacterized LOC117151169
LOC100745188	313.783	-2.59921	0.634588	-4.09589	4.20546e-05	0.00250654	transcription factor SPT20 homolog
LOC100747927	482.04	-1.80268	0.440485	-4.0925	4.26746e-05	0.00253025	cuticle protein 19-like
LOC117152079	14.3456	1.34847	0.329993	4.08635	4.38213e-05	0.00258477	uncharacterized LOC117152079
LOC100742260	2783.64	-0.421646	0.103246	-4.08388	4.42895e-05	0.00259892	alanine--tRNA ligase cytoplasmic
LOC100744622	18863.8	-1.45676	0.356976	-4.08083	4.48742e-05	0.00261973	cytochrome P450 6k1-like
LOC100747086	23224.4	-1.17834	0.288857	-4.07934	4.51647e-05	0.00262324	malate dehydrogenase mitochondrial
LOC100747821	3188.94	-0.560934	0.137737	-4.07251	4.65088e-05	0.0026876	acylamino-acid-releasing enzyme-like
LOC100746353	1994.1	-0.612455	0.150434	-4.07124	4.67635e-05	0.00268866	2-acylglycerol O-acyltransferase 1
LOC100743193	11065.4	-0.63596	0.156292	-4.06904	4.72071e-05	0.00270053	solute carrier family 2 facilitated glucose transporter member 1
LOC100741831	1722.67	-1.88402	0.463294	-4.06657	4.77111e-05	0.00270563	mucin-19
LOC100747948	831.662	-0.935759	0.230127	-4.06627	4.77715e-05	0.00270563	vesicular glutamate transporter 1
LOC100742179	183.354	1.00376	0.247459	4.05625	4.98663e-05	0.00272922	sodium-dependent phosphate transporter 2
LOC100743489	3952.62	-0.658725	0.162333	-4.05786	4.95247e-05	0.00272922	electron transfer flavoprotein-ubiquinone oxidoreductase mitochondrial
LOC100744365	6945.4	-0.838132	0.206526	-4.05823	4.94453e-05	0.00272922	beta-hexosaminidase subunit beta
LOC100746033	29638.9	-0.885302	0.217951	-4.06193	4.86685e-05	0.00272922	UTP--glucose-1-phosphate uridylyltransferase
LOC100746255	892.163	-0.680502	0.167752	-4.05661	4.97906e-05	0.00272922	lariat debranching enzyme
LOC100747495	71587	-1.45549	0.358822	-4.0563	4.98568e-05	0.00272922	apolipophorins
LOC112212092	23.0442	-3.04063	0.748475	-4.06243	4.85644e-05	0.00272922	uncharacterized LOC112212092
LOC100744965	832.061	-0.844574	0.208431	-4.05205	5.07718e-05	0.00275231	39S ribosomal protein L48 mitochondrial
LOC100749758	4864.81	-0.600736	0.148227	-4.0528	5.06078e-05	0.00275231	L-2-hydroxyglutarate dehydrogenase mitochondrial
LOC100749511	304.151	0.539287	0.133241	4.04746	5.17775e-05	0.00279353	alpha-catulin
LOC100743380	287.644	-0.600099	0.1484	-4.0438	5.25907e-05	0.00282177	leishmanolysin-like peptidase
LOC112213186	16.1416	3.17129	0.784413	4.04289	5.27966e-05	0.00282177	uncharacterized LOC112213186
LOC100746982	2303.73	-0.313898	0.0776783	-4.041	5.32248e-05	0.00283136	serine/threonine-protein kinase RIO2
LOC117152504	191.113	0.654039	0.16193	4.03902	5.36757e-05	0.00284207	uncharacterized LOC117152504
LOC112211987	118.124	0.68344	0.169492	4.03229	5.5236e-05	0.00291114	MORN repeat-containing protein 5
LOC100746017	1388.13	-0.68481	0.169977	-4.02885	5.60509e-05	0.0029278	putative hydroxypyruvate isomerase
LOC100748422	1480.57	-0.366984	0.0910905	-4.02878	5.60665e-05	0.0029278	pseudouridylate synthase 7 homolog
LOC100745453	196.665	1.17597	0.292119	4.02564	5.68217e-05	0.00293444	neuropeptide CCHamide-2 receptor-like
LOC100750059	1112.25	0.433369	0.107669	4.02503	5.69669e-05	0.00293444	ras-related protein RHN1
LOC117151530	43.9255	1.08833	0.270316	4.02614	5.66995e-05	0.00293444	uncharacterized LOC117151530
LOC100741191	285.4	0.62012	0.154206	4.02136	5.78619e-05	0.00296712	homeobox protein vnd-like
LOC100742447	964.634	-1.35967	0.338328	-4.0188	5.8495e-05	0.00298613	dihydroxyacetone kinase 1
LOC100747757	103.08	-8.0781	2.01138	-4.01619	5.91466e-05	0.00300591	ATP-dependent RNA helicase DBP2-like
LOC100744961	1141.29	-0.513068	0.127837	-4.01347	5.9832e-05	0.00302724	kynurenine formamidase
LOC100742948	1279.84	-0.505287	0.126072	-4.00792	6.12553e-05	0.00308553	adenylyltransferase and sulfurtransferase MOCS3
LOC100745266	496.14	-1.02051	0.254712	-4.00651	6.16229e-05	0.00309037	peroxisome biogenesis factor 1
LOC100743808	29931.5	-0.748785	0.187059	-4.00294	6.25598e-05	0.0031236	ATP synthase subunit beta mitochondrial
LOC100744314	1971.38	-0.65571	0.163993	-3.9984	6.37721e-05	0.00315644	ATP-dependent RNA helicase DHX30
LOC100747235	269.58	-9.63691	2.41007	-3.99861	6.37169e-05	0.00315644	cytochrome P450 4C1-like
LOC100743275	1101.34	-0.565658	0.141716	-3.99148	6.56621e-05	0.00320814	CDK5 regulatory subunit-associated protein 3
LOC100748003	5934.54	-0.450742	0.11292	-3.9917	6.56009e-05	0.00320814	26S proteasome non-ATPase regulatory subunit 1
LOC100748785	156178	-4.32023	1.0819	-3.99318	6.51934e-05	0.00320814	hexamerin
LOC100744954	8761.66	-0.630959	0.158417	-3.98289	6.80821e-05	0.00330486	3-hydroxyacyl-CoA dehydrogenase type-2
LOC100745657	97.7731	-3.04651	0.764994	-3.9824	6.82222e-05	0.00330486	uncharacterized LOC100745657
LOC105681169	1586.64	-3.20695	0.80588	-3.97944	6.90769e-05	0.00333208	uncharacterized LOC105681169
LOC100740615	1507.95	0.41833	0.105358	3.97057	7.17013e-05	0.00339985	nuclear receptor-binding protein homolog
LOC100742973	1118.89	-0.460552	0.116015	-3.96975	7.19466e-05	0.00339985	39S ribosomal protein L4 mitochondrial
LOC100743764	2730.03	0.373675	0.0941063	3.97078	7.1639e-05	0.00339985	rho GTPase-activating protein conundrum
LOC100745284	2219.61	0.516776	0.130188	3.96945	7.20402e-05	0.00339985	formin-binding protein 4
LOC100747103	201.939	-1.26021	0.317418	-3.97019	7.18149e-05	0.00339985	glucose dehydrogenase [FAD quinone]-like
LOC105681299	2256.08	-0.601894	0.151661	-3.96867	7.22738e-05	0.00339985	peptidyl-prolyl cis-trans isomerase
LOC100743497	8680.37	-0.65028	0.164054	-3.96383	7.37575e-05	0.00345537	trifunctional enzyme subunit beta mitochondrial
LOC117151954	78.9184	0.854149	0.215636	3.96106	7.46171e-05	0.00348132	uncharacterized LOC117151954
LOC100745513	419.254	-0.426109	0.107624	-3.95924	7.51899e-05	0.00349372	probable deoxyhypusine synthase
LOC100747686	8656.88	-0.623629	0.157676	-3.95512	7.64962e-05	0.00353997	ATP synthase subunit b mitochondrial
LOC100747244	8410.65	-1.31538	0.332844	-3.95194	7.752e-05	0.00357282	adenosylhomocysteinase
LOC100747350	9184.49	-0.984252	0.249201	-3.94963	7.82718e-05	0.00359293	uncharacterized LOC100747350
LOC100747075	8495.38	-0.511174	0.129478	-3.94795	7.8823e-05	0.0036037	cytochrome c oxidase subunit 5A mitochondrial
LOC100746967	9035.15	-0.561626	0.142303	-3.94669	7.92384e-05	0.0036082	peptide transporter family 1
LOC100748437	3651.5	-0.666858	0.169085	-3.94392	8.01594e-05	0.00363559	proteasome subunit beta type-3
LOC100747023	4321.4	-1.25607	0.319035	-3.93709	8.24749e-05	0.00370165	fructose-16-bisphosphatase 1
LOC112212065	214.15	-0.999235	0.253733	-3.93814	8.21167e-05	0.00370165	uncharacterized LOC112212065
LOC112212744	45.5775	1.09288	0.277609	3.93675	8.25913e-05	0.00370165	uncharacterized LOC112212744
LOC100744451	84.7979	0.897639	0.228264	3.93246	8.4082e-05	0.00375368	interaptin-like
LOC100742372	1034	-0.418552	0.106539	-3.92862	8.54337e-05	0.00379913	uncharacterized LOC100742372
LOC100748211	2090.64	0.37853	0.0964434	3.9249	8.67666e-05	0.00384339	zinc finger Ran-binding domain-containing protein 2
LOC100741383	6061.84	-0.646493	0.164849	-3.92173	8.79149e-05	0.00384932	C-1-tetrahydrofolate synthase cytoplasmic
LOC100743355	2187.69	-0.998735	0.254656	-3.92189	8.78557e-05	0.00384932	cationic amino acid transporter 3
LOC112213679	88.8062	1.22027	0.31114	3.92193	8.78419e-05	0.00384932	uncharacterized LOC112213679
LOC100740559	7421.63	-1.01807	0.25991	-3.917	8.96566e-05	0.00391054	trans-12-dihydrobenzene-12-diol dehydrogenase-like
LOC100747847	1268.16	-0.539152	0.137709	-3.91517	9.03419e-05	0.00392539	2'5'-phosphodiesterase 12
LOC100740097	689.463	-0.420423	0.107449	-3.91278	9.12411e-05	0.00394486	DNA polymerase zeta catalytic subunit
LOC100743112	3180.82	-0.354278	0.0905586	-3.91214	9.1483e-05	0.00394486	probable cytosolic iron-sulfur protein assembly protein Ciao1
LOC100743690	2732.13	-0.727114	0.186027	-3.90864	9.28177e-05	0.00398731	peroxiredoxin
LOC100741154	2636.57	-0.574541	0.147112	-3.90546	9.4046e-05	0.00398738	sodium/potassium/calcium exchanger 4-like
LOC100745251	2746.28	-3.62031	0.926589	-3.90714	9.33951e-05	0.00398738	endocuticle structural glycoprotein ABD-4
LOC112212677	14.0342	1.45754	0.373179	3.90575	9.39322e-05	0.00398738	uncharacterized LOC112212677
LOC117151485	10758.9	0.976232	0.249994	3.90501	9.42204e-05	0.00398738	uncharacterized LOC117151485
LOC117151904	28.7997	-1.77577	0.455004	-3.90276	9.51029e-05	0.00400982	uncharacterized LOC117151904
LOC100743003	714.664	-0.54321	0.139319	-3.89903	9.65784e-05	0.00405701	developmentally-regulated GTP-binding protein 2
LOC100748758	1595.31	0.529185	0.135805	3.89667	9.75254e-05	0.00408173	uncharacterized LOC100748758
LOC100741426	3923.71	-0.46121	0.118554	-3.89031	0.000100117	0.00415961	pyridine nucleotide-disulfide oxidoreductase domain-containing protein 1
LOC105680539	149.255	-1.2383	0.31826	-3.89084	9.98986e-05	0.00415961	G2/mitotic-specific cyclin-B
LOC100741153	6089.83	-0.748434	0.192625	-3.88545	0.000102139	0.00422819	ATP synthase subunit delta mitochondrial
LOC100746464	3758.99	-0.362671	0.0934169	-3.88229	0.000103479	0.00426814	prolyl endopeptidase
LOC100740217	5057.08	-0.659914	0.170113	-3.87928	0.000104768	0.00427483	cytochrome c1 heme protein mitochondrial
LOC100740405	66.8917	0.829579	0.213813	3.87992	0.000104491	0.00427483	uncharacterized LOC100740405
LOC100747849	418.133	-0.553286	0.142581	-3.88051	0.000104236	0.00427483	ribonuclease H2 subunit A
LOC100747983	123.61	-3.71216	0.957233	-3.87801	0.000105316	0.00428183	cuticle protein 16.5
LOC105681506	72.7025	1.17594	0.303525	3.87427	0.000106945	0.00433262	photoreceptor-specific nuclear receptor
LOC100745541	2502.93	-0.59596	0.153884	-3.8728	0.000107593	0.00434341	ATP synthase subunit g mitochondrial
LOC100745620	123.112	-2.12113	0.548134	-3.86974	0.000108953	0.00438276	uncharacterized LOC100745620
LOC100745936	2419.78	-0.748187	0.19355	-3.86561	0.000110814	0.00444191	ribose-phosphate pyrophosphokinase 1
LOC100741047	403.2	-0.70863	0.183413	-3.86359	0.000111735	0.00446313	hydroxymethylglutaryl-CoA lyase mitochondrial
LOC100743759	1855.79	-0.656247	0.170019	-3.85984	0.000113459	0.00446927	28S ribosomal protein S27 mitochondrial
LOC100746341	30866.1	-3.47757	0.900891	-3.86015	0.000113317	0.00446927	endocuticle structural glycoprotein SgAbd-1
LOC105681067	25.1388	-4.58284	1.18707	-3.86062	0.000113098	0.00446927	mucin-2-like
LOC105681344	378.201	0.464914	0.120371	3.86234	0.000112305	0.00446927	uncharacterized LOC105681344
LOC100745742	78.4245	0.954862	0.247549	3.85727	0.000114661	0.00450104	1-phosphatidylinositol 45-bisphosphate phosphodiesterase
LOC100742104	2394.33	-0.62621	0.162451	-3.85476	0.000115842	0.00451624	succinate dehydrogenase [ubiquinone] cytochrome b small subunit mitochondrial
LOC100742137	744.232	1.33744	0.34694	3.85495	0.000115753	0.00451624	uncharacterized LOC100742137
LOC100740047	223.895	-1.09502	0.284305	-3.85155	0.000117373	0.00452941	DNA polymerase delta small subunit-like
LOC100745607	852.822	-0.559564	0.145259	-3.85217	0.000117075	0.00452941	THUMP domain-containing protein 1 homolog
LOC112212170	15.9126	1.05161	0.273029	3.85165	0.000117324	0.00452941	uncharacterized LOC112212170
LOC100747192	1312.48	-0.927948	0.241541	-3.84179	0.000122141	0.00469747	chitooligosaccharidolytic beta-N-acetylglucosaminidase
LOC100742483	3367.88	0.860857	0.224263	3.83861	0.000123734	0.0047427	zinc finger CCCH domain-containing protein 13
LOC105680819	654.003	0.571598	0.148944	3.83768	0.000124201	0.00474463	uncharacterized LOC105680819
LOC100741546	2212.78	-0.49682	0.129518	-3.83593	0.000125091	0.0047529	growth arrest and DNA damage-inducible proteins-interacting protein 1
LOC100743496	1272.31	-0.938277	0.244623	-3.83561	0.000125252	0.0047529	riboflavin kinase
LOC100749144	2360.12	-0.594709	0.155198	-3.83192	0.000127145	0.00479278	28S ribosomal protein S7 mitochondrial
LOC105680213	42.5611	0.862438	0.225029	3.83256	0.000126818	0.00479278	partner of bursicon
LOC100746125	157.176	1.4976	0.391024	3.82994	0.000128175	0.00481567	2-oxoglutarate dehydrogenase mitochondrial-like
LOC100743269	1153.29	-1.10494	0.288632	-3.82821	0.00012908	0.00483372	mucin-19-like
LOC100744608	2979.39	-0.636053	0.166466	-3.82093	0.000132949	0.00496228	hydroxysteroid dehydrogenase-like protein 2
LOC100741158	532.447	-3.14564	0.823465	-3.82	0.00013345	0.00496467	uncharacterized LOC100741158
LOC100742025	10077.7	-0.626844	0.16433	-3.81455	0.000136431	0.00502741	farnesol dehydrogenase
LOC100742673	5949.19	0.670054	0.175625	3.81526	0.000136037	0.00502741	uncharacterized LOC100742673
LOC100743212	3606.49	-0.367149	0.0962509	-3.8145	0.000136461	0.00502741	ER membrane protein complex subunit 1
LOC100748079	1354.43	-0.423937	0.111185	-3.81289	0.000137353	0.00504397	transmembrane protein 70 homolog mitochondrial
LOC100744515	4670.04	-0.619292	0.162644	-3.80766	0.000140289	0.00513521	4-hydroxybutyrate coenzyme A transferase
LOC100740558	2965.73	-0.626048	0.164538	-3.80487	0.000141878	0.00517671	isocitrate dehydrogenase [NAD] subunit gamma mitochondrial
LOC100744237	4539.99	-0.465443	0.122355	-3.80402	0.000142364	0.00517788	sialin
LOC100747829	8024.88	-0.564571	0.148491	-3.80205	0.000143501	0.00520261	cytochrome b-c1 complex subunit 2 mitochondrial
LOC100743429	1583.9	0.384269	0.101182	3.79779	0.000145993	0.00527616	histone-lysine N-methyltransferase SETD1
LOC100741053	1123.18	-0.713226	0.187953	-3.7947	0.000147822	0.00532534	transmembrane protein 177
LOC100745608	82.0508	-2.98797	0.787819	-3.79271	0.00014901	0.00533437	cyclin-dependent kinase inhibitor 1C-like
LOC105680363	2747.9	1.16086	0.306064	3.79286	0.000148924	0.00533437	uncharacterized LOC105680363
LOC117151150	406.239	-2.56548	0.677119	-3.78882	0.000151367	0.00540178	glucose dehydrogenase [FAD quinone]
LOC105680356	106.723	-0.779565	0.205881	-3.78649	0.000152793	0.00543561	glutamyl-tRNA(Gln) amidotransferase subunit C mitochondrial
LOC100745482	1010.86	0.464041	0.122607	3.78477	0.000153849	0.00543918	uncharacterized LOC100745482
LOC100746816	17.575	-1.67134	0.441527	-3.78536	0.000153486	0.00543918	uncharacterized LOC100746816
LOC100742610	356.428	-2.90101	0.767029	-3.78214	0.000155484	0.00547997	uncharacterized LOC100742610
LOC100744982	1856.27	-0.670918	0.177549	-3.77877	0.000157607	0.00553763	sepiapterin reductase
LOC100740039	4429.56	-0.461496	0.122283	-3.774	0.000160648	0.00560987	probable succinyl-CoA:3-ketoacid coenzyme A transferase mitochondrial
LOC100742214	712.79	-0.72917	0.193194	-3.77429	0.000160462	0.00560987	eukaryotic translation initiation factor 3 subunit K
LOC100742032	2647.96	0.56751	0.150453	3.772	0.000161942	0.00563775	E3 ubiquitin-protein ligase SH3RF3
LOC100747051	2293.96	0.305521	0.0810998	3.76722	0.000165076	0.00571192	protein flightless-1
LOC112213157	21.631	0.963223	0.255676	3.76736	0.000164984	0.00571192	uncharacterized LOC112213157
LOC100748681	115061	1.05887	0.281284	3.76443	0.000166929	0.00575855	probable salivary secreted peptide
LOC117151900	592.053	0.679244	0.180598	3.76109	0.000169173	0.00581831	uncharacterized LOC117151900
LOC105681338	157.282	0.594754	0.158509	3.75218	0.000175301	0.00601092	uncharacterized LOC105681338
LOC100748331	9107	-2.72649	0.726797	-3.75138	0.000175866	0.00601219	calexcitin-2
LOC100748647	3687.1	-0.412197	0.109902	-3.7506	0.000176415	0.00601289	von Willebrand factor A domain-containing protein 8
LOC100747255	357.643	-1.0181	0.271582	-3.74879	0.000177692	0.00603835	uncharacterized LOC100747255
LOC100741682	1468.95	-0.607759	0.162196	-3.74708	0.000178908	0.0060436	haloacid dehalogenase-like hydrolase domain-containing 5
LOC105680541	8026.83	-1.43934	0.384053	-3.74777	0.000178413	0.0060436	uncharacterized LOC105680541
LOC105680675	30814.2	-0.221438	0.0591215	-3.74547	0.000180055	0.00606434	reticulon-1-A
LOC100740004	5339.26	0.470925	0.125813	3.74306	0.000181791	0.00610476	leukocyte receptor cluster member 8 homolog
LOC117152268	30.1255	1.49934	0.401052	3.73852	0.000185107	0.00619781	uncharacterized LOC117152268
LOC100746211	943.982	-1.11379	0.298482	-3.73152	0.000190326	0.00635389	disheveled-associated activator of morphogenesis 1
LOC105681799	172.803	0.558536	0.149766	3.72939	0.000191944	0.00638915	caveolin-3-like
LOC100747337	194.614	1.10928	0.297554	3.728	0.000193003	0.0063954	protein unc-79 homolog
LOC100748936	1071.56	0.462162	0.123981	3.72767	0.000193255	0.0063954	transcription factor SPT20 homolog
LOC100741867	550.866	-2.68473	0.721298	-3.72208	0.000197589	0.00651797	pro-resilin
LOC100743672	756.004	-0.552957	0.148588	-3.72142	0.000198104	0.00651797	tyrosine--tRNA ligase mitochondrial
LOC105680394	854.109	-1.59117	0.427762	-3.71976	0.000199413	0.00652986	putative mediator of RNA polymerase II transcription subunit 12
LOC105682158	207.061	-2.23718	0.601473	-3.71951	0.000199613	0.00652986	glucose dehydrogenase [FAD quinone]
LOC100741795	2084.7	0.727458	0.19563	3.71854	0.000200378	0.00653613	maltase A2
LOC100740075	244.706	-2.51705	0.67737	-3.71591	0.000202471	0.0065855	serine proteinase stubble-like
LOC105681234	848.3	-0.851042	0.229072	-3.71517	0.000203065	0.00658602	uncharacterized LOC105681234
LOC100740534	2608.47	-0.416904	0.112255	-3.71392	0.000204074	0.00659994	CAAX prenyl protease 1 homolog
LOC100741544	2837.33	-0.878319	0.236602	-3.71222	0.00020545	0.00660689	2-iminobutanoate/2-iminopropanoate deaminase
LOC100745340	29.7419	-2.60104	0.700589	-3.71264	0.000205109	0.00660689	endocuticle structural glycoprotein SgAbd-8-like
LOC100742389	629.394	-0.608079	0.163926	-3.70947	0.000207697	0.00666034	evolutionarily conserved signaling intermediate in Toll pathway mitochondrial
LOC100747085	1778.7	-0.502709	0.135547	-3.70875	0.000208285	0.00666043	39S ribosomal protein L39 mitochondrial
LOC100745728	496.139	-2.1871	0.589895	-3.70761	0.000209223	0.00667169	protein jagged-1-like
LOC100746500	5220.26	-0.815469	0.220146	-3.70422	0.00021204	0.00674264	sodium/hydrogen exchanger 9B2
LOC100745893	32.0293	-2.0295	0.548199	-3.70212	0.000213807	0.00675719	histone-lysine N-methyltransferase SETMAR
LOC100747276	366.656	0.476564	0.128747	3.70156	0.000214279	0.00675719	testis-specific serine/threonine-protein kinase 3
LOC117152233	119.257	0.723663	0.195476	3.70205	0.000213865	0.00675719	uncharacterized protein K02A2.6-like
LOC100742751	174.4	-0.528456	0.142833	-3.69982	0.000215752	0.00678486	centromere protein L
LOC100747732	15731.7	0.54188	0.146548	3.69763	0.000217622	0.00682482	titin
LOC100742778	1919.5	-0.522323	0.141296	-3.69665	0.00021846	0.00683229	MICOS complex subunit MIC27
LOC100744422	13321.4	-0.857233	0.232001	-3.69496	0.000219924	0.00685922	dihydrolipoyl dehydrogenase mitochondrial
LOC100741187	839.777	-0.627042	0.170076	-3.68683	0.000227063	0.00692999	glutathione synthetase
LOC100743060	283.319	-0.767369	0.208031	-3.68872	0.000225383	0.00692999	mitochondrial assembly of ribosomal large subunit protein 1
LOC100744719	963.936	1.28799	0.349151	3.68892	0.000225207	0.00692999	D-galactonate transporter
LOC100745685	345.967	-0.686369	0.186024	-3.68968	0.000224536	0.00692999	gamma-glutamylcyclotransferase
LOC100749975	2160.56	-0.538512	0.146052	-3.68713	0.000226801	0.00692999	NADH dehydrogenase [ubiquinone] iron-sulfur protein 6 mitochondrial
LOC105680752	4930.54	-0.461964	0.125299	-3.68689	0.000227013	0.00692999	acyl carrier protein mitochondrial
LOC112212435	28.802	1.41644	0.383708	3.69144	0.000222984	0.00692999	uncharacterized LOC112212435
LOC112213035	77.2742	0.892735	0.242097	3.68751	0.000226457	0.00692999	paramyosin short form
LOC105682113	599.101	-0.542631	0.147399	-3.68136	0.000231989	0.00706139	solute carrier family 25 member 51
LOC100744728	55148.4	-1.00129	0.272121	-3.67957	0.000233625	0.00708171	hydroxyacid oxidase 1
LOC100749887	1405.73	-0.498201	0.135482	-3.67724	0.000235767	0.00708171	cytochrome c oxidase assembly protein COX15 homolog
LOC100750103	2098.8	1.00227	0.272533	3.6776	0.000235441	0.00708171	uncharacterized LOC100750103
LOC112214099	80.2199	0.684359	0.186046	3.67844	0.000234669	0.00708171	formin-homology and zinc finger domains protein 1-like
LOC117151654	10.4663	1.42773	0.388216	3.67767	0.000235375	0.00708171	uncharacterized LOC117151654
LOC100740463	123853	-0.866939	0.236036	-3.67292	0.000239797	0.00710899	uncharacterized LOC100740463
LOC100740619	352.768	-1.75749	0.47817	-3.67545	0.000237434	0.00710899	clotting factor B
LOC100740870	136.708	0.98347	0.267731	3.67335	0.00023939	0.00710899	cilia- and flagella-associated protein 61-like
LOC100747568	78.6168	1.19655	0.325673	3.67407	0.000238721	0.00710899	zinc finger MYND domain-containing protein 10
LOC100748030	590.276	0.425128	0.115731	3.67341	0.000239332	0.00710899	WW domain-binding protein 11
LOC100740471	482.828	1.33503	0.363747	3.67022	0.00024234	0.0071657	uncharacterized LOC100740471
LOC100740065	45.6431	-5.82578	1.58891	-3.66653	0.000245864	0.00723234	ataxin-2 homolog
LOC100743086	939.228	-4.64437	1.26655	-3.66694	0.000245474	0.00723234	uncharacterized LOC100743086
LOC100742608	2071.47	0.539555	0.147209	3.66523	0.000247114	0.00725036	mucin-17
LOC100740662	40.1529	-3.95596	1.08036	-3.66171	0.000250538	0.00733193	histidine-rich glycoprotein-like
LOC100743263	3928.64	0.642239	0.175515	3.65917	0.000253032	0.00738593	hrp65 protein
LOC105680555	342.216	-1.13658	0.310764	-3.65738	0.000254808	0.00741875	sperm mitochondrial-associated cysteine-rich protein
LOC105681031	45.3622	0.881122	0.241046	3.6554	0.000256777	0.00745702	uncharacterized LOC105681031
LOC100744064	2767.4	-0.462794	0.126882	-3.64743	0.000264881	0.0076728	lipoyl synthase mitochondrial
LOC100745283	1215.94	-0.353046	0.0969157	-3.64281	0.000269675	0.00779182	presenilins-associated rhomboid-like protein mitochondrial
LOC100744105	4144.06	-0.328764	0.09028	-3.6416	0.000270948	0.00780878	39S ribosomal protein L3 mitochondrial
LOC105680705	19.6767	1.11781	0.307168	3.63907	0.00027362	0.00786588	uncharacterized LOC105680705
LOC100748006	1461.18	0.321668	0.0884973	3.63478	0.000278218	0.00797792	uncharacterized LOC100748006
LOC100749185	3579.05	-0.758485	0.208746	-3.63352	0.000279576	0.00799672	glycine--tRNA ligase
LOC100741712	8541.63	0.752137	0.207113	3.63153	0.000281741	0.00801834	protein lethal(2)essential for life-like
LOC100744117	377.797	-2.01443	0.554695	-3.6316	0.000281673	0.00801834	alpha-tocopherol transfer protein-like
LOC100740026	211	-1.58908	0.437706	-3.63047	0.0002829	0.00803126	histone H2A
LOC100748516	1977.58	0.447431	0.123396	3.62598	0.000287866	0.0081519	oxysterol-binding protein-related protein 8
LOC100742078	808.082	-0.494461	0.136453	-3.62368	0.000290442	0.00815707	uncharacterized LOC100742078
LOC100744980	5752.95	-0.607778	0.167743	-3.62326	0.000290915	0.00815707	aldehyde dehydrogenase dimeric NADP-preferring
LOC100745506	601.415	0.425906	0.117491	3.62501	0.000288945	0.00815707	run domain Beclin-1-interacting and cysteine-rich domain-containing protein
LOC100747703	317.416	-0.563223	0.155415	-3.62399	0.000290096	0.00815707	transcription termination factor 5 mitochondrial
LOC100740100	792.882	-0.601694	0.166161	-3.62114	0.000293306	0.00818036	ribosome-recycling factor mitochondrial
LOC100747741	177.746	1.09521	0.302491	3.62062	0.000293901	0.00818036	LHFPL tetraspan subfamily member 6 protein-like
LOC100750201	134.149	1.61333	0.445467	3.62167	0.000292709	0.00818036	troponin C isoallergen Bla g 6.0201
LOC105680903	516.183	-0.673798	0.18627	-3.61731	0.000297679	0.0082653	UDP-galactose translocator
LOC100740187	1785.16	-0.422242	0.116776	-3.61583	0.000299388	0.00829045	phenylalanine--tRNA ligase beta subunit
LOC100749717	1198.98	-0.388674	0.107509	-3.61526	0.000300041	0.00829045	serine/threonine-protein phosphatase PGAM5 mitochondrial
LOC100747921	2444.27	-0.42052	0.11634	-3.61458	0.000300831	0.00829216	28S ribosomal protein S22 mitochondrial
LOC100749444	1239.78	-2.77674	0.76857	-3.61287	0.000302828	0.00832705	integumentary mucin C.1-like
LOC100746846	2486.81	-0.558173	0.154555	-3.61148	0.000304452	0.00835153	ubiquitin thioesterase OTU1
LOC117152180	223.679	0.448488	0.124208	3.61078	0.000305273	0.00835392	uncharacterized LOC117152180
LOC100746832	1728.34	-0.58666	0.16252	-3.60977	0.000306472	0.00836661	prestin
LOC100740715	93.5189	-2.98069	0.826572	-3.60609	0.000310849	0.00837832	neurotrophin 1
LOC100742385	793.682	-0.469634	0.130248	-3.6057	0.000311317	0.00837832	DNA-directed RNA polymerase III subunit RPC6
LOC100742666	8440.06	-0.638898	0.17704	-3.60878	0.000307646	0.00837832	mitochondrial-processing peptidase subunit beta
LOC100743561	622.824	-0.515381	0.142862	-3.60754	0.000309114	0.00837832	nudix hydrolase 8
LOC100746715	910.791	0.385458	0.106858	3.60721	0.000309505	0.00837832	polycomb group protein Psc-like
LOC117152578	175.553	0.890438	0.246919	3.60619	0.00031072	0.00837832	uncharacterized LOC117152578
LOC100746101	14301.1	-1.42959	0.396716	-3.60355	0.000313896	0.00842781	endocuticle structural glycoprotein SgAbd-8-like
LOC100740919	1372.97	-0.532582	0.147931	-3.60021	0.000317965	0.00849699	39S ribosomal protein L22 mitochondrial
LOC100744252	1016.94	-2.31109	0.641861	-3.6006	0.000317478	0.00849699	L-selectin
LOC100741976	831.567	0.700768	0.194759	3.59812	0.000320521	0.00854521	uncharacterized LOC100741976
LOC100747404	724.738	-0.369932	0.102878	-3.59583	0.000323359	0.00860075	general transcription factor IIH subunit 3
LOC100742369	348.393	-0.612421	0.170346	-3.59517	0.000324181	0.00860251	cytochrome c oxidase assembly protein COX18 mitochondrial
LOC100747221	1361.17	0.55368	0.154199	3.59068	0.000329812	0.00873159	myb-like protein I
LOC100745374	662.933	-0.499313	0.139139	-3.58859	0.000332473	0.00878161	G-protein coupled receptor 143-like
LOC112212674	21.1577	0.977679	0.272568	3.58692	0.000334605	0.00881747	uncharacterized LOC112212674
LOC100746262	1231.12	-0.491296	0.137061	-3.58451	0.000337708	0.0088665	30S ribosomal protein S11
LOC112213427	82.4124	0.566537	0.158062	3.58427	0.000338024	0.0088665	cyclin-dependent kinase 2-associated protein 1-like
LOC100749001	1313.16	-0.624894	0.174376	-3.5836	0.00033889	0.00886879	ribulose-phosphate 3-epimerase
LOC100746041	71.6081	-2.62949	0.734007	-3.58238	0.000340478	0.00888991	venom peptide isomerase heavy chain-like
LOC100748871	1544.86	-0.543457	0.151769	-3.58082	0.000342515	0.00892263	innexin inx1
LOC100746825	339.178	-1.48501	0.414892	-3.57927	0.000344552	0.00895521	carboxypeptidase N subunit 2-like
LOC100742213	313.444	-0.428908	0.119921	-3.5766	0.000348092	0.00900608	uncharacterized LOC100742213
LOC100747751	11495.2	-1.29135	0.36103	-3.57686	0.000347748	0.00900608	N-acetylneuraminate lyase
LOC100742478	712.302	-0.448173	0.125448	-3.57258	0.000353488	0.00912014	zinc transporter 1
LOC100743074	160.283	-0.854476	0.23925	-3.57147	0.000354979	0.00912014	blood vessel epicardial substance-like
LOC100747746	5590.92	-0.541569	0.15166	-3.57094	0.000355705	0.00912014	receptor expression-enhancing protein 5
LOC117152366	9.24941	1.28968	0.361148	3.57107	0.000355524	0.00912014	uncharacterized LOC117152366
LOC105681192	155.283	0.61686	0.172998	3.56571	0.000362868	0.00926997	uncharacterized LOC105681192
LOC117151401	159.542	0.762735	0.213921	3.56549	0.000363177	0.00926997	uncharacterized LOC117151401
LOC100742459	1329.85	-1.21638	0.341452	-3.56238	0.000367504	0.00929703	glyoxylate reductase/hydroxypyruvate reductase
LOC100747286	895.93	-0.534515	0.150024	-3.56287	0.000366823	0.00929703	pentatricopeptide repeat-containing protein 1 mitochondrial
LOC100749752	1170.63	-0.300507	0.0843291	-3.5635	0.000365937	0.00929703	xaa-Pro aminopeptidase 3
LOC117152438	34.3544	0.825415	0.231668	3.56292	0.000366759	0.00929703	uncharacterized LOC117152438
LOC100750100	981.465	0.620029	0.174179	3.55972	0.000371245	0.00937084	tRNA-dihydrouridine(16/17) synthase [NAD(P)(+)]-like
LOC100744442	543.391	-0.620963	0.174553	-3.55744	0.000374488	0.00941098	protein RFT1 homolog
LOC105680533	13939.6	-0.452602	0.12722	-3.55764	0.000374198	0.00941098	aldo-keto reductase family 1 member B1
LOC100750149	2279.58	-1.40549	0.395209	-3.55632	0.000376093	0.00943048	succinate-semialdehyde dehydrogenase [NADP(+)] GabD
LOC100743166	1140.77	-1.06635	0.30021	-3.55203	0.000382269	0.00956429	cysteine dioxygenase type 1
LOC100740165	13640.5	-0.511317	0.144217	-3.54547	0.000391907	0.00963865	AFG3-like protein 2
LOC100745803	2228.93	0.474471	0.133758	3.54723	0.000389307	0.00963865	uncharacterized LOC100745803
LOC100746529	2107.08	-1.51379	0.426595	-3.54855	0.000387365	0.00963865	protein obstructor-E-like
LOC100746920	321.515	-0.890967	0.251189	-3.547	0.000389644	0.00963865	protein I'm not dead yet
LOC100746986	7142.92	-0.604959	0.170552	-3.54706	0.000389549	0.00963865	D-2-hydroxyglutarate dehydrogenase mitochondrial
LOC100749558	3374.51	-0.752436	0.212183	-3.54617	0.000390872	0.00963865	mitochondrial pyruvate carrier 1
LOC105681847	976.687	-0.645198	0.181982	-3.5454	0.000392015	0.00963865	solute carrier family 52 riboflavin transporter member 3-A-like
LOC112212967	83.7397	1.35899	0.38303	3.54801	0.000388155	0.00963865	uncharacterized LOC112212967
LOC100740727	219.878	-1.81152	0.511111	-3.54429	0.000393677	0.00965102	O-acyltransferase like protein-like
LOC100744594	2189.34	-9.28808	2.62084	-3.54393	0.000394213	0.00965102	uncharacterized LOC100744594
LOC105680849	397.072	0.932783	0.263367	3.54176	0.000397466	0.00970978	uncharacterized LOC105680849
LOC100742704	2289.2	-0.571214	0.161358	-3.54003	0.000400079	0.00975267	26S proteasome non-ATPase regulatory subunit 14
LOC105680689	134.679	-0.887276	0.25073	-3.53877	0.000401992	0.00977836	28S ribosomal protein S18b mitochondrial
LOC100748935	2220.39	0.306639	0.0866833	3.53746	0.000403992	0.00980608	CLK4-associating serine/arginine rich protein
LOC100742565	376.082	1.06168	0.300324	3.53513	0.000407572	0.00985023	uncharacterized histidine-rich protein DDB_G0274557-like
LOC100749901	2977.28	-0.39201	0.110907	-3.53459	0.000408407	0.00985023	phospholipase A-2-activating protein
LOC100749906	154.278	-2.24318	0.634581	-3.5349	0.000407933	0.00985023	uncharacterized LOC100749906
LOC100742004	622.073	-0.407492	0.115312	-3.53381	0.000409616	0.0098585	transmembrane protein 161B
LOC100740014	1422.39	-0.55958	0.158407	-3.53254	0.000411583	0.00987418	inositol-tetrakisphosphate 1-kinase-like
LOC105680546	20.6268	-1.14417	0.323919	-3.53227	0.000412002	0.00987418	uncharacterized protein CFAP97D2-like
LOC100745085	23475.2	-1.50202	0.425471	-3.53024	0.000415182	0.00991181	trypsin Blo t 3
LOC100745518	1756	-0.525401	0.148832	-3.53016	0.000415314	0.00991181	calcineurin B homologous protein 1
LOC100740826	1222.69	-0.543155	0.153989	-3.52724	0.000419916	0.0099798	39S ribosomal protein L17 mitochondrial
LOC100748275	5988.45	-0.436879	0.123849	-3.52753	0.000419461	0.0099798	non-specific lipid-transfer protein
LOC100747111	693.923	0.694176	0.196905	3.52543	0.000422791	0.0100272	facilitated trehalose transporter Tret1
LOC100740135	5570	1.90354	0.540188	3.52384	0.000425335	0.0100666	peroxidase
LOC100747508	3864.84	-0.608882	0.172826	-3.52308	0.000426559	0.0100719	ATP synthase subunit d mitochondrial
LOC100747535	525.044	-0.968853	0.275039	-3.5226	0.000427331	0.0100719	glutathione S-transferase-like
LOC100740744	200.444	-2.95017	0.838156	-3.51984	0.000431815	0.0101148	2-hydroxyacylsphingosine 1-beta-galactosyltransferase
LOC100744084	6519.03	-0.401001	0.113897	-3.52074	0.000430343	0.0101148	NADH dehydrogenase [ubiquinone] flavoprotein 1 mitochondrial
LOC100750147	3274.76	0.354746	0.100784	3.51988	0.000431748	0.0101148	KAT8 regulatory NSL complex subunit 1
LOC100746158	1903.13	0.27927	0.0794466	3.51519	0.000439437	0.0102722	poly(A) polymerase type 3
LOC100749455	515.463	0.47325	0.13466	3.5144	0.000440746	0.0102817	uncharacterized LOC100749455
LOC100743053	1545.99	-0.536042	0.152747	-3.50934	0.000449213	0.0103371	uncharacterized LOC100743053
LOC100743195	336.067	0.501657	0.142973	3.50874	0.000450234	0.0103371	uncharacterized LOC100743195
LOC100743316	139.993	0.603464	0.171871	3.51115	0.000446175	0.0103371	probable sodium/potassium/calcium exchanger CG1090
LOC100743648	3939.58	-0.614312	0.175049	-3.50936	0.000449183	0.0103371	ATP synthase subunit O mitochondrial
LOC100744662	14005.6	0.3448	0.0982712	3.50865	0.000450385	0.0103371	methionine aminopeptidase 2
LOC100745979	1628.48	-0.523198	0.149008	-3.51122	0.000446057	0.0103371	RPII140-upstream gene protein
LOC100749665	173.008	-0.48781	0.138991	-3.50965	0.000448694	0.0103371	uncharacterized LOC100749665
LOC112212266	43.5068	1.09855	0.313075	3.5089	0.000449958	0.0103371	uncharacterized LOC112212266
LOC100742235	858.337	0.678411	0.193401	3.50779	0.000451844	0.0103497	uncharacterized LOC100742235
LOC112212437	4.76305	1.88944	0.539028	3.50527	0.00045614	0.0104271	uncharacterized LOC112212437
LOC100740550	4181.77	-1.60057	0.456758	-3.5042	0.000457973	0.0104299	transcription factor SPT20 homolog
LOC100743350	11073.7	-0.548284	0.156515	-3.50307	0.000459928	0.0104299	spondin-1
LOC105682028	3875.81	-3.15361	0.900227	-3.50312	0.000459834	0.0104299	neuropeptide-like 3
LOC117151890	5452.32	0.905341	0.258414	3.50346	0.000459259	0.0104299	uncharacterized LOC117151890
LOC100749342	1651.19	-0.673109	0.192238	-3.50144	0.000462745	0.0104729	glycerol kinase
LOC100746462	1818.68	-0.49218	0.1406	-3.50057	0.000464269	0.0104866	molybdenum cofactor biosynthesis protein 1
LOC105682175	111.935	0.472988	0.13514	3.5	0.000465262	0.0104882	transmembrane inner ear expressed protein
LOC100741759	344.66	-0.369252	0.105551	-3.49834	0.000468159	0.0105316	SNAPIN protein homolog
LOC100746498	252.42	-0.738263	0.211066	-3.49778	0.00046914	0.0105316	arginine-hydroxylase NDUFAF5 mitochondrial
LOC100748261	418.49	-0.4424	0.126497	-3.49732	0.000469961	0.0105316	RNA 3'-terminal phosphate cyclase-like protein
LOC100749677	4175.73	0.394061	0.112706	3.49635	0.000471671	0.0105491	uncharacterized LOC100749677
LOC100740172	228.302	-2.15067	0.61578	-3.49259	0.00047836	0.0105619	uncharacterized LOC100740172
LOC100740931	1245.6	-0.507738	0.145384	-3.49238	0.000478735	0.0105619	peroxisomal biogenesis factor 3
LOC100746044	695.661	-0.44094	0.12621	-3.49371	0.000476356	0.0105619	acyl-coenzyme A thioesterase 13
LOC100747697	15594.6	-0.760224	0.217668	-3.49258	0.000478378	0.0105619	very long-chain-fatty-acid--CoA ligase bubblegum
LOC100747745	68.7347	0.94522	0.270625	3.49272	0.000478124	0.0105619	neurexin-1-like
LOC100747998	139.094	-10.7462	3.07637	-3.49315	0.000477366	0.0105619	uncharacterized LOC100747998
LOC100749664	2701.77	-0.431685	0.123582	-3.49312	0.00047742	0.0105619	NSFL1 cofactor p47
LOC100749978	151.097	0.500334	0.143298	3.49156	0.000480209	0.0105739	RIB43A-like with coiled-coils protein 2
LOC100749340	945.87	0.41291	0.118329	3.48951	0.000483901	0.0106346	transient receptor potential cation channel protein painless
LOC100746109	2140.94	-0.354242	0.101556	-3.48814	0.000486389	0.0106687	protein spinster
LOC100745204	1427.39	-0.321726	0.092249	-3.48758	0.000487414	0.0106706	NEDD8-activating enzyme E1 regulatory subunit
LOC117151321	19.572	-1.23752	0.354976	-3.48621	0.000489918	0.0107049	uncharacterized LOC117151321
LOC100748867	38589.7	-0.471557	0.135383	-3.48312	0.0004956	0.0108083	aldo-keto reductase family 1 member B1
LOC100741508	243.367	-3.79562	1.09053	-3.48051	0.000500458	0.0108933	venom acid phosphatase Acph-1
LOC100748583	501.481	1.19162	0.342582	3.47836	0.000504501	0.010958	protein quiver
LOC100750172	279.76	0.653656	0.187946	3.4779	0.000505352	0.010958	uncharacterized LOC100750172
LOC100744009	5228.13	-0.312899	0.0901044	-3.47263	0.00051539	0.0111544	protein slowmo
LOC105681954	983.689	-0.452995	0.130467	-3.4721	0.000516413	0.0111553	vacuolar-sorting protein SNF8
LOC100744538	1263.97	-0.385361	0.111071	-3.4695	0.000521427	0.0112423	nitrilase and fragile histidine triad fusion protein NitFhit
LOC100742624	4470.49	-1.04343	0.300936	-3.46728	0.00052575	0.0112927	solute carrier organic anion transporter family member 4A1
LOC100742886	3061.22	-0.634349	0.182943	-3.46747	0.00052538	0.0112927	eukaryotic translation initiation factor 3 subunit L
LOC100742625	513.763	0.892618	0.257602	3.4651	0.00053003	0.0113632	zinc finger protein 16
LOC100748226	1858.55	0.520708	0.150354	3.46322	0.00053376	0.0114217	microtubule-associated serine/threonine-protein kinase 3
LOC100747324	667.024	-0.401173	0.11588	-3.46197	0.00053624	0.0114532	39S ribosomal protein L18 mitochondrial
LOC100744013	516.272	-0.519936	0.15021	-3.46139	0.00053739	0.0114563	ubiquitin-related modifier 1
LOC112213775	107.458	0.481401	0.139151	3.45956	0.000541062	0.011513	uncharacterized LOC112213775
LOC100743955	1961.98	-0.666976	0.192894	-3.45772	0.000544759	0.0115485	26S proteasome non-ATPase regulatory subunit 13
LOC100746993	2783.75	0.436031	0.12609	3.4581	0.000543996	0.0115485	inositol hexakisphosphate and diphosphoinositol-pentakisphosphate kinase 2
LOC100743205	1019.49	-2.7932	0.808299	-3.45565	0.000548977	0.0115565	uncharacterized LOC100743205
LOC100747287	2963.98	0.498331	0.144188	3.45611	0.000548029	0.0115565	uncharacterized LOC100747287
LOC100748404	182.968	-0.834953	0.241538	-3.45682	0.000546584	0.0115565	nucleoside diphosphate-linked moiety X motif 8
LOC100749268	4458.53	-0.461384	0.13352	-3.45554	0.000549197	0.0115565	traB domain-containing protein
LOC112212188	97.941	0.723908	0.209553	3.45454	0.000551237	0.011578	uncharacterized LOC112212188
LOC100740718	12363.7	-0.368244	0.10662	-3.45379	0.000552769	0.0115888	NADH-ubiquinone oxidoreductase 49 kDa subunit
LOC100743446	186.224	0.645778	0.18705	3.45243	0.000555563	0.011626	uncharacterized LOC100743446
LOC100745034	38.4357	1.34367	0.3895	3.44972	0.00056116	0.0116787	glutamic acid-rich protein-like
LOC100747842	3717.99	-0.601963	0.17447	-3.45024	0.000560079	0.0116787	cytochrome c oxidase subunit 5B mitochondrial
LOC117152214	92.6901	0.657517	0.190595	3.44981	0.000560985	0.0116787	uncharacterized LOC117152214
LOC100749859	21521.9	-1.07043	0.3107	-3.44523	0.000570582	0.0118531	cytochrome P450 6a2
LOC100745902	732.166	-1.62073	0.470609	-3.4439	0.000573382	0.0118896	putative sodium-dependent multivitamin transporter
LOC100747210	2091.09	0.4648	0.135002	3.4429	0.000575511	0.011912	PH-interacting protein
LOC100742587	799.461	-0.797875	0.231815	-3.44186	0.000577722	0.0119145	enoyl-CoA delta isomerase 1 mitochondrial
LOC117151962	144.259	1.0096	0.293299	3.44222	0.000576959	0.0119145	uncharacterized LOC117151962
LOC100747240	6802.35	-0.541449	0.157381	-3.44038	0.000580902	0.0119584	long-chain fatty acid transport protein 4
LOC100742663	3623.57	-0.499321	0.145212	-3.43857	0.000584792	0.0119951	cleft lip and palate transmembrane protein 1 homolog
LOC100749299	4472.64	-2.8989	0.843019	-3.43872	0.000584476	0.0119951	uncharacterized LOC100749299
LOC100741543	16276.8	0.862329	0.250874	3.4373	0.000587547	0.0120148	fibroin heavy chain
LOC105681895	1205.99	-3.38019	0.983428	-3.43715	0.000587866	0.0120148	uncharacterized LOC105681895
LOC100741417	2752.48	-0.421677	0.122817	-3.43339	0.000596095	0.0121612	V-type proton ATPase subunit e
LOC100740833	1164.18	0.298767	0.0870642	3.43157	0.000600091	0.0121858	dual specificity mitogen-activated protein kinase kinase hemipterous
LOC100742295	869.399	-0.534158	0.155669	-3.43138	0.000600514	0.0121858	short-chain-enoyl-CoA hydratase
LOC100749284	13073.4	0.528551	0.154034	3.43138	0.00060051	0.0121858	antichymotrypsin-2
LOC100742443	2845.69	1.16176	0.338625	3.43082	0.00060175	0.0121892	protein lethal(2)essential for life
LOC100741562	2645.64	0.536846	0.156551	3.4292	0.000605366	0.0122406	UPF0430 protein CG31712
LOC100742396	413.038	0.787931	0.229901	3.42726	0.000609715	0.0123067	major facilitator superfamily domain-containing protein 6
LOC100743722	458.069	0.449021	0.131073	3.42573	0.00061315	0.0123106	methyltransferase-like protein 22
LOC100745679	1149.08	-0.629047	0.183617	-3.42587	0.000612843	0.0123106	mitochondrial potassium channel ATP-binding subunit
LOC105680920	414.329	0.777486	0.226925	3.42618	0.000612145	0.0123106	uncharacterized LOC105680920
LOC100747484	3385.78	-0.675704	0.197287	-3.42498	0.000614839	0.0123228	phosphomannomutase
LOC117152436	155.022	0.817561	0.238771	3.42404	0.000616978	0.0123439	uncharacterized LOC117152436
LOC100742823	841.511	-1.35448	0.395652	-3.42341	0.000618397	0.0123506	uncharacterized LOC100742823
LOC100745287	1578.64	-0.559311	0.163448	-3.42194	0.000621749	0.0123895	ATP-binding cassette sub-family B member 10 mitochondrial
LOC105681502	246.297	0.75318	0.220125	3.42161	0.000622521	0.0123895	uncharacterized LOC105681502
LOC100743984	718.176	-0.428999	0.125432	-3.42017	0.000625816	0.0124333	phosphomevalonate kinase
LOC100749596	80.012	0.637459	0.186415	3.41957	0.000627198	0.0124356	myosuppressin
LOC117151819	748.358	-0.5232	0.153019	-3.41917	0.000628114	0.0124356	uncharacterized LOC117151819
LOC100745527	9825.14	-2.57486	0.753499	-3.4172	0.000632676	0.0125041	larval cuticle protein A3A-like
LOC100746224	5947.69	-3.25004	0.951457	-3.41586	0.000635815	0.0125444	zinc finger protein 503-like
LOC100745600	905.051	0.619877	0.181676	3.412	0.000644875	0.0125922	60S ribosomal protein L11
LOC100747624	313.312	-0.743909	0.218005	-3.41235	0.000644054	0.0125922	28S ribosomal protein S21 mitochondrial
LOC100749008	129529	-1.21559	0.356254	-3.41215	0.000644534	0.0125922	methanethiol oxidase
LOC100749285	499.934	0.463551	0.135813	3.41315	0.000642169	0.0125922	cyclin-dependent kinase 1
LOC100749925	15376.9	-0.759979	0.222713	-3.41238	0.000643991	0.0125922	protein disulfide-isomerase A3
LOC117151830	42.9089	0.620192	0.181766	3.41204	0.000644786	0.0125922	glutamic acid-rich protein-like
LOC100740846	460.777	-0.52306	0.153334	-3.41125	0.000646657	0.0126054	mitochondrial ribonuclease P catalytic subunit
LOC100743404	168.026	0.487689	0.143008	3.41021	0.000649121	0.0126318	zinc finger protein 808
LOC100743109	215.157	0.682257	0.200324	3.40577	0.000659783	0.0127457	galactoside 2-alpha-L-fucosyltransferase 3
LOC100744208	886.591	0.383912	0.11275	3.40498	0.000661692	0.0127457	TNF receptor-associated factor 4
LOC100748354	1268.07	-2.46925	0.72513	-3.40525	0.000661029	0.0127457	inositol monophosphatase 2-like
LOC100748989	1524.21	-0.783547	0.230071	-3.40568	0.000659995	0.0127457	tryptophan--tRNA ligase cytoplasmic
LOC100750004	1723.26	-0.916532	0.268994	-3.40726	0.000656186	0.0127457	triokinase/FMN cyclase
LOC105680695	499.277	-0.506638	0.148766	-3.40561	0.000660169	0.0127457	cilia- and flagella-associated protein 20
LOC100741751	1432.42	-0.440087	0.129287	-3.40394	0.000664204	0.0127725	carnitine O-palmitoyltransferase 2 mitochondrial
LOC100749766	76.6887	0.857816	0.252093	3.40277	0.000667056	0.0128057	uncharacterized LOC100749766
LOC117151532	77.148	0.686679	0.201862	3.40173	0.000669597	0.0128328	uncharacterized LOC117151532
LOC117152209	602.912	0.663934	0.195257	3.4003	0.000673114	0.0128785	uncharacterized LOC117152209
LOC100740246	940.104	-0.51646	0.151928	-3.39937	0.000675409	0.0129008	malectin-A
LOC100744865	789.959	0.446036	0.131293	3.39725	0.000680678	0.0129796	uncharacterized LOC100744865
LOC100740682	2189.41	-0.468656	0.137972	-3.39675	0.000681906	0.0129813	insulin-degrading enzyme
LOC100740736	897.092	0.668962	0.196995	3.39584	0.000684196	0.012996	uncharacterized LOC100740736
LOC100746106	221.076	-1.9446	0.572696	-3.39553	0.000684962	0.012996	nose resistant to fluoxetine protein 6
LOC112211972	795.934	-0.779759	0.229778	-3.39353	0.000689982	0.0130695	coiled-coil domain-containing protein 58
LOC100748418	881.858	-0.470098	0.13857	-3.3925	0.000692588	0.0130971	tRNA selenocysteine 1-associated protein 1
LOC100741512	1067.6	-0.756155	0.222967	-3.39133	0.000695536	0.013131	HD domain-containing protein 2
LOC100745185	355.139	0.553505	0.163236	3.39083	0.000696823	0.0131335	regulator of G-protein signaling 7
LOC100748473	662.588	0.736899	0.217445	3.3889	0.000701748	0.0132045	receptor-type tyrosine-protein phosphatase N2
LOC100746133	2357.27	-0.394714	0.116566	-3.38618	0.000708729	0.0132919	activating signal cointegrator 1 complex subunit 3
LOC112212236	195.212	-0.539995	0.159464	-3.38631	0.000708402	0.0132919	uncharacterized LOC112212236
LOC100744820	3501.45	0.760872	0.224761	3.38524	0.000711155	0.0133154	coronin-2B
LOC100741048	1939.13	-0.51083	0.150974	-3.38357	0.000715512	0.0133484	UMP-CMP kinase
LOC100742520	1623.87	0.410411	0.121282	3.38395	0.000714517	0.0133484	double-stranded RNA-specific editase Adar
LOC100743119	2118.48	-0.452995	0.133913	-3.38276	0.000717604	0.0133484	uncharacterized LOC100743119
LOC117151695	276.688	1.30726	0.386443	3.38279	0.000717536	0.0133484	uncharacterized LOC117151695
LOC100748957	1263.3	-0.563636	0.166683	-3.38149	0.000720942	0.0133886	peroxisomal membrane protein PEX14
LOC100742766	3161.52	-0.545312	0.161307	-3.38058	0.000723323	0.0133891	polyribonucleotide nucleotidyltransferase 1 mitochondrial
LOC100743752	3980.29	-0.852378	0.252123	-3.38081	0.000722731	0.0133891	multiple inositol polyphosphate phosphatase 1
LOC100740771	10208.6	1.5015	0.444406	3.37867	0.000728368	0.0134155	protein takeout-like
LOC100741150	2709.09	-0.561688	0.16623	-3.37898	0.000727552	0.0134155	acetyl-CoA acetyltransferase mitochondrial
LOC100744379	967.81	-0.329829	0.0976328	-3.37826	0.000729464	0.0134155	E3 ubiquitin-protein ligase znrf2
LOC117151657	138.977	1.77473	0.525234	3.37892	0.000727699	0.0134155	putative fatty acyl-CoA reductase CG5065
LOC100740945	242.915	-2.14348	0.635903	-3.37077	0.000749595	0.0136983	pupal cuticle protein 20-like
LOC100741051	250.922	0.651969	0.193412	3.37088	0.000749279	0.0136983	bestrophin-4-like
LOC100742487	8775.3	-0.62202	0.184533	-3.37078	0.000749568	0.0136983	protein l(2)37Cc
LOC100749839	4778.59	1.07298	0.318321	3.37074	0.000749653	0.0136983	soma ferritin
LOC100744483	5151.4	-0.388727	0.115341	-3.37024	0.000751039	0.0137016	NADH-ubiquinone oxidoreductase 75 kDa subunit mitochondrial
LOC105682118	78.4634	1.32412	0.39295	3.36968	0.000752566	0.0137075	uncharacterized LOC105682118
LOC117151451	103.269	1.67166	0.496349	3.36792	0.000757382	0.0137732	uncharacterized LOC117151451
LOC100747326	987.798	-0.335899	0.0998028	-3.36563	0.000763693	0.0138658	glucose-induced degradation protein 8 homolog
LOC100741213	8.57564	-2.33936	0.69575	-3.36236	0.000772788	0.0140086	uncharacterized LOC100741213
LOC100748952	757.608	-0.345035	0.102662	-3.36089	0.000776924	0.0140612	p21-activated protein kinase-interacting protein 1-like
LOC100743383	146.723	0.635774	0.189193	3.36044	0.000778171	0.0140614	osmotic avoidance abnormal protein 3-like
LOC100749249	2507.89	-0.464264	0.13819	-3.35961	0.000780536	0.0140818	39S ribosomal protein S30 mitochondrial
LOC100748469	26970.1	-0.741856	0.220867	-3.35884	0.000782716	0.0140988	hexokinase type 2
LOC100747148	1999.91	-0.412488	0.122845	-3.3578	0.000785664	0.0141295	uncharacterized LOC100747148
LOC100745569	3120.27	0.638494	0.19036	3.35414	0.000796132	0.0142727	ubiquitin carboxyl-terminal hydrolase 3
LOC100749044	6060.85	-0.469019	0.139818	-3.3545	0.000795098	0.0142727	LIM and SH3 domain protein Lasp
LOC100746544	261.189	0.539302	0.160882	3.35216	0.000801846	0.0142923	uncharacterized LOC100746544
LOC100749035	2324.19	-0.848249	0.253056	-3.35202	0.000802249	0.0142923	guanine deaminase
LOC100749931	175.365	-0.946978	0.282493	-3.35222	0.000801663	0.0142923	divergent protein kinase domain 1C
LOC117152492	249.816	0.967345	0.288529	3.35268	0.000800343	0.0142923	uncharacterized LOC117152492
LOC100745086	2580.62	-0.578652	0.172663	-3.35134	0.000804225	0.0143052	vacuole membrane protein 1
LOC112213461	142.627	1.02736	0.306598	3.35082	0.000805716	0.0143093	uncharacterized LOC112213461
LOC117151762	5.51456	1.68116	0.502024	3.34876	0.000811748	0.014394	uncharacterized LOC117151762
LOC100742261	12405.1	-0.787647	0.235286	-3.34761	0.000815118	0.0144313	solute carrier organic anion transporter family member 74D
LOC100745093	651.376	-0.660235	0.19728	-3.34668	0.000817847	0.0144571	ribosome-releasing factor 2 mitochondrial
LOC100741713	40761.1	-0.66515	0.198845	-3.34507	0.000822628	0.0144895	aldehyde dehydrogenase mitochondrial
LOC100748969	1178.04	-0.232754	0.0695963	-3.34435	0.000824769	0.0144895	regulator of nonsense transcripts 2
LOC100749320	880.884	0.794809	0.237593	3.34525	0.00082208	0.0144895	zinc finger protein ZIC 4
LOC105680328	2346.48	1.13152	0.338322	3.3445	0.000824317	0.0144895	uncharacterized LOC105680328
LOC100744531	213.768	1.14359	0.342187	3.34199	0.000831788	0.0145903	prohormone-2
LOC100747832	43207.1	-0.672064	0.20124	-3.33962	0.000838928	0.0146709	peroxiredoxin 1
LOC117152343	416.896	0.864407	0.258835	3.33961	0.000838963	0.0146709	uncharacterized LOC117152343
LOC100743461	1842.2	-0.485618	0.145468	-3.33832	0.000842879	0.0146942	glutamyl-tRNA(Gln) amidotransferase subunit B mitochondrial
LOC105680238	42.4611	1.37985	0.413317	3.33847	0.000842416	0.0146942	uncharacterized LOC105680238
LOC100743022	6493.74	-0.485185	0.145379	-3.33738	0.000845727	0.0147213	mitochondrial proton/calcium exchanger protein
LOC100745011	508.901	1.08826	0.326209	3.33608	0.000849695	0.0147678	cholesterol 7-desaturase
LOC100747175	1052.06	-0.407799	0.122291	-3.33467	0.00085402	0.0148204	DNA polymerase interacting tetratricopeptide repeat-containing protein of 47 kDa
LOC105682096	160.486	0.552369	0.165723	3.33309	0.000858857	0.0148816	zinc finger protein 596-like
LOC100750143	695.985	-0.513572	0.154111	-3.33247	0.000860779	0.0148923	transcription termination factor 3 mitochondrial
LOC100742472	966.618	-0.243976	0.0732372	-3.33131	0.000864381	0.0149319	vacuolar fusion protein MON1 homolog A
LOC100748532	76.6126	-0.675236	0.20294	-3.32728	0.000876995	0.015104	fibrillin-1
LOC100749111	5827.51	-0.33561	0.100865	-3.32731	0.000876892	0.015104	innexin inx2
LOC100747050	1685.95	-0.430849	0.129523	-3.32643	0.000879671	0.0151271	uncharacterized LOC100747050
LOC100745361	504.947	-2.49145	0.749567	-3.32385	0.000887839	0.0152446	glucose dehydrogenase [FAD quinone]
LOC100744505	6523.97	0.598387	0.180282	3.31918	0.000902831	0.0154787	leucine-rich repeat neuronal protein 2-like
LOC100742966	769.266	-1.53219	0.461729	-3.31838	0.000905399	0.0154993	elongation of very long chain fatty acids protein 4-like
LOC100743372	1526.46	-0.625558	0.188577	-3.31726	0.000909045	0.0155151	26S proteasome non-ATPase regulatory subunit 8
LOC100746154	5992.85	-0.355118	0.107044	-3.31749	0.000908306	0.0155151	SEC23-interacting protein
LOC100750074	801.394	-0.46871	0.141362	-3.31567	0.000914239	0.0155804	transmembrane protein 208
LOC100747779	928.389	0.544417	0.164278	3.314	0.000919704	0.0156501	carcinine transporter
LOC100748603	589.685	-0.403121	0.121683	-3.31287	0.000923425	0.01569	7-methylguanosine phosphate-specific 5'-nucleotidase
LOC100741427	1643.4	-0.431021	0.130144	-3.31188	0.000926722	0.015717	GMP reductase 1
LOC100747300	5887.19	-0.506858	0.153057	-3.31156	0.000927778	0.015717	regucalcin
LOC100746883	872.827	-0.304872	0.092099	-3.31026	0.000932089	0.0157199	mRNA cap guanine-N7 methyltransferase
LOC100747256	1002.43	0.248237	0.0749894	3.31029	0.000931987	0.0157199	tctex1 domain-containing protein 2
LOC100747893	2271.09	0.430045	0.129894	3.31075	0.000930473	0.0157199	zinc finger protein 236
LOC100740407	1468.81	-0.944361	0.28556	-3.30705	0.000942831	0.015854	venom dipeptidyl peptidase 4
LOC100745534	31.4453	-1.49876	0.453161	-3.30734	0.000941856	0.015854	uncharacterized LOC100745534
LOC100748923	449.213	-0.579197	0.175256	-3.30486	0.00095024	0.0159551	slowpoke-binding protein
LOC100749061	1858.32	-0.720327	0.218017	-3.304	0.000953158	0.0159805	sialin
LOC100745891	387.808	0.435446	0.131818	3.30339	0.000955227	0.0159916	tetratricopeptide repeat protein 21B-like
LOC100747884	458.529	-0.601426	0.182092	-3.30287	0.000956994	0.0159977	calcium release-activated calcium channel protein 1
LOC100745046	1387.56	-0.725565	0.219769	-3.30148	0.000961757	0.0160537	uncharacterized LOC100745046
LOC100742644	514.493	-0.650276	0.197016	-3.30063	0.000964692	0.0160791	ubiquinol-cytochrome-c reductase complex assembly factor 1
LOC100741259	346.322	-0.475031	0.144034	-3.29804	0.000973614	0.0161726	DNA replication licensing factor Mcm5
LOC100743108	2133.35	-0.933721	0.283156	-3.29755	0.000975313	0.0161726	bifunctional 3'-phosphoadenosine 5'-phosphosulfate synthase 2
LOC100745783	4878.49	-0.369592	0.112081	-3.29754	0.000975355	0.0161726	uncharacterized LOC100745783
LOC100746597	862.77	-0.388444	0.117805	-3.29736	0.00097598	0.0161726	armadillo-like helical domain-containing protein 3
LOC117151955	14.9514	2.10642	0.638955	3.29667	0.000978386	0.0161889	uncharacterized LOC117151955
LOC100742741	5940.31	0.461878	0.14019	3.29465	0.000985434	0.0162582	5'-3' exoribonuclease 1
LOC117152359	18.7589	0.893498	0.271177	3.29488	0.000984626	0.0162582	uncharacterized LOC117152359
LOC100747222	540.155	-0.52648	0.159846	-3.29366	0.000988919	0.0162921	mitochondrial RNA pseudouridine synthase rpusd4
LOC100744510	2629.52	-0.627128	0.190431	-3.2932	0.000990539	0.0162952	elongation factor G mitochondrial
LOC100749307	169.613	0.781292	0.237404	3.29098	0.000998375	0.0164004	metabotropic glutamate receptor
LOC100748097	56.7522	0.926461	0.28169	3.28893	0.00100567	0.0164965	echinoderm microtubule-associated protein-like CG42247
LOC100740410	2954.83	-1.01416	0.30846	-3.28782	0.00100966	0.0165079	uncharacterized LOC100740410
LOC100743592	730.39	0.800762	0.243576	3.28753	0.00101072	0.0165079	uncharacterized LOC100743592
LOC100748913	6494.5	-1.03502	0.31477	-3.2882	0.00100831	0.0165079	superoxide dismutase [Mn] mitochondrial
LOC100746374	565.833	0.912785	0.277769	3.28612	0.00101576	0.0165665	GTP-binding protein RAD
LOC100743005	1432	-0.939016	0.286068	-3.28249	0.00102895	0.0167577	clavesin-1
LOC117152174	3778.21	0.778739	0.237275	3.28201	0.00103071	0.0167623	uncharacterized LOC117152174
LOC100748959	1820.39	-3.49209	1.06433	-3.28103	0.00103427	0.0167963	uncharacterized LOC100748959
LOC100748371	1202.95	-0.593644	0.180975	-3.28025	0.00103714	0.0168188	probable 28S ribosomal protein S6 mitochondrial
LOC100741857	395.593	0.892485	0.272203	3.27875	0.0010427	0.0168849	elongation of very long chain fatty acids protein 6
LOC100746847	226.639	-1.25043	0.381545	-3.27727	0.00104815	0.0169491	uncharacterized LOC100746847
LOC100744648	1635.94	-0.358664	0.109468	-3.27643	0.00105128	0.0169756	nuclear protein localization protein 4 homolog
LOC117151106	6259.35	0.80667	0.246326	3.27481	0.00105733	0.0170491	headcase protein
LOC100749082	4574.49	0.374057	0.11424	3.27431	0.00105921	0.0170552	golgin subfamily A member 4
LOC100742934	978.697	0.421731	0.128873	3.27246	0.00106615	0.0170628	nuclear transcription factor Y subunit alpha
LOC100744598	323.951	-0.656449	0.200585	-3.27267	0.00106536	0.0170628	probable arginine--tRNA ligase mitochondrial
LOC100745926	1997.35	-0.346963	0.106013	-3.27284	0.00106474	0.0170628	mannosyl-oligosaccharide glucosidase GCS1
LOC100746460	457.39	-0.419855	0.128284	-3.27285	0.00106469	0.0170628	uncharacterized LOC100746460
LOC100747041	1022.51	-0.5135	0.156928	-3.27219	0.00106717	0.0170628	RNA-binding protein pno1
LOC100740157	587.596	-0.467801	0.143037	-3.27048	0.00107363	0.0170702	PHD finger-like domain-containing protein 5A
LOC100743235	972.381	-0.477546	0.145981	-3.27129	0.00107057	0.0170702	phospholipid phosphatase 6
LOC100746357	5.23136	1.92964	0.589957	3.27081	0.0010724	0.0170702	uncharacterized LOC100746357
LOC112213827	22.6006	0.902739	0.275999	3.27081	0.00107241	0.0170702	uncharacterized LOC112213827
LOC100745999	5268.69	-0.392903	0.120159	-3.26986	0.00107602	0.0170843	V-type proton ATPase subunit D
LOC105680876	881.83	-0.569246	0.174118	-3.2693	0.00107813	0.0170939	monocarboxylate transporter 9
LOC100741696	3288.37	-0.492462	0.150663	-3.26864	0.00108064	0.0171099	uncharacterized LOC100741696
LOC100743345	3595.62	0.455439	0.139393	3.26729	0.00108582	0.017168	serine/threonine-protein kinase Genghis Khan
LOC100746335	2411.55	-0.635917	0.194677	-3.26652	0.00108877	0.0171908	proteasome subunit alpha type-5
LOC100748005	1270.54	0.568863	0.174234	3.26493	0.00109491	0.0172637	tight junction protein ZO-1
LOC100743002	4462.84	-1.49111	0.456791	-3.2643	0.00109733	0.0172781	prostaglandin reductase 1
LOC100746932	1259.79	-0.389233	0.119347	-3.26137	0.00110877	0.017434	ubiquitin-fold modifier-conjugating enzyme 1
LOC100741451	994.918	0.274442	0.0842036	3.25927	0.001117	0.0175392	coiled-coil domain-containing protein 93
LOC100745559	2593.66	0.841124	0.258144	3.25836	0.0011206	0.0175473	Down syndrome cell adhesion molecule-like protein Dscam2
LOC105680986	694.308	-2.07504	0.636829	-3.25839	0.00112044	0.0175473	facilitated trehalose transporter Tret1-like
LOC100744835	6889.04	-0.571587	0.175522	-3.2565	0.00112793	0.0176379	glycerol-3-phosphate acyltransferase 1 mitochondrial
LOC100742856	3883.48	-0.642761	0.197417	-3.25585	0.00113054	0.0176544	fumarate hydratase mitochondrial
LOC100747571	3650.29	-0.547923	0.168376	-3.25417	0.00113722	0.0177344	adenosine kinase 1
LOC117152314	22.0099	1.25238	0.38498	3.25311	0.00114149	0.0177766	uncharacterized LOC117152314
LOC100743729	1673.83	-0.448386	0.137976	-3.24974	0.00115512	0.0179398	39S ribosomal protein L44 mitochondrial
LOC100745539	1587.11	-0.473909	0.145813	-3.25011	0.00115362	0.0179398	putative neutral sphingomyelinase
LOC100740813	19.1656	1.13886	0.350619	3.24815	0.0011616	0.0180001	uncharacterized LOC100740813
LOC100745994	2679.18	-0.541839	0.166822	-3.24801	0.00116216	0.0180001	NADH dehydrogenase [ubiquinone] 1 beta subcomplex subunit 9
LOC100742546	1530.73	-0.327526	0.100879	-3.24671	0.00116748	0.0180579	pseudouridine-5'-phosphatase
LOC105680224	240.465	0.537169	0.165498	3.24577	0.00117135	0.0180931	protein FAM92A-A
LOC100742955	1845.38	0.703727	0.216916	3.24424	0.00117764	0.0181541	zinc finger protein 37-like
LOC105682183	1228.8	-0.585272	0.180415	-3.24404	0.00117849	0.0181541	protein sly1 homolog
LOC105680626	3365.43	0.341331	0.105238	3.24343	0.00118099	0.0181681	transcription factor kayak
LOC100747249	1308.48	-0.456567	0.140814	-3.24235	0.0011855	0.0182129	MICOS complex subunit Mic10
LOC100743492	1330.27	-0.581178	0.179287	-3.2416	0.0011886	0.0182359	signal recognition particle 19 kDa protein
LOC100740677	770.977	-0.568243	0.175349	-3.24064	0.00119261	0.0182397	heparan-alpha-glucosaminide N-acetyltransferase-like
LOC100743748	15092.6	-0.682617	0.210659	-3.24039	0.00119366	0.0182397	probable transaldolase
LOC100744462	6465.81	-0.551184	0.170086	-3.24063	0.00119266	0.0182397	4-aminobutyrate aminotransferase mitochondrial
LOC100749030	310.48	-2.16625	0.668897	-3.23854	0.00120142	0.0183338	proclotting enzyme
LOC100746018	1207.28	-0.418626	0.129367	-3.23596	0.00121235	0.0184019	probable peptide chain release factor C12orf65 homolog mitochondrial
LOC100746048	2806.53	-0.736376	0.227481	-3.23709	0.00120754	0.0184019	histone H2A
LOC100747632	1740.45	-0.636513	0.196687	-3.23618	0.00121143	0.0184019	enoyl-[acyl-carrier-protein] reductase mitochondrial
LOC100747742	96.5506	-1.83786	0.567904	-3.23622	0.00121123	0.0184019	protein yellow-like
LOC100740086	5264.57	-0.36668	0.113352	-3.23489	0.00121689	0.0184308	renin receptor
LOC100741402	1264.27	0.293267	0.0906616	3.23475	0.0012175	0.0184308	polycomb protein Asx
LOC100748956	40.3395	0.790321	0.244351	3.23437	0.00121913	0.018431	visual system homeobox 2-like
LOC100747059	831.642	0.899682	0.278244	3.23343	0.00122311	0.0184668	zinc finger CCCH domain-containing protein 5-like
LOC100748202	577.69	-0.50568	0.15659	-3.22932	0.00124083	0.0186959	aurora kinase C
LOC105681314	1473.36	-0.658756	0.204003	-3.22915	0.00124157	0.0186959	succinate--CoA ligase [GDP-forming] subunit beta mitochondrial
LOC100749251	764.699	-0.425478	0.131829	-3.22751	0.00124873	0.0187563	eukaryotic translation elongation factor 1 epsilon-1
LOC100749882	1109.55	0.308273	0.0955153	3.22747	0.00124888	0.0187563	xyloside xylosyltransferase 1
LOC100741428	5645.59	0.344153	0.10665	3.22695	0.00125118	0.018766	probable serine/threonine-protein kinase yakA
LOC100740829	8579.42	-1.00962	0.312997	-3.22566	0.00125681	0.0187763	cytochrome c
LOC100743996	55.9788	0.959054	0.297292	3.22596	0.0012555	0.0187763	probable G-protein coupled receptor B0563.6
LOC100749293	2816.19	-0.467152	0.144802	-3.22613	0.00125475	0.0187763	uncharacterized LOC100749293
LOC100741717	3363.09	-0.788709	0.244647	-3.22387	0.00126471	0.018855	electron transfer flavoprotein subunit alpha mitochondrial
LOC100745327	480.969	-0.506147	0.157013	-3.2236	0.00126588	0.018855	translation initiation factor eIF-2B subunit epsilon
LOC117152128	9.10392	1.3879	0.430578	3.22334	0.00126705	0.018855	uncharacterized LOC117152128
LOC100745956	877.576	-0.581367	0.180384	-3.22294	0.00126883	0.0188568	rRNA methyltransferase 3 mitochondrial
LOC100746583	49.3252	0.892754	0.277115	3.2216	0.00127477	0.0189204	BTB/POZ domain-containing protein KCTD16
LOC100740091	703.33	-0.555907	0.172646	-3.21993	0.0012822	0.018932	ER membrane protein complex subunit 4
LOC100743521	1379.79	0.603274	0.187354	3.21997	0.00128202	0.018932	GTPase-activating protein CdGAPr
LOC100744153	3286.61	-0.774019	0.240315	-3.22086	0.00127807	0.018932	tyrosine--tRNA ligase cytoplasmic
LOC100748486	2359.7	0.478827	0.148673	3.22068	0.00127889	0.018932	uncharacterized LOC100748486
LOC100741765	1688.37	-0.36762	0.11427	-3.2171	0.00129491	0.0190102	mannose-P-dolichol utilization defect 1 protein homolog
LOC100747851	2196.12	0.523809	0.162831	3.2169	0.00129585	0.0190102	transcription factor SPT20 homolog
LOC105680314	67.1032	0.817207	0.253995	3.21742	0.0012935	0.0190102	hypertrehalosaemic prohormone
LOC105680573	5.5957	1.8917	0.587811	3.21822	0.0012899	0.0190102	uncharacterized LOC105680573
LOC112213281	2.89251	-3.01968	0.938657	-3.21702	0.0012953	0.0190102	uncharacterized LOC112213281
LOC100741356	3091.03	0.570559	0.177451	3.2153	0.00130306	0.0190129	nicotinamidase
LOC100742037	2574.84	0.612576	0.190477	3.216	0.0012999	0.0190129	protein FAM13B
LOC100746613	18135	-0.788809	0.245314	-3.21551	0.00130214	0.0190129	glycogen phosphorylase
LOC105680442	56.1221	0.836955	0.260315	3.21516	0.00130371	0.0190129	uncharacterized LOC105680442
LOC105681054	57.8364	0.770027	0.23951	3.21501	0.00130438	0.0190129	ribonuclease Y
LOC100743756	3146.86	-0.600113	0.186862	-3.21152	0.00132033	0.0192207	cytochrome b-c1 complex subunit 9
LOC100749787	4.67243	1.65302	0.51483	3.2108	0.00132365	0.0192445	carbonic anhydrase 7-like
LOC105680370	579.728	-0.35358	0.110168	-3.20947	0.0013298	0.0193092	serine hydrolase-like protein
LOC100743774	2216.38	-0.350123	0.10911	-3.20889	0.00133249	0.0193236	V-type proton ATPase subunit F
LOC100740978	11280.1	0.911029	0.284119	3.2065	0.00134359	0.0194599	quinone oxidoreductase
LOC100741658	1628.04	-0.415639	0.129747	-3.20346	0.00135785	0.0195368	PRELI domain-containing protein 1 mitochondrial
LOC100743794	5622.22	-0.445142	0.138943	-3.20378	0.00135636	0.0195368	zinc transporter ZIP3
LOC100743995	1424.31	0.491866	0.153511	3.2041	0.00135484	0.0195368	calponin homology domain-containing protein DDB_G0272472
LOC100744271	723.342	0.331943	0.103589	3.20442	0.00135333	0.0195368	C-mannosyltransferase dpy-19
LOC100746370	12661.7	-2.01807	0.630063	-3.20297	0.00136019	0.0195368	inositol 2-dehydrogenase
LOC100747008	495.54	-0.469849	0.146715	-3.20245	0.00136263	0.0195368	2-(3-amino-3-carboxypropyl)histidine synthase subunit 2
LOC100749907	596.477	-1.0981	0.342683	-3.20442	0.00135335	0.0195368	D-beta-hydroxybutyrate dehydrogenase mitochondrial
LOC117152555	15.3331	1.05084	0.328116	3.20266	0.00136163	0.0195368	uncharacterized LOC117152555
LOC100743501	1775.98	-0.560492	0.175084	-3.20128	0.00136818	0.0195623	ferrochelatase mitochondrial
LOC100749298	1854.26	0.607713	0.189852	3.20099	0.00136956	0.0195623	uncharacterized protein MAL13P1.304
LOC105680547	1179.04	-0.298327	0.0931869	-3.20138	0.0013677	0.0195623	mRNA-capping enzyme
LOC100740098	4922.07	-0.500684	0.156435	-3.20059	0.00137148	0.0195651	isocitrate dehydrogenase [NAD] subunit beta mitochondrial
LOC100747208	327.286	2.17086	0.678558	3.19923	0.00137796	0.0196329	venom carboxylesterase-6-like
LOC100749979	3120.47	-2.25228	0.70436	-3.19763	0.00138561	0.0197173	larval cuticle protein A3A-like
LOC100747239	1340.66	0.570786	0.178537	3.19701	0.00138858	0.0197349	protein apterous-like
LOC100743544	721.525	-0.239546	0.0749625	-3.19554	0.00139569	0.0198024	probable ribosome production factor 1
LOC105681509	17905.7	-0.981905	0.307326	-3.195	0.00139832	0.0198024	uncharacterized LOC105681509
LOC112212954	9.1601	1.39878	0.43781	3.19495	0.00139855	0.0198024	uncharacterized LOC112212954
LOC100743520	1838.26	-0.334293	0.104654	-3.19426	0.00140189	0.0198251	mitochondrial chaperone BCS1
LOC100740596	800.78	-0.624191	0.19548	-3.19311	0.00140748	0.0198547	39S ribosomal protein L9 mitochondrial
LOC105680311	929.673	-0.518788	0.162463	-3.19327	0.00140671	0.0198547	peptide deformylase mitochondrial-like
LOC100741190	236.652	-0.552397	0.173066	-3.19183	0.00141376	0.0199186	caspase-8
LOC100745190	263.032	0.671273	0.210443	3.18981	0.00142366	0.0200334	GATA-binding factor A
LOC105681653	81.7963	0.80613	0.252779	3.18907	0.00142732	0.02006	uncharacterized LOC105681653
LOC100742296	75.5357	0.768859	0.241157	3.1882	0.0014316	0.0200953	uncharacterized LOC100742296
LOC100741556	1231.43	-0.41825	0.13121	-3.18764	0.00143439	0.0201097	nitric oxide-associated protein 1
LOC100740585	371.249	1.88985	0.593016	3.18684	0.00143837	0.0201404	putative fatty acyl-CoA reductase CG5065
LOC100746652	609.91	0.323841	0.101629	3.18649	0.00144012	0.0201404	poly(A) RNA polymerase gld-2 homolog A
LOC100741485	2075.38	-0.339065	0.106436	-3.18563	0.00144442	0.020151	bifunctional 3'-phosphoadenosine 5'-phosphosulfate synthase
LOC112212614	334.253	0.517354	0.16239	3.18588	0.00144314	0.020151	uncharacterized LOC112212614
LOC100742809	546.457	0.603377	0.189513	3.18382	0.00145343	0.020252	L-threonine 3-dehydrogenase mitochondrial
LOC100745603	7083.41	0.540644	0.169887	3.18238	0.00146068	0.0203281	uncharacterized LOC100745603
LOC100740455	2669.78	-0.573054	0.180163	-3.18075	0.00146892	0.0203708	alpha-aminoadipic semialdehyde synthase mitochondrial
LOC100741300	2017.72	0.57601	0.181134	3.18002	0.00147264	0.0203708	signal-induced proliferation-associated 1-like protein 2
LOC100741972	262.068	-0.547333	0.172065	-3.18097	0.00146782	0.0203708	uncharacterized LOC100741972
LOC100744118	41.1742	-1.91161	0.601201	-3.17966	0.0014745	0.0203708	circadian clock-controlled protein
LOC100746291	753.807	0.284637	0.0895175	3.17968	0.00147438	0.0203708	uncharacterized LOC100746291
LOC105681810	444.926	0.867702	0.272839	3.18028	0.00147135	0.0203708	uncharacterized LOC105681810
LOC117151573	16.6808	1.40314	0.441334	3.17931	0.00147627	0.0203708	uncharacterized LOC117151573
LOC100748736	672.586	0.470405	0.148045	3.17744	0.00148582	0.020453	ultraviolet-B receptor UVR8
LOC100749414	3020.3	-0.637931	0.200751	-3.17772	0.0014844	0.020453	xaa-Pro aminopeptidase ApepP
LOC100740763	2196.2	-0.304063	0.0957179	-3.17666	0.00148982	0.0204552	uridine 5'-monophosphate synthase
LOC100744974	521.743	0.674846	0.212448	3.17653	0.0014905	0.0204552	spondin-1
LOC105681320	836.827	-0.862049	0.271395	-3.17636	0.00149138	0.0204552	PTS-dependent dihydroxyacetone kinase 1 dihydroxyacetone-binding subunit DhaK-like
LOC100746207	5740.67	-1.09991	0.346377	-3.17548	0.00149591	0.0204927	dipeptidase 1
LOC100742671	1382.19	0.63333	0.199513	3.17438	0.00150159	0.0205419	anillin
LOC100749653	2311.92	0.572527	0.180375	3.17408	0.00150311	0.0205419	diacylglycerol kinase theta
LOC117151750	30.6844	-1.54674	0.487577	-3.1723	0.00151235	0.0206434	uncharacterized LOC117151750
LOC100745153	341.578	-1.43044	0.451051	-3.17134	0.00151736	0.0206622	arylsulfatase I
LOC100749646	223.504	0.657436	0.207286	3.17163	0.00151584	0.0206622	potassium channel subfamily K member 18-like
LOC100749220	2139.79	-0.441763	0.139373	-3.16965	0.00152625	0.0207584	39S ribosomal protein L16 mitochondrial
LOC100742533	11698.9	-0.53381	0.168465	-3.16866	0.00153142	0.0208039	lambda-crystallin homolog
LOC100741087	6183.27	-0.313655	0.0990219	-3.16753	0.00153741	0.0208605	microtubule-associated protein RP/EB family member 1
LOC100740120	79.9075	-3.27733	1.03509	-3.16622	0.00154434	0.0208673	proton channel OtopLc-like
LOC100745311	516.295	-0.268998	0.0849603	-3.16616	0.00154468	0.0208673	thioredoxin domain-containing protein 9
LOC100745825	2220.27	-0.446711	0.14111	-3.1657	0.00154708	0.0208673	eukaryotic translation initiation factor 2 subunit 1
LOC112213556	41.8954	0.716137	0.226214	3.16575	0.00154683	0.0208673	uncharacterized LOC112213556
LOC117151724	208.531	0.535097	0.168998	3.1663	0.00154394	0.0208673	uncharacterized LOC117151724
LOC100748396	5782.52	-0.340597	0.107635	-3.16438	0.00155415	0.0209239	coatomer subunit beta'
LOC112213549	243.316	0.547346	0.172979	3.16423	0.00155496	0.0209239	regulator of microtubule dynamics protein 1-like
LOC100741044	20.9834	1.05638	0.33402	3.16263	0.0015635	0.0209563	angiotensin-converting enzyme-like
LOC100745417	1431.5	-0.616248	0.194816	-3.16323	0.00156028	0.0209563	ubiquitin-like modifier-activating enzyme 5
LOC100746606	1142.72	-0.419433	0.132645	-3.16207	0.00156654	0.0209563	max-like protein X
LOC100748137	8465.36	-0.494769	0.15647	-3.16206	0.00156656	0.0209563	proton-coupled amino acid transporter-like protein pathetic
LOC100749950	374.156	-1.83914	0.581552	-3.16246	0.00156441	0.0209563	protein brown-like
LOC100742577	1961.12	-0.470086	0.148694	-3.16143	0.00156998	0.0209772	adenylate kinase isoenzyme 1
LOC100740175	2966.23	0.388399	0.122885	3.16067	0.00157407	0.0210072	syntaxin-1A
LOC100743123	740.369	-0.424465	0.134328	-3.15992	0.00157814	0.021037	prostaglandin E synthase 2
LOC100748428	1925.17	0.57022	0.180597	3.15741	0.00159175	0.0211936	mitogen-activated protein kinase-binding protein 1
LOC100742185	230.295	0.831146	0.263284	3.15684	0.00159487	0.0212103	synaptotagmin-4
LOC100748439	5347.55	0.289259	0.091673	3.15533	0.00160315	0.0212955	splicing factor 3B subunit 1
LOC100747678	651.269	-0.548005	0.173714	-3.15463	0.00160703	0.0212973	28S ribosomal protein S24 mitochondrial
LOC105680225	259.514	1.03986	0.329598	3.15495	0.00160528	0.0212973	radial spoke head 10 homolog B-like
LOC100742654	2437.18	-0.719258	0.228331	-3.15007	0.00163229	0.0216013	bifunctional purine biosynthesis protein PURH
LOC100745247	204682	-0.557476	0.176987	-3.14981	0.00163376	0.0216013	protein G12
LOC100743548	1387.19	-0.608761	0.193353	-3.14845	0.00164138	0.0216619	cytochrome b-c1 complex subunit 6 mitochondrial
LOC100747043	30.3307	-3.33928	1.06066	-3.14831	0.00164215	0.0216619	uncharacterized LOC100747043
LOC100745636	54402.5	-0.740758	0.235347	-3.14752	0.00164664	0.0216689	fructose-bisphosphate aldolase
LOC117152372	71.4591	0.967982	0.307554	3.14736	0.00164754	0.0216689	uncharacterized LOC117152372
LOC117152453	43.7783	0.60801	0.193191	3.14721	0.00164839	0.0216689	protein tiptop-like
LOC112212343	853.107	-2.31365	0.735378	-3.14621	0.001654	0.0217	uncharacterized LOC112212343
LOC112213433	120.018	1.04476	0.33208	3.14611	0.00165457	0.0217	uncharacterized LOC112213433
LOC117152318	222.673	0.48122	0.153023	3.14476	0.00166223	0.0217754	uncharacterized LOC117152318
LOC100743140	845.225	-0.582876	0.185543	-3.14146	0.00168106	0.021974	probable glucosamine 6-phosphate N-acetyltransferase
LOC100744172	455.645	-0.302355	0.0962476	-3.14143	0.00168125	0.021974	RCC1-like G exchanging factor-like protein
LOC100745988	890.319	-0.407553	0.129849	-3.13866	0.00169721	0.0221572	digestive organ expansion factor homolog
LOC100749326	3794.05	0.380143	0.121134	3.13819	0.00169993	0.0221672	splicing factor suppressor of white-apricot homolog
LOC100744472	38.5035	0.751792	0.239648	3.13707	0.00170646	0.0222016	uncharacterized LOC100744472
LOC105681208	88.2538	0.653724	0.20837	3.13732	0.00170502	0.0222016	uncharacterized LOC105681208
LOC100749911	15.6607	-2.39973	0.765292	-3.1357	0.00171442	0.0222796	histone H2B
LOC100740576	4937.73	-0.484425	0.154526	-3.13492	0.00171901	0.0223139	sugar transporter SWEET1
LOC100742019	845.399	-0.550976	0.175775	-3.13454	0.00172121	0.022317	39S ribosomal protein S18a mitochondrial
LOC100745997	1356.2	-0.619765	0.19777	-3.13376	0.00172583	0.0223514	mitochondrial 2-oxoglutarate/malate carrier protein
LOC100749333	2703.42	-0.746981	0.238437	-3.13283	0.00173132	0.0223716	phosphoribosylformylglycinamidine synthase
LOC117151524	3426.86	-0.474751	0.151529	-3.13307	0.00172986	0.0223716	proteasome subunit alpha type-4
LOC100740506	1456.33	-0.304037	0.0970718	-3.13208	0.00173573	0.0223777	exosome RNA helicase MTR4
LOC100746617	1008.42	-0.494899	0.158001	-3.13225	0.00173471	0.0223777	ribosomal protein 63 mitochondrial
LOC100741729	258.553	-0.524723	0.167581	-3.13116	0.00174119	0.0224228	protein asteroid-like
LOC100744966	493.385	-0.287797	0.091943	-3.13017	0.00174707	0.022473	uncharacterized LOC100744966
LOC100744911	1280.39	-0.500309	0.159863	-3.1296	0.00175044	0.0224909	mannose-1-phosphate guanyltransferase alpha-A
LOC100747155	1004.98	-0.446189	0.142664	-3.12755	0.00176269	0.0226229	mannosyl-oligosaccharide 12-alpha-mannosidase IB-like
LOC100744616	9270.02	-0.361802	0.115731	-3.12624	0.00177056	0.0226982	cytochrome c oxidase subunit 4 isoform 1 mitochondrial
LOC100747618	1510.46	-0.531209	0.169941	-3.12584	0.00177297	0.0227036	39S ribosomal protein L19 mitochondrial
LOC100740632	722.037	-0.344344	0.110243	-3.1235	0.00178717	0.0228597	uncharacterized LOC100740632
LOC100750119	466.262	-0.596726	0.191076	-3.12297	0.00179035	0.0228747	uncharacterized LOC100750119
LOC100743067	2344.06	-0.394464	0.126367	-3.12158	0.00179885	0.0229575	probable cytosolic oligopeptidase A
LOC100746014	58.9231	1.0625	0.340667	3.11888	0.00181538	0.0231426	facilitated trehalose transporter Tret1
LOC100744168	945.325	-0.386696	0.124011	-3.11825	0.0018193	0.0231665	cyclin-dependent kinase 2
LOC100747400	1108.95	-2.44781	0.785077	-3.11792	0.00182133	0.0231665	uncharacterized LOC100747400
LOC100740984	3270.9	-0.426172	0.136717	-3.11718	0.00182593	0.0231927	transmembrane emp24 domain-containing protein bai
LOC117152446	41.1893	0.658326	0.211224	3.11672	0.00182877	0.0231927	uncharacterized LOC117152446
LOC117152463	121.833	0.511645	0.164168	3.1166	0.0018295	0.0231927	uncharacterized LOC117152463
LOC100744933	1487.19	-0.377768	0.121254	-3.11551	0.0018363	0.023253	uncharacterized LOC100744933
LOC100748475	6985.75	-0.560954	0.180098	-3.11473	0.00184116	0.0232638	inositol monophosphatase 3
LOC100749081	1721.53	-0.602391	0.193402	-3.11471	0.00184124	0.0232638	proteasome subunit beta type-2
LOC117151157	1994.73	0.503587	0.161699	3.11435	0.00184352	0.0232668	uncharacterized LOC117151157
LOC100740249	5245.54	-0.627649	0.201662	-3.11238	0.00185583	0.0233579	esterase FE4
LOC100742124	1945.05	-0.552716	0.177596	-3.11221	0.0018569	0.0233579	ran GTPase-activating protein 1
LOC100746243	1851.39	-0.681349	0.218927	-3.11222	0.00185684	0.0233579	adenine phosphoribosyltransferase
LOC100743513	137.972	0.923428	0.296949	3.10972	0.00187265	0.0235301	sodium/potassium/calcium exchanger Nckx30C
LOC100743788	2597.58	-0.435385	0.140045	-3.10888	0.00187796	0.0235707	S-methyl-5'-thioadenosine phosphorylase
LOC100741602	14829.6	-0.571714	0.18402	-3.1068	0.00189121	0.023711	transitional endoplasmic reticulum ATPase TER94
LOC100741575	2127.69	-0.62868	0.202429	-3.10568	0.00189842	0.0237368	glutamate decarboxylase 1
LOC100744708	73.4635	0.765126	0.24634	3.10597	0.00189655	0.0237368	enolase-like
LOC100748317	1497.86	-0.46643	0.150194	-3.10551	0.00189952	0.0237368	uncharacterized LOC100748317
LOC100748511	727.715	-0.416974	0.134298	-3.10485	0.00190376	0.0237636	uncharacterized LOC100748511
LOC100740113	457.88	-0.622456	0.200622	-3.10263	0.00191809	0.0239162	uncharacterized LOC100740113
LOC100741899	269.033	0.394822	0.127281	3.10198	0.00192232	0.0239428	uncharacterized LOC100741899
LOC117152146	12860.4	-0.407987	0.131545	-3.10151	0.00192536	0.0239545	uncharacterized LOC117152146
LOC100740273	48.6913	-0.985538	0.317888	-3.10027	0.00193346	0.0240028	cytochrome c oxidase assembly protein COX16 homolog mitochondrial
LOC100742115	9322.64	-0.646189	0.208428	-3.1003	0.00193324	0.0240028	succinate dehydrogenase [ubiquinone] flavoprotein subunit mitochondrial
LOC112214100	42.9348	0.634163	0.204675	3.0984	0.0019457	0.0241059	longitudinals lacking protein isoforms A/B/D/L-like
LOC117151726	15.5141	1.54033	0.497146	3.09835	0.001946	0.0241059	uncharacterized LOC117151726
LOC100740058	32.959	-5.71805	1.84628	-3.09706	0.00195451	0.0241325	histidine-rich glycoprotein-like
LOC100746412	4982.06	-0.745468	0.240658	-3.09762	0.00195082	0.0241325	protein obstructor-E
LOC112212256	24.5342	1.44195	0.465556	3.09727	0.00195311	0.0241325	uncharacterized LOC112212256
LOC100745308	495.676	0.64055	0.206848	3.09672	0.00195678	0.0241343	myogenic-determination protein
LOC100745730	1660.28	0.521797	0.168613	3.09464	0.00197053	0.0242776	uncharacterized LOC100745730
LOC100741510	2428.59	0.626481	0.202615	3.09198	0.00198824	0.0244429	uncharacterized LOC100741510
LOC100749746	752.586	-0.508411	0.164424	-3.09208	0.00198759	0.0244429	AP-3 complex subunit mu-1
LOC100740191	3920.94	-0.750449	0.242794	-3.09089	0.00199555	0.0245063	probable chitinase 10
LOC100740008	3319.03	-0.277164	0.0896944	-3.09009	0.00200098	0.0245374	uncharacterized LOC100740008
LOC112213140	130.576	0.641817	0.207716	3.08988	0.00200239	0.0245374	histone-lysine N-methyltransferase SETMAR-like
LOC100743289	71371	-0.46042	0.149204	-3.08584	0.0020298	0.0248437	V-type proton ATPase 16 kDa proteolipid subunit
LOC100743832	928.083	-0.458814	0.14871	-3.08529	0.00203351	0.0248437	tRNA pseudouridine synthase A
LOC100745092	34.133	0.668323	0.216624	3.08517	0.00203433	0.0248437	probable tubulin polyglutamylase TTLL2
LOC117151839	84.0629	0.679603	0.220299	3.08491	0.00203612	0.0248437	uncharacterized LOC117151839
LOC100741036	2791.46	0.524277	0.170005	3.0839	0.00204306	0.0249017	luc7-like protein 3
LOC117151113	375.838	-0.399542	0.129587	-3.0832	0.00204788	0.0249156	tryptophan--tRNA ligase mitochondrial-like
LOC117152249	4.51621	1.87773	0.60904	3.0831	0.00204857	0.0249156	uncharacterized LOC117152249
LOC100747227	694.04	-0.482666	0.156617	-3.08183	0.00205731	0.0249685	isopentenyl-diphosphate Delta-isomerase 1
LOC100748840	3141.2	-0.343618	0.111488	-3.08209	0.00205553	0.0249685	mitochondrial-processing peptidase subunit alpha
LOC100743299	3517.42	-0.340699	0.110585	-3.08087	0.00206395	0.0250223	proteasome subunit beta type-7
LOC100741181	872.675	0.241593	0.0784584	3.07925	0.00207525	0.0251059	zinc finger protein 341
LOC100744277	2439.43	0.660155	0.214372	3.07948	0.00207362	0.0251059	mucin-1
LOC100742066	12319	0.535685	0.174072	3.07737	0.00208837	0.0252378	CD63 antigen
LOC100741998	1044.26	-1.63288	0.530833	-3.07608	0.00209745	0.0252938	uncharacterized LOC100741998
LOC100742252	141.601	0.607126	0.197362	3.07621	0.00209652	0.0252938	intraflagellar transport protein 43 homolog
LOC100746279	1166.91	-0.387733	0.126086	-3.07515	0.00210398	0.0253457	39S ribosomal protein L47 mitochondrial
LOC100748185	17718	-3.26379	1.06179	-3.07387	0.00211304	0.025428	dehydrogenase/reductase SDR family member 11-like
LOC100740214	343.153	-1.4451	0.470601	-3.07075	0.0021352	0.0256251	tubulin beta chain-like
LOC100743077	364.994	0.742973	0.241994	3.07021	0.00213907	0.0256251	uncharacterized LOC100743077
LOC100743932	602.503	-0.304725	0.0992243	-3.07107	0.00213295	0.0256251	tubulin gamma-2 chain
LOC105681040	2308.45	-0.344309	0.112142	-3.0703	0.00213844	0.0256251	transmembrane and ubiquitin-like domain-containing protein 1
LOC112213717	94.1034	0.881116	0.28701	3.06999	0.00214068	0.0256251	uncharacterized LOC112213717
LOC100742680	1065.13	-0.692015	0.225484	-3.06902	0.00214765	0.0256525	pyrimidodiazepine synthase
LOC100748302	473.031	-0.364402	0.118747	-3.06873	0.00214973	0.0256525	nudC domain-containing protein 1
LOC112212005	48.7167	0.995689	0.324404	3.06928	0.00214573	0.0256525	choline O-acetyltransferase
LOC117151197	12.425	1.19997	0.391408	3.06579	0.00217097	0.0258789	uncharacterized LOC117151197
LOC100744394	11963.8	-0.363648	0.118631	-3.06538	0.00217393	0.025887	V-type proton ATPase subunit B
LOC100747268	1662.98	0.293855	0.0959203	3.06353	0.00218744	0.0260207	TATA element modulatory factor
LOC100744734	4968.47	-0.645651	0.210829	-3.06243	0.00219547	0.0260889	alcohol dehydrogenase class-3
LOC100740315	1260.83	-0.442378	0.144478	-3.0619	0.0021994	0.0261003	serine--tRNA ligase mitochondrial
LOC100749018	1559.72	-0.578837	0.189059	-3.06168	0.00220101	0.0261003	28S ribosomal protein S14 mitochondrial
LOC100740719	1056.32	-0.484404	0.158277	-3.06048	0.00220982	0.0261436	39S ribosomal protein L41 mitochondrial
LOC100740866	4273.59	-0.276013	0.0901989	-3.06005	0.00221298	0.0261436	alpha-13-mannosyl-glycoprotein 2-beta-N-acetylglucosaminyltransferase
LOC100744776	446.635	0.322658	0.105437	3.06018	0.00221201	0.0261436	protein FAM122A
LOC100748929	1918.3	-0.393015	0.128439	-3.05994	0.00221385	0.0261436	probable 28S ribosomal protein S25 mitochondrial
LOC100744048	108.988	-1.15313	0.376953	-3.05909	0.00222014	0.0261907	toll-like receptor 3
LOC100743088	166.616	0.820229	0.268361	3.05643	0.00223986	0.0263719	uncharacterized LOC100743088
LOC105680798	202.328	0.517149	0.169202	3.0564	0.00224013	0.0263719	ionotropic receptor 25a-like
LOC100746029	1221.51	-0.600643	0.196558	-3.05581	0.00224455	0.0263966	UPF0160 protein MYG1 mitochondrial
LOC100740808	8881.01	0.516202	0.168966	3.05506	0.00225014	0.026435	protein phosphatase 1 regulatory subunit 3C-B
LOC100746446	910.773	-0.342974	0.112284	-3.05453	0.0022541	0.0264543	prefoldin subunit 4
LOC100740832	83.3723	0.80059	0.262214	3.05319	0.00226424	0.0264913	uncharacterized LOC100740832
LOC100744844	63830.6	-0.707516	0.231712	-3.05344	0.00226237	0.0264913	cytochrome P450 6B1-like
LOC100749309	50.5555	0.567155	0.185749	3.05334	0.00226308	0.0264913	protein eva-1 homolog C-like
LOC100743402	251.112	-2.19742	0.719932	-3.05226	0.00227125	0.0265172	farnesol dehydrogenase
LOC100744116	3076.14	0.315112	0.103249	3.05197	0.00227343	0.0265172	uncharacterized LOC100744116
LOC100748060	6995.33	-0.947866	0.310535	-3.05237	0.00227046	0.0265172	10 kDa heat shock protein mitochondrial
LOC100745865	1816.69	0.297991	0.0976822	3.05061	0.00228373	0.02661	myotubularin-related protein 13
LOC105680624	3885.56	0.618008	0.202666	3.04939	0.00229306	0.0266914	chymotrypsin inhibitor-like
LOC100748002	3147.62	-0.493978	0.162029	-3.04871	0.00229824	0.026699	ubiquitin-conjugating enzyme E2 N
LOC100749649	1051.54	0.634258	0.208043	3.04869	0.0022984	0.026699	dendritic arbor reduction protein 1-like
LOC100741016	3120.04	0.40388	0.132515	3.04781	0.00230516	0.026723	ral GTPase-activating protein subunit alpha-1
LOC100742168	1496.66	-0.355746	0.116711	-3.04809	0.00230303	0.026723	NFU1 iron-sulfur cluster scaffold homolog mitochondrial
LOC105680803	109.485	0.55906	0.183462	3.04728	0.00230921	0.0267426	rRNA 2'-O-methyltransferase fibrillarin-like
LOC100745341	897.805	-0.372905	0.122402	-3.04656	0.00231479	0.0267801	probable 28S ribosomal protein S26 mitochondrial
LOC100741136	228.573	-1.98257	0.650965	-3.04558	0.00232232	0.0268399	uncharacterized LOC100741136
LOC100741875	2780.55	-2.21093	0.726084	-3.04501	0.00232675	0.0268413	uncharacterized LOC100741875
LOC100743156	3011.01	0.454698	0.149329	3.04495	0.00232716	0.0268413	dedicator of cytokinesis protein 1
LOC100743753	156.211	-0.472653	0.155334	-3.04281	0.00234379	0.0269512	esterase OVCA2
LOC100749054	252.694	-0.35918	0.11803	-3.04314	0.00234125	0.0269512	protein RRNAD1
LOC117152371	73.4294	0.866118	0.28464	3.04286	0.00234344	0.0269512	uncharacterized LOC117152371
LOC117152454	113.223	0.539348	0.177293	3.04213	0.0023491	0.0269851	protein tiptop-like
LOC100742349	466.924	-0.652656	0.214578	-3.04158	0.00235339	0.027007	uncharacterized LOC100742349
LOC100740308	137.216	0.523021	0.172071	3.03957	0.00236917	0.0271498	chaoptin
LOC100740921	891.956	-0.445417	0.14655	-3.03935	0.00237091	0.0271498	probable malonyl-CoA-acyl carrier protein transacylase mitochondrial
LOC100745323	6637.13	-0.360277	0.11856	-3.03878	0.00237537	0.0271498	V-type proton ATPase subunit S1
LOC105680517	6.90748	-1.59244	0.52404	-3.03878	0.00237537	0.0271498	protein atonal
LOC100745846	1161.78	-0.450492	0.148302	-3.03767	0.00238416	0.0271957	ABC transporter G family member 22
LOC100748527	2371.99	-0.41584	0.136892	-3.03772	0.00238378	0.0271957	large subunit GTPase 1 homolog
LOC100744925	1397.34	-0.455718	0.150046	-3.03718	0.00238803	0.0272126	28S ribosomal protein S2 mitochondrial
LOC100748204	1435.23	0.352324	0.116032	3.03645	0.00239384	0.0272515	protein MTSS 2
LOC100745633	2198.34	-0.741257	0.244158	-3.03597	0.00239759	0.0272669	spermidine synthase
LOC100742432	2403.04	-0.346663	0.114203	-3.0355	0.00240136	0.0272677	NADH dehydrogenase [ubiquinone] 1 beta subcomplex subunit 7
LOC117152515	29.1063	0.838286	0.276173	3.03536	0.00240245	0.0272677	uncharacterized LOC117152515
LOC100743565	2678.97	-0.308429	0.101708	-3.03251	0.00242528	0.0274518	CSC1-like protein 2
LOC100749815	1258.04	-0.29419	0.0970145	-3.03243	0.00242591	0.0274518	probable ATP-dependent RNA helicase DDX10
LOC100749916	1653.93	0.801918	0.264396	3.03302	0.00242123	0.0274518	PDZ domain-containing RING finger protein 4
LOC100746470	4961.82	-0.445213	0.146894	-3.03085	0.0024387	0.0275692	single-stranded DNA-binding protein mitochondrial
LOC100741035	810.838	0.234584	0.0774632	3.02832	0.00245915	0.0276031	craniofacial development protein 1
LOC100742379	3935.29	0.404681	0.133563	3.02988	0.00244648	0.0276031	eukaryotic translation initiation factor 4E-binding protein Mextli
LOC100742381	3390.03	0.316501	0.104557	3.02708	0.0024693	0.0276031	zinc finger CCCH domain-containing protein 18
LOC100742494	3016.26	-0.265457	0.0876578	-3.02833	0.00245906	0.0276031	ubiquitin-protein ligase E3A
LOC100742920	6.44993	-1.61768	0.534259	-3.0279	0.00246263	0.0276031	odorant receptor 24a-like
LOC100743486	1041.53	-0.536428	0.177218	-3.02694	0.00247042	0.0276031	glutathione S-transferase theta-1
LOC100744976	2066.04	-0.235817	0.0779071	-3.02689	0.0024708	0.0276031	solute carrier family 25 member 46
LOC100747169	251.489	0.639105	0.210952	3.02962	0.00244862	0.0276031	telomerase reverse transcriptase
LOC100748330	3292.18	0.29433	0.0972223	3.02739	0.00246672	0.0276031	rho GTPase-activating protein 44
LOC100748841	3249.57	-0.551188	0.182021	-3.02816	0.00246046	0.0276031	AP-2 complex subunit mu
LOC100749865	677.163	-0.346556	0.114488	-3.02702	0.00246979	0.0276031	polypeptide N-acetylgalactosaminyltransferase 35A
LOC112213136	1100.42	0.51853	0.171266	3.02763	0.00246476	0.0276031	uncharacterized LOC112213136
LOC100746354	3673.41	-0.378941	0.125211	-3.02642	0.00247465	0.027619	NADH dehydrogenase [ubiquinone] iron-sulfur protein 4 mitochondrial
LOC100749011	241.536	0.510018	0.168578	3.02541	0.00248297	0.0276491	leucine-rich repeat-containing G-protein coupled receptor 5A-like
LOC100749581	4315.73	-0.381806	0.126208	-3.02521	0.00248463	0.0276491	cleavage and polyadenylation specificity factor subunit CG7185
LOC105680488	917.86	-0.489956	0.161928	-3.02576	0.00248009	0.0276491	malonyl-CoA decarboxylase mitochondrial
LOC100741254	457.766	-1.11317	0.368159	-3.02361	0.00249775	0.0276751	glycine cleavage system H protein mitochondrial
LOC100744080	2241.96	-0.384441	0.127131	-3.02397	0.0024948	0.0276751	ATP-dependent zinc metalloprotease YME1L
LOC100745800	2651.02	0.935964	0.309535	3.02378	0.00249638	0.0276751	probable serine/threonine-protein kinase MARK-A
LOC100746556	27.8789	1.35014	0.446643	3.02286	0.00250398	0.0276751	choline O-acetyltransferase
LOC100748254	1023.24	-0.394384	0.130411	-3.02415	0.0024933	0.0276751	E3 UFM1-protein ligase 1 homolog
LOC112212071	26856.3	1.17144	0.387498	3.02309	0.00250209	0.0276751	uncharacterized LOC112212071
LOC112213762	15.26	1.05707	0.349627	3.02342	0.00249939	0.0276751	uncharacterized LOC112213762
LOC100744942	3516.74	-0.448484	0.148429	-3.02153	0.00251498	0.027716	eukaryotic translation initiation factor 3 subunit E
LOC100745579	351.98	-0.394237	0.130475	-3.02156	0.00251477	0.027716	vacuolar protein sorting-associated protein 51 homolog
LOC100748178	1770.04	0.320595	0.10611	3.02135	0.00251647	0.027716	(E3-independent) E2 ubiquitin-conjugating enzyme UBE2O
LOC112213011	7.06548	1.31207	0.434281	3.02124	0.00251742	0.027716	uncharacterized LOC112213011
LOC100747030	2244.61	-1.29094	0.427416	-3.02033	0.00252498	0.0277459	tubulin beta chain-like
LOC105680612	368.892	0.467671	0.154841	3.02033	0.00252501	0.0277459	uncharacterized LOC105680612
LOC100740240	808.485	-0.568144	0.188161	-3.01946	0.00253229	0.0277991	39S ribosomal protein L37 mitochondrial
LOC100745857	433.307	-0.488232	0.161714	-3.0191	0.00253524	0.0278046	inosine-uridine preferring nucleoside hydrolase
LOC100744666	1292.3	0.352584	0.116841	3.01763	0.00254756	0.0278985	A-kinase anchor protein 17A
LOC100744979	2240.41	-0.592891	0.196484	-3.0175	0.00254871	0.0278985	aldose 1-epimerase
LOC100741031	620.106	0.323732	0.1073	3.01708	0.00255219	0.0279098	zinc finger protein 148
LOC100748883	350.174	-0.285963	0.0948093	-3.01619	0.00255972	0.0279653	cyclin-dependent kinase 7
LOC100747631	483.711	0.4518	0.149863	3.01475	0.00257192	0.0280257	protein wntless
LOC100748303	4143.57	0.374345	0.124175	3.01466	0.00257264	0.0280257	uncharacterized LOC100748303
LOC100749559	2777.06	0.244781	0.0811838	3.01515	0.00256855	0.0280257	serine/arginine repetitive matrix protein 1
LOC100740193	74.6634	0.87773	0.291534	3.01073	0.00260618	0.0280535	uncharacterized LOC100740193
LOC100741040	2138.79	-0.407023	0.13512	-3.01229	0.00259281	0.0280535	cystathionine beta-synthase
LOC100741705	1238.87	0.573366	0.190332	3.01245	0.00259146	0.0280535	phosphoinositide 3-kinase adapter protein 1
LOC100741907	3654.22	-0.565197	0.187713	-3.01096	0.00260427	0.0280535	farnesol dehydrogenase
LOC100742207	1975.9	-0.426057	0.141485	-3.01132	0.00260111	0.0280535	Golgi phosphoprotein 3 homolog sauron
LOC100742211	15492.8	-1.12383	0.373132	-3.01187	0.0025964	0.0280535	protein obstructor-E
LOC100742737	4995.54	0.622385	0.206747	3.01038	0.00260925	0.0280535	uncharacterized LOC100742737
LOC100742763	638.606	0.373608	0.12405	3.01176	0.00259741	0.0280535	NADH dehydrogenase (ubiquinone) complex I assembly factor 6
LOC100743637	2037.2	0.832981	0.276686	3.01057	0.00260761	0.0280535	Down syndrome cell adhesion molecule-like protein Dscam2
LOC100746408	731.582	-0.36463	0.121021	-3.01296	0.00258713	0.0280535	kelch domain-containing protein 10 homolog
LOC100749733	803.158	-0.980002	0.325443	-3.01129	0.00260143	0.0280535	nose resistant to fluoxetine protein 6-like
LOC100749891	1401.81	0.374765	0.124378	3.01311	0.00258585	0.0280535	glutamyl aminopeptidase
LOC112213206	19.2915	0.838444	0.278523	3.01032	0.00260968	0.0280535	uncharacterized LOC112213206
LOC112213628	106.33	-0.590624	0.196182	-3.01058	0.00260746	0.0280535	uncharacterized LOC112213628
LOC100742039	2032.1	-1.27038	0.422464	-3.00706	0.00263786	0.0281674	senecionine N-oxygenase-like
LOC100745221	1086.79	-0.548837	0.182441	-3.0083	0.00262713	0.0281674	mitochondrial import inner membrane translocase subunit Tim17-A-like
LOC100745612	539.005	-0.673086	0.22388	-3.00645	0.00264316	0.0281674	CCA tRNA nucleotidyltransferase 1 mitochondrial
LOC100746127	8304.77	-0.288843	0.0960375	-3.00761	0.00263315	0.0281674	glyoxalase domain-containing protein 4
LOC100746873	3787.53	-0.485894	0.161517	-3.00832	0.00262695	0.0281674	proteasome subunit beta type-6
LOC100748429	1423.05	-0.417926	0.138981	-3.00708	0.00263774	0.0281674	39S ribosomal protein L12 mitochondrial
LOC100749266	58577.5	-0.763633	0.253948	-3.00704	0.00263802	0.0281674	maltase 2-like
LOC100749347	2065.97	-0.401357	0.133452	-3.00749	0.00263413	0.0281674	NADH-ubiquinone oxidoreductase subunit 9
LOC100749425	1506.08	-0.534407	0.177766	-3.00624	0.00264502	0.0281674	sphingomyelin phosphodiesterase
LOC117151518	4.96614	2.0062	0.66722	3.0068	0.00264014	0.0281674	uncharacterized LOC117151518
LOC100742501	5010.4	1.13315	0.377085	3.00503	0.00265554	0.0282529	venom acid phosphatase Acph-1-like
LOC100747518	114.122	-10.5475	3.51049	-3.00456	0.00265961	0.0282698	uncharacterized LOC100747518
LOC100742743	62.4962	1.83328	0.610232	3.00424	0.00266246	0.0282737	uncharacterized LOC100742743
LOC100744796	511.169	0.480203	0.159863	3.00383	0.002666	0.028285	protein groucho
LOC100748109	23746.3	-0.912814	0.30393	-3.00337	0.00267011	0.0283022	transketolase-like protein 2
LOC117151973	329.648	0.75354	0.251015	3.00197	0.00268242	0.0283798	uncharacterized LOC117151973
LOC117152144	58.2474	0.69845	0.232644	3.00222	0.00268017	0.0283798	uncharacterized LOC117152144
LOC100741628	6217.88	-0.582389	0.194029	-3.00155	0.00268607	0.028392	mitochondrial amidoxime-reducing component 1
LOC100741441	2606.03	0.587749	0.195874	3.00065	0.00269405	0.0284237	uncharacterized LOC100741441
LOC100747964	1154.68	-0.568273	0.189368	-3.00089	0.00269194	0.0284237	UDP-N-acetylhexosamine pyrophosphorylase
LOC100744125	275.437	-0.394445	0.13149	-2.99981	0.00270152	0.028476	uncharacterized LOC100744125
LOC100742944	509.508	-0.401304	0.133808	-2.99909	0.00270788	0.0285166	THO complex subunit 7 homolog
LOC100748679	437.366	-0.341903	0.114018	-2.99867	0.00271161	0.0285295	frataxin mitochondrial
LOC100746391	81.0991	0.767868	0.256181	2.99736	0.00272326	0.0286092	uncharacterized LOC100746391
LOC100749996	253.436	-1.41335	0.471547	-2.99726	0.00272421	0.0286092	organic cation transporter 1-like
LOC100741644	281.27	0.669035	0.22325	2.99681	0.00272824	0.0286252	cardioacceleratory peptide receptor
LOC100740046	68926.3	-0.979151	0.326841	-2.9958	0.00273725	0.0286391	uncharacterized LOC100740046
LOC100740666	1449.27	0.366634	0.122393	2.99554	0.00273964	0.0286391	protein SON
LOC100745413	1352.72	-0.385838	0.1288	-2.99563	0.0027388	0.0286391	splicing factor 3B subunit 6
LOC100750104	3128.11	-0.42898	0.143195	-2.99577	0.00273751	0.0286391	nuclear migration protein nudC
LOC105681348	54880.1	0.289168	0.0965765	2.99419	0.00275177	0.0287396	60S ribosomal protein L18
LOC100747354	508.366	-0.347913	0.116236	-2.99316	0.00276107	0.0288103	armadillo repeat-containing protein 5
LOC100745729	2089.35	-0.520104	0.173802	-2.9925	0.00276699	0.0288321	CDGSH iron-sulfur domain-containing protein 2 homolog
LOC105681918	361.408	0.515153	0.172156	2.99237	0.00276823	0.0288321	zinc finger matrin-type protein 5
LOC100744146	1365.52	-0.339099	0.113337	-2.99196	0.00277196	0.0288446	HBS1-like protein
LOC100746113	3700.58	-0.36428	0.121835	-2.98995	0.00279027	0.0289557	asparagine--tRNA ligase cytoplasmic
LOC105680576	103.933	0.581479	0.194461	2.9902	0.00278793	0.0289557	uncharacterized LOC105680576
LOC117152005	511.232	0.681217	0.227813	2.99025	0.00278753	0.0289557	uncharacterized LOC117152005
LOC100746622	23982.2	-1.5895	0.531724	-2.98933	0.00279589	0.0289686	sorbitol dehydrogenase
LOC100748615	659.076	1.17804	0.394092	2.98925	0.0027966	0.0289686	myb-like protein I
LOC100747402	520.338	0.64309	0.215176	2.98866	0.00280199	0.0289981	homeotic protein ultrabithorax
LOC100749239	8299.28	-0.509146	0.170469	-2.98674	0.00281968	0.0291546	uncharacterized LOC100749239
LOC100748927	495.027	-0.499371	0.167222	-2.98628	0.00282397	0.0291725	probable N-acetyltransferase san
LOC100743261	514.802	1.06895	0.35819	2.9843	0.00284226	0.0292553	trace amine-associated receptor 9
LOC100743842	1519.26	-0.240067	0.0804402	-2.98442	0.00284113	0.0292553	ribosome biogenesis protein BRX1 homolog
LOC100745201	1224.99	-0.527079	0.176605	-2.98451	0.00284034	0.0292553	solute carrier family 52 riboflavin transporter member 3-A-like
LOC100745755	904.778	-0.41919	0.140452	-2.98457	0.00283977	0.0292553	85/88 kDa calcium-independent phospholipase A2
LOC100745961	532.101	-0.49156	0.164747	-2.98374	0.00284752	0.0292741	39S ribosomal protein L52 mitochondrial
LOC100748528	371.584	0.497043	0.166595	2.98353	0.00284941	0.0292741	calcium-dependent secretion activator
LOC100748586	2713.27	0.376369	0.12616	2.98328	0.0028518	0.0292741	protein ECT2
LOC100743228	575.657	-0.344021	0.115342	-2.98263	0.00285781	0.0293093	ubiquitin carboxyl-terminal hydrolase 30 homolog
LOC100746734	2090.67	0.355567	0.119313	2.98011	0.00288143	0.0295249	BMP-binding endothelial regulator protein
LOC100744374	2481.76	0.315927	0.106027	2.97968	0.00288549	0.02954	BUB3-interacting and GLEBS motif-containing protein ZNF207
LOC100740563	1224.43	0.358279	0.120265	2.97908	0.00289111	0.0295709	LIM domain-containing protein jub
LOC100742060	1238.46	-0.248389	0.0834181	-2.97764	0.00290479	0.0296841	hexosaminidase D-like
LOC100740356	3682.53	-1.65152	0.554722	-2.9772	0.00290898	0.0297003	FAD-dependent oxidoreductase domain-containing protein 1
LOC100747557	909.15	-0.408396	0.137188	-2.9769	0.00291176	0.029702	tetratricopeptide repeat protein 27
LOC100740886	658.011	-0.3545	0.119122	-2.97595	0.00292083	0.0297413	transport and Golgi organization protein 6 homolog
LOC100744579	1788.14	-0.330756	0.111143	-2.97596	0.00292074	0.0297413	methylmalonic aciduria and homocystinuria type D homolog mitochondrial
LOC100747125	20019.3	-0.48268	0.162258	-2.97477	0.00293205	0.0298288	uncharacterized LOC100747125
LOC100740957	149.427	-0.64169	0.215818	-2.97329	0.0029463	0.0299203	28S ribosomal protein S28 mitochondrial
LOC100746747	1377.57	0.614067	0.206525	2.97332	0.00294593	0.0299203	protein lethal(2)essential for life
LOC100744547	230.887	0.830624	0.279467	2.97217	0.00295704	0.0300026	odorant receptor 9a-like
LOC105681191	1420.67	-0.284893	0.0958833	-2.97125	0.00296592	0.0300659	probable tRNA N6-adenosine threonylcarbamoyltransferase mitochondrial
LOC100741054	278.084	-0.493435	0.166097	-2.97076	0.00297069	0.0300695	ankyrin repeat SAM and basic leucine zipper domain-containing protein 1
LOC112212780	9.65597	1.51103	0.508651	2.97066	0.00297156	0.0300695	U4 spliceosomal RNA
LOC100746911	693.603	0.533261	0.179559	2.96985	0.0029795	0.0301231	angiotensin-converting enzyme
LOC112212546	15.5564	1.13328	0.381701	2.96902	0.00298749	0.0301503	uncharacterized LOC112212546
LOC117152111	39.6443	0.702127	0.236483	2.96904	0.00298728	0.0301503	uncharacterized LOC117152111
LOC100740130	18593.4	0.474753	0.159963	2.96789	0.00299856	0.0302352	microtubule-actin cross-linking factor 1
LOC100742841	440.33	-0.30623	0.103247	-2.966	0.00301697	0.0302867	uncharacterized LOC100742841
LOC100746427	8119.9	-0.46031	0.155147	-2.96692	0.00300798	0.0302867	aminoacylase-1
LOC100746681	1558.59	-0.54198	0.182725	-2.9661	0.00301604	0.0302867	protein dj-1beta
LOC100747748	900.624	-0.696658	0.234847	-2.96644	0.00301272	0.0302867	ribose-5-phosphate isomerase
LOC100749434	4365.59	-0.477106	0.160854	-2.96608	0.00301622	0.0302867	26S proteasome non-ATPase regulatory subunit 4
LOC100745928	228.237	0.737482	0.24874	2.96487	0.00302815	0.0303455	voltage-dependent calcium channel subunit alpha-2/delta-3
LOC117152036	104.988	0.805869	0.271783	2.96512	0.00302564	0.0303455	uncharacterized LOC117152036
LOC100741694	282.47	0.88156	0.297464	2.96359	0.00304075	0.030445	venom serine protease Bi-VSP-like
LOC105680449	201.151	0.672074	0.226805	2.96322	0.0030444	0.0304547	uncharacterized LOC105680449
LOC100748519	2624.55	-0.264262	0.0892207	-2.96189	0.00305754	0.0305592	sphingosine-1-phosphate lyase
LOC100749234	1172.89	0.215471	0.0727575	2.96149	0.00306157	0.0305727	actin-related protein 8
LOC100744912	425.046	-0.764189	0.258148	-2.96027	0.00307369	0.03064	endoglucanase E-4-like
LOC105682045	3272.51	0.627495	0.211971	2.96028	0.00307359	0.03064	late embryogenesis abundant protein At3g53040
LOC100744088	1919.94	-0.210311	0.0710568	-2.95976	0.0030788	0.0306641	DDB1- and CUL4-associated factor 8
LOC100745144	1306.5	0.229365	0.0775069	2.95929	0.00308354	0.0306844	ribonuclease 3
LOC100740592	3403.49	-0.354768	0.119962	-2.95734	0.00310302	0.0307976	tRNA (guanine(37)-N1)-methyltransferase
LOC100741884	3299.57	-0.404764	0.13685	-2.95772	0.00309925	0.0307976	proteasome subunit beta type-1
LOC105681521	77.5032	-0.874715	0.295772	-2.95739	0.00310253	0.0307976	probable low-specificity L-threonine aldolase 1
LOC100742111	525.141	0.381325	0.129023	2.95548	0.00312182	0.0308859	kinesin-like protein KIF3B
LOC100742585	106.51	0.399842	0.135278	2.9557	0.00311958	0.0308859	nucleoredoxin
LOC100746350	292.616	-0.712706	0.241155	-2.95539	0.00312278	0.0308859	sodium-independent sulfate anion transporter-like
LOC100748552	51.314	0.813463	0.275239	2.95548	0.00312185	0.0308859	uncharacterized LOC100748552
LOC112212789	20.5086	0.839167	0.284022	2.95459	0.00313087	0.0309391	uncharacterized LOC112212789
LOC100747202	509.843	-0.345402	0.11695	-2.95341	0.00314284	0.0310305	signal peptide peptidase-like 3
LOC100743682	260.482	0.85129	0.288362	2.95216	0.00315563	0.0310811	uncharacterized LOC100743682
LOC100744419	2.26441	-3.1568	1.06934	-2.9521	0.00315616	0.0310811	histone H2A-like
LOC100748452	2123.84	-0.565295	0.19147	-2.95239	0.00315321	0.0310811	UNC93-like protein MFSD11
LOC100742801	183.57	-0.375837	0.127453	-2.94882	0.00318986	0.0313858	UPF0489 protein C5orf22 homolog
LOC100741207	1038.01	-0.576461	0.19552	-2.94835	0.00319478	0.0314071	large neutral amino acids transporter small subunit 2
LOC100747414	821.816	-0.342492	0.116253	-2.9461	0.00321807	0.0316087	ribosomal RNA-processing protein 8
LOC100746589	1333.62	0.401494	0.136351	2.94457	0.00323401	0.0317379	leucine-rich repeat and calponin homology domain-containing protein
LOC117152489	1589.6	0.408597	0.138782	2.94416	0.00323835	0.0317531	uncharacterized LOC117152489
LOC100744387	499.064	0.384755	0.13075	2.94267	0.00325392	0.0318723	zinc finger protein 135
LOC105680509	11.6141	1.52558	0.518468	2.94246	0.00325611	0.0318723	uncharacterized LOC105680509
LOC100742001	313.867	0.774048	0.263105	2.94197	0.0032613	0.0318957	dynein heavy chain 3 axonemal
LOC100743490	17124.1	-0.401943	0.13665	-2.94141	0.00326718	0.0319259	calmodulin
LOC117151763	22.225	1.02224	0.347648	2.94045	0.0032774	0.0319983	uncharacterized LOC117151763
LOC105681180	1519.08	0.801925	0.272749	2.94016	0.00328044	0.0320004	uncharacterized LOC105681180
LOC100745183	2029.64	-0.442195	0.150414	-2.93985	0.00328372	0.032005	dimethyladenosine transferase 1 mitochondrial
LOC105680942	4.47354	1.55272	0.528348	2.93882	0.00329461	0.0320837	uncharacterized LOC105680942
LOC117152035	5.19602	1.47152	0.500777	2.93848	0.00329827	0.0320919	uncharacterized LOC117152035
LOC100740556	2204.43	-0.359981	0.122542	-2.93762	0.00330746	0.0321392	MICOS complex subunit MIC19
LOC100748803	1564.28	-0.365384	0.124386	-2.93749	0.00330878	0.0321392	membralin
LOC100740018	1608.52	-0.448994	0.15291	-2.93632	0.00332135	0.0322338	synaptobrevin homolog YKT6
LOC100748554	471.238	0.812269	0.276834	2.93414	0.00334476	0.03243	SCY1-like protein 2
LOC112213210	6.60044	1.25116	0.42645	2.93391	0.00334726	0.03243	uncharacterized LOC112213210
LOC100748367	597.382	-0.273113	0.0931238	-2.93279	0.00335928	0.0325187	peroxisomal membrane protein PEX16
LOC105680303	23.3493	-1.02215	0.348595	-2.9322	0.00336567	0.0325529	uncharacterized LOC105680303
LOC100740300	431.733	-0.802964	0.273877	-2.93184	0.00336959	0.0325631	sodium-independent sulfate anion transporter-like
LOC100748008	619.468	-0.600035	0.204699	-2.93131	0.00337537	0.0325677	tetratricopeptide repeat protein 19 homolog mitochondrial
LOC100749946	4847.97	-0.327839	0.111842	-2.93127	0.00337578	0.0325677	lysine--tRNA ligase
LOC100746985	951.275	-1.09562	0.373866	-2.93052	0.00338399	0.0325916	uncharacterized LOC100746985
LOC117151816	110.662	0.76557	0.26124	2.93052	0.00338395	0.0325916	uncharacterized LOC117151816
LOC100740204	1209.67	-0.496675	0.169527	-2.92977	0.00339213	0.0326364	omega-amidase NIT2
LOC100740731	1049.96	-0.444091	0.151589	-2.92956	0.00339437	0.0326364	arginase hepatic
LOC100741630	678.14	0.605821	0.206833	2.92904	0.00340008	0.0326595	A disintegrin and metalloproteinase with thrombospondin motifs 10-like
LOC100742155	631.228	0.51433	0.175641	2.9283	0.00340824	0.0326595	protogenin-like
LOC100748792	4786.92	0.380836	0.130032	2.92879	0.00340286	0.0326595	patronin
LOC112212567	463.27	0.662294	0.226151	2.92854	0.00340559	0.0326595	uncharacterized LOC112212567
LOC105681272	981.798	0.524434	0.179112	2.92797	0.00341186	0.0326666	uncharacterized LOC105681272
LOC100747446	834.872	-0.386252	0.131964	-2.92694	0.0034231	0.0327192	GPN-loop GTPase 3
LOC100749782	3327.19	-0.570832	0.19501	-2.9272	0.00342029	0.0327192	26S proteasome regulatory subunit 6A-B
LOC100742532	775.798	-0.423489	0.144758	-2.92551	0.00343896	0.0328432	probable glutamate--tRNA ligase mitochondrial
LOC100743910	8936.44	-0.435218	0.148805	-2.92475	0.00344731	0.0328954	ras-related protein Rab-1A
LOC100741825	797.609	-0.343371	0.117438	-2.92384	0.00345746	0.0329302	probable U2 small nuclear ribonucleoprotein A'
LOC100744947	7465.97	-0.91171	0.311854	-2.92352	0.00346101	0.0329302	4-coumarate--CoA ligase 1
LOC100748699	1814.41	-0.653597	0.223576	-2.92338	0.00346253	0.0329302	glucosamine-6-phosphate isomerase
LOC117152032	56.0982	0.761188	0.260351	2.9237	0.00345896	0.0329302	uncharacterized LOC117152032
LOC100748735	876.684	-2.28817	0.783247	-2.9214	0.00348465	0.0331129	uncharacterized LOC100748735
LOC100748768	469.11	-0.329423	0.112885	-2.91823	0.00352028	0.0334236	zinc finger HIT domain-containing protein 2
LOC100740775	46.2477	1.40474	0.481557	2.91707	0.00353333	0.0334917	uncharacterized LOC100740775
LOC105681315	994.444	-0.583631	0.200061	-2.91727	0.00353109	0.0334917	uncharacterized LOC105681315
LOC100742863	939.574	-0.341149	0.116996	-2.91589	0.00354675	0.0335908	trafficking protein particle complex subunit 3
LOC100741979	86.0114	-0.506078	0.173614	-2.91496	0.0035574	0.0336637	POC1 centriolar protein homolog A
LOC100744249	847.732	-0.571284	0.196048	-2.91401	0.00356823	0.0337381	mitochondrial import inner membrane translocase subunit TIM14
LOC100749810	13330.1	0.519272	0.178356	2.91144	0.00359765	0.0339881	titin
LOC100741636	2273.39	0.327661	0.112569	2.91075	0.00360562	0.0340351	uncharacterized LOC100741636
LOC100744528	400.69	-0.543096	0.186623	-2.91013	0.00361283	0.0340749	vesicle transport protein GOT1B
LOC100741118	123.478	0.581854	0.199972	2.90968	0.00361799	0.0340954	cGMP-specific 3'5'-cyclic phosphodiesterase
LOC100742903	84.2935	-0.606298	0.208401	-2.90929	0.00362256	0.0341102	nuclear envelope phosphatase-regulatory subunit 1
LOC117152291	35.2437	0.662492	0.227738	2.909	0.00362584	0.0341129	uncharacterized LOC117152291
LOC100743425	928.477	0.288589	0.0992195	2.90859	0.00363065	0.0341245	THUMP domain-containing protein 3
LOC100748196	244.124	-0.468031	0.160925	-2.90838	0.00363307	0.0341245	tRNA N(3)-methylcytidine methyltransferase METTL2
LOC100744627	2132.04	-0.403834	0.138873	-2.90793	0.00363828	0.0341453	mitochondrial ribonuclease P protein 1 homolog
LOC100740166	2942.89	-0.484691	0.166792	-2.90596	0.00366134	0.0342587	reactive oxygen species modulator 1
LOC100743785	5623.86	-2.2452	0.77245	-2.90659	0.00365389	0.0342587	uncharacterized LOC100743785
LOC100744792	3745.38	-0.421555	0.145083	-2.90561	0.00366542	0.0342587	proteasome subunit alpha type-3
LOC100745983	762.092	-1.73571	0.597237	-2.90624	0.00365804	0.0342587	prisilkin-39
LOC100746517	15915.2	-0.50745	0.174643	-2.90564	0.00366507	0.0342587	phosphate carrier protein mitochondrial
LOC100744381	1015.58	0.555893	0.191523	2.90249	0.00370211	0.0345733	DNA topoisomerase 2-binding protein 1-A
LOC100740983	609.07	-0.430602	0.148387	-2.90189	0.00370918	0.0345768	uncharacterized LOC100740983
LOC100741997	8974.22	-0.76118	0.262389	-2.90096	0.00372024	0.0345768	apyrase
LOC100743306	7309.08	-0.528887	0.182311	-2.90101	0.00371961	0.0345768	uncharacterized LOC100743306
LOC100745156	81.0788	0.78175	0.269428	2.90152	0.00371355	0.0345768	uncharacterized LOC100745156
LOC100748143	691.421	-0.349307	0.120422	-2.9007	0.00372332	0.0345768	U3 small nucleolar ribonucleoprotein protein IMP4
LOC100749488	13046.7	-1.11013	0.382718	-2.90066	0.00372375	0.0345768	long-chain fatty acid transport protein 1
LOC117151971	49.0434	0.525184	0.181032	2.90106	0.00371904	0.0345768	uncharacterized LOC117151971
LOC100740538	4882.13	0.465359	0.160463	2.9001	0.00373038	0.0345886	histone deacetylase 4
LOC100748260	5446.46	-0.44863	0.154711	-2.89979	0.00373414	0.0345886	mitochondrial import inner membrane translocase subunit TIM50-C
LOC100748711	14.0652	1.03267	0.356108	2.89989	0.00373297	0.0345886	uncharacterized LOC100748711
LOC100745233	24369	-0.382226	0.131845	-2.89905	0.00374294	0.0346191	E3 ubiquitin-protein ligase COP1
LOC100746697	64.0022	0.721671	0.248959	2.89875	0.00374655	0.0346191	probable G-protein coupled receptor B0563.6
LOC100747963	2881.9	-0.288804	0.0996271	-2.89884	0.0037454	0.0346191	ubiquitin-conjugating enzyme E2-22 kDa
LOC100746786	677.168	-0.352641	0.121666	-2.89844	0.00375026	0.0346252	nitric oxide synthase-interacting protein homolog
LOC100742862	325.424	-0.270054	0.0932073	-2.89735	0.00376325	0.0347049	general transcription factor IIE subunit 1
LOC100746510	2358.98	-0.281267	0.0970819	-2.89721	0.00376498	0.0347049	probable rRNA-processing protein EBP2 homolog
LOC100744370	5.41477	1.5895	0.548842	2.89611	0.00377822	0.0347192	uncharacterized LOC100744370
LOC100746899	3700.29	0.260354	0.0898994	2.89607	0.00377874	0.0347192	arginine/serine-rich protein PNISR
LOC117151707	81.3833	0.626623	0.216343	2.89643	0.00377436	0.0347192	uncharacterized LOC117151707
LOC117152279	285.52	0.371561	0.128279	2.89652	0.00377328	0.0347192	uncharacterized LOC117152279
LOC112212989	18.3068	0.885988	0.306027	2.89513	0.00379001	0.0347947	uncharacterized LOC112212989
LOC100749062	442.789	-0.363722	0.125678	-2.89407	0.0038028	0.034884	palmitoyltransferase ZDHHC6
LOC100741015	1042.13	-0.495637	0.171305	-2.89331	0.00381205	0.0349407	MAPK regulated corepressor interacting protein 2
LOC100741865	1113.8	-0.686213	0.237222	-2.8927	0.00381941	0.03498	branched-chain-amino-acid aminotransferase cytosolic
LOC100748569	1715.85	0.350158	0.121072	2.89215	0.00382612	0.0350133	cyclic AMP-dependent transcription factor ATF-6 alpha
LOC100746578	262.995	-1.6653	0.575901	-2.89164	0.00383239	0.0350425	luciferin sulfotransferase-like
LOC100740976	1682.75	1.34354	0.46486	2.8902	0.00385001	0.0351753	glutamate receptor U1-like
LOC100747909	563.574	-0.468212	0.162025	-2.88975	0.00385546	0.035197	inosine triphosphate pyrophosphatase
LOC105680513	106.028	-2.10864	0.729862	-2.8891	0.00386345	0.0352416	putative uncharacterized protein DDB_G0282133
LOC100740138	1542.62	-0.344951	0.119415	-2.88867	0.00386878	0.0352536	uncharacterized LOC100740138
LOC105681343	817.744	0.563829	0.195199	2.88849	0.00387096	0.0352536	G-box-binding factor-like
LOC105682064	262.549	0.463302	0.160414	2.88816	0.00387508	0.0352629	GPI mannosyltransferase 3
LOC100742845	10694.8	-0.339718	0.117658	-2.88733	0.0038853	0.0353276	prohibitin-2
LOC100745220	195.211	1.01011	0.349895	2.88691	0.00389049	0.0353466	protein giant-lens
LOC100742581	1872.79	0.402894	0.139627	2.8855	0.00390791	0.0354161	integrator complex subunit 3
LOC100743618	2287.78	-0.559946	0.194103	-2.88479	0.00391672	0.0354161	eukaryotic translation initiation factor 3 subunit F
LOC100744390	4418	0.479318	0.166134	2.88514	0.00391244	0.0354161	protein enabled
LOC100747707	478.34	0.45005	0.155985	2.88521	0.00391156	0.0354161	uncharacterized LOC100747707
LOC100749429	2146.52	-0.182959	0.0634023	-2.88569	0.00390556	0.0354161	RNA polymerase-associated protein CTR9 homolog
LOC100749681	496.648	0.5712	0.198004	2.88479	0.00391681	0.0354161	hemicentin-1
LOC112211993	2548.13	1.68672	0.584915	2.8837	0.00393033	0.0355102	uncharacterized LOC112211993
LOC100741986	1301.28	-0.329706	0.114384	-2.88245	0.00394593	0.0355949	protein TIPIN homolog
LOC100742660	14283.1	-2.05985	0.71488	-2.8814	0.00395917	0.0355949	cuticle protein 21-like
LOC100743546	148.714	0.511699	0.177545	2.88208	0.00395053	0.0355949	dual specificity protein phosphatase 15
LOC100744553	1141.88	-0.968573	0.336198	-2.88096	0.00396471	0.0355949	2-hydroxyacylsphingosine 1-beta-galactosyltransferase
LOC100746611	1570.32	-0.547121	0.189906	-2.88101	0.00396408	0.0355949	protein SEC13 homolog
LOC100748163	3770.91	-0.191483	0.0664532	-2.88147	0.00395823	0.0355949	longitudinals lacking protein-like
LOC100749112	494.28	-0.422918	0.146779	-2.88132	0.0039601	0.0355949	uncharacterized LOC100749112
LOC100750080	746.563	0.606581	0.21049	2.88176	0.00395466	0.0355949	uncharacterized LOC100750080
LOC100742564	884.79	0.204212	0.0709127	2.87977	0.00397967	0.035701	mediator of RNA polymerase II transcription subunit 23
LOC100743019	965.483	-0.569277	0.197728	-2.87909	0.00398822	0.0357496	ubiquinone biosynthesis O-methyltransferase mitochondrial
LOC100740210	1532.04	-0.397011	0.137932	-2.8783	0.00399825	0.0357754	ER lumen protein-retaining receptor
LOC100742754	777.722	-0.572213	0.198824	-2.87799	0.00400217	0.0357754	28S ribosomal protein S15 mitochondrial
LOC100744268	77.1879	-0.868542	0.301828	-2.87761	0.00400704	0.0357754	small integral membrane protein 8
LOC100746705	334.525	0.685061	0.2381	2.8772	0.00401224	0.0357754	uncharacterized LOC100746705
LOC100746983	896.821	-3.16376	1.09962	-2.87713	0.00401311	0.0357754	glucose dehydrogenase [FAD quinone]
LOC100747096	575.843	-0.605335	0.210387	-2.87725	0.00401158	0.0357754	dehydrodolichyl diphosphate synthase complex subunit DHDDS
LOC112214006	4.48422	2.3849	0.828813	2.87749	0.00400857	0.0357754	uncharacterized LOC112214006
LOC100746638	13593.7	0.531543	0.184831	2.87583	0.0040297	0.0358138	tensin-1
LOC100747853	539	-0.502293	0.174644	-2.8761	0.00402626	0.0358138	uncharacterized LOC100747853
LOC100748238	2365.02	-0.374733	0.130296	-2.876	0.00402745	0.0358138	uncharacterized LOC100748238
LOC100748648	497.345	-0.573429	0.199398	-2.8758	0.00403	0.0358138	iron-sulfur cluster assembly 2 homolog mitochondrial
LOC117151421	16.8626	0.794508	0.276307	2.87545	0.00403453	0.0358262	uncharacterized LOC117151421
LOC105682087	235.71	0.639754	0.222512	2.87514	0.0040385	0.0358335	uncharacterized LOC105682087
LOC117151457	5.53281	1.5362	0.534355	2.87487	0.00404192	0.0358359	uncharacterized LOC117151457
LOC100742258	12.0156	0.920891	0.320678	2.8717	0.0040827	0.0361648	allatotropin-like
LOC100743164	2295.82	0.403829	0.140634	2.87149	0.00408538	0.0361648	homeobox protein abdominal-A homolog
LOC100746579	1060.22	0.341254	0.11886	2.87106	0.00409098	0.0361862	GRB2-associated-binding protein 2
LOC100745214	2001.5	0.582154	0.20289	2.8693	0.0041138	0.0362932	protein grainyhead
LOC100745809	1352.71	-0.528552	0.184219	-2.86915	0.00411582	0.0362932	ribonuclease Oy
LOC100746242	166.666	0.438788	0.152916	2.86948	0.00411152	0.0362932	O-phosphoseryl-tRNA(Sec) selenium transferase
LOC100747575	1166.04	-0.450648	0.157036	-2.86971	0.00410852	0.0362932	39S ribosomal protein L34 mitochondrial
LOC112213021	49.1683	0.595833	0.207714	2.86852	0.00412393	0.0363366	uncharacterized LOC112213021
LOC100749218	722.012	-0.541084	0.188653	-2.86815	0.00412884	0.0363517	peptidyl-tRNA hydrolase ICT1 mitochondrial
LOC100747792	1086.74	0.384971	0.134359	2.86525	0.00416675	0.0366571	uncharacterized LOC100747792
LOC100744305	1519.91	0.42229	0.147443	2.86409	0.00418205	0.0367633	hyaluronan mediated motility receptor
LOC100741443	17513.6	-0.573377	0.200289	-2.86275	0.00419985	0.0367986	probable cytochrome P450 28d2
LOC100743946	2039.83	-0.426038	0.148823	-2.86271	0.00420038	0.0367986	malignant T-cell-amplified sequence 1 homolog
LOC100744827	3798.09	-0.538945	0.188305	-2.86208	0.00420869	0.0367986	inositol monophosphatase 1
LOC100746308	1006.46	-0.538113	0.187984	-2.86255	0.00420245	0.0367986	transmembrane protein 203
LOC100747236	1252.16	-0.220741	0.077103	-2.86293	0.00419737	0.0367986	mitochondrial tRNA-specific 2-thiouridylase 1
LOC100747517	828.086	0.302642	0.105733	2.86231	0.00420566	0.0367986	pre-piRNA 3'-exonuclease trimmer
LOC100748263	4928.41	0.40379	0.14106	2.86255	0.00420251	0.0367986	uncharacterized LOC100748263
LOC117152363	329.386	0.41637	0.145626	2.85917	0.00424746	0.0371091	uncharacterized LOC117152363
LOC100748889	860.577	0.579419	0.202825	2.85674	0.00428017	0.0373662	otoferlin
LOC100742682	2143.67	-0.525606	0.184023	-2.85619	0.00428755	0.0374019	pyridoxine-5'-phosphate oxidase
LOC100743131	137.196	-1.31983	0.462263	-2.85515	0.0043017	0.0374788	uncharacterized LOC100743131
LOC100747617	485.11	0.948494	0.332216	2.85505	0.00430295	0.0374788	kelch-like protein 10
LOC100747509	13.1532	1.43179	0.501619	2.85433	0.00431273	0.0375353	uncharacterized LOC100747509
LOC105681835	1893.24	-0.548653	0.192254	-2.85379	0.00432015	0.0375711	translation machinery-associated protein 7 homolog
LOC100744524	958.491	-0.327	0.114674	-2.85156	0.00435058	0.0377565	tetraspanin-13
LOC100746234	576.961	-0.257133	0.090169	-2.85168	0.00434894	0.0377565	transmembrane protein 41B
LOC100748745	1254.46	0.356244	0.124932	2.8515	0.00435142	0.0377565	uncharacterized LOC100748745
LOC100742717	5816.02	0.330313	0.115875	2.85059	0.00436383	0.0378354	midnolin homolog
LOC100744359	883.038	-0.395601	0.13882	-2.84975	0.00437534	0.0379063	translation initiation factor eIF-2B subunit beta
LOC100746693	544.736	0.519038	0.1822	2.84873	0.00438945	0.0379996	zinc finger-containing ubiquitin peptidase 1
LOC100742573	109.803	0.61993	0.217656	2.84821	0.00439659	0.0380325	homeobox protein abdominal-B-like
LOC100740943	425.313	-1.12877	0.396438	-2.84727	0.00440957	0.0380705	putative inorganic phosphate cotransporter
LOC100742670	712.857	0.560442	0.196875	2.84669	0.0044177	0.0380705	kinesin-like protein KIN-7I
LOC100743069	422.143	-0.488724	0.171675	-2.8468	0.00441618	0.0380705	mitochondrial import inner membrane translocase subunit Tim29
LOC100749956	1912.22	-0.363165	0.127554	-2.84715	0.0044113	0.0380705	probable 39S ribosomal protein L45 mitochondrial
LOC112213177	23.7808	0.813333	0.285682	2.84699	0.00441351	0.0380705	uncharacterized LOC112213177
LOC100740781	549.833	0.253603	0.0891061	2.84608	0.00442606	0.0381137	D-beta-hydroxybutyrate dehydrogenase mitochondrial
LOC100741007	57.8742	-2.2828	0.802328	-2.84522	0.00443805	0.0381304	trypsin-1-like
LOC100743038	356.805	0.370635	0.130252	2.84553	0.00443374	0.0381304	elongation of very long chain fatty acids protein 6-like
LOC100748729	509.25	-0.428799	0.150698	-2.84542	0.00443529	0.0381304	myeloid differentiation primary response protein MyD88
LOC100748812	415.56	-1.58956	0.558792	-2.84464	0.00444618	0.0381714	synaptic vesicle glycoprotein 2C
LOC100750196	449.012	-0.337535	0.11868	-2.84409	0.00445391	0.038209	vesicle transport protein SEC20
LOC112213358	48.3242	0.619578	0.217867	2.84383	0.00445747	0.0382107	uncharacterized LOC112213358
LOC100744340	735.548	0.963398	0.338809	2.84348	0.00446232	0.0382235	dynein heavy chain 2 axonemal
LOC100744004	10999.3	-0.757081	0.266428	-2.84159	0.00448886	0.038422	paternally-expressed gene 3 protein
LOC100747689	1410.96	0.179239	0.063083	2.84132	0.00449268	0.0384258	FYVE RhoGEF and PH domain-containing protein 4
LOC100747505	14888.3	-0.711224	0.250353	-2.84089	0.00449877	0.0384489	6-phosphogluconate dehydrogenase decarboxylating
LOC100744100	2690.16	0.327181	0.115203	2.84004	0.00451074	0.0385223	kinesin-like protein KIF2A
LOC100741486	1779.05	1.30583	0.460187	2.83761	0.00454525	0.038779	protein Cep78 homolog
LOC105680231	3210.7	-0.474123	0.167095	-2.83745	0.00454761	0.038779	S-formylglutathione hydrolase
LOC105681255	44.5799	0.680851	0.24002	2.83665	0.00455901	0.0388472	uncharacterized LOC105681255
LOC100742554	1284.83	0.593255	0.209215	2.83562	0.00457367	0.0389183	elongation of very long chain fatty acids protein AAEL008004-like
LOC100742711	1607.4	-1.77165	0.62483	-2.83542	0.00457659	0.0389183	uncharacterized LOC100742711
LOC100743478	490.205	-0.357438	0.126065	-2.83535	0.00457762	0.0389183	vam6/Vps39-like protein
LOC100744779	328.57	0.447608	0.157915	2.83448	0.00459004	0.0389948	DNA polymerase subunit gamma-1 mitochondrial
LOC100744099	2304.77	-0.473646	0.16715	-2.83366	0.00460182	0.0390366	adenylosuccinate lyase
LOC100746724	2026.07	-0.603283	0.212898	-2.83368	0.00460161	0.0390366	uncharacterized LOC100746724
LOC112213348	73.0899	0.891526	0.314717	2.83278	0.00461444	0.0391145	uncharacterized LOC112213348
LOC117152478	27.8237	1.10671	0.390773	2.8321	0.00462438	0.0391696	uncharacterized LOC117152478
LOC100746845	2350.47	-0.547042	0.193228	-2.83107	0.00463926	0.0392664	b(0+)-type amino acid transporter 1
LOC100744523	1089.9	0.392933	0.138836	2.8302	0.00465182	0.0393435	tetraspanin-2A
LOC100747194	605.179	-0.990593	0.350116	-2.82933	0.00466454	0.0393633	trypsin-1-like
LOC112212683	20.9431	1.12971	0.399273	2.82943	0.00466313	0.0393633	uncharacterized LOC112212683
LOC117151684	30.1629	0.799065	0.282414	2.82941	0.00466338	0.0393633	uncharacterized LOC117151684
LOC100746321	5532.77	-0.419556	0.148331	-2.82851	0.00467648	0.0394217	proteasome subunit beta type-4
LOC112212014	60.8991	0.544972	0.19268	2.82838	0.00467839	0.0394217	uncharacterized LOC112212014
LOC100740399	914.975	-0.448295	0.158597	-2.82662	0.00470417	0.0395232	glycosylphosphatidylinositol anchor attachment 1 protein
LOC100740941	145.369	0.752705	0.266263	2.82692	0.00469981	0.0395232	carbonic anhydrase 6
LOC100742490	1545.72	-0.172431	0.0610106	-2.82624	0.00470974	0.0395232	major facilitator superfamily domain-containing protein 6
LOC100743904	2535.44	-0.429504	0.151976	-2.82614	0.00471126	0.0395232	ectonucleoside triphosphate diphosphohydrolase 5
LOC100749666	112.206	-0.866951	0.306676	-2.82693	0.00469966	0.0395232	facilitated trehalose transporter Tret1-like
LOC112213946	175.926	-0.41009	0.145083	-2.82659	0.00470461	0.0395232	attractin-like
LOC100741450	3790.35	-0.43388	0.15354	-2.82585	0.00471552	0.0395298	ATP synthase-coupling factor 6 mitochondrial
LOC100748180	22851.8	-0.865671	0.306372	-2.82555	0.00471994	0.0395377	heat shock protein 60A
LOC100746056	2001.14	-0.406183	0.143791	-2.82482	0.00473074	0.03957	nicalin
LOC100749562	3159.21	-0.742757	0.262937	-2.82485	0.00473021	0.03957	feline leukemia virus subgroup C receptor-related protein 2-like
LOC100747342	8700.39	-0.327372	0.115916	-2.82423	0.0047395	0.0395851	glutathione S-transferase-like
LOC117151189	149.929	0.865601	0.306488	2.82426	0.004739	0.0395851	uncharacterized LOC117151189
LOC100748122	4258.13	0.326867	0.11582	2.82219	0.00476964	0.0398076	protein roadkill
LOC105682119	1188.86	-0.529172	0.187559	-2.82137	0.00478188	0.0398805	uncharacterized LOC105682119
LOC100745370	3728.34	0.408252	0.144783	2.81976	0.00480595	0.0400519	general transcriptional corepressor trfA
LOC100746254	765.429	0.286606	0.101656	2.81937	0.00481176	0.040071	blood vessel epicardial substance
LOC112213641	105.141	0.806964	0.28626	2.81899	0.00481746	0.0400892	uncharacterized LOC112213641
LOC100740401	1051.28	0.596499	0.211624	2.81867	0.0048223	0.0401001	discoidin domain-containing receptor 2
LOC105680281	41.2262	0.732336	0.25995	2.81721	0.00484422	0.040253	uncharacterized LOC105680281
LOC100742806	8068.1	-0.571231	0.202826	-2.81637	0.00485703	0.0402821	succinate--CoA ligase [ADP-forming] subunit beta mitochondrial
LOC100746942	1416.14	-0.404409	0.143578	-2.81665	0.00485271	0.0402821	protein phosphatase methylesterase 1
LOC112213670	161.972	0.924251	0.328209	2.81605	0.00486188	0.0402821	uncharacterized LOC112213670
LOC117151681	10.7327	1.05659	0.375195	2.81612	0.00486075	0.0402821	protein PTHB1-like
LOC100744509	42.9119	-0.774277	0.275091	-2.81462	0.00488345	0.0404053	uncharacterized LOC100744509
LOC100744936	1830.62	0.485124	0.172371	2.81443	0.00488646	0.0404053	protein snakeskin
LOC117152595	1752.74	-1.95061	0.69309	-2.81436	0.0048874	0.0404053	pro-resilin-like
LOC100747437	394.673	0.34919	0.124105	2.81366	0.00489806	0.0404641	multiple inositol polyphosphate phosphatase 1
LOC100748556	3030.04	-0.287921	0.102338	-2.81342	0.00490171	0.0404649	cullin-2
LOC100741078	6074.1	0.461289	0.163982	2.81305	0.00490746	0.040483	transcriptional coactivator YAP1
LOC112211980	305.951	-0.477295	0.169702	-2.81256	0.00491492	0.0405152	dolichyl pyrophosphate Man9GlcNAc2 alpha-13-glucosyltransferase
LOC100742790	19.3921	0.944271	0.335805	2.81196	0.00492408	0.040532	uncharacterized LOC100742790
LOC100745080	1625.37	-0.322732	0.11477	-2.81199	0.00492357	0.040532	bleomycin hydrolase
LOC105680804	67.3155	0.607727	0.216168	2.81137	0.00493312	0.0405771	uncharacterized LOC105680804
LOC100745425	190.708	0.540604	0.192316	2.81102	0.00493844	0.0405915	protein FAM161A-like
LOC100749071	530.885	0.429861	0.152985	2.80983	0.00495674	0.0407125	uncharacterized LOC100749071
LOC100745306	15951.5	-0.274733	0.0977845	-2.80958	0.00496063	0.0407151	basigin
LOC100747978	764.163	-0.314905	0.11215	-2.8079	0.0049866	0.0408987	cell division cycle protein 23 homolog
LOC100747991	704.455	0.258618	0.0921181	2.80746	0.00499342	0.0409252	PR domain zinc finger protein 5
LOC100742136	3657.75	-0.405101	0.144365	-2.80609	0.0050146	0.0409808	endoplasmic reticulum lectin 1
LOC100745652	5203.31	0.342534	0.122047	2.80657	0.00500727	0.0409808	vacuolar protein sorting-associated protein 13
LOC100747925	8122.56	-0.407867	0.145339	-2.80632	0.00501106	0.0409808	proteasome subunit beta type-5
LOC100749669	832.233	0.632774	0.225489	2.80624	0.0050124	0.0409808	collagen alpha chain CG42342
LOC100740397	1222.55	-0.58192	0.207414	-2.8056	0.00502233	0.0410145	dihydrofolate reductase
LOC100749561	559.939	-0.394058	0.140466	-2.80536	0.00502604	0.0410154	endonuclease G mitochondrial
LOC100743117	723.332	-0.281092	0.100217	-2.80484	0.00503418	0.0410464	endonuclease III-like protein 1
LOC100744913	556.625	0.41683	0.148633	2.80442	0.00504065	0.0410464	leucine-rich repeat protein SHOC-2
LOC117151343	11.9466	1.22806	0.437894	2.80448	0.00503985	0.0410464	uncharacterized LOC117151343
LOC100742146	55397.2	-0.48904	0.1744	-2.80413	0.00504529	0.0410467	ATP synthase lipid-binding protein mitochondrial
LOC100743856	146.688	0.850517	0.303327	2.80396	0.00504791	0.0410467	uncharacterized LOC100743856
LOC105682044	2349.82	0.606198	0.216307	2.80249	0.00507101	0.0412051	late embryogenesis abundant protein ECP63-like
LOC100742617	212.625	-0.345223	0.123209	-2.80193	0.00507986	0.0412182	probable trafficking protein particle complex subunit 2
LOC100749371	150.918	0.530034	0.189156	2.8021	0.00507719	0.0412182	glutaminase kidney isoform mitochondrial
LOC100744345	1819.76	-0.243006	0.0867531	-2.80112	0.00509256	0.0412624	COP9 signalosome complex subunit 6
LOC100747037	300.483	-0.604778	0.215893	-2.80129	0.00508995	0.0412624	uncharacterized LOC100747037
LOC100745127	590.853	-0.33593	0.119949	-2.80061	0.00510055	0.0412978	histone RNA hairpin-binding protein
LOC100741074	905.606	-0.374204	0.133689	-2.79907	0.00512501	0.0413959	39S ribosomal protein L14 mitochondrial
LOC100746336	5612.14	-0.560366	0.200163	-2.79955	0.00511739	0.0413959	hypoxia up-regulated protein 1
LOC100749886	615.804	-0.404653	0.144566	-2.79909	0.00512471	0.0413959	probable 39S ribosomal protein L23 mitochondrial
LOC100749952	463.433	-0.309971	0.110755	-2.7987	0.00513085	0.0413959	PCI domain-containing protein 2
LOC105680345	975.337	-0.245076	0.0875666	-2.79875	0.00513016	0.0413959	lipid droplet-associated hydrolase
LOC117151902	95.6047	0.607692	0.217212	2.7977	0.00514686	0.0414956	histone-lysine N-methyltransferase, H3 lysine-79 specific-like
LOC100748087	119.586	0.353768	0.126523	2.79607	0.00517288	0.0416759	JNK-interacting protein 1
LOC100742305	13933.1	-0.724618	0.259182	-2.79579	0.00517735	0.0416825	glucose-6-phosphate isomerase
LOC105680931	3.82022	2.02425	0.724117	2.79547	0.00518245	0.041694	mucin-2-like
LOC100742909	3260.02	0.495891	0.177443	2.79464	0.00519572	0.0417713	uncharacterized LOC100742909
LOC100741802	1330.86	-1.01391	0.36285	-2.7943	0.00520115	0.0417854	uncharacterized LOC100741802
LOC100742187	1152.55	0.525738	0.188188	2.79369	0.0052111	0.0418136	uncharacterized LOC100742187
LOC100745073	3871.19	-0.586416	0.209912	-2.79363	0.00521201	0.0418136	xanthine dehydrogenase
LOC100745486	1781.46	0.17331	0.0620494	2.7931	0.00522061	0.0418527	uncharacterized LOC100745486
LOC100749933	1610.88	-0.432562	0.154881	-2.79287	0.00522423	0.0418527	thioredoxin domain-containing protein
LOC100749847	2525.29	0.583186	0.208831	2.79263	0.00522818	0.0418549	protein toll
LOC100742594	242.845	0.596061	0.213501	2.79184	0.00524097	0.0418689	diacylglycerol kinase 1
LOC100747299	724.004	-0.73054	0.261658	-2.79197	0.00523888	0.0418689	very-long-chain enoyl-CoA reductase
LOC100749211	870.765	-0.355618	0.127365	-2.79213	0.00523631	0.0418689	DNA-directed RNA polymerases I II and III subunit RPABC5
LOC100747740	5227.7	-0.655427	0.234839	-2.79096	0.00525517	0.0419529	mitochondrial basic amino acids transporter-like
LOC100741245	7239.46	0.296776	0.10635	2.79055	0.00526183	0.041955	triple functional domain protein
LOC117152283	137.832	0.598817	0.214592	2.79049	0.0052628	0.041955	uncharacterized LOC117152283
LOC100745440	128.753	0.601829	0.21577	2.78922	0.00528353	0.0420908	protein disabled
LOC100741112	1418.13	-0.370409	0.132826	-2.78868	0.00529233	0.0421314	galactokinase
LOC100742100	2626.1	-1.20912	0.433686	-2.78801	0.00530324	0.0421888	keratin type II cytoskeletal 2 oral-like
LOC100744061	36.5192	0.882711	0.316692	2.78728	0.00531524	0.0422546	uncharacterized LOC100744061
LOC100743458	106.179	0.620228	0.222569	2.78668	0.00532509	0.042274	dopamine beta-hydroxylase
LOC100746128	2741.8	-0.389156	0.139639	-2.78687	0.00532195	0.042274	ubiquitin carboxyl-terminal hydrolase isozyme L5
LOC100743568	800.48	-0.445499	0.159921	-2.78574	0.00534051	0.0423253	UDP-xylose and UDP-N-acetylglucosamine transporter
LOC100749430	1656.66	-0.229981	0.0825605	-2.78561	0.00534272	0.0423253	probable ATP-dependent RNA helicase DDX47
LOC112212505	51.221	-0.894704	0.321179	-2.78569	0.0053414	0.0423253	uncharacterized LOC112212505
LOC112212285	2.82058	2.07226	0.744079	2.785	0.00535281	0.0423758	uncharacterized LOC112212285
LOC100748237	4487.83	-0.532921	0.191388	-2.78451	0.00536084	0.0424098	ATP synthase subunit e mitochondrial
LOC112212468	11.6433	1.55402	0.558288	2.78355	0.00537682	0.0425068	uncharacterized LOC112212468
LOC100741350	2760.22	0.573698	0.206132	2.78316	0.00538327	0.0425282	uncharacterized LOC100741350
LOC117152512	352.708	0.849323	0.305285	2.78207	0.00540138	0.0426417	uncharacterized LOC117152512
LOC100748236	2104.54	0.212376	0.0763564	2.78138	0.00541281	0.0426727	uncharacterized LOC100748236
LOC117152369	230.777	0.77021	0.276912	2.78142	0.00541215	0.0426727	uncharacterized LOC117152369
LOC100749661	2112.58	0.460346	0.165549	2.78072	0.00542378	0.0427296	ryanodine receptor
LOC100740359	1461.08	0.380032	0.136703	2.77998	0.00543622	0.042798	transcription factor Sp4
LOC100741754	18448.4	-0.28758	0.10352	-2.77802	0.00546912	0.0430164	V-type proton ATPase catalytic subunit A
LOC100746709	2861.61	-0.395046	0.142212	-2.77788	0.00547151	0.0430164	39S ribosomal protein L11 mitochondrial
LOC100744059	2054.05	-0.277036	0.0997601	-2.77702	0.00548599	0.0430707	ATP-dependent Clp protease proteolytic subunit
LOC100749871	1194.53	-0.469525	0.169064	-2.7772	0.00548293	0.0430707	solute carrier family 26 member 6-like
LOC100741186	1065.02	-0.284925	0.102664	-2.77531	0.00551496	0.0432554	calcium load-activated calcium channel
LOC100742521	7695.29	-0.342744	0.123503	-2.77518	0.00551712	0.0432554	b(0+)-type amino acid transporter 1
LOC100742318	722.989	0.599075	0.215906	2.77471	0.00552509	0.043286	band 4.1-like protein 4
LOC100744561	6233.91	-0.226772	0.0817343	-2.7745	0.00552862	0.043286	UBX domain-containing protein 4
LOC100740748	1312.34	-0.344453	0.1242	-2.77337	0.00554786	0.0434068	protein penguin
LOC100748909	3483.28	-0.689456	0.248735	-2.77185	0.00557383	0.0435501	lon protease homolog mitochondrial
LOC117152014	12.2613	1.44761	0.522245	2.77189	0.0055731	0.0435501	uncharacterized LOC117152014
LOC100742612	234.921	-0.663055	0.239234	-2.77158	0.00557852	0.0435568	multiple epidermal growth factor-like domains protein 10
LOC100745212	40798.8	-0.491016	0.17718	-2.77129	0.00558343	0.0435653	coiled-coil-helix-coiled-coil-helix domain-containing protein 10 mitochondrial
LOC112214067	128.214	0.638375	0.230508	2.76943	0.00561553	0.0437858	uncharacterized LOC112214067
LOC117151470	50.1986	0.644832	0.232884	2.7689	0.00562461	0.0438124	uncharacterized LOC117151470
LOC117151701	63.322	0.843956	0.304811	2.76878	0.00562665	0.0438124	uncharacterized LOC117151701
LOC100740470	1109.52	0.539641	0.194943	2.76821	0.00563659	0.0438598	ankyrin-3
LOC100740536	826.559	-0.642681	0.232318	-2.76638	0.00566824	0.0439254	proliferating cell nuclear antigen
LOC100741039	776.539	-0.454591	0.16429	-2.767	0.00565743	0.0439254	28S ribosomal protein S35 mitochondrial
LOC100743990	25.8683	0.891869	0.322298	2.76722	0.00565374	0.0439254	neither inactivation nor afterpotential protein C
LOC100744735	1171.43	-0.314186	0.113582	-2.76616	0.00567202	0.0439254	uncharacterized LOC100744735
LOC100745267	42.9552	0.514644	0.186019	2.76662	0.0056641	0.0439254	fibrous sheath-interacting protein 2
LOC100748732	8499.64	-0.738814	0.267008	-2.76701	0.00565738	0.0439254	pyruvate dehydrogenase E1 component subunit beta mitochondrial
LOC100749156	20073.1	-0.521968	0.188678	-2.76645	0.00566696	0.0439254	cytochrome P450 9e2
LOC100743797	1790.74	-0.283218	0.102401	-2.76578	0.00567863	0.0439459	protein YIPF6
LOC112211994	220.405	-0.66282	0.239669	-2.76557	0.00568239	0.0439459	origin recognition complex subunit 5-like
LOC100741810	118.096	0.569589	0.206101	2.76364	0.00571601	0.044144	ninjurin-1
LOC100743657	2653.46	-0.279718	0.101229	-2.76321	0.00572352	0.044144	elongation factor Ts mitochondrial
LOC100746245	642.881	-0.235264	0.0851358	-2.7634	0.00572029	0.044144	peptide chain release factor 1
LOC100749863	1504.06	-0.190061	0.0687772	-2.76344	0.00571962	0.044144	kelch domain-containing protein 4
LOC105682167	46612.2	1.43389	0.518988	2.76287	0.00572962	0.0441612	uncharacterized LOC105682167
LOC100747391	7156.46	-0.295414	0.106958	-2.76195	0.00574564	0.0441658	28 kDa heat- and acid-stable phosphoprotein
LOC100748057	1595.04	0.224669	0.0813445	2.76195	0.00574575	0.0441658	WD and tetratricopeptide repeats protein 1
LOC100748489	4635.59	0.445465	0.161274	2.76216	0.00574205	0.0441658	sterile alpha and TIR motif-containing protein 1
LOC117151664	63.015	0.653713	0.23668	2.76202	0.00574457	0.0441658	uncharacterized LOC117151664
LOC100742626	1980.8	-0.193086	0.0699287	-2.76119	0.00575915	0.044239	ATP-binding cassette sub-family B member 7 mitochondrial
LOC100744306	1823.87	0.723685	0.262149	2.76058	0.00576982	0.044291	uncharacterized LOC100744306
LOC100742454	246.109	-1.97022	0.713875	-2.75989	0.00578204	0.0442952	lipase member H-like
LOC112212341	200.609	-0.571848	0.207182	-2.76013	0.00577781	0.0442952	anaphase-promoting complex subunit CDC26-like
LOC117152215	142.164	0.488216	0.176895	2.75991	0.00578165	0.0442952	protein lethal(2)essential for life-like
LOC100749445	82.2313	0.826406	0.299548	2.75885	0.00580058	0.0444074	dynein heavy chain 12 axonemal
LOC100743826	1206.3	0.274627	0.0995575	2.75847	0.00580722	0.0444284	uncharacterized LOC100743826
LOC100740230	913.268	-0.556189	0.201662	-2.75803	0.00581508	0.0444586	40S ribosomal protein S12 mitochondrial
LOC100746481	5911.57	0.391541	0.141983	2.75766	0.00582162	0.0444787	arginine-glutamic acid dipeptide repeats protein
LOC100740441	5808.98	-0.465988	0.169125	-2.75529	0.00586398	0.0445076	26S proteasome non-ATPase regulatory subunit 11
LOC100740709	4936.67	-0.409688	0.148645	-2.75615	0.00584853	0.0445076	ATP-binding cassette sub-family D member
LOC100743258	667.554	-1.85227	0.672264	-2.75528	0.00586423	0.0445076	protein PRRC2C
LOC100743608	1314.25	0.353296	0.128233	2.75511	0.00586724	0.0445076	jmjC domain-containing histone demethylation protein 1
LOC100744250	622.045	0.36321	0.131818	2.75539	0.00586223	0.0445076	trichohyalin
LOC100747307	588.162	-0.285563	0.103651	-2.75505	0.0058684	0.0445076	nuclear transcription factor Y subunit B-1
LOC100748061	1743.95	0.284564	0.103284	2.75515	0.0058665	0.0445076	protein TAPT1 homolog
LOC100749908	2704.44	0.589211	0.213733	2.75676	0.00583766	0.0445076	bromodomain adjacent to zinc finger domain protein 2B
LOC100750209	756.034	-0.557836	0.20242	-2.75584	0.00585422	0.0445076	DNA replication licensing factor Mcm2
LOC105680560	3063.82	0.744963	0.270295	2.75612	0.00584923	0.0445076	pancreatic triacylglycerol lipase-like
LOC117152495	7.46243	1.49972	0.5442	2.75584	0.00585423	0.0445076	uncharacterized LOC117152495
LOC100740711	97.0082	0.576045	0.209125	2.75455	0.00587723	0.0445449	nucleoside diphosphate kinase homolog 5-like
LOC100744804	2514.8	-0.330534	0.120019	-2.75401	0.00588703	0.0445598	dehydrogenase/reductase SDR family member 7
LOC100748296	804.816	-0.425772	0.154596	-2.75409	0.00588553	0.0445598	U3 small nucleolar RNA-associated protein 15 homolog
LOC105680658	12565	-0.469307	0.17044	-2.7535	0.00589618	0.0445994	mitochondrial pyruvate carrier 4
LOC100746104	1086.4	0.508551	0.184749	2.75266	0.00591133	0.0446843	ceramide kinase
LOC100741929	1595.1	-0.842985	0.306292	-2.75223	0.00591912	0.0447135	protein spaetzle
LOC100741416	1875.18	0.392313	0.142602	2.7511	0.00593958	0.0447844	1-phosphatidylinositol 45-bisphosphate phosphodiesterase classes I and II
LOC100741820	1076.05	-0.347717	0.126425	-2.75037	0.00595277	0.0447844	peroxisomal membrane protein 2
LOC100745542	48.7118	1.04416	0.37958	2.75082	0.00594455	0.0447844	voltage-dependent calcium channel gamma-7 subunit
LOC100746454	2106.44	-0.499557	0.181584	-2.75111	0.00593938	0.0447844	probable 2-oxoglutarate dehydrogenase E1 component DHKTD1 homolog mitochondrial
LOC100747905	1073.62	-0.404126	0.146929	-2.75049	0.00595056	0.0447844	dual specificity mitogen-activated protein kinase kinase 4
LOC100749117	606.144	-0.331888	0.120685	-2.75003	0.00595889	0.0447844	cell cycle control protein 50A
LOC105680493	628.573	0.258935	0.094159	2.74998	0.00595998	0.0447844	zinc finger protein 83
LOC105681516	569.481	-0.376719	0.136963	-2.75053	0.00594995	0.0447844	splicing factor 3B subunit 5
LOC100744247	2449.85	0.752558	0.273879	2.74777	0.00600015	0.0450565	chitin synthase chs-2
LOC100748318	997.597	0.341853	0.124438	2.74717	0.00601115	0.0451094	H(+)/Cl(-) exchange transporter 7
LOC100747538	4236.24	0.228482	0.0831789	2.74688	0.00601659	0.0451205	baculoviral IAP repeat-containing protein 6
LOC100747395	246.235	-0.401751	0.146309	-2.74591	0.00603433	0.0452237	dual specificity tyrosine-phosphorylation-regulated kinase 2-like
LOC100741925	16559.4	-0.323499	0.117867	-2.7446	0.00605843	0.0452831	V-type proton ATPase 116 kDa subunit a
LOC100742954	408.996	0.795254	0.289772	2.74441	0.00606199	0.0452831	protein ATP6V1FNB-like
LOC100743324	10023.7	-0.305528	0.111338	-2.74414	0.00606701	0.0452831	calcium-binding mitochondrial carrier protein Aralar1
LOC100747275	815.34	-2.51166	0.915211	-2.74435	0.00606308	0.0452831	leucine-rich repeat neuronal protein 1
LOC105682110	67.2332	-0.867414	0.316022	-2.74479	0.0060549	0.0452831	uncharacterized LOC105682110
LOC117151992	13.1188	1.0797	0.393328	2.74503	0.00605053	0.0452831	uncharacterized LOC117151992
LOC117152467	25.7441	0.777631	0.283396	2.74397	0.0060701	0.0452831	uncharacterized LOC117152467
LOC100744231	149.733	0.646047	0.23556	2.7426	0.00609553	0.0453271	protein singles bar
LOC100745594	459.573	0.575799	0.209905	2.74314	0.00608541	0.0453271	uncharacterized LOC100745594
LOC100746576	1782.91	-0.385281	0.14048	-2.7426	0.00609542	0.0453271	dTTP/UTP pyrophosphatase
LOC100746769	1984.89	0.472238	0.172183	2.74265	0.00609457	0.0453271	mucin-17
LOC100747247	950.359	-0.298993	0.109019	-2.74258	0.00609591	0.0453271	diphthine methyl ester synthase
LOC105680684	5532.98	-0.654862	0.238914	-2.741	0.00612526	0.0455156	uncharacterized LOC105680684
LOC100744362	369.408	0.768961	0.280566	2.74075	0.00612993	0.0455206	mucin-3A
LOC100740698	1294.81	-0.331585	0.121039	-2.7395	0.0061533	0.0456644	inactive peptidyl-prolyl cis-trans isomerase FKBP6
LOC100748549	1034.53	0.639071	0.233335	2.73885	0.00616544	0.0457053	laminin subunit alpha-1
LOC105680632	168.153	0.445915	0.162818	2.73874	0.00616757	0.0457053	uncharacterized LOC105680632
LOC117151468	20.8798	0.894609	0.326671	2.73856	0.00617085	0.0457053	uncharacterized LOC117151468
LOC100743812	2388.99	-0.372051	0.135879	-2.73811	0.00617934	0.0457245	prefoldin subunit 3
LOC100748717	4576.95	0.459708	0.167899	2.738	0.00618148	0.0457245	sodium- and chloride-dependent transporter XTRP3
LOC100748816	271.175	-0.496163	0.181234	-2.73769	0.00618729	0.0457377	dimethyladenosine transferase 2 mitochondrial
LOC100744334	948.042	-0.202148	0.0738772	-2.73627	0.00621397	0.045858	vacuolar protein-sorting-associated protein 25
LOC117151100	10862.9	-0.424391	0.155089	-2.73643	0.00621102	0.045858	eukaryotic translation initiation factor 5-like
LOC117151919	46.4423	0.849981	0.310645	2.73618	0.00621565	0.045858	uncharacterized LOC117151919
LOC100746065	21376.9	0.369164	0.134969	2.73518	0.0062346	0.0459681	SET and MYND domain-containing protein DDB_G0273589
LOC117151289	53.0872	0.548558	0.200579	2.73488	0.00624037	0.0459808	proteoglycan 4-like
LOC100742365	7932.41	-0.572638	0.209451	-2.734	0.00625708	0.0460061	trypsin-3
LOC100745856	875.799	-0.447237	0.163585	-2.73398	0.00625739	0.0460061	stromal cell-derived factor 2-like protein 1
LOC105681137	2588.27	-0.317698	0.116209	-2.73384	0.00625997	0.0460061	NADH dehydrogenase [ubiquinone] 1 beta subcomplex subunit 11 mitochondrial
LOC117152465	77.7616	0.85648	0.313233	2.73433	0.00625082	0.0460061	uncharacterized LOC117152465
LOC100743575	2356.16	-0.405502	0.14835	-2.73342	0.00626802	0.0460356	39S ribosomal protein L2 mitochondrial
LOC100741542	530.598	-0.521182	0.190719	-2.73272	0.00628146	0.0461045	serine/threonine-protein kinase VRK1
LOC100748682	1527.34	0.361217	0.13221	2.73215	0.00629228	0.0461542	1-phosphatidylinositol 45-bisphosphate phosphodiesterase gamma-1
LOC100743985	975.67	-0.326565	0.119546	-2.73172	0.00630046	0.0461844	uncharacterized LOC100743985
LOC100741680	766.08	-0.802506	0.29381	-2.73138	0.00630698	0.0462025	uncharacterized LOC100741680
LOC100744029	1313.52	-0.826271	0.302555	-2.73098	0.00631457	0.0462283	uncharacterized LOC100744029
LOC100749896	227.652	1.15722	0.423797	2.7306	0.00632182	0.0462517	zeta-sarcoglycan
LOC100747179	146.521	-0.673581	0.246719	-2.73015	0.00633047	0.0462779	mediator of RNA polymerase II transcription subunit 20
LOC100748009	148.089	0.472931	0.173235	2.72999	0.00633354	0.0462779	transmembrane protein 98
LOC100743058	29.4725	0.637929	0.233771	2.72887	0.00635517	0.0462874	uncharacterized LOC100743058
LOC100743300	676.846	0.250373	0.0917425	2.72908	0.0063511	0.0462874	UPF0687 protein C20orf27 homolog
LOC100743538	17314.8	0.324242	0.118813	2.72902	0.00635231	0.0462874	A-kinase anchor protein 200
LOC100745368	3384.44	-0.398032	0.14585	-2.72905	0.00635174	0.0462874	mannosyl-oligosaccharide alpha-12-mannosidase IA-like
LOC100747384	1022.28	-1.14668	0.420089	-2.72962	0.0063407	0.0462874	uncharacterized LOC100747384
LOC100742753	5.71205	-1.62221	0.594793	-2.72735	0.00638458	0.0464719	neurotrimin-like
LOC100748704	500.525	0.707421	0.259467	2.72644	0.00640216	0.0465701	protein CASC1
LOC100748557	2114.6	0.367098	0.134681	2.72569	0.00641678	0.0466466	liprin-alpha-1
LOC100744198	1213.61	0.319512	0.11725	2.72505	0.00642918	0.046707	uncharacterized LOC100744198
LOC100740899	791.229	-0.499578	0.183365	-2.7245	0.00643984	0.0467545	dehydrogenase/reductase SDR family protein 7-like
LOC100746547	24905.4	-0.579563	0.212798	-2.72354	0.00645873	0.0468618	heat shock 70 kDa protein cognate 5
LOC100744786	5441.55	-0.389448	0.143043	-2.7226	0.00647714	0.0469078	cGMP-dependent protein kinase isozyme 2 forms cD4/T1/T3A/T3B
LOC100746560	2556.34	0.26507	0.0973574	2.72265	0.00647612	0.0469078	DNA-binding protein Ewg
LOC100746844	627.826	-0.579638	0.2129	-2.72258	0.00647743	0.0469078	methionine--tRNA ligase mitochondrial
LOC100747616	916.742	-1.64141	0.603258	-2.72092	0.00651013	0.0471147	apidermin 3
LOC100746156	774.055	-0.386422	0.142042	-2.72048	0.00651868	0.0471465	m7GpppX diphosphatase
LOC100740388	12681.3	-0.64553	0.237309	-2.72021	0.00652412	0.0471559	myrosinase 1
LOC100750157	579.923	1.00239	0.368652	2.71907	0.00654656	0.0472881	high-affinity choline transporter 1
LOC100746915	748.475	0.386895	0.142324	2.7184	0.00655977	0.0473535	transcription factor 15
LOC100740048	885.67	-0.867455	0.319303	-2.71671	0.00659335	0.0475356	uncharacterized LOC100740048
LOC105681884	50.6763	-2.50854	0.923341	-2.7168	0.00659156	0.0475356	uncharacterized LOC105681884
LOC100742294	82.9114	0.766351	0.282142	2.71619	0.00660377	0.0475505	stabilizer of axonemal microtubules 1-like
LOC100744191	196.38	0.393523	0.144875	2.71629	0.00660172	0.0475505	jouberin-like
LOC100741876	6390.04	0.394979	0.145464	2.71531	0.00662141	0.0476317	filamin-C
LOC100746655	1365.02	-0.467774	0.172279	-2.71521	0.00662342	0.0476317	angio-associated migratory cell protein
LOC100748590	3722.72	-0.240806	0.0887023	-2.71477	0.00663226	0.0476652	signal recognition particle 54 kDa protein
LOC100741637	1236.51	-0.390366	0.143858	-2.71355	0.00665662	0.0478101	protein FAM114A2
LOC100744242	5784.49	0.284026	0.104688	2.71307	0.00666621	0.0478402	poly(U)-binding-splicing factor half pint
LOC100745167	5249.99	-0.289055	0.106547	-2.71293	0.00666921	0.0478402	NADH dehydrogenase [ubiquinone] 1 beta subcomplex subunit 5 mitochondrial
LOC100746233	1141.18	0.267311	0.0985449	2.71258	0.00667625	0.0478601	TATA-box-binding protein
LOC100748599	584.678	-1.56858	0.578352	-2.71216	0.0066846	0.0478601	uncharacterized protein DDB_G0284459
LOC105680721	9511.5	0.654936	0.241463	2.71236	0.00668053	0.0478601	omega-conotoxin-like protein 1
LOC100744217	4765.84	-0.511552	0.188648	-2.71168	0.00669431	0.0478898	excitatory amino acid transporter 1
LOC100744219	24.5159	-1.46562	0.540513	-2.71154	0.00669717	0.0478898	histone H3
LOC100749951	207.788	-0.86268	0.318257	-2.71064	0.00671534	0.0479896	laccase-3-like
LOC100743912	1938.01	-0.367727	0.135674	-2.71037	0.00672085	0.0479988	protein YIF1B-A
LOC100740337	8671.34	-0.329437	0.121582	-2.70958	0.00673678	0.0480353	V-type proton ATPase subunit E
LOC100740621	693.53	-0.360054	0.132886	-2.70949	0.00673862	0.0480353	translation initiation factor eIF-2B subunit gamma
LOC100741548	1408.69	-0.590062	0.21777	-2.70956	0.00673722	0.0480353	26S proteasome non-ATPase regulatory subunit 6
LOC100741811	470.737	0.633346	0.234166	2.70468	0.00683693	0.0486723	gonadotropin-releasing hormone receptor
LOC100742262	4839.68	-0.469732	0.173686	-2.7045	0.0068408	0.0486723	26S proteasome regulatory subunit 4
LOC100744619	3929.77	-0.728281	0.26926	-2.70475	0.00683552	0.0486723	very-long-chain 3-oxoacyl-CoA reductase
LOC117151183	37.6054	0.543517	0.201054	2.70333	0.00686481	0.0488126	uncharacterized LOC117151183
LOC100742675	19622.6	-0.320722	0.118698	-2.70199	0.00689251	0.0489089	ADP-ribosylation factor 1
LOC100744492	1246.99	-0.273507	0.101212	-2.70231	0.00688594	0.0489089	ubiquitin carboxyl-terminal hydrolase MINDY-3 homolog
LOC100745746	1346.01	-0.282258	0.104461	-2.70206	0.00689117	0.0489089	E3 ubiquitin-protein ligase UBR2
LOC100747278	241.565	0.740743	0.274162	2.70185	0.00689554	0.0489089	venom protease-like
LOC100743253	4940.98	-0.343729	0.127245	-2.70131	0.00690673	0.0489222	putative phosphoenolpyruvate synthase
LOC100745490	2.81441	2.64058	0.977654	2.70094	0.00691447	0.0489222	uncharacterized LOC100745490
LOC100745822	603.699	-0.535319	0.198209	-2.70078	0.00691773	0.0489222	ER membrane protein complex subunit 2
LOC100746443	4130.28	-0.528356	0.195578	-2.70151	0.00690256	0.0489222	polypeptide N-acetylgalactosaminyltransferase 5
LOC100746632	845.078	0.567867	0.210265	2.70072	0.0069189	0.0489222	uncharacterized LOC100746632
LOC117151539	29.4592	0.815256	0.301924	2.7002	0.0069297	0.0489681	uncharacterized LOC117151539
LOC112213513	15.9184	1.17302	0.434577	2.69921	0.00695043	0.0490842	uncharacterized LOC112213513
LOC100743452	343.117	-0.494846	0.183409	-2.69804	0.00697482	0.0492259	chromosome transmission fidelity protein 18 homolog
LOC100742433	367.363	-1.28823	0.477777	-2.69629	0.00701162	0.049455	protein spaetzle 5
LOC105682058	439.784	-0.477059	0.177011	-2.69508	0.00703715	0.0496043	sulfhydryl oxidase 1
LOC100741327	1057.11	-0.66362	0.246325	-2.69408	0.00705831	0.0496045	geranylgeranyl pyrophosphate synthase
LOC100744399	324.633	-0.341329	0.126705	-2.69389	0.00706228	0.0496045	uncharacterized protein F58A4.6
LOC100745717	3469.23	0.251061	0.0931813	2.69432	0.00705315	0.0496045	rho guanine nucleotide exchange factor 11
LOC100747376	28647.3	-1.16624	0.432866	-2.69423	0.00705518	0.0496045	pupal cuticle protein G1A
LOC100748852	5095.35	0.567642	0.210727	2.69374	0.0070656	0.0496045	protein mesh
LOC105680485	913.872	-0.540234	0.20056	-2.69363	0.00706793	0.0496045	MTOR-associated protein MEAK7
LOC105681393	35.9217	0.689667	0.25603	2.6937	0.00706639	0.0496045	uncharacterized LOC105681393
LOC117151777	10.3552	1.57732	0.585616	2.69343	0.00707204	0.0496045	uncharacterized LOC117151777
LOC100741868	1400.29	-0.329532	0.122357	-2.69319	0.00707713	0.0496096	V-type proton ATPase 21 kDa proteolipid subunit
LOC100741146	621.959	-0.327932	0.121828	-2.69177	0.00710745	0.0497521	estradiol 17-beta-dehydrogenase 8
LOC100744318	1489.26	0.371767	0.13812	2.69162	0.00711056	0.0497521	uncharacterized LOC100744318
LOC100745829	559.886	-0.646614	0.240199	-2.692	0.00710258	0.0497521	retinol dehydrogenase 12-like
LOC100746797	128.876	0.735939	0.273443	2.69138	0.00711578	0.049758	high-affinity choline transporter 1
LOC100744102	686.218	-0.455271	0.16918	-2.69105	0.00712275	0.0497762	probable oligoribonuclease
LOC100748271	2019.16	-0.390037	0.144981	-2.69026	0.00713959	0.0498632	peroxisomal targeting signal 1 receptor
LOC100741571	651.152	-0.376779	0.140089	-2.68956	0.00715462	0.0498906	uncharacterized LOC100741571
LOC100744499	376.846	-1.93176	0.718377	-2.68906	0.00716542	0.0498906	cytochrome P450 6k1
LOC100746442	2405.07	0.227023	0.0844123	2.68946	0.00715682	0.0498906	heat shock factor protein
LOC100747295	11.2931	1.05484	0.392251	2.68919	0.00716254	0.0498906	uncharacterized LOC100747295
LOC100750168	695.589	-0.612989	0.227957	-2.68906	0.00716535	0.0498906	28S ribosomal protein S33 mitochondrial
LOC100746826	441.931	0.859467	0.319689	2.68845	0.00717844	0.0499507	glucose transport transcription regulator RGT1
LOC112212275	94.0675	0.527233	0.196133	2.68814	0.00718505	0.0499662	uncharacterized LOC112212275
LOC100746447	14.7528	0.741535	0.275887	2.68783	0.0071919	0.0499833	probable cytochrome P450 12a5 mitochondrial
LOC100742196	435.938	-0.598844	0.222819	-2.68758	0.00719716	0.0499893	protein arginine N-methyltransferase 7
