# Supplementary material for: Pesticide and Pathogen Exposure Causes Idiosyncratic Gene Expression Responses Across Four Diverse North American Bumble Bee Species
Source: Mol Ecol. 2025 Aug 8;34(17):e70042. doi: 10.1111/mec.70042 (PMC12376964; doi:10.1111/mec.70042)
Supplement: Supplementary file 8 — Table S7. [file MEC-34-e70042-s002.xlsx]

## Sheet: BoccNosemaDown
Enriched GO terms identified by topGO for the gene list downregulated by Nosema treatment in B. occidentalis. Bold rows are statistically significant enriched GO terms.
	GO.ID	Term	Annotated	Significant	Expected	classicFisher	weightFisher	classicFDR	weightFDR	foldEnrichment
2	GO:0046680	response to DDT	6	3	0.04	4.9e-06	4.9e-06	0.0040817	0.0102042	6.2293
1	GO:0046701	insecticide catabolic process	5	3	0.03	2.5e-06	2.5e-06	0.00260312	0.0102042	6.64434
751	GO:0000002	mitochondrial genome maintenance	11	0	0.07	1	1	1	1	-6.12928
66	GO:0000003	reproduction	904	5	5.82	0.70856	0.14223	1	1	-0.218803
752	GO:0000018	regulation of DNA recombination	14	0	0.09	1	1	1	1	-6.49185
753	GO:0000022	mitotic spindle elongation	10	0	0.06	1	1	1	1	-5.90689
754	GO:0000027	ribosomal large subunit assembly	21	0	0.14	1	1	1	1	-7.12928
755	GO:0000028	ribosomal small subunit assembly	15	0	0.1	1	1	1	1	-6.64386
756	GO:0000038	very long-chain fatty acid metabolic pro...	21	0	0.14	1	1	1	1	-7.12928
142	GO:0000041	transition metal ion transport	37	1	0.24	0.21315	1	1	1	2.06034
757	GO:0000045	autophagosome assembly	31	0	0.2	1	1	1	1	-7.64386
758	GO:0000054	ribosomal subunit export from nucleus	11	0	0.07	1	1	1	1	-6.12928
759	GO:0000055	ribosomal large subunit export from nucl...	6	0	0.04	1	1	1	1	-5.32193
760	GO:0000070	mitotic sister chromatid segregation	91	0	0.59	1	1	1	1	-9.20457
761	GO:0000075	cell cycle checkpoint	61	0	0.39	1	1	1	1	-8.60733
762	GO:0000076	DNA replication checkpoint	16	0	0.1	1	1	1	1	-6.64386
763	GO:0000077	DNA damage checkpoint	35	0	0.23	1	1	1	1	-7.84549
764	GO:0000079	regulation of cyclin-dependent protein s...	27	0	0.17	1	1	1	1	-7.40939
765	GO:0000082	G1/S transition of mitotic cell cycle	30	0	0.19	1	1	1	1	-7.56986
766	GO:0000086	G2/M transition of mitotic cell cycle	36	0	0.23	1	1	1	1	-7.84549
767	GO:0000096	sulfur amino acid metabolic process	18	0	0.12	1	1	1	1	-6.90689
768	GO:0000097	sulfur amino acid biosynthetic process	10	0	0.06	1	1	1	1	-5.90689
769	GO:0000122	negative regulation of transcription by ...	220	0	1.42	1	1	1	1	-10.4717
770	GO:0000132	establishment of mitotic spindle orienta...	19	0	0.12	1	1	1	1	-6.90689
771	GO:0000154	rRNA modification	22	0	0.14	1	1	1	1	-7.12928
772	GO:0000165	MAPK cascade	126	0	0.81	1	1	1	1	-9.66178
773	GO:0000184	nuclear-transcribed mRNA catabolic proce...	21	0	0.14	1	1	1	1	-7.12928
774	GO:0000185	activation of MAPKKK activity	6	0	0.04	1	1	1	1	-5.32193
775	GO:0000186	activation of MAPKK activity	8	0	0.05	1	1	1	1	-5.64386
776	GO:0000187	activation of MAPK activity	12	0	0.08	1	1	1	1	-6.32193
777	GO:0000209	protein polyubiquitination	76	0	0.49	1	1	1	1	-8.93664
778	GO:0000212	meiotic spindle organization	28	0	0.18	1	1	1	1	-7.49185
779	GO:0000226	microtubule cytoskeleton organization	295	0	1.9	1	1	1	1	-10.8918
780	GO:0000245	spliceosomal complex assembly	19	0	0.12	1	1	1	1	-6.90689
781	GO:0000266	mitochondrial fission	12	0	0.08	1	1	1	1	-6.32193
782	GO:0000271	polysaccharide biosynthetic process	15	0	0.1	1	1	1	1	-6.64386
783	GO:0000272	polysaccharide catabolic process	14	0	0.09	1	1	1	1	-6.49185
784	GO:0000278	mitotic cell cycle	414	0	2.67	1	1	1	1	-11.3826
785	GO:0000280	nuclear division	218	0	1.4	1	1	1	1	-10.4512
786	GO:0000281	mitotic cytokinesis	58	0	0.37	1	1	1	1	-8.53138
787	GO:0000288	nuclear-transcribed mRNA catabolic proce...	25	0	0.16	1	1	1	1	-7.32193
788	GO:0000289	nuclear-transcribed mRNA poly(A) tail sh...	13	0	0.08	1	1	1	1	-6.32193
789	GO:0000290	deadenylation-dependent decapping of nuc...	6	0	0.04	1	1	1	1	-5.32193
790	GO:0000291	nuclear-transcribed mRNA catabolic proce...	10	0	0.06	1	1	1	1	-5.90689
8	GO:0000302	response to reactive oxygen species	29	2	0.19	0.01476	0.01476	1	1	3.39665
791	GO:0000303	response to superoxide	5	0	0.03	1	1	1	1	-4.90689
792	GO:0000305	response to oxygen radical	5	0	0.03	1	1	1	1	-4.90689
793	GO:0000335	negative regulation of transposition, DN...	5	0	0.03	1	1	1	1	-4.90689
794	GO:0000337	regulation of transposition, DNA-mediate...	5	0	0.03	1	1	1	1	-4.90689
795	GO:0000338	protein deneddylation	9	0	0.06	1	1	1	1	-5.90689
796	GO:0000375	RNA splicing, via transesterification re...	237	0	1.53	1	1	1	1	-10.5793
797	GO:0000377	RNA splicing, via transesterification re...	237	0	1.53	1	1	1	1	-10.5793
798	GO:0000380	alternative mRNA splicing, via spliceoso...	81	0	0.52	1	1	1	1	-9.02237
799	GO:0000381	regulation of alternative mRNA splicing,...	80	0	0.52	1	1	1	1	-9.02237
800	GO:0000387	spliceosomal snRNP assembly	19	0	0.12	1	1	1	1	-6.90689
801	GO:0000393	spliceosomal conformational changes to g...	5	0	0.03	1	1	1	1	-4.90689
802	GO:0000394	RNA splicing, via endonucleolytic cleava...	8	0	0.05	1	1	1	1	-5.64386
803	GO:0000398	mRNA splicing, via spliceosome	237	0	1.53	1	1	1	1	-10.5793
804	GO:0000413	protein peptidyl-prolyl isomerization	29	0	0.19	1	1	1	1	-7.56986
805	GO:0000422	autophagy of mitochondrion	29	0	0.19	1	1	1	1	-7.56986
806	GO:0000459	exonucleolytic trimming involved in rRNA...	5	0	0.03	1	1	1	1	-4.90689
807	GO:0000460	maturation of 5.8S rRNA	24	0	0.15	1	1	1	1	-7.22882
808	GO:0000462	maturation of SSU-rRNA from tricistronic...	25	0	0.16	1	1	1	1	-7.32193
809	GO:0000463	maturation of LSU-rRNA from tricistronic...	12	0	0.08	1	1	1	1	-6.32193
810	GO:0000466	maturation of 5.8S rRNA from tricistroni...	15	0	0.1	1	1	1	1	-6.64386
811	GO:0000467	exonucleolytic trimming to generate matu...	5	0	0.03	1	1	1	1	-4.90689
812	GO:0000469	cleavage involved in rRNA processing	16	0	0.1	1	1	1	1	-6.64386
813	GO:0000470	maturation of LSU-rRNA	25	0	0.16	1	1	1	1	-7.32193
814	GO:0000478	endonucleolytic cleavage involved in rRN...	8	0	0.05	1	1	1	1	-5.64386
815	GO:0000479	endonucleolytic cleavage of tricistronic...	8	0	0.05	1	1	1	1	-5.64386
816	GO:0000491	small nucleolar ribonucleoprotein comple...	8	0	0.05	1	1	1	1	-5.64386
817	GO:0000492	box C/D snoRNP assembly	6	0	0.04	1	1	1	1	-5.32193
818	GO:0000578	embryonic axis specification	99	0	0.64	1	1	1	1	-9.32193
819	GO:0000712	resolution of meiotic recombination inte...	8	0	0.05	1	1	1	1	-5.64386
820	GO:0000723	telomere maintenance	25	0	0.16	1	1	1	1	-7.32193
821	GO:0000724	double-strand break repair via homologou...	54	0	0.35	1	1	1	1	-8.45121
822	GO:0000725	recombinational repair	54	0	0.35	1	1	1	1	-8.45121
823	GO:0000726	non-recombinational repair	11	0	0.07	1	1	1	1	-6.12928
824	GO:0000727	double-strand break repair via break-ind...	12	0	0.08	1	1	1	1	-6.32193
825	GO:0000729	DNA double-strand break processing	5	0	0.03	1	1	1	1	-4.90689
826	GO:0000731	DNA synthesis involved in DNA repair	10	0	0.06	1	1	1	1	-5.90689
827	GO:0000733	DNA strand renaturation	5	0	0.03	1	1	1	1	-4.90689
828	GO:0000737	DNA catabolic process, endonucleolytic	8	0	0.05	1	1	1	1	-5.64386
829	GO:0000768	syncytium formation by plasma membrane f...	31	0	0.2	1	1	1	1	-7.64386
830	GO:0000819	sister chromatid segregation	100	0	0.64	1	1	1	1	-9.32193
143	GO:0000902	cell morphogenesis	493	2	3.18	0.83648	1	1	1	-0.668306
144	GO:0000904	cell morphogenesis involved in different...	424	2	2.73	0.76711	1	1	1	-0.44818
831	GO:0000910	cytokinesis	100	0	0.64	1	1	1	1	-9.32193
832	GO:0000912	assembly of actomyosin apparatus involve...	16	0	0.1	1	1	1	1	-6.64386
833	GO:0000915	actomyosin contractile ring assembly	15	0	0.1	1	1	1	1	-6.64386
834	GO:0000916	actomyosin contractile ring contraction	11	0	0.07	1	1	1	1	-6.12928
835	GO:0000956	nuclear-transcribed mRNA catabolic proce...	60	0	0.39	1	1	1	1	-8.60733
836	GO:0000959	mitochondrial RNA metabolic process	26	0	0.17	1	1	1	1	-7.40939
837	GO:0000963	mitochondrial RNA processing	12	0	0.08	1	1	1	1	-6.32193
838	GO:0000965	mitochondrial RNA 3'-end processing	5	0	0.03	1	1	1	1	-4.90689
839	GO:0000966	RNA 5'-end processing	10	0	0.06	1	1	1	1	-5.90689
840	GO:0000972	transcription-dependent tethering of RNA...	6	0	0.04	1	1	1	1	-5.32193
841	GO:0001101	response to acid chemical	25	0	0.16	1	1	1	1	-7.32193
842	GO:0001109	promoter clearance during DNA-templated ...	8	0	0.05	1	1	1	1	-5.64386
843	GO:0001111	promoter clearance from RNA polymerase I...	8	0	0.05	1	1	1	1	-5.64386
844	GO:0001112	DNA-templated transcriptional open compl...	8	0	0.05	1	1	1	1	-5.64386
845	GO:0001113	transcriptional open complex formation a...	8	0	0.05	1	1	1	1	-5.64386
846	GO:0001120	protein-DNA complex remodeling	8	0	0.05	1	1	1	1	-5.64386
847	GO:0001173	DNA-templated transcriptional start site...	8	0	0.05	1	1	1	1	-5.64386
848	GO:0001174	transcriptional start site selection at ...	8	0	0.05	1	1	1	1	-5.64386
849	GO:0001178	regulation of transcriptional start site...	7	0	0.05	1	1	1	1	-5.64386
850	GO:0001188	RNA polymerase I preinitiation complex a...	6	0	0.04	1	1	1	1	-5.32193
851	GO:0001306	age-dependent response to oxidative stre...	5	0	0.03	1	1	1	1	-4.90689
852	GO:0001504	neurotransmitter uptake	7	0	0.05	1	1	1	1	-5.64386
145	GO:0001505	regulation of neurotransmitter levels	137	1	0.88	0.59089	1	1	1	0.185867
853	GO:0001508	action potential	16	0	0.1	1	1	1	1	-6.64386
854	GO:0001510	RNA methylation	50	0	0.32	1	1	1	1	-8.32193
855	GO:0001522	pseudouridine synthesis	15	0	0.1	1	1	1	1	-6.64386
146	GO:0001523	retinoid metabolic process	13	1	0.08	0.08065	1	1	1	3.6453
856	GO:0001539	cilium or flagellum-dependent cell motil...	18	0	0.12	1	1	1	1	-6.90689
857	GO:0001558	regulation of cell growth	77	0	0.5	1	1	1	1	-8.96578
858	GO:0001578	microtubule bundle formation	53	0	0.34	1	1	1	1	-8.40939
859	GO:0001582	detection of chemical stimulus involved ...	5	0	0.03	1	1	1	1	-4.90689
147	GO:0001654	eye development	363	1	2.34	0.90986	1	1	1	-1.22507
860	GO:0001655	urogenital system development	60	0	0.39	1	1	1	1	-8.60733
148	GO:0001666	response to hypoxia	44	1	0.28	0.24814	1	1	1	1.83794
861	GO:0001667	ameboidal-type cell migration	167	0	1.08	1	1	1	1	-10.0768
862	GO:0001672	regulation of chromatin assembly or disa...	13	0	0.08	1	1	1	1	-6.32193
59	GO:0001676	long-chain fatty acid metabolic process	21	1	0.14	0.12707	0.12707	1	1	2.83794
863	GO:0001678	cellular glucose homeostasis	7	0	0.05	1	1	1	1	-5.64386
864	GO:0001682	tRNA 5'-leader removal	8	0	0.05	1	1	1	1	-5.64386
865	GO:0001700	embryonic development via the syncytial ...	145	0	0.93	1	1	1	1	-9.86109
866	GO:0001703	gastrulation with mouth forming first	33	0	0.21	1	1	1	1	-7.71425
867	GO:0001704	formation of primary germ layer	26	0	0.17	1	1	1	1	-7.40939
868	GO:0001706	endoderm formation	6	0	0.04	1	1	1	1	-5.32193
869	GO:0001707	mesoderm formation	20	0	0.13	1	1	1	1	-7.02237
870	GO:0001708	cell fate specification	77	0	0.5	1	1	1	1	-8.96578
871	GO:0001709	cell fate determination	121	0	0.78	1	1	1	1	-9.60733
872	GO:0001710	mesodermal cell fate commitment	12	0	0.08	1	1	1	1	-6.32193
873	GO:0001731	formation of translation preinitiation c...	6	0	0.04	1	1	1	1	-5.32193
874	GO:0001732	formation of cytoplasmic translation ini...	15	0	0.1	1	1	1	1	-6.64386
875	GO:0001736	establishment of planar polarity	94	0	0.61	1	1	1	1	-9.25267
876	GO:0001737	establishment of imaginal disc-derived w...	24	0	0.15	1	1	1	1	-7.22882
877	GO:0001738	morphogenesis of a polarized epithelium	104	0	0.67	1	1	1	1	-9.38802
878	GO:0001742	oenocyte differentiation	9	0	0.06	1	1	1	1	-5.90689
149	GO:0001745	compound eye morphogenesis	283	1	1.82	0.84516	1	1	1	-0.862496
879	GO:0001746	Bolwig's organ morphogenesis	8	0	0.05	1	1	1	1	-5.64386
880	GO:0001748	optic lobe placode development	5	0	0.03	1	1	1	1	-4.90689
150	GO:0001751	compound eye photoreceptor cell differen...	179	1	1.15	0.69001	1	1	1	-0.200192
90	GO:0001752	compound eye photoreceptor fate commitme...	73	1	0.47	0.37757	0.37757	1	1	1.09071
151	GO:0001754	eye photoreceptor cell differentiation	186	1	1.2	0.70407	1	1	1	-0.261592
881	GO:0001763	morphogenesis of a branching structure	53	0	0.34	1	1	1	1	-8.40939
882	GO:0001775	cell activation	5	0	0.03	1	1	1	1	-4.90689
883	GO:0001838	embryonic epithelial tube formation	6	0	0.04	1	1	1	1	-5.32193
884	GO:0001881	receptor recycling	8	0	0.05	1	1	1	1	-5.64386
885	GO:0001894	tissue homeostasis	53	0	0.34	1	1	1	1	-8.40939
886	GO:0001895	retina homeostasis	18	0	0.12	1	1	1	1	-6.90689
887	GO:0001932	regulation of protein phosphorylation	246	0	1.58	1	1	1	1	-10.6257
888	GO:0001933	negative regulation of protein phosphory...	82	0	0.53	1	1	1	1	-9.04985
889	GO:0001934	positive regulation of protein phosphory...	141	0	0.91	1	1	1	1	-9.82972
890	GO:0001941	postsynaptic membrane organization	15	0	0.1	1	1	1	1	-6.64386
891	GO:0001952	regulation of cell-matrix adhesion	5	0	0.03	1	1	1	1	-4.90689
892	GO:0001956	positive regulation of neurotransmitter ...	6	0	0.04	1	1	1	1	-5.32193
893	GO:0001963	synaptic transmission, dopaminergic	5	0	0.03	1	1	1	1	-4.90689
894	GO:0002009	morphogenesis of an epithelium	521	0	3.36	1	1	1	1	-11.7142
895	GO:0002011	morphogenesis of an epithelial sheet	7	0	0.05	1	1	1	1	-5.64386
896	GO:0002027	regulation of heart rate	12	0	0.08	1	1	1	1	-6.32193
897	GO:0002028	regulation of sodium ion transport	9	0	0.06	1	1	1	1	-5.90689
898	GO:0002052	positive regulation of neuroblast prolif...	24	0	0.15	1	1	1	1	-7.22882
152	GO:0002064	epithelial cell development	273	1	1.76	0.8344	1	1	1	-0.814133
153	GO:0002065	columnar/cuboidal epithelial cell differ...	259	1	1.67	0.81809	1	1	1	-0.738406
154	GO:0002066	columnar/cuboidal epithelial cell develo...	248	1	1.6	0.80419	1	1	1	-0.67663
899	GO:0002067	glandular epithelial cell differentiatio...	6	0	0.04	1	1	1	1	-5.32193
900	GO:0002082	regulation of oxidative phosphorylation	8	0	0.05	1	1	1	1	-5.64386
901	GO:0002097	tRNA wobble base modification	18	0	0.12	1	1	1	1	-6.90689
902	GO:0002098	tRNA wobble uridine modification	17	0	0.11	1	1	1	1	-6.78136
903	GO:0002118	aggressive behavior	16	0	0.1	1	1	1	1	-6.64386
904	GO:0002121	inter-male aggressive behavior	12	0	0.08	1	1	1	1	-6.32193
155	GO:0002164	larval development	150	1	0.97	0.62449	1	1	1	0.0453853
156	GO:0002165	instar larval or pupal development	488	3	3.14	0.61743	1	1	1	-0.0653212
905	GO:0002168	instar larval development	64	0	0.41	1	1	1	1	-8.67948
906	GO:0002181	cytoplasmic translation	126	0	0.81	1	1	1	1	-9.66178
907	GO:0002182	cytoplasmic translational elongation	6	0	0.04	1	1	1	1	-5.32193
908	GO:0002183	cytoplasmic translational initiation	21	0	0.14	1	1	1	1	-7.12928
909	GO:0002218	activation of innate immune response	8	0	0.05	1	1	1	1	-5.64386
910	GO:0002221	pattern recognition receptor signaling p...	5	0	0.03	1	1	1	1	-4.90689
157	GO:0002225	positive regulation of antimicrobial pep...	44	1	0.28	0.24814	1	1	1	1.83794
911	GO:0002230	positive regulation of defense response ...	9	0	0.06	1	1	1	1	-5.90689
912	GO:0002237	response to molecule of bacterial origin	13	0	0.08	1	1	1	1	-6.32193
913	GO:0002251	organ or tissue specific immune response	12	0	0.08	1	1	1	1	-6.32193
158	GO:0002252	immune effector process	122	1	0.79	0.54846	1	1	1	0.341517
914	GO:0002253	activation of immune response	9	0	0.06	1	1	1	1	-5.90689
30	GO:0002347	response to tumor cell	8	1	0.05	0.05041	0.05041	1	1	4.32337
159	GO:0002376	immune system process	328	2	2.11	0.63114	1	1	1	-0.0765218
915	GO:0002385	mucosal immune response	12	0	0.08	1	1	1	1	-6.32193
160	GO:0002440	production of molecular mediator of immu...	57	1	0.37	0.30913	1	1	1	1.43584
916	GO:0002520	immune system development	92	0	0.59	1	1	1	1	-9.20457
161	GO:0002682	regulation of immune system process	171	1	1.1	0.67315	1	1	1	-0.136062
917	GO:0002683	negative regulation of immune system pro...	51	0	0.33	1	1	1	1	-8.36632
162	GO:0002684	positive regulation of immune system pro...	86	1	0.55	0.42826	1	1	1	0.863938
163	GO:0002697	regulation of immune effector process	68	1	0.44	0.35693	1	1	1	1.18587
918	GO:0002698	negative regulation of immune effector p...	12	0	0.08	1	1	1	1	-6.32193
164	GO:0002699	positive regulation of immune effector p...	44	1	0.28	0.24814	1	1	1	1.83794
165	GO:0002700	regulation of production of molecular me...	57	1	0.37	0.30913	1	1	1	1.43584
919	GO:0002701	negative regulation of production of mol...	12	0	0.08	1	1	1	1	-6.32193
166	GO:0002702	positive regulation of production of mol...	44	1	0.28	0.24814	1	1	1	1.83794
920	GO:0002757	immune response-activating signal transd...	5	0	0.03	1	1	1	1	-4.90689
921	GO:0002758	innate immune response-activating signal...	5	0	0.03	1	1	1	1	-4.90689
167	GO:0002759	regulation of antimicrobial humoral resp...	59	1	0.38	0.31807	1	1	1	1.39737
168	GO:0002760	positive regulation of antimicrobial hum...	44	1	0.28	0.24814	1	1	1	1.83794
922	GO:0002764	immune response-regulating signaling pat...	6	0	0.04	1	1	1	1	-5.32193
169	GO:0002775	antimicrobial peptide production	56	1	0.36	0.30461	1	1	1	1.47537
170	GO:0002777	antimicrobial peptide biosynthetic proce...	30	1	0.19	0.17656	1	1	1	2.39737
171	GO:0002778	antibacterial peptide production	27	1	0.17	0.16038	1	1	1	2.55784
172	GO:0002780	antibacterial peptide biosynthetic proce...	27	1	0.17	0.16038	1	1	1	2.55784
173	GO:0002781	antifungal peptide production	10	1	0.06	0.06262	1	1	1	4.06034
174	GO:0002783	antifungal peptide biosynthetic process	5	1	0.03	0.03181	1	1	1	5.06034
175	GO:0002784	regulation of antimicrobial peptide prod...	56	1	0.36	0.30461	1	1	1	1.47537
923	GO:0002785	negative regulation of antimicrobial pep...	11	0	0.07	1	1	1	1	-6.12928
176	GO:0002786	regulation of antibacterial peptide prod...	27	1	0.17	0.16038	1	1	1	2.55784
177	GO:0002788	regulation of antifungal peptide product...	10	1	0.06	0.06262	1	1	1	4.06034
924	GO:0002790	peptide secretion	88	0	0.57	1	1	1	1	-9.15482
925	GO:0002791	regulation of peptide secretion	39	0	0.25	1	1	1	1	-7.96578
926	GO:0002792	negative regulation of peptide secretion	12	0	0.08	1	1	1	1	-6.32193
927	GO:0002793	positive regulation of peptide secretion	21	0	0.14	1	1	1	1	-7.12928
178	GO:0002803	positive regulation of antibacterial pep...	23	1	0.15	0.13832	1	1	1	2.73841
179	GO:0002804	positive regulation of antifungal peptid...	9	1	0.06	0.05654	1	1	1	4.06034
180	GO:0002805	regulation of antimicrobial peptide bios...	30	1	0.19	0.17656	1	1	1	2.39737
181	GO:0002807	positive regulation of antimicrobial pep...	26	1	0.17	0.15492	1	1	1	2.55784
182	GO:0002808	regulation of antibacterial peptide bios...	27	1	0.17	0.16038	1	1	1	2.55784
183	GO:0002810	regulation of antifungal peptide biosynt...	5	1	0.03	0.03181	1	1	1	5.06034
928	GO:0002812	biosynthetic process of antibacterial pe...	10	0	0.06	1	1	1	1	-5.90689
929	GO:0002813	regulation of biosynthetic process of an...	10	0	0.06	1	1	1	1	-5.90689
184	GO:0002831	regulation of response to biotic stimulu...	77	1	0.5	0.39362	1	1	1	1.00144
930	GO:0002832	negative regulation of response to bioti...	21	0	0.14	1	1	1	1	-7.12928
185	GO:0002833	positive regulation of response to bioti...	46	1	0.3	0.25785	1	1	1	1.73841
186	GO:0002920	regulation of humoral immune response	60	1	0.39	0.3225	1	1	1	1.3599
931	GO:0002921	negative regulation of humoral immune re...	15	0	0.1	1	1	1	1	-6.64386
187	GO:0002922	positive regulation of humoral immune re...	44	1	0.28	0.24814	1	1	1	1.83794
188	GO:0003002	regionalization	401	2	2.58	0.73902	1	1	1	-0.36665
189	GO:0003006	developmental process involved in reprod...	645	2	4.16	0.92891	1	1	1	-1.05586
932	GO:0003007	heart morphogenesis	35	0	0.23	1	1	1	1	-7.84549
190	GO:0003008	system process	572	3	3.68	0.72457	1	1	1	-0.294262
933	GO:0003009	skeletal muscle contraction	5	0	0.03	1	1	1	1	-4.90689
934	GO:0003012	muscle system process	34	0	0.22	1	1	1	1	-7.78136
935	GO:0003013	circulatory system process	38	0	0.24	1	1	1	1	-7.90689
936	GO:0003014	renal system process	18	0	0.12	1	1	1	1	-6.90689
937	GO:0003015	heart process	38	0	0.24	1	1	1	1	-7.90689
938	GO:0003156	regulation of animal organ formation	8	0	0.05	1	1	1	1	-5.64386
939	GO:0003333	amino acid transmembrane transport	43	0	0.28	1	1	1	1	-8.12928
940	GO:0003341	cilium movement	38	0	0.24	1	1	1	1	-7.90689
941	GO:0003352	regulation of cilium movement	6	0	0.04	1	1	1	1	-5.32193
942	GO:0003381	epithelial cell morphogenesis involved i...	9	0	0.06	1	1	1	1	-5.90689
943	GO:0003382	epithelial cell morphogenesis	26	0	0.17	1	1	1	1	-7.40939
944	GO:0003383	apical constriction	19	0	0.12	1	1	1	1	-6.90689
945	GO:0003384	apical constriction involved in gastrula...	9	0	0.06	1	1	1	1	-5.90689
946	GO:0003401	axis elongation	6	0	0.04	1	1	1	1	-5.32193
72	GO:0005975	carbohydrate metabolic process	222	7	1.43	0.00049	0.17509	0.185532	1	2.29155
947	GO:0005976	polysaccharide metabolic process	35	0	0.23	1	1	1	1	-7.84549
948	GO:0005977	glycogen metabolic process	27	0	0.17	1	1	1	1	-7.40939
949	GO:0005978	glycogen biosynthetic process	8	0	0.05	1	1	1	1	-5.64386
950	GO:0005980	glycogen catabolic process	13	0	0.08	1	1	1	1	-6.32193
4	GO:0005984	disaccharide metabolic process	11	2	0.07	0.00215	0.00215	0.471303	1	4.83722
191	GO:0005991	trehalose metabolic process	6	1	0.04	0.03805	1	1	1	4.6453
192	GO:0005996	monosaccharide metabolic process	56	2	0.36	0.0502	1	1	1	2.47465
193	GO:0006006	glucose metabolic process	32	1	0.21	0.18718	1	1	1	2.25298
951	GO:0006012	galactose metabolic process	10	0	0.06	1	1	1	1	-5.90689
194	GO:0006020	inositol metabolic process	8	1	0.05	0.05041	1	1	1	4.32337
11	GO:0006021	inositol biosynthetic process	5	1	0.03	0.03181	0.03181	1	1	5.06034
195	GO:0006022	aminoglycan metabolic process	80	2	0.52	0.09357	1	1	1	1.94414
952	GO:0006023	aminoglycan biosynthetic process	13	0	0.08	1	1	1	1	-6.32193
953	GO:0006024	glycosaminoglycan biosynthetic process	8	0	0.05	1	1	1	1	-5.64386
196	GO:0006026	aminoglycan catabolic process	14	1	0.09	0.08658	1	1	1	3.47537
18	GO:0006027	glycosaminoglycan catabolic process	6	1	0.04	0.03805	0.03805	1	1	4.6453
954	GO:0006029	proteoglycan metabolic process	17	0	0.11	1	1	1	1	-6.78136
88	GO:0006030	chitin metabolic process	64	1	0.41	0.33993	0.33993	1	1	1.28775
955	GO:0006032	chitin catabolic process	8	0	0.05	1	1	1	1	-5.64386
956	GO:0006034	cuticle chitin metabolic process	6	0	0.04	1	1	1	1	-5.32193
197	GO:0006040	amino sugar metabolic process	76	1	0.49	0.38965	1	1	1	1.03059
957	GO:0006044	N-acetylglucosamine metabolic process	9	0	0.06	1	1	1	1	-5.90689
958	GO:0006047	UDP-N-acetylglucosamine metabolic proces...	5	0	0.03	1	1	1	1	-4.90689
959	GO:0006048	UDP-N-acetylglucosamine biosynthetic pro...	5	0	0.03	1	1	1	1	-4.90689
198	GO:0006066	alcohol metabolic process	82	2	0.53	0.09756	1	1	1	1.91666
960	GO:0006071	glycerol metabolic process	11	0	0.07	1	1	1	1	-6.12928
961	GO:0006072	glycerol-3-phosphate metabolic process	8	0	0.05	1	1	1	1	-5.64386
962	GO:0006073	cellular glucan metabolic process	28	0	0.18	1	1	1	1	-7.49185
68	GO:0006081	cellular aldehyde metabolic process	28	1	0.18	0.16581	0.16581	1	1	2.47537
199	GO:0006082	organic acid metabolic process	350	2	2.25	0.66678	1	1	1	-0.169204
52	GO:0006084	acetyl-CoA metabolic process	16	1	0.1	0.09833	0.09833	1	1	3.32337
963	GO:0006085	acetyl-CoA biosynthetic process	6	0	0.04	1	1	1	1	-5.32193
964	GO:0006090	pyruvate metabolic process	34	0	0.22	1	1	1	1	-7.78136
200	GO:0006091	generation of precursor metabolites and ...	185	1	1.19	0.7021	1	1	1	-0.24952
965	GO:0006094	gluconeogenesis	8	0	0.05	1	1	1	1	-5.64386
966	GO:0006096	glycolytic process	19	0	0.12	1	1	1	1	-6.90689
967	GO:0006098	pentose-phosphate shunt	6	0	0.04	1	1	1	1	-5.32193
968	GO:0006099	tricarboxylic acid cycle	29	0	0.19	1	1	1	1	-7.56986
969	GO:0006101	citrate metabolic process	30	0	0.19	1	1	1	1	-7.56986
970	GO:0006108	malate metabolic process	5	0	0.03	1	1	1	1	-4.90689
971	GO:0006109	regulation of carbohydrate metabolic pro...	20	0	0.13	1	1	1	1	-7.02237
972	GO:0006112	energy reserve metabolic process	27	0	0.17	1	1	1	1	-7.40939
973	GO:0006119	oxidative phosphorylation	70	0	0.45	1	1	1	1	-8.81378
974	GO:0006120	mitochondrial electron transport, NADH t...	29	0	0.19	1	1	1	1	-7.56986
975	GO:0006121	mitochondrial electron transport, succin...	6	0	0.04	1	1	1	1	-5.32193
976	GO:0006122	mitochondrial electron transport, ubiqui...	14	0	0.09	1	1	1	1	-6.49185
977	GO:0006123	mitochondrial electron transport, cytoch...	7	0	0.05	1	1	1	1	-5.64386
201	GO:0006139	nucleobase-containing compound metabolic...	2192	7	14.12	0.99515	1	1	1	-1.01211
978	GO:0006140	regulation of nucleotide metabolic proce...	15	0	0.1	1	1	1	1	-6.64386
979	GO:0006144	purine nucleobase metabolic process	10	0	0.06	1	1	1	1	-5.90689
980	GO:0006152	purine nucleoside catabolic process	6	0	0.04	1	1	1	1	-5.32193
202	GO:0006163	purine nucleotide metabolic process	213	4	1.37	0.04743	1	1	1	1.54618
203	GO:0006164	purine nucleotide biosynthetic process	100	2	0.64	0.13541	1	1	1	1.64458
981	GO:0006165	nucleoside diphosphate phosphorylation	31	0	0.2	1	1	1	1	-7.64386
982	GO:0006171	cAMP biosynthetic process	5	0	0.03	1	1	1	1	-4.90689
5	GO:0006182	cGMP biosynthetic process	11	2	0.07	0.00215	0.00215	0.471303	1	4.83722
983	GO:0006188	IMP biosynthetic process	7	0	0.05	1	1	1	1	-5.64386
984	GO:0006189	'de novo' IMP biosynthetic process	6	0	0.04	1	1	1	1	-5.32193
985	GO:0006195	purine nucleotide catabolic process	5	0	0.03	1	1	1	1	-4.90689
986	GO:0006206	pyrimidine nucleobase metabolic process	14	0	0.09	1	1	1	1	-6.49185
987	GO:0006207	'de novo' pyrimidine nucleobase biosynth...	9	0	0.06	1	1	1	1	-5.90689
988	GO:0006208	pyrimidine nucleobase catabolic process	6	0	0.04	1	1	1	1	-5.32193
989	GO:0006213	pyrimidine nucleoside metabolic process	14	0	0.09	1	1	1	1	-6.49185
990	GO:0006220	pyrimidine nucleotide metabolic process	19	0	0.12	1	1	1	1	-6.90689
991	GO:0006221	pyrimidine nucleotide biosynthetic proce...	19	0	0.12	1	1	1	1	-6.90689
992	GO:0006222	UMP biosynthetic process	7	0	0.05	1	1	1	1	-5.64386
993	GO:0006241	CTP biosynthetic process	7	0	0.05	1	1	1	1	-5.64386
994	GO:0006259	DNA metabolic process	334	0	2.15	1	1	1	1	-11.0701
995	GO:0006260	DNA replication	119	0	0.77	1	1	1	1	-9.58871
996	GO:0006261	DNA-dependent DNA replication	95	0	0.61	1	1	1	1	-9.25267
997	GO:0006264	mitochondrial DNA replication	5	0	0.03	1	1	1	1	-4.90689
998	GO:0006265	DNA topological change	7	0	0.05	1	1	1	1	-5.64386
999	GO:0006267	pre-replicative complex assembly involve...	7	0	0.05	1	1	1	1	-5.64386
1000	GO:0006268	DNA unwinding involved in DNA replicatio...	10	0	0.06	1	1	1	1	-5.90689
1001	GO:0006270	DNA replication initiation	25	0	0.16	1	1	1	1	-7.32193
1002	GO:0006271	DNA strand elongation involved in DNA re...	20	0	0.13	1	1	1	1	-7.02237
1003	GO:0006272	leading strand elongation	7	0	0.05	1	1	1	1	-5.64386
1004	GO:0006273	lagging strand elongation	7	0	0.05	1	1	1	1	-5.64386
1005	GO:0006275	regulation of DNA replication	33	0	0.21	1	1	1	1	-7.71425
1006	GO:0006277	DNA amplification	21	0	0.14	1	1	1	1	-7.12928
1007	GO:0006278	RNA-dependent DNA biosynthetic process	7	0	0.05	1	1	1	1	-5.64386
1008	GO:0006281	DNA repair	193	0	1.24	1	1	1	1	-10.2761
1009	GO:0006282	regulation of DNA repair	14	0	0.09	1	1	1	1	-6.49185
1010	GO:0006284	base-excision repair	14	0	0.09	1	1	1	1	-6.49185
1011	GO:0006289	nucleotide-excision repair	27	0	0.17	1	1	1	1	-7.40939
1012	GO:0006298	mismatch repair	14	0	0.09	1	1	1	1	-6.49185
1013	GO:0006301	postreplication repair	11	0	0.07	1	1	1	1	-6.12928
1014	GO:0006302	double-strand break repair	85	0	0.55	1	1	1	1	-9.10329
1015	GO:0006303	double-strand break repair via nonhomolo...	8	0	0.05	1	1	1	1	-5.64386
1016	GO:0006304	DNA modification	11	0	0.07	1	1	1	1	-6.12928
1017	GO:0006305	DNA alkylation	8	0	0.05	1	1	1	1	-5.64386
1018	GO:0006306	DNA methylation	8	0	0.05	1	1	1	1	-5.64386
1019	GO:0006308	DNA catabolic process	12	0	0.08	1	1	1	1	-6.32193
1020	GO:0006309	apoptotic DNA fragmentation	5	0	0.03	1	1	1	1	-4.90689
1021	GO:0006310	DNA recombination	93	0	0.6	1	1	1	1	-9.22882
1022	GO:0006312	mitotic recombination	7	0	0.05	1	1	1	1	-5.64386
1023	GO:0006313	transposition, DNA-mediated	8	0	0.05	1	1	1	1	-5.64386
1024	GO:0006323	DNA packaging	93	0	0.6	1	1	1	1	-9.22882
1025	GO:0006325	chromatin organization	357	0	2.3	1	1	1	1	-11.1674
1026	GO:0006333	chromatin assembly or disassembly	58	0	0.37	1	1	1	1	-8.53138
1027	GO:0006334	nucleosome assembly	36	0	0.23	1	1	1	1	-7.84549
1028	GO:0006336	DNA replication-independent nucleosome a...	9	0	0.06	1	1	1	1	-5.90689
1029	GO:0006338	chromatin remodeling	100	0	0.64	1	1	1	1	-9.32193
1030	GO:0006342	chromatin silencing	84	0	0.54	1	1	1	1	-9.07682
1031	GO:0006346	methylation-dependent chromatin silencin...	5	0	0.03	1	1	1	1	-4.90689
1032	GO:0006348	chromatin silencing at telomere	5	0	0.03	1	1	1	1	-4.90689
204	GO:0006351	transcription, DNA-templated	1009	2	6.5	0.99231	1	1	1	-1.69972
1033	GO:0006352	DNA-templated transcription, initiation	84	0	0.54	1	1	1	1	-9.07682
1034	GO:0006353	DNA-templated transcription, termination	7	0	0.05	1	1	1	1	-5.64386
1035	GO:0006354	DNA-templated transcription, elongation	40	0	0.26	1	1	1	1	-8.02237
205	GO:0006355	regulation of transcription, DNA-templat...	948	2	6.11	0.98862	1	1	1	-1.61045
1036	GO:0006356	regulation of transcription by RNA polym...	9	0	0.06	1	1	1	1	-5.90689
131	GO:0006357	regulation of transcription by RNA polym...	702	2	4.52	0.94882	0.97521	1	1	-1.1756
1037	GO:0006359	regulation of transcription by RNA polym...	8	0	0.05	1	1	1	1	-5.64386
1038	GO:0006360	transcription by RNA polymerase I	22	0	0.14	1	1	1	1	-7.12928
1039	GO:0006361	transcription initiation from RNA polyme...	6	0	0.04	1	1	1	1	-5.32193
1040	GO:0006364	rRNA processing	131	0	0.84	1	1	1	1	-9.71425
206	GO:0006366	transcription by RNA polymerase II	732	2	4.72	0.95709	1	1	1	-1.23807
1041	GO:0006367	transcription initiation from RNA polyme...	64	0	0.41	1	1	1	1	-8.67948
1042	GO:0006368	transcription elongation from RNA polyme...	33	0	0.21	1	1	1	1	-7.71425
1043	GO:0006370	7-methylguanosine mRNA capping	5	0	0.03	1	1	1	1	-4.90689
1044	GO:0006376	mRNA splice site selection	11	0	0.07	1	1	1	1	-6.12928
1045	GO:0006378	mRNA polyadenylation	21	0	0.14	1	1	1	1	-7.12928
1046	GO:0006379	mRNA cleavage	9	0	0.06	1	1	1	1	-5.90689
1047	GO:0006383	transcription by RNA polymerase III	26	0	0.17	1	1	1	1	-7.40939
1048	GO:0006384	transcription initiation from RNA polyme...	9	0	0.06	1	1	1	1	-5.90689
1049	GO:0006388	tRNA splicing, via endonucleolytic cleav...	8	0	0.05	1	1	1	1	-5.64386
1050	GO:0006390	mitochondrial transcription	10	0	0.06	1	1	1	1	-5.90689
1051	GO:0006396	RNA processing	549	0	3.54	1	1	1	1	-11.7895
1052	GO:0006397	mRNA processing	299	0	1.93	1	1	1	1	-10.9144
1053	GO:0006398	mRNA 3'-end processing by stem-loop bind...	8	0	0.05	1	1	1	1	-5.64386
1054	GO:0006399	tRNA metabolic process	135	0	0.87	1	1	1	1	-9.76487
1055	GO:0006400	tRNA modification	57	0	0.37	1	1	1	1	-8.53138
1056	GO:0006401	RNA catabolic process	95	0	0.61	1	1	1	1	-9.25267
1057	GO:0006402	mRNA catabolic process	77	0	0.5	1	1	1	1	-8.96578
1058	GO:0006403	RNA localization	169	0	1.09	1	1	1	1	-10.0901
1059	GO:0006405	RNA export from nucleus	54	0	0.35	1	1	1	1	-8.45121
1060	GO:0006406	mRNA export from nucleus	29	0	0.19	1	1	1	1	-7.56986
207	GO:0006412	translation	396	1	2.55	0.92802	1	1	1	-1.34906
1061	GO:0006413	translational initiation	65	0	0.42	1	1	1	1	-8.71425
70	GO:0006414	translational elongation	29	1	0.19	0.1712	0.1712	1	1	2.39737
1062	GO:0006415	translational termination	10	0	0.06	1	1	1	1	-5.90689
1063	GO:0006417	regulation of translation	129	0	0.83	1	1	1	1	-9.69697
1064	GO:0006418	tRNA aminoacylation for protein translat...	40	0	0.26	1	1	1	1	-8.02237
1065	GO:0006446	regulation of translational initiation	25	0	0.16	1	1	1	1	-7.32193
1066	GO:0006448	regulation of translational elongation	8	0	0.05	1	1	1	1	-5.64386
1067	GO:0006450	regulation of translational fidelity	14	0	0.09	1	1	1	1	-6.49185
1068	GO:0006457	protein folding	92	0	0.59	1	1	1	1	-9.20457
1069	GO:0006458	'de novo' protein folding	15	0	0.1	1	1	1	1	-6.64386
208	GO:0006464	cellular protein modification process	1264	1	8.14	0.99987	1	1	1	-3.02359
1070	GO:0006465	signal peptide processing	8	0	0.05	1	1	1	1	-5.64386
124	GO:0006468	protein phosphorylation	460	1	2.96	0.95362	0.95362	1	1	-1.56416
1071	GO:0006469	negative regulation of protein kinase ac...	43	0	0.28	1	1	1	1	-8.12928
1072	GO:0006470	protein dephosphorylation	114	0	0.73	1	1	1	1	-9.51175
1073	GO:0006471	protein ADP-ribosylation	6	0	0.04	1	1	1	1	-5.32193
1074	GO:0006473	protein acetylation	89	0	0.57	1	1	1	1	-9.15482
1075	GO:0006474	N-terminal protein amino acid acetylatio...	10	0	0.06	1	1	1	1	-5.90689
1076	GO:0006475	internal protein amino acid acetylation	85	0	0.55	1	1	1	1	-9.10329
1077	GO:0006476	protein deacetylation	22	0	0.14	1	1	1	1	-7.12928
1078	GO:0006479	protein methylation	75	0	0.48	1	1	1	1	-8.90689
1079	GO:0006482	protein demethylation	12	0	0.08	1	1	1	1	-6.32193
1080	GO:0006486	protein glycosylation	95	0	0.61	1	1	1	1	-9.25267
1081	GO:0006487	protein N-linked glycosylation	34	0	0.22	1	1	1	1	-7.78136
1082	GO:0006488	dolichol-linked oligosaccharide biosynth...	7	0	0.05	1	1	1	1	-5.64386
1083	GO:0006490	oligosaccharide-lipid intermediate biosy...	10	0	0.06	1	1	1	1	-5.90689
1084	GO:0006491	N-glycan processing	13	0	0.08	1	1	1	1	-6.32193
1085	GO:0006493	protein O-linked glycosylation	31	0	0.2	1	1	1	1	-7.64386
1086	GO:0006497	protein lipidation	49	0	0.32	1	1	1	1	-8.32193
1087	GO:0006505	GPI anchor metabolic process	29	0	0.19	1	1	1	1	-7.56986
1088	GO:0006506	GPI anchor biosynthetic process	27	0	0.17	1	1	1	1	-7.40939
101	GO:0006508	proteolysis	573	4	3.69	0.51036	0.51036	1	1	0.11674
1089	GO:0006509	membrane protein ectodomain proteolysis	11	0	0.07	1	1	1	1	-6.12928
1090	GO:0006511	ubiquitin-dependent protein catabolic pr...	235	0	1.51	1	1	1	1	-10.5603
1091	GO:0006513	protein monoubiquitination	14	0	0.09	1	1	1	1	-6.49185
1092	GO:0006515	protein quality control for misfolded or...	12	0	0.08	1	1	1	1	-6.32193
1093	GO:0006516	glycoprotein catabolic process	5	0	0.03	1	1	1	1	-4.90689
1094	GO:0006517	protein deglycosylation	9	0	0.06	1	1	1	1	-5.90689
209	GO:0006518	peptide metabolic process	484	2	3.12	0.82859	1	1	1	-0.640825
210	GO:0006520	cellular amino acid metabolic process	156	1	1	0.63907	1	1	1	0.00144197
1095	GO:0006525	arginine metabolic process	6	0	0.04	1	1	1	1	-5.32193
1096	GO:0006534	cysteine metabolic process	10	0	0.06	1	1	1	1	-5.90689
1097	GO:0006536	glutamate metabolic process	13	0	0.08	1	1	1	1	-6.32193
1098	GO:0006537	glutamate biosynthetic process	5	0	0.03	1	1	1	1	-4.90689
1099	GO:0006541	glutamine metabolic process	10	0	0.06	1	1	1	1	-5.90689
1100	GO:0006544	glycine metabolic process	8	0	0.05	1	1	1	1	-5.64386
1101	GO:0006551	leucine metabolic process	5	0	0.03	1	1	1	1	-4.90689
1102	GO:0006555	methionine metabolic process	12	0	0.08	1	1	1	1	-6.32193
1103	GO:0006558	L-phenylalanine metabolic process	6	0	0.04	1	1	1	1	-5.32193
1104	GO:0006559	L-phenylalanine catabolic process	6	0	0.04	1	1	1	1	-5.32193
1105	GO:0006560	proline metabolic process	6	0	0.04	1	1	1	1	-5.32193
1106	GO:0006563	L-serine metabolic process	6	0	0.04	1	1	1	1	-5.32193
19	GO:0006568	tryptophan metabolic process	6	1	0.04	0.03805	0.03805	1	1	4.6453
1107	GO:0006570	tyrosine metabolic process	11	0	0.07	1	1	1	1	-6.12928
1108	GO:0006575	cellular modified amino acid metabolic p...	54	0	0.35	1	1	1	1	-8.45121
211	GO:0006576	cellular biogenic amine metabolic proces...	23	1	0.15	0.13832	1	1	1	2.73841
1109	GO:0006582	melanin metabolic process	40	0	0.26	1	1	1	1	-8.02237
1110	GO:0006584	catecholamine metabolic process	15	0	0.1	1	1	1	1	-6.64386
212	GO:0006586	indolalkylamine metabolic process	6	1	0.04	0.03805	1	1	1	4.6453
1111	GO:0006591	ornithine metabolic process	5	0	0.03	1	1	1	1	-4.90689
1112	GO:0006595	polyamine metabolic process	7	0	0.05	1	1	1	1	-5.64386
1113	GO:0006596	polyamine biosynthetic process	7	0	0.05	1	1	1	1	-5.64386
1114	GO:0006605	protein targeting	103	0	0.66	1	1	1	1	-9.36632
1115	GO:0006606	protein import into nucleus	48	0	0.31	1	1	1	1	-8.27612
1116	GO:0006607	NLS-bearing protein import into nucleus	10	0	0.06	1	1	1	1	-5.90689
1117	GO:0006611	protein export from nucleus	52	0	0.33	1	1	1	1	-8.36632
1118	GO:0006612	protein targeting to membrane	34	0	0.22	1	1	1	1	-7.78136
1119	GO:0006613	cotranslational protein targeting to mem...	14	0	0.09	1	1	1	1	-6.49185
1120	GO:0006614	SRP-dependent cotranslational protein ta...	14	0	0.09	1	1	1	1	-6.49185
1121	GO:0006616	SRP-dependent cotranslational protein ta...	6	0	0.04	1	1	1	1	-5.32193
1122	GO:0006620	posttranslational protein targeting to e...	6	0	0.04	1	1	1	1	-5.32193
1123	GO:0006622	protein targeting to lysosome	5	0	0.03	1	1	1	1	-4.90689
1124	GO:0006623	protein targeting to vacuole	17	0	0.11	1	1	1	1	-6.78136
1125	GO:0006625	protein targeting to peroxisome	10	0	0.06	1	1	1	1	-5.90689
1126	GO:0006626	protein targeting to mitochondrion	37	0	0.24	1	1	1	1	-7.90689
1127	GO:0006627	protein processing involved in protein t...	6	0	0.04	1	1	1	1	-5.32193
79	GO:0006629	lipid metabolic process	419	6	2.7	0.05064	0.23806	1	1	1.15224
213	GO:0006631	fatty acid metabolic process	101	1	0.65	0.48173	1	1	1	0.62293
85	GO:0006633	fatty acid biosynthetic process	58	1	0.37	0.31361	0.31361	1	1	1.43584
1128	GO:0006635	fatty acid beta-oxidation	23	0	0.15	1	1	1	1	-7.22882
1129	GO:0006636	unsaturated fatty acid biosynthetic proc...	5	0	0.03	1	1	1	1	-4.90689
214	GO:0006637	acyl-CoA metabolic process	38	2	0.24	0.02465	1	1	1	3.05961
1130	GO:0006638	neutral lipid metabolic process	43	0	0.28	1	1	1	1	-8.12928
1131	GO:0006639	acylglycerol metabolic process	43	0	0.28	1	1	1	1	-8.12928
1132	GO:0006641	triglyceride metabolic process	34	0	0.22	1	1	1	1	-7.78136
1133	GO:0006643	membrane lipid metabolic process	84	0	0.54	1	1	1	1	-9.07682
96	GO:0006644	phospholipid metabolic process	140	2	0.9	0.2277	0.4489	1	1	1.15272
1134	GO:0006646	phosphatidylethanolamine biosynthetic pr...	5	0	0.03	1	1	1	1	-4.90689
215	GO:0006650	glycerophospholipid metabolic process	99	1	0.64	0.4749	1	1	1	0.645298
1135	GO:0006655	phosphatidylglycerol biosynthetic proces...	5	0	0.03	1	1	1	1	-4.90689
1136	GO:0006661	phosphatidylinositol biosynthetic proces...	41	0	0.26	1	1	1	1	-8.02237
1137	GO:0006662	glycerol ether metabolic process	6	0	0.04	1	1	1	1	-5.32193
1138	GO:0006664	glycolipid metabolic process	39	0	0.25	1	1	1	1	-7.96578
1139	GO:0006665	sphingolipid metabolic process	51	0	0.33	1	1	1	1	-8.36632
1140	GO:0006672	ceramide metabolic process	14	0	0.09	1	1	1	1	-6.49185
1141	GO:0006684	sphingomyelin metabolic process	5	0	0.03	1	1	1	1	-4.90689
1142	GO:0006687	glycosphingolipid metabolic process	8	0	0.05	1	1	1	1	-5.64386
1143	GO:0006688	glycosphingolipid biosynthetic process	7	0	0.05	1	1	1	1	-5.64386
1144	GO:0006690	icosanoid metabolic process	5	0	0.03	1	1	1	1	-4.90689
1145	GO:0006694	steroid biosynthetic process	29	0	0.19	1	1	1	1	-7.56986
1146	GO:0006697	ecdysone biosynthetic process	8	0	0.05	1	1	1	1	-5.64386
216	GO:0006720	isoprenoid metabolic process	32	1	0.21	0.18718	1	1	1	2.25298
217	GO:0006721	terpenoid metabolic process	18	1	0.12	0.10994	1	1	1	3.06034
218	GO:0006725	cellular aromatic compound metabolic pro...	2298	7	14.8	0.99736	1	1	1	-1.07996
219	GO:0006726	eye pigment biosynthetic process	34	1	0.22	0.19767	1	1	1	2.18587
54	GO:0006727	ommochrome biosynthetic process	18	1	0.12	0.10994	0.10994	1	1	3.06034
1147	GO:0006729	tetrahydrobiopterin biosynthetic process	5	0	0.03	1	1	1	1	-4.90689
1148	GO:0006730	one-carbon metabolic process	16	0	0.1	1	1	1	1	-6.64386
220	GO:0006732	coenzyme metabolic process	136	2	0.88	0.21817	1	1	1	1.18515
1149	GO:0006733	oxidoreduction coenzyme metabolic proces...	55	0	0.35	1	1	1	1	-8.45121
1150	GO:0006734	NADH metabolic process	6	0	0.04	1	1	1	1	-5.32193
1151	GO:0006739	NADP metabolic process	10	0	0.06	1	1	1	1	-5.90689
1152	GO:0006743	ubiquinone metabolic process	13	0	0.08	1	1	1	1	-6.32193
1153	GO:0006744	ubiquinone biosynthetic process	13	0	0.08	1	1	1	1	-6.32193
1154	GO:0006749	glutathione metabolic process	22	0	0.14	1	1	1	1	-7.12928
1155	GO:0006750	glutathione biosynthetic process	5	0	0.03	1	1	1	1	-4.90689
1156	GO:0006751	glutathione catabolic process	5	0	0.03	1	1	1	1	-4.90689
221	GO:0006753	nucleoside phosphate metabolic process	270	5	1.74	0.02888	1	1	1	1.52313
1157	GO:0006754	ATP biosynthetic process	41	0	0.26	1	1	1	1	-8.02237
1158	GO:0006757	ATP generation from ADP	19	0	0.12	1	1	1	1	-6.90689
1159	GO:0006760	folic acid-containing compound metabolic...	10	0	0.06	1	1	1	1	-5.90689
1160	GO:0006766	vitamin metabolic process	15	0	0.1	1	1	1	1	-6.64386
1161	GO:0006767	water-soluble vitamin metabolic process	11	0	0.07	1	1	1	1	-6.12928
1162	GO:0006777	Mo-molybdopterin cofactor biosynthetic p...	5	0	0.03	1	1	1	1	-4.90689
1163	GO:0006778	porphyrin-containing compound metabolic ...	13	0	0.08	1	1	1	1	-6.32193
1164	GO:0006779	porphyrin-containing compound biosynthet...	12	0	0.08	1	1	1	1	-6.32193
1165	GO:0006782	protoporphyrinogen IX biosynthetic proce...	8	0	0.05	1	1	1	1	-5.64386
1166	GO:0006783	heme biosynthetic process	12	0	0.08	1	1	1	1	-6.32193
94	GO:0006790	sulfur compound metabolic process	117	3	0.75	0.03911	0.41216	1	1	2.00048
127	GO:0006793	phosphorus metabolic process	1017	9	6.55	0.20022	0.95749	1	1	0.45859
126	GO:0006796	phosphate-containing compound metabolic ...	1005	9	6.47	0.19073	0.95749	1	1	0.47632
1167	GO:0006801	superoxide metabolic process	9	0	0.06	1	1	1	1	-5.90689
222	GO:0006805	xenobiotic metabolic process	10	3	0.06	2.9e-05	1	0.0150981	1	5.64434
223	GO:0006807	nitrogen compound metabolic process	4044	15	26.05	0.99967	1	1	1	-0.796225
224	GO:0006810	transport	1562	8	10.06	0.81832	1	1	1	-0.330378
225	GO:0006811	ion transport	471	4	3.03	0.36057	1	1	1	0.401043
226	GO:0006812	cation transport	275	2	1.77	0.53383	1	1	1	0.176972
1168	GO:0006813	potassium ion transport	49	0	0.32	1	1	1	1	-8.32193
1169	GO:0006814	sodium ion transport	42	0	0.27	1	1	1	1	-8.07682
227	GO:0006816	calcium ion transport	63	1	0.41	0.33562	1	1	1	1.28775
1170	GO:0006817	phosphate ion transport	7	0	0.05	1	1	1	1	-5.64386
106	GO:0006820	anion transport	193	2	1.24	0.35437	0.55859	1	1	0.690381
1171	GO:0006821	chloride transport	27	0	0.17	1	1	1	1	-7.40939
1172	GO:0006825	copper ion transport	10	0	0.06	1	1	1	1	-5.90689
1173	GO:0006826	iron ion transport	12	0	0.08	1	1	1	1	-6.32193
12	GO:0006828	manganese ion transport	5	1	0.03	0.03181	0.03181	1	1	5.06034
1174	GO:0006829	zinc ion transport	12	0	0.08	1	1	1	1	-6.32193
1175	GO:0006835	dicarboxylic acid transport	21	0	0.14	1	1	1	1	-7.12928
228	GO:0006836	neurotransmitter transport	128	1	0.82	0.56592	1	1	1	0.287746
1176	GO:0006839	mitochondrial transport	77	0	0.5	1	1	1	1	-8.96578
1177	GO:0006848	pyruvate transport	8	0	0.05	1	1	1	1	-5.64386
1178	GO:0006851	mitochondrial calcium ion transmembrane ...	6	0	0.04	1	1	1	1	-5.32193
1179	GO:0006855	drug transmembrane transport	22	0	0.14	1	1	1	1	-7.12928
1180	GO:0006862	nucleotide transport	16	0	0.1	1	1	1	1	-6.64386
1181	GO:0006865	amino acid transport	53	0	0.34	1	1	1	1	-8.40939
92	GO:0006869	lipid transport	74	1	0.48	0.38162	0.38162	1	1	1.06034
229	GO:0006873	cellular ion homeostasis	101	1	0.65	0.48173	1	1	1	0.62293
230	GO:0006874	cellular calcium ion homeostasis	51	1	0.33	0.28161	1	1	1	1.6009
231	GO:0006875	cellular metal ion homeostasis	79	1	0.51	0.40149	1	1	1	0.972873
1182	GO:0006878	cellular copper ion homeostasis	7	0	0.05	1	1	1	1	-5.64386
1183	GO:0006879	cellular iron ion homeostasis	10	0	0.06	1	1	1	1	-5.90689
1184	GO:0006882	cellular zinc ion homeostasis	5	0	0.03	1	1	1	1	-4.90689
1185	GO:0006884	cell volume homeostasis	6	0	0.04	1	1	1	1	-5.32193
1186	GO:0006885	regulation of pH	21	0	0.14	1	1	1	1	-7.12928
1187	GO:0006886	intracellular protein transport	341	0	2.2	1	1	1	1	-11.1033
232	GO:0006887	exocytosis	102	1	0.66	0.48512	1	1	1	0.600904
1188	GO:0006888	ER to Golgi vesicle-mediated transport	64	0	0.41	1	1	1	1	-8.67948
1189	GO:0006890	retrograde vesicle-mediated transport, G...	23	0	0.15	1	1	1	1	-7.22882
1190	GO:0006891	intra-Golgi vesicle-mediated transport	27	0	0.17	1	1	1	1	-7.40939
1191	GO:0006892	post-Golgi vesicle-mediated transport	37	0	0.24	1	1	1	1	-7.90689
1192	GO:0006893	Golgi to plasma membrane transport	25	0	0.16	1	1	1	1	-7.32193
1193	GO:0006896	Golgi to vacuole transport	8	0	0.05	1	1	1	1	-5.64386
1194	GO:0006897	endocytosis	187	0	1.2	1	1	1	1	-10.2288
1195	GO:0006898	receptor-mediated endocytosis	52	0	0.33	1	1	1	1	-8.36632
1196	GO:0006900	vesicle budding from membrane	17	0	0.11	1	1	1	1	-6.78136
1197	GO:0006901	vesicle coating	5	0	0.03	1	1	1	1	-4.90689
1198	GO:0006903	vesicle targeting	16	0	0.1	1	1	1	1	-6.64386
1199	GO:0006904	vesicle docking involved in exocytosis	33	0	0.21	1	1	1	1	-7.71425
1200	GO:0006906	vesicle fusion	51	0	0.33	1	1	1	1	-8.36632
1201	GO:0006909	phagocytosis	39	0	0.25	1	1	1	1	-7.96578
1202	GO:0006911	phagocytosis, engulfment	13	0	0.08	1	1	1	1	-6.32193
1203	GO:0006913	nucleocytoplasmic transport	108	0	0.7	1	1	1	1	-9.45121
112	GO:0006914	autophagy	179	1	1.15	0.69001	0.69001	1	1	-0.200192
1204	GO:0006915	apoptotic process	228	0	1.47	1	1	1	1	-10.5216
1205	GO:0006919	activation of cysteine-type endopeptidas...	18	0	0.12	1	1	1	1	-6.90689
1206	GO:0006921	cellular component disassembly involved ...	5	0	0.03	1	1	1	1	-4.90689
233	GO:0006928	movement of cell or subcellular componen...	630	1	4.06	0.98586	1	1	1	-2.02004
234	GO:0006935	chemotaxis	268	1	1.73	0.82875	1	1	1	-0.78933
1207	GO:0006936	muscle contraction	27	0	0.17	1	1	1	1	-7.40939
1208	GO:0006937	regulation of muscle contraction	9	0	0.06	1	1	1	1	-5.90689
1209	GO:0006941	striated muscle contraction	9	0	0.06	1	1	1	1	-5.90689
1210	GO:0006949	syncytium formation	31	0	0.2	1	1	1	1	-7.64386
128	GO:0006950	response to stress	945	5	6.09	0.74613	0.96666	1	1	-0.284226
235	GO:0006952	defense response	250	2	1.61	0.48248	1	1	1	0.31366
105	GO:0006955	immune response	201	2	1.29	0.3731	0.53881	1	1	0.63335
236	GO:0006959	humoral immune response	70	1	0.45	0.36527	1	1	1	1.15345
64	GO:0006963	positive regulation of antibacterial pep...	23	1	0.15	0.13832	0.13832	1	1	2.73841
1211	GO:0006964	positive regulation of biosynthetic proc...	7	0	0.05	1	1	1	1	-5.64386
13	GO:0006967	positive regulation of antifungal peptid...	5	1	0.03	0.03181	0.03181	1	1	5.06034
1212	GO:0006970	response to osmotic stress	10	0	0.06	1	1	1	1	-5.90689
1213	GO:0006974	cellular response to DNA damage stimulus	232	0	1.49	1	1	1	1	-10.5411
237	GO:0006979	response to oxidative stress	113	2	0.73	0.16448	1	1	1	1.45475
1214	GO:0006984	ER-nucleus signaling pathway	9	0	0.06	1	1	1	1	-5.90689
1215	GO:0006986	response to unfolded protein	26	0	0.17	1	1	1	1	-7.40939
1216	GO:0006991	response to sterol depletion	7	0	0.05	1	1	1	1	-5.64386
1217	GO:0006995	cellular response to nitrogen starvation	5	0	0.03	1	1	1	1	-4.90689
238	GO:0006996	organelle organization	1578	1	10.17	0.99999	1	1	1	-3.34481
1218	GO:0006997	nucleus organization	57	0	0.37	1	1	1	1	-8.53138
1219	GO:0006998	nuclear envelope organization	9	0	0.06	1	1	1	1	-5.90689
1220	GO:0006999	nuclear pore organization	11	0	0.07	1	1	1	1	-6.12928
1221	GO:0007004	telomere maintenance via telomerase	5	0	0.03	1	1	1	1	-4.90689
1222	GO:0007005	mitochondrion organization	165	0	1.06	1	1	1	1	-10.0498
1223	GO:0007006	mitochondrial membrane organization	26	0	0.17	1	1	1	1	-7.40939
1224	GO:0007007	inner mitochondrial membrane organizatio...	17	0	0.11	1	1	1	1	-6.78136
1225	GO:0007009	plasma membrane organization	30	0	0.19	1	1	1	1	-7.56986
1226	GO:0007010	cytoskeleton organization	560	0	3.61	1	1	1	1	-11.8178
1227	GO:0007015	actin filament organization	143	0	0.92	1	1	1	1	-9.84549
1228	GO:0007016	cytoskeletal anchoring at plasma membran...	11	0	0.07	1	1	1	1	-6.12928
1229	GO:0007017	microtubule-based process	399	0	2.57	1	1	1	1	-11.3276
1230	GO:0007018	microtubule-based movement	153	0	0.99	1	1	1	1	-9.95128
1231	GO:0007019	microtubule depolymerization	19	0	0.12	1	1	1	1	-6.90689
1232	GO:0007020	microtubule nucleation	12	0	0.08	1	1	1	1	-6.32193
1233	GO:0007021	tubulin complex assembly	6	0	0.04	1	1	1	1	-5.32193
1234	GO:0007023	post-chaperonin tubulin folding pathway	5	0	0.03	1	1	1	1	-4.90689
1235	GO:0007026	negative regulation of microtubule depol...	9	0	0.06	1	1	1	1	-5.90689
1236	GO:0007028	cytoplasm organization	66	0	0.43	1	1	1	1	-8.74819
1237	GO:0007029	endoplasmic reticulum organization	31	0	0.2	1	1	1	1	-7.64386
1238	GO:0007030	Golgi organization	67	0	0.43	1	1	1	1	-8.74819
1239	GO:0007031	peroxisome organization	18	0	0.12	1	1	1	1	-6.90689
1240	GO:0007032	endosome organization	17	0	0.11	1	1	1	1	-6.78136
1241	GO:0007033	vacuole organization	54	0	0.35	1	1	1	1	-8.45121
1242	GO:0007034	vacuolar transport	54	0	0.35	1	1	1	1	-8.45121
1243	GO:0007035	vacuolar acidification	8	0	0.05	1	1	1	1	-5.64386
1244	GO:0007040	lysosome organization	18	0	0.12	1	1	1	1	-6.90689
1245	GO:0007041	lysosomal transport	26	0	0.17	1	1	1	1	-7.40939
1246	GO:0007043	cell-cell junction assembly	55	0	0.35	1	1	1	1	-8.45121
1247	GO:0007049	cell cycle	639	0	4.12	1	1	1	1	-12.0084
1248	GO:0007050	cell cycle arrest	7	0	0.05	1	1	1	1	-5.64386
1249	GO:0007051	spindle organization	95	0	0.61	1	1	1	1	-9.25267
1250	GO:0007052	mitotic spindle organization	55	0	0.35	1	1	1	1	-8.45121
1251	GO:0007053	spindle assembly involved in male meiosi...	7	0	0.05	1	1	1	1	-5.64386
1252	GO:0007056	spindle assembly involved in female meio...	7	0	0.05	1	1	1	1	-5.64386
1253	GO:0007059	chromosome segregation	141	0	0.91	1	1	1	1	-9.82972
1254	GO:0007060	male meiosis chromosome segregation	6	0	0.04	1	1	1	1	-5.32193
1255	GO:0007062	sister chromatid cohesion	22	0	0.14	1	1	1	1	-7.12928
1256	GO:0007063	regulation of sister chromatid cohesion	5	0	0.03	1	1	1	1	-4.90689
1257	GO:0007064	mitotic sister chromatid cohesion	11	0	0.07	1	1	1	1	-6.12928
1258	GO:0007076	mitotic chromosome condensation	18	0	0.12	1	1	1	1	-6.90689
1259	GO:0007080	mitotic metaphase plate congression	7	0	0.05	1	1	1	1	-5.64386
1260	GO:0007088	regulation of mitotic nuclear division	62	0	0.4	1	1	1	1	-8.64386
1261	GO:0007091	metaphase/anaphase transition of mitotic...	31	0	0.2	1	1	1	1	-7.64386
1262	GO:0007093	mitotic cell cycle checkpoint	49	0	0.32	1	1	1	1	-8.32193
1263	GO:0007094	mitotic spindle assembly checkpoint	14	0	0.09	1	1	1	1	-6.49185
1264	GO:0007095	mitotic G2 DNA damage checkpoint	10	0	0.06	1	1	1	1	-5.90689
1265	GO:0007096	regulation of exit from mitosis	8	0	0.05	1	1	1	1	-5.64386
1266	GO:0007097	nuclear migration	26	0	0.17	1	1	1	1	-7.40939
1267	GO:0007098	centrosome cycle	67	0	0.43	1	1	1	1	-8.74819
1268	GO:0007099	centriole replication	25	0	0.16	1	1	1	1	-7.32193
1269	GO:0007100	mitotic centrosome separation	11	0	0.07	1	1	1	1	-6.12928
1270	GO:0007110	meiosis I cytokinesis	14	0	0.09	1	1	1	1	-6.49185
1271	GO:0007111	meiosis II cytokinesis	11	0	0.07	1	1	1	1	-6.12928
1272	GO:0007112	male meiosis cytokinesis	30	0	0.19	1	1	1	1	-7.56986
1273	GO:0007113	endomitotic cell cycle	10	0	0.06	1	1	1	1	-5.90689
1274	GO:0007127	meiosis I	38	0	0.24	1	1	1	1	-7.90689
1275	GO:0007129	synapsis	5	0	0.03	1	1	1	1	-4.90689
1276	GO:0007131	reciprocal meiotic recombination	24	0	0.15	1	1	1	1	-7.22882
1277	GO:0007135	meiosis II	7	0	0.05	1	1	1	1	-5.64386
1278	GO:0007140	male meiotic nuclear division	60	0	0.39	1	1	1	1	-8.60733
1279	GO:0007141	male meiosis I	5	0	0.03	1	1	1	1	-4.90689
1280	GO:0007143	female meiotic nuclear division	32	0	0.21	1	1	1	1	-7.71425
1281	GO:0007147	female meiosis II	5	0	0.03	1	1	1	1	-4.90689
122	GO:0007154	cell communication	1636	10	10.54	0.6314	0.94437	1	1	-0.0757306
1282	GO:0007155	cell adhesion	175	0	1.13	1	1	1	1	-10.1421
1283	GO:0007156	homophilic cell adhesion via plasma memb...	42	0	0.27	1	1	1	1	-8.07682
1284	GO:0007157	heterophilic cell-cell adhesion via plas...	13	0	0.08	1	1	1	1	-6.32193
1285	GO:0007158	neuron cell-cell adhesion	8	0	0.05	1	1	1	1	-5.64386
1286	GO:0007160	cell-matrix adhesion	18	0	0.12	1	1	1	1	-6.90689
1287	GO:0007162	negative regulation of cell adhesion	16	0	0.1	1	1	1	1	-6.64386
1288	GO:0007163	establishment or maintenance of cell pol...	184	0	1.19	1	1	1	1	-10.2167
1289	GO:0007164	establishment of tissue polarity	94	0	0.61	1	1	1	1	-9.25267
129	GO:0007165	signal transduction	1393	9	8.97	0.55506	0.96783	1	1	0.00497731
239	GO:0007166	cell surface receptor signaling pathway	583	3	3.76	0.73679	1	1	1	-0.325289
1290	GO:0007167	enzyme linked receptor protein signaling...	246	0	1.58	1	1	1	1	-10.6257
1291	GO:0007168	receptor guanylyl cyclase signaling path...	5	0	0.03	1	1	1	1	-4.90689
1292	GO:0007169	transmembrane receptor protein tyrosine ...	188	0	1.21	1	1	1	1	-10.2408
1293	GO:0007173	epidermal growth factor receptor signali...	61	0	0.39	1	1	1	1	-8.60733
1294	GO:0007178	transmembrane receptor protein serine/th...	55	0	0.35	1	1	1	1	-8.45121
1295	GO:0007179	transforming growth factor beta receptor...	8	0	0.05	1	1	1	1	-5.64386
240	GO:0007186	G protein-coupled receptor signaling pat...	181	1	1.17	0.69409	1	1	1	-0.225067
241	GO:0007187	G protein-coupled receptor signaling pat...	39	1	0.25	0.2233	1	1	1	2.00144
242	GO:0007188	adenylate cyclase-modulating G protein-c...	35	1	0.23	0.20286	1	1	1	2.12174
243	GO:0007189	adenylate cyclase-activating G protein-c...	25	1	0.16	0.14942	1	1	1	2.6453
35	GO:0007193	adenylate cyclase-inhibiting G protein-c...	10	1	0.06	0.06262	0.06262	1	1	4.06034
1296	GO:0007200	phospholipase C-activating G protein-cou...	12	0	0.08	1	1	1	1	-6.32193
1297	GO:0007204	positive regulation of cytosolic calcium...	19	0	0.12	1	1	1	1	-6.90689
1298	GO:0007205	protein kinase C-activating G protein-co...	5	0	0.03	1	1	1	1	-4.90689
1299	GO:0007210	serotonin receptor signaling pathway	8	0	0.05	1	1	1	1	-5.64386
1300	GO:0007211	octopamine or tyramine signaling pathway	5	0	0.03	1	1	1	1	-4.90689
1301	GO:0007212	dopamine receptor signaling pathway	6	0	0.04	1	1	1	1	-5.32193
244	GO:0007215	glutamate receptor signaling pathway	28	1	0.18	0.16581	1	1	1	2.47537
1302	GO:0007218	neuropeptide signaling pathway	52	0	0.33	1	1	1	1	-8.36632
1303	GO:0007219	Notch signaling pathway	68	0	0.44	1	1	1	1	-8.78136
1304	GO:0007220	Notch receptor processing	14	0	0.09	1	1	1	1	-6.49185
1305	GO:0007224	smoothened signaling pathway	81	0	0.52	1	1	1	1	-9.02237
1306	GO:0007229	integrin-mediated signaling pathway	13	0	0.08	1	1	1	1	-6.32193
1307	GO:0007249	I-kappaB kinase/NF-kappaB signaling	9	0	0.06	1	1	1	1	-5.90689
1308	GO:0007254	JNK cascade	65	0	0.42	1	1	1	1	-8.71425
1309	GO:0007259	JAK-STAT cascade	25	0	0.16	1	1	1	1	-7.32193
1310	GO:0007264	small GTPase mediated signal transductio...	162	0	1.04	1	1	1	1	-10.0224
1311	GO:0007265	Ras protein signal transduction	141	0	0.91	1	1	1	1	-9.82972
1312	GO:0007266	Rho protein signal transduction	52	0	0.33	1	1	1	1	-8.36632
97	GO:0007267	cell-cell signaling	448	3	2.89	0.55796	0.44896	1	1	0.0543738
245	GO:0007268	chemical synaptic transmission	272	1	1.75	0.83328	1	1	1	-0.805913
246	GO:0007269	neurotransmitter secretion	93	1	0.6	0.45385	1	1	1	0.738408
1313	GO:0007270	neuron-neuron synaptic transmission	5	0	0.03	1	1	1	1	-4.90689
1314	GO:0007271	synaptic transmission, cholinergic	19	0	0.12	1	1	1	1	-6.90689
1315	GO:0007272	ensheathment of neurons	10	0	0.06	1	1	1	1	-5.90689
1316	GO:0007274	neuromuscular synaptic transmission	73	0	0.47	1	1	1	1	-8.87652
247	GO:0007275	multicellular organism development	1943	6	12.52	0.99359	1	1	1	-1.06096
248	GO:0007276	gamete generation	703	2	4.53	0.94912	1	1	1	-1.17879
1317	GO:0007277	pole cell development	25	0	0.16	1	1	1	1	-7.32193
1318	GO:0007279	pole cell formation	17	0	0.11	1	1	1	1	-6.78136
1319	GO:0007280	pole cell migration	17	0	0.11	1	1	1	1	-6.78136
249	GO:0007281	germ cell development	575	2	3.7	0.89479	1	1	1	-0.886804
1320	GO:0007282	cystoblast division	16	0	0.1	1	1	1	1	-6.64386
1321	GO:0007283	spermatogenesis	175	0	1.13	1	1	1	1	-10.1421
1322	GO:0007286	spermatid development	75	0	0.48	1	1	1	1	-8.90689
1323	GO:0007288	sperm axoneme assembly	12	0	0.08	1	1	1	1	-6.32193
1324	GO:0007289	spermatid nucleus differentiation	9	0	0.06	1	1	1	1	-5.90689
1325	GO:0007291	sperm individualization	44	0	0.28	1	1	1	1	-8.12928
250	GO:0007292	female gamete generation	528	2	3.4	0.86419	1	1	1	-0.764814
1326	GO:0007293	germarium-derived egg chamber formation	84	0	0.54	1	1	1	1	-9.07682
1327	GO:0007294	germarium-derived oocyte fate determinat...	25	0	0.16	1	1	1	1	-7.32193
1328	GO:0007295	growth of a germarium-derived egg chambe...	10	0	0.06	1	1	1	1	-5.90689
1329	GO:0007296	vitellogenesis	8	0	0.05	1	1	1	1	-5.64386
1330	GO:0007297	ovarian follicle cell migration	122	0	0.79	1	1	1	1	-9.62571
1331	GO:0007298	border follicle cell migration	110	0	0.71	1	1	1	1	-9.47168
1332	GO:0007299	ovarian follicle cell-cell adhesion	5	0	0.03	1	1	1	1	-4.90689
1333	GO:0007300	ovarian nurse cell to oocyte transport	30	0	0.19	1	1	1	1	-7.56986
1334	GO:0007301	female germline ring canal formation	9	0	0.06	1	1	1	1	-5.90689
1335	GO:0007303	cytoplasmic transport, nurse cell to ooc...	14	0	0.09	1	1	1	1	-6.49185
251	GO:0007304	chorion-containing eggshell formation	80	1	0.52	0.40539	1	1	1	0.944858
252	GO:0007306	eggshell chorion assembly	70	1	0.45	0.36527	1	1	1	1.15345
1336	GO:0007307	eggshell chorion gene amplification	19	0	0.12	1	1	1	1	-6.90689
253	GO:0007308	oocyte construction	113	1	0.73	0.52096	1	1	1	0.455474
254	GO:0007309	oocyte axis specification	109	1	0.7	0.50822	1	1	1	0.516015
76	GO:0007310	oocyte dorsal/ventral axis specification	33	1	0.21	0.19244	0.19244	1	1	2.25298
1337	GO:0007312	oocyte nucleus migration involved in ooc...	6	0	0.04	1	1	1	1	-5.32193
1338	GO:0007313	maternal specification of dorsal/ventral...	5	0	0.03	1	1	1	1	-4.90689
1339	GO:0007314	oocyte anterior/posterior axis specifica...	73	0	0.47	1	1	1	1	-8.87652
1340	GO:0007315	pole plasm assembly	59	0	0.38	1	1	1	1	-8.56986
1341	GO:0007316	pole plasm RNA localization	48	0	0.31	1	1	1	1	-8.27612
1342	GO:0007317	regulation of pole plasm oskar mRNA loca...	22	0	0.14	1	1	1	1	-7.12928
1343	GO:0007318	pole plasm protein localization	11	0	0.07	1	1	1	1	-6.12928
1344	GO:0007320	insemination	11	0	0.07	1	1	1	1	-6.12928
55	GO:0007338	single fertilization	19	1	0.12	0.11569	0.11569	1	1	3.06034
1345	GO:0007346	regulation of mitotic cell cycle	173	0	1.11	1	1	1	1	-10.1163
1346	GO:0007348	regulation of syncytial blastoderm mitot...	5	0	0.03	1	1	1	1	-4.90689
1347	GO:0007349	cellularization	87	0	0.56	1	1	1	1	-9.12928
255	GO:0007350	blastoderm segmentation	167	1	1.08	0.66438	1	1	1	-0.109589
1348	GO:0007351	tripartite regional subdivision	97	0	0.62	1	1	1	1	-9.27612
1349	GO:0007354	zygotic determination of anterior/poster...	19	0	0.12	1	1	1	1	-6.90689
1350	GO:0007362	terminal region determination	15	0	0.1	1	1	1	1	-6.64386
1351	GO:0007365	periodic partitioning	43	0	0.28	1	1	1	1	-8.12928
1352	GO:0007367	segment polarity determination	38	0	0.24	1	1	1	1	-7.90689
1353	GO:0007368	determination of left/right symmetry	11	0	0.07	1	1	1	1	-6.12928
1354	GO:0007369	gastrulation	61	0	0.39	1	1	1	1	-8.60733
1355	GO:0007370	ventral furrow formation	15	0	0.1	1	1	1	1	-6.64386
1356	GO:0007377	germ-band extension	10	0	0.06	1	1	1	1	-5.90689
256	GO:0007379	segment specification	31	1	0.2	0.18189	1	1	1	2.32337
33	GO:0007380	specification of segmental identity, hea...	9	1	0.06	0.05654	0.05654	1	1	4.06034
1357	GO:0007386	compartment pattern specification	8	0	0.05	1	1	1	1	-5.64386
257	GO:0007389	pattern specification process	435	2	2.8	0.77961	1	1	1	-0.484706
1358	GO:0007390	germ-band shortening	16	0	0.1	1	1	1	1	-6.64386
1359	GO:0007391	dorsal closure	93	0	0.6	1	1	1	1	-9.22882
1360	GO:0007392	initiation of dorsal closure	9	0	0.06	1	1	1	1	-5.90689
1361	GO:0007394	dorsal closure, elongation of leading ed...	7	0	0.05	1	1	1	1	-5.64386
1362	GO:0007395	dorsal closure, spreading of leading edg...	9	0	0.06	1	1	1	1	-5.90689
1363	GO:0007398	ectoderm development	11	0	0.07	1	1	1	1	-6.12928
258	GO:0007399	nervous system development	971	2	6.26	0.99017	1	1	1	-1.64544
1364	GO:0007400	neuroblast fate determination	18	0	0.12	1	1	1	1	-6.90689
1365	GO:0007402	ganglion mother cell fate determination	6	0	0.04	1	1	1	1	-5.32193
1366	GO:0007405	neuroblast proliferation	84	0	0.54	1	1	1	1	-9.07682
1367	GO:0007406	negative regulation of neuroblast prolif...	19	0	0.12	1	1	1	1	-6.90689
259	GO:0007409	axonogenesis	296	1	1.91	0.85813	1	1	1	-0.932131
260	GO:0007411	axon guidance	245	1	1.58	0.80022	1	1	1	-0.658483
1368	GO:0007412	axon target recognition	13	0	0.08	1	1	1	1	-6.32193
1369	GO:0007413	axonal fasciculation	21	0	0.14	1	1	1	1	-7.12928
1370	GO:0007414	axonal defasciculation	10	0	0.06	1	1	1	1	-5.90689
1371	GO:0007415	defasciculation of motor neuron axon	6	0	0.04	1	1	1	1	-5.32193
1372	GO:0007416	synapse assembly	161	0	1.04	1	1	1	1	-10.0224
261	GO:0007417	central nervous system development	228	1	1.47	0.7762	1	1	1	-0.554374
1373	GO:0007418	ventral midline development	9	0	0.06	1	1	1	1	-5.90689
1374	GO:0007419	ventral cord development	65	0	0.42	1	1	1	1	-8.71425
1375	GO:0007420	brain development	97	0	0.62	1	1	1	1	-9.27612
1376	GO:0007422	peripheral nervous system development	45	0	0.29	1	1	1	1	-8.17991
262	GO:0007423	sensory organ development	438	1	2.82	0.94603	1	1	1	-1.49425
1377	GO:0007424	open tracheal system development	225	0	1.45	1	1	1	1	-10.5018
1378	GO:0007426	tracheal outgrowth, open tracheal system	14	0	0.09	1	1	1	1	-6.49185
1379	GO:0007427	epithelial cell migration, open tracheal...	37	0	0.24	1	1	1	1	-7.90689
1380	GO:0007428	primary branching, open tracheal system	5	0	0.03	1	1	1	1	-4.90689
1381	GO:0007430	terminal branching, open tracheal system	25	0	0.16	1	1	1	1	-7.32193
263	GO:0007431	salivary gland development	99	1	0.64	0.4749	1	1	1	0.645298
1382	GO:0007432	salivary gland boundary specification	15	0	0.1	1	1	1	1	-6.64386
264	GO:0007435	salivary gland morphogenesis	74	1	0.48	0.38162	1	1	1	1.06034
1383	GO:0007436	larval salivary gland morphogenesis	10	0	0.06	1	1	1	1	-5.90689
1384	GO:0007438	oenocyte development	6	0	0.04	1	1	1	1	-5.32193
1385	GO:0007439	ectodermal digestive tract development	9	0	0.06	1	1	1	1	-5.90689
1386	GO:0007440	foregut morphogenesis	8	0	0.05	1	1	1	1	-5.64386
1387	GO:0007442	hindgut morphogenesis	51	0	0.33	1	1	1	1	-8.36632
1388	GO:0007443	Malpighian tubule morphogenesis	37	0	0.24	1	1	1	1	-7.90689
1389	GO:0007444	imaginal disc development	501	0	3.23	1	1	1	1	-11.6573
1390	GO:0007445	determination of imaginal disc primordiu...	8	0	0.05	1	1	1	1	-5.64386
1391	GO:0007446	imaginal disc growth	52	0	0.33	1	1	1	1	-8.36632
1392	GO:0007447	imaginal disc pattern formation	99	0	0.64	1	1	1	1	-9.32193
1393	GO:0007448	anterior/posterior pattern specification...	21	0	0.14	1	1	1	1	-7.12928
1394	GO:0007449	proximal/distal pattern formation, imagi...	16	0	0.1	1	1	1	1	-6.64386
1395	GO:0007450	dorsal/ventral pattern formation, imagin...	52	0	0.33	1	1	1	1	-8.36632
1396	GO:0007455	eye-antennal disc morphogenesis	35	0	0.23	1	1	1	1	-7.84549
31	GO:0007458	progression of morphogenetic furrow invo...	8	1	0.05	0.05041	0.05041	1	1	4.32337
1397	GO:0007460	R8 cell fate commitment	16	0	0.1	1	1	1	1	-6.64386
1398	GO:0007464	R3/R4 cell fate commitment	13	0	0.08	1	1	1	1	-6.32193
1399	GO:0007465	R7 cell fate commitment	36	0	0.23	1	1	1	1	-7.84549
1400	GO:0007468	regulation of rhodopsin gene expression	6	0	0.04	1	1	1	1	-5.32193
1401	GO:0007469	antennal development	21	0	0.14	1	1	1	1	-7.12928
1402	GO:0007472	wing disc morphogenesis	259	0	1.67	1	1	1	1	-10.7056
1403	GO:0007474	imaginal disc-derived wing vein specific...	48	0	0.31	1	1	1	1	-8.27612
1404	GO:0007475	apposition of dorsal and ventral imagina...	19	0	0.12	1	1	1	1	-6.90689
1405	GO:0007476	imaginal disc-derived wing morphogenesis	250	0	1.61	1	1	1	1	-10.6528
1406	GO:0007477	notum development	6	0	0.04	1	1	1	1	-5.32193
1407	GO:0007478	leg disc morphogenesis	74	0	0.48	1	1	1	1	-8.90689
1408	GO:0007479	leg disc proximal/distal pattern formati...	13	0	0.08	1	1	1	1	-6.32193
1409	GO:0007480	imaginal disc-derived leg morphogenesis	71	0	0.46	1	1	1	1	-8.84549
1410	GO:0007482	haltere development	13	0	0.08	1	1	1	1	-6.32193
1411	GO:0007483	genital disc morphogenesis	19	0	0.12	1	1	1	1	-6.90689
1412	GO:0007484	imaginal disc-derived genitalia developm...	25	0	0.16	1	1	1	1	-7.32193
1413	GO:0007485	imaginal disc-derived male genitalia dev...	22	0	0.14	1	1	1	1	-7.12928
1414	GO:0007486	imaginal disc-derived female genitalia d...	6	0	0.04	1	1	1	1	-5.32193
1415	GO:0007487	analia development	6	0	0.04	1	1	1	1	-5.32193
1416	GO:0007488	histoblast morphogenesis	10	0	0.06	1	1	1	1	-5.90689
1417	GO:0007492	endoderm development	6	0	0.04	1	1	1	1	-5.32193
1418	GO:0007494	midgut development	31	0	0.2	1	1	1	1	-7.64386
1419	GO:0007498	mesoderm development	65	0	0.42	1	1	1	1	-8.71425
1420	GO:0007503	fat body development	7	0	0.05	1	1	1	1	-5.64386
1421	GO:0007506	gonadal mesoderm development	6	0	0.04	1	1	1	1	-5.32193
1422	GO:0007507	heart development	91	0	0.59	1	1	1	1	-9.20457
1423	GO:0007508	larval heart development	5	0	0.03	1	1	1	1	-4.90689
1424	GO:0007509	mesoderm migration involved in gastrulat...	9	0	0.06	1	1	1	1	-5.90689
1425	GO:0007516	hemocyte development	6	0	0.04	1	1	1	1	-5.32193
1426	GO:0007517	muscle organ development	86	0	0.55	1	1	1	1	-9.10329
1427	GO:0007520	myoblast fusion	31	0	0.2	1	1	1	1	-7.64386
1428	GO:0007521	muscle cell fate determination	5	0	0.03	1	1	1	1	-4.90689
1429	GO:0007522	visceral muscle development	13	0	0.08	1	1	1	1	-6.32193
1430	GO:0007523	larval visceral muscle development	8	0	0.05	1	1	1	1	-5.64386
265	GO:0007525	somatic muscle development	72	1	0.46	0.3735	1	1	1	1.12174
77	GO:0007526	larval somatic muscle development	35	1	0.23	0.20286	0.20286	1	1	2.12174
1431	GO:0007527	adult somatic muscle development	13	0	0.08	1	1	1	1	-6.32193
1432	GO:0007528	neuromuscular junction development	164	0	1.06	1	1	1	1	-10.0498
1433	GO:0007530	sex determination	29	0	0.19	1	1	1	1	-7.56986
1434	GO:0007538	primary sex determination	11	0	0.07	1	1	1	1	-6.12928
1435	GO:0007539	primary sex determination, soma	8	0	0.05	1	1	1	1	-5.64386
266	GO:0007548	sex differentiation	74	1	0.48	0.38162	1	1	1	1.06034
1436	GO:0007549	dosage compensation	21	0	0.14	1	1	1	1	-7.12928
267	GO:0007552	metamorphosis	415	1	2.67	0.9368	1	1	1	-1.4154
1437	GO:0007553	regulation of ecdysteroid metabolic proc...	5	0	0.03	1	1	1	1	-4.90689
1438	GO:0007560	imaginal disc morphogenesis	351	0	2.26	1	1	1	1	-11.1421
1439	GO:0007561	imaginal disc eversion	6	0	0.04	1	1	1	1	-5.32193
48	GO:0007562	eclosion	14	1	0.09	0.08658	0.08658	1	1	3.47537
1440	GO:0007563	regulation of eclosion	6	0	0.04	1	1	1	1	-5.32193
1441	GO:0007564	regulation of chitin-based cuticle tanni...	11	0	0.07	1	1	1	1	-6.12928
1442	GO:0007568	aging	138	0	0.89	1	1	1	1	-9.79766
1443	GO:0007571	age-dependent general metabolic decline	5	0	0.03	1	1	1	1	-4.90689
1444	GO:0007584	response to nutrient	13	0	0.08	1	1	1	1	-6.32193
1445	GO:0007586	digestion	12	0	0.08	1	1	1	1	-6.32193
1446	GO:0007591	molting cycle, chitin-based cuticle	72	0	0.46	1	1	1	1	-8.84549
1447	GO:0007593	chitin-based cuticle sclerotization	17	0	0.11	1	1	1	1	-6.78136
1448	GO:0007599	hemostasis	5	0	0.03	1	1	1	1	-4.90689
268	GO:0007600	sensory perception	319	3	2.05	0.3385	1	1	1	0.549819
269	GO:0007601	visual perception	17	1	0.11	0.10415	1	1	1	3.18587
270	GO:0007602	phototransduction	50	1	0.32	0.27692	1	1	1	1.6453
67	GO:0007603	phototransduction, visible light	26	1	0.17	0.15492	0.15492	1	1	2.55784
86	GO:0007605	sensory perception of sound	59	1	0.38	0.31807	0.31807	1	1	1.39737
98	GO:0007606	sensory perception of chemical stimulus	236	2	1.52	0.45232	0.45232	1	1	0.39665
271	GO:0007608	sensory perception of smell	197	1	1.27	0.7249	1	1	1	-0.343387
272	GO:0007610	behavior	432	1	2.78	0.94376	1	1	1	-1.47364
1449	GO:0007611	learning or memory	145	0	0.93	1	1	1	1	-9.86109
1450	GO:0007612	learning	58	0	0.37	1	1	1	1	-8.53138
1451	GO:0007613	memory	104	0	0.67	1	1	1	1	-9.38802
1452	GO:0007614	short-term memory	23	0	0.15	1	1	1	1	-7.22882
1453	GO:0007615	anesthesia-resistant memory	11	0	0.07	1	1	1	1	-6.12928
1454	GO:0007616	long-term memory	66	0	0.43	1	1	1	1	-8.74819
1455	GO:0007617	mating behavior	73	0	0.47	1	1	1	1	-8.87652
1456	GO:0007618	mating	83	0	0.53	1	1	1	1	-9.04985
1457	GO:0007619	courtship behavior	53	0	0.34	1	1	1	1	-8.40939
1458	GO:0007620	copulation	16	0	0.1	1	1	1	1	-6.64386
1459	GO:0007621	negative regulation of female receptivit...	5	0	0.03	1	1	1	1	-4.90689
273	GO:0007622	rhythmic behavior	98	1	0.63	0.47145	1	1	1	0.668018
274	GO:0007623	circadian rhythm	133	1	0.86	0.57997	1	1	1	0.219033
1460	GO:0007626	locomotory behavior	159	0	1.02	1	1	1	1	-9.99435
1461	GO:0007628	adult walking behavior	12	0	0.08	1	1	1	1	-6.32193
1462	GO:0007629	flight behavior	17	0	0.11	1	1	1	1	-6.78136
1463	GO:0007630	jump response	6	0	0.04	1	1	1	1	-5.32193
1464	GO:0007631	feeding behavior	37	0	0.24	1	1	1	1	-7.90689
1465	GO:0007632	visual behavior	21	0	0.14	1	1	1	1	-7.12928
1466	GO:0007635	chemosensory behavior	63	0	0.41	1	1	1	1	-8.67948
1467	GO:0007638	mechanosensory behavior	10	0	0.06	1	1	1	1	-5.90689
1468	GO:0008015	blood circulation	33	0	0.21	1	1	1	1	-7.71425
1469	GO:0008016	regulation of heart contraction	26	0	0.17	1	1	1	1	-7.40939
1470	GO:0008033	tRNA processing	85	0	0.55	1	1	1	1	-9.10329
100	GO:0008037	cell recognition	96	1	0.62	0.46448	0.46448	1	1	0.691102
1471	GO:0008038	neuron recognition	94	0	0.61	1	1	1	1	-9.25267
1472	GO:0008039	synaptic target recognition	35	0	0.23	1	1	1	1	-7.84549
87	GO:0008045	motor neuron axon guidance	63	1	0.41	0.33562	0.33562	1	1	1.28775
1473	GO:0008049	male courtship behavior	45	0	0.29	1	1	1	1	-8.17991
1474	GO:0008052	sensory organ boundary specification	20	0	0.13	1	1	1	1	-7.02237
1475	GO:0008053	mitochondrial fusion	11	0	0.07	1	1	1	1	-6.12928
275	GO:0008055	ocellus pigment biosynthetic process	18	1	0.12	0.10994	1	1	1	3.06034
1476	GO:0008057	eye pigment granule organization	11	0	0.07	1	1	1	1	-6.12928
1477	GO:0008062	eclosion rhythm	6	0	0.04	1	1	1	1	-5.32193
276	GO:0008063	Toll signaling pathway	40	1	0.26	0.22833	1	1	1	1.94486
1478	GO:0008064	regulation of actin polymerization or de...	58	0	0.37	1	1	1	1	-8.53138
1479	GO:0008069	dorsal/ventral axis specification, ovari...	14	0	0.09	1	1	1	1	-6.49185
1480	GO:0008078	mesodermal cell migration	17	0	0.11	1	1	1	1	-6.78136
1481	GO:0008088	axo-dendritic transport	42	0	0.27	1	1	1	1	-8.07682
1482	GO:0008089	anterograde axonal transport	13	0	0.08	1	1	1	1	-6.32193
1483	GO:0008090	retrograde axonal transport	11	0	0.07	1	1	1	1	-6.12928
1484	GO:0008103	oocyte microtubule cytoskeleton polariza...	17	0	0.11	1	1	1	1	-6.78136
277	GO:0008104	protein localization	695	1	4.48	0.99109	1	1	1	-2.16206
278	GO:0008150	biological_process	7296	47	47	1	1	1	1	3.06953e-05
104	GO:0008152	metabolic process	4792	32	30.87	0.42918	0.531	1	1	0.0519115
1485	GO:0008154	actin polymerization or depolymerization	66	0	0.43	1	1	1	1	-8.74819
1486	GO:0008156	negative regulation of DNA replication	13	0	0.08	1	1	1	1	-6.32193
279	GO:0008202	steroid metabolic process	44	1	0.28	0.24814	1	1	1	1.83794
1487	GO:0008203	cholesterol metabolic process	6	0	0.04	1	1	1	1	-5.32193
1488	GO:0008205	ecdysone metabolic process	9	0	0.06	1	1	1	1	-5.90689
1489	GO:0008213	protein alkylation	75	0	0.48	1	1	1	1	-8.90689
1490	GO:0008214	protein dealkylation	12	0	0.08	1	1	1	1	-6.32193
280	GO:0008219	cell death	317	1	2.04	0.87687	1	1	1	-1.02713
1491	GO:0008258	head involution	32	0	0.21	1	1	1	1	-7.71425
1492	GO:0008272	sulfate transport	10	0	0.06	1	1	1	1	-5.90689
1493	GO:0008277	regulation of G protein-coupled receptor...	24	0	0.15	1	1	1	1	-7.22882
1494	GO:0008283	cell proliferation	263	0	1.69	1	1	1	1	-10.7228
1495	GO:0008284	positive regulation of cell proliferatio...	72	0	0.46	1	1	1	1	-8.84549
1496	GO:0008285	negative regulation of cell proliferatio...	69	0	0.44	1	1	1	1	-8.78136
1497	GO:0008286	insulin receptor signaling pathway	67	0	0.43	1	1	1	1	-8.74819
1498	GO:0008291	acetylcholine metabolic process	5	0	0.03	1	1	1	1	-4.90689
1499	GO:0008293	torso signaling pathway	26	0	0.17	1	1	1	1	-7.40939
1500	GO:0008298	intracellular mRNA localization	75	0	0.48	1	1	1	1	-8.90689
1501	GO:0008299	isoprenoid biosynthetic process	17	0	0.11	1	1	1	1	-6.78136
1502	GO:0008306	associative learning	48	0	0.31	1	1	1	1	-8.27612
1503	GO:0008333	endosome to lysosome transport	15	0	0.1	1	1	1	1	-6.64386
1504	GO:0008334	histone mRNA metabolic process	10	0	0.06	1	1	1	1	-5.90689
1505	GO:0008335	female germline ring canal stabilization	5	0	0.03	1	1	1	1	-4.90689
1506	GO:0008340	determination of adult lifespan	131	0	0.84	1	1	1	1	-9.71425
1507	GO:0008343	adult feeding behavior	10	0	0.06	1	1	1	1	-5.90689
1508	GO:0008344	adult locomotory behavior	74	0	0.48	1	1	1	1	-8.90689
1509	GO:0008345	larval locomotory behavior	29	0	0.19	1	1	1	1	-7.56986
1510	GO:0008347	glial cell migration	29	0	0.19	1	1	1	1	-7.56986
1511	GO:0008348	negative regulation of antimicrobial hum...	14	0	0.09	1	1	1	1	-6.49185
1512	GO:0008354	germ cell migration	35	0	0.23	1	1	1	1	-7.84549
1513	GO:0008355	olfactory learning	38	0	0.24	1	1	1	1	-7.90689
1514	GO:0008356	asymmetric cell division	88	0	0.57	1	1	1	1	-9.15482
1515	GO:0008358	maternal determination of anterior/poste...	74	0	0.48	1	1	1	1	-8.90689
1516	GO:0008360	regulation of cell shape	55	0	0.35	1	1	1	1	-8.45121
1517	GO:0008361	regulation of cell size	94	0	0.61	1	1	1	1	-9.25267
1518	GO:0008362	chitin-based embryonic cuticle biosynthe...	15	0	0.1	1	1	1	1	-6.64386
1519	GO:0008363	larval chitin-based cuticle development	27	0	0.17	1	1	1	1	-7.40939
1520	GO:0008366	axon ensheathment	9	0	0.06	1	1	1	1	-5.90689
1521	GO:0008380	RNA splicing	256	0	1.65	1	1	1	1	-10.6883
1522	GO:0008406	gonad development	40	0	0.26	1	1	1	1	-8.02237
1523	GO:0008407	chaeta morphogenesis	33	0	0.21	1	1	1	1	-7.71425
1524	GO:0008535	respiratory chain complex IV assembly	15	0	0.1	1	1	1	1	-6.64386
1525	GO:0008543	fibroblast growth factor receptor signal...	31	0	0.2	1	1	1	1	-7.64386
1526	GO:0008544	epidermis development	60	0	0.39	1	1	1	1	-8.60733
1527	GO:0008582	regulation of synaptic growth at neuromu...	101	0	0.65	1	1	1	1	-9.3443
1528	GO:0008584	male gonad development	8	0	0.05	1	1	1	1	-5.64386
1529	GO:0008585	female gonad development	11	0	0.07	1	1	1	1	-6.12928
1530	GO:0008586	imaginal disc-derived wing vein morphoge...	41	0	0.26	1	1	1	1	-8.02237
1531	GO:0008587	imaginal disc-derived wing margin morpho...	54	0	0.35	1	1	1	1	-8.45121
1532	GO:0008589	regulation of smoothened signaling pathw...	78	0	0.5	1	1	1	1	-8.96578
281	GO:0008592	regulation of Toll signaling pathway	35	1	0.23	0.20286	1	1	1	2.12174
1533	GO:0008593	regulation of Notch signaling pathway	56	0	0.36	1	1	1	1	-8.49185
1534	GO:0008594	photoreceptor cell morphogenesis	18	0	0.12	1	1	1	1	-6.90689
1535	GO:0008595	anterior/posterior axis specification, e...	97	0	0.62	1	1	1	1	-9.27612
1536	GO:0008608	attachment of spindle microtubules to ki...	8	0	0.05	1	1	1	1	-5.64386
282	GO:0008610	lipid biosynthetic process	193	1	1.24	0.7175	1	1	1	-0.308898
1537	GO:0008630	intrinsic apoptotic signaling pathway in...	13	0	0.08	1	1	1	1	-6.32193
1538	GO:0008637	apoptotic mitochondrial changes	6	0	0.04	1	1	1	1	-5.32193
283	GO:0008643	carbohydrate transport	20	1	0.13	0.1214	1	1	1	2.94486
284	GO:0008645	hexose transmembrane transport	13	1	0.08	0.08065	1	1	1	3.6453
1539	GO:0008652	cellular amino acid biosynthetic process	42	0	0.27	1	1	1	1	-8.07682
1540	GO:0008654	phospholipid biosynthetic process	74	0	0.48	1	1	1	1	-8.90689
1541	GO:0009047	dosage compensation by hyperactivation o...	10	0	0.06	1	1	1	1	-5.90689
285	GO:0009056	catabolic process	834	10	5.37	0.03676	1	1	1	0.89715
286	GO:0009057	macromolecule catabolic process	412	1	2.65	0.93548	1	1	1	-1.40455
287	GO:0009058	biosynthetic process	2203	10	14.19	0.93679	1	1	1	-0.50473
288	GO:0009059	macromolecule biosynthetic process	1730	3	11.14	0.99965	1	1	1	-1.89223
1542	GO:0009060	aerobic respiration	42	0	0.27	1	1	1	1	-8.07682
1543	GO:0009062	fatty acid catabolic process	30	0	0.19	1	1	1	1	-7.56986
289	GO:0009063	cellular amino acid catabolic process	51	1	0.33	0.28161	1	1	1	1.6009
1544	GO:0009064	glutamine family amino acid metabolic pr...	30	0	0.19	1	1	1	1	-7.56986
1545	GO:0009065	glutamine family amino acid catabolic pr...	11	0	0.07	1	1	1	1	-6.12928
1546	GO:0009066	aspartate family amino acid metabolic pr...	26	0	0.17	1	1	1	1	-7.40939
1547	GO:0009067	aspartate family amino acid biosynthetic...	12	0	0.08	1	1	1	1	-6.32193
1548	GO:0009068	aspartate family amino acid catabolic pr...	9	0	0.06	1	1	1	1	-5.90689
1549	GO:0009069	serine family amino acid metabolic proce...	23	0	0.15	1	1	1	1	-7.22882
1550	GO:0009070	serine family amino acid biosynthetic pr...	10	0	0.06	1	1	1	1	-5.90689
1551	GO:0009071	serine family amino acid catabolic proce...	7	0	0.05	1	1	1	1	-5.64386
290	GO:0009072	aromatic amino acid family metabolic pro...	18	1	0.12	0.10994	1	1	1	3.06034
36	GO:0009074	aromatic amino acid family catabolic pro...	10	1	0.06	0.06262	0.06262	1	1	4.06034
1552	GO:0009081	branched-chain amino acid metabolic proc...	10	0	0.06	1	1	1	1	-5.90689
1553	GO:0009083	branched-chain amino acid catabolic proc...	8	0	0.05	1	1	1	1	-5.64386
1554	GO:0009084	glutamine family amino acid biosynthetic...	11	0	0.07	1	1	1	1	-6.12928
1555	GO:0009086	methionine biosynthetic process	8	0	0.05	1	1	1	1	-5.64386
1556	GO:0009100	glycoprotein metabolic process	123	0	0.79	1	1	1	1	-9.62571
1557	GO:0009101	glycoprotein biosynthetic process	104	0	0.67	1	1	1	1	-9.38802
1558	GO:0009108	coenzyme biosynthetic process	85	0	0.55	1	1	1	1	-9.10329
1559	GO:0009110	vitamin biosynthetic process	9	0	0.06	1	1	1	1	-5.90689
1560	GO:0009112	nucleobase metabolic process	23	0	0.15	1	1	1	1	-7.22882
1561	GO:0009113	purine nucleobase biosynthetic process	6	0	0.04	1	1	1	1	-5.32193
1562	GO:0009116	nucleoside metabolic process	50	0	0.32	1	1	1	1	-8.32193
291	GO:0009117	nucleotide metabolic process	268	5	1.73	0.02809	1	1	1	1.53144
1563	GO:0009119	ribonucleoside metabolic process	42	0	0.27	1	1	1	1	-8.07682
1564	GO:0009123	nucleoside monophosphate metabolic proce...	149	0	0.96	1	1	1	1	-9.90689
1565	GO:0009124	nucleoside monophosphate biosynthetic pr...	68	0	0.44	1	1	1	1	-8.78136
1566	GO:0009126	purine nucleoside monophosphate metaboli...	134	0	0.86	1	1	1	1	-9.74819
1567	GO:0009127	purine nucleoside monophosphate biosynth...	56	0	0.36	1	1	1	1	-8.49185
1568	GO:0009129	pyrimidine nucleoside monophosphate meta...	10	0	0.06	1	1	1	1	-5.90689
1569	GO:0009130	pyrimidine nucleoside monophosphate bios...	10	0	0.06	1	1	1	1	-5.90689
1570	GO:0009132	nucleoside diphosphate metabolic process	39	0	0.25	1	1	1	1	-7.96578
1571	GO:0009135	purine nucleoside diphosphate metabolic ...	27	0	0.17	1	1	1	1	-7.40939
1572	GO:0009141	nucleoside triphosphate metabolic proces...	128	0	0.82	1	1	1	1	-9.67948
1573	GO:0009142	nucleoside triphosphate biosynthetic pro...	52	0	0.33	1	1	1	1	-8.36632
1574	GO:0009144	purine nucleoside triphosphate metabolic...	120	0	0.77	1	1	1	1	-9.58871
1575	GO:0009145	purine nucleoside triphosphate biosynthe...	45	0	0.29	1	1	1	1	-8.17991
1576	GO:0009147	pyrimidine nucleoside triphosphate metab...	9	0	0.06	1	1	1	1	-5.90689
1577	GO:0009148	pyrimidine nucleoside triphosphate biosy...	9	0	0.06	1	1	1	1	-5.90689
292	GO:0009150	purine ribonucleotide metabolic process	208	4	1.34	0.0441	1	1	1	1.57813
293	GO:0009152	purine ribonucleotide biosynthetic proce...	96	2	0.62	0.12672	1	1	1	1.69038
1578	GO:0009154	purine ribonucleotide catabolic process	5	0	0.03	1	1	1	1	-4.90689
1579	GO:0009156	ribonucleoside monophosphate biosyntheti...	66	0	0.43	1	1	1	1	-8.74819
1580	GO:0009161	ribonucleoside monophosphate metabolic p...	145	0	0.93	1	1	1	1	-9.86109
1581	GO:0009163	nucleoside biosynthetic process	21	0	0.14	1	1	1	1	-7.12928
1582	GO:0009164	nucleoside catabolic process	8	0	0.05	1	1	1	1	-5.64386
294	GO:0009165	nucleotide biosynthetic process	133	2	0.86	0.21106	1	1	1	1.21831
69	GO:0009166	nucleotide catabolic process	28	1	0.18	0.16581	0.16581	1	1	2.47537
1583	GO:0009167	purine ribonucleoside monophosphate meta...	134	0	0.86	1	1	1	1	-9.74819
1584	GO:0009168	purine ribonucleoside monophosphate bios...	56	0	0.36	1	1	1	1	-8.49185
1585	GO:0009173	pyrimidine ribonucleoside monophosphate ...	8	0	0.05	1	1	1	1	-5.64386
1586	GO:0009174	pyrimidine ribonucleoside monophosphate ...	8	0	0.05	1	1	1	1	-5.64386
1587	GO:0009179	purine ribonucleoside diphosphate metabo...	27	0	0.17	1	1	1	1	-7.40939
1588	GO:0009185	ribonucleoside diphosphate metabolic pro...	27	0	0.17	1	1	1	1	-7.40939
295	GO:0009187	cyclic nucleotide metabolic process	23	2	0.15	0.00943	1	1	1	3.73769
296	GO:0009190	cyclic nucleotide biosynthetic process	18	2	0.12	0.00582	1	0.977942	1	4.05961
1589	GO:0009199	ribonucleoside triphosphate metabolic pr...	125	0	0.81	1	1	1	1	-9.66178
1590	GO:0009201	ribonucleoside triphosphate biosynthetic...	50	0	0.32	1	1	1	1	-8.32193
1591	GO:0009205	purine ribonucleoside triphosphate metab...	120	0	0.77	1	1	1	1	-9.58871
1592	GO:0009206	purine ribonucleoside triphosphate biosy...	45	0	0.29	1	1	1	1	-8.17991
1593	GO:0009208	pyrimidine ribonucleoside triphosphate m...	8	0	0.05	1	1	1	1	-5.64386
1594	GO:0009209	pyrimidine ribonucleoside triphosphate b...	8	0	0.05	1	1	1	1	-5.64386
1595	GO:0009218	pyrimidine ribonucleotide metabolic proc...	13	0	0.08	1	1	1	1	-6.32193
1596	GO:0009220	pyrimidine ribonucleotide biosynthetic p...	13	0	0.08	1	1	1	1	-6.32193
1597	GO:0009225	nucleotide-sugar metabolic process	15	0	0.1	1	1	1	1	-6.64386
1598	GO:0009226	nucleotide-sugar biosynthetic process	10	0	0.06	1	1	1	1	-5.90689
1599	GO:0009240	isopentenyl diphosphate biosynthetic pro...	5	0	0.03	1	1	1	1	-4.90689
1600	GO:0009247	glycolipid biosynthetic process	36	0	0.23	1	1	1	1	-7.84549
1601	GO:0009250	glucan biosynthetic process	8	0	0.05	1	1	1	1	-5.64386
1602	GO:0009251	glucan catabolic process	14	0	0.09	1	1	1	1	-6.49185
297	GO:0009259	ribonucleotide metabolic process	220	4	1.42	0.05231	1	1	1	1.49447
298	GO:0009260	ribonucleotide biosynthetic process	107	2	0.69	0.15091	1	1	1	1.53605
1603	GO:0009261	ribonucleotide catabolic process	5	0	0.03	1	1	1	1	-4.90689
1604	GO:0009262	deoxyribonucleotide metabolic process	6	0	0.04	1	1	1	1	-5.32193
1605	GO:0009263	deoxyribonucleotide biosynthetic process	5	0	0.03	1	1	1	1	-4.90689
1606	GO:0009266	response to temperature stimulus	92	0	0.59	1	1	1	1	-9.20457
1607	GO:0009267	cellular response to starvation	73	0	0.47	1	1	1	1	-8.87652
1608	GO:0009301	snRNA transcription	7	0	0.05	1	1	1	1	-5.64386
1609	GO:0009303	rRNA transcription	11	0	0.07	1	1	1	1	-6.12928
1610	GO:0009306	protein secretion	78	0	0.5	1	1	1	1	-8.96578
299	GO:0009308	amine metabolic process	29	1	0.19	0.1712	1	1	1	2.39737
1611	GO:0009309	amine biosynthetic process	12	0	0.08	1	1	1	1	-6.32193
300	GO:0009310	amine catabolic process	6	1	0.04	0.03805	1	1	1	4.6453
301	GO:0009311	oligosaccharide metabolic process	23	2	0.15	0.00943	1	1	1	3.73769
1612	GO:0009312	oligosaccharide biosynthetic process	12	0	0.08	1	1	1	1	-6.32193
302	GO:0009314	response to radiation	154	1	0.99	0.63428	1	1	1	0.0159415
1613	GO:0009395	phospholipid catabolic process	5	0	0.03	1	1	1	1	-4.90689
1614	GO:0009396	folic acid-containing compound biosynthe...	5	0	0.03	1	1	1	1	-4.90689
303	GO:0009404	toxin metabolic process	7	3	0.05	8.6e-06	1	0.00596983	1	5.90737
304	GO:0009407	toxin catabolic process	5	3	0.03	2.5e-06	1	0.00260312	1	6.64434
1615	GO:0009408	response to heat	54	0	0.35	1	1	1	1	-8.45121
1616	GO:0009409	response to cold	5	0	0.03	1	1	1	1	-4.90689
305	GO:0009410	response to xenobiotic stimulus	34	3	0.22	0.0013	1	0.3479	1	3.76987
1617	GO:0009411	response to UV	22	0	0.14	1	1	1	1	-7.12928
1618	GO:0009415	response to water	9	0	0.06	1	1	1	1	-5.90689
306	GO:0009416	response to light stimulus	120	1	0.77	0.54248	1	1	1	0.378512
1619	GO:0009435	NAD biosynthetic process	6	0	0.04	1	1	1	1	-5.32193
1620	GO:0009451	RNA modification	104	0	0.67	1	1	1	1	-9.38802
1621	GO:0009452	7-methylguanosine RNA capping	7	0	0.05	1	1	1	1	-5.64386
1622	GO:0009453	energy taxis	14	0	0.09	1	1	1	1	-6.49185
307	GO:0009566	fertilization	22	1	0.14	0.13271	1	1	1	2.83794
308	GO:0009581	detection of external stimulus	65	1	0.42	0.34422	1	1	1	1.25298
309	GO:0009582	detection of abiotic stimulus	65	1	0.42	0.34422	1	1	1	1.25298
310	GO:0009583	detection of light stimulus	57	1	0.37	0.30913	1	1	1	1.43584
311	GO:0009584	detection of visible light	36	1	0.23	0.20802	1	1	1	2.12174
312	GO:0009593	detection of chemical stimulus	181	1	1.17	0.69409	1	1	1	-0.225067
313	GO:0009605	response to external stimulus	721	4	4.64	0.69609	1	1	1	-0.213764
314	GO:0009607	response to biotic stimulus	227	3	1.46	0.17914	1	1	1	1.03947
14	GO:0009608	response to symbiont	5	1	0.03	0.03181	0.03181	1	1	5.06034
103	GO:0009611	response to wounding	116	1	0.75	0.5303	0.5303	1	1	0.416479
1623	GO:0009612	response to mechanical stimulus	29	0	0.19	1	1	1	1	-7.56986
1624	GO:0009615	response to virus	44	0	0.28	1	1	1	1	-8.12928
315	GO:0009617	response to bacterium	148	2	0.95	0.24683	1	1	1	1.07472
316	GO:0009620	response to fungus	34	1	0.22	0.19767	1	1	1	2.18587
317	GO:0009628	response to abiotic stimulus	333	3	2.15	0.36351	1	1	1	0.481107
318	GO:0009629	response to gravity	22	1	0.14	0.13271	1	1	1	2.83794
1625	GO:0009631	cold acclimation	5	0	0.03	1	1	1	1	-4.90689
319	GO:0009636	response to toxic substance	119	4	0.77	0.00699	1	1	1	2.37743
1626	GO:0009642	response to light intensity	7	0	0.05	1	1	1	1	-5.64386
1627	GO:0009648	photoperiodism	7	0	0.05	1	1	1	1	-5.64386
1628	GO:0009649	entrainment of circadian clock	14	0	0.09	1	1	1	1	-6.49185
1629	GO:0009651	response to salt stress	8	0	0.05	1	1	1	1	-5.64386
123	GO:0009653	anatomical structure morphogenesis	1275	3	8.21	0.993	0.94859	1	1	-1.45194
1630	GO:0009712	catechol-containing compound metabolic p...	15	0	0.1	1	1	1	1	-6.64386
1631	GO:0009713	catechol-containing compound biosyntheti...	6	0	0.04	1	1	1	1	-5.32193
320	GO:0009719	response to endogenous stimulus	254	2	1.64	0.49092	1	1	1	0.287025
321	GO:0009725	response to hormone	149	2	0.96	0.24923	1	1	1	1.05961
1632	GO:0009743	response to carbohydrate	29	0	0.19	1	1	1	1	-7.56986
1633	GO:0009744	response to sucrose	15	0	0.1	1	1	1	1	-6.64386
1634	GO:0009746	response to hexose	11	0	0.07	1	1	1	1	-6.12928
1635	GO:0009749	response to glucose	10	0	0.06	1	1	1	1	-5.90689
1636	GO:0009755	hormone-mediated signaling pathway	43	0	0.28	1	1	1	1	-8.12928
322	GO:0009790	embryo development	444	1	2.86	0.94821	1	1	1	-1.51457
323	GO:0009791	post-embryonic development	553	4	3.56	0.48184	1	1	1	0.168483
1637	GO:0009792	embryo development ending in birth or eg...	150	0	0.97	1	1	1	1	-9.92184
1638	GO:0009794	regulation of mitotic cell cycle, embryo...	12	0	0.08	1	1	1	1	-6.32193
324	GO:0009798	axis specification	162	1	1.04	0.6531	1	1	1	-0.0551416
1639	GO:0009799	specification of symmetry	16	0	0.1	1	1	1	1	-6.64386
1640	GO:0009826	unidimensional cell growth	17	0	0.11	1	1	1	1	-6.78136
1641	GO:0009855	determination of bilateral symmetry	16	0	0.1	1	1	1	1	-6.64386
325	GO:0009880	embryonic pattern specification	180	1	1.16	0.69206	1	1	1	-0.212683
326	GO:0009886	post-embryonic animal morphogenesis	410	1	2.64	0.93459	1	1	1	-1.3991
327	GO:0009887	animal organ morphogenesis	665	1	4.28	0.98897	1	1	1	-2.09617
328	GO:0009888	tissue development	867	1	5.59	0.99744	1	1	1	-2.48141
329	GO:0009889	regulation of biosynthetic process	1205	3	7.76	0.98931	1	1	1	-1.37061
1642	GO:0009890	negative regulation of biosynthetic proc...	460	0	2.96	1	1	1	1	-11.5314
330	GO:0009891	positive regulation of biosynthetic proc...	584	3	3.76	0.73787	1	1	1	-0.325289
331	GO:0009892	negative regulation of metabolic process	803	1	5.17	0.99591	1	1	1	-2.36872
332	GO:0009893	positive regulation of metabolic process	928	3	5.98	0.94902	1	1	1	-0.994702
1643	GO:0009894	regulation of catabolic process	215	0	1.39	1	1	1	1	-10.4409
1644	GO:0009895	negative regulation of catabolic process	46	0	0.3	1	1	1	1	-8.22882
1645	GO:0009896	positive regulation of catabolic process	117	0	0.75	1	1	1	1	-9.55075
1646	GO:0009913	epidermal cell differentiation	50	0	0.32	1	1	1	1	-8.32193
1647	GO:0009914	hormone transport	24	0	0.15	1	1	1	1	-7.22882
1648	GO:0009948	anterior/posterior axis specification	107	0	0.69	1	1	1	1	-9.43045
333	GO:0009950	dorsal/ventral axis specification	63	1	0.41	0.33562	1	1	1	1.28775
1649	GO:0009951	polarity specification of dorsal/ventral...	5	0	0.03	1	1	1	1	-4.90689
1650	GO:0009952	anterior/posterior pattern specification	152	0	0.98	1	1	1	1	-9.93664
334	GO:0009953	dorsal/ventral pattern formation	127	1	0.82	0.56306	1	1	1	0.287746
1651	GO:0009954	proximal/distal pattern formation	22	0	0.14	1	1	1	1	-7.12928
335	GO:0009966	regulation of signal transduction	649	2	4.18	0.93051	1	1	1	-1.06278
336	GO:0009967	positive regulation of signal transducti...	348	2	2.24	0.66366	1	1	1	-0.162778
1652	GO:0009968	negative regulation of signal transducti...	283	0	1.82	1	1	1	1	-10.8297
140	GO:0009987	cellular process	6198	31	39.93	0.99971	0.99994	1	1	-0.365158
1653	GO:0009991	response to extracellular stimulus	137	0	0.88	1	1	1	1	-9.78136
337	GO:0009994	oocyte differentiation	140	1	0.9	0.5989	1	1	1	0.153445
1654	GO:0009996	negative regulation of cell fate specifi...	14	0	0.09	1	1	1	1	-6.49185
1655	GO:0010001	glial cell differentiation	35	0	0.23	1	1	1	1	-7.84549
1656	GO:0010002	cardioblast differentiation	17	0	0.11	1	1	1	1	-6.78136
1657	GO:0010004	gastrulation involving germ band extensi...	33	0	0.21	1	1	1	1	-7.71425
1658	GO:0010032	meiotic chromosome condensation	5	0	0.03	1	1	1	1	-4.90689
338	GO:0010033	response to organic substance	450	5	2.9	0.1616	1	1	1	0.786164
6	GO:0010035	response to inorganic substance	62	4	0.4	0.00064	0.00442	0.222133	1	3.32229
339	GO:0010038	response to metal ion	35	3	0.23	0.00142	1	0.3479	1	3.70574
1659	GO:0010039	response to iron ion	5	0	0.03	1	1	1	1	-4.90689
1660	GO:0010043	response to zinc ion	8	0	0.05	1	1	1	1	-5.64386
1661	GO:0010107	potassium ion import	11	0	0.07	1	1	1	1	-6.12928
1662	GO:0010160	formation of animal organ boundary	35	0	0.23	1	1	1	1	-7.84549
1663	GO:0010165	response to X-ray	10	0	0.06	1	1	1	1	-5.90689
1664	GO:0010171	body morphogenesis	9	0	0.06	1	1	1	1	-5.90689
1665	GO:0010212	response to ionizing radiation	31	0	0.2	1	1	1	1	-7.64386
1666	GO:0010243	response to organonitrogen compound	159	0	1.02	1	1	1	1	-9.99435
1667	GO:0010256	endomembrane system organization	152	0	0.98	1	1	1	1	-9.93664
1668	GO:0010257	NADH dehydrogenase complex assembly	12	0	0.08	1	1	1	1	-6.32193
1669	GO:0010259	multicellular organism aging	134	0	0.86	1	1	1	1	-9.74819
1670	GO:0010312	detoxification of zinc ion	7	0	0.05	1	1	1	1	-5.64386
1671	GO:0010324	membrane invagination	20	0	0.13	1	1	1	1	-7.02237
1672	GO:0010332	response to gamma radiation	13	0	0.08	1	1	1	1	-6.32193
1673	GO:0010389	regulation of G2/M transition of mitotic...	30	0	0.19	1	1	1	1	-7.56986
1674	GO:0010390	histone monoubiquitination	6	0	0.04	1	1	1	1	-5.32193
1675	GO:0010452	histone H3-K36 methylation	8	0	0.05	1	1	1	1	-5.64386
1676	GO:0010453	regulation of cell fate commitment	39	0	0.25	1	1	1	1	-7.96578
1677	GO:0010454	negative regulation of cell fate commitm...	19	0	0.12	1	1	1	1	-6.90689
1678	GO:0010455	positive regulation of cell fate commitm...	8	0	0.05	1	1	1	1	-5.64386
1679	GO:0010458	exit from mitosis	10	0	0.06	1	1	1	1	-5.90689
1680	GO:0010466	negative regulation of peptidase activit...	43	0	0.28	1	1	1	1	-8.12928
340	GO:0010467	gene expression	2003	3	12.9	0.99995	1	1	1	-2.10386
341	GO:0010468	regulation of gene expression	1291	2	8.32	0.99885	1	1	1	-2.05586
1681	GO:0010469	regulation of signaling receptor activit...	7	0	0.05	1	1	1	1	-5.64386
1682	GO:0010496	intercellular transport	6	0	0.04	1	1	1	1	-5.32193
1683	GO:0010498	proteasomal protein catabolic process	182	0	1.17	1	1	1	1	-10.1923
1684	GO:0010499	proteasomal ubiquitin-independent protei...	14	0	0.09	1	1	1	1	-6.49185
1685	GO:0010506	regulation of autophagy	104	0	0.67	1	1	1	1	-9.38802
1686	GO:0010507	negative regulation of autophagy	26	0	0.17	1	1	1	1	-7.40939
1687	GO:0010508	positive regulation of autophagy	44	0	0.28	1	1	1	1	-8.12928
1688	GO:0010528	regulation of transposition	20	0	0.13	1	1	1	1	-7.02237
1689	GO:0010529	negative regulation of transposition	18	0	0.12	1	1	1	1	-6.90689
342	GO:0010556	regulation of macromolecule biosynthetic...	1168	2	7.52	0.99732	1	1	1	-1.91001
343	GO:0010557	positive regulation of macromolecule bio...	552	2	3.56	0.88069	1	1	1	-0.831156
1690	GO:0010558	negative regulation of macromolecule bio...	451	0	2.91	1	1	1	1	-11.5068
1691	GO:0010562	positive regulation of phosphorus metabo...	169	0	1.09	1	1	1	1	-10.0901
1692	GO:0010563	negative regulation of phosphorus metabo...	107	0	0.69	1	1	1	1	-9.43045
1693	GO:0010564	regulation of cell cycle process	154	0	0.99	1	1	1	1	-9.95128
1694	GO:0010565	regulation of cellular ketone metabolic ...	12	0	0.08	1	1	1	1	-6.32193
1695	GO:0010586	miRNA metabolic process	5	0	0.03	1	1	1	1	-4.90689
1696	GO:0010591	regulation of lamellipodium assembly	18	0	0.12	1	1	1	1	-6.90689
1697	GO:0010592	positive regulation of lamellipodium ass...	10	0	0.06	1	1	1	1	-5.90689
1698	GO:0010603	regulation of cytoplasmic mRNA processin...	7	0	0.05	1	1	1	1	-5.64386
344	GO:0010604	positive regulation of macromolecule met...	848	2	5.46	0.9787	1	1	1	-1.44818
345	GO:0010605	negative regulation of macromolecule met...	760	1	4.9	0.99441	1	1	1	-2.29134
1699	GO:0010608	posttranscriptional regulation of gene e...	188	0	1.21	1	1	1	1	-10.2408
1700	GO:0010623	programmed cell death involved in cell d...	92	0	0.59	1	1	1	1	-9.20457
119	GO:0010628	positive regulation of gene expression	507	2	3.27	0.84811	0.89028	1	1	-0.708569
130	GO:0010629	negative regulation of gene expression	534	1	3.44	0.97224	0.97224	1	1	-1.78097
1701	GO:0010631	epithelial cell migration	152	0	0.98	1	1	1	1	-9.93664
1702	GO:0010632	regulation of epithelial cell migration	47	0	0.3	1	1	1	1	-8.22882
1703	GO:0010634	positive regulation of epithelial cell m...	38	0	0.24	1	1	1	1	-7.90689
1704	GO:0010635	regulation of mitochondrial fusion	7	0	0.05	1	1	1	1	-5.64386
1705	GO:0010638	positive regulation of organelle organiz...	125	0	0.81	1	1	1	1	-9.66178
1706	GO:0010639	negative regulation of organelle organiz...	82	0	0.53	1	1	1	1	-9.04985
346	GO:0010646	regulation of cell communication	757	2	4.88	0.96301	1	1	1	-1.28616
347	GO:0010647	positive regulation of cell communicatio...	381	2	2.45	0.71238	1	1	1	-0.292061
1707	GO:0010648	negative regulation of cell communicatio...	309	0	1.99	1	1	1	1	-10.9586
1708	GO:0010669	epithelial structure maintenance	22	0	0.14	1	1	1	1	-7.12928
1709	GO:0010675	regulation of cellular carbohydrate meta...	12	0	0.08	1	1	1	1	-6.32193
1710	GO:0010720	positive regulation of cell development	170	0	1.1	1	1	1	1	-10.1033
1711	GO:0010721	negative regulation of cell development	66	0	0.43	1	1	1	1	-8.74819
1712	GO:0010769	regulation of cell morphogenesis involve...	86	0	0.55	1	1	1	1	-9.10329
1713	GO:0010770	positive regulation of cell morphogenesi...	39	0	0.25	1	1	1	1	-7.96578
1714	GO:0010771	negative regulation of cell morphogenesi...	9	0	0.06	1	1	1	1	-5.90689
1715	GO:0010810	regulation of cell-substrate adhesion	7	0	0.05	1	1	1	1	-5.64386
348	GO:0010817	regulation of hormone levels	83	2	0.53	0.09957	1	1	1	1.91666
1716	GO:0010821	regulation of mitochondrion organization	28	0	0.18	1	1	1	1	-7.49185
1717	GO:0010822	positive regulation of mitochondrion org...	12	0	0.08	1	1	1	1	-6.32193
1718	GO:0010823	negative regulation of mitochondrion org...	6	0	0.04	1	1	1	1	-5.32193
1719	GO:0010824	regulation of centrosome duplication	8	0	0.05	1	1	1	1	-5.64386
1720	GO:0010830	regulation of myotube differentiation	11	0	0.07	1	1	1	1	-6.12928
1721	GO:0010833	telomere maintenance via telomere length...	5	0	0.03	1	1	1	1	-4.90689
1722	GO:0010847	regulation of chromatin assembly	10	0	0.06	1	1	1	1	-5.90689
1723	GO:0010862	positive regulation of pathway-restricte...	6	0	0.04	1	1	1	1	-5.32193
1724	GO:0010866	regulation of triglyceride biosynthetic ...	5	0	0.03	1	1	1	1	-4.90689
349	GO:0010876	lipid localization	120	1	0.77	0.54248	1	1	1	0.378512
1725	GO:0010883	regulation of lipid storage	42	0	0.27	1	1	1	1	-8.07682
1726	GO:0010884	positive regulation of lipid storage	14	0	0.09	1	1	1	1	-6.49185
1727	GO:0010888	negative regulation of lipid storage	11	0	0.07	1	1	1	1	-6.12928
1728	GO:0010889	regulation of sequestering of triglyceri...	8	0	0.05	1	1	1	1	-5.64386
1729	GO:0010896	regulation of triglyceride catabolic pro...	8	0	0.05	1	1	1	1	-5.64386
1730	GO:0010898	positive regulation of triglyceride cata...	5	0	0.03	1	1	1	1	-4.90689
1731	GO:0010906	regulation of glucose metabolic process	10	0	0.06	1	1	1	1	-5.90689
1732	GO:0010921	regulation of phosphatase activity	38	0	0.24	1	1	1	1	-7.90689
1733	GO:0010923	negative regulation of phosphatase activ...	21	0	0.14	1	1	1	1	-7.12928
350	GO:0010927	cellular component assembly involved in ...	134	1	0.86	0.58273	1	1	1	0.219033
351	GO:0010941	regulation of cell death	232	1	1.49	0.78209	1	1	1	-0.57387
352	GO:0010942	positive regulation of cell death	92	1	0.59	0.45027	1	1	1	0.762655
1734	GO:0010948	negative regulation of cell cycle proces...	59	0	0.38	1	1	1	1	-8.56986
1735	GO:0010950	positive regulation of endopeptidase act...	32	0	0.21	1	1	1	1	-7.71425
1736	GO:0010951	negative regulation of endopeptidase act...	34	0	0.22	1	1	1	1	-7.78136
1737	GO:0010952	positive regulation of peptidase activit...	41	0	0.26	1	1	1	1	-8.02237
1738	GO:0010955	negative regulation of protein processin...	8	0	0.05	1	1	1	1	-5.64386
1739	GO:0010959	regulation of metal ion transport	38	0	0.24	1	1	1	1	-7.90689
1740	GO:0010965	regulation of mitotic sister chromatid s...	31	0	0.2	1	1	1	1	-7.64386
1741	GO:0010970	transport along microtubule	81	0	0.52	1	1	1	1	-9.02237
1742	GO:0010972	negative regulation of G2/M transition o...	19	0	0.12	1	1	1	1	-6.90689
1743	GO:0010975	regulation of neuron projection developm...	106	0	0.68	1	1	1	1	-9.40939
1744	GO:0010976	positive regulation of neuron projection...	46	0	0.3	1	1	1	1	-8.22882
1745	GO:0010977	negative regulation of neuron projection...	13	0	0.08	1	1	1	1	-6.32193
1746	GO:0010996	response to auditory stimulus	8	0	0.05	1	1	1	1	-5.64386
1747	GO:0010998	regulation of translational initiation b...	9	0	0.06	1	1	1	1	-5.90689
1748	GO:0012501	programmed cell death	285	0	1.84	1	1	1	1	-10.8455
1749	GO:0012502	induction of programmed cell death	11	0	0.07	1	1	1	1	-6.12928
1750	GO:0014009	glial cell proliferation	14	0	0.09	1	1	1	1	-6.49185
1751	GO:0014013	regulation of gliogenesis	14	0	0.09	1	1	1	1	-6.49185
1752	GO:0014014	negative regulation of gliogenesis	8	0	0.05	1	1	1	1	-5.64386
1753	GO:0014015	positive regulation of gliogenesis	6	0	0.04	1	1	1	1	-5.32193
1754	GO:0014016	neuroblast differentiation	38	0	0.24	1	1	1	1	-7.90689
1755	GO:0014017	neuroblast fate commitment	23	0	0.15	1	1	1	1	-7.22882
1756	GO:0014019	neuroblast development	18	0	0.12	1	1	1	1	-6.90689
1757	GO:0014041	regulation of neuron maturation	15	0	0.1	1	1	1	1	-6.64386
1758	GO:0014042	positive regulation of neuron maturation	12	0	0.08	1	1	1	1	-6.32193
353	GO:0014046	dopamine secretion	7	1	0.05	0.04425	1	1	1	4.32337
26	GO:0014059	regulation of dopamine secretion	7	1	0.05	0.04425	0.04425	1	1	4.32337
1759	GO:0014065	phosphatidylinositol 3-kinase signaling	23	0	0.15	1	1	1	1	-7.22882
1760	GO:0014066	regulation of phosphatidylinositol 3-kin...	19	0	0.12	1	1	1	1	-6.90689
1761	GO:0014067	negative regulation of phosphatidylinosi...	10	0	0.06	1	1	1	1	-5.90689
1762	GO:0014068	positive regulation of phosphatidylinosi...	9	0	0.06	1	1	1	1	-5.90689
354	GO:0014070	response to organic cyclic compound	101	5	0.65	0.00045	1	0.185532	1	2.9437
1763	GO:0014074	response to purine-containing compound	13	0	0.08	1	1	1	1	-6.32193
1764	GO:0014706	striated muscle tissue development	14	0	0.09	1	1	1	1	-6.49185
1765	GO:0014866	skeletal myofibril assembly	9	0	0.06	1	1	1	1	-5.90689
1766	GO:0014902	myotube differentiation	31	0	0.2	1	1	1	1	-7.64386
1767	GO:0015012	heparan sulfate proteoglycan biosyntheti...	12	0	0.08	1	1	1	1	-6.32193
1768	GO:0015014	heparan sulfate proteoglycan biosyntheti...	6	0	0.04	1	1	1	1	-5.32193
1769	GO:0015031	protein transport	465	0	3	1	1	1	1	-11.5507
1770	GO:0015074	DNA integration	14	0	0.09	1	1	1	1	-6.49185
1771	GO:0015672	monovalent inorganic cation transport	117	0	0.75	1	1	1	1	-9.55075
1772	GO:0015693	magnesium ion transport	6	0	0.04	1	1	1	1	-5.32193
1773	GO:0015695	organic cation transport	10	0	0.06	1	1	1	1	-5.90689
355	GO:0015696	ammonium transport	25	1	0.16	0.14942	1	1	1	2.6453
1774	GO:0015698	inorganic anion transport	43	0	0.28	1	1	1	1	-8.12928
356	GO:0015711	organic anion transport	144	1	0.93	0.60933	1	1	1	0.106139
78	GO:0015718	monocarboxylic acid transport	40	1	0.26	0.22833	0.22833	1	1	1.94486
1775	GO:0015740	C4-dicarboxylate transport	11	0	0.07	1	1	1	1	-6.12928
1776	GO:0015748	organophosphate ester transport	34	0	0.22	1	1	1	1	-7.78136
357	GO:0015749	monosaccharide transmembrane transport	14	1	0.09	0.08658	1	1	1	3.47537
1777	GO:0015780	nucleotide-sugar transmembrane transport	8	0	0.05	1	1	1	1	-5.64386
1778	GO:0015800	acidic amino acid transport	9	0	0.06	1	1	1	1	-5.90689
1779	GO:0015801	aromatic amino acid transport	5	0	0.03	1	1	1	1	-4.90689
1780	GO:0015802	basic amino acid transport	7	0	0.05	1	1	1	1	-5.64386
1781	GO:0015804	neutral amino acid transport	14	0	0.09	1	1	1	1	-6.49185
1782	GO:0015807	L-amino acid transport	26	0	0.17	1	1	1	1	-7.40939
1783	GO:0015813	L-glutamate transmembrane transport	6	0	0.04	1	1	1	1	-5.32193
1784	GO:0015833	peptide transport	476	0	3.07	1	1	1	1	-11.584
358	GO:0015837	amine transport	15	1	0.1	0.09248	1	1	1	3.32337
1785	GO:0015842	aminergic neurotransmitter loading into ...	6	0	0.04	1	1	1	1	-5.32193
359	GO:0015844	monoamine transport	12	1	0.08	0.07468	1	1	1	3.6453
360	GO:0015849	organic acid transport	100	1	0.64	0.47833	1	1	1	0.645298
361	GO:0015850	organic hydroxy compound transport	33	1	0.21	0.19244	1	1	1	2.25298
1786	GO:0015865	purine nucleotide transport	15	0	0.1	1	1	1	1	-6.64386
1787	GO:0015867	ATP transport	11	0	0.07	1	1	1	1	-6.12928
1788	GO:0015868	purine ribonucleotide transport	15	0	0.1	1	1	1	1	-6.64386
362	GO:0015872	dopamine transport	9	1	0.06	0.05654	1	1	1	4.06034
20	GO:0015886	heme transport	6	1	0.04	0.03805	0.03805	1	1	4.6453
363	GO:0015893	drug transport	53	1	0.34	0.2909	1	1	1	1.55784
1789	GO:0015908	fatty acid transport	12	0	0.08	1	1	1	1	-6.32193
1790	GO:0015909	long-chain fatty acid transport	12	0	0.08	1	1	1	1	-6.32193
1791	GO:0015914	phospholipid transport	18	0	0.12	1	1	1	1	-6.90689
1792	GO:0015918	sterol transport	13	0	0.08	1	1	1	1	-6.32193
1793	GO:0015919	peroxisomal membrane transport	10	0	0.06	1	1	1	1	-5.90689
1794	GO:0015931	nucleobase-containing compound transport	129	0	0.83	1	1	1	1	-9.69697
1795	GO:0015936	coenzyme A metabolic process	7	0	0.05	1	1	1	1	-5.64386
1796	GO:0015937	coenzyme A biosynthetic process	6	0	0.04	1	1	1	1	-5.32193
1797	GO:0015980	energy derivation by oxidation of organi...	120	0	0.77	1	1	1	1	-9.58871
1798	GO:0015985	energy coupled proton transport, down el...	17	0	0.11	1	1	1	1	-6.78136
1799	GO:0015986	ATP synthesis coupled proton transport	17	0	0.11	1	1	1	1	-6.78136
1800	GO:0016032	viral process	31	0	0.2	1	1	1	1	-7.64386
364	GO:0016042	lipid catabolic process	102	1	0.66	0.48512	1	1	1	0.600904
365	GO:0016043	cellular component organization	2401	4	15.47	0.99999	1	1	1	-1.95104
1801	GO:0016049	cell growth	135	0	0.87	1	1	1	1	-9.76487
1802	GO:0016050	vesicle organization	98	0	0.63	1	1	1	1	-9.29921
366	GO:0016051	carbohydrate biosynthetic process	45	1	0.29	0.25301	1	1	1	1.78732
367	GO:0016052	carbohydrate catabolic process	53	1	0.34	0.2909	1	1	1	1.55784
368	GO:0016053	organic acid biosynthetic process	129	1	0.83	0.56877	1	1	1	0.270259
369	GO:0016054	organic acid catabolic process	86	1	0.55	0.42826	1	1	1	0.863938
370	GO:0016055	Wnt signaling pathway	115	1	0.74	0.52721	1	1	1	0.435845
1803	GO:0016056	rhodopsin mediated signaling pathway	19	0	0.12	1	1	1	1	-6.90689
1804	GO:0016057	regulation of membrane potential in phot...	6	0	0.04	1	1	1	1	-5.32193
1805	GO:0016059	deactivation of rhodopsin mediated signa...	15	0	0.1	1	1	1	1	-6.64386
1806	GO:0016060	metarhodopsin inactivation	6	0	0.04	1	1	1	1	-5.32193
1807	GO:0016063	rhodopsin biosynthetic process	13	0	0.08	1	1	1	1	-6.32193
371	GO:0016070	RNA metabolic process	1677	2	10.8	0.99993	1	1	1	-2.43224
1808	GO:0016071	mRNA metabolic process	362	0	2.33	1	1	1	1	-11.1861
1809	GO:0016072	rRNA metabolic process	148	0	0.95	1	1	1	1	-9.89178
1810	GO:0016073	snRNA metabolic process	34	0	0.22	1	1	1	1	-7.78136
1811	GO:0016074	snoRNA metabolic process	11	0	0.07	1	1	1	1	-6.12928
1812	GO:0016075	rRNA catabolic process	10	0	0.06	1	1	1	1	-5.90689
1813	GO:0016078	tRNA catabolic process	7	0	0.05	1	1	1	1	-5.64386
372	GO:0016079	synaptic vesicle exocytosis	62	1	0.4	0.33127	1	1	1	1.32337
1814	GO:0016080	synaptic vesicle targeting	9	0	0.06	1	1	1	1	-5.90689
1815	GO:0016081	synaptic vesicle docking	21	0	0.14	1	1	1	1	-7.12928
1816	GO:0016082	synaptic vesicle priming	14	0	0.09	1	1	1	1	-6.49185
373	GO:0016101	diterpenoid metabolic process	13	1	0.08	0.08065	1	1	1	3.6453
1817	GO:0016125	sterol metabolic process	22	0	0.14	1	1	1	1	-7.12928
1818	GO:0016126	sterol biosynthetic process	16	0	0.1	1	1	1	1	-6.64386
1819	GO:0016180	snRNA processing	22	0	0.14	1	1	1	1	-7.12928
374	GO:0016192	vesicle-mediated transport	498	1	3.21	0.96434	1	1	1	-1.68113
1820	GO:0016197	endosomal transport	106	0	0.68	1	1	1	1	-9.40939
1821	GO:0016198	axon choice point recognition	24	0	0.15	1	1	1	1	-7.22882
1822	GO:0016199	axon midline choice point recognition	23	0	0.15	1	1	1	1	-7.22882
1823	GO:0016201	synaptic target inhibition	10	0	0.06	1	1	1	1	-5.90689
1824	GO:0016202	regulation of striated muscle tissue dev...	5	0	0.03	1	1	1	1	-4.90689
1825	GO:0016203	muscle attachment	38	0	0.24	1	1	1	1	-7.90689
1826	GO:0016204	determination of muscle attachment site	8	0	0.05	1	1	1	1	-5.64386
1827	GO:0016226	iron-sulfur cluster assembly	18	0	0.12	1	1	1	1	-6.90689
1828	GO:0016233	telomere capping	7	0	0.05	1	1	1	1	-5.64386
1829	GO:0016236	macroautophagy	84	0	0.54	1	1	1	1	-9.07682
1830	GO:0016239	positive regulation of macroautophagy	17	0	0.11	1	1	1	1	-6.78136
1831	GO:0016241	regulation of macroautophagy	30	0	0.19	1	1	1	1	-7.56986
1832	GO:0016242	negative regulation of macroautophagy	10	0	0.06	1	1	1	1	-5.90689
1833	GO:0016246	RNA interference	30	0	0.19	1	1	1	1	-7.56986
1834	GO:0016255	attachment of GPI anchor to protein	5	0	0.03	1	1	1	1	-4.90689
1835	GO:0016266	O-glycan processing	5	0	0.03	1	1	1	1	-4.90689
133	GO:0016310	phosphorylation	649	2	4.18	0.93051	0.97854	1	1	-1.06278
110	GO:0016311	dephosphorylation	160	2	1.03	0.27565	0.61949	1	1	0.958077
1836	GO:0016318	ommatidial rotation	30	0	0.19	1	1	1	1	-7.56986
1837	GO:0016319	mushroom body development	65	0	0.42	1	1	1	1	-8.71425
1838	GO:0016321	female meiosis chromosome segregation	9	0	0.06	1	1	1	1	-5.90689
1839	GO:0016322	neuron remodeling	53	0	0.34	1	1	1	1	-8.40939
1840	GO:0016325	oocyte microtubule cytoskeleton organiza...	30	0	0.19	1	1	1	1	-7.56986
1841	GO:0016330	second mitotic wave involved in compound...	6	0	0.04	1	1	1	1	-5.32193
1842	GO:0016331	morphogenesis of embryonic epithelium	106	0	0.68	1	1	1	1	-9.40939
1843	GO:0016332	establishment or maintenance of polarity...	6	0	0.04	1	1	1	1	-5.32193
1844	GO:0016333	morphogenesis of follicular epithelium	47	0	0.3	1	1	1	1	-8.22882
1845	GO:0016334	establishment or maintenance of polarity...	28	0	0.18	1	1	1	1	-7.49185
1846	GO:0016335	morphogenesis of larval imaginal disc ep...	6	0	0.04	1	1	1	1	-5.32193
1847	GO:0016336	establishment or maintenance of polarity...	5	0	0.03	1	1	1	1	-4.90689
1848	GO:0016339	calcium-dependent cell-cell adhesion via...	17	0	0.11	1	1	1	1	-6.78136
1849	GO:0016348	imaginal disc-derived leg joint morphoge...	12	0	0.08	1	1	1	1	-6.32193
375	GO:0016358	dendrite development	155	1	1	0.63668	1	1	1	0.00144197
1850	GO:0016360	sensory organ precursor cell fate determ...	18	0	0.12	1	1	1	1	-6.90689
1851	GO:0016441	posttranscriptional gene silencing	56	0	0.36	1	1	1	1	-8.49185
1852	GO:0016458	gene silencing	160	0	1.03	1	1	1	1	-10.0084
1853	GO:0016476	regulation of embryonic cell shape	24	0	0.15	1	1	1	1	-7.22882
1854	GO:0016477	cell migration	259	0	1.67	1	1	1	1	-10.7056
1855	GO:0016482	cytosolic transport	59	0	0.38	1	1	1	1	-8.56986
1856	GO:0016485	protein processing	54	0	0.35	1	1	1	1	-8.45121
1857	GO:0016486	peptide hormone processing	9	0	0.06	1	1	1	1	-5.90689
1858	GO:0016545	male courtship behavior, veined wing vib...	14	0	0.09	1	1	1	1	-6.49185
1859	GO:0016556	mRNA modification	12	0	0.08	1	1	1	1	-6.32193
1860	GO:0016558	protein import into peroxisome matrix	9	0	0.06	1	1	1	1	-5.90689
1861	GO:0016567	protein ubiquitination	233	0	1.5	1	1	1	1	-10.5507
1862	GO:0016569	covalent chromatin modification	197	0	1.27	1	1	1	1	-10.3106
1863	GO:0016570	histone modification	195	0	1.26	1	1	1	1	-10.2992
1864	GO:0016571	histone methylation	57	0	0.37	1	1	1	1	-8.53138
1865	GO:0016572	histone phosphorylation	21	0	0.14	1	1	1	1	-7.12928
1866	GO:0016573	histone acetylation	84	0	0.54	1	1	1	1	-9.07682
1867	GO:0016574	histone ubiquitination	12	0	0.08	1	1	1	1	-6.32193
1868	GO:0016575	histone deacetylation	21	0	0.14	1	1	1	1	-7.12928
1869	GO:0016577	histone demethylation	11	0	0.07	1	1	1	1	-6.12928
1870	GO:0016578	histone deubiquitination	8	0	0.05	1	1	1	1	-5.64386
1871	GO:0016579	protein deubiquitination	47	0	0.3	1	1	1	1	-8.22882
1872	GO:0016601	Rac protein signal transduction	5	0	0.03	1	1	1	1	-4.90689
1873	GO:0016925	protein sumoylation	14	0	0.09	1	1	1	1	-6.49185
1874	GO:0016973	poly(A)+ mRNA export from nucleus	9	0	0.06	1	1	1	1	-5.90689
1875	GO:0016999	antibiotic metabolic process	49	0	0.32	1	1	1	1	-8.32193
1876	GO:0017001	antibiotic catabolic process	12	0	0.08	1	1	1	1	-6.32193
1877	GO:0017004	cytochrome complex assembly	21	0	0.14	1	1	1	1	-7.12928
1878	GO:0017038	protein import	82	0	0.53	1	1	1	1	-9.04985
1879	GO:0017062	respiratory chain complex III assembly	5	0	0.03	1	1	1	1	-4.90689
376	GO:0017085	response to insecticide	14	3	0.09	8.7e-05	1	0.0402617	1	5.05937
1880	GO:0017121	phospholipid scrambling	5	0	0.03	1	1	1	1	-4.90689
377	GO:0017143	insecticide metabolic process	5	3	0.03	2.5e-06	1	0.00260312	1	6.64434
378	GO:0017144	drug metabolic process	303	1	1.95	0.86467	1	1	1	-0.962032
1881	GO:0017145	stem cell division	76	0	0.49	1	1	1	1	-8.93664
1882	GO:0017148	negative regulation of translation	42	0	0.27	1	1	1	1	-8.07682
379	GO:0017156	calcium ion regulated exocytosis	65	1	0.42	0.34422	1	1	1	1.25298
380	GO:0017157	regulation of exocytosis	29	1	0.19	0.1712	1	1	1	2.39737
56	GO:0017158	regulation of calcium ion-dependent exoc...	19	1	0.12	0.11569	0.11569	1	1	3.06034
1883	GO:0017182	peptidyl-diphthamide metabolic process	6	0	0.04	1	1	1	1	-5.32193
1884	GO:0017183	peptidyl-diphthamide biosynthetic proces...	6	0	0.04	1	1	1	1	-5.32193
1885	GO:0017196	N-terminal peptidyl-methionine acetylati...	6	0	0.04	1	1	1	1	-5.32193
1886	GO:0018022	peptidyl-lysine methylation	55	0	0.35	1	1	1	1	-8.45121
1887	GO:0018023	peptidyl-lysine trimethylation	12	0	0.08	1	1	1	1	-6.32193
1888	GO:0018027	peptidyl-lysine dimethylation	6	0	0.04	1	1	1	1	-5.32193
1889	GO:0018094	protein polyglycylation	13	0	0.08	1	1	1	1	-6.32193
1890	GO:0018095	protein polyglutamylation	6	0	0.04	1	1	1	1	-5.32193
1891	GO:0018105	peptidyl-serine phosphorylation	45	0	0.29	1	1	1	1	-8.17991
1892	GO:0018107	peptidyl-threonine phosphorylation	21	0	0.14	1	1	1	1	-7.12928
1893	GO:0018108	peptidyl-tyrosine phosphorylation	60	0	0.39	1	1	1	1	-8.60733
1894	GO:0018126	protein hydroxylation	7	0	0.05	1	1	1	1	-5.64386
381	GO:0018130	heterocycle biosynthetic process	1331	6	8.57	0.8819	1	1	1	-0.514092
1895	GO:0018193	peptidyl-amino acid modification	366	0	2.36	1	1	1	1	-11.2046
1896	GO:0018195	peptidyl-arginine modification	10	0	0.06	1	1	1	1	-5.90689
1897	GO:0018196	peptidyl-asparagine modification	8	0	0.05	1	1	1	1	-5.64386
1898	GO:0018198	peptidyl-cysteine modification	16	0	0.1	1	1	1	1	-6.64386
1899	GO:0018200	peptidyl-glutamic acid modification	19	0	0.12	1	1	1	1	-6.90689
1900	GO:0018202	peptidyl-histidine modification	7	0	0.05	1	1	1	1	-5.64386
1901	GO:0018205	peptidyl-lysine modification	154	0	0.99	1	1	1	1	-9.95128
1902	GO:0018206	peptidyl-methionine modification	6	0	0.04	1	1	1	1	-5.32193
1903	GO:0018208	peptidyl-proline modification	33	0	0.21	1	1	1	1	-7.71425
1904	GO:0018209	peptidyl-serine modification	48	0	0.31	1	1	1	1	-8.27612
1905	GO:0018210	peptidyl-threonine modification	22	0	0.14	1	1	1	1	-7.12928
1906	GO:0018212	peptidyl-tyrosine modification	62	0	0.4	1	1	1	1	-8.64386
1907	GO:0018216	peptidyl-arginine methylation	9	0	0.06	1	1	1	1	-5.90689
1908	GO:0018230	peptidyl-L-cysteine S-palmitoylation	9	0	0.06	1	1	1	1	-5.90689
1909	GO:0018231	peptidyl-S-diacylglycerol-L-cysteine bio...	9	0	0.06	1	1	1	1	-5.90689
1910	GO:0018279	protein N-linked glycosylation via aspar...	8	0	0.05	1	1	1	1	-5.64386
1911	GO:0018342	protein prenylation	7	0	0.05	1	1	1	1	-5.64386
1912	GO:0018344	protein geranylgeranylation	6	0	0.04	1	1	1	1	-5.32193
1913	GO:0018345	protein palmitoylation	14	0	0.09	1	1	1	1	-6.49185
1914	GO:0018393	internal peptidyl-lysine acetylation	85	0	0.55	1	1	1	1	-9.10329
1915	GO:0018394	peptidyl-lysine acetylation	85	0	0.55	1	1	1	1	-9.10329
1916	GO:0018410	C-terminal protein amino acid modificati...	6	0	0.04	1	1	1	1	-5.32193
1917	GO:0018904	ether metabolic process	6	0	0.04	1	1	1	1	-5.32193
1918	GO:0018958	phenol-containing compound metabolic pro...	55	0	0.35	1	1	1	1	-8.45121
1919	GO:0018990	ecdysis, chitin-based cuticle	13	0	0.08	1	1	1	1	-6.32193
1920	GO:0018991	oviposition	10	0	0.06	1	1	1	1	-5.90689
1921	GO:0018992	germ-line sex determination	5	0	0.03	1	1	1	1	-4.90689
1922	GO:0018993	somatic sex determination	15	0	0.1	1	1	1	1	-6.64386
1923	GO:0019058	viral life cycle	30	0	0.19	1	1	1	1	-7.56986
1924	GO:0019079	viral genome replication	7	0	0.05	1	1	1	1	-5.64386
1925	GO:0019094	pole plasm mRNA localization	47	0	0.3	1	1	1	1	-8.22882
1926	GO:0019098	reproductive behavior	83	0	0.53	1	1	1	1	-9.04985
1927	GO:0019184	nonribosomal peptide biosynthetic proces...	6	0	0.04	1	1	1	1	-5.32193
1928	GO:0019216	regulation of lipid metabolic process	42	0	0.27	1	1	1	1	-8.07682
1929	GO:0019218	regulation of steroid metabolic process	5	0	0.03	1	1	1	1	-4.90689
382	GO:0019219	regulation of nucleobase-containing comp...	1182	2	7.61	0.99756	1	1	1	-1.92718
1930	GO:0019220	regulation of phosphate metabolic proces...	319	0	2.05	1	1	1	1	-11.0014
1931	GO:0019221	cytokine-mediated signaling pathway	11	0	0.07	1	1	1	1	-6.12928
383	GO:0019222	regulation of metabolic process	1928	3	12.42	0.99992	1	1	1	-2.04915
1932	GO:0019226	transmission of nerve impulse	16	0	0.1	1	1	1	1	-6.64386
1933	GO:0019228	neuronal action potential	8	0	0.05	1	1	1	1	-5.64386
1934	GO:0019233	sensory perception of pain	5	0	0.03	1	1	1	1	-4.90689
1935	GO:0019236	response to pheromone	7	0	0.05	1	1	1	1	-5.64386
25	GO:0019318	hexose metabolic process	49	2	0.32	0.03943	0.03943	1	1	2.64458
1936	GO:0019319	hexose biosynthetic process	8	0	0.05	1	1	1	1	-5.64386
1937	GO:0019320	hexose catabolic process	9	0	0.06	1	1	1	1	-5.90689
21	GO:0019321	pentose metabolic process	6	1	0.04	0.03805	0.03805	1	1	4.6453
1938	GO:0019336	phenol-containing compound catabolic pro...	6	0	0.04	1	1	1	1	-5.32193
1939	GO:0019359	nicotinamide nucleotide biosynthetic pro...	28	0	0.18	1	1	1	1	-7.49185
1940	GO:0019362	pyridine nucleotide metabolic process	42	0	0.27	1	1	1	1	-8.07682
1941	GO:0019363	pyridine nucleotide biosynthetic process	28	0	0.18	1	1	1	1	-7.49185
1942	GO:0019367	fatty acid elongation, saturated fatty a...	16	0	0.1	1	1	1	1	-6.64386
1943	GO:0019368	fatty acid elongation, unsaturated fatty...	15	0	0.1	1	1	1	1	-6.64386
1944	GO:0019388	galactose catabolic process	7	0	0.05	1	1	1	1	-5.64386
1945	GO:0019395	fatty acid oxidation	26	0	0.17	1	1	1	1	-7.40939
1946	GO:0019400	alditol metabolic process	11	0	0.07	1	1	1	1	-6.12928
1947	GO:0019405	alditol catabolic process	5	0	0.03	1	1	1	1	-4.90689
1948	GO:0019430	removal of superoxide radicals	5	0	0.03	1	1	1	1	-4.90689
1949	GO:0019432	triglyceride biosynthetic process	12	0	0.08	1	1	1	1	-6.32193
1950	GO:0019433	triglyceride catabolic process	10	0	0.06	1	1	1	1	-5.90689
384	GO:0019438	aromatic compound biosynthetic process	1325	6	8.54	0.87911	1	1	1	-0.509033
385	GO:0019439	aromatic compound catabolic process	164	2	1.06	0.28527	1	1	1	0.916657
1951	GO:0019509	L-methionine salvage from methylthioaden...	5	0	0.03	1	1	1	1	-4.90689
138	GO:0019538	protein metabolic process	2053	6	13.23	0.99658	0.99684	1	1	-1.14054
1952	GO:0019563	glycerol catabolic process	5	0	0.03	1	1	1	1	-4.90689
1953	GO:0019614	catechol-containing compound catabolic p...	5	0	0.03	1	1	1	1	-4.90689
386	GO:0019637	organophosphate metabolic process	424	7	2.73	0.01782	1	1	1	1.35866
1954	GO:0019646	aerobic electron transport chain	7	0	0.05	1	1	1	1	-5.64386
1955	GO:0019674	NAD metabolic process	15	0	0.1	1	1	1	1	-6.64386
1956	GO:0019682	glyceraldehyde-3-phosphate metabolic pro...	7	0	0.05	1	1	1	1	-5.64386
387	GO:0019693	ribose phosphate metabolic process	229	4	1.48	0.05898	1	1	1	1.43476
1957	GO:0019720	Mo-molybdopterin cofactor metabolic proc...	5	0	0.03	1	1	1	1	-4.90689
74	GO:0019722	calcium-mediated signaling	31	1	0.2	0.18189	0.18189	1	1	2.32337
388	GO:0019725	cellular homeostasis	196	2	1.26	0.36142	1	1	1	0.667297
389	GO:0019730	antimicrobial humoral response	65	1	0.42	0.34422	1	1	1	1.25298
390	GO:0019731	antibacterial humoral response	31	1	0.2	0.18189	1	1	1	2.32337
391	GO:0019732	antifungal humoral response	10	1	0.06	0.06262	1	1	1	4.06034
392	GO:0019748	secondary metabolic process	66	4	0.43	0.00081	1	0.2499	1	3.21795
393	GO:0019751	polyol metabolic process	42	1	0.27	0.2383	1	1	1	1.89041
394	GO:0019752	carboxylic acid metabolic process	340	2	2.19	0.65092	1	1	1	-0.13021
395	GO:0019827	stem cell population maintenance	89	1	0.57	0.43937	1	1	1	0.812408
1958	GO:0019856	pyrimidine nucleobase biosynthetic proce...	10	0	0.06	1	1	1	1	-5.90689
1959	GO:0019896	axonal transport of mitochondrion	10	0	0.06	1	1	1	1	-5.90689
1960	GO:0019915	lipid storage	53	0	0.34	1	1	1	1	-8.40939
396	GO:0019932	second-messenger-mediated signaling	76	3	0.49	0.01268	1	1	1	2.61459
397	GO:0019933	cAMP-mediated signaling	32	1	0.21	0.18718	1	1	1	2.25298
37	GO:0019934	cGMP-mediated signaling	10	1	0.06	0.06262	0.06262	1	1	4.06034
398	GO:0019935	cyclic-nucleotide-mediated signaling	43	2	0.28	0.03102	1	1	1	2.83722
1961	GO:0019941	modification-dependent protein catabolic...	239	0	1.54	1	1	1	1	-10.5887
399	GO:0019953	sexual reproduction	776	3	5	0.8898	1	1	1	-0.736485
1962	GO:0019985	translesion synthesis	6	0	0.04	1	1	1	1	-5.32193
1963	GO:0019991	septate junction assembly	36	0	0.23	1	1	1	1	-7.84549
400	GO:0021551	central nervous system morphogenesis	15	1	0.1	0.09248	1	1	1	3.32337
38	GO:0021556	central nervous system formation	10	1	0.06	0.06262	0.06262	1	1	4.06034
1964	GO:0021675	nerve development	7	0	0.05	1	1	1	1	-5.64386
401	GO:0021700	developmental maturation	196	1	1.26	0.72307	1	1	1	-0.331982
1965	GO:0021782	glial cell development	29	0	0.19	1	1	1	1	-7.56986
1966	GO:0021953	central nervous system neuron differenti...	8	0	0.05	1	1	1	1	-5.64386
1967	GO:0021954	central nervous system neuron developmen...	6	0	0.04	1	1	1	1	-5.32193
402	GO:0022008	neurogenesis	792	2	5.1	0.97002	1	1	1	-1.34978
1968	GO:0022400	regulation of rhodopsin mediated signali...	15	0	0.1	1	1	1	1	-6.64386
1969	GO:0022402	cell cycle process	464	0	2.99	1	1	1	1	-11.5459
1970	GO:0022404	molting cycle process	32	0	0.21	1	1	1	1	-7.71425
1971	GO:0022406	membrane docking	43	0	0.28	1	1	1	1	-8.12928
1972	GO:0022407	regulation of cell-cell adhesion	26	0	0.17	1	1	1	1	-7.40939
1973	GO:0022408	negative regulation of cell-cell adhesio...	13	0	0.08	1	1	1	1	-6.32193
1974	GO:0022409	positive regulation of cell-cell adhesio...	9	0	0.06	1	1	1	1	-5.90689
403	GO:0022410	circadian sleep/wake cycle process	38	1	0.24	0.21824	1	1	1	2.06034
1975	GO:0022411	cellular component disassembly	133	0	0.86	1	1	1	1	-9.74819
404	GO:0022412	cellular process involved in reproductio...	667	2	4.3	0.93732	1	1	1	-1.10362
405	GO:0022414	reproductive process	871	3	5.61	0.9314	1	1	1	-0.902557
1976	GO:0022416	chaeta development	74	0	0.48	1	1	1	1	-8.90689
1977	GO:0022600	digestive system process	11	0	0.07	1	1	1	1	-6.12928
1978	GO:0022603	regulation of anatomical structure morph...	240	0	1.55	1	1	1	1	-10.5981
1979	GO:0022604	regulation of cell morphogenesis	132	0	0.85	1	1	1	1	-9.73132
406	GO:0022607	cellular component assembly	1081	3	6.96	0.97798	1	1	1	-1.21364
1980	GO:0022610	biological adhesion	176	0	1.13	1	1	1	1	-10.1421
1981	GO:0022611	dormancy process	7	0	0.05	1	1	1	1	-5.64386
407	GO:0022612	gland morphogenesis	74	1	0.48	0.38162	1	1	1	1.06034
1982	GO:0022613	ribonucleoprotein complex biogenesis	290	0	1.87	1	1	1	1	-10.8688
1983	GO:0022616	DNA strand elongation	20	0	0.13	1	1	1	1	-7.02237
1984	GO:0022618	ribonucleoprotein complex assembly	139	0	0.9	1	1	1	1	-9.81378
1985	GO:0022898	regulation of transmembrane transporter ...	23	0	0.15	1	1	1	1	-7.22882
408	GO:0022900	electron transport chain	102	1	0.66	0.48512	1	1	1	0.600904
1986	GO:0022904	respiratory electron transport chain	64	0	0.41	1	1	1	1	-8.67948
1987	GO:0023014	signal transduction by protein phosphory...	133	0	0.86	1	1	1	1	-9.74819
409	GO:0023051	regulation of signaling	761	2	4.9	0.96388	1	1	1	-1.29206
120	GO:0023052	signaling	1601	10	10.31	0.60119	0.93241	1	1	-0.0439001
410	GO:0023056	positive regulation of signaling	381	2	2.45	0.71238	1	1	1	-0.292061
1988	GO:0023057	negative regulation of signaling	310	0	2	1	1	1	1	-10.9658
1989	GO:0023058	adaptation of signaling pathway	7	0	0.05	1	1	1	1	-5.64386
411	GO:0023061	signal release	130	1	0.84	0.5716	1	1	1	0.252981
412	GO:0030001	metal ion transport	178	1	1.15	0.68795	1	1	1	-0.200192
413	GO:0030003	cellular cation homeostasis	99	1	0.64	0.4749	1	1	1	0.645298
1990	GO:0030004	cellular monovalent inorganic cation hom...	25	0	0.16	1	1	1	1	-7.32193
1991	GO:0030010	establishment of cell polarity	56	0	0.36	1	1	1	1	-8.49185
1992	GO:0030011	maintenance of cell polarity	19	0	0.12	1	1	1	1	-6.90689
1993	GO:0030029	actin filament-based process	282	0	1.82	1	1	1	1	-10.8297
414	GO:0030030	cell projection organization	610	3	3.93	0.76501	1	1	1	-0.389086
1994	GO:0030031	cell projection assembly	171	0	1.1	1	1	1	1	-10.1033
1995	GO:0030032	lamellipodium assembly	22	0	0.14	1	1	1	1	-7.12928
1996	GO:0030036	actin cytoskeleton organization	271	0	1.75	1	1	1	1	-10.7731
1997	GO:0030038	contractile actin filament bundle assemb...	10	0	0.06	1	1	1	1	-5.90689
1998	GO:0030041	actin filament polymerization	58	0	0.37	1	1	1	1	-8.53138
1999	GO:0030042	actin filament depolymerization	12	0	0.08	1	1	1	1	-6.32193
2000	GO:0030048	actin filament-based movement	33	0	0.21	1	1	1	1	-7.71425
2001	GO:0030050	vesicle transport along actin filament	8	0	0.05	1	1	1	1	-5.64386
2002	GO:0030071	regulation of mitotic metaphase/anaphase...	27	0	0.17	1	1	1	1	-7.40939
2003	GO:0030072	peptide hormone secretion	16	0	0.1	1	1	1	1	-6.64386
2004	GO:0030073	insulin secretion	8	0	0.05	1	1	1	1	-5.64386
2005	GO:0030097	hemopoiesis	77	0	0.5	1	1	1	1	-8.96578
2006	GO:0030100	regulation of endocytosis	59	0	0.38	1	1	1	1	-8.56986
2007	GO:0030104	water homeostasis	5	0	0.03	1	1	1	1	-4.90689
415	GO:0030111	regulation of Wnt signaling pathway	90	1	0.58	0.44302	1	1	1	0.787317
2008	GO:0030148	sphingolipid biosynthetic process	36	0	0.23	1	1	1	1	-7.84549
2009	GO:0030149	sphingolipid catabolic process	8	0	0.05	1	1	1	1	-5.64386
2010	GO:0030150	protein import into mitochondrial matrix	16	0	0.1	1	1	1	1	-6.64386
117	GO:0030154	cell differentiation	1380	3	8.89	0.99636	0.88483	1	1	-1.56674
2011	GO:0030155	regulation of cell adhesion	44	0	0.28	1	1	1	1	-8.12928
2012	GO:0030162	regulation of proteolysis	142	0	0.91	1	1	1	1	-9.82972
2013	GO:0030163	protein catabolic process	277	0	1.78	1	1	1	1	-10.7977
2014	GO:0030166	proteoglycan biosynthetic process	16	0	0.1	1	1	1	1	-6.64386
2015	GO:0030174	regulation of DNA-dependent DNA replicat...	6	0	0.04	1	1	1	1	-5.32193
416	GO:0030177	positive regulation of Wnt signaling pat...	49	1	0.32	0.2722	1	1	1	1.6453
2016	GO:0030178	negative regulation of Wnt signaling pat...	38	0	0.24	1	1	1	1	-7.90689
417	GO:0030182	neuron differentiation	681	2	4.39	0.94218	1	1	1	-1.1335
2017	GO:0030198	extracellular matrix organization	49	0	0.32	1	1	1	1	-8.32193
2018	GO:0030201	heparan sulfate proteoglycan metabolic p...	13	0	0.08	1	1	1	1	-6.32193
2019	GO:0030202	heparin metabolic process	5	0	0.03	1	1	1	1	-4.90689
418	GO:0030203	glycosaminoglycan metabolic process	15	1	0.1	0.09248	1	1	1	3.32337
2020	GO:0030237	female sex determination	10	0	0.06	1	1	1	1	-5.90689
2021	GO:0030239	myofibril assembly	57	0	0.37	1	1	1	1	-8.53138
419	GO:0030258	lipid modification	76	1	0.49	0.38965	1	1	1	1.03059
2022	GO:0030260	entry into host cell	22	0	0.14	1	1	1	1	-7.12928
2023	GO:0030261	chromosome condensation	46	0	0.3	1	1	1	1	-8.22882
2024	GO:0030262	apoptotic nuclear changes	5	0	0.03	1	1	1	1	-4.90689
2025	GO:0030277	maintenance of gastrointestinal epitheli...	5	0	0.03	1	1	1	1	-4.90689
2026	GO:0030301	cholesterol transport	6	0	0.04	1	1	1	1	-5.32193
2027	GO:0030307	positive regulation of cell growth	43	0	0.28	1	1	1	1	-8.12928
2028	GO:0030308	negative regulation of cell growth	17	0	0.11	1	1	1	1	-6.78136
2029	GO:0030317	flagellated sperm motility	23	0	0.15	1	1	1	1	-7.22882
2030	GO:0030322	stabilization of membrane potential	11	0	0.07	1	1	1	1	-6.12928
2031	GO:0030334	regulation of cell migration	72	0	0.46	1	1	1	1	-8.84549
2032	GO:0030335	positive regulation of cell migration	50	0	0.32	1	1	1	1	-8.32193
2033	GO:0030336	negative regulation of cell migration	8	0	0.05	1	1	1	1	-5.64386
2034	GO:0030381	chorion-containing eggshell pattern form...	7	0	0.05	1	1	1	1	-5.64386
2035	GO:0030382	sperm mitochondrion organization	8	0	0.05	1	1	1	1	-5.64386
2036	GO:0030422	production of siRNA involved in RNA inte...	10	0	0.06	1	1	1	1	-5.90689
420	GO:0030431	sleep	60	1	0.39	0.3225	1	1	1	1.3599
2037	GO:0030433	ubiquitin-dependent ERAD pathway	24	0	0.15	1	1	1	1	-7.22882
2038	GO:0030488	tRNA methylation	20	0	0.13	1	1	1	1	-7.02237
2039	GO:0030490	maturation of SSU-rRNA	39	0	0.25	1	1	1	1	-7.96578
2040	GO:0030497	fatty acid elongation	19	0	0.12	1	1	1	1	-6.90689
2041	GO:0030509	BMP signaling pathway	47	0	0.3	1	1	1	1	-8.22882
2042	GO:0030510	regulation of BMP signaling pathway	36	0	0.23	1	1	1	1	-7.84549
2043	GO:0030513	positive regulation of BMP signaling pat...	17	0	0.11	1	1	1	1	-6.78136
2044	GO:0030514	negative regulation of BMP signaling pat...	20	0	0.13	1	1	1	1	-7.02237
2045	GO:0030516	regulation of axon extension	23	0	0.15	1	1	1	1	-7.22882
2046	GO:0030518	intracellular steroid hormone receptor s...	11	0	0.07	1	1	1	1	-6.12928
2047	GO:0030522	intracellular receptor signaling pathway	36	0	0.23	1	1	1	1	-7.84549
2048	GO:0030534	adult behavior	130	0	0.84	1	1	1	1	-9.71425
2049	GO:0030536	larval feeding behavior	12	0	0.08	1	1	1	1	-6.32193
2050	GO:0030537	larval behavior	41	0	0.26	1	1	1	1	-8.02237
421	GO:0030539	male genitalia development	20	1	0.13	0.1214	1	1	1	2.94486
2051	GO:0030540	female genitalia development	7	0	0.05	1	1	1	1	-5.64386
2052	GO:0030575	nuclear body organization	6	0	0.04	1	1	1	1	-5.32193
2053	GO:0030576	Cajal body organization	5	0	0.03	1	1	1	1	-4.90689
2054	GO:0030588	pseudocleavage	8	0	0.05	1	1	1	1	-5.64386
2055	GO:0030589	pseudocleavage involved in syncytial bla...	8	0	0.05	1	1	1	1	-5.64386
2056	GO:0030641	regulation of cellular pH	21	0	0.14	1	1	1	1	-7.12928
422	GO:0030703	eggshell formation	81	1	0.52	0.40926	1	1	1	0.944858
2057	GO:0030705	cytoskeleton-dependent intracellular tra...	90	0	0.58	1	1	1	1	-9.17991
2058	GO:0030706	germarium-derived oocyte differentiation	28	0	0.18	1	1	1	1	-7.49185
423	GO:0030707	ovarian follicle cell development	247	1	1.59	0.80288	1	1	1	-0.667585
2059	GO:0030708	germarium-derived female germ-line cyst ...	9	0	0.06	1	1	1	1	-5.90689
2060	GO:0030709	border follicle cell delamination	5	0	0.03	1	1	1	1	-4.90689
2061	GO:0030713	ovarian follicle cell stalk formation	8	0	0.05	1	1	1	1	-5.64386
2062	GO:0030716	oocyte fate determination	32	0	0.21	1	1	1	1	-7.71425
2063	GO:0030717	oocyte karyosome formation	25	0	0.16	1	1	1	1	-7.32193
2064	GO:0030718	germ-line stem cell population maintenan...	68	0	0.44	1	1	1	1	-8.78136
2065	GO:0030720	oocyte localization involved in germariu...	11	0	0.07	1	1	1	1	-6.12928
2066	GO:0030723	ovarian fusome organization	9	0	0.06	1	1	1	1	-5.90689
2067	GO:0030725	germline ring canal formation	13	0	0.08	1	1	1	1	-6.32193
2068	GO:0030727	germarium-derived female germ-line cyst ...	19	0	0.12	1	1	1	1	-6.90689
2069	GO:0030728	ovulation	6	0	0.04	1	1	1	1	-5.32193
2070	GO:0030730	sequestering of triglyceride	12	0	0.08	1	1	1	1	-6.32193
2071	GO:0030808	regulation of nucleotide biosynthetic pr...	7	0	0.05	1	1	1	1	-5.64386
2072	GO:0030810	positive regulation of nucleotide biosyn...	5	0	0.03	1	1	1	1	-4.90689
2073	GO:0030832	regulation of actin filament length	58	0	0.37	1	1	1	1	-8.53138
2074	GO:0030833	regulation of actin filament polymerizat...	54	0	0.35	1	1	1	1	-8.45121
2075	GO:0030834	regulation of actin filament depolymeriz...	9	0	0.06	1	1	1	1	-5.90689
2076	GO:0030835	negative regulation of actin filament de...	8	0	0.05	1	1	1	1	-5.64386
2077	GO:0030837	negative regulation of actin filament po...	15	0	0.1	1	1	1	1	-6.64386
2078	GO:0030838	positive regulation of actin filament po...	30	0	0.19	1	1	1	1	-7.56986
424	GO:0030855	epithelial cell differentiation	321	1	2.07	0.88016	1	1	1	-1.04819
2079	GO:0030856	regulation of epithelial cell differenti...	42	0	0.27	1	1	1	1	-8.07682
2080	GO:0030858	positive regulation of epithelial cell d...	40	0	0.26	1	1	1	1	-8.02237
2081	GO:0030859	polarized epithelial cell differentiatio...	12	0	0.08	1	1	1	1	-6.32193
2082	GO:0030865	cortical cytoskeleton organization	57	0	0.37	1	1	1	1	-8.53138
2083	GO:0030866	cortical actin cytoskeleton organization	49	0	0.32	1	1	1	1	-8.32193
2084	GO:0030947	regulation of vascular endothelial growt...	6	0	0.04	1	1	1	1	-5.32193
2085	GO:0030948	negative regulation of vascular endothel...	6	0	0.04	1	1	1	1	-5.32193
2086	GO:0030950	establishment or maintenance of actin cy...	6	0	0.04	1	1	1	1	-5.32193
2087	GO:0030951	establishment or maintenance of microtub...	37	0	0.24	1	1	1	1	-7.90689
2088	GO:0030952	establishment or maintenance of cytoskel...	45	0	0.29	1	1	1	1	-8.17991
2089	GO:0030968	endoplasmic reticulum unfolded protein r...	19	0	0.12	1	1	1	1	-6.90689
2090	GO:0031000	response to caffeine	9	0	0.06	1	1	1	1	-5.90689
2091	GO:0031023	microtubule organizing center organizati...	71	0	0.46	1	1	1	1	-8.84549
2092	GO:0031032	actomyosin structure organization	101	0	0.65	1	1	1	1	-9.3443
2093	GO:0031033	myosin filament organization	13	0	0.08	1	1	1	1	-6.32193
2094	GO:0031034	myosin filament assembly	9	0	0.06	1	1	1	1	-5.90689
2095	GO:0031038	myosin II filament organization	7	0	0.05	1	1	1	1	-5.64386
2096	GO:0031047	gene silencing by RNA	66	0	0.43	1	1	1	1	-8.74819
2097	GO:0031050	dsRNA processing	17	0	0.11	1	1	1	1	-6.78136
2098	GO:0031053	primary miRNA processing	7	0	0.05	1	1	1	1	-5.64386
2099	GO:0031054	pre-miRNA processing	5	0	0.03	1	1	1	1	-4.90689
2100	GO:0031055	chromatin remodeling at centromere	6	0	0.04	1	1	1	1	-5.32193
2101	GO:0031056	regulation of histone modification	36	0	0.23	1	1	1	1	-7.84549
2102	GO:0031057	negative regulation of histone modificat...	11	0	0.07	1	1	1	1	-6.12928
2103	GO:0031058	positive regulation of histone modificat...	14	0	0.09	1	1	1	1	-6.49185
2104	GO:0031060	regulation of histone methylation	19	0	0.12	1	1	1	1	-6.90689
2105	GO:0031061	negative regulation of histone methylati...	6	0	0.04	1	1	1	1	-5.32193
2106	GO:0031062	positive regulation of histone methylati...	8	0	0.05	1	1	1	1	-5.64386
2107	GO:0031098	stress-activated protein kinase signalin...	80	0	0.52	1	1	1	1	-9.02237
2108	GO:0031099	regeneration	26	0	0.17	1	1	1	1	-7.40939
2109	GO:0031102	neuron projection regeneration	15	0	0.1	1	1	1	1	-6.64386
2110	GO:0031103	axon regeneration	15	0	0.1	1	1	1	1	-6.64386
2111	GO:0031109	microtubule polymerization or depolymeri...	42	0	0.27	1	1	1	1	-8.07682
2112	GO:0031110	regulation of microtubule polymerization...	22	0	0.14	1	1	1	1	-7.12928
2113	GO:0031111	negative regulation of microtubule polym...	11	0	0.07	1	1	1	1	-6.12928
2114	GO:0031112	positive regulation of microtubule polym...	6	0	0.04	1	1	1	1	-5.32193
2115	GO:0031113	regulation of microtubule polymerization	6	0	0.04	1	1	1	1	-5.32193
2116	GO:0031114	regulation of microtubule depolymerizati...	14	0	0.09	1	1	1	1	-6.49185
2117	GO:0031118	rRNA pseudouridine synthesis	6	0	0.04	1	1	1	1	-5.32193
2118	GO:0031122	cytoplasmic microtubule organization	22	0	0.14	1	1	1	1	-7.12928
2119	GO:0031123	RNA 3'-end processing	71	0	0.46	1	1	1	1	-8.84549
2120	GO:0031124	mRNA 3'-end processing	36	0	0.23	1	1	1	1	-7.84549
2121	GO:0031125	rRNA 3'-end processing	7	0	0.05	1	1	1	1	-5.64386
2122	GO:0031126	snoRNA 3'-end processing	9	0	0.06	1	1	1	1	-5.90689
2123	GO:0031145	anaphase-promoting complex-dependent cat...	15	0	0.1	1	1	1	1	-6.64386
2124	GO:0031146	SCF-dependent proteasomal ubiquitin-depe...	36	0	0.23	1	1	1	1	-7.84549
2125	GO:0031163	metallo-sulfur cluster assembly	18	0	0.12	1	1	1	1	-6.90689
2126	GO:0031167	rRNA methylation	15	0	0.1	1	1	1	1	-6.64386
425	GO:0031175	neuron projection development	422	2	2.72	0.76477	1	1	1	-0.442885
2127	GO:0031279	regulation of cyclase activity	5	0	0.03	1	1	1	1	-4.90689
2128	GO:0031290	retinal ganglion cell axon guidance	10	0	0.06	1	1	1	1	-5.90689
2129	GO:0031293	membrane protein intracellular domain pr...	5	0	0.03	1	1	1	1	-4.90689
2130	GO:0031297	replication fork processing	8	0	0.05	1	1	1	1	-5.64386
426	GO:0031323	regulation of cellular metabolic process	1780	3	11.47	0.99976	1	1	1	-1.93435
2131	GO:0031324	negative regulation of cellular metaboli...	676	0	4.35	1	1	1	1	-12.0868
427	GO:0031325	positive regulation of cellular metaboli...	878	3	5.66	0.93382	1	1	1	-0.915359
428	GO:0031326	regulation of cellular biosynthetic proc...	1201	3	7.74	0.98905	1	1	1	-1.36689
2132	GO:0031327	negative regulation of cellular biosynth...	460	0	2.96	1	1	1	1	-11.5314
429	GO:0031328	positive regulation of cellular biosynth...	584	3	3.76	0.73787	1	1	1	-0.325289
2133	GO:0031329	regulation of cellular catabolic process	191	0	1.23	1	1	1	1	-10.2644
2134	GO:0031330	negative regulation of cellular cataboli...	42	0	0.27	1	1	1	1	-8.07682
2135	GO:0031331	positive regulation of cellular cataboli...	102	0	0.66	1	1	1	1	-9.36632
2136	GO:0031333	negative regulation of protein complex a...	20	0	0.13	1	1	1	1	-7.02237
84	GO:0031334	positive regulation of protein complex a...	56	1	0.36	0.30461	0.30461	1	1	1.47537
2137	GO:0031338	regulation of vesicle fusion	15	0	0.1	1	1	1	1	-6.64386
2138	GO:0031340	positive regulation of vesicle fusion	5	0	0.03	1	1	1	1	-4.90689
2139	GO:0031344	regulation of cell projection organizati...	140	0	0.9	1	1	1	1	-9.81378
2140	GO:0031345	negative regulation of cell projection o...	17	0	0.11	1	1	1	1	-6.78136
2141	GO:0031346	positive regulation of cell projection o...	73	0	0.47	1	1	1	1	-8.87652
430	GO:0031347	regulation of defense response	114	1	0.73	0.52409	1	1	1	0.455474
2142	GO:0031348	negative regulation of defense response	37	0	0.24	1	1	1	1	-7.90689
431	GO:0031349	positive regulation of defense response	63	1	0.41	0.33562	1	1	1	1.28775
2143	GO:0031365	N-terminal protein amino acid modificati...	13	0	0.08	1	1	1	1	-6.32193
2144	GO:0031396	regulation of protein ubiquitination	37	0	0.24	1	1	1	1	-7.90689
2145	GO:0031397	negative regulation of protein ubiquitin...	10	0	0.06	1	1	1	1	-5.90689
2146	GO:0031398	positive regulation of protein ubiquitin...	18	0	0.12	1	1	1	1	-6.90689
2147	GO:0031399	regulation of protein modification proce...	355	0	2.29	1	1	1	1	-11.1611
2148	GO:0031400	negative regulation of protein modificat...	123	0	0.79	1	1	1	1	-9.62571
2149	GO:0031401	positive regulation of protein modificat...	179	0	1.15	1	1	1	1	-10.1674
2150	GO:0031440	regulation of mRNA 3'-end processing	11	0	0.07	1	1	1	1	-6.12928
2151	GO:0031445	regulation of heterochromatin assembly	9	0	0.06	1	1	1	1	-5.90689
2152	GO:0031453	positive regulation of heterochromatin a...	6	0	0.04	1	1	1	1	-5.32193
2153	GO:0031497	chromatin assembly	48	0	0.31	1	1	1	1	-8.27612
2154	GO:0031503	protein-containing complex localization	79	0	0.51	1	1	1	1	-8.99435
2155	GO:0031507	heterochromatin assembly	14	0	0.09	1	1	1	1	-6.49185
2156	GO:0031532	actin cytoskeleton reorganization	29	0	0.19	1	1	1	1	-7.56986
2157	GO:0031570	DNA integrity checkpoint	39	0	0.25	1	1	1	1	-7.96578
2158	GO:0031572	G2 DNA damage checkpoint	10	0	0.06	1	1	1	1	-5.90689
2159	GO:0031573	intra-S DNA damage checkpoint	8	0	0.05	1	1	1	1	-5.64386
2160	GO:0031577	spindle checkpoint	14	0	0.09	1	1	1	1	-6.49185
2161	GO:0031589	cell-substrate adhesion	26	0	0.17	1	1	1	1	-7.40939
2162	GO:0031623	receptor internalization	10	0	0.06	1	1	1	1	-5.90689
2163	GO:0031629	synaptic vesicle fusion to presynaptic a...	9	0	0.06	1	1	1	1	-5.90689
2164	GO:0031644	regulation of neurological system proces...	19	0	0.12	1	1	1	1	-6.90689
2165	GO:0031646	positive regulation of neurological syst...	5	0	0.03	1	1	1	1	-4.90689
2166	GO:0031647	regulation of protein stability	57	0	0.37	1	1	1	1	-8.53138
2167	GO:0031667	response to nutrient levels	136	0	0.88	1	1	1	1	-9.78136
2168	GO:0031668	cellular response to extracellular stimu...	81	0	0.52	1	1	1	1	-9.02237
2169	GO:0031669	cellular response to nutrient levels	80	0	0.52	1	1	1	1	-9.02237
2170	GO:0031887	lipid droplet transport along microtubul...	5	0	0.03	1	1	1	1	-4.90689
2171	GO:0031929	TOR signaling	58	0	0.37	1	1	1	1	-8.53138
2172	GO:0031935	regulation of chromatin silencing	33	0	0.21	1	1	1	1	-7.71425
2173	GO:0031936	negative regulation of chromatin silenci...	9	0	0.06	1	1	1	1	-5.90689
2174	GO:0031937	positive regulation of chromatin silenci...	10	0	0.06	1	1	1	1	-5.90689
2175	GO:0031990	mRNA export from nucleus in response to ...	5	0	0.03	1	1	1	1	-4.90689
2176	GO:0032006	regulation of TOR signaling	48	0	0.31	1	1	1	1	-8.27612
2177	GO:0032007	negative regulation of TOR signaling	16	0	0.1	1	1	1	1	-6.64386
2178	GO:0032008	positive regulation of TOR signaling	31	0	0.2	1	1	1	1	-7.64386
2179	GO:0032011	ARF protein signal transduction	8	0	0.05	1	1	1	1	-5.64386
2180	GO:0032012	regulation of ARF protein signal transdu...	7	0	0.05	1	1	1	1	-5.64386
2181	GO:0032024	positive regulation of insulin secretion	5	0	0.03	1	1	1	1	-4.90689
2182	GO:0032042	mitochondrial DNA metabolic process	7	0	0.05	1	1	1	1	-5.64386
2183	GO:0032053	ciliary basal body organization	5	0	0.03	1	1	1	1	-4.90689
2184	GO:0032069	regulation of nuclease activity	5	0	0.03	1	1	1	1	-4.90689
432	GO:0032101	regulation of response to external stimu...	137	1	0.88	0.59089	1	1	1	0.185867
2185	GO:0032102	negative regulation of response to exter...	31	0	0.2	1	1	1	1	-7.64386
433	GO:0032103	positive regulation of response to exter...	70	1	0.45	0.36527	1	1	1	1.15345
2186	GO:0032147	activation of protein kinase activity	55	0	0.35	1	1	1	1	-8.45121
2187	GO:0032196	transposition	23	0	0.15	1	1	1	1	-7.22882
2188	GO:0032200	telomere organization	25	0	0.16	1	1	1	1	-7.32193
2189	GO:0032204	regulation of telomere maintenance	5	0	0.03	1	1	1	1	-4.90689
2190	GO:0032222	regulation of synaptic transmission, cho...	8	0	0.05	1	1	1	1	-5.64386
2191	GO:0032231	regulation of actin filament bundle asse...	12	0	0.08	1	1	1	1	-6.32193
2192	GO:0032233	positive regulation of actin filament bu...	7	0	0.05	1	1	1	1	-5.64386
2193	GO:0032239	regulation of nucleobase-containing comp...	8	0	0.05	1	1	1	1	-5.64386
2194	GO:0032241	positive regulation of nucleobase-contai...	5	0	0.03	1	1	1	1	-4.90689
2195	GO:0032259	methylation	144	0	0.93	1	1	1	1	-9.86109
2196	GO:0032268	regulation of cellular protein metabolic...	592	0	3.81	1	1	1	1	-11.8956
2197	GO:0032269	negative regulation of cellular protein ...	216	0	1.39	1	1	1	1	-10.4409
2198	GO:0032270	positive regulation of cellular protein ...	293	0	1.89	1	1	1	1	-10.8842
2199	GO:0032271	regulation of protein polymerization	61	0	0.39	1	1	1	1	-8.60733
2200	GO:0032272	negative regulation of protein polymeriz...	17	0	0.11	1	1	1	1	-6.78136
2201	GO:0032273	positive regulation of protein polymeriz...	35	0	0.23	1	1	1	1	-7.84549
2202	GO:0032309	icosanoid secretion	8	0	0.05	1	1	1	1	-5.64386
2203	GO:0032350	regulation of hormone metabolic process	11	0	0.07	1	1	1	1	-6.12928
2204	GO:0032351	negative regulation of hormone metabolic...	6	0	0.04	1	1	1	1	-5.32193
2205	GO:0032365	intracellular lipid transport	7	0	0.05	1	1	1	1	-5.64386
2206	GO:0032366	intracellular sterol transport	6	0	0.04	1	1	1	1	-5.32193
2207	GO:0032367	intracellular cholesterol transport	5	0	0.03	1	1	1	1	-4.90689
2208	GO:0032368	regulation of lipid transport	6	0	0.04	1	1	1	1	-5.32193
2209	GO:0032386	regulation of intracellular transport	71	0	0.46	1	1	1	1	-8.84549
2210	GO:0032387	negative regulation of intracellular tra...	13	0	0.08	1	1	1	1	-6.32193
2211	GO:0032388	positive regulation of intracellular tra...	28	0	0.18	1	1	1	1	-7.49185
2212	GO:0032392	DNA geometric change	51	0	0.33	1	1	1	1	-8.36632
2213	GO:0032409	regulation of transporter activity	23	0	0.15	1	1	1	1	-7.22882
2214	GO:0032410	negative regulation of transporter activ...	7	0	0.05	1	1	1	1	-5.64386
2215	GO:0032411	positive regulation of transporter activ...	14	0	0.09	1	1	1	1	-6.49185
2216	GO:0032412	regulation of ion transmembrane transpor...	23	0	0.15	1	1	1	1	-7.22882
2217	GO:0032413	negative regulation of ion transmembrane...	7	0	0.05	1	1	1	1	-5.64386
2218	GO:0032414	positive regulation of ion transmembrane...	14	0	0.09	1	1	1	1	-6.49185
2219	GO:0032418	lysosome localization	11	0	0.07	1	1	1	1	-6.12928
2220	GO:0032434	regulation of proteasomal ubiquitin-depe...	39	0	0.25	1	1	1	1	-7.96578
2221	GO:0032435	negative regulation of proteasomal ubiqu...	5	0	0.03	1	1	1	1	-4.90689
2222	GO:0032436	positive regulation of proteasomal ubiqu...	32	0	0.21	1	1	1	1	-7.71425
2223	GO:0032446	protein modification by small protein co...	256	0	1.65	1	1	1	1	-10.6883
2224	GO:0032456	endocytic recycling	32	0	0.21	1	1	1	1	-7.71425
2225	GO:0032465	regulation of cytokinesis	21	0	0.14	1	1	1	1	-7.12928
2226	GO:0032482	Rab protein signal transduction	39	0	0.25	1	1	1	1	-7.96578
2227	GO:0032483	regulation of Rab protein signal transdu...	11	0	0.07	1	1	1	1	-6.12928
2228	GO:0032496	response to lipopolysaccharide	9	0	0.06	1	1	1	1	-5.90689
434	GO:0032501	multicellular organismal process	2674	13	17.23	0.92695	1	1	1	-0.4063
435	GO:0032502	developmental process	2242	7	14.44	0.99634	1	1	1	-1.04444
436	GO:0032504	multicellular organism reproduction	816	4	5.26	0.7868	1	1	1	-0.394702
2229	GO:0032506	cytokinetic process	35	0	0.23	1	1	1	1	-7.84549
2230	GO:0032507	maintenance of protein location in cell	34	0	0.22	1	1	1	1	-7.78136
2231	GO:0032508	DNA duplex unwinding	50	0	0.32	1	1	1	1	-8.32193
2232	GO:0032509	endosome transport via multivesicular bo...	25	0	0.16	1	1	1	1	-7.32193
2233	GO:0032511	late endosome to vacuole transport via m...	7	0	0.05	1	1	1	1	-5.64386
2234	GO:0032515	negative regulation of phosphoprotein ph...	20	0	0.13	1	1	1	1	-7.02237
2235	GO:0032527	protein exit from endoplasmic reticulum	6	0	0.04	1	1	1	1	-5.32193
2236	GO:0032528	microvillus organization	6	0	0.04	1	1	1	1	-5.32193
2237	GO:0032535	regulation of cellular component size	162	0	1.04	1	1	1	1	-10.0224
2238	GO:0032543	mitochondrial translation	105	0	0.68	1	1	1	1	-9.40939
437	GO:0032774	RNA biosynthetic process	1078	2	6.94	0.99511	1	1	1	-1.79421
2239	GO:0032781	positive regulation of ATPase activity	24	0	0.15	1	1	1	1	-7.22882
2240	GO:0032784	regulation of DNA-templated transcriptio...	29	0	0.19	1	1	1	1	-7.56986
2241	GO:0032785	negative regulation of DNA-templated tra...	7	0	0.05	1	1	1	1	-5.64386
2242	GO:0032786	positive regulation of DNA-templated tra...	22	0	0.14	1	1	1	1	-7.12928
438	GO:0032787	monocarboxylic acid metabolic process	151	1	0.97	0.62696	1	1	1	0.0453853
2243	GO:0032790	ribosome disassembly	5	0	0.03	1	1	1	1	-4.90689
2244	GO:0032868	response to insulin	75	0	0.48	1	1	1	1	-8.90689
2245	GO:0032869	cellular response to insulin stimulus	73	0	0.47	1	1	1	1	-8.87652
439	GO:0032870	cellular response to hormone stimulus	126	1	0.81	0.56018	1	1	1	0.305448
2246	GO:0032872	regulation of stress-activated MAPK casc...	60	0	0.39	1	1	1	1	-8.60733
2247	GO:0032873	negative regulation of stress-activated ...	22	0	0.14	1	1	1	1	-7.12928
2248	GO:0032874	positive regulation of stress-activated ...	32	0	0.21	1	1	1	1	-7.71425
2249	GO:0032875	regulation of DNA endoreduplication	8	0	0.05	1	1	1	1	-5.64386
440	GO:0032879	regulation of localization	470	1	3.03	0.95671	1	1	1	-1.59788
2250	GO:0032880	regulation of protein localization	105	0	0.68	1	1	1	1	-9.40939
2251	GO:0032881	regulation of polysaccharide metabolic p...	7	0	0.05	1	1	1	1	-5.64386
2252	GO:0032886	regulation of microtubule-based process	60	0	0.39	1	1	1	1	-8.60733
2253	GO:0032922	circadian regulation of gene expression	7	0	0.05	1	1	1	1	-5.64386
2254	GO:0032924	activin receptor signaling pathway	11	0	0.07	1	1	1	1	-6.12928
2255	GO:0032933	SREBP signaling pathway	7	0	0.05	1	1	1	1	-5.64386
441	GO:0032940	secretion by cell	217	1	1.4	0.75917	1	1	1	-0.483985
2256	GO:0032954	regulation of cytokinetic process	5	0	0.03	1	1	1	1	-4.90689
2257	GO:0032956	regulation of actin cytoskeleton organiz...	96	0	0.62	1	1	1	1	-9.27612
2258	GO:0032957	inositol trisphosphate metabolic process	5	0	0.03	1	1	1	1	-4.90689
2259	GO:0032958	inositol phosphate biosynthetic process	10	0	0.06	1	1	1	1	-5.90689
2260	GO:0032968	positive regulation of transcription elo...	17	0	0.11	1	1	1	1	-6.78136
2261	GO:0032970	regulation of actin filament-based proce...	98	0	0.63	1	1	1	1	-9.29921
2262	GO:0032981	mitochondrial respiratory chain complex ...	12	0	0.08	1	1	1	1	-6.32193
2263	GO:0032984	protein-containing complex disassembly	85	0	0.55	1	1	1	1	-9.10329
2264	GO:0032988	ribonucleoprotein complex disassembly	8	0	0.05	1	1	1	1	-5.64386
442	GO:0032989	cellular component morphogenesis	605	2	3.9	0.91091	1	1	1	-0.962753
443	GO:0032990	cell part morphogenesis	403	2	2.6	0.74157	1	1	1	-0.37779
2265	GO:0033013	tetrapyrrole metabolic process	14	0	0.09	1	1	1	1	-6.49185
2266	GO:0033014	tetrapyrrole biosynthetic process	12	0	0.08	1	1	1	1	-6.32193
444	GO:0033036	macromolecule localization	869	2	5.6	0.9813	1	1	1	-1.48471
2267	GO:0033043	regulation of organelle organization	356	0	2.29	1	1	1	1	-11.1611
2268	GO:0033044	regulation of chromosome organization	127	0	0.82	1	1	1	1	-9.67948
2269	GO:0033045	regulation of sister chromatid segregati...	38	0	0.24	1	1	1	1	-7.90689
2270	GO:0033046	negative regulation of sister chromatid ...	17	0	0.11	1	1	1	1	-6.78136
2271	GO:0033047	regulation of mitotic sister chromatid s...	34	0	0.22	1	1	1	1	-7.78136
2272	GO:0033048	negative regulation of mitotic sister ch...	14	0	0.09	1	1	1	1	-6.49185
2273	GO:0033059	cellular pigmentation	13	0	0.08	1	1	1	1	-6.32193
445	GO:0033060	ocellus pigmentation	18	1	0.12	0.10994	1	1	1	3.06034
2274	GO:0033108	mitochondrial respiratory chain complex ...	35	0	0.23	1	1	1	1	-7.84549
2275	GO:0033119	negative regulation of RNA splicing	7	0	0.05	1	1	1	1	-5.64386
2276	GO:0033120	positive regulation of RNA splicing	6	0	0.04	1	1	1	1	-5.32193
2277	GO:0033157	regulation of intracellular protein tran...	29	0	0.19	1	1	1	1	-7.56986
2278	GO:0033173	calcineurin-NFAT signaling cascade	5	0	0.03	1	1	1	1	-4.90689
2279	GO:0033206	meiotic cytokinesis	38	0	0.24	1	1	1	1	-7.90689
2280	GO:0033227	dsRNA transport	26	0	0.17	1	1	1	1	-7.40939
2281	GO:0033238	regulation of cellular amine metabolic p...	6	0	0.04	1	1	1	1	-5.32193
2282	GO:0033260	nuclear DNA replication	21	0	0.14	1	1	1	1	-7.12928
2283	GO:0033301	cell cycle comprising mitosis without cy...	24	0	0.15	1	1	1	1	-7.22882
2284	GO:0033314	mitotic DNA replication checkpoint	10	0	0.06	1	1	1	1	-5.90689
2285	GO:0033353	S-adenosylmethionine cycle	7	0	0.05	1	1	1	1	-5.64386
2286	GO:0033363	secretory granule organization	8	0	0.05	1	1	1	1	-5.64386
2287	GO:0033365	protein localization to organelle	206	0	1.33	1	1	1	1	-10.3772
2288	GO:0033499	galactose catabolic process via UDP-gala...	6	0	0.04	1	1	1	1	-5.32193
2289	GO:0033500	carbohydrate homeostasis	50	0	0.32	1	1	1	1	-8.32193
2290	GO:0033522	histone H2A ubiquitination	6	0	0.04	1	1	1	1	-5.32193
125	GO:0033554	cellular response to stress	556	2	3.58	0.88326	0.95572	1	1	-0.839238
2291	GO:0033559	unsaturated fatty acid metabolic process	9	0	0.06	1	1	1	1	-5.90689
2292	GO:0033567	DNA replication, Okazaki fragment proces...	5	0	0.03	1	1	1	1	-4.90689
2293	GO:0033617	mitochondrial respiratory chain complex ...	13	0	0.08	1	1	1	1	-6.32193
2294	GO:0033619	membrane protein proteolysis	14	0	0.09	1	1	1	1	-6.49185
2295	GO:0033627	cell adhesion mediated by integrin	20	0	0.13	1	1	1	1	-7.02237
2296	GO:0033673	negative regulation of kinase activity	46	0	0.3	1	1	1	1	-8.22882
2297	GO:0033674	positive regulation of kinase activity	103	0	0.66	1	1	1	1	-9.36632
2298	GO:0033683	nucleotide-excision repair, DNA incision	6	0	0.04	1	1	1	1	-5.32193
2299	GO:0033692	cellular polysaccharide biosynthetic pro...	15	0	0.1	1	1	1	1	-6.64386
2300	GO:0033750	ribosome localization	11	0	0.07	1	1	1	1	-6.12928
446	GO:0033865	nucleoside bisphosphate metabolic proces...	47	2	0.3	0.03654	1	1	1	2.73769
2301	GO:0033866	nucleoside bisphosphate biosynthetic pro...	21	0	0.14	1	1	1	1	-7.12928
447	GO:0033875	ribonucleoside bisphosphate metabolic pr...	47	2	0.3	0.03654	1	1	1	2.73769
2302	GO:0033962	cytoplasmic mRNA processing body assembl...	15	0	0.1	1	1	1	1	-6.64386
448	GO:0033993	response to lipid	67	2	0.43	0.06896	1	1	1	2.21831
2303	GO:0034030	ribonucleoside bisphosphate biosynthetic...	21	0	0.14	1	1	1	1	-7.12928
449	GO:0034032	purine nucleoside bisphosphate metabolic...	47	2	0.3	0.03654	1	1	1	2.73769
2304	GO:0034033	purine nucleoside bisphosphate biosynthe...	21	0	0.14	1	1	1	1	-7.12928
2305	GO:0034058	endosomal vesicle fusion	12	0	0.08	1	1	1	1	-6.32193
2306	GO:0034063	stress granule assembly	7	0	0.05	1	1	1	1	-5.64386
2307	GO:0034067	protein localization to Golgi apparatus	8	0	0.05	1	1	1	1	-5.64386
2308	GO:0034085	establishment of sister chromatid cohesi...	5	0	0.03	1	1	1	1	-4.90689
2309	GO:0034097	response to cytokine	14	0	0.09	1	1	1	1	-6.49185
2310	GO:0034198	cellular response to amino acid starvati...	14	0	0.09	1	1	1	1	-6.49185
2311	GO:0034204	lipid translocation	8	0	0.05	1	1	1	1	-5.64386
450	GO:0034219	carbohydrate transmembrane transport	15	1	0.1	0.09248	1	1	1	3.32337
451	GO:0034220	ion transmembrane transport	284	1	1.83	0.8462	1	1	1	-0.870402
2312	GO:0034227	tRNA thio-modification	6	0	0.04	1	1	1	1	-5.32193
2313	GO:0034243	regulation of transcription elongation f...	23	0	0.15	1	1	1	1	-7.22882
2314	GO:0034244	negative regulation of transcription elo...	5	0	0.03	1	1	1	1	-4.90689
452	GO:0034248	regulation of cellular amide metabolic p...	167	1	1.08	0.66438	1	1	1	-0.109589
2315	GO:0034249	negative regulation of cellular amide me...	51	0	0.33	1	1	1	1	-8.36632
453	GO:0034250	positive regulation of cellular amide me...	62	1	0.4	0.33127	1	1	1	1.32337
2316	GO:0034260	negative regulation of GTPase activity	11	0	0.07	1	1	1	1	-6.12928
2317	GO:0034284	response to monosaccharide	12	0	0.08	1	1	1	1	-6.32193
2318	GO:0034285	response to disaccharide	16	0	0.1	1	1	1	1	-6.64386
454	GO:0034308	primary alcohol metabolic process	16	1	0.1	0.09833	1	1	1	3.32337
2319	GO:0034311	diol metabolic process	6	0	0.04	1	1	1	1	-5.32193
2320	GO:0034312	diol biosynthetic process	6	0	0.04	1	1	1	1	-5.32193
2321	GO:0034314	Arp2/3 complex-mediated actin nucleation	15	0	0.1	1	1	1	1	-6.64386
2322	GO:0034315	regulation of Arp2/3 complex-mediated ac...	6	0	0.04	1	1	1	1	-5.32193
2323	GO:0034329	cell junction assembly	61	0	0.39	1	1	1	1	-8.60733
2324	GO:0034330	cell junction organization	79	0	0.51	1	1	1	1	-8.99435
2325	GO:0034331	cell junction maintenance	9	0	0.06	1	1	1	1	-5.90689
2326	GO:0034332	adherens junction organization	34	0	0.22	1	1	1	1	-7.78136
2327	GO:0034333	adherens junction assembly	19	0	0.12	1	1	1	1	-6.90689
2328	GO:0034334	adherens junction maintenance	7	0	0.05	1	1	1	1	-5.64386
2329	GO:0034367	protein-containing complex remodeling	8	0	0.05	1	1	1	1	-5.64386
2330	GO:0034389	lipid droplet organization	13	0	0.08	1	1	1	1	-6.32193
2331	GO:0034394	protein localization to cell surface	7	0	0.05	1	1	1	1	-5.64386
2332	GO:0034401	chromatin organization involved in regul...	22	0	0.14	1	1	1	1	-7.12928
455	GO:0034404	nucleobase-containing small molecule bio...	51	1	0.33	0.28161	1	1	1	1.6009
2333	GO:0034427	nuclear-transcribed mRNA catabolic proce...	7	0	0.05	1	1	1	1	-5.64386
2334	GO:0034440	lipid oxidation	27	0	0.17	1	1	1	1	-7.40939
2335	GO:0034446	substrate adhesion-dependent cell spread...	10	0	0.06	1	1	1	1	-5.90689
2336	GO:0034453	microtubule anchoring	14	0	0.09	1	1	1	1	-6.49185
2337	GO:0034470	ncRNA processing	241	0	1.55	1	1	1	1	-10.5981
2338	GO:0034471	ncRNA 5'-end processing	10	0	0.06	1	1	1	1	-5.90689
2339	GO:0034472	snRNA 3'-end processing	20	0	0.13	1	1	1	1	-7.02237
2340	GO:0034475	U4 snRNA 3'-end processing	6	0	0.04	1	1	1	1	-5.32193
2341	GO:0034497	protein localization to phagophore assem...	5	0	0.03	1	1	1	1	-4.90689
2342	GO:0034501	protein localization to kinetochore	6	0	0.04	1	1	1	1	-5.32193
2343	GO:0034502	protein localization to chromosome	14	0	0.09	1	1	1	1	-6.49185
2344	GO:0034504	protein localization to nucleus	55	0	0.35	1	1	1	1	-8.45121
2345	GO:0034508	centromere complex assembly	7	0	0.05	1	1	1	1	-5.64386
2346	GO:0034551	mitochondrial respiratory chain complex ...	5	0	0.03	1	1	1	1	-4.90689
2347	GO:0034587	piRNA metabolic process	10	0	0.06	1	1	1	1	-5.90689
2348	GO:0034599	cellular response to oxidative stress	32	0	0.21	1	1	1	1	-7.71425
2349	GO:0034605	cellular response to heat	21	0	0.14	1	1	1	1	-7.12928
2350	GO:0034613	cellular protein localization	515	0	3.32	1	1	1	1	-11.697
2351	GO:0034614	cellular response to reactive oxygen spe...	12	0	0.08	1	1	1	1	-6.32193
2352	GO:0034620	cellular response to unfolded protein	24	0	0.15	1	1	1	1	-7.22882
2353	GO:0034622	cellular protein-containing complex asse...	453	0	2.92	1	1	1	1	-11.5118
2354	GO:0034625	fatty acid elongation, monounsaturated f...	15	0	0.1	1	1	1	1	-6.64386
2355	GO:0034626	fatty acid elongation, polyunsaturated f...	15	0	0.1	1	1	1	1	-6.64386
2356	GO:0034629	cellular protein-containing complex loca...	9	0	0.06	1	1	1	1	-5.90689
456	GO:0034637	cellular carbohydrate biosynthetic proce...	23	1	0.15	0.13832	1	1	1	2.73841
457	GO:0034641	cellular nitrogen compound metabolic pro...	2610	9	16.81	0.99607	1	1	1	-0.901163
[truncated: 2,167 more rows]

## Sheet: BoccNosemaUp
Enriched GO terms identified by topGO for the gene list upregulated by Nosema treatment in B. occidentalis
	GO.ID	Term	Annotated	Significant	Expected	classicFisher	weightFisher	classicFDR	weightFDR	foldEnrichment
600	GO:0000002	mitochondrial genome maintenance	11	0	0.05	1	1	1	1	-5.64386
100	GO:0000003	reproduction	904	1	4.09	0.987	1	1	1	-2.03066
601	GO:0000018	regulation of DNA recombination	14	0	0.06	1	1	1	1	-5.90689
602	GO:0000022	mitotic spindle elongation	10	0	0.05	1	1	1	1	-5.64386
603	GO:0000027	ribosomal large subunit assembly	21	0	0.09	1	1	1	1	-6.49185
604	GO:0000028	ribosomal small subunit assembly	15	0	0.07	1	1	1	1	-6.12928
101	GO:0000038	very long-chain fatty acid metabolic pro...	21	1	0.09	0.091	1	1	1	3.47537
605	GO:0000041	transition metal ion transport	37	0	0.17	1	1	1	1	-7.40939
606	GO:0000045	autophagosome assembly	31	0	0.14	1	1	1	1	-7.12928
607	GO:0000054	ribosomal subunit export from nucleus	11	0	0.05	1	1	1	1	-5.64386
608	GO:0000055	ribosomal large subunit export from nucl...	6	0	0.03	1	1	1	1	-4.90689
609	GO:0000070	mitotic sister chromatid segregation	91	0	0.41	1	1	1	1	-8.67948
610	GO:0000075	cell cycle checkpoint	61	0	0.28	1	1	1	1	-8.12928
611	GO:0000076	DNA replication checkpoint	16	0	0.07	1	1	1	1	-6.12928
612	GO:0000077	DNA damage checkpoint	35	0	0.16	1	1	1	1	-7.32193
613	GO:0000079	regulation of cyclin-dependent protein s...	27	0	0.12	1	1	1	1	-6.90689
614	GO:0000082	G1/S transition of mitotic cell cycle	30	0	0.14	1	1	1	1	-7.12928
615	GO:0000086	G2/M transition of mitotic cell cycle	36	0	0.16	1	1	1	1	-7.32193
616	GO:0000096	sulfur amino acid metabolic process	18	0	0.08	1	1	1	1	-6.32193
617	GO:0000097	sulfur amino acid biosynthetic process	10	0	0.05	1	1	1	1	-5.64386
102	GO:0000122	negative regulation of transcription by ...	220	1	1	0.637	1	1	1	0.00144197
618	GO:0000132	establishment of mitotic spindle orienta...	19	0	0.09	1	1	1	1	-6.49185
619	GO:0000154	rRNA modification	22	0	0.1	1	1	1	1	-6.64386
620	GO:0000165	MAPK cascade	126	0	0.57	1	1	1	1	-9.15482
621	GO:0000184	nuclear-transcribed mRNA catabolic proce...	21	0	0.09	1	1	1	1	-6.49185
622	GO:0000185	activation of MAPKKK activity	6	0	0.03	1	1	1	1	-4.90689
623	GO:0000186	activation of MAPKK activity	8	0	0.04	1	1	1	1	-5.32193
624	GO:0000187	activation of MAPK activity	12	0	0.05	1	1	1	1	-5.64386
625	GO:0000209	protein polyubiquitination	76	0	0.34	1	1	1	1	-8.40939
626	GO:0000212	meiotic spindle organization	28	0	0.13	1	1	1	1	-7.02237
627	GO:0000226	microtubule cytoskeleton organization	295	0	1.33	1	1	1	1	-10.3772
628	GO:0000245	spliceosomal complex assembly	19	0	0.09	1	1	1	1	-6.49185
629	GO:0000266	mitochondrial fission	12	0	0.05	1	1	1	1	-5.64386
630	GO:0000271	polysaccharide biosynthetic process	15	0	0.07	1	1	1	1	-6.12928
631	GO:0000272	polysaccharide catabolic process	14	0	0.06	1	1	1	1	-5.90689
103	GO:0000278	mitotic cell cycle	414	1	1.87	0.855	1	1	1	-0.901596
104	GO:0000280	nuclear division	218	1	0.99	0.633	1	1	1	0.0159415
632	GO:0000281	mitotic cytokinesis	58	0	0.26	1	1	1	1	-8.02237
633	GO:0000288	nuclear-transcribed mRNA catabolic proce...	25	0	0.11	1	1	1	1	-6.78136
634	GO:0000289	nuclear-transcribed mRNA poly(A) tail sh...	13	0	0.06	1	1	1	1	-5.90689
635	GO:0000290	deadenylation-dependent decapping of nuc...	6	0	0.03	1	1	1	1	-4.90689
636	GO:0000291	nuclear-transcribed mRNA catabolic proce...	10	0	0.05	1	1	1	1	-5.64386
637	GO:0000302	response to reactive oxygen species	29	0	0.13	1	1	1	1	-7.02237
638	GO:0000303	response to superoxide	5	0	0.02	1	1	1	1	-4.32193
639	GO:0000305	response to oxygen radical	5	0	0.02	1	1	1	1	-4.32193
640	GO:0000335	negative regulation of transposition, DN...	5	0	0.02	1	1	1	1	-4.32193
641	GO:0000337	regulation of transposition, DNA-mediate...	5	0	0.02	1	1	1	1	-4.32193
642	GO:0000338	protein deneddylation	9	0	0.04	1	1	1	1	-5.32193
105	GO:0000375	RNA splicing, via transesterification re...	237	1	1.07	0.665	1	1	1	-0.0961688
106	GO:0000377	RNA splicing, via transesterification re...	237	1	1.07	0.665	1	1	1	-0.0961688
643	GO:0000380	alternative mRNA splicing, via spliceoso...	81	0	0.37	1	1	1	1	-8.53138
644	GO:0000381	regulation of alternative mRNA splicing,...	80	0	0.36	1	1	1	1	-8.49185
33	GO:0000387	spliceosomal snRNP assembly	19	1	0.09	0.083	0.083	1	1	3.47537
645	GO:0000393	spliceosomal conformational changes to g...	5	0	0.02	1	1	1	1	-4.32193
646	GO:0000394	RNA splicing, via endonucleolytic cleava...	8	0	0.04	1	1	1	1	-5.32193
107	GO:0000398	mRNA splicing, via spliceosome	237	1	1.07	0.665	1	1	1	-0.0961688
647	GO:0000413	protein peptidyl-prolyl isomerization	29	0	0.13	1	1	1	1	-7.02237
648	GO:0000422	autophagy of mitochondrion	29	0	0.13	1	1	1	1	-7.02237
649	GO:0000459	exonucleolytic trimming involved in rRNA...	5	0	0.02	1	1	1	1	-4.32193
650	GO:0000460	maturation of 5.8S rRNA	24	0	0.11	1	1	1	1	-6.78136
651	GO:0000462	maturation of SSU-rRNA from tricistronic...	25	0	0.11	1	1	1	1	-6.78136
652	GO:0000463	maturation of LSU-rRNA from tricistronic...	12	0	0.05	1	1	1	1	-5.64386
653	GO:0000466	maturation of 5.8S rRNA from tricistroni...	15	0	0.07	1	1	1	1	-6.12928
654	GO:0000467	exonucleolytic trimming to generate matu...	5	0	0.02	1	1	1	1	-4.32193
655	GO:0000469	cleavage involved in rRNA processing	16	0	0.07	1	1	1	1	-6.12928
656	GO:0000470	maturation of LSU-rRNA	25	0	0.11	1	1	1	1	-6.78136
657	GO:0000478	endonucleolytic cleavage involved in rRN...	8	0	0.04	1	1	1	1	-5.32193
658	GO:0000479	endonucleolytic cleavage of tricistronic...	8	0	0.04	1	1	1	1	-5.32193
659	GO:0000491	small nucleolar ribonucleoprotein comple...	8	0	0.04	1	1	1	1	-5.32193
660	GO:0000492	box C/D snoRNP assembly	6	0	0.03	1	1	1	1	-4.90689
661	GO:0000578	embryonic axis specification	99	0	0.45	1	1	1	1	-8.81378
662	GO:0000712	resolution of meiotic recombination inte...	8	0	0.04	1	1	1	1	-5.32193
663	GO:0000723	telomere maintenance	25	0	0.11	1	1	1	1	-6.78136
664	GO:0000724	double-strand break repair via homologou...	54	0	0.24	1	1	1	1	-7.90689
665	GO:0000725	recombinational repair	54	0	0.24	1	1	1	1	-7.90689
666	GO:0000726	non-recombinational repair	11	0	0.05	1	1	1	1	-5.64386
667	GO:0000727	double-strand break repair via break-ind...	12	0	0.05	1	1	1	1	-5.64386
668	GO:0000729	DNA double-strand break processing	5	0	0.02	1	1	1	1	-4.32193
669	GO:0000731	DNA synthesis involved in DNA repair	10	0	0.05	1	1	1	1	-5.64386
670	GO:0000733	DNA strand renaturation	5	0	0.02	1	1	1	1	-4.32193
671	GO:0000737	DNA catabolic process, endonucleolytic	8	0	0.04	1	1	1	1	-5.32193
672	GO:0000768	syncytium formation by plasma membrane f...	31	0	0.14	1	1	1	1	-7.12928
673	GO:0000819	sister chromatid segregation	100	0	0.45	1	1	1	1	-8.81378
674	GO:0000902	cell morphogenesis	493	0	2.23	1	1	1	1	-11.1228
675	GO:0000904	cell morphogenesis involved in different...	424	0	1.92	1	1	1	1	-10.9069
676	GO:0000910	cytokinesis	100	0	0.45	1	1	1	1	-8.81378
677	GO:0000912	assembly of actomyosin apparatus involve...	16	0	0.07	1	1	1	1	-6.12928
678	GO:0000915	actomyosin contractile ring assembly	15	0	0.07	1	1	1	1	-6.12928
679	GO:0000916	actomyosin contractile ring contraction	11	0	0.05	1	1	1	1	-5.64386
680	GO:0000956	nuclear-transcribed mRNA catabolic proce...	60	0	0.27	1	1	1	1	-8.07682
681	GO:0000959	mitochondrial RNA metabolic process	26	0	0.12	1	1	1	1	-6.90689
682	GO:0000963	mitochondrial RNA processing	12	0	0.05	1	1	1	1	-5.64386
683	GO:0000965	mitochondrial RNA 3'-end processing	5	0	0.02	1	1	1	1	-4.32193
684	GO:0000966	RNA 5'-end processing	10	0	0.05	1	1	1	1	-5.64386
685	GO:0000972	transcription-dependent tethering of RNA...	6	0	0.03	1	1	1	1	-4.90689
686	GO:0001101	response to acid chemical	25	0	0.11	1	1	1	1	-6.78136
687	GO:0001109	promoter clearance during DNA-templated ...	8	0	0.04	1	1	1	1	-5.32193
688	GO:0001111	promoter clearance from RNA polymerase I...	8	0	0.04	1	1	1	1	-5.32193
689	GO:0001112	DNA-templated transcriptional open compl...	8	0	0.04	1	1	1	1	-5.32193
690	GO:0001113	transcriptional open complex formation a...	8	0	0.04	1	1	1	1	-5.32193
691	GO:0001120	protein-DNA complex remodeling	8	0	0.04	1	1	1	1	-5.32193
692	GO:0001173	DNA-templated transcriptional start site...	8	0	0.04	1	1	1	1	-5.32193
693	GO:0001174	transcriptional start site selection at ...	8	0	0.04	1	1	1	1	-5.32193
694	GO:0001178	regulation of transcriptional start site...	7	0	0.03	1	1	1	1	-4.90689
695	GO:0001188	RNA polymerase I preinitiation complex a...	6	0	0.03	1	1	1	1	-4.90689
696	GO:0001306	age-dependent response to oxidative stre...	5	0	0.02	1	1	1	1	-4.32193
697	GO:0001504	neurotransmitter uptake	7	0	0.03	1	1	1	1	-4.90689
108	GO:0001505	regulation of neurotransmitter levels	137	2	0.62	0.127	1	1	1	1.69038
698	GO:0001508	action potential	16	0	0.07	1	1	1	1	-6.12928
699	GO:0001510	RNA methylation	50	0	0.23	1	1	1	1	-7.84549
700	GO:0001522	pseudouridine synthesis	15	0	0.07	1	1	1	1	-6.12928
701	GO:0001523	retinoid metabolic process	13	0	0.06	1	1	1	1	-5.90689
702	GO:0001539	cilium or flagellum-dependent cell motil...	18	0	0.08	1	1	1	1	-6.32193
703	GO:0001558	regulation of cell growth	77	0	0.35	1	1	1	1	-8.45121
704	GO:0001578	microtubule bundle formation	53	0	0.24	1	1	1	1	-7.90689
705	GO:0001582	detection of chemical stimulus involved ...	5	0	0.02	1	1	1	1	-4.32193
706	GO:0001654	eye development	363	0	1.64	1	1	1	1	-10.6795
707	GO:0001655	urogenital system development	60	0	0.27	1	1	1	1	-8.07682
708	GO:0001666	response to hypoxia	44	0	0.2	1	1	1	1	-7.64386
109	GO:0001667	ameboidal-type cell migration	167	1	0.76	0.535	1	1	1	0.397371
709	GO:0001672	regulation of chromatin assembly or disa...	13	0	0.06	1	1	1	1	-5.90689
110	GO:0001676	long-chain fatty acid metabolic process	21	1	0.09	0.091	1	1	1	3.47537
710	GO:0001678	cellular glucose homeostasis	7	0	0.03	1	1	1	1	-4.90689
711	GO:0001682	tRNA 5'-leader removal	8	0	0.04	1	1	1	1	-5.32193
111	GO:0001700	embryonic development via the syncytial ...	145	2	0.66	0.139	1	1	1	1.60018
712	GO:0001703	gastrulation with mouth forming first	33	0	0.15	1	1	1	1	-7.22882
713	GO:0001704	formation of primary germ layer	26	0	0.12	1	1	1	1	-6.90689
714	GO:0001706	endoderm formation	6	0	0.03	1	1	1	1	-4.90689
715	GO:0001707	mesoderm formation	20	0	0.09	1	1	1	1	-6.49185
716	GO:0001708	cell fate specification	77	0	0.35	1	1	1	1	-8.45121
717	GO:0001709	cell fate determination	121	0	0.55	1	1	1	1	-9.10329
718	GO:0001710	mesodermal cell fate commitment	12	0	0.05	1	1	1	1	-5.64386
719	GO:0001731	formation of translation preinitiation c...	6	0	0.03	1	1	1	1	-4.90689
720	GO:0001732	formation of cytoplasmic translation ini...	15	0	0.07	1	1	1	1	-6.12928
721	GO:0001736	establishment of planar polarity	94	0	0.43	1	1	1	1	-8.74819
722	GO:0001737	establishment of imaginal disc-derived w...	24	0	0.11	1	1	1	1	-6.78136
723	GO:0001738	morphogenesis of a polarized epithelium	104	0	0.47	1	1	1	1	-8.87652
724	GO:0001742	oenocyte differentiation	9	0	0.04	1	1	1	1	-5.32193
725	GO:0001745	compound eye morphogenesis	283	0	1.28	1	1	1	1	-10.3219
726	GO:0001746	Bolwig's organ morphogenesis	8	0	0.04	1	1	1	1	-5.32193
727	GO:0001748	optic lobe placode development	5	0	0.02	1	1	1	1	-4.32193
728	GO:0001751	compound eye photoreceptor cell differen...	179	0	0.81	1	1	1	1	-9.66178
729	GO:0001752	compound eye photoreceptor fate commitme...	73	0	0.33	1	1	1	1	-8.36632
730	GO:0001754	eye photoreceptor cell differentiation	186	0	0.84	1	1	1	1	-9.71425
731	GO:0001763	morphogenesis of a branching structure	53	0	0.24	1	1	1	1	-7.90689
732	GO:0001775	cell activation	5	0	0.02	1	1	1	1	-4.32193
733	GO:0001838	embryonic epithelial tube formation	6	0	0.03	1	1	1	1	-4.90689
734	GO:0001881	receptor recycling	8	0	0.04	1	1	1	1	-5.32193
735	GO:0001894	tissue homeostasis	53	0	0.24	1	1	1	1	-7.90689
736	GO:0001895	retina homeostasis	18	0	0.08	1	1	1	1	-6.32193
737	GO:0001932	regulation of protein phosphorylation	246	0	1.11	1	1	1	1	-10.1163
738	GO:0001933	negative regulation of protein phosphory...	82	0	0.37	1	1	1	1	-8.53138
739	GO:0001934	positive regulation of protein phosphory...	141	0	0.64	1	1	1	1	-9.32193
740	GO:0001941	postsynaptic membrane organization	15	0	0.07	1	1	1	1	-6.12928
741	GO:0001952	regulation of cell-matrix adhesion	5	0	0.02	1	1	1	1	-4.32193
742	GO:0001956	positive regulation of neurotransmitter ...	6	0	0.03	1	1	1	1	-4.90689
743	GO:0001963	synaptic transmission, dopaminergic	5	0	0.02	1	1	1	1	-4.32193
112	GO:0002009	morphogenesis of an epithelium	521	3	2.36	0.422	1	1	1	0.346656
744	GO:0002011	morphogenesis of an epithelial sheet	7	0	0.03	1	1	1	1	-4.90689
745	GO:0002027	regulation of heart rate	12	0	0.05	1	1	1	1	-5.64386
746	GO:0002028	regulation of sodium ion transport	9	0	0.04	1	1	1	1	-5.32193
747	GO:0002052	positive regulation of neuroblast prolif...	24	0	0.11	1	1	1	1	-6.78136
113	GO:0002064	epithelial cell development	273	1	1.23	0.717	1	1	1	-0.297216
114	GO:0002065	columnar/cuboidal epithelial cell differ...	259	1	1.17	0.697	1	1	1	-0.225067
115	GO:0002066	columnar/cuboidal epithelial cell develo...	248	1	1.12	0.681	1	1	1	-0.162057
748	GO:0002067	glandular epithelial cell differentiatio...	6	0	0.03	1	1	1	1	-4.90689
749	GO:0002082	regulation of oxidative phosphorylation	8	0	0.04	1	1	1	1	-5.32193
750	GO:0002097	tRNA wobble base modification	18	0	0.08	1	1	1	1	-6.32193
751	GO:0002098	tRNA wobble uridine modification	17	0	0.08	1	1	1	1	-6.32193
752	GO:0002118	aggressive behavior	16	0	0.07	1	1	1	1	-6.12928
753	GO:0002121	inter-male aggressive behavior	12	0	0.05	1	1	1	1	-5.64386
754	GO:0002164	larval development	150	0	0.68	1	1	1	1	-9.40939
116	GO:0002165	instar larval or pupal development	488	1	2.21	0.899	1	1	1	-1.1426
755	GO:0002168	instar larval development	64	0	0.29	1	1	1	1	-8.17991
756	GO:0002181	cytoplasmic translation	126	0	0.57	1	1	1	1	-9.15482
757	GO:0002182	cytoplasmic translational elongation	6	0	0.03	1	1	1	1	-4.90689
758	GO:0002183	cytoplasmic translational initiation	21	0	0.09	1	1	1	1	-6.49185
759	GO:0002218	activation of innate immune response	8	0	0.04	1	1	1	1	-5.32193
760	GO:0002221	pattern recognition receptor signaling p...	5	0	0.02	1	1	1	1	-4.32193
761	GO:0002225	positive regulation of antimicrobial pep...	44	0	0.2	1	1	1	1	-7.64386
762	GO:0002230	positive regulation of defense response ...	9	0	0.04	1	1	1	1	-5.32193
117	GO:0002237	response to molecule of bacterial origin	13	1	0.06	0.057	1	1	1	4.06034
763	GO:0002251	organ or tissue specific immune response	12	0	0.05	1	1	1	1	-5.64386
764	GO:0002252	immune effector process	122	0	0.55	1	1	1	1	-9.10329
765	GO:0002253	activation of immune response	9	0	0.04	1	1	1	1	-5.32193
766	GO:0002347	response to tumor cell	8	0	0.04	1	1	1	1	-5.32193
118	GO:0002376	immune system process	328	1	1.48	0.782	1	1	1	-0.564155
767	GO:0002385	mucosal immune response	12	0	0.05	1	1	1	1	-5.64386
768	GO:0002440	production of molecular mediator of immu...	57	0	0.26	1	1	1	1	-8.02237
769	GO:0002520	immune system development	92	0	0.42	1	1	1	1	-8.71425
770	GO:0002682	regulation of immune system process	171	0	0.77	1	1	1	1	-9.58871
771	GO:0002683	negative regulation of immune system pro...	51	0	0.23	1	1	1	1	-7.84549
772	GO:0002684	positive regulation of immune system pro...	86	0	0.39	1	1	1	1	-8.60733
773	GO:0002697	regulation of immune effector process	68	0	0.31	1	1	1	1	-8.27612
774	GO:0002698	negative regulation of immune effector p...	12	0	0.05	1	1	1	1	-5.64386
775	GO:0002699	positive regulation of immune effector p...	44	0	0.2	1	1	1	1	-7.64386
776	GO:0002700	regulation of production of molecular me...	57	0	0.26	1	1	1	1	-8.02237
777	GO:0002701	negative regulation of production of mol...	12	0	0.05	1	1	1	1	-5.64386
778	GO:0002702	positive regulation of production of mol...	44	0	0.2	1	1	1	1	-7.64386
779	GO:0002757	immune response-activating signal transd...	5	0	0.02	1	1	1	1	-4.32193
780	GO:0002758	innate immune response-activating signal...	5	0	0.02	1	1	1	1	-4.32193
781	GO:0002759	regulation of antimicrobial humoral resp...	59	0	0.27	1	1	1	1	-8.07682
782	GO:0002760	positive regulation of antimicrobial hum...	44	0	0.2	1	1	1	1	-7.64386
783	GO:0002764	immune response-regulating signaling pat...	6	0	0.03	1	1	1	1	-4.90689
784	GO:0002775	antimicrobial peptide production	56	0	0.25	1	1	1	1	-7.96578
785	GO:0002777	antimicrobial peptide biosynthetic proce...	30	0	0.14	1	1	1	1	-7.12928
786	GO:0002778	antibacterial peptide production	27	0	0.12	1	1	1	1	-6.90689
787	GO:0002780	antibacterial peptide biosynthetic proce...	27	0	0.12	1	1	1	1	-6.90689
788	GO:0002781	antifungal peptide production	10	0	0.05	1	1	1	1	-5.64386
789	GO:0002783	antifungal peptide biosynthetic process	5	0	0.02	1	1	1	1	-4.32193
790	GO:0002784	regulation of antimicrobial peptide prod...	56	0	0.25	1	1	1	1	-7.96578
791	GO:0002785	negative regulation of antimicrobial pep...	11	0	0.05	1	1	1	1	-5.64386
792	GO:0002786	regulation of antibacterial peptide prod...	27	0	0.12	1	1	1	1	-6.90689
793	GO:0002788	regulation of antifungal peptide product...	10	0	0.05	1	1	1	1	-5.64386
794	GO:0002790	peptide secretion	88	0	0.4	1	1	1	1	-8.64386
795	GO:0002791	regulation of peptide secretion	39	0	0.18	1	1	1	1	-7.49185
796	GO:0002792	negative regulation of peptide secretion	12	0	0.05	1	1	1	1	-5.64386
797	GO:0002793	positive regulation of peptide secretion	21	0	0.09	1	1	1	1	-6.49185
798	GO:0002803	positive regulation of antibacterial pep...	23	0	0.1	1	1	1	1	-6.64386
799	GO:0002804	positive regulation of antifungal peptid...	9	0	0.04	1	1	1	1	-5.32193
800	GO:0002805	regulation of antimicrobial peptide bios...	30	0	0.14	1	1	1	1	-7.12928
801	GO:0002807	positive regulation of antimicrobial pep...	26	0	0.12	1	1	1	1	-6.90689
802	GO:0002808	regulation of antibacterial peptide bios...	27	0	0.12	1	1	1	1	-6.90689
803	GO:0002810	regulation of antifungal peptide biosynt...	5	0	0.02	1	1	1	1	-4.32193
804	GO:0002812	biosynthetic process of antibacterial pe...	10	0	0.05	1	1	1	1	-5.64386
805	GO:0002813	regulation of biosynthetic process of an...	10	0	0.05	1	1	1	1	-5.64386
806	GO:0002831	regulation of response to biotic stimulu...	77	0	0.35	1	1	1	1	-8.45121
807	GO:0002832	negative regulation of response to bioti...	21	0	0.09	1	1	1	1	-6.49185
808	GO:0002833	positive regulation of response to bioti...	46	0	0.21	1	1	1	1	-7.71425
809	GO:0002920	regulation of humoral immune response	60	0	0.27	1	1	1	1	-8.07682
810	GO:0002921	negative regulation of humoral immune re...	15	0	0.07	1	1	1	1	-6.12928
811	GO:0002922	positive regulation of humoral immune re...	44	0	0.2	1	1	1	1	-7.64386
119	GO:0003002	regionalization	401	1	1.81	0.846	1	1	1	-0.854548
120	GO:0003006	developmental process involved in reprod...	645	1	2.92	0.953	1	1	1	-1.54453
121	GO:0003007	heart morphogenesis	35	1	0.16	0.147	1	1	1	2.6453
122	GO:0003008	system process	572	1	2.59	0.933	1	1	1	-1.37151
812	GO:0003009	skeletal muscle contraction	5	0	0.02	1	1	1	1	-4.32193
813	GO:0003012	muscle system process	34	0	0.15	1	1	1	1	-7.22882
123	GO:0003013	circulatory system process	38	1	0.17	0.159	1	1	1	2.55784
814	GO:0003014	renal system process	18	0	0.08	1	1	1	1	-6.32193
51	GO:0003015	heart process	38	1	0.17	0.159	0.159	1	1	2.55784
815	GO:0003156	regulation of animal organ formation	8	0	0.04	1	1	1	1	-5.32193
54	GO:0003333	amino acid transmembrane transport	43	1	0.19	0.178	0.178	1	1	2.39737
816	GO:0003341	cilium movement	38	0	0.17	1	1	1	1	-7.40939
817	GO:0003352	regulation of cilium movement	6	0	0.03	1	1	1	1	-4.90689
818	GO:0003381	epithelial cell morphogenesis involved i...	9	0	0.04	1	1	1	1	-5.32193
819	GO:0003382	epithelial cell morphogenesis	26	0	0.12	1	1	1	1	-6.90689
820	GO:0003383	apical constriction	19	0	0.09	1	1	1	1	-6.49185
821	GO:0003384	apical constriction involved in gastrula...	9	0	0.04	1	1	1	1	-5.32193
822	GO:0003401	axis elongation	6	0	0.03	1	1	1	1	-4.90689
84	GO:0005975	carbohydrate metabolic process	222	2	1	0.266	0.609	1	1	1.00072
823	GO:0005976	polysaccharide metabolic process	35	0	0.16	1	1	1	1	-7.32193
824	GO:0005977	glycogen metabolic process	27	0	0.12	1	1	1	1	-6.90689
825	GO:0005978	glycogen biosynthetic process	8	0	0.04	1	1	1	1	-5.32193
826	GO:0005980	glycogen catabolic process	13	0	0.06	1	1	1	1	-5.90689
827	GO:0005984	disaccharide metabolic process	11	0	0.05	1	1	1	1	-5.64386
828	GO:0005991	trehalose metabolic process	6	0	0.03	1	1	1	1	-4.90689
829	GO:0005996	monosaccharide metabolic process	56	0	0.25	1	1	1	1	-7.96578
830	GO:0006006	glucose metabolic process	32	0	0.14	1	1	1	1	-7.12928
831	GO:0006012	galactose metabolic process	10	0	0.05	1	1	1	1	-5.64386
832	GO:0006020	inositol metabolic process	8	0	0.04	1	1	1	1	-5.32193
833	GO:0006021	inositol biosynthetic process	5	0	0.02	1	1	1	1	-4.32193
124	GO:0006022	aminoglycan metabolic process	80	1	0.36	0.306	1	1	1	1.47537
834	GO:0006023	aminoglycan biosynthetic process	13	0	0.06	1	1	1	1	-5.90689
835	GO:0006024	glycosaminoglycan biosynthetic process	8	0	0.04	1	1	1	1	-5.32193
836	GO:0006026	aminoglycan catabolic process	14	0	0.06	1	1	1	1	-5.90689
837	GO:0006027	glycosaminoglycan catabolic process	6	0	0.03	1	1	1	1	-4.90689
838	GO:0006029	proteoglycan metabolic process	17	0	0.08	1	1	1	1	-6.32193
62	GO:0006030	chitin metabolic process	64	1	0.29	0.253	0.253	1	1	1.78732
839	GO:0006032	chitin catabolic process	8	0	0.04	1	1	1	1	-5.32193
840	GO:0006034	cuticle chitin metabolic process	6	0	0.03	1	1	1	1	-4.90689
125	GO:0006040	amino sugar metabolic process	76	1	0.34	0.293	1	1	1	1.55784
841	GO:0006044	N-acetylglucosamine metabolic process	9	0	0.04	1	1	1	1	-5.32193
842	GO:0006047	UDP-N-acetylglucosamine metabolic proces...	5	0	0.02	1	1	1	1	-4.32193
843	GO:0006048	UDP-N-acetylglucosamine biosynthetic pro...	5	0	0.02	1	1	1	1	-4.32193
844	GO:0006066	alcohol metabolic process	82	0	0.37	1	1	1	1	-8.53138
845	GO:0006071	glycerol metabolic process	11	0	0.05	1	1	1	1	-5.64386
846	GO:0006072	glycerol-3-phosphate metabolic process	8	0	0.04	1	1	1	1	-5.32193
847	GO:0006073	cellular glucan metabolic process	28	0	0.13	1	1	1	1	-7.02237
848	GO:0006081	cellular aldehyde metabolic process	28	0	0.13	1	1	1	1	-7.02237
126	GO:0006082	organic acid metabolic process	350	3	1.58	0.209	1	1	1	0.925519
849	GO:0006084	acetyl-CoA metabolic process	16	0	0.07	1	1	1	1	-6.12928
850	GO:0006085	acetyl-CoA biosynthetic process	6	0	0.03	1	1	1	1	-4.90689
851	GO:0006090	pyruvate metabolic process	34	0	0.15	1	1	1	1	-7.22882
852	GO:0006091	generation of precursor metabolites and ...	185	0	0.84	1	1	1	1	-9.71425
853	GO:0006094	gluconeogenesis	8	0	0.04	1	1	1	1	-5.32193
854	GO:0006096	glycolytic process	19	0	0.09	1	1	1	1	-6.49185
855	GO:0006098	pentose-phosphate shunt	6	0	0.03	1	1	1	1	-4.90689
856	GO:0006099	tricarboxylic acid cycle	29	0	0.13	1	1	1	1	-7.02237
857	GO:0006101	citrate metabolic process	30	0	0.14	1	1	1	1	-7.12928
858	GO:0006108	malate metabolic process	5	0	0.02	1	1	1	1	-4.32193
859	GO:0006109	regulation of carbohydrate metabolic pro...	20	0	0.09	1	1	1	1	-6.49185
860	GO:0006112	energy reserve metabolic process	27	0	0.12	1	1	1	1	-6.90689
861	GO:0006119	oxidative phosphorylation	70	0	0.32	1	1	1	1	-8.32193
862	GO:0006120	mitochondrial electron transport, NADH t...	29	0	0.13	1	1	1	1	-7.02237
863	GO:0006121	mitochondrial electron transport, succin...	6	0	0.03	1	1	1	1	-4.90689
864	GO:0006122	mitochondrial electron transport, ubiqui...	14	0	0.06	1	1	1	1	-5.90689
865	GO:0006123	mitochondrial electron transport, cytoch...	7	0	0.03	1	1	1	1	-4.90689
127	GO:0006139	nucleobase-containing compound metabolic...	2192	5	9.91	0.986	1	1	1	-0.986668
866	GO:0006140	regulation of nucleotide metabolic proce...	15	0	0.07	1	1	1	1	-6.12928
867	GO:0006144	purine nucleobase metabolic process	10	0	0.05	1	1	1	1	-5.64386
868	GO:0006152	purine nucleoside catabolic process	6	0	0.03	1	1	1	1	-4.90689
128	GO:0006163	purine nucleotide metabolic process	213	1	0.96	0.625	1	1	1	0.0603357
869	GO:0006164	purine nucleotide biosynthetic process	100	0	0.45	1	1	1	1	-8.81378
870	GO:0006165	nucleoside diphosphate phosphorylation	31	0	0.14	1	1	1	1	-7.12928
871	GO:0006171	cAMP biosynthetic process	5	0	0.02	1	1	1	1	-4.32193
872	GO:0006182	cGMP biosynthetic process	11	0	0.05	1	1	1	1	-5.64386
873	GO:0006188	IMP biosynthetic process	7	0	0.03	1	1	1	1	-4.90689
874	GO:0006189	'de novo' IMP biosynthetic process	6	0	0.03	1	1	1	1	-4.90689
875	GO:0006195	purine nucleotide catabolic process	5	0	0.02	1	1	1	1	-4.32193
876	GO:0006206	pyrimidine nucleobase metabolic process	14	0	0.06	1	1	1	1	-5.90689
877	GO:0006207	'de novo' pyrimidine nucleobase biosynth...	9	0	0.04	1	1	1	1	-5.32193
878	GO:0006208	pyrimidine nucleobase catabolic process	6	0	0.03	1	1	1	1	-4.90689
879	GO:0006213	pyrimidine nucleoside metabolic process	14	0	0.06	1	1	1	1	-5.90689
880	GO:0006220	pyrimidine nucleotide metabolic process	19	0	0.09	1	1	1	1	-6.49185
881	GO:0006221	pyrimidine nucleotide biosynthetic proce...	19	0	0.09	1	1	1	1	-6.49185
882	GO:0006222	UMP biosynthetic process	7	0	0.03	1	1	1	1	-4.90689
883	GO:0006241	CTP biosynthetic process	7	0	0.03	1	1	1	1	-4.90689
884	GO:0006259	DNA metabolic process	334	0	1.51	1	1	1	1	-10.5603
885	GO:0006260	DNA replication	119	0	0.54	1	1	1	1	-9.07682
886	GO:0006261	DNA-dependent DNA replication	95	0	0.43	1	1	1	1	-8.74819
887	GO:0006264	mitochondrial DNA replication	5	0	0.02	1	1	1	1	-4.32193
888	GO:0006265	DNA topological change	7	0	0.03	1	1	1	1	-4.90689
889	GO:0006267	pre-replicative complex assembly involve...	7	0	0.03	1	1	1	1	-4.90689
890	GO:0006268	DNA unwinding involved in DNA replicatio...	10	0	0.05	1	1	1	1	-5.64386
891	GO:0006270	DNA replication initiation	25	0	0.11	1	1	1	1	-6.78136
892	GO:0006271	DNA strand elongation involved in DNA re...	20	0	0.09	1	1	1	1	-6.49185
893	GO:0006272	leading strand elongation	7	0	0.03	1	1	1	1	-4.90689
894	GO:0006273	lagging strand elongation	7	0	0.03	1	1	1	1	-4.90689
895	GO:0006275	regulation of DNA replication	33	0	0.15	1	1	1	1	-7.22882
896	GO:0006277	DNA amplification	21	0	0.09	1	1	1	1	-6.49185
897	GO:0006278	RNA-dependent DNA biosynthetic process	7	0	0.03	1	1	1	1	-4.90689
898	GO:0006281	DNA repair	193	0	0.87	1	1	1	1	-9.76487
899	GO:0006282	regulation of DNA repair	14	0	0.06	1	1	1	1	-5.90689
900	GO:0006284	base-excision repair	14	0	0.06	1	1	1	1	-5.90689
901	GO:0006289	nucleotide-excision repair	27	0	0.12	1	1	1	1	-6.90689
902	GO:0006298	mismatch repair	14	0	0.06	1	1	1	1	-5.90689
903	GO:0006301	postreplication repair	11	0	0.05	1	1	1	1	-5.64386
904	GO:0006302	double-strand break repair	85	0	0.38	1	1	1	1	-8.56986
905	GO:0006303	double-strand break repair via nonhomolo...	8	0	0.04	1	1	1	1	-5.32193
906	GO:0006304	DNA modification	11	0	0.05	1	1	1	1	-5.64386
907	GO:0006305	DNA alkylation	8	0	0.04	1	1	1	1	-5.32193
908	GO:0006306	DNA methylation	8	0	0.04	1	1	1	1	-5.32193
909	GO:0006308	DNA catabolic process	12	0	0.05	1	1	1	1	-5.64386
910	GO:0006309	apoptotic DNA fragmentation	5	0	0.02	1	1	1	1	-4.32193
911	GO:0006310	DNA recombination	93	0	0.42	1	1	1	1	-8.71425
912	GO:0006312	mitotic recombination	7	0	0.03	1	1	1	1	-4.90689
913	GO:0006313	transposition, DNA-mediated	8	0	0.04	1	1	1	1	-5.32193
914	GO:0006323	DNA packaging	93	0	0.42	1	1	1	1	-8.71425
915	GO:0006325	chromatin organization	357	0	1.61	1	1	1	1	-10.6528
916	GO:0006333	chromatin assembly or disassembly	58	0	0.26	1	1	1	1	-8.02237
917	GO:0006334	nucleosome assembly	36	0	0.16	1	1	1	1	-7.32193
918	GO:0006336	DNA replication-independent nucleosome a...	9	0	0.04	1	1	1	1	-5.32193
919	GO:0006338	chromatin remodeling	100	0	0.45	1	1	1	1	-8.81378
920	GO:0006342	chromatin silencing	84	0	0.38	1	1	1	1	-8.56986
921	GO:0006346	methylation-dependent chromatin silencin...	5	0	0.02	1	1	1	1	-4.32193
922	GO:0006348	chromatin silencing at telomere	5	0	0.02	1	1	1	1	-4.32193
129	GO:0006351	transcription, DNA-templated	1009	3	4.56	0.854	1	1	1	-0.603591
923	GO:0006352	DNA-templated transcription, initiation	84	0	0.38	1	1	1	1	-8.56986
924	GO:0006353	DNA-templated transcription, termination	7	0	0.03	1	1	1	1	-4.90689
925	GO:0006354	DNA-templated transcription, elongation	40	0	0.18	1	1	1	1	-7.49185
93	GO:0006355	regulation of transcription, DNA-templat...	948	3	4.29	0.821	0.929	1	1	-0.515534
926	GO:0006356	regulation of transcription by RNA polym...	9	0	0.04	1	1	1	1	-5.32193
92	GO:0006357	regulation of transcription by RNA polym...	702	2	3.18	0.84	0.922	1	1	-0.668306
927	GO:0006359	regulation of transcription by RNA polym...	8	0	0.04	1	1	1	1	-5.32193
928	GO:0006360	transcription by RNA polymerase I	22	0	0.1	1	1	1	1	-6.64386
929	GO:0006361	transcription initiation from RNA polyme...	6	0	0.03	1	1	1	1	-4.90689
930	GO:0006364	rRNA processing	131	0	0.59	1	1	1	1	-9.20457
130	GO:0006366	transcription by RNA polymerase II	732	2	3.31	0.858	1	1	1	-0.72611
931	GO:0006367	transcription initiation from RNA polyme...	64	0	0.29	1	1	1	1	-8.17991
932	GO:0006368	transcription elongation from RNA polyme...	33	0	0.15	1	1	1	1	-7.22882
933	GO:0006370	7-methylguanosine mRNA capping	5	0	0.02	1	1	1	1	-4.32193
934	GO:0006376	mRNA splice site selection	11	0	0.05	1	1	1	1	-5.64386
935	GO:0006378	mRNA polyadenylation	21	0	0.09	1	1	1	1	-6.49185
936	GO:0006379	mRNA cleavage	9	0	0.04	1	1	1	1	-5.32193
937	GO:0006383	transcription by RNA polymerase III	26	0	0.12	1	1	1	1	-6.90689
938	GO:0006384	transcription initiation from RNA polyme...	9	0	0.04	1	1	1	1	-5.32193
939	GO:0006388	tRNA splicing, via endonucleolytic cleav...	8	0	0.04	1	1	1	1	-5.32193
940	GO:0006390	mitochondrial transcription	10	0	0.05	1	1	1	1	-5.64386
131	GO:0006396	RNA processing	549	1	2.48	0.925	1	1	1	-1.3089
132	GO:0006397	mRNA processing	299	1	1.35	0.749	1	1	1	-0.431517
941	GO:0006398	mRNA 3'-end processing by stem-loop bind...	8	0	0.04	1	1	1	1	-5.32193
942	GO:0006399	tRNA metabolic process	135	0	0.61	1	1	1	1	-9.25267
943	GO:0006400	tRNA modification	57	0	0.26	1	1	1	1	-8.02237
944	GO:0006401	RNA catabolic process	95	0	0.43	1	1	1	1	-8.74819
945	GO:0006402	mRNA catabolic process	77	0	0.35	1	1	1	1	-8.45121
133	GO:0006403	RNA localization	169	1	0.76	0.539	1	1	1	0.397371
134	GO:0006405	RNA export from nucleus	54	1	0.24	0.218	1	1	1	2.06034
135	GO:0006406	mRNA export from nucleus	29	1	0.13	0.123	1	1	1	2.94486
946	GO:0006412	translation	396	0	1.79	1	1	1	1	-10.8057
947	GO:0006413	translational initiation	65	0	0.29	1	1	1	1	-8.17991
948	GO:0006414	translational elongation	29	0	0.13	1	1	1	1	-7.02237
949	GO:0006415	translational termination	10	0	0.05	1	1	1	1	-5.64386
950	GO:0006417	regulation of translation	129	0	0.58	1	1	1	1	-9.17991
951	GO:0006418	tRNA aminoacylation for protein translat...	40	0	0.18	1	1	1	1	-7.49185
952	GO:0006446	regulation of translational initiation	25	0	0.11	1	1	1	1	-6.78136
953	GO:0006448	regulation of translational elongation	8	0	0.04	1	1	1	1	-5.32193
954	GO:0006450	regulation of translational fidelity	14	0	0.06	1	1	1	1	-5.90689
955	GO:0006457	protein folding	92	0	0.42	1	1	1	1	-8.71425
956	GO:0006458	'de novo' protein folding	15	0	0.07	1	1	1	1	-6.12928
136	GO:0006464	cellular protein modification process	1264	3	5.72	0.942	1	1	1	-0.930572
957	GO:0006465	signal peptide processing	8	0	0.04	1	1	1	1	-5.32193
958	GO:0006468	protein phosphorylation	460	0	2.08	1	1	1	1	-11.0224
959	GO:0006469	negative regulation of protein kinase ac...	43	0	0.19	1	1	1	1	-7.56986
960	GO:0006470	protein dephosphorylation	114	0	0.52	1	1	1	1	-9.02237
961	GO:0006471	protein ADP-ribosylation	6	0	0.03	1	1	1	1	-4.90689
962	GO:0006473	protein acetylation	89	0	0.4	1	1	1	1	-8.64386
963	GO:0006474	N-terminal protein amino acid acetylatio...	10	0	0.05	1	1	1	1	-5.64386
964	GO:0006475	internal protein amino acid acetylation	85	0	0.38	1	1	1	1	-8.56986
965	GO:0006476	protein deacetylation	22	0	0.1	1	1	1	1	-6.64386
966	GO:0006479	protein methylation	75	0	0.34	1	1	1	1	-8.40939
967	GO:0006482	protein demethylation	12	0	0.05	1	1	1	1	-5.64386
74	GO:0006486	protein glycosylation	95	1	0.43	0.352	0.352	1	1	1.21903
968	GO:0006487	protein N-linked glycosylation	34	0	0.15	1	1	1	1	-7.22882
969	GO:0006488	dolichol-linked oligosaccharide biosynth...	7	0	0.03	1	1	1	1	-4.90689
970	GO:0006490	oligosaccharide-lipid intermediate biosy...	10	0	0.05	1	1	1	1	-5.64386
22	GO:0006491	N-glycan processing	13	1	0.06	0.057	0.057	1	1	4.06034
971	GO:0006493	protein O-linked glycosylation	31	0	0.14	1	1	1	1	-7.12928
972	GO:0006497	protein lipidation	49	0	0.22	1	1	1	1	-7.78136
973	GO:0006505	GPI anchor metabolic process	29	0	0.13	1	1	1	1	-7.02237
974	GO:0006506	GPI anchor biosynthetic process	27	0	0.12	1	1	1	1	-6.90689
43	GO:0006508	proteolysis	573	6	2.59	0.041	0.137	1	1	1.21225
975	GO:0006509	membrane protein ectodomain proteolysis	11	0	0.05	1	1	1	1	-5.64386
976	GO:0006511	ubiquitin-dependent protein catabolic pr...	235	0	1.06	1	1	1	1	-10.0498
977	GO:0006513	protein monoubiquitination	14	0	0.06	1	1	1	1	-5.90689
978	GO:0006515	protein quality control for misfolded or...	12	0	0.05	1	1	1	1	-5.64386
979	GO:0006516	glycoprotein catabolic process	5	0	0.02	1	1	1	1	-4.32193
8	GO:0006517	protein deglycosylation	9	1	0.04	0.04	0.04	1	1	4.6453
980	GO:0006518	peptide metabolic process	484	0	2.19	1	1	1	1	-11.0967
137	GO:0006520	cellular amino acid metabolic process	156	1	0.71	0.511	1	1	1	0.495551
981	GO:0006525	arginine metabolic process	6	0	0.03	1	1	1	1	-4.90689
982	GO:0006534	cysteine metabolic process	10	0	0.05	1	1	1	1	-5.64386
983	GO:0006536	glutamate metabolic process	13	0	0.06	1	1	1	1	-5.90689
984	GO:0006537	glutamate biosynthetic process	5	0	0.02	1	1	1	1	-4.32193
985	GO:0006541	glutamine metabolic process	10	0	0.05	1	1	1	1	-5.64386
986	GO:0006544	glycine metabolic process	8	0	0.04	1	1	1	1	-5.32193
987	GO:0006551	leucine metabolic process	5	0	0.02	1	1	1	1	-4.32193
988	GO:0006555	methionine metabolic process	12	0	0.05	1	1	1	1	-5.64386
989	GO:0006558	L-phenylalanine metabolic process	6	0	0.03	1	1	1	1	-4.90689
990	GO:0006559	L-phenylalanine catabolic process	6	0	0.03	1	1	1	1	-4.90689
991	GO:0006560	proline metabolic process	6	0	0.03	1	1	1	1	-4.90689
992	GO:0006563	L-serine metabolic process	6	0	0.03	1	1	1	1	-4.90689
993	GO:0006568	tryptophan metabolic process	6	0	0.03	1	1	1	1	-4.90689
994	GO:0006570	tyrosine metabolic process	11	0	0.05	1	1	1	1	-5.64386
995	GO:0006575	cellular modified amino acid metabolic p...	54	0	0.24	1	1	1	1	-7.90689
996	GO:0006576	cellular biogenic amine metabolic proces...	23	0	0.1	1	1	1	1	-6.64386
997	GO:0006582	melanin metabolic process	40	0	0.18	1	1	1	1	-7.49185
998	GO:0006584	catecholamine metabolic process	15	0	0.07	1	1	1	1	-6.12928
999	GO:0006586	indolalkylamine metabolic process	6	0	0.03	1	1	1	1	-4.90689
1000	GO:0006591	ornithine metabolic process	5	0	0.02	1	1	1	1	-4.32193
1001	GO:0006595	polyamine metabolic process	7	0	0.03	1	1	1	1	-4.90689
1002	GO:0006596	polyamine biosynthetic process	7	0	0.03	1	1	1	1	-4.90689
1003	GO:0006605	protein targeting	103	0	0.47	1	1	1	1	-8.87652
1004	GO:0006606	protein import into nucleus	48	0	0.22	1	1	1	1	-7.78136
1005	GO:0006607	NLS-bearing protein import into nucleus	10	0	0.05	1	1	1	1	-5.64386
138	GO:0006611	protein export from nucleus	52	1	0.24	0.211	1	1	1	2.06034
1006	GO:0006612	protein targeting to membrane	34	0	0.15	1	1	1	1	-7.22882
1007	GO:0006613	cotranslational protein targeting to mem...	14	0	0.06	1	1	1	1	-5.90689
1008	GO:0006614	SRP-dependent cotranslational protein ta...	14	0	0.06	1	1	1	1	-5.90689
1009	GO:0006616	SRP-dependent cotranslational protein ta...	6	0	0.03	1	1	1	1	-4.90689
1010	GO:0006620	posttranslational protein targeting to e...	6	0	0.03	1	1	1	1	-4.90689
1011	GO:0006622	protein targeting to lysosome	5	0	0.02	1	1	1	1	-4.32193
1012	GO:0006623	protein targeting to vacuole	17	0	0.08	1	1	1	1	-6.32193
1013	GO:0006625	protein targeting to peroxisome	10	0	0.05	1	1	1	1	-5.64386
1014	GO:0006626	protein targeting to mitochondrion	37	0	0.17	1	1	1	1	-7.40939
1015	GO:0006627	protein processing involved in protein t...	6	0	0.03	1	1	1	1	-4.90689
72	GO:0006629	lipid metabolic process	419	4	1.9	0.118	0.347	1	1	1.07436
139	GO:0006631	fatty acid metabolic process	101	2	0.46	0.076	1	1	1	2.12102
49	GO:0006633	fatty acid biosynthetic process	58	2	0.26	0.028	0.155	1	1	2.94414
1016	GO:0006635	fatty acid beta-oxidation	23	0	0.1	1	1	1	1	-6.64386
1017	GO:0006636	unsaturated fatty acid biosynthetic proc...	5	0	0.02	1	1	1	1	-4.32193
140	GO:0006637	acyl-CoA metabolic process	38	1	0.17	0.159	1	1	1	2.55784
1018	GO:0006638	neutral lipid metabolic process	43	0	0.19	1	1	1	1	-7.56986
1019	GO:0006639	acylglycerol metabolic process	43	0	0.19	1	1	1	1	-7.56986
1020	GO:0006641	triglyceride metabolic process	34	0	0.15	1	1	1	1	-7.22882
141	GO:0006643	membrane lipid metabolic process	84	1	0.38	0.318	1	1	1	1.39737
1021	GO:0006644	phospholipid metabolic process	140	0	0.63	1	1	1	1	-9.29921
1022	GO:0006646	phosphatidylethanolamine biosynthetic pr...	5	0	0.02	1	1	1	1	-4.32193
1023	GO:0006650	glycerophospholipid metabolic process	99	0	0.45	1	1	1	1	-8.81378
1024	GO:0006655	phosphatidylglycerol biosynthetic proces...	5	0	0.02	1	1	1	1	-4.32193
1025	GO:0006661	phosphatidylinositol biosynthetic proces...	41	0	0.19	1	1	1	1	-7.56986
1026	GO:0006662	glycerol ether metabolic process	6	0	0.03	1	1	1	1	-4.90689
1027	GO:0006664	glycolipid metabolic process	39	0	0.18	1	1	1	1	-7.49185
142	GO:0006665	sphingolipid metabolic process	51	1	0.23	0.207	1	1	1	2.12174
1028	GO:0006672	ceramide metabolic process	14	0	0.06	1	1	1	1	-5.90689
1029	GO:0006684	sphingomyelin metabolic process	5	0	0.02	1	1	1	1	-4.32193
1030	GO:0006687	glycosphingolipid metabolic process	8	0	0.04	1	1	1	1	-5.32193
1031	GO:0006688	glycosphingolipid biosynthetic process	7	0	0.03	1	1	1	1	-4.90689
1032	GO:0006690	icosanoid metabolic process	5	0	0.02	1	1	1	1	-4.32193
1033	GO:0006694	steroid biosynthetic process	29	0	0.13	1	1	1	1	-7.02237
1034	GO:0006697	ecdysone biosynthetic process	8	0	0.04	1	1	1	1	-5.32193
1035	GO:0006720	isoprenoid metabolic process	32	0	0.14	1	1	1	1	-7.12928
1036	GO:0006721	terpenoid metabolic process	18	0	0.08	1	1	1	1	-6.32193
143	GO:0006725	cellular aromatic compound metabolic pro...	2298	5	10.39	0.991	1	1	1	-1.05491
144	GO:0006726	eye pigment biosynthetic process	34	1	0.15	0.143	1	1	1	2.73841
1037	GO:0006727	ommochrome biosynthetic process	18	0	0.08	1	1	1	1	-6.32193
1038	GO:0006729	tetrahydrobiopterin biosynthetic process	5	0	0.02	1	1	1	1	-4.32193
1039	GO:0006730	one-carbon metabolic process	16	0	0.07	1	1	1	1	-6.12928
145	GO:0006732	coenzyme metabolic process	136	1	0.62	0.463	1	1	1	0.691102
1040	GO:0006733	oxidoreduction coenzyme metabolic proces...	55	0	0.25	1	1	1	1	-7.96578
1041	GO:0006734	NADH metabolic process	6	0	0.03	1	1	1	1	-4.90689
1042	GO:0006739	NADP metabolic process	10	0	0.05	1	1	1	1	-5.64386
1043	GO:0006743	ubiquinone metabolic process	13	0	0.06	1	1	1	1	-5.90689
1044	GO:0006744	ubiquinone biosynthetic process	13	0	0.06	1	1	1	1	-5.90689
1045	GO:0006749	glutathione metabolic process	22	0	0.1	1	1	1	1	-6.64386
1046	GO:0006750	glutathione biosynthetic process	5	0	0.02	1	1	1	1	-4.32193
1047	GO:0006751	glutathione catabolic process	5	0	0.02	1	1	1	1	-4.32193
146	GO:0006753	nucleoside phosphate metabolic process	270	1	1.22	0.713	1	1	1	-0.285439
1048	GO:0006754	ATP biosynthetic process	41	0	0.19	1	1	1	1	-7.56986
1049	GO:0006757	ATP generation from ADP	19	0	0.09	1	1	1	1	-6.49185
1050	GO:0006760	folic acid-containing compound metabolic...	10	0	0.05	1	1	1	1	-5.64386
1051	GO:0006766	vitamin metabolic process	15	0	0.07	1	1	1	1	-6.12928
1052	GO:0006767	water-soluble vitamin metabolic process	11	0	0.05	1	1	1	1	-5.64386
1053	GO:0006777	Mo-molybdopterin cofactor biosynthetic p...	5	0	0.02	1	1	1	1	-4.32193
1054	GO:0006778	porphyrin-containing compound metabolic ...	13	0	0.06	1	1	1	1	-5.90689
1055	GO:0006779	porphyrin-containing compound biosynthet...	12	0	0.05	1	1	1	1	-5.64386
1056	GO:0006782	protoporphyrinogen IX biosynthetic proce...	8	0	0.04	1	1	1	1	-5.32193
1057	GO:0006783	heme biosynthetic process	12	0	0.05	1	1	1	1	-5.64386
71	GO:0006790	sulfur compound metabolic process	117	2	0.53	0.098	0.332	1	1	1.91666
147	GO:0006793	phosphorus metabolic process	1017	2	4.6	0.956	1	1	1	-1.20091
148	GO:0006796	phosphate-containing compound metabolic ...	1005	2	4.55	0.953	1	1	1	-1.18515
1058	GO:0006801	superoxide metabolic process	9	0	0.04	1	1	1	1	-5.32193
1059	GO:0006805	xenobiotic metabolic process	10	0	0.05	1	1	1	1	-5.64386
149	GO:0006807	nitrogen compound metabolic process	4044	18	18.29	0.611	1	1	1	-0.022978
150	GO:0006810	transport	1562	6	7.06	0.739	1	1	1	-0.234465
87	GO:0006811	ion transport	471	3	2.13	0.36	0.739	1	1	0.49459
151	GO:0006812	cation transport	275	1	1.24	0.719	1	1	1	-0.308898
1060	GO:0006813	potassium ion transport	49	0	0.22	1	1	1	1	-7.78136
1061	GO:0006814	sodium ion transport	42	0	0.19	1	1	1	1	-7.56986
1062	GO:0006816	calcium ion transport	63	0	0.28	1	1	1	1	-8.12928
1063	GO:0006817	phosphate ion transport	7	0	0.03	1	1	1	1	-4.90689
75	GO:0006820	anion transport	193	2	0.87	0.217	0.4	1	1	1.20163
1064	GO:0006821	chloride transport	27	0	0.12	1	1	1	1	-6.90689
1065	GO:0006825	copper ion transport	10	0	0.05	1	1	1	1	-5.64386
1066	GO:0006826	iron ion transport	12	0	0.05	1	1	1	1	-5.64386
1067	GO:0006828	manganese ion transport	5	0	0.02	1	1	1	1	-4.32193
1068	GO:0006829	zinc ion transport	12	0	0.05	1	1	1	1	-5.64386
1069	GO:0006835	dicarboxylic acid transport	21	0	0.09	1	1	1	1	-6.49185
69	GO:0006836	neurotransmitter transport	128	2	0.58	0.113	0.321	1	1	1.7866
1070	GO:0006839	mitochondrial transport	77	0	0.35	1	1	1	1	-8.45121
1071	GO:0006848	pyruvate transport	8	0	0.04	1	1	1	1	-5.32193
1072	GO:0006851	mitochondrial calcium ion transmembrane ...	6	0	0.03	1	1	1	1	-4.90689
1073	GO:0006855	drug transmembrane transport	22	0	0.1	1	1	1	1	-6.64386
1074	GO:0006862	nucleotide transport	16	0	0.07	1	1	1	1	-6.12928
152	GO:0006865	amino acid transport	53	1	0.24	0.214	1	1	1	2.06034
1075	GO:0006869	lipid transport	74	0	0.33	1	1	1	1	-8.36632
1076	GO:0006873	cellular ion homeostasis	101	0	0.46	1	1	1	1	-8.84549
1077	GO:0006874	cellular calcium ion homeostasis	51	0	0.23	1	1	1	1	-7.84549
1078	GO:0006875	cellular metal ion homeostasis	79	0	0.36	1	1	1	1	-8.49185
1079	GO:0006878	cellular copper ion homeostasis	7	0	0.03	1	1	1	1	-4.90689
1080	GO:0006879	cellular iron ion homeostasis	10	0	0.05	1	1	1	1	-5.64386
1081	GO:0006882	cellular zinc ion homeostasis	5	0	0.02	1	1	1	1	-4.32193
1082	GO:0006884	cell volume homeostasis	6	0	0.03	1	1	1	1	-4.90689
1083	GO:0006885	regulation of pH	21	0	0.09	1	1	1	1	-6.49185
153	GO:0006886	intracellular protein transport	341	1	1.54	0.795	1	1	1	-0.621488
154	GO:0006887	exocytosis	102	1	0.46	0.372	1	1	1	1.12174
1084	GO:0006888	ER to Golgi vesicle-mediated transport	64	0	0.29	1	1	1	1	-8.17991
1085	GO:0006890	retrograde vesicle-mediated transport, G...	23	0	0.1	1	1	1	1	-6.64386
1086	GO:0006891	intra-Golgi vesicle-mediated transport	27	0	0.12	1	1	1	1	-6.90689
1087	GO:0006892	post-Golgi vesicle-mediated transport	37	0	0.17	1	1	1	1	-7.40939
1088	GO:0006893	Golgi to plasma membrane transport	25	0	0.11	1	1	1	1	-6.78136
1089	GO:0006896	Golgi to vacuole transport	8	0	0.04	1	1	1	1	-5.32193
155	GO:0006897	endocytosis	187	1	0.85	0.576	1	1	1	0.235907
1090	GO:0006898	receptor-mediated endocytosis	52	0	0.24	1	1	1	1	-7.90689
1091	GO:0006900	vesicle budding from membrane	17	0	0.08	1	1	1	1	-6.32193
1092	GO:0006901	vesicle coating	5	0	0.02	1	1	1	1	-4.32193
156	GO:0006903	vesicle targeting	16	1	0.07	0.07	1	1	1	3.83794
157	GO:0006904	vesicle docking involved in exocytosis	33	1	0.15	0.139	1	1	1	2.73841
1093	GO:0006906	vesicle fusion	51	0	0.23	1	1	1	1	-7.84549
52	GO:0006909	phagocytosis	39	1	0.18	0.162	0.162	1	1	2.47537
1094	GO:0006911	phagocytosis, engulfment	13	0	0.06	1	1	1	1	-5.90689
158	GO:0006913	nucleocytoplasmic transport	108	1	0.49	0.389	1	1	1	1.03059
1095	GO:0006914	autophagy	179	0	0.81	1	1	1	1	-9.66178
1096	GO:0006915	apoptotic process	228	0	1.03	1	1	1	1	-10.0084
1097	GO:0006919	activation of cysteine-type endopeptidas...	18	0	0.08	1	1	1	1	-6.32193
1098	GO:0006921	cellular component disassembly involved ...	5	0	0.02	1	1	1	1	-4.32193
159	GO:0006928	movement of cell or subcellular componen...	630	1	2.85	0.95	1	1	1	-1.50952
1099	GO:0006935	chemotaxis	268	0	1.21	1	1	1	1	-10.2408
1100	GO:0006936	muscle contraction	27	0	0.12	1	1	1	1	-6.90689
1101	GO:0006937	regulation of muscle contraction	9	0	0.04	1	1	1	1	-5.32193
1102	GO:0006941	striated muscle contraction	9	0	0.04	1	1	1	1	-5.32193
1103	GO:0006949	syncytium formation	31	0	0.14	1	1	1	1	-7.12928
160	GO:0006950	response to stress	945	3	4.27	0.82	1	1	1	-0.508793
161	GO:0006952	defense response	250	2	1.13	0.313	1	1	1	0.824398
162	GO:0006955	immune response	201	1	0.91	0.603	1	1	1	0.137504
1104	GO:0006959	humoral immune response	70	0	0.32	1	1	1	1	-8.32193
1105	GO:0006963	positive regulation of antibacterial pep...	23	0	0.1	1	1	1	1	-6.64386
1106	GO:0006964	positive regulation of biosynthetic proc...	7	0	0.03	1	1	1	1	-4.90689
1107	GO:0006967	positive regulation of antifungal peptid...	5	0	0.02	1	1	1	1	-4.32193
1108	GO:0006970	response to osmotic stress	10	0	0.05	1	1	1	1	-5.64386
1109	GO:0006974	cellular response to DNA damage stimulus	232	0	1.05	1	1	1	1	-10.0362
76	GO:0006979	response to oxidative stress	113	1	0.51	0.403	0.403	1	1	0.972873
1110	GO:0006984	ER-nucleus signaling pathway	9	0	0.04	1	1	1	1	-5.32193
1111	GO:0006986	response to unfolded protein	26	0	0.12	1	1	1	1	-6.90689
1112	GO:0006991	response to sterol depletion	7	0	0.03	1	1	1	1	-4.90689
1113	GO:0006995	cellular response to nitrogen starvation	5	0	0.02	1	1	1	1	-4.32193
163	GO:0006996	organelle organization	1578	1	7.14	1	1	1	1	-2.83448
1114	GO:0006997	nucleus organization	57	0	0.26	1	1	1	1	-8.02237
1115	GO:0006998	nuclear envelope organization	9	0	0.04	1	1	1	1	-5.32193
1116	GO:0006999	nuclear pore organization	11	0	0.05	1	1	1	1	-5.64386
1117	GO:0007004	telomere maintenance via telomerase	5	0	0.02	1	1	1	1	-4.32193
1118	GO:0007005	mitochondrion organization	165	0	0.75	1	1	1	1	-9.55075
1119	GO:0007006	mitochondrial membrane organization	26	0	0.12	1	1	1	1	-6.90689
1120	GO:0007007	inner mitochondrial membrane organizatio...	17	0	0.08	1	1	1	1	-6.32193
1121	GO:0007009	plasma membrane organization	30	0	0.14	1	1	1	1	-7.12928
1122	GO:0007010	cytoskeleton organization	560	0	2.53	1	1	1	1	-11.3049
1123	GO:0007015	actin filament organization	143	0	0.65	1	1	1	1	-9.3443
1124	GO:0007016	cytoskeletal anchoring at plasma membran...	11	0	0.05	1	1	1	1	-5.64386
1125	GO:0007017	microtubule-based process	399	0	1.8	1	1	1	1	-10.8138
1126	GO:0007018	microtubule-based movement	153	0	0.69	1	1	1	1	-9.43045
1127	GO:0007019	microtubule depolymerization	19	0	0.09	1	1	1	1	-6.49185
1128	GO:0007020	microtubule nucleation	12	0	0.05	1	1	1	1	-5.64386
1129	GO:0007021	tubulin complex assembly	6	0	0.03	1	1	1	1	-4.90689
1130	GO:0007023	post-chaperonin tubulin folding pathway	5	0	0.02	1	1	1	1	-4.32193
1131	GO:0007026	negative regulation of microtubule depol...	9	0	0.04	1	1	1	1	-5.32193
1132	GO:0007028	cytoplasm organization	66	0	0.3	1	1	1	1	-8.22882
1133	GO:0007029	endoplasmic reticulum organization	31	0	0.14	1	1	1	1	-7.12928
1134	GO:0007030	Golgi organization	67	0	0.3	1	1	1	1	-8.22882
1135	GO:0007031	peroxisome organization	18	0	0.08	1	1	1	1	-6.32193
1136	GO:0007032	endosome organization	17	0	0.08	1	1	1	1	-6.32193
1137	GO:0007033	vacuole organization	54	0	0.24	1	1	1	1	-7.90689
1138	GO:0007034	vacuolar transport	54	0	0.24	1	1	1	1	-7.90689
1139	GO:0007035	vacuolar acidification	8	0	0.04	1	1	1	1	-5.32193
1140	GO:0007040	lysosome organization	18	0	0.08	1	1	1	1	-6.32193
1141	GO:0007041	lysosomal transport	26	0	0.12	1	1	1	1	-6.90689
164	GO:0007043	cell-cell junction assembly	55	2	0.25	0.025	1	1	1	3.00072
165	GO:0007049	cell cycle	639	1	2.89	0.952	1	1	1	-1.52963
1142	GO:0007050	cell cycle arrest	7	0	0.03	1	1	1	1	-4.90689
1143	GO:0007051	spindle organization	95	0	0.43	1	1	1	1	-8.74819
1144	GO:0007052	mitotic spindle organization	55	0	0.25	1	1	1	1	-7.96578
1145	GO:0007053	spindle assembly involved in male meiosi...	7	0	0.03	1	1	1	1	-4.90689
1146	GO:0007056	spindle assembly involved in female meio...	7	0	0.03	1	1	1	1	-4.90689
1147	GO:0007059	chromosome segregation	141	0	0.64	1	1	1	1	-9.32193
1148	GO:0007060	male meiosis chromosome segregation	6	0	0.03	1	1	1	1	-4.90689
1149	GO:0007062	sister chromatid cohesion	22	0	0.1	1	1	1	1	-6.64386
1150	GO:0007063	regulation of sister chromatid cohesion	5	0	0.02	1	1	1	1	-4.32193
1151	GO:0007064	mitotic sister chromatid cohesion	11	0	0.05	1	1	1	1	-5.64386
1152	GO:0007076	mitotic chromosome condensation	18	0	0.08	1	1	1	1	-6.32193
1153	GO:0007080	mitotic metaphase plate congression	7	0	0.03	1	1	1	1	-4.90689
58	GO:0007088	regulation of mitotic nuclear division	62	1	0.28	0.246	0.246	1	1	1.83794
1154	GO:0007091	metaphase/anaphase transition of mitotic...	31	0	0.14	1	1	1	1	-7.12928
1155	GO:0007093	mitotic cell cycle checkpoint	49	0	0.22	1	1	1	1	-7.78136
1156	GO:0007094	mitotic spindle assembly checkpoint	14	0	0.06	1	1	1	1	-5.90689
1157	GO:0007095	mitotic G2 DNA damage checkpoint	10	0	0.05	1	1	1	1	-5.64386
1158	GO:0007096	regulation of exit from mitosis	8	0	0.04	1	1	1	1	-5.32193
1159	GO:0007097	nuclear migration	26	0	0.12	1	1	1	1	-6.90689
1160	GO:0007098	centrosome cycle	67	0	0.3	1	1	1	1	-8.22882
1161	GO:0007099	centriole replication	25	0	0.11	1	1	1	1	-6.78136
1162	GO:0007100	mitotic centrosome separation	11	0	0.05	1	1	1	1	-5.64386
1163	GO:0007110	meiosis I cytokinesis	14	0	0.06	1	1	1	1	-5.90689
1164	GO:0007111	meiosis II cytokinesis	11	0	0.05	1	1	1	1	-5.64386
1165	GO:0007112	male meiosis cytokinesis	30	0	0.14	1	1	1	1	-7.12928
1166	GO:0007113	endomitotic cell cycle	10	0	0.05	1	1	1	1	-5.64386
1167	GO:0007127	meiosis I	38	0	0.17	1	1	1	1	-7.40939
1168	GO:0007129	synapsis	5	0	0.02	1	1	1	1	-4.32193
1169	GO:0007131	reciprocal meiotic recombination	24	0	0.11	1	1	1	1	-6.78136
1170	GO:0007135	meiosis II	7	0	0.03	1	1	1	1	-4.90689
1171	GO:0007140	male meiotic nuclear division	60	0	0.27	1	1	1	1	-8.07682
1172	GO:0007141	male meiosis I	5	0	0.02	1	1	1	1	-4.32193
1173	GO:0007143	female meiotic nuclear division	32	0	0.14	1	1	1	1	-7.12928
1174	GO:0007147	female meiosis II	5	0	0.02	1	1	1	1	-4.32193
95	GO:0007154	cell communication	1636	6	7.4	0.782	0.976	1	1	-0.302322
77	GO:0007155	cell adhesion	175	3	0.79	0.044	0.408	1	1	1.92552
53	GO:0007156	homophilic cell adhesion via plasma memb...	42	1	0.19	0.174	0.174	1	1	2.39737
1175	GO:0007157	heterophilic cell-cell adhesion via plas...	13	0	0.06	1	1	1	1	-5.90689
1176	GO:0007158	neuron cell-cell adhesion	8	0	0.04	1	1	1	1	-5.32193
1177	GO:0007160	cell-matrix adhesion	18	0	0.08	1	1	1	1	-6.32193
1178	GO:0007162	negative regulation of cell adhesion	16	0	0.07	1	1	1	1	-6.12928
1179	GO:0007163	establishment or maintenance of cell pol...	184	0	0.83	1	1	1	1	-9.69697
1180	GO:0007164	establishment of tissue polarity	94	0	0.43	1	1	1	1	-8.74819
96	GO:0007165	signal transduction	1393	5	6.3	0.783	0.99	1	1	-0.333135
91	GO:0007166	cell surface receptor signaling pathway	583	3	2.64	0.498	0.913	1	1	0.184905
1181	GO:0007167	enzyme linked receptor protein signaling...	246	0	1.11	1	1	1	1	-10.1163
1182	GO:0007168	receptor guanylyl cyclase signaling path...	5	0	0.02	1	1	1	1	-4.32193
1183	GO:0007169	transmembrane receptor protein tyrosine ...	188	0	0.85	1	1	1	1	-9.73132
1184	GO:0007173	epidermal growth factor receptor signali...	61	0	0.28	1	1	1	1	-8.12928
1185	GO:0007178	transmembrane receptor protein serine/th...	55	0	0.25	1	1	1	1	-7.96578
1186	GO:0007179	transforming growth factor beta receptor...	8	0	0.04	1	1	1	1	-5.32193
166	GO:0007186	G protein-coupled receptor signaling pat...	181	1	0.82	0.564	1	1	1	0.287746
1187	GO:0007187	G protein-coupled receptor signaling pat...	39	0	0.18	1	1	1	1	-7.49185
1188	GO:0007188	adenylate cyclase-modulating G protein-c...	35	0	0.16	1	1	1	1	-7.32193
1189	GO:0007189	adenylate cyclase-activating G protein-c...	25	0	0.11	1	1	1	1	-6.78136
1190	GO:0007193	adenylate cyclase-inhibiting G protein-c...	10	0	0.05	1	1	1	1	-5.64386
1191	GO:0007200	phospholipase C-activating G protein-cou...	12	0	0.05	1	1	1	1	-5.64386
1192	GO:0007204	positive regulation of cytosolic calcium...	19	0	0.09	1	1	1	1	-6.49185
1193	GO:0007205	protein kinase C-activating G protein-co...	5	0	0.02	1	1	1	1	-4.32193
1194	GO:0007210	serotonin receptor signaling pathway	8	0	0.04	1	1	1	1	-5.32193
1195	GO:0007211	octopamine or tyramine signaling pathway	5	0	0.02	1	1	1	1	-4.32193
1196	GO:0007212	dopamine receptor signaling pathway	6	0	0.03	1	1	1	1	-4.90689
1197	GO:0007215	glutamate receptor signaling pathway	28	0	0.13	1	1	1	1	-7.02237
57	GO:0007218	neuropeptide signaling pathway	52	1	0.24	0.211	0.211	1	1	2.06034
1198	GO:0007219	Notch signaling pathway	68	0	0.31	1	1	1	1	-8.27612
1199	GO:0007220	Notch receptor processing	14	0	0.06	1	1	1	1	-5.90689
1200	GO:0007224	smoothened signaling pathway	81	0	0.37	1	1	1	1	-8.53138
1201	GO:0007229	integrin-mediated signaling pathway	13	0	0.06	1	1	1	1	-5.90689
1202	GO:0007249	I-kappaB kinase/NF-kappaB signaling	9	0	0.04	1	1	1	1	-5.32193
1203	GO:0007254	JNK cascade	65	0	0.29	1	1	1	1	-8.17991
1204	GO:0007259	JAK-STAT cascade	25	0	0.11	1	1	1	1	-6.78136
1205	GO:0007264	small GTPase mediated signal transductio...	162	0	0.73	1	1	1	1	-9.51175
1206	GO:0007265	Ras protein signal transduction	141	0	0.64	1	1	1	1	-9.32193
1207	GO:0007266	Rho protein signal transduction	52	0	0.24	1	1	1	1	-7.90689
167	GO:0007267	cell-cell signaling	448	1	2.03	0.877	1	1	1	-1.02004
168	GO:0007268	chemical synaptic transmission	272	1	1.23	0.715	1	1	1	-0.297216
169	GO:0007269	neurotransmitter secretion	93	1	0.42	0.346	1	1	1	1.25298
1208	GO:0007270	neuron-neuron synaptic transmission	5	0	0.02	1	1	1	1	-4.32193
1209	GO:0007271	synaptic transmission, cholinergic	19	0	0.09	1	1	1	1	-6.49185
170	GO:0007272	ensheathment of neurons	10	1	0.05	0.044	1	1	1	4.32337
1210	GO:0007274	neuromuscular synaptic transmission	73	0	0.33	1	1	1	1	-8.36632
171	GO:0007275	multicellular organism development	1943	8	8.79	0.686	1	1	1	-0.135683
172	GO:0007276	gamete generation	703	1	3.18	0.965	1	1	1	-1.66758
1211	GO:0007277	pole cell development	25	0	0.11	1	1	1	1	-6.78136
1212	GO:0007279	pole cell formation	17	0	0.08	1	1	1	1	-6.32193
1213	GO:0007280	pole cell migration	17	0	0.08	1	1	1	1	-6.32193
173	GO:0007281	germ cell development	575	1	2.6	0.934	1	1	1	-1.37707
1214	GO:0007282	cystoblast division	16	0	0.07	1	1	1	1	-6.12928
1215	GO:0007283	spermatogenesis	175	0	0.79	1	1	1	1	-9.62571
1216	GO:0007286	spermatid development	75	0	0.34	1	1	1	1	-8.40939
1217	GO:0007288	sperm axoneme assembly	12	0	0.05	1	1	1	1	-5.64386
1218	GO:0007289	spermatid nucleus differentiation	9	0	0.04	1	1	1	1	-5.32193
1219	GO:0007291	sperm individualization	44	0	0.2	1	1	1	1	-7.64386
174	GO:0007292	female gamete generation	528	1	2.39	0.917	1	1	1	-1.25557
1220	GO:0007293	germarium-derived egg chamber formation	84	0	0.38	1	1	1	1	-8.56986
1221	GO:0007294	germarium-derived oocyte fate determinat...	25	0	0.11	1	1	1	1	-6.78136
1222	GO:0007295	growth of a germarium-derived egg chambe...	10	0	0.05	1	1	1	1	-5.64386
1223	GO:0007296	vitellogenesis	8	0	0.04	1	1	1	1	-5.32193
1224	GO:0007297	ovarian follicle cell migration	122	0	0.55	1	1	1	1	-9.10329
1225	GO:0007298	border follicle cell migration	110	0	0.5	1	1	1	1	-8.96578
1226	GO:0007299	ovarian follicle cell-cell adhesion	5	0	0.02	1	1	1	1	-4.32193
1227	GO:0007300	ovarian nurse cell to oocyte transport	30	0	0.14	1	1	1	1	-7.12928
1228	GO:0007301	female germline ring canal formation	9	0	0.04	1	1	1	1	-5.32193
1229	GO:0007303	cytoplasmic transport, nurse cell to ooc...	14	0	0.06	1	1	1	1	-5.90689
175	GO:0007304	chorion-containing eggshell formation	80	1	0.36	0.306	1	1	1	1.47537
65	GO:0007306	eggshell chorion assembly	70	1	0.32	0.273	0.273	1	1	1.6453
1230	GO:0007307	eggshell chorion gene amplification	19	0	0.09	1	1	1	1	-6.49185
1231	GO:0007308	oocyte construction	113	0	0.51	1	1	1	1	-8.99435
1232	GO:0007309	oocyte axis specification	109	0	0.49	1	1	1	1	-8.93664
1233	GO:0007310	oocyte dorsal/ventral axis specification	33	0	0.15	1	1	1	1	-7.22882
1234	GO:0007312	oocyte nucleus migration involved in ooc...	6	0	0.03	1	1	1	1	-4.90689
1235	GO:0007313	maternal specification of dorsal/ventral...	5	0	0.02	1	1	1	1	-4.32193
1236	GO:0007314	oocyte anterior/posterior axis specifica...	73	0	0.33	1	1	1	1	-8.36632
1237	GO:0007315	pole plasm assembly	59	0	0.27	1	1	1	1	-8.07682
1238	GO:0007316	pole plasm RNA localization	48	0	0.22	1	1	1	1	-7.78136
1239	GO:0007317	regulation of pole plasm oskar mRNA loca...	22	0	0.1	1	1	1	1	-6.64386
1240	GO:0007318	pole plasm protein localization	11	0	0.05	1	1	1	1	-5.64386
1241	GO:0007320	insemination	11	0	0.05	1	1	1	1	-5.64386
1242	GO:0007338	single fertilization	19	0	0.09	1	1	1	1	-6.49185
176	GO:0007346	regulation of mitotic cell cycle	173	1	0.78	0.548	1	1	1	0.359896
1243	GO:0007348	regulation of syncytial blastoderm mitot...	5	0	0.02	1	1	1	1	-4.32193
1244	GO:0007349	cellularization	87	0	0.39	1	1	1	1	-8.60733
1245	GO:0007350	blastoderm segmentation	167	0	0.76	1	1	1	1	-9.56986
1246	GO:0007351	tripartite regional subdivision	97	0	0.44	1	1	1	1	-8.78136
1247	GO:0007354	zygotic determination of anterior/poster...	19	0	0.09	1	1	1	1	-6.49185
1248	GO:0007362	terminal region determination	15	0	0.07	1	1	1	1	-6.12928
1249	GO:0007365	periodic partitioning	43	0	0.19	1	1	1	1	-7.56986
1250	GO:0007367	segment polarity determination	38	0	0.17	1	1	1	1	-7.40939
1251	GO:0007368	determination of left/right symmetry	11	0	0.05	1	1	1	1	-5.64386
1252	GO:0007369	gastrulation	61	0	0.28	1	1	1	1	-8.12928
1253	GO:0007370	ventral furrow formation	15	0	0.07	1	1	1	1	-6.12928
1254	GO:0007377	germ-band extension	10	0	0.05	1	1	1	1	-5.64386
1255	GO:0007379	segment specification	31	0	0.14	1	1	1	1	-7.12928
1256	GO:0007380	specification of segmental identity, hea...	9	0	0.04	1	1	1	1	-5.32193
1257	GO:0007386	compartment pattern specification	8	0	0.04	1	1	1	1	-5.32193
177	GO:0007389	pattern specification process	435	1	1.97	0.869	1	1	1	-0.976754
1258	GO:0007390	germ-band shortening	16	0	0.07	1	1	1	1	-6.12928
25	GO:0007391	dorsal closure	93	2	0.42	0.066	0.066	1	1	2.25226
1259	GO:0007392	initiation of dorsal closure	9	0	0.04	1	1	1	1	-5.32193
1260	GO:0007394	dorsal closure, elongation of leading ed...	7	0	0.03	1	1	1	1	-4.90689
1261	GO:0007395	dorsal closure, spreading of leading edg...	9	0	0.04	1	1	1	1	-5.32193
1262	GO:0007398	ectoderm development	11	0	0.05	1	1	1	1	-5.64386
178	GO:0007399	nervous system development	971	2	4.39	0.946	1	1	1	-1.1335
1263	GO:0007400	neuroblast fate determination	18	0	0.08	1	1	1	1	-6.32193
1264	GO:0007402	ganglion mother cell fate determination	6	0	0.03	1	1	1	1	-4.90689
1265	GO:0007405	neuroblast proliferation	84	0	0.38	1	1	1	1	-8.56986
1266	GO:0007406	negative regulation of neuroblast prolif...	19	0	0.09	1	1	1	1	-6.49185
1267	GO:0007409	axonogenesis	296	0	1.34	1	1	1	1	-10.388
1268	GO:0007411	axon guidance	245	0	1.11	1	1	1	1	-10.1163
1269	GO:0007412	axon target recognition	13	0	0.06	1	1	1	1	-5.90689
1270	GO:0007413	axonal fasciculation	21	0	0.09	1	1	1	1	-6.49185
1271	GO:0007414	axonal defasciculation	10	0	0.05	1	1	1	1	-5.64386
1272	GO:0007415	defasciculation of motor neuron axon	6	0	0.03	1	1	1	1	-4.90689
179	GO:0007416	synapse assembly	161	1	0.73	0.522	1	1	1	0.455474
180	GO:0007417	central nervous system development	228	1	1.03	0.65	1	1	1	-0.0412024
1273	GO:0007418	ventral midline development	9	0	0.04	1	1	1	1	-5.32193
1274	GO:0007419	ventral cord development	65	0	0.29	1	1	1	1	-8.17991
1275	GO:0007420	brain development	97	0	0.44	1	1	1	1	-8.78136
1276	GO:0007422	peripheral nervous system development	45	0	0.2	1	1	1	1	-7.64386
181	GO:0007423	sensory organ development	438	1	1.98	0.871	1	1	1	-0.984058
182	GO:0007424	open tracheal system development	225	3	1.02	0.08	1	1	1	1.55687
1277	GO:0007426	tracheal outgrowth, open tracheal system	14	0	0.06	1	1	1	1	-5.90689
50	GO:0007427	epithelial cell migration, open tracheal...	37	1	0.17	0.155	0.155	1	1	2.55784
1278	GO:0007428	primary branching, open tracheal system	5	0	0.02	1	1	1	1	-4.32193
1279	GO:0007430	terminal branching, open tracheal system	25	0	0.11	1	1	1	1	-6.78136
1280	GO:0007431	salivary gland development	99	0	0.45	1	1	1	1	-8.81378
1281	GO:0007432	salivary gland boundary specification	15	0	0.07	1	1	1	1	-6.12928
1282	GO:0007435	salivary gland morphogenesis	74	0	0.33	1	1	1	1	-8.36632
1283	GO:0007436	larval salivary gland morphogenesis	10	0	0.05	1	1	1	1	-5.64386
1284	GO:0007438	oenocyte development	6	0	0.03	1	1	1	1	-4.90689
1285	GO:0007439	ectodermal digestive tract development	9	0	0.04	1	1	1	1	-5.32193
1286	GO:0007440	foregut morphogenesis	8	0	0.04	1	1	1	1	-5.32193
1287	GO:0007442	hindgut morphogenesis	51	0	0.23	1	1	1	1	-7.84549
1288	GO:0007443	Malpighian tubule morphogenesis	37	0	0.17	1	1	1	1	-7.40939
183	GO:0007444	imaginal disc development	501	1	2.27	0.905	1	1	1	-1.18125
1289	GO:0007445	determination of imaginal disc primordiu...	8	0	0.04	1	1	1	1	-5.32193
1290	GO:0007446	imaginal disc growth	52	0	0.24	1	1	1	1	-7.90689
1291	GO:0007447	imaginal disc pattern formation	99	0	0.45	1	1	1	1	-8.81378
1292	GO:0007448	anterior/posterior pattern specification...	21	0	0.09	1	1	1	1	-6.49185
1293	GO:0007449	proximal/distal pattern formation, imagi...	16	0	0.07	1	1	1	1	-6.12928
1294	GO:0007450	dorsal/ventral pattern formation, imagin...	52	0	0.24	1	1	1	1	-7.90689
184	GO:0007455	eye-antennal disc morphogenesis	35	1	0.16	0.147	1	1	1	2.6453
1295	GO:0007458	progression of morphogenetic furrow invo...	8	0	0.04	1	1	1	1	-5.32193
1296	GO:0007460	R8 cell fate commitment	16	0	0.07	1	1	1	1	-6.12928
1297	GO:0007464	R3/R4 cell fate commitment	13	0	0.06	1	1	1	1	-5.90689
1298	GO:0007465	R7 cell fate commitment	36	0	0.16	1	1	1	1	-7.32193
1299	GO:0007468	regulation of rhodopsin gene expression	6	0	0.03	1	1	1	1	-4.90689
185	GO:0007469	antennal development	21	1	0.09	0.091	1	1	1	3.47537
1300	GO:0007472	wing disc morphogenesis	259	0	1.17	1	1	1	1	-10.1923
1301	GO:0007474	imaginal disc-derived wing vein specific...	48	0	0.22	1	1	1	1	-7.78136
1302	GO:0007475	apposition of dorsal and ventral imagina...	19	0	0.09	1	1	1	1	-6.49185
1303	GO:0007476	imaginal disc-derived wing morphogenesis	250	0	1.13	1	1	1	1	-10.1421
1304	GO:0007477	notum development	6	0	0.03	1	1	1	1	-4.90689
186	GO:0007478	leg disc morphogenesis	74	1	0.33	0.286	1	1	1	1.6009
1305	GO:0007479	leg disc proximal/distal pattern formati...	13	0	0.06	1	1	1	1	-5.90689
66	GO:0007480	imaginal disc-derived leg morphogenesis	71	1	0.32	0.276	0.276	1	1	1.6453
1306	GO:0007482	haltere development	13	0	0.06	1	1	1	1	-5.90689
1307	GO:0007483	genital disc morphogenesis	19	0	0.09	1	1	1	1	-6.49185
1308	GO:0007484	imaginal disc-derived genitalia developm...	25	0	0.11	1	1	1	1	-6.78136
1309	GO:0007485	imaginal disc-derived male genitalia dev...	22	0	0.1	1	1	1	1	-6.64386
1310	GO:0007486	imaginal disc-derived female genitalia d...	6	0	0.03	1	1	1	1	-4.90689
1311	GO:0007487	analia development	6	0	0.03	1	1	1	1	-4.90689
1312	GO:0007488	histoblast morphogenesis	10	0	0.05	1	1	1	1	-5.64386
1313	GO:0007492	endoderm development	6	0	0.03	1	1	1	1	-4.90689
1314	GO:0007494	midgut development	31	0	0.14	1	1	1	1	-7.12928
1315	GO:0007498	mesoderm development	65	0	0.29	1	1	1	1	-8.17991
1316	GO:0007503	fat body development	7	0	0.03	1	1	1	1	-4.90689
1317	GO:0007506	gonadal mesoderm development	6	0	0.03	1	1	1	1	-4.90689
187	GO:0007507	heart development	91	1	0.41	0.34	1	1	1	1.28775
1318	GO:0007508	larval heart development	5	0	0.02	1	1	1	1	-4.32193
1319	GO:0007509	mesoderm migration involved in gastrulat...	9	0	0.04	1	1	1	1	-5.32193
1320	GO:0007516	hemocyte development	6	0	0.03	1	1	1	1	-4.90689
1321	GO:0007517	muscle organ development	86	0	0.39	1	1	1	1	-8.60733
1322	GO:0007520	myoblast fusion	31	0	0.14	1	1	1	1	-7.12928
1323	GO:0007521	muscle cell fate determination	5	0	0.02	1	1	1	1	-4.32193
1324	GO:0007522	visceral muscle development	13	0	0.06	1	1	1	1	-5.90689
1325	GO:0007523	larval visceral muscle development	8	0	0.04	1	1	1	1	-5.32193
1326	GO:0007525	somatic muscle development	72	0	0.33	1	1	1	1	-8.36632
1327	GO:0007526	larval somatic muscle development	35	0	0.16	1	1	1	1	-7.32193
1328	GO:0007527	adult somatic muscle development	13	0	0.06	1	1	1	1	-5.90689
1329	GO:0007528	neuromuscular junction development	164	0	0.74	1	1	1	1	-9.53138
1330	GO:0007530	sex determination	29	0	0.13	1	1	1	1	-7.02237
1331	GO:0007538	primary sex determination	11	0	0.05	1	1	1	1	-5.64386
1332	GO:0007539	primary sex determination, soma	8	0	0.04	1	1	1	1	-5.32193
1333	GO:0007548	sex differentiation	74	0	0.33	1	1	1	1	-8.36632
1334	GO:0007549	dosage compensation	21	0	0.09	1	1	1	1	-6.49185
188	GO:0007552	metamorphosis	415	1	1.88	0.856	1	1	1	-0.909291
1335	GO:0007553	regulation of ecdysteroid metabolic proc...	5	0	0.02	1	1	1	1	-4.32193
189	GO:0007560	imaginal disc morphogenesis	351	1	1.59	0.804	1	1	1	-0.667585
1336	GO:0007561	imaginal disc eversion	6	0	0.03	1	1	1	1	-4.90689
1337	GO:0007562	eclosion	14	0	0.06	1	1	1	1	-5.90689
1338	GO:0007563	regulation of eclosion	6	0	0.03	1	1	1	1	-4.90689
190	GO:0007564	regulation of chitin-based cuticle tanni...	11	1	0.05	0.049	1	1	1	4.32337
1339	GO:0007568	aging	138	0	0.62	1	1	1	1	-9.27612
1340	GO:0007571	age-dependent general metabolic decline	5	0	0.02	1	1	1	1	-4.32193
1341	GO:0007584	response to nutrient	13	0	0.06	1	1	1	1	-5.90689
1342	GO:0007586	digestion	12	0	0.05	1	1	1	1	-5.64386
191	GO:0007591	molting cycle, chitin-based cuticle	72	1	0.33	0.28	1	1	1	1.6009
192	GO:0007593	chitin-based cuticle sclerotization	17	1	0.08	0.074	1	1	1	3.6453
1343	GO:0007599	hemostasis	5	0	0.02	1	1	1	1	-4.32193
1344	GO:0007600	sensory perception	319	0	1.44	1	1	1	1	-10.4919
1345	GO:0007601	visual perception	17	0	0.08	1	1	1	1	-6.32193
1346	GO:0007602	phototransduction	50	0	0.23	1	1	1	1	-7.84549
1347	GO:0007603	phototransduction, visible light	26	0	0.12	1	1	1	1	-6.90689
1348	GO:0007605	sensory perception of sound	59	0	0.27	1	1	1	1	-8.07682
1349	GO:0007606	sensory perception of chemical stimulus	236	0	1.07	1	1	1	1	-10.0634
1350	GO:0007608	sensory perception of smell	197	0	0.89	1	1	1	1	-9.79766
193	GO:0007610	behavior	432	1	1.95	0.867	1	1	1	-0.962032
1351	GO:0007611	learning or memory	145	0	0.66	1	1	1	1	-9.36632
1352	GO:0007612	learning	58	0	0.26	1	1	1	1	-8.02237
1353	GO:0007613	memory	104	0	0.47	1	1	1	1	-8.87652
1354	GO:0007614	short-term memory	23	0	0.1	1	1	1	1	-6.64386
1355	GO:0007615	anesthesia-resistant memory	11	0	0.05	1	1	1	1	-5.64386
1356	GO:0007616	long-term memory	66	0	0.3	1	1	1	1	-8.22882
1357	GO:0007617	mating behavior	73	0	0.33	1	1	1	1	-8.36632
1358	GO:0007618	mating	83	0	0.38	1	1	1	1	-8.56986
1359	GO:0007619	courtship behavior	53	0	0.24	1	1	1	1	-7.90689
1360	GO:0007620	copulation	16	0	0.07	1	1	1	1	-6.12928
1361	GO:0007621	negative regulation of female receptivit...	5	0	0.02	1	1	1	1	-4.32193
194	GO:0007622	rhythmic behavior	98	1	0.44	0.361	1	1	1	1.18587
195	GO:0007623	circadian rhythm	133	1	0.6	0.456	1	1	1	0.738408
196	GO:0007626	locomotory behavior	159	1	0.72	0.517	1	1	1	0.475373
1362	GO:0007628	adult walking behavior	12	0	0.05	1	1	1	1	-5.64386
1363	GO:0007629	flight behavior	17	0	0.08	1	1	1	1	-6.32193
1364	GO:0007630	jump response	6	0	0.03	1	1	1	1	-4.90689
1365	GO:0007631	feeding behavior	37	0	0.17	1	1	1	1	-7.40939
1366	GO:0007632	visual behavior	21	0	0.09	1	1	1	1	-6.49185
1367	GO:0007635	chemosensory behavior	63	0	0.28	1	1	1	1	-8.12928
1368	GO:0007638	mechanosensory behavior	10	0	0.05	1	1	1	1	-5.64386
1369	GO:0008015	blood circulation	33	0	0.15	1	1	1	1	-7.22882
1370	GO:0008016	regulation of heart contraction	26	0	0.12	1	1	1	1	-6.90689
1371	GO:0008033	tRNA processing	85	0	0.38	1	1	1	1	-8.56986
64	GO:0008037	cell recognition	96	2	0.43	0.07	0.254	1	1	2.21831
197	GO:0008038	neuron recognition	94	1	0.43	0.349	1	1	1	1.21903
44	GO:0008039	synaptic target recognition	35	1	0.16	0.147	0.147	1	1	2.6453
1372	GO:0008045	motor neuron axon guidance	63	0	0.28	1	1	1	1	-8.12928
1373	GO:0008049	male courtship behavior	45	0	0.2	1	1	1	1	-7.64386
1374	GO:0008052	sensory organ boundary specification	20	0	0.09	1	1	1	1	-6.49185
1375	GO:0008053	mitochondrial fusion	11	0	0.05	1	1	1	1	-5.64386
1376	GO:0008055	ocellus pigment biosynthetic process	18	0	0.08	1	1	1	1	-6.32193
1377	GO:0008057	eye pigment granule organization	11	0	0.05	1	1	1	1	-5.64386
1378	GO:0008062	eclosion rhythm	6	0	0.03	1	1	1	1	-4.90689
198	GO:0008063	Toll signaling pathway	40	2	0.18	0.014	1	1	1	3.47465
1379	GO:0008064	regulation of actin polymerization or de...	58	0	0.26	1	1	1	1	-8.02237
1380	GO:0008069	dorsal/ventral axis specification, ovari...	14	0	0.06	1	1	1	1	-5.90689
1381	GO:0008078	mesodermal cell migration	17	0	0.08	1	1	1	1	-6.32193
1382	GO:0008088	axo-dendritic transport	42	0	0.19	1	1	1	1	-7.56986
1383	GO:0008089	anterograde axonal transport	13	0	0.06	1	1	1	1	-5.90689
1384	GO:0008090	retrograde axonal transport	11	0	0.05	1	1	1	1	-5.64386
1385	GO:0008103	oocyte microtubule cytoskeleton polariza...	17	0	0.08	1	1	1	1	-6.32193
88	GO:0008104	protein localization	695	2	3.14	0.836	0.79	1	1	-0.650043
199	GO:0008150	biological_process	7296	33	33	1	1	1	1	4.37174e-05
200	GO:0008152	metabolic process	4792	24	21.67	0.255	1	1	1	0.147395
1386	GO:0008154	actin polymerization or depolymerization	66	0	0.3	1	1	1	1	-8.22882
1387	GO:0008156	negative regulation of DNA replication	13	0	0.06	1	1	1	1	-5.90689
1388	GO:0008202	steroid metabolic process	44	0	0.2	1	1	1	1	-7.64386
1389	GO:0008203	cholesterol metabolic process	6	0	0.03	1	1	1	1	-4.90689
1390	GO:0008205	ecdysone metabolic process	9	0	0.04	1	1	1	1	-5.32193
1391	GO:0008213	protein alkylation	75	0	0.34	1	1	1	1	-8.40939
1392	GO:0008214	protein dealkylation	12	0	0.05	1	1	1	1	-5.64386
1393	GO:0008219	cell death	317	0	1.43	1	1	1	1	-10.4818
42	GO:0008258	head involution	32	1	0.14	0.135	0.135	1	1	2.83794
1394	GO:0008272	sulfate transport	10	0	0.05	1	1	1	1	-5.64386
1395	GO:0008277	regulation of G protein-coupled receptor...	24	0	0.11	1	1	1	1	-6.78136
1396	GO:0008283	cell proliferation	263	0	1.19	1	1	1	1	-10.2167
1397	GO:0008284	positive regulation of cell proliferatio...	72	0	0.33	1	1	1	1	-8.36632
1398	GO:0008285	negative regulation of cell proliferatio...	69	0	0.31	1	1	1	1	-8.27612
1399	GO:0008286	insulin receptor signaling pathway	67	0	0.3	1	1	1	1	-8.22882
3	GO:0008291	acetylcholine metabolic process	5	1	0.02	0.022	0.022	1	1	5.6453
1400	GO:0008293	torso signaling pathway	26	0	0.12	1	1	1	1	-6.90689
1401	GO:0008298	intracellular mRNA localization	75	0	0.34	1	1	1	1	-8.40939
1402	GO:0008299	isoprenoid biosynthetic process	17	0	0.08	1	1	1	1	-6.32193
1403	GO:0008306	associative learning	48	0	0.22	1	1	1	1	-7.78136
1404	GO:0008333	endosome to lysosome transport	15	0	0.07	1	1	1	1	-6.12928
1405	GO:0008334	histone mRNA metabolic process	10	0	0.05	1	1	1	1	-5.64386
1406	GO:0008335	female germline ring canal stabilization	5	0	0.02	1	1	1	1	-4.32193
1407	GO:0008340	determination of adult lifespan	131	0	0.59	1	1	1	1	-9.20457
1408	GO:0008343	adult feeding behavior	10	0	0.05	1	1	1	1	-5.64386
1409	GO:0008344	adult locomotory behavior	74	0	0.33	1	1	1	1	-8.36632
1410	GO:0008345	larval locomotory behavior	29	0	0.13	1	1	1	1	-7.02237
1411	GO:0008347	glial cell migration	29	0	0.13	1	1	1	1	-7.02237
1412	GO:0008348	negative regulation of antimicrobial hum...	14	0	0.06	1	1	1	1	-5.90689
1413	GO:0008354	germ cell migration	35	0	0.16	1	1	1	1	-7.32193
1414	GO:0008355	olfactory learning	38	0	0.17	1	1	1	1	-7.40939
1415	GO:0008356	asymmetric cell division	88	0	0.4	1	1	1	1	-8.64386
1416	GO:0008358	maternal determination of anterior/poste...	74	0	0.33	1	1	1	1	-8.36632
1417	GO:0008360	regulation of cell shape	55	0	0.25	1	1	1	1	-7.96578
1418	GO:0008361	regulation of cell size	94	0	0.43	1	1	1	1	-8.74819
1419	GO:0008362	chitin-based embryonic cuticle biosynthe...	15	0	0.07	1	1	1	1	-6.12928
1420	GO:0008363	larval chitin-based cuticle development	27	0	0.12	1	1	1	1	-6.90689
9	GO:0008366	axon ensheathment	9	1	0.04	0.04	0.04	1	1	4.6453
201	GO:0008380	RNA splicing	256	1	1.16	0.693	1	1	1	-0.212683
1421	GO:0008406	gonad development	40	0	0.18	1	1	1	1	-7.49185
1422	GO:0008407	chaeta morphogenesis	33	0	0.15	1	1	1	1	-7.22882
1423	GO:0008535	respiratory chain complex IV assembly	15	0	0.07	1	1	1	1	-6.12928
1424	GO:0008543	fibroblast growth factor receptor signal...	31	0	0.14	1	1	1	1	-7.12928
1425	GO:0008544	epidermis development	60	0	0.27	1	1	1	1	-8.07682
1426	GO:0008582	regulation of synaptic growth at neuromu...	101	0	0.46	1	1	1	1	-8.84549
1427	GO:0008584	male gonad development	8	0	0.04	1	1	1	1	-5.32193
1428	GO:0008585	female gonad development	11	0	0.05	1	1	1	1	-5.64386
1429	GO:0008586	imaginal disc-derived wing vein morphoge...	41	0	0.19	1	1	1	1	-7.56986
1430	GO:0008587	imaginal disc-derived wing margin morpho...	54	0	0.24	1	1	1	1	-7.90689
1431	GO:0008589	regulation of smoothened signaling pathw...	78	0	0.35	1	1	1	1	-8.45121
1	GO:0008592	regulation of Toll signaling pathway	35	2	0.16	0.011	0.011	1	1	3.64458
1432	GO:0008593	regulation of Notch signaling pathway	56	0	0.25	1	1	1	1	-7.96578
1433	GO:0008594	photoreceptor cell morphogenesis	18	0	0.08	1	1	1	1	-6.32193
1434	GO:0008595	anterior/posterior axis specification, e...	97	0	0.44	1	1	1	1	-8.78136
1435	GO:0008608	attachment of spindle microtubules to ki...	8	0	0.04	1	1	1	1	-5.32193
202	GO:0008610	lipid biosynthetic process	193	2	0.87	0.217	1	1	1	1.20163
1436	GO:0008630	intrinsic apoptotic signaling pathway in...	13	0	0.06	1	1	1	1	-5.90689
1437	GO:0008637	apoptotic mitochondrial changes	6	0	0.03	1	1	1	1	-4.90689
1438	GO:0008643	carbohydrate transport	20	0	0.09	1	1	1	1	-6.49185
1439	GO:0008645	hexose transmembrane transport	13	0	0.06	1	1	1	1	-5.90689
1440	GO:0008652	cellular amino acid biosynthetic process	42	0	0.19	1	1	1	1	-7.56986
1441	GO:0008654	phospholipid biosynthetic process	74	0	0.33	1	1	1	1	-8.36632
1442	GO:0009047	dosage compensation by hyperactivation o...	10	0	0.05	1	1	1	1	-5.64386
203	GO:0009056	catabolic process	834	2	3.77	0.905	1	1	1	-0.913843
1443	GO:0009057	macromolecule catabolic process	412	0	1.86	1	1	1	1	-10.8611
83	GO:0009058	biosynthetic process	2203	10	9.96	0.56	0.582	1	1	0.00592661
204	GO:0009059	macromolecule biosynthetic process	1730	5	7.82	0.92	1	1	1	-0.644952
1444	GO:0009060	aerobic respiration	42	0	0.19	1	1	1	1	-7.56986
1445	GO:0009062	fatty acid catabolic process	30	0	0.14	1	1	1	1	-7.12928
205	GO:0009063	cellular amino acid catabolic process	51	1	0.23	0.207	1	1	1	2.12174
1446	GO:0009064	glutamine family amino acid metabolic pr...	30	0	0.14	1	1	1	1	-7.12928
1447	GO:0009065	glutamine family amino acid catabolic pr...	11	0	0.05	1	1	1	1	-5.64386
206	GO:0009066	aspartate family amino acid metabolic pr...	26	1	0.12	0.111	1	1	1	3.06034
1448	GO:0009067	aspartate family amino acid biosynthetic...	12	0	0.05	1	1	1	1	-5.64386
10	GO:0009068	aspartate family amino acid catabolic pr...	9	1	0.04	0.04	0.04	1	1	4.6453
1449	GO:0009069	serine family amino acid metabolic proce...	23	0	0.1	1	1	1	1	-6.64386
1450	GO:0009070	serine family amino acid biosynthetic pr...	10	0	0.05	1	1	1	1	-5.64386
1451	GO:0009071	serine family amino acid catabolic proce...	7	0	0.03	1	1	1	1	-4.90689
1452	GO:0009072	aromatic amino acid family metabolic pro...	18	0	0.08	1	1	1	1	-6.32193
1453	GO:0009074	aromatic amino acid family catabolic pro...	10	0	0.05	1	1	1	1	-5.64386
1454	GO:0009081	branched-chain amino acid metabolic proc...	10	0	0.05	1	1	1	1	-5.64386
1455	GO:0009083	branched-chain amino acid catabolic proc...	8	0	0.04	1	1	1	1	-5.32193
1456	GO:0009084	glutamine family amino acid biosynthetic...	11	0	0.05	1	1	1	1	-5.64386
1457	GO:0009086	methionine biosynthetic process	8	0	0.04	1	1	1	1	-5.32193
207	GO:0009100	glycoprotein metabolic process	123	2	0.56	0.106	1	1	1	1.83722
208	GO:0009101	glycoprotein biosynthetic process	104	1	0.47	0.378	1	1	1	1.09071
1458	GO:0009108	coenzyme biosynthetic process	85	0	0.38	1	1	1	1	-8.56986
1459	GO:0009110	vitamin biosynthetic process	9	0	0.04	1	1	1	1	-5.32193
1460	GO:0009112	nucleobase metabolic process	23	0	0.1	1	1	1	1	-6.64386
1461	GO:0009113	purine nucleobase biosynthetic process	6	0	0.03	1	1	1	1	-4.90689
1462	GO:0009116	nucleoside metabolic process	50	0	0.23	1	1	1	1	-7.84549
209	GO:0009117	nucleotide metabolic process	268	1	1.21	0.71	1	1	1	-0.273565
1463	GO:0009119	ribonucleoside metabolic process	42	0	0.19	1	1	1	1	-7.56986
1464	GO:0009123	nucleoside monophosphate metabolic proce...	149	0	0.67	1	1	1	1	-9.38802
1465	GO:0009124	nucleoside monophosphate biosynthetic pr...	68	0	0.31	1	1	1	1	-8.27612
1466	GO:0009126	purine nucleoside monophosphate metaboli...	134	0	0.61	1	1	1	1	-9.25267
1467	GO:0009127	purine nucleoside monophosphate biosynth...	56	0	0.25	1	1	1	1	-7.96578
1468	GO:0009129	pyrimidine nucleoside monophosphate meta...	10	0	0.05	1	1	1	1	-5.64386
1469	GO:0009130	pyrimidine nucleoside monophosphate bios...	10	0	0.05	1	1	1	1	-5.64386
1470	GO:0009132	nucleoside diphosphate metabolic process	39	0	0.18	1	1	1	1	-7.49185
1471	GO:0009135	purine nucleoside diphosphate metabolic ...	27	0	0.12	1	1	1	1	-6.90689
1472	GO:0009141	nucleoside triphosphate metabolic proces...	128	0	0.58	1	1	1	1	-9.17991
1473	GO:0009142	nucleoside triphosphate biosynthetic pro...	52	0	0.24	1	1	1	1	-7.90689
1474	GO:0009144	purine nucleoside triphosphate metabolic...	120	0	0.54	1	1	1	1	-9.07682
1475	GO:0009145	purine nucleoside triphosphate biosynthe...	45	0	0.2	1	1	1	1	-7.64386
1476	GO:0009147	pyrimidine nucleoside triphosphate metab...	9	0	0.04	1	1	1	1	-5.32193
1477	GO:0009148	pyrimidine nucleoside triphosphate biosy...	9	0	0.04	1	1	1	1	-5.32193
210	GO:0009150	purine ribonucleotide metabolic process	208	1	0.94	0.616	1	1	1	0.0907093
1478	GO:0009152	purine ribonucleotide biosynthetic proce...	96	0	0.43	1	1	1	1	-8.74819
1479	GO:0009154	purine ribonucleotide catabolic process	5	0	0.02	1	1	1	1	-4.32193
1480	GO:0009156	ribonucleoside monophosphate biosyntheti...	66	0	0.3	1	1	1	1	-8.22882
1481	GO:0009161	ribonucleoside monophosphate metabolic p...	145	0	0.66	1	1	1	1	-9.36632
1482	GO:0009163	nucleoside biosynthetic process	21	0	0.09	1	1	1	1	-6.49185
1483	GO:0009164	nucleoside catabolic process	8	0	0.04	1	1	1	1	-5.32193
1484	GO:0009165	nucleotide biosynthetic process	133	0	0.6	1	1	1	1	-9.22882
1485	GO:0009166	nucleotide catabolic process	28	0	0.13	1	1	1	1	-7.02237
1486	GO:0009167	purine ribonucleoside monophosphate meta...	134	0	0.61	1	1	1	1	-9.25267
1487	GO:0009168	purine ribonucleoside monophosphate bios...	56	0	0.25	1	1	1	1	-7.96578
1488	GO:0009173	pyrimidine ribonucleoside monophosphate ...	8	0	0.04	1	1	1	1	-5.32193
1489	GO:0009174	pyrimidine ribonucleoside monophosphate ...	8	0	0.04	1	1	1	1	-5.32193
1490	GO:0009179	purine ribonucleoside diphosphate metabo...	27	0	0.12	1	1	1	1	-6.90689
1491	GO:0009185	ribonucleoside diphosphate metabolic pro...	27	0	0.12	1	1	1	1	-6.90689
1492	GO:0009187	cyclic nucleotide metabolic process	23	0	0.1	1	1	1	1	-6.64386
1493	GO:0009190	cyclic nucleotide biosynthetic process	18	0	0.08	1	1	1	1	-6.32193
1494	GO:0009199	ribonucleoside triphosphate metabolic pr...	125	0	0.57	1	1	1	1	-9.15482
1495	GO:0009201	ribonucleoside triphosphate biosynthetic...	50	0	0.23	1	1	1	1	-7.84549
1496	GO:0009205	purine ribonucleoside triphosphate metab...	120	0	0.54	1	1	1	1	-9.07682
1497	GO:0009206	purine ribonucleoside triphosphate biosy...	45	0	0.2	1	1	1	1	-7.64386
1498	GO:0009208	pyrimidine ribonucleoside triphosphate m...	8	0	0.04	1	1	1	1	-5.32193
1499	GO:0009209	pyrimidine ribonucleoside triphosphate b...	8	0	0.04	1	1	1	1	-5.32193
1500	GO:0009218	pyrimidine ribonucleotide metabolic proc...	13	0	0.06	1	1	1	1	-5.90689
1501	GO:0009220	pyrimidine ribonucleotide biosynthetic p...	13	0	0.06	1	1	1	1	-5.90689
1502	GO:0009225	nucleotide-sugar metabolic process	15	0	0.07	1	1	1	1	-6.12928
1503	GO:0009226	nucleotide-sugar biosynthetic process	10	0	0.05	1	1	1	1	-5.64386
1504	GO:0009240	isopentenyl diphosphate biosynthetic pro...	5	0	0.02	1	1	1	1	-4.32193
1505	GO:0009247	glycolipid biosynthetic process	36	0	0.16	1	1	1	1	-7.32193
1506	GO:0009250	glucan biosynthetic process	8	0	0.04	1	1	1	1	-5.32193
1507	GO:0009251	glucan catabolic process	14	0	0.06	1	1	1	1	-5.90689
211	GO:0009259	ribonucleotide metabolic process	220	1	1	0.637	1	1	1	0.00144197
1508	GO:0009260	ribonucleotide biosynthetic process	107	0	0.48	1	1	1	1	-8.90689
1509	GO:0009261	ribonucleotide catabolic process	5	0	0.02	1	1	1	1	-4.32193
1510	GO:0009262	deoxyribonucleotide metabolic process	6	0	0.03	1	1	1	1	-4.90689
1511	GO:0009263	deoxyribonucleotide biosynthetic process	5	0	0.02	1	1	1	1	-4.32193
1512	GO:0009266	response to temperature stimulus	92	0	0.42	1	1	1	1	-8.71425
1513	GO:0009267	cellular response to starvation	73	0	0.33	1	1	1	1	-8.36632
1514	GO:0009301	snRNA transcription	7	0	0.03	1	1	1	1	-4.90689
1515	GO:0009303	rRNA transcription	11	0	0.05	1	1	1	1	-5.64386
1516	GO:0009306	protein secretion	78	0	0.35	1	1	1	1	-8.45121
1517	GO:0009308	amine metabolic process	29	0	0.13	1	1	1	1	-7.02237
1518	GO:0009309	amine biosynthetic process	12	0	0.05	1	1	1	1	-5.64386
1519	GO:0009310	amine catabolic process	6	0	0.03	1	1	1	1	-4.90689
212	GO:0009311	oligosaccharide metabolic process	23	1	0.1	0.099	1	1	1	3.32337
19	GO:0009312	oligosaccharide biosynthetic process	12	1	0.05	0.053	0.053	1	1	4.32337
1520	GO:0009314	response to radiation	154	0	0.7	1	1	1	1	-9.45121
1521	GO:0009395	phospholipid catabolic process	5	0	0.02	1	1	1	1	-4.32193
1522	GO:0009396	folic acid-containing compound biosynthe...	5	0	0.02	1	1	1	1	-4.32193
1523	GO:0009404	toxin metabolic process	7	0	0.03	1	1	1	1	-4.90689
1524	GO:0009407	toxin catabolic process	5	0	0.02	1	1	1	1	-4.32193
1525	GO:0009408	response to heat	54	0	0.24	1	1	1	1	-7.90689
1526	GO:0009409	response to cold	5	0	0.02	1	1	1	1	-4.32193
1527	GO:0009410	response to xenobiotic stimulus	34	0	0.15	1	1	1	1	-7.22882
1528	GO:0009411	response to UV	22	0	0.1	1	1	1	1	-6.64386
1529	GO:0009415	response to water	9	0	0.04	1	1	1	1	-5.32193
1530	GO:0009416	response to light stimulus	120	0	0.54	1	1	1	1	-9.07682
1531	GO:0009435	NAD biosynthetic process	6	0	0.03	1	1	1	1	-4.90689
1532	GO:0009451	RNA modification	104	0	0.47	1	1	1	1	-8.87652
1533	GO:0009452	7-methylguanosine RNA capping	7	0	0.03	1	1	1	1	-4.90689
1534	GO:0009453	energy taxis	14	0	0.06	1	1	1	1	-5.90689
1535	GO:0009566	fertilization	22	0	0.1	1	1	1	1	-6.64386
1536	GO:0009581	detection of external stimulus	65	0	0.29	1	1	1	1	-8.17991
1537	GO:0009582	detection of abiotic stimulus	65	0	0.29	1	1	1	1	-8.17991
1538	GO:0009583	detection of light stimulus	57	0	0.26	1	1	1	1	-8.02237
1539	GO:0009584	detection of visible light	36	0	0.16	1	1	1	1	-7.32193
1540	GO:0009593	detection of chemical stimulus	181	0	0.82	1	1	1	1	-9.67948
213	GO:0009605	response to external stimulus	721	2	3.26	0.852	1	1	1	-0.704151
214	GO:0009607	response to biotic stimulus	227	2	1.03	0.274	1	1	1	0.958077
1541	GO:0009608	response to symbiont	5	0	0.02	1	1	1	1	-4.32193
1542	GO:0009611	response to wounding	116	0	0.52	1	1	1	1	-9.02237
1543	GO:0009612	response to mechanical stimulus	29	0	0.13	1	1	1	1	-7.02237
1544	GO:0009615	response to virus	44	0	0.2	1	1	1	1	-7.64386
215	GO:0009617	response to bacterium	148	1	0.67	0.492	1	1	1	0.579209
216	GO:0009620	response to fungus	34	1	0.15	0.143	1	1	1	2.73841
1545	GO:0009628	response to abiotic stimulus	333	0	1.51	1	1	1	1	-10.5603
1546	GO:0009629	response to gravity	22	0	0.1	1	1	1	1	-6.64386
1547	GO:0009631	cold acclimation	5	0	0.02	1	1	1	1	-4.32193
1548	GO:0009636	response to toxic substance	119	0	0.54	1	1	1	1	-9.07682
1549	GO:0009642	response to light intensity	7	0	0.03	1	1	1	1	-4.90689
1550	GO:0009648	photoperiodism	7	0	0.03	1	1	1	1	-4.90689
1551	GO:0009649	entrainment of circadian clock	14	0	0.06	1	1	1	1	-5.90689
1552	GO:0009651	response to salt stress	8	0	0.04	1	1	1	1	-5.32193
217	GO:0009653	anatomical structure morphogenesis	1275	5	5.77	0.708	1	1	1	-0.206355
1553	GO:0009712	catechol-containing compound metabolic p...	15	0	0.07	1	1	1	1	-6.12928
1554	GO:0009713	catechol-containing compound biosyntheti...	6	0	0.03	1	1	1	1	-4.90689
218	GO:0009719	response to endogenous stimulus	254	1	1.15	0.69	1	1	1	-0.200192
219	GO:0009725	response to hormone	149	1	0.67	0.495	1	1	1	0.579209
1555	GO:0009743	response to carbohydrate	29	0	0.13	1	1	1	1	-7.02237
1556	GO:0009744	response to sucrose	15	0	0.07	1	1	1	1	-6.12928
1557	GO:0009746	response to hexose	11	0	0.05	1	1	1	1	-5.64386
1558	GO:0009749	response to glucose	10	0	0.05	1	1	1	1	-5.64386
220	GO:0009755	hormone-mediated signaling pathway	43	1	0.19	0.178	1	1	1	2.39737
221	GO:0009790	embryo development	444	3	2.01	0.325	1	1	1	0.578248
222	GO:0009791	post-embryonic development	553	1	2.5	0.926	1	1	1	-1.32049
223	GO:0009792	embryo development ending in birth or eg...	150	2	0.68	0.147	1	1	1	1.55711
1559	GO:0009794	regulation of mitotic cell cycle, embryo...	12	0	0.05	1	1	1	1	-5.64386
224	GO:0009798	axis specification	162	1	0.73	0.524	1	1	1	0.455474
1560	GO:0009799	specification of symmetry	16	0	0.07	1	1	1	1	-6.12928
1561	GO:0009826	unidimensional cell growth	17	0	0.08	1	1	1	1	-6.32193
1562	GO:0009855	determination of bilateral symmetry	16	0	0.07	1	1	1	1	-6.12928
82	GO:0009880	embryonic pattern specification	180	1	0.81	0.562	0.562	1	1	0.305448
225	GO:0009886	post-embryonic animal morphogenesis	410	1	1.85	0.852	1	1	1	-0.886083
226	GO:0009887	animal organ morphogenesis	665	2	3.01	0.817	1	1	1	-0.589042
227	GO:0009888	tissue development	867	4	3.92	0.563	1	1	1	0.029507
228	GO:0009889	regulation of biosynthetic process	1205	3	5.45	0.927	1	1	1	-0.860813
229	GO:0009890	negative regulation of biosynthetic proc...	460	2	2.08	0.625	1	1	1	-0.0558624
230	GO:0009891	positive regulation of biosynthetic proc...	584	1	2.64	0.937	1	1	1	-1.3991
231	GO:0009892	negative regulation of metabolic process	803	3	3.63	0.72	1	1	1	-0.274526
232	GO:0009893	positive regulation of metabolic process	928	2	4.2	0.935	1	1	1	-1.06967
1563	GO:0009894	regulation of catabolic process	215	0	0.97	1	1	1	1	-9.92184
1564	GO:0009895	negative regulation of catabolic process	46	0	0.21	1	1	1	1	-7.71425
1565	GO:0009896	positive regulation of catabolic process	117	0	0.53	1	1	1	1	-9.04985
1566	GO:0009913	epidermal cell differentiation	50	0	0.23	1	1	1	1	-7.84549
1567	GO:0009914	hormone transport	24	0	0.11	1	1	1	1	-6.78136
1568	GO:0009948	anterior/posterior axis specification	107	0	0.48	1	1	1	1	-8.90689
61	GO:0009950	dorsal/ventral axis specification	63	1	0.28	0.249	0.249	1	1	1.83794
1569	GO:0009951	polarity specification of dorsal/ventral...	5	0	0.02	1	1	1	1	-4.32193
1570	GO:0009952	anterior/posterior pattern specification	152	0	0.69	1	1	1	1	-9.43045
233	GO:0009953	dorsal/ventral pattern formation	127	1	0.57	0.441	1	1	1	0.812408
1571	GO:0009954	proximal/distal pattern formation	22	0	0.1	1	1	1	1	-6.64386
234	GO:0009966	regulation of signal transduction	649	2	2.94	0.806	1	1	1	-0.555095
235	GO:0009967	positive regulation of signal transducti...	348	1	1.57	0.801	1	1	1	-0.649323
1572	GO:0009968	negative regulation of signal transducti...	283	0	1.28	1	1	1	1	-10.3219
236	GO:0009987	cellular process	6198	23	28.03	0.993	1	1	1	-0.285275
1573	GO:0009991	response to extracellular stimulus	137	0	0.62	1	1	1	1	-9.27612
1574	GO:0009994	oocyte differentiation	140	0	0.63	1	1	1	1	-9.29921
1575	GO:0009996	negative regulation of cell fate specifi...	14	0	0.06	1	1	1	1	-5.90689
237	GO:0010001	glial cell differentiation	35	1	0.16	0.147	1	1	1	2.6453
1576	GO:0010002	cardioblast differentiation	17	0	0.08	1	1	1	1	-6.32193
1577	GO:0010004	gastrulation involving germ band extensi...	33	0	0.15	1	1	1	1	-7.22882
1578	GO:0010032	meiotic chromosome condensation	5	0	0.02	1	1	1	1	-4.32193
238	GO:0010033	response to organic substance	450	2	2.04	0.613	1	1	1	-0.027848
1579	GO:0010035	response to inorganic substance	62	0	0.28	1	1	1	1	-8.12928
1580	GO:0010038	response to metal ion	35	0	0.16	1	1	1	1	-7.32193
1581	GO:0010039	response to iron ion	5	0	0.02	1	1	1	1	-4.32193
1582	GO:0010043	response to zinc ion	8	0	0.04	1	1	1	1	-5.32193
1583	GO:0010107	potassium ion import	11	0	0.05	1	1	1	1	-5.64386
1584	GO:0010160	formation of animal organ boundary	35	0	0.16	1	1	1	1	-7.32193
1585	GO:0010165	response to X-ray	10	0	0.05	1	1	1	1	-5.64386
1586	GO:0010171	body morphogenesis	9	0	0.04	1	1	1	1	-5.32193
1587	GO:0010212	response to ionizing radiation	31	0	0.14	1	1	1	1	-7.12928
239	GO:0010243	response to organonitrogen compound	159	1	0.72	0.517	1	1	1	0.475373
1588	GO:0010256	endomembrane system organization	152	0	0.69	1	1	1	1	-9.43045
1589	GO:0010257	NADH dehydrogenase complex assembly	12	0	0.05	1	1	1	1	-5.64386
1590	GO:0010259	multicellular organism aging	134	0	0.61	1	1	1	1	-9.25267
1591	GO:0010312	detoxification of zinc ion	7	0	0.03	1	1	1	1	-4.90689
1592	GO:0010324	membrane invagination	20	0	0.09	1	1	1	1	-6.49185
1593	GO:0010332	response to gamma radiation	13	0	0.06	1	1	1	1	-5.90689
1594	GO:0010389	regulation of G2/M transition of mitotic...	30	0	0.14	1	1	1	1	-7.12928
1595	GO:0010390	histone monoubiquitination	6	0	0.03	1	1	1	1	-4.90689
1596	GO:0010452	histone H3-K36 methylation	8	0	0.04	1	1	1	1	-5.32193
1597	GO:0010453	regulation of cell fate commitment	39	0	0.18	1	1	1	1	-7.49185
1598	GO:0010454	negative regulation of cell fate commitm...	19	0	0.09	1	1	1	1	-6.49185
1599	GO:0010455	positive regulation of cell fate commitm...	8	0	0.04	1	1	1	1	-5.32193
1600	GO:0010458	exit from mitosis	10	0	0.05	1	1	1	1	-5.64386
240	GO:0010466	negative regulation of peptidase activit...	43	1	0.19	0.178	1	1	1	2.39737
241	GO:0010467	gene expression	2003	5	9.06	0.97	1	1	1	-0.857294
242	GO:0010468	regulation of gene expression	1291	3	5.84	0.948	1	1	1	-0.960525
1601	GO:0010469	regulation of signaling receptor activit...	7	0	0.03	1	1	1	1	-4.90689
1602	GO:0010496	intercellular transport	6	0	0.03	1	1	1	1	-4.90689
1603	GO:0010498	proteasomal protein catabolic process	182	0	0.82	1	1	1	1	-9.67948
1604	GO:0010499	proteasomal ubiquitin-independent protei...	14	0	0.06	1	1	1	1	-5.90689
1605	GO:0010506	regulation of autophagy	104	0	0.47	1	1	1	1	-8.87652
1606	GO:0010507	negative regulation of autophagy	26	0	0.12	1	1	1	1	-6.90689
1607	GO:0010508	positive regulation of autophagy	44	0	0.2	1	1	1	1	-7.64386
243	GO:0010528	regulation of transposition	20	1	0.09	0.087	1	1	1	3.47537
32	GO:0010529	negative regulation of transposition	18	1	0.08	0.078	0.078	1	1	3.6453
244	GO:0010556	regulation of macromolecule biosynthetic...	1168	3	5.28	0.917	1	1	1	-0.815095
245	GO:0010557	positive regulation of macromolecule bio...	552	1	2.5	0.926	1	1	1	-1.32049
246	GO:0010558	negative regulation of macromolecule bio...	451	2	2.04	0.614	1	1	1	-0.027848
1608	GO:0010562	positive regulation of phosphorus metabo...	169	0	0.76	1	1	1	1	-9.56986
1609	GO:0010563	negative regulation of phosphorus metabo...	107	0	0.48	1	1	1	1	-8.90689
247	GO:0010564	regulation of cell cycle process	154	1	0.7	0.506	1	1	1	0.516015
1610	GO:0010565	regulation of cellular ketone metabolic ...	12	0	0.05	1	1	1	1	-5.64386
1611	GO:0010586	miRNA metabolic process	5	0	0.02	1	1	1	1	-4.32193
1612	GO:0010591	regulation of lamellipodium assembly	18	0	0.08	1	1	1	1	-6.32193
1613	GO:0010592	positive regulation of lamellipodium ass...	10	0	0.05	1	1	1	1	-5.64386
1614	GO:0010603	regulation of cytoplasmic mRNA processin...	7	0	0.03	1	1	1	1	-4.90689
248	GO:0010604	positive regulation of macromolecule met...	848	2	3.84	0.91	1	1	1	-0.940385
249	GO:0010605	negative regulation of macromolecule met...	760	3	3.44	0.683	1	1	1	-0.196965
1615	GO:0010608	posttranscriptional regulation of gene e...	188	0	0.85	1	1	1	1	-9.73132
1616	GO:0010623	programmed cell death involved in cell d...	92	0	0.42	1	1	1	1	-8.71425
250	GO:0010628	positive regulation of gene expression	507	1	2.29	0.908	1	1	1	-1.19391
251	GO:0010629	negative regulation of gene expression	534	2	2.42	0.707	1	1	1	-0.274286
252	GO:0010631	epithelial cell migration	152	1	0.69	0.502	1	1	1	0.536774
1617	GO:0010632	regulation of epithelial cell migration	47	0	0.21	1	1	1	1	-7.71425
1618	GO:0010634	positive regulation of epithelial cell m...	38	0	0.17	1	1	1	1	-7.40939
1619	GO:0010635	regulation of mitochondrial fusion	7	0	0.03	1	1	1	1	-4.90689
1620	GO:0010638	positive regulation of organelle organiz...	125	0	0.57	1	1	1	1	-9.15482
1621	GO:0010639	negative regulation of organelle organiz...	82	0	0.37	1	1	1	1	-8.53138
253	GO:0010646	regulation of cell communication	757	2	3.42	0.871	1	1	1	-0.773275
254	GO:0010647	positive regulation of cell communicatio...	381	1	1.72	0.83	1	1	1	-0.780967
1622	GO:0010648	negative regulation of cell communicatio...	309	0	1.4	1	1	1	1	-10.4512
1623	GO:0010669	epithelial structure maintenance	22	0	0.1	1	1	1	1	-6.64386
1624	GO:0010675	regulation of cellular carbohydrate meta...	12	0	0.05	1	1	1	1	-5.64386
1625	GO:0010720	positive regulation of cell development	170	0	0.77	1	1	1	1	-9.58871
1626	GO:0010721	negative regulation of cell development	66	0	0.3	1	1	1	1	-8.22882
1627	GO:0010769	regulation of cell morphogenesis involve...	86	0	0.39	1	1	1	1	-8.60733
1628	GO:0010770	positive regulation of cell morphogenesi...	39	0	0.18	1	1	1	1	-7.49185
1629	GO:0010771	negative regulation of cell morphogenesi...	9	0	0.04	1	1	1	1	-5.32193
1630	GO:0010810	regulation of cell-substrate adhesion	7	0	0.03	1	1	1	1	-4.90689
255	GO:0010817	regulation of hormone levels	83	1	0.38	0.315	1	1	1	1.39737
1631	GO:0010821	regulation of mitochondrion organization	28	0	0.13	1	1	1	1	-7.02237
1632	GO:0010822	positive regulation of mitochondrion org...	12	0	0.05	1	1	1	1	-5.64386
1633	GO:0010823	negative regulation of mitochondrion org...	6	0	0.03	1	1	1	1	-4.90689
1634	GO:0010824	regulation of centrosome duplication	8	0	0.04	1	1	1	1	-5.32193
1635	GO:0010830	regulation of myotube differentiation	11	0	0.05	1	1	1	1	-5.64386
1636	GO:0010833	telomere maintenance via telomere length...	5	0	0.02	1	1	1	1	-4.32193
1637	GO:0010847	regulation of chromatin assembly	10	0	0.05	1	1	1	1	-5.64386
1638	GO:0010862	positive regulation of pathway-restricte...	6	0	0.03	1	1	1	1	-4.90689
1639	GO:0010866	regulation of triglyceride biosynthetic ...	5	0	0.02	1	1	1	1	-4.32193
1640	GO:0010876	lipid localization	120	0	0.54	1	1	1	1	-9.07682
1641	GO:0010883	regulation of lipid storage	42	0	0.19	1	1	1	1	-7.56986
1642	GO:0010884	positive regulation of lipid storage	14	0	0.06	1	1	1	1	-5.90689
1643	GO:0010888	negative regulation of lipid storage	11	0	0.05	1	1	1	1	-5.64386
1644	GO:0010889	regulation of sequestering of triglyceri...	8	0	0.04	1	1	1	1	-5.32193
1645	GO:0010896	regulation of triglyceride catabolic pro...	8	0	0.04	1	1	1	1	-5.32193
1646	GO:0010898	positive regulation of triglyceride cata...	5	0	0.02	1	1	1	1	-4.32193
1647	GO:0010906	regulation of glucose metabolic process	10	0	0.05	1	1	1	1	-5.64386
1648	GO:0010921	regulation of phosphatase activity	38	0	0.17	1	1	1	1	-7.40939
1649	GO:0010923	negative regulation of phosphatase activ...	21	0	0.09	1	1	1	1	-6.49185
256	GO:0010927	cellular component assembly involved in ...	134	1	0.61	0.458	1	1	1	0.714561
1650	GO:0010941	regulation of cell death	232	0	1.05	1	1	1	1	-10.0362
1651	GO:0010942	positive regulation of cell death	92	0	0.42	1	1	1	1	-8.71425
1652	GO:0010948	negative regulation of cell cycle proces...	59	0	0.27	1	1	1	1	-8.07682
257	GO:0010950	positive regulation of endopeptidase act...	32	1	0.14	0.135	1	1	1	2.83794
258	GO:0010951	negative regulation of endopeptidase act...	34	1	0.15	0.143	1	1	1	2.73841
259	GO:0010952	positive regulation of peptidase activit...	41	1	0.19	0.17	1	1	1	2.39737
1653	GO:0010955	negative regulation of protein processin...	8	0	0.04	1	1	1	1	-5.32193
1654	GO:0010959	regulation of metal ion transport	38	0	0.17	1	1	1	1	-7.40939
1655	GO:0010965	regulation of mitotic sister chromatid s...	31	0	0.14	1	1	1	1	-7.12928
1656	GO:0010970	transport along microtubule	81	0	0.37	1	1	1	1	-8.53138
1657	GO:0010972	negative regulation of G2/M transition o...	19	0	0.09	1	1	1	1	-6.49185
1658	GO:0010975	regulation of neuron projection developm...	106	0	0.48	1	1	1	1	-8.90689
1659	GO:0010976	positive regulation of neuron projection...	46	0	0.21	1	1	1	1	-7.71425
1660	GO:0010977	negative regulation of neuron projection...	13	0	0.06	1	1	1	1	-5.90689
1661	GO:0010996	response to auditory stimulus	8	0	0.04	1	1	1	1	-5.32193
1662	GO:0010998	regulation of translational initiation b...	9	0	0.04	1	1	1	1	-5.32193
1663	GO:0012501	programmed cell death	285	0	1.29	1	1	1	1	-10.3332
1664	GO:0012502	induction of programmed cell death	11	0	0.05	1	1	1	1	-5.64386
1665	GO:0014009	glial cell proliferation	14	0	0.06	1	1	1	1	-5.90689
1666	GO:0014013	regulation of gliogenesis	14	0	0.06	1	1	1	1	-5.90689
1667	GO:0014014	negative regulation of gliogenesis	8	0	0.04	1	1	1	1	-5.32193
1668	GO:0014015	positive regulation of gliogenesis	6	0	0.03	1	1	1	1	-4.90689
1669	GO:0014016	neuroblast differentiation	38	0	0.17	1	1	1	1	-7.40939
1670	GO:0014017	neuroblast fate commitment	23	0	0.1	1	1	1	1	-6.64386
1671	GO:0014019	neuroblast development	18	0	0.08	1	1	1	1	-6.32193
1672	GO:0014041	regulation of neuron maturation	15	0	0.07	1	1	1	1	-6.12928
1673	GO:0014042	positive regulation of neuron maturation	12	0	0.05	1	1	1	1	-5.64386
1674	GO:0014046	dopamine secretion	7	0	0.03	1	1	1	1	-4.90689
1675	GO:0014059	regulation of dopamine secretion	7	0	0.03	1	1	1	1	-4.90689
1676	GO:0014065	phosphatidylinositol 3-kinase signaling	23	0	0.1	1	1	1	1	-6.64386
1677	GO:0014066	regulation of phosphatidylinositol 3-kin...	19	0	0.09	1	1	1	1	-6.49185
1678	GO:0014067	negative regulation of phosphatidylinosi...	10	0	0.05	1	1	1	1	-5.64386
1679	GO:0014068	positive regulation of phosphatidylinosi...	9	0	0.04	1	1	1	1	-5.32193
260	GO:0014070	response to organic cyclic compound	101	1	0.46	0.369	1	1	1	1.12174
1680	GO:0014074	response to purine-containing compound	13	0	0.06	1	1	1	1	-5.90689
1681	GO:0014706	striated muscle tissue development	14	0	0.06	1	1	1	1	-5.90689
1682	GO:0014866	skeletal myofibril assembly	9	0	0.04	1	1	1	1	-5.32193
1683	GO:0014902	myotube differentiation	31	0	0.14	1	1	1	1	-7.12928
1684	GO:0015012	heparan sulfate proteoglycan biosyntheti...	12	0	0.05	1	1	1	1	-5.64386
1685	GO:0015014	heparan sulfate proteoglycan biosyntheti...	6	0	0.03	1	1	1	1	-4.90689
261	GO:0015031	protein transport	465	1	2.1	0.887	1	1	1	-1.06895
1686	GO:0015074	DNA integration	14	0	0.06	1	1	1	1	-5.90689
1687	GO:0015672	monovalent inorganic cation transport	117	0	0.53	1	1	1	1	-9.04985
1688	GO:0015693	magnesium ion transport	6	0	0.03	1	1	1	1	-4.90689
15	GO:0015695	organic cation transport	10	1	0.05	0.044	0.044	1	1	4.32337
39	GO:0015696	ammonium transport	25	1	0.11	0.107	0.107	1	1	3.18587
1689	GO:0015698	inorganic anion transport	43	0	0.19	1	1	1	1	-7.56986
262	GO:0015711	organic anion transport	144	1	0.65	0.483	1	1	1	0.62293
1690	GO:0015718	monocarboxylic acid transport	40	0	0.18	1	1	1	1	-7.49185
1691	GO:0015740	C4-dicarboxylate transport	11	0	0.05	1	1	1	1	-5.64386
1692	GO:0015748	organophosphate ester transport	34	0	0.15	1	1	1	1	-7.22882
1693	GO:0015749	monosaccharide transmembrane transport	14	0	0.06	1	1	1	1	-5.90689
1694	GO:0015780	nucleotide-sugar transmembrane transport	8	0	0.04	1	1	1	1	-5.32193
1695	GO:0015800	acidic amino acid transport	9	0	0.04	1	1	1	1	-5.32193
1696	GO:0015801	aromatic amino acid transport	5	0	0.02	1	1	1	1	-4.32193
1697	GO:0015802	basic amino acid transport	7	0	0.03	1	1	1	1	-4.90689
1698	GO:0015804	neutral amino acid transport	14	0	0.06	1	1	1	1	-5.90689
1699	GO:0015807	L-amino acid transport	26	0	0.12	1	1	1	1	-6.90689
1700	GO:0015813	L-glutamate transmembrane transport	6	0	0.03	1	1	1	1	-4.90689
263	GO:0015833	peptide transport	476	1	2.15	0.893	1	1	1	-1.10289
1701	GO:0015837	amine transport	15	0	0.07	1	1	1	1	-6.12928
1702	GO:0015842	aminergic neurotransmitter loading into ...	6	0	0.03	1	1	1	1	-4.90689
1703	GO:0015844	monoamine transport	12	0	0.05	1	1	1	1	-5.64386
264	GO:0015849	organic acid transport	100	1	0.45	0.366	1	1	1	1.15345
1704	GO:0015850	organic hydroxy compound transport	33	0	0.15	1	1	1	1	-7.22882
1705	GO:0015865	purine nucleotide transport	15	0	0.07	1	1	1	1	-6.12928
1706	GO:0015867	ATP transport	11	0	0.05	1	1	1	1	-5.64386
1707	GO:0015868	purine ribonucleotide transport	15	0	0.07	1	1	1	1	-6.12928
1708	GO:0015872	dopamine transport	9	0	0.04	1	1	1	1	-5.32193
1709	GO:0015886	heme transport	6	0	0.03	1	1	1	1	-4.90689
1710	GO:0015893	drug transport	53	0	0.24	1	1	1	1	-7.90689
1711	GO:0015908	fatty acid transport	12	0	0.05	1	1	1	1	-5.64386
1712	GO:0015909	long-chain fatty acid transport	12	0	0.05	1	1	1	1	-5.64386
1713	GO:0015914	phospholipid transport	18	0	0.08	1	1	1	1	-6.32193
1714	GO:0015918	sterol transport	13	0	0.06	1	1	1	1	-5.90689
1715	GO:0015919	peroxisomal membrane transport	10	0	0.05	1	1	1	1	-5.64386
265	GO:0015931	nucleobase-containing compound transport	129	1	0.58	0.446	1	1	1	0.787317
1716	GO:0015936	coenzyme A metabolic process	7	0	0.03	1	1	1	1	-4.90689
1717	GO:0015937	coenzyme A biosynthetic process	6	0	0.03	1	1	1	1	-4.90689
1718	GO:0015980	energy derivation by oxidation of organi...	120	0	0.54	1	1	1	1	-9.07682
1719	GO:0015985	energy coupled proton transport, down el...	17	0	0.08	1	1	1	1	-6.32193
1720	GO:0015986	ATP synthesis coupled proton transport	17	0	0.08	1	1	1	1	-6.32193
266	GO:0016032	viral process	31	1	0.14	0.131	1	1	1	2.83794
267	GO:0016042	lipid catabolic process	102	1	0.46	0.372	1	1	1	1.12174
268	GO:0016043	cellular component organization	2401	6	10.86	0.981	1	1	1	-0.855749
1721	GO:0016049	cell growth	135	0	0.61	1	1	1	1	-9.25267
1722	GO:0016050	vesicle organization	98	0	0.44	1	1	1	1	-8.78136
269	GO:0016051	carbohydrate biosynthetic process	45	1	0.2	0.185	1	1	1	2.32337
1723	GO:0016052	carbohydrate catabolic process	53	0	0.24	1	1	1	1	-7.90689
270	GO:0016053	organic acid biosynthetic process	129	2	0.58	0.115	1	1	1	1.7866
271	GO:0016054	organic acid catabolic process	86	1	0.39	0.324	1	1	1	1.3599
1724	GO:0016055	Wnt signaling pathway	115	0	0.52	1	1	1	1	-9.02237
1725	GO:0016056	rhodopsin mediated signaling pathway	19	0	0.09	1	1	1	1	-6.49185
1726	GO:0016057	regulation of membrane potential in phot...	6	0	0.03	1	1	1	1	-4.90689
1727	GO:0016059	deactivation of rhodopsin mediated signa...	15	0	0.07	1	1	1	1	-6.12928
1728	GO:0016060	metarhodopsin inactivation	6	0	0.03	1	1	1	1	-4.90689
23	GO:0016063	rhodopsin biosynthetic process	13	1	0.06	0.057	0.057	1	1	4.06034
272	GO:0016070	RNA metabolic process	1677	4	7.59	0.964	1	1	1	-0.923739
273	GO:0016071	mRNA metabolic process	362	1	1.64	0.814	1	1	1	-0.712254
1729	GO:0016072	rRNA metabolic process	148	0	0.67	1	1	1	1	-9.38802
1730	GO:0016073	snRNA metabolic process	34	0	0.15	1	1	1	1	-7.22882
1731	GO:0016074	snoRNA metabolic process	11	0	0.05	1	1	1	1	-5.64386
1732	GO:0016075	rRNA catabolic process	10	0	0.05	1	1	1	1	-5.64386
1733	GO:0016078	tRNA catabolic process	7	0	0.03	1	1	1	1	-4.90689
274	GO:0016079	synaptic vesicle exocytosis	62	1	0.28	0.246	1	1	1	1.83794
11	GO:0016080	synaptic vesicle targeting	9	1	0.04	0.04	0.04	1	1	4.6453
35	GO:0016081	synaptic vesicle docking	21	1	0.09	0.091	0.091	1	1	3.47537
1734	GO:0016082	synaptic vesicle priming	14	0	0.06	1	1	1	1	-5.90689
1735	GO:0016101	diterpenoid metabolic process	13	0	0.06	1	1	1	1	-5.90689
1736	GO:0016125	sterol metabolic process	22	0	0.1	1	1	1	1	-6.64386
1737	GO:0016126	sterol biosynthetic process	16	0	0.07	1	1	1	1	-6.12928
1738	GO:0016180	snRNA processing	22	0	0.1	1	1	1	1	-6.64386
275	GO:0016192	vesicle-mediated transport	498	2	2.25	0.669	1	1	1	-0.169204
1739	GO:0016197	endosomal transport	106	0	0.48	1	1	1	1	-8.90689
1740	GO:0016198	axon choice point recognition	24	0	0.11	1	1	1	1	-6.78136
1741	GO:0016199	axon midline choice point recognition	23	0	0.1	1	1	1	1	-6.64386
1742	GO:0016201	synaptic target inhibition	10	0	0.05	1	1	1	1	-5.64386
1743	GO:0016202	regulation of striated muscle tissue dev...	5	0	0.02	1	1	1	1	-4.32193
1744	GO:0016203	muscle attachment	38	0	0.17	1	1	1	1	-7.40939
1745	GO:0016204	determination of muscle attachment site	8	0	0.04	1	1	1	1	-5.32193
1746	GO:0016226	iron-sulfur cluster assembly	18	0	0.08	1	1	1	1	-6.32193
1747	GO:0016233	telomere capping	7	0	0.03	1	1	1	1	-4.90689
1748	GO:0016236	macroautophagy	84	0	0.38	1	1	1	1	-8.56986
1749	GO:0016239	positive regulation of macroautophagy	17	0	0.08	1	1	1	1	-6.32193
1750	GO:0016241	regulation of macroautophagy	30	0	0.14	1	1	1	1	-7.12928
1751	GO:0016242	negative regulation of macroautophagy	10	0	0.05	1	1	1	1	-5.64386
1752	GO:0016246	RNA interference	30	0	0.14	1	1	1	1	-7.12928
1753	GO:0016255	attachment of GPI anchor to protein	5	0	0.02	1	1	1	1	-4.32193
1754	GO:0016266	O-glycan processing	5	0	0.02	1	1	1	1	-4.32193
1755	GO:0016310	phosphorylation	649	0	2.94	1	1	1	1	-11.5216
81	GO:0016311	dephosphorylation	160	1	0.72	0.52	0.52	1	1	0.475373
1756	GO:0016318	ommatidial rotation	30	0	0.14	1	1	1	1	-7.12928
1757	GO:0016319	mushroom body development	65	0	0.29	1	1	1	1	-8.17991
1758	GO:0016321	female meiosis chromosome segregation	9	0	0.04	1	1	1	1	-5.32193
1759	GO:0016322	neuron remodeling	53	0	0.24	1	1	1	1	-7.90689
1760	GO:0016325	oocyte microtubule cytoskeleton organiza...	30	0	0.14	1	1	1	1	-7.12928
1761	GO:0016330	second mitotic wave involved in compound...	6	0	0.03	1	1	1	1	-4.90689
276	GO:0016331	morphogenesis of embryonic epithelium	106	2	0.48	0.083	1	1	1	2.05961
1762	GO:0016332	establishment or maintenance of polarity...	6	0	0.03	1	1	1	1	-4.90689
1763	GO:0016333	morphogenesis of follicular epithelium	47	0	0.21	1	1	1	1	-7.71425
1764	GO:0016334	establishment or maintenance of polarity...	28	0	0.13	1	1	1	1	-7.02237
1765	GO:0016335	morphogenesis of larval imaginal disc ep...	6	0	0.03	1	1	1	1	-4.90689
1766	GO:0016336	establishment or maintenance of polarity...	5	0	0.02	1	1	1	1	-4.32193
31	GO:0016339	calcium-dependent cell-cell adhesion via...	17	1	0.08	0.074	0.074	1	1	3.6453
1767	GO:0016348	imaginal disc-derived leg joint morphoge...	12	0	0.05	1	1	1	1	-5.64386
1768	GO:0016358	dendrite development	155	0	0.7	1	1	1	1	-9.45121
1769	GO:0016360	sensory organ precursor cell fate determ...	18	0	0.08	1	1	1	1	-6.32193
1770	GO:0016441	posttranscriptional gene silencing	56	0	0.25	1	1	1	1	-7.96578
1771	GO:0016458	gene silencing	160	0	0.72	1	1	1	1	-9.49185
1772	GO:0016476	regulation of embryonic cell shape	24	0	0.11	1	1	1	1	-6.78136
277	GO:0016477	cell migration	259	1	1.17	0.697	1	1	1	-0.225067
1773	GO:0016482	cytosolic transport	59	0	0.27	1	1	1	1	-8.07682
1774	GO:0016485	protein processing	54	0	0.24	1	1	1	1	-7.90689
1775	GO:0016486	peptide hormone processing	9	0	0.04	1	1	1	1	-5.32193
1776	GO:0016545	male courtship behavior, veined wing vib...	14	0	0.06	1	1	1	1	-5.90689
1777	GO:0016556	mRNA modification	12	0	0.05	1	1	1	1	-5.64386
1778	GO:0016558	protein import into peroxisome matrix	9	0	0.04	1	1	1	1	-5.32193
1779	GO:0016567	protein ubiquitination	233	0	1.05	1	1	1	1	-10.0362
1780	GO:0016569	covalent chromatin modification	197	0	0.89	1	1	1	1	-9.79766
1781	GO:0016570	histone modification	195	0	0.88	1	1	1	1	-9.78136
1782	GO:0016571	histone methylation	57	0	0.26	1	1	1	1	-8.02237
1783	GO:0016572	histone phosphorylation	21	0	0.09	1	1	1	1	-6.49185
1784	GO:0016573	histone acetylation	84	0	0.38	1	1	1	1	-8.56986
1785	GO:0016574	histone ubiquitination	12	0	0.05	1	1	1	1	-5.64386
1786	GO:0016575	histone deacetylation	21	0	0.09	1	1	1	1	-6.49185
1787	GO:0016577	histone demethylation	11	0	0.05	1	1	1	1	-5.64386
1788	GO:0016578	histone deubiquitination	8	0	0.04	1	1	1	1	-5.32193
1789	GO:0016579	protein deubiquitination	47	0	0.21	1	1	1	1	-7.71425
1790	GO:0016601	Rac protein signal transduction	5	0	0.02	1	1	1	1	-4.32193
1791	GO:0016925	protein sumoylation	14	0	0.06	1	1	1	1	-5.90689
12	GO:0016973	poly(A)+ mRNA export from nucleus	9	1	0.04	0.04	0.04	1	1	4.6453
1792	GO:0016999	antibiotic metabolic process	49	0	0.22	1	1	1	1	-7.78136
1793	GO:0017001	antibiotic catabolic process	12	0	0.05	1	1	1	1	-5.64386
1794	GO:0017004	cytochrome complex assembly	21	0	0.09	1	1	1	1	-6.49185
1795	GO:0017038	protein import	82	0	0.37	1	1	1	1	-8.53138
1796	GO:0017062	respiratory chain complex III assembly	5	0	0.02	1	1	1	1	-4.32193
1797	GO:0017085	response to insecticide	14	0	0.06	1	1	1	1	-5.90689
1798	GO:0017121	phospholipid scrambling	5	0	0.02	1	1	1	1	-4.32193
1799	GO:0017143	insecticide metabolic process	5	0	0.02	1	1	1	1	-4.32193
278	GO:0017144	drug metabolic process	303	2	1.37	0.401	1	1	1	0.546545
1800	GO:0017145	stem cell division	76	0	0.34	1	1	1	1	-8.40939
1801	GO:0017148	negative regulation of translation	42	0	0.19	1	1	1	1	-7.56986
279	GO:0017156	calcium ion regulated exocytosis	65	1	0.29	0.256	1	1	1	1.78732
1802	GO:0017157	regulation of exocytosis	29	0	0.13	1	1	1	1	-7.02237
1803	GO:0017158	regulation of calcium ion-dependent exoc...	19	0	0.09	1	1	1	1	-6.49185
1804	GO:0017182	peptidyl-diphthamide metabolic process	6	0	0.03	1	1	1	1	-4.90689
1805	GO:0017183	peptidyl-diphthamide biosynthetic proces...	6	0	0.03	1	1	1	1	-4.90689
1806	GO:0017196	N-terminal peptidyl-methionine acetylati...	6	0	0.03	1	1	1	1	-4.90689
1807	GO:0018022	peptidyl-lysine methylation	55	0	0.25	1	1	1	1	-7.96578
1808	GO:0018023	peptidyl-lysine trimethylation	12	0	0.05	1	1	1	1	-5.64386
1809	GO:0018027	peptidyl-lysine dimethylation	6	0	0.03	1	1	1	1	-4.90689
1810	GO:0018094	protein polyglycylation	13	0	0.06	1	1	1	1	-5.90689
1811	GO:0018095	protein polyglutamylation	6	0	0.03	1	1	1	1	-4.90689
1812	GO:0018105	peptidyl-serine phosphorylation	45	0	0.2	1	1	1	1	-7.64386
1813	GO:0018107	peptidyl-threonine phosphorylation	21	0	0.09	1	1	1	1	-6.49185
1814	GO:0018108	peptidyl-tyrosine phosphorylation	60	0	0.27	1	1	1	1	-8.07682
1815	GO:0018126	protein hydroxylation	7	0	0.03	1	1	1	1	-4.90689
280	GO:0018130	heterocycle biosynthetic process	1331	3	6.02	0.955	1	1	1	-1.00432
281	GO:0018193	peptidyl-amino acid modification	366	1	1.66	0.818	1	1	1	-0.729741
1816	GO:0018195	peptidyl-arginine modification	10	0	0.05	1	1	1	1	-5.64386
1817	GO:0018196	peptidyl-asparagine modification	8	0	0.04	1	1	1	1	-5.32193
1818	GO:0018198	peptidyl-cysteine modification	16	0	0.07	1	1	1	1	-6.12928
1819	GO:0018200	peptidyl-glutamic acid modification	19	0	0.09	1	1	1	1	-6.49185
1820	GO:0018202	peptidyl-histidine modification	7	0	0.03	1	1	1	1	-4.90689
1821	GO:0018205	peptidyl-lysine modification	154	0	0.7	1	1	1	1	-9.45121
1822	GO:0018206	peptidyl-methionine modification	6	0	0.03	1	1	1	1	-4.90689
1823	GO:0018208	peptidyl-proline modification	33	0	0.15	1	1	1	1	-7.22882
1824	GO:0018209	peptidyl-serine modification	48	0	0.22	1	1	1	1	-7.78136
1825	GO:0018210	peptidyl-threonine modification	22	0	0.1	1	1	1	1	-6.64386
59	GO:0018212	peptidyl-tyrosine modification	62	1	0.28	0.246	0.246	1	1	1.83794
1826	GO:0018216	peptidyl-arginine methylation	9	0	0.04	1	1	1	1	-5.32193
1827	GO:0018230	peptidyl-L-cysteine S-palmitoylation	9	0	0.04	1	1	1	1	-5.32193
1828	GO:0018231	peptidyl-S-diacylglycerol-L-cysteine bio...	9	0	0.04	1	1	1	1	-5.32193
1829	GO:0018279	protein N-linked glycosylation via aspar...	8	0	0.04	1	1	1	1	-5.32193
1830	GO:0018342	protein prenylation	7	0	0.03	1	1	1	1	-4.90689
1831	GO:0018344	protein geranylgeranylation	6	0	0.03	1	1	1	1	-4.90689
1832	GO:0018345	protein palmitoylation	14	0	0.06	1	1	1	1	-5.90689
1833	GO:0018393	internal peptidyl-lysine acetylation	85	0	0.38	1	1	1	1	-8.56986
1834	GO:0018394	peptidyl-lysine acetylation	85	0	0.38	1	1	1	1	-8.56986
1835	GO:0018410	C-terminal protein amino acid modificati...	6	0	0.03	1	1	1	1	-4.90689
1836	GO:0018904	ether metabolic process	6	0	0.03	1	1	1	1	-4.90689
1837	GO:0018958	phenol-containing compound metabolic pro...	55	0	0.25	1	1	1	1	-7.96578
1838	GO:0018990	ecdysis, chitin-based cuticle	13	0	0.06	1	1	1	1	-5.90689
1839	GO:0018991	oviposition	10	0	0.05	1	1	1	1	-5.64386
1840	GO:0018992	germ-line sex determination	5	0	0.02	1	1	1	1	-4.32193
1841	GO:0018993	somatic sex determination	15	0	0.07	1	1	1	1	-6.12928
282	GO:0019058	viral life cycle	30	1	0.14	0.127	1	1	1	2.83794
1842	GO:0019079	viral genome replication	7	0	0.03	1	1	1	1	-4.90689
1843	GO:0019094	pole plasm mRNA localization	47	0	0.21	1	1	1	1	-7.71425
1844	GO:0019098	reproductive behavior	83	0	0.38	1	1	1	1	-8.56986
1845	GO:0019184	nonribosomal peptide biosynthetic proces...	6	0	0.03	1	1	1	1	-4.90689
1846	GO:0019216	regulation of lipid metabolic process	42	0	0.19	1	1	1	1	-7.56986
1847	GO:0019218	regulation of steroid metabolic process	5	0	0.02	1	1	1	1	-4.32193
283	GO:0019219	regulation of nucleobase-containing comp...	1182	3	5.35	0.921	1	1	1	-0.834096
1848	GO:0019220	regulation of phosphate metabolic proces...	319	0	1.44	1	1	1	1	-10.4919
1849	GO:0019221	cytokine-mediated signaling pathway	11	0	0.05	1	1	1	1	-5.64386
284	GO:0019222	regulation of metabolic process	1928	5	8.72	0.96	1	1	1	-0.802112
1850	GO:0019226	transmission of nerve impulse	16	0	0.07	1	1	1	1	-6.12928
1851	GO:0019228	neuronal action potential	8	0	0.04	1	1	1	1	-5.32193
1852	GO:0019233	sensory perception of pain	5	0	0.02	1	1	1	1	-4.32193
1853	GO:0019236	response to pheromone	7	0	0.03	1	1	1	1	-4.90689
1854	GO:0019318	hexose metabolic process	49	0	0.22	1	1	1	1	-7.78136
1855	GO:0019319	hexose biosynthetic process	8	0	0.04	1	1	1	1	-5.32193
1856	GO:0019320	hexose catabolic process	9	0	0.04	1	1	1	1	-5.32193
1857	GO:0019321	pentose metabolic process	6	0	0.03	1	1	1	1	-4.90689
1858	GO:0019336	phenol-containing compound catabolic pro...	6	0	0.03	1	1	1	1	-4.90689
1859	GO:0019359	nicotinamide nucleotide biosynthetic pro...	28	0	0.13	1	1	1	1	-7.02237
1860	GO:0019362	pyridine nucleotide metabolic process	42	0	0.19	1	1	1	1	-7.56986
1861	GO:0019363	pyridine nucleotide biosynthetic process	28	0	0.13	1	1	1	1	-7.02237
29	GO:0019367	fatty acid elongation, saturated fatty a...	16	1	0.07	0.07	0.07	1	1	3.83794
285	GO:0019368	fatty acid elongation, unsaturated fatty...	15	1	0.07	0.066	1	1	1	3.83794
1862	GO:0019388	galactose catabolic process	7	0	0.03	1	1	1	1	-4.90689
1863	GO:0019395	fatty acid oxidation	26	0	0.12	1	1	1	1	-6.90689
1864	GO:0019400	alditol metabolic process	11	0	0.05	1	1	1	1	-5.64386
1865	GO:0019405	alditol catabolic process	5	0	0.02	1	1	1	1	-4.32193
1866	GO:0019430	removal of superoxide radicals	5	0	0.02	1	1	1	1	-4.32193
1867	GO:0019432	triglyceride biosynthetic process	12	0	0.05	1	1	1	1	-5.64386
1868	GO:0019433	triglyceride catabolic process	10	0	0.05	1	1	1	1	-5.64386
286	GO:0019438	aromatic compound biosynthetic process	1325	3	5.99	0.954	1	1	1	-0.997113
1869	GO:0019439	aromatic compound catabolic process	164	0	0.74	1	1	1	1	-9.53138
1870	GO:0019509	L-methionine salvage from methylthioaden...	5	0	0.02	1	1	1	1	-4.32193
287	GO:0019538	protein metabolic process	2053	9	9.29	0.61	1	1	1	-0.0455933
1871	GO:0019563	glycerol catabolic process	5	0	0.02	1	1	1	1	-4.32193
1872	GO:0019614	catechol-containing compound catabolic p...	5	0	0.02	1	1	1	1	-4.32193
288	GO:0019637	organophosphate metabolic process	424	1	1.92	0.862	1	1	1	-0.939664
1873	GO:0019646	aerobic electron transport chain	7	0	0.03	1	1	1	1	-4.90689
1874	GO:0019674	NAD metabolic process	15	0	0.07	1	1	1	1	-6.12928
1875	GO:0019682	glyceraldehyde-3-phosphate metabolic pro...	7	0	0.03	1	1	1	1	-4.90689
289	GO:0019693	ribose phosphate metabolic process	229	1	1.04	0.652	1	1	1	-0.0551416
1876	GO:0019720	Mo-molybdopterin cofactor metabolic proc...	5	0	0.02	1	1	1	1	-4.32193
1877	GO:0019722	calcium-mediated signaling	31	0	0.14	1	1	1	1	-7.12928
1878	GO:0019725	cellular homeostasis	196	0	0.89	1	1	1	1	-9.79766
1879	GO:0019730	antimicrobial humoral response	65	0	0.29	1	1	1	1	-8.17991
1880	GO:0019731	antibacterial humoral response	31	0	0.14	1	1	1	1	-7.12928
1881	GO:0019732	antifungal humoral response	10	0	0.05	1	1	1	1	-5.64386
1882	GO:0019748	secondary metabolic process	66	0	0.3	1	1	1	1	-8.22882
1883	GO:0019751	polyol metabolic process	42	0	0.19	1	1	1	1	-7.56986
290	GO:0019752	carboxylic acid metabolic process	340	3	1.54	0.198	1	1	1	0.962513
1884	GO:0019827	stem cell population maintenance	89	0	0.4	1	1	1	1	-8.64386
1885	GO:0019856	pyrimidine nucleobase biosynthetic proce...	10	0	0.05	1	1	1	1	-5.64386
1886	GO:0019896	axonal transport of mitochondrion	10	0	0.05	1	1	1	1	-5.64386
1887	GO:0019915	lipid storage	53	0	0.24	1	1	1	1	-7.90689
1888	GO:0019932	second-messenger-mediated signaling	76	0	0.34	1	1	1	1	-8.40939
1889	GO:0019933	cAMP-mediated signaling	32	0	0.14	1	1	1	1	-7.12928
1890	GO:0019934	cGMP-mediated signaling	10	0	0.05	1	1	1	1	-5.64386
1891	GO:0019935	cyclic-nucleotide-mediated signaling	43	0	0.19	1	1	1	1	-7.56986
1892	GO:0019941	modification-dependent protein catabolic...	239	0	1.08	1	1	1	1	-10.0768
291	GO:0019953	sexual reproduction	776	1	3.51	0.976	1	1	1	-1.81003
1893	GO:0019985	translesion synthesis	6	0	0.03	1	1	1	1	-4.90689
2	GO:0019991	septate junction assembly	36	2	0.16	0.011	0.011	1	1	3.64458
292	GO:0021551	central nervous system morphogenesis	15	1	0.07	0.066	1	1	1	3.83794
16	GO:0021556	central nervous system formation	10	1	0.05	0.044	0.044	1	1	4.32337
6	GO:0021675	nerve development	7	1	0.03	0.031	0.031	1	1	5.06034
293	GO:0021700	developmental maturation	196	2	0.89	0.222	1	1	1	1.16884
294	GO:0021782	glial cell development	29	1	0.13	0.123	1	1	1	2.94486
1894	GO:0021953	central nervous system neuron differenti...	8	0	0.04	1	1	1	1	-5.32193
1895	GO:0021954	central nervous system neuron developmen...	6	0	0.03	1	1	1	1	-4.90689
295	GO:0022008	neurogenesis	792	1	3.58	0.978	1	1	1	-1.83852
1896	GO:0022400	regulation of rhodopsin mediated signali...	15	0	0.07	1	1	1	1	-6.12928
296	GO:0022402	cell cycle process	464	1	2.1	0.886	1	1	1	-1.06895
297	GO:0022404	molting cycle process	32	1	0.14	0.135	1	1	1	2.83794
298	GO:0022406	membrane docking	43	1	0.19	0.178	1	1	1	2.39737
1897	GO:0022407	regulation of cell-cell adhesion	26	0	0.12	1	1	1	1	-6.90689
1898	GO:0022408	negative regulation of cell-cell adhesio...	13	0	0.06	1	1	1	1	-5.90689
1899	GO:0022409	positive regulation of cell-cell adhesio...	9	0	0.04	1	1	1	1	-5.32193
1900	GO:0022410	circadian sleep/wake cycle process	38	0	0.17	1	1	1	1	-7.40939
1901	GO:0022411	cellular component disassembly	133	0	0.6	1	1	1	1	-9.22882
299	GO:0022412	cellular process involved in reproductio...	667	1	3.02	0.958	1	1	1	-1.59311
300	GO:0022414	reproductive process	871	1	3.94	0.985	1	1	1	-1.97675
67	GO:0022416	chaeta development	74	1	0.33	0.286	0.286	1	1	1.6009
1902	GO:0022600	digestive system process	11	0	0.05	1	1	1	1	-5.64386
1903	GO:0022603	regulation of anatomical structure morph...	240	0	1.09	1	1	1	1	-10.0901
1904	GO:0022604	regulation of cell morphogenesis	132	0	0.6	1	1	1	1	-9.22882
301	GO:0022607	cellular component assembly	1081	4	4.89	0.742	1	1	1	-0.289474
302	GO:0022610	biological adhesion	176	3	0.8	0.044	1	1	1	1.90737
1905	GO:0022611	dormancy process	7	0	0.03	1	1	1	1	-4.90689
1906	GO:0022612	gland morphogenesis	74	0	0.33	1	1	1	1	-8.36632
303	GO:0022613	ribonucleoprotein complex biogenesis	290	1	1.31	0.739	1	1	1	-0.388125
1907	GO:0022616	DNA strand elongation	20	0	0.09	1	1	1	1	-6.49185
304	GO:0022618	ribonucleoprotein complex assembly	139	1	0.63	0.471	1	1	1	0.668018
1908	GO:0022898	regulation of transmembrane transporter ...	23	0	0.1	1	1	1	1	-6.64386
1909	GO:0022900	electron transport chain	102	0	0.46	1	1	1	1	-8.84549
1910	GO:0022904	respiratory electron transport chain	64	0	0.29	1	1	1	1	-8.17991
1911	GO:0023014	signal transduction by protein phosphory...	133	0	0.6	1	1	1	1	-9.22882
305	GO:0023051	regulation of signaling	761	2	3.44	0.873	1	1	1	-0.781687
94	GO:0023052	signaling	1601	6	7.24	0.763	0.971	1	1	-0.270787
306	GO:0023056	positive regulation of signaling	381	1	1.72	0.83	1	1	1	-0.780967
1912	GO:0023057	negative regulation of signaling	310	0	1.4	1	1	1	1	-10.4512
1913	GO:0023058	adaptation of signaling pathway	7	0	0.03	1	1	1	1	-4.90689
307	GO:0023061	signal release	130	1	0.59	0.448	1	1	1	0.762655
1914	GO:0030001	metal ion transport	178	0	0.81	1	1	1	1	-9.66178
1915	GO:0030003	cellular cation homeostasis	99	0	0.45	1	1	1	1	-8.81378
1916	GO:0030004	cellular monovalent inorganic cation hom...	25	0	0.11	1	1	1	1	-6.78136
1917	GO:0030010	establishment of cell polarity	56	0	0.25	1	1	1	1	-7.96578
1918	GO:0030011	maintenance of cell polarity	19	0	0.09	1	1	1	1	-6.49185
1919	GO:0030029	actin filament-based process	282	0	1.28	1	1	1	1	-10.3219
1920	GO:0030030	cell projection organization	610	0	2.76	1	1	1	1	-11.4305
1921	GO:0030031	cell projection assembly	171	0	0.77	1	1	1	1	-9.58871
1922	GO:0030032	lamellipodium assembly	22	0	0.1	1	1	1	1	-6.64386
1923	GO:0030036	actin cytoskeleton organization	271	0	1.23	1	1	1	1	-10.2644
1924	GO:0030038	contractile actin filament bundle assemb...	10	0	0.05	1	1	1	1	-5.64386
1925	GO:0030041	actin filament polymerization	58	0	0.26	1	1	1	1	-8.02237
1926	GO:0030042	actin filament depolymerization	12	0	0.05	1	1	1	1	-5.64386
1927	GO:0030048	actin filament-based movement	33	0	0.15	1	1	1	1	-7.22882
1928	GO:0030050	vesicle transport along actin filament	8	0	0.04	1	1	1	1	-5.32193
1929	GO:0030071	regulation of mitotic metaphase/anaphase...	27	0	0.12	1	1	1	1	-6.90689
1930	GO:0030072	peptide hormone secretion	16	0	0.07	1	1	1	1	-6.12928
1931	GO:0030073	insulin secretion	8	0	0.04	1	1	1	1	-5.32193
1932	GO:0030097	hemopoiesis	77	0	0.35	1	1	1	1	-8.45121
1933	GO:0030100	regulation of endocytosis	59	0	0.27	1	1	1	1	-8.07682
1934	GO:0030104	water homeostasis	5	0	0.02	1	1	1	1	-4.32193
1935	GO:0030111	regulation of Wnt signaling pathway	90	0	0.41	1	1	1	1	-8.67948
46	GO:0030148	sphingolipid biosynthetic process	36	1	0.16	0.151	0.151	1	1	2.6453
1936	GO:0030149	sphingolipid catabolic process	8	0	0.04	1	1	1	1	-5.32193
1937	GO:0030150	protein import into mitochondrial matrix	16	0	0.07	1	1	1	1	-6.12928
308	GO:0030154	cell differentiation	1380	2	6.24	0.992	1	1	1	-1.64082
1938	GO:0030155	regulation of cell adhesion	44	0	0.2	1	1	1	1	-7.64386
309	GO:0030162	regulation of proteolysis	142	2	0.64	0.135	1	1	1	1.64458
1939	GO:0030163	protein catabolic process	277	0	1.25	1	1	1	1	-10.2877
1940	GO:0030166	proteoglycan biosynthetic process	16	0	0.07	1	1	1	1	-6.12928
1941	GO:0030174	regulation of DNA-dependent DNA replicat...	6	0	0.03	1	1	1	1	-4.90689
1942	GO:0030177	positive regulation of Wnt signaling pat...	49	0	0.22	1	1	1	1	-7.78136
1943	GO:0030178	negative regulation of Wnt signaling pat...	38	0	0.17	1	1	1	1	-7.40939
310	GO:0030182	neuron differentiation	681	1	3.08	0.961	1	1	1	-1.62149
56	GO:0030198	extracellular matrix organization	49	1	0.22	0.2	0.2	1	1	2.18587
1944	GO:0030201	heparan sulfate proteoglycan metabolic p...	13	0	0.06	1	1	1	1	-5.90689
1945	GO:0030202	heparin metabolic process	5	0	0.02	1	1	1	1	-4.32193
1946	GO:0030203	glycosaminoglycan metabolic process	15	0	0.07	1	1	1	1	-6.12928
1947	GO:0030237	female sex determination	10	0	0.05	1	1	1	1	-5.64386
1948	GO:0030239	myofibril assembly	57	0	0.26	1	1	1	1	-8.02237
1949	GO:0030258	lipid modification	76	0	0.34	1	1	1	1	-8.40939
311	GO:0030260	entry into host cell	22	1	0.1	0.095	1	1	1	3.32337
1950	GO:0030261	chromosome condensation	46	0	0.21	1	1	1	1	-7.71425
1951	GO:0030262	apoptotic nuclear changes	5	0	0.02	1	1	1	1	-4.32193
1952	GO:0030277	maintenance of gastrointestinal epitheli...	5	0	0.02	1	1	1	1	-4.32193
1953	GO:0030301	cholesterol transport	6	0	0.03	1	1	1	1	-4.90689
1954	GO:0030307	positive regulation of cell growth	43	0	0.19	1	1	1	1	-7.56986
1955	GO:0030308	negative regulation of cell growth	17	0	0.08	1	1	1	1	-6.32193
1956	GO:0030317	flagellated sperm motility	23	0	0.1	1	1	1	1	-6.64386
1957	GO:0030322	stabilization of membrane potential	11	0	0.05	1	1	1	1	-5.64386
1958	GO:0030334	regulation of cell migration	72	0	0.33	1	1	1	1	-8.36632
1959	GO:0030335	positive regulation of cell migration	50	0	0.23	1	1	1	1	-7.84549
1960	GO:0030336	negative regulation of cell migration	8	0	0.04	1	1	1	1	-5.32193
1961	GO:0030381	chorion-containing eggshell pattern form...	7	0	0.03	1	1	1	1	-4.90689
1962	GO:0030382	sperm mitochondrion organization	8	0	0.04	1	1	1	1	-5.32193
1963	GO:0030422	production of siRNA involved in RNA inte...	10	0	0.05	1	1	1	1	-5.64386
1964	GO:0030431	sleep	60	0	0.27	1	1	1	1	-8.07682
1965	GO:0030433	ubiquitin-dependent ERAD pathway	24	0	0.11	1	1	1	1	-6.78136
1966	GO:0030488	tRNA methylation	20	0	0.09	1	1	1	1	-6.49185
1967	GO:0030490	maturation of SSU-rRNA	39	0	0.18	1	1	1	1	-7.49185
312	GO:0030497	fatty acid elongation	19	1	0.09	0.083	1	1	1	3.47537
1968	GO:0030509	BMP signaling pathway	47	0	0.21	1	1	1	1	-7.71425
1969	GO:0030510	regulation of BMP signaling pathway	36	0	0.16	1	1	1	1	-7.32193
1970	GO:0030513	positive regulation of BMP signaling pat...	17	0	0.08	1	1	1	1	-6.32193
1971	GO:0030514	negative regulation of BMP signaling pat...	20	0	0.09	1	1	1	1	-6.49185
1972	GO:0030516	regulation of axon extension	23	0	0.1	1	1	1	1	-6.64386
1973	GO:0030518	intracellular steroid hormone receptor s...	11	0	0.05	1	1	1	1	-5.64386
47	GO:0030522	intracellular receptor signaling pathway	36	1	0.16	0.151	0.151	1	1	2.6453
1974	GO:0030534	adult behavior	130	0	0.59	1	1	1	1	-9.20457
1975	GO:0030536	larval feeding behavior	12	0	0.05	1	1	1	1	-5.64386
1976	GO:0030537	larval behavior	41	0	0.19	1	1	1	1	-7.56986
1977	GO:0030539	male genitalia development	20	0	0.09	1	1	1	1	-6.49185
1978	GO:0030540	female genitalia development	7	0	0.03	1	1	1	1	-4.90689
1979	GO:0030575	nuclear body organization	6	0	0.03	1	1	1	1	-4.90689
1980	GO:0030576	Cajal body organization	5	0	0.02	1	1	1	1	-4.32193
1981	GO:0030588	pseudocleavage	8	0	0.04	1	1	1	1	-5.32193
1982	GO:0030589	pseudocleavage involved in syncytial bla...	8	0	0.04	1	1	1	1	-5.32193
1983	GO:0030641	regulation of cellular pH	21	0	0.09	1	1	1	1	-6.49185
313	GO:0030703	eggshell formation	81	1	0.37	0.309	1	1	1	1.43584
1984	GO:0030705	cytoskeleton-dependent intracellular tra...	90	0	0.41	1	1	1	1	-8.67948
1985	GO:0030706	germarium-derived oocyte differentiation	28	0	0.13	1	1	1	1	-7.02237
314	GO:0030707	ovarian follicle cell development	247	1	1.12	0.68	1	1	1	-0.162057
1986	GO:0030708	germarium-derived female germ-line cyst ...	9	0	0.04	1	1	1	1	-5.32193
1987	GO:0030709	border follicle cell delamination	5	0	0.02	1	1	1	1	-4.32193
1988	GO:0030713	ovarian follicle cell stalk formation	8	0	0.04	1	1	1	1	-5.32193
1989	GO:0030716	oocyte fate determination	32	0	0.14	1	1	1	1	-7.12928
1990	GO:0030717	oocyte karyosome formation	25	0	0.11	1	1	1	1	-6.78136
1991	GO:0030718	germ-line stem cell population maintenan...	68	0	0.31	1	1	1	1	-8.27612
1992	GO:0030720	oocyte localization involved in germariu...	11	0	0.05	1	1	1	1	-5.64386
1993	GO:0030723	ovarian fusome organization	9	0	0.04	1	1	1	1	-5.32193
1994	GO:0030725	germline ring canal formation	13	0	0.06	1	1	1	1	-5.90689
1995	GO:0030727	germarium-derived female germ-line cyst ...	19	0	0.09	1	1	1	1	-6.49185
1996	GO:0030728	ovulation	6	0	0.03	1	1	1	1	-4.90689
1997	GO:0030730	sequestering of triglyceride	12	0	0.05	1	1	1	1	-5.64386
1998	GO:0030808	regulation of nucleotide biosynthetic pr...	7	0	0.03	1	1	1	1	-4.90689
1999	GO:0030810	positive regulation of nucleotide biosyn...	5	0	0.02	1	1	1	1	-4.32193
2000	GO:0030832	regulation of actin filament length	58	0	0.26	1	1	1	1	-8.02237
2001	GO:0030833	regulation of actin filament polymerizat...	54	0	0.24	1	1	1	1	-7.90689
2002	GO:0030834	regulation of actin filament depolymeriz...	9	0	0.04	1	1	1	1	-5.32193
2003	GO:0030835	negative regulation of actin filament de...	8	0	0.04	1	1	1	1	-5.32193
2004	GO:0030837	negative regulation of actin filament po...	15	0	0.07	1	1	1	1	-6.12928
2005	GO:0030838	positive regulation of actin filament po...	30	0	0.14	1	1	1	1	-7.12928
315	GO:0030855	epithelial cell differentiation	321	1	1.45	0.774	1	1	1	-0.534611
2006	GO:0030856	regulation of epithelial cell differenti...	42	0	0.19	1	1	1	1	-7.56986
2007	GO:0030858	positive regulation of epithelial cell d...	40	0	0.18	1	1	1	1	-7.49185
2008	GO:0030859	polarized epithelial cell differentiatio...	12	0	0.05	1	1	1	1	-5.64386
2009	GO:0030865	cortical cytoskeleton organization	57	0	0.26	1	1	1	1	-8.02237
2010	GO:0030866	cortical actin cytoskeleton organization	49	0	0.22	1	1	1	1	-7.78136
2011	GO:0030947	regulation of vascular endothelial growt...	6	0	0.03	1	1	1	1	-4.90689
2012	GO:0030948	negative regulation of vascular endothel...	6	0	0.03	1	1	1	1	-4.90689
2013	GO:0030950	establishment or maintenance of actin cy...	6	0	0.03	1	1	1	1	-4.90689
2014	GO:0030951	establishment or maintenance of microtub...	37	0	0.17	1	1	1	1	-7.40939
2015	GO:0030952	establishment or maintenance of cytoskel...	45	0	0.2	1	1	1	1	-7.64386
2016	GO:0030968	endoplasmic reticulum unfolded protein r...	19	0	0.09	1	1	1	1	-6.49185
2017	GO:0031000	response to caffeine	9	0	0.04	1	1	1	1	-5.32193
2018	GO:0031023	microtubule organizing center organizati...	71	0	0.32	1	1	1	1	-8.32193
2019	GO:0031032	actomyosin structure organization	101	0	0.46	1	1	1	1	-8.84549
2020	GO:0031033	myosin filament organization	13	0	0.06	1	1	1	1	-5.90689
2021	GO:0031034	myosin filament assembly	9	0	0.04	1	1	1	1	-5.32193
2022	GO:0031038	myosin II filament organization	7	0	0.03	1	1	1	1	-4.90689
2023	GO:0031047	gene silencing by RNA	66	0	0.3	1	1	1	1	-8.22882
2024	GO:0031050	dsRNA processing	17	0	0.08	1	1	1	1	-6.32193
2025	GO:0031053	primary miRNA processing	7	0	0.03	1	1	1	1	-4.90689
2026	GO:0031054	pre-miRNA processing	5	0	0.02	1	1	1	1	-4.32193
2027	GO:0031055	chromatin remodeling at centromere	6	0	0.03	1	1	1	1	-4.90689
2028	GO:0031056	regulation of histone modification	36	0	0.16	1	1	1	1	-7.32193
2029	GO:0031057	negative regulation of histone modificat...	11	0	0.05	1	1	1	1	-5.64386
2030	GO:0031058	positive regulation of histone modificat...	14	0	0.06	1	1	1	1	-5.90689
2031	GO:0031060	regulation of histone methylation	19	0	0.09	1	1	1	1	-6.49185
2032	GO:0031061	negative regulation of histone methylati...	6	0	0.03	1	1	1	1	-4.90689
2033	GO:0031062	positive regulation of histone methylati...	8	0	0.04	1	1	1	1	-5.32193
2034	GO:0031098	stress-activated protein kinase signalin...	80	0	0.36	1	1	1	1	-8.49185
2035	GO:0031099	regeneration	26	0	0.12	1	1	1	1	-6.90689
2036	GO:0031102	neuron projection regeneration	15	0	0.07	1	1	1	1	-6.12928
2037	GO:0031103	axon regeneration	15	0	0.07	1	1	1	1	-6.12928
2038	GO:0031109	microtubule polymerization or depolymeri...	42	0	0.19	1	1	1	1	-7.56986
2039	GO:0031110	regulation of microtubule polymerization...	22	0	0.1	1	1	1	1	-6.64386
2040	GO:0031111	negative regulation of microtubule polym...	11	0	0.05	1	1	1	1	-5.64386
2041	GO:0031112	positive regulation of microtubule polym...	6	0	0.03	1	1	1	1	-4.90689
2042	GO:0031113	regulation of microtubule polymerization	6	0	0.03	1	1	1	1	-4.90689
2043	GO:0031114	regulation of microtubule depolymerizati...	14	0	0.06	1	1	1	1	-5.90689
2044	GO:0031118	rRNA pseudouridine synthesis	6	0	0.03	1	1	1	1	-4.90689
2045	GO:0031122	cytoplasmic microtubule organization	22	0	0.1	1	1	1	1	-6.64386
2046	GO:0031123	RNA 3'-end processing	71	0	0.32	1	1	1	1	-8.32193
2047	GO:0031124	mRNA 3'-end processing	36	0	0.16	1	1	1	1	-7.32193
2048	GO:0031125	rRNA 3'-end processing	7	0	0.03	1	1	1	1	-4.90689
2049	GO:0031126	snoRNA 3'-end processing	9	0	0.04	1	1	1	1	-5.32193
2050	GO:0031145	anaphase-promoting complex-dependent cat...	15	0	0.07	1	1	1	1	-6.12928
2051	GO:0031146	SCF-dependent proteasomal ubiquitin-depe...	36	0	0.16	1	1	1	1	-7.32193
2052	GO:0031163	metallo-sulfur cluster assembly	18	0	0.08	1	1	1	1	-6.32193
2053	GO:0031167	rRNA methylation	15	0	0.07	1	1	1	1	-6.12928
2054	GO:0031175	neuron projection development	422	0	1.91	1	1	1	1	-10.8994
2055	GO:0031279	regulation of cyclase activity	5	0	0.02	1	1	1	1	-4.32193
2056	GO:0031290	retinal ganglion cell axon guidance	10	0	0.05	1	1	1	1	-5.64386
2057	GO:0031293	membrane protein intracellular domain pr...	5	0	0.02	1	1	1	1	-4.32193
2058	GO:0031297	replication fork processing	8	0	0.04	1	1	1	1	-5.32193
316	GO:0031323	regulation of cellular metabolic process	1780	5	8.05	0.932	1	1	1	-0.686772
317	GO:0031324	negative regulation of cellular metaboli...	676	3	3.06	0.601	1	1	1	-0.0280883
318	GO:0031325	positive regulation of cellular metaboli...	878	2	3.97	0.92	1	1	1	-0.988418
319	GO:0031326	regulation of cellular biosynthetic proc...	1201	3	5.43	0.926	1	1	1	-0.855509
320	GO:0031327	negative regulation of cellular biosynth...	460	2	2.08	0.625	1	1	1	-0.0558624
321	GO:0031328	positive regulation of cellular biosynth...	584	1	2.64	0.937	1	1	1	-1.3991
2059	GO:0031329	regulation of cellular catabolic process	191	0	0.86	1	1	1	1	-9.74819
2060	GO:0031330	negative regulation of cellular cataboli...	42	0	0.19	1	1	1	1	-7.56986
2061	GO:0031331	positive regulation of cellular cataboli...	102	0	0.46	1	1	1	1	-8.84549
2062	GO:0031333	negative regulation of protein complex a...	20	0	0.09	1	1	1	1	-6.49185
2063	GO:0031334	positive regulation of protein complex a...	56	0	0.25	1	1	1	1	-7.96578
2064	GO:0031338	regulation of vesicle fusion	15	0	0.07	1	1	1	1	-6.12928
2065	GO:0031340	positive regulation of vesicle fusion	5	0	0.02	1	1	1	1	-4.32193
2066	GO:0031344	regulation of cell projection organizati...	140	0	0.63	1	1	1	1	-9.29921
2067	GO:0031345	negative regulation of cell projection o...	17	0	0.08	1	1	1	1	-6.32193
2068	GO:0031346	positive regulation of cell projection o...	73	0	0.33	1	1	1	1	-8.36632
2069	GO:0031347	regulation of defense response	114	0	0.52	1	1	1	1	-9.02237
2070	GO:0031348	negative regulation of defense response	37	0	0.17	1	1	1	1	-7.40939
2071	GO:0031349	positive regulation of defense response	63	0	0.28	1	1	1	1	-8.12928
2072	GO:0031365	N-terminal protein amino acid modificati...	13	0	0.06	1	1	1	1	-5.90689
2073	GO:0031396	regulation of protein ubiquitination	37	0	0.17	1	1	1	1	-7.40939
2074	GO:0031397	negative regulation of protein ubiquitin...	10	0	0.05	1	1	1	1	-5.64386
2075	GO:0031398	positive regulation of protein ubiquitin...	18	0	0.08	1	1	1	1	-6.32193
2076	GO:0031399	regulation of protein modification proce...	355	0	1.61	1	1	1	1	-10.6528
2077	GO:0031400	negative regulation of protein modificat...	123	0	0.56	1	1	1	1	-9.12928
2078	GO:0031401	positive regulation of protein modificat...	179	0	0.81	1	1	1	1	-9.66178
2079	GO:0031440	regulation of mRNA 3'-end processing	11	0	0.05	1	1	1	1	-5.64386
2080	GO:0031445	regulation of heterochromatin assembly	9	0	0.04	1	1	1	1	-5.32193
2081	GO:0031453	positive regulation of heterochromatin a...	6	0	0.03	1	1	1	1	-4.90689
2082	GO:0031497	chromatin assembly	48	0	0.22	1	1	1	1	-7.78136
322	GO:0031503	protein-containing complex localization	79	1	0.36	0.302	1	1	1	1.47537
2083	GO:0031507	heterochromatin assembly	14	0	0.06	1	1	1	1	-5.90689
2084	GO:0031532	actin cytoskeleton reorganization	29	0	0.13	1	1	1	1	-7.02237
2085	GO:0031570	DNA integrity checkpoint	39	0	0.18	1	1	1	1	-7.49185
2086	GO:0031572	G2 DNA damage checkpoint	10	0	0.05	1	1	1	1	-5.64386
2087	GO:0031573	intra-S DNA damage checkpoint	8	0	0.04	1	1	1	1	-5.32193
2088	GO:0031577	spindle checkpoint	14	0	0.06	1	1	1	1	-5.90689
2089	GO:0031589	cell-substrate adhesion	26	0	0.12	1	1	1	1	-6.90689
2090	GO:0031623	receptor internalization	10	0	0.05	1	1	1	1	-5.64386
2091	GO:0031629	synaptic vesicle fusion to presynaptic a...	9	0	0.04	1	1	1	1	-5.32193
2092	GO:0031644	regulation of neurological system proces...	19	0	0.09	1	1	1	1	-6.49185
2093	GO:0031646	positive regulation of neurological syst...	5	0	0.02	1	1	1	1	-4.32193
2094	GO:0031647	regulation of protein stability	57	0	0.26	1	1	1	1	-8.02237
2095	GO:0031667	response to nutrient levels	136	0	0.62	1	1	1	1	-9.27612
2096	GO:0031668	cellular response to extracellular stimu...	81	0	0.37	1	1	1	1	-8.53138
2097	GO:0031669	cellular response to nutrient levels	80	0	0.36	1	1	1	1	-8.49185
2098	GO:0031887	lipid droplet transport along microtubul...	5	0	0.02	1	1	1	1	-4.32193
2099	GO:0031929	TOR signaling	58	0	0.26	1	1	1	1	-8.02237
2100	GO:0031935	regulation of chromatin silencing	33	0	0.15	1	1	1	1	-7.22882
2101	GO:0031936	negative regulation of chromatin silenci...	9	0	0.04	1	1	1	1	-5.32193
2102	GO:0031937	positive regulation of chromatin silenci...	10	0	0.05	1	1	1	1	-5.64386
2103	GO:0031990	mRNA export from nucleus in response to ...	5	0	0.02	1	1	1	1	-4.32193
2104	GO:0032006	regulation of TOR signaling	48	0	0.22	1	1	1	1	-7.78136
2105	GO:0032007	negative regulation of TOR signaling	16	0	0.07	1	1	1	1	-6.12928
2106	GO:0032008	positive regulation of TOR signaling	31	0	0.14	1	1	1	1	-7.12928
2107	GO:0032011	ARF protein signal transduction	8	0	0.04	1	1	1	1	-5.32193
2108	GO:0032012	regulation of ARF protein signal transdu...	7	0	0.03	1	1	1	1	-4.90689
2109	GO:0032024	positive regulation of insulin secretion	5	0	0.02	1	1	1	1	-4.32193
2110	GO:0032042	mitochondrial DNA metabolic process	7	0	0.03	1	1	1	1	-4.90689
2111	GO:0032053	ciliary basal body organization	5	0	0.02	1	1	1	1	-4.32193
2112	GO:0032069	regulation of nuclease activity	5	0	0.02	1	1	1	1	-4.32193
2113	GO:0032101	regulation of response to external stimu...	137	0	0.62	1	1	1	1	-9.27612
2114	GO:0032102	negative regulation of response to exter...	31	0	0.14	1	1	1	1	-7.12928
2115	GO:0032103	positive regulation of response to exter...	70	0	0.32	1	1	1	1	-8.32193
2116	GO:0032147	activation of protein kinase activity	55	0	0.25	1	1	1	1	-7.96578
323	GO:0032196	transposition	23	1	0.1	0.099	1	1	1	3.32337
2117	GO:0032200	telomere organization	25	0	0.11	1	1	1	1	-6.78136
2118	GO:0032204	regulation of telomere maintenance	5	0	0.02	1	1	1	1	-4.32193
2119	GO:0032222	regulation of synaptic transmission, cho...	8	0	0.04	1	1	1	1	-5.32193
2120	GO:0032231	regulation of actin filament bundle asse...	12	0	0.05	1	1	1	1	-5.64386
2121	GO:0032233	positive regulation of actin filament bu...	7	0	0.03	1	1	1	1	-4.90689
2122	GO:0032239	regulation of nucleobase-containing comp...	8	0	0.04	1	1	1	1	-5.32193
2123	GO:0032241	positive regulation of nucleobase-contai...	5	0	0.02	1	1	1	1	-4.32193
2124	GO:0032259	methylation	144	0	0.65	1	1	1	1	-9.3443
324	GO:0032268	regulation of cellular protein metabolic...	592	2	2.68	0.761	1	1	1	-0.421512
325	GO:0032269	negative regulation of cellular protein ...	216	1	0.98	0.63	1	1	1	0.0305883
326	GO:0032270	positive regulation of cellular protein ...	293	1	1.33	0.742	1	1	1	-0.409984
2125	GO:0032271	regulation of protein polymerization	61	0	0.28	1	1	1	1	-8.12928
2126	GO:0032272	negative regulation of protein polymeriz...	17	0	0.08	1	1	1	1	-6.32193
2127	GO:0032273	positive regulation of protein polymeriz...	35	0	0.16	1	1	1	1	-7.32193
2128	GO:0032309	icosanoid secretion	8	0	0.04	1	1	1	1	-5.32193
2129	GO:0032350	regulation of hormone metabolic process	11	0	0.05	1	1	1	1	-5.64386
2130	GO:0032351	negative regulation of hormone metabolic...	6	0	0.03	1	1	1	1	-4.90689
2131	GO:0032365	intracellular lipid transport	7	0	0.03	1	1	1	1	-4.90689
2132	GO:0032366	intracellular sterol transport	6	0	0.03	1	1	1	1	-4.90689
2133	GO:0032367	intracellular cholesterol transport	5	0	0.02	1	1	1	1	-4.32193
2134	GO:0032368	regulation of lipid transport	6	0	0.03	1	1	1	1	-4.90689
2135	GO:0032386	regulation of intracellular transport	71	0	0.32	1	1	1	1	-8.32193
2136	GO:0032387	negative regulation of intracellular tra...	13	0	0.06	1	1	1	1	-5.90689
2137	GO:0032388	positive regulation of intracellular tra...	28	0	0.13	1	1	1	1	-7.02237
2138	GO:0032392	DNA geometric change	51	0	0.23	1	1	1	1	-7.84549
2139	GO:0032409	regulation of transporter activity	23	0	0.1	1	1	1	1	-6.64386
2140	GO:0032410	negative regulation of transporter activ...	7	0	0.03	1	1	1	1	-4.90689
2141	GO:0032411	positive regulation of transporter activ...	14	0	0.06	1	1	1	1	-5.90689
2142	GO:0032412	regulation of ion transmembrane transpor...	23	0	0.1	1	1	1	1	-6.64386
2143	GO:0032413	negative regulation of ion transmembrane...	7	0	0.03	1	1	1	1	-4.90689
2144	GO:0032414	positive regulation of ion transmembrane...	14	0	0.06	1	1	1	1	-5.90689
2145	GO:0032418	lysosome localization	11	0	0.05	1	1	1	1	-5.64386
2146	GO:0032434	regulation of proteasomal ubiquitin-depe...	39	0	0.18	1	1	1	1	-7.49185
2147	GO:0032435	negative regulation of proteasomal ubiqu...	5	0	0.02	1	1	1	1	-4.32193
2148	GO:0032436	positive regulation of proteasomal ubiqu...	32	0	0.14	1	1	1	1	-7.12928
2149	GO:0032446	protein modification by small protein co...	256	0	1.16	1	1	1	1	-10.1799
2150	GO:0032456	endocytic recycling	32	0	0.14	1	1	1	1	-7.12928
2151	GO:0032465	regulation of cytokinesis	21	0	0.09	1	1	1	1	-6.49185
2152	GO:0032482	Rab protein signal transduction	39	0	0.18	1	1	1	1	-7.49185
2153	GO:0032483	regulation of Rab protein signal transdu...	11	0	0.05	1	1	1	1	-5.64386
327	GO:0032496	response to lipopolysaccharide	9	1	0.04	0.04	1	1	1	4.6453
328	GO:0032501	multicellular organismal process	2674	9	12.09	0.906	1	1	1	-0.425657
329	GO:0032502	developmental process	2242	9	10.14	0.727	1	1	1	-0.1719
330	GO:0032504	multicellular organism reproduction	816	1	3.69	0.98	1	1	1	-1.88218
2154	GO:0032506	cytokinetic process	35	0	0.16	1	1	1	1	-7.32193
2155	GO:0032507	maintenance of protein location in cell	34	0	0.15	1	1	1	1	-7.22882
2156	GO:0032508	DNA duplex unwinding	50	0	0.23	1	1	1	1	-7.84549
2157	GO:0032509	endosome transport via multivesicular bo...	25	0	0.11	1	1	1	1	-6.78136
2158	GO:0032511	late endosome to vacuole transport via m...	7	0	0.03	1	1	1	1	-4.90689
2159	GO:0032515	negative regulation of phosphoprotein ph...	20	0	0.09	1	1	1	1	-6.49185
2160	GO:0032527	protein exit from endoplasmic reticulum	6	0	0.03	1	1	1	1	-4.90689
2161	GO:0032528	microvillus organization	6	0	0.03	1	1	1	1	-4.90689
2162	GO:0032535	regulation of cellular component size	162	0	0.73	1	1	1	1	-9.51175
2163	GO:0032543	mitochondrial translation	105	0	0.47	1	1	1	1	-8.87652
331	GO:0032774	RNA biosynthetic process	1078	3	4.88	0.885	1	1	1	-0.701438
2164	GO:0032781	positive regulation of ATPase activity	24	0	0.11	1	1	1	1	-6.78136
2165	GO:0032784	regulation of DNA-templated transcriptio...	29	0	0.13	1	1	1	1	-7.02237
2166	GO:0032785	negative regulation of DNA-templated tra...	7	0	0.03	1	1	1	1	-4.90689
2167	GO:0032786	positive regulation of DNA-templated tra...	22	0	0.1	1	1	1	1	-6.64386
332	GO:0032787	monocarboxylic acid metabolic process	151	2	0.68	0.148	1	1	1	1.55711
2168	GO:0032790	ribosome disassembly	5	0	0.02	1	1	1	1	-4.32193
2169	GO:0032868	response to insulin	75	0	0.34	1	1	1	1	-8.40939
2170	GO:0032869	cellular response to insulin stimulus	73	0	0.33	1	1	1	1	-8.36632
333	GO:0032870	cellular response to hormone stimulus	126	1	0.57	0.438	1	1	1	0.812408
2171	GO:0032872	regulation of stress-activated MAPK casc...	60	0	0.27	1	1	1	1	-8.07682
2172	GO:0032873	negative regulation of stress-activated ...	22	0	0.1	1	1	1	1	-6.64386
2173	GO:0032874	positive regulation of stress-activated ...	32	0	0.14	1	1	1	1	-7.12928
2174	GO:0032875	regulation of DNA endoreduplication	8	0	0.04	1	1	1	1	-5.32193
2175	GO:0032879	regulation of localization	470	0	2.13	1	1	1	1	-11.0566
2176	GO:0032880	regulation of protein localization	105	0	0.47	1	1	1	1	-8.87652
2177	GO:0032881	regulation of polysaccharide metabolic p...	7	0	0.03	1	1	1	1	-4.90689
2178	GO:0032886	regulation of microtubule-based process	60	0	0.27	1	1	1	1	-8.07682
2179	GO:0032922	circadian regulation of gene expression	7	0	0.03	1	1	1	1	-4.90689
2180	GO:0032924	activin receptor signaling pathway	11	0	0.05	1	1	1	1	-5.64386
2181	GO:0032933	SREBP signaling pathway	7	0	0.03	1	1	1	1	-4.90689
334	GO:0032940	secretion by cell	217	1	0.98	0.632	1	1	1	0.0305883
2182	GO:0032954	regulation of cytokinetic process	5	0	0.02	1	1	1	1	-4.32193
2183	GO:0032956	regulation of actin cytoskeleton organiz...	96	0	0.43	1	1	1	1	-8.74819
2184	GO:0032957	inositol trisphosphate metabolic process	5	0	0.02	1	1	1	1	-4.32193
2185	GO:0032958	inositol phosphate biosynthetic process	10	0	0.05	1	1	1	1	-5.64386
2186	GO:0032968	positive regulation of transcription elo...	17	0	0.08	1	1	1	1	-6.32193
2187	GO:0032970	regulation of actin filament-based proce...	98	0	0.44	1	1	1	1	-8.78136
2188	GO:0032981	mitochondrial respiratory chain complex ...	12	0	0.05	1	1	1	1	-5.64386
2189	GO:0032984	protein-containing complex disassembly	85	0	0.38	1	1	1	1	-8.56986
2190	GO:0032988	ribonucleoprotein complex disassembly	8	0	0.04	1	1	1	1	-5.32193
335	GO:0032989	cellular component morphogenesis	605	1	2.74	0.943	1	1	1	-1.45273
2191	GO:0032990	cell part morphogenesis	403	0	1.82	1	1	1	1	-10.8297
2192	GO:0033013	tetrapyrrole metabolic process	14	0	0.06	1	1	1	1	-5.90689
2193	GO:0033014	tetrapyrrole biosynthetic process	12	0	0.05	1	1	1	1	-5.64386
336	GO:0033036	macromolecule localization	869	2	3.93	0.917	1	1	1	-0.973808
337	GO:0033043	regulation of organelle organization	356	1	1.61	0.809	1	1	1	-0.685619
2194	GO:0033044	regulation of chromosome organization	127	0	0.57	1	1	1	1	-9.15482
2195	GO:0033045	regulation of sister chromatid segregati...	38	0	0.17	1	1	1	1	-7.40939
2196	GO:0033046	negative regulation of sister chromatid ...	17	0	0.08	1	1	1	1	-6.32193
2197	GO:0033047	regulation of mitotic sister chromatid s...	34	0	0.15	1	1	1	1	-7.22882
2198	GO:0033048	negative regulation of mitotic sister ch...	14	0	0.06	1	1	1	1	-5.90689
2199	GO:0033059	cellular pigmentation	13	0	0.06	1	1	1	1	-5.90689
2200	GO:0033060	ocellus pigmentation	18	0	0.08	1	1	1	1	-6.32193
2201	GO:0033108	mitochondrial respiratory chain complex ...	35	0	0.16	1	1	1	1	-7.32193
2202	GO:0033119	negative regulation of RNA splicing	7	0	0.03	1	1	1	1	-4.90689
2203	GO:0033120	positive regulation of RNA splicing	6	0	0.03	1	1	1	1	-4.90689
2204	GO:0033157	regulation of intracellular protein tran...	29	0	0.13	1	1	1	1	-7.02237
2205	GO:0033173	calcineurin-NFAT signaling cascade	5	0	0.02	1	1	1	1	-4.32193
2206	GO:0033206	meiotic cytokinesis	38	0	0.17	1	1	1	1	-7.40939
2207	GO:0033227	dsRNA transport	26	0	0.12	1	1	1	1	-6.90689
2208	GO:0033238	regulation of cellular amine metabolic p...	6	0	0.03	1	1	1	1	-4.90689
2209	GO:0033260	nuclear DNA replication	21	0	0.09	1	1	1	1	-6.49185
2210	GO:0033301	cell cycle comprising mitosis without cy...	24	0	0.11	1	1	1	1	-6.78136
2211	GO:0033314	mitotic DNA replication checkpoint	10	0	0.05	1	1	1	1	-5.64386
2212	GO:0033353	S-adenosylmethionine cycle	7	0	0.03	1	1	1	1	-4.90689
2213	GO:0033363	secretory granule organization	8	0	0.04	1	1	1	1	-5.32193
2214	GO:0033365	protein localization to organelle	206	0	0.93	1	1	1	1	-9.86109
2215	GO:0033499	galactose catabolic process via UDP-gala...	6	0	0.03	1	1	1	1	-4.90689
2216	GO:0033500	carbohydrate homeostasis	50	0	0.23	1	1	1	1	-7.84549
2217	GO:0033522	histone H2A ubiquitination	6	0	0.03	1	1	1	1	-4.90689
2218	GO:0033554	cellular response to stress	556	0	2.51	1	1	1	1	-11.2935
2219	GO:0033559	unsaturated fatty acid metabolic process	9	0	0.04	1	1	1	1	-5.32193
2220	GO:0033567	DNA replication, Okazaki fragment proces...	5	0	0.02	1	1	1	1	-4.32193
2221	GO:0033617	mitochondrial respiratory chain complex ...	13	0	0.06	1	1	1	1	-5.90689
2222	GO:0033619	membrane protein proteolysis	14	0	0.06	1	1	1	1	-5.90689
2223	GO:0033627	cell adhesion mediated by integrin	20	0	0.09	1	1	1	1	-6.49185
2224	GO:0033673	negative regulation of kinase activity	46	0	0.21	1	1	1	1	-7.71425
2225	GO:0033674	positive regulation of kinase activity	103	0	0.47	1	1	1	1	-8.87652
2226	GO:0033683	nucleotide-excision repair, DNA incision	6	0	0.03	1	1	1	1	-4.90689
2227	GO:0033692	cellular polysaccharide biosynthetic pro...	15	0	0.07	1	1	1	1	-6.12928
2228	GO:0033750	ribosome localization	11	0	0.05	1	1	1	1	-5.64386
338	GO:0033865	nucleoside bisphosphate metabolic proces...	47	1	0.21	0.192	1	1	1	2.25298
2229	GO:0033866	nucleoside bisphosphate biosynthetic pro...	21	0	0.09	1	1	1	1	-6.49185
339	GO:0033875	ribonucleoside bisphosphate metabolic pr...	47	1	0.21	0.192	1	1	1	2.25298
2230	GO:0033962	cytoplasmic mRNA processing body assembl...	15	0	0.07	1	1	1	1	-6.12928
340	GO:0033993	response to lipid	67	2	0.3	0.037	1	1	1	2.73769
2231	GO:0034030	ribonucleoside bisphosphate biosynthetic...	21	0	0.09	1	1	1	1	-6.49185
341	GO:0034032	purine nucleoside bisphosphate metabolic...	47	1	0.21	0.192	1	1	1	2.25298
2232	GO:0034033	purine nucleoside bisphosphate biosynthe...	21	0	0.09	1	1	1	1	-6.49185
2233	GO:0034058	endosomal vesicle fusion	12	0	0.05	1	1	1	1	-5.64386
2234	GO:0034063	stress granule assembly	7	0	0.03	1	1	1	1	-4.90689
2235	GO:0034067	protein localization to Golgi apparatus	8	0	0.04	1	1	1	1	-5.32193
2236	GO:0034085	establishment of sister chromatid cohesi...	5	0	0.02	1	1	1	1	-4.32193
2237	GO:0034097	response to cytokine	14	0	0.06	1	1	1	1	-5.90689
2238	GO:0034198	cellular response to amino acid starvati...	14	0	0.06	1	1	1	1	-5.90689
2239	GO:0034204	lipid translocation	8	0	0.04	1	1	1	1	-5.32193
2240	GO:0034219	carbohydrate transmembrane transport	15	0	0.07	1	1	1	1	-6.12928
342	GO:0034220	ion transmembrane transport	284	1	1.28	0.731	1	1	1	-0.354702
2241	GO:0034227	tRNA thio-modification	6	0	0.03	1	1	1	1	-4.90689
2242	GO:0034243	regulation of transcription elongation f...	23	0	0.1	1	1	1	1	-6.64386
2243	GO:0034244	negative regulation of transcription elo...	5	0	0.02	1	1	1	1	-4.32193
2244	GO:0034248	regulation of cellular amide metabolic p...	167	0	0.76	1	1	1	1	-9.56986
2245	GO:0034249	negative regulation of cellular amide me...	51	0	0.23	1	1	1	1	-7.84549
2246	GO:0034250	positive regulation of cellular amide me...	62	0	0.28	1	1	1	1	-8.12928
2247	GO:0034260	negative regulation of GTPase activity	11	0	0.05	1	1	1	1	-5.64386
2248	GO:0034284	response to monosaccharide	12	0	0.05	1	1	1	1	-5.64386
2249	GO:0034285	response to disaccharide	16	0	0.07	1	1	1	1	-6.12928
2250	GO:0034308	primary alcohol metabolic process	16	0	0.07	1	1	1	1	-6.12928
2251	GO:0034311	diol metabolic process	6	0	0.03	1	1	1	1	-4.90689
2252	GO:0034312	diol biosynthetic process	6	0	0.03	1	1	1	1	-4.90689
2253	GO:0034314	Arp2/3 complex-mediated actin nucleation	15	0	0.07	1	1	1	1	-6.12928
2254	GO:0034315	regulation of Arp2/3 complex-mediated ac...	6	0	0.03	1	1	1	1	-4.90689
343	GO:0034329	cell junction assembly	61	2	0.28	0.031	1	1	1	2.83722
344	GO:0034330	cell junction organization	79	2	0.36	0.049	1	1	1	2.47465
2255	GO:0034331	cell junction maintenance	9	0	0.04	1	1	1	1	-5.32193
2256	GO:0034332	adherens junction organization	34	0	0.15	1	1	1	1	-7.22882
2257	GO:0034333	adherens junction assembly	19	0	0.09	1	1	1	1	-6.49185
2258	GO:0034334	adherens junction maintenance	7	0	0.03	1	1	1	1	-4.90689
2259	GO:0034367	protein-containing complex remodeling	8	0	0.04	1	1	1	1	-5.32193
2260	GO:0034389	lipid droplet organization	13	0	0.06	1	1	1	1	-5.90689
2261	GO:0034394	protein localization to cell surface	7	0	0.03	1	1	1	1	-4.90689
2262	GO:0034401	chromatin organization involved in regul...	22	0	0.1	1	1	1	1	-6.64386
2263	GO:0034404	nucleobase-containing small molecule bio...	51	0	0.23	1	1	1	1	-7.84549
2264	GO:0034427	nuclear-transcribed mRNA catabolic proce...	7	0	0.03	1	1	1	1	-4.90689
2265	GO:0034440	lipid oxidation	27	0	0.12	1	1	1	1	-6.90689
2266	GO:0034446	substrate adhesion-dependent cell spread...	10	0	0.05	1	1	1	1	-5.64386
2267	GO:0034453	microtubule anchoring	14	0	0.06	1	1	1	1	-5.90689
2268	GO:0034470	ncRNA processing	241	0	1.09	1	1	1	1	-10.0901
2269	GO:0034471	ncRNA 5'-end processing	10	0	0.05	1	1	1	1	-5.64386
2270	GO:0034472	snRNA 3'-end processing	20	0	0.09	1	1	1	1	-6.49185
2271	GO:0034475	U4 snRNA 3'-end processing	6	0	0.03	1	1	1	1	-4.90689
2272	GO:0034497	protein localization to phagophore assem...	5	0	0.02	1	1	1	1	-4.32193
2273	GO:0034501	protein localization to kinetochore	6	0	0.03	1	1	1	1	-4.90689
2274	GO:0034502	protein localization to chromosome	14	0	0.06	1	1	1	1	-5.90689
2275	GO:0034504	protein localization to nucleus	55	0	0.25	1	1	1	1	-7.96578
2276	GO:0034508	centromere complex assembly	7	0	0.03	1	1	1	1	-4.90689
2277	GO:0034551	mitochondrial respiratory chain complex ...	5	0	0.02	1	1	1	1	-4.32193
2278	GO:0034587	piRNA metabolic process	10	0	0.05	1	1	1	1	-5.64386
2279	GO:0034599	cellular response to oxidative stress	32	0	0.14	1	1	1	1	-7.12928
2280	GO:0034605	cellular response to heat	21	0	0.09	1	1	1	1	-6.49185
345	GO:0034613	cellular protein localization	515	1	2.33	0.911	1	1	1	-1.21889
2281	GO:0034614	cellular response to reactive oxygen spe...	12	0	0.05	1	1	1	1	-5.64386
2282	GO:0034620	cellular response to unfolded protein	24	0	0.11	1	1	1	1	-6.78136
346	GO:0034622	cellular protein-containing complex asse...	453	1	2.05	0.88	1	1	1	-1.03418
26	GO:0034625	fatty acid elongation, monounsaturated f...	15	1	0.07	0.066	0.066	1	1	3.83794
27	GO:0034626	fatty acid elongation, polyunsaturated f...	15	1	0.07	0.066	0.066	1	1	3.83794
2283	GO:0034629	cellular protein-containing complex loca...	9	0	0.04	1	1	1	1	-5.32193
2284	GO:0034637	cellular carbohydrate biosynthetic proce...	23	0	0.1	1	1	1	1	-6.64386
347	GO:0034641	cellular nitrogen compound metabolic pro...	2610	5	11.81	0.998	1	1	1	-1.23972
2285	GO:0034643	establishment of mitochondrion localizat...	13	0	0.06	1	1	1	1	-5.90689
2286	GO:0034644	cellular response to UV	6	0	0.03	1	1	1	1	-4.90689
[truncated: 2,167 more rows]

## Sheet: BoccImidaclopridDown
Enriched GO terms identified by topGO for the gene list downregulated by imidacloprid treatment in B. occidentalis
	GO.ID	Term	Annotated	Significant	Expected	classicFisher	weightFisher	classicFDR	weightFDR	foldEnrichment
1	GO:0000002	mitochondrial genome maintenance	11	0	0	1	1	1	1	#DIV/0!
2	GO:0000003	reproduction	904	0	0	1	1	1	1	#DIV/0!
3	GO:0000018	regulation of DNA recombination	14	0	0	1	1	1	1	#DIV/0!
4	GO:0000022	mitotic spindle elongation	10	0	0	1	1	1	1	#DIV/0!
5	GO:0000027	ribosomal large subunit assembly	21	0	0	1	1	1	1	#DIV/0!
6	GO:0000028	ribosomal small subunit assembly	15	0	0	1	1	1	1	#DIV/0!
7	GO:0000038	very long-chain fatty acid metabolic pro...	21	0	0	1	1	1	1	#DIV/0!
8	GO:0000041	transition metal ion transport	37	0	0	1	1	1	1	#DIV/0!
9	GO:0000045	autophagosome assembly	31	0	0	1	1	1	1	#DIV/0!
10	GO:0000054	ribosomal subunit export from nucleus	11	0	0	1	1	1	1	#DIV/0!
11	GO:0000055	ribosomal large subunit export from nucl...	6	0	0	1	1	1	1	#DIV/0!
12	GO:0000070	mitotic sister chromatid segregation	91	0	0	1	1	1	1	#DIV/0!
13	GO:0000075	cell cycle checkpoint	61	0	0	1	1	1	1	#DIV/0!
14	GO:0000076	DNA replication checkpoint	16	0	0	1	1	1	1	#DIV/0!
15	GO:0000077	DNA damage checkpoint	35	0	0	1	1	1	1	#DIV/0!
16	GO:0000079	regulation of cyclin-dependent protein s...	27	0	0	1	1	1	1	#DIV/0!
17	GO:0000082	G1/S transition of mitotic cell cycle	30	0	0	1	1	1	1	#DIV/0!
18	GO:0000086	G2/M transition of mitotic cell cycle	36	0	0	1	1	1	1	#DIV/0!
19	GO:0000096	sulfur amino acid metabolic process	18	0	0	1	1	1	1	#DIV/0!
20	GO:0000097	sulfur amino acid biosynthetic process	10	0	0	1	1	1	1	#DIV/0!
21	GO:0000122	negative regulation of transcription by ...	220	0	0	1	1	1	1	#DIV/0!
22	GO:0000132	establishment of mitotic spindle orienta...	19	0	0	1	1	1	1	#DIV/0!
23	GO:0000154	rRNA modification	22	0	0	1	1	1	1	#DIV/0!
24	GO:0000165	MAPK cascade	126	0	0	1	1	1	1	#DIV/0!
25	GO:0000184	nuclear-transcribed mRNA catabolic proce...	21	0	0	1	1	1	1	#DIV/0!
26	GO:0000185	activation of MAPKKK activity	6	0	0	1	1	1	1	#DIV/0!
27	GO:0000186	activation of MAPKK activity	8	0	0	1	1	1	1	#DIV/0!
28	GO:0000187	activation of MAPK activity	12	0	0	1	1	1	1	#DIV/0!
29	GO:0000209	protein polyubiquitination	76	0	0	1	1	1	1	#DIV/0!
30	GO:0000212	meiotic spindle organization	28	0	0	1	1	1	1	#DIV/0!
31	GO:0000226	microtubule cytoskeleton organization	295	0	0	1	1	1	1	#DIV/0!
32	GO:0000245	spliceosomal complex assembly	19	0	0	1	1	1	1	#DIV/0!
33	GO:0000266	mitochondrial fission	12	0	0	1	1	1	1	#DIV/0!
34	GO:0000271	polysaccharide biosynthetic process	15	0	0	1	1	1	1	#DIV/0!
35	GO:0000272	polysaccharide catabolic process	14	0	0	1	1	1	1	#DIV/0!
36	GO:0000278	mitotic cell cycle	414	0	0	1	1	1	1	#DIV/0!
37	GO:0000280	nuclear division	218	0	0	1	1	1	1	#DIV/0!
38	GO:0000281	mitotic cytokinesis	58	0	0	1	1	1	1	#DIV/0!
39	GO:0000288	nuclear-transcribed mRNA catabolic proce...	25	0	0	1	1	1	1	#DIV/0!
40	GO:0000289	nuclear-transcribed mRNA poly(A) tail sh...	13	0	0	1	1	1	1	#DIV/0!
41	GO:0000290	deadenylation-dependent decapping of nuc...	6	0	0	1	1	1	1	#DIV/0!
42	GO:0000291	nuclear-transcribed mRNA catabolic proce...	10	0	0	1	1	1	1	#DIV/0!
43	GO:0000302	response to reactive oxygen species	29	0	0	1	1	1	1	#DIV/0!
44	GO:0000303	response to superoxide	5	0	0	1	1	1	1	#DIV/0!
45	GO:0000305	response to oxygen radical	5	0	0	1	1	1	1	#DIV/0!
46	GO:0000335	negative regulation of transposition, DN...	5	0	0	1	1	1	1	#DIV/0!
47	GO:0000337	regulation of transposition, DNA-mediate...	5	0	0	1	1	1	1	#DIV/0!
48	GO:0000338	protein deneddylation	9	0	0	1	1	1	1	#DIV/0!
49	GO:0000375	RNA splicing, via transesterification re...	237	0	0	1	1	1	1	#DIV/0!
50	GO:0000377	RNA splicing, via transesterification re...	237	0	0	1	1	1	1	#DIV/0!
51	GO:0000380	alternative mRNA splicing, via spliceoso...	81	0	0	1	1	1	1	#DIV/0!
52	GO:0000381	regulation of alternative mRNA splicing,...	80	0	0	1	1	1	1	#DIV/0!
53	GO:0000387	spliceosomal snRNP assembly	19	0	0	1	1	1	1	#DIV/0!
54	GO:0000393	spliceosomal conformational changes to g...	5	0	0	1	1	1	1	#DIV/0!
55	GO:0000394	RNA splicing, via endonucleolytic cleava...	8	0	0	1	1	1	1	#DIV/0!
56	GO:0000398	mRNA splicing, via spliceosome	237	0	0	1	1	1	1	#DIV/0!
57	GO:0000413	protein peptidyl-prolyl isomerization	29	0	0	1	1	1	1	#DIV/0!
58	GO:0000422	autophagy of mitochondrion	29	0	0	1	1	1	1	#DIV/0!
59	GO:0000459	exonucleolytic trimming involved in rRNA...	5	0	0	1	1	1	1	#DIV/0!
60	GO:0000460	maturation of 5.8S rRNA	24	0	0	1	1	1	1	#DIV/0!
61	GO:0000462	maturation of SSU-rRNA from tricistronic...	25	0	0	1	1	1	1	#DIV/0!
62	GO:0000463	maturation of LSU-rRNA from tricistronic...	12	0	0	1	1	1	1	#DIV/0!
63	GO:0000466	maturation of 5.8S rRNA from tricistroni...	15	0	0	1	1	1	1	#DIV/0!
64	GO:0000467	exonucleolytic trimming to generate matu...	5	0	0	1	1	1	1	#DIV/0!
65	GO:0000469	cleavage involved in rRNA processing	16	0	0	1	1	1	1	#DIV/0!
66	GO:0000470	maturation of LSU-rRNA	25	0	0	1	1	1	1	#DIV/0!
67	GO:0000478	endonucleolytic cleavage involved in rRN...	8	0	0	1	1	1	1	#DIV/0!
68	GO:0000479	endonucleolytic cleavage of tricistronic...	8	0	0	1	1	1	1	#DIV/0!
69	GO:0000491	small nucleolar ribonucleoprotein comple...	8	0	0	1	1	1	1	#DIV/0!
70	GO:0000492	box C/D snoRNP assembly	6	0	0	1	1	1	1	#DIV/0!
71	GO:0000578	embryonic axis specification	99	0	0	1	1	1	1	#DIV/0!
72	GO:0000712	resolution of meiotic recombination inte...	8	0	0	1	1	1	1	#DIV/0!
73	GO:0000723	telomere maintenance	25	0	0	1	1	1	1	#DIV/0!
74	GO:0000724	double-strand break repair via homologou...	54	0	0	1	1	1	1	#DIV/0!
75	GO:0000725	recombinational repair	54	0	0	1	1	1	1	#DIV/0!
76	GO:0000726	non-recombinational repair	11	0	0	1	1	1	1	#DIV/0!
77	GO:0000727	double-strand break repair via break-ind...	12	0	0	1	1	1	1	#DIV/0!
78	GO:0000729	DNA double-strand break processing	5	0	0	1	1	1	1	#DIV/0!
79	GO:0000731	DNA synthesis involved in DNA repair	10	0	0	1	1	1	1	#DIV/0!
80	GO:0000733	DNA strand renaturation	5	0	0	1	1	1	1	#DIV/0!
81	GO:0000737	DNA catabolic process, endonucleolytic	8	0	0	1	1	1	1	#DIV/0!
82	GO:0000768	syncytium formation by plasma membrane f...	31	0	0	1	1	1	1	#DIV/0!
83	GO:0000819	sister chromatid segregation	100	0	0	1	1	1	1	#DIV/0!
84	GO:0000902	cell morphogenesis	493	0	0	1	1	1	1	#DIV/0!
85	GO:0000904	cell morphogenesis involved in different...	424	0	0	1	1	1	1	#DIV/0!
86	GO:0000910	cytokinesis	100	0	0	1	1	1	1	#DIV/0!
87	GO:0000912	assembly of actomyosin apparatus involve...	16	0	0	1	1	1	1	#DIV/0!
88	GO:0000915	actomyosin contractile ring assembly	15	0	0	1	1	1	1	#DIV/0!
89	GO:0000916	actomyosin contractile ring contraction	11	0	0	1	1	1	1	#DIV/0!
90	GO:0000956	nuclear-transcribed mRNA catabolic proce...	60	0	0	1	1	1	1	#DIV/0!
91	GO:0000959	mitochondrial RNA metabolic process	26	0	0	1	1	1	1	#DIV/0!
92	GO:0000963	mitochondrial RNA processing	12	0	0	1	1	1	1	#DIV/0!
93	GO:0000965	mitochondrial RNA 3'-end processing	5	0	0	1	1	1	1	#DIV/0!
94	GO:0000966	RNA 5'-end processing	10	0	0	1	1	1	1	#DIV/0!
95	GO:0000972	transcription-dependent tethering of RNA...	6	0	0	1	1	1	1	#DIV/0!
96	GO:0001101	response to acid chemical	25	0	0	1	1	1	1	#DIV/0!
97	GO:0001109	promoter clearance during DNA-templated ...	8	0	0	1	1	1	1	#DIV/0!
98	GO:0001111	promoter clearance from RNA polymerase I...	8	0	0	1	1	1	1	#DIV/0!
99	GO:0001112	DNA-templated transcriptional open compl...	8	0	0	1	1	1	1	#DIV/0!
100	GO:0001113	transcriptional open complex formation a...	8	0	0	1	1	1	1	#DIV/0!
101	GO:0001120	protein-DNA complex remodeling	8	0	0	1	1	1	1	#DIV/0!
102	GO:0001173	DNA-templated transcriptional start site...	8	0	0	1	1	1	1	#DIV/0!
103	GO:0001174	transcriptional start site selection at ...	8	0	0	1	1	1	1	#DIV/0!
104	GO:0001178	regulation of transcriptional start site...	7	0	0	1	1	1	1	#DIV/0!
105	GO:0001188	RNA polymerase I preinitiation complex a...	6	0	0	1	1	1	1	#DIV/0!
106	GO:0001306	age-dependent response to oxidative stre...	5	0	0	1	1	1	1	#DIV/0!
107	GO:0001504	neurotransmitter uptake	7	0	0	1	1	1	1	#DIV/0!
108	GO:0001505	regulation of neurotransmitter levels	137	0	0	1	1	1	1	#DIV/0!
109	GO:0001508	action potential	16	0	0	1	1	1	1	#DIV/0!
110	GO:0001510	RNA methylation	50	0	0	1	1	1	1	#DIV/0!
111	GO:0001522	pseudouridine synthesis	15	0	0	1	1	1	1	#DIV/0!
112	GO:0001523	retinoid metabolic process	13	0	0	1	1	1	1	#DIV/0!
113	GO:0001539	cilium or flagellum-dependent cell motil...	18	0	0	1	1	1	1	#DIV/0!
114	GO:0001558	regulation of cell growth	77	0	0	1	1	1	1	#DIV/0!
115	GO:0001578	microtubule bundle formation	53	0	0	1	1	1	1	#DIV/0!
116	GO:0001582	detection of chemical stimulus involved ...	5	0	0	1	1	1	1	#DIV/0!
117	GO:0001654	eye development	363	0	0	1	1	1	1	#DIV/0!
118	GO:0001655	urogenital system development	60	0	0	1	1	1	1	#DIV/0!
119	GO:0001666	response to hypoxia	44	0	0	1	1	1	1	#DIV/0!
120	GO:0001667	ameboidal-type cell migration	167	0	0	1	1	1	1	#DIV/0!
121	GO:0001672	regulation of chromatin assembly or disa...	13	0	0	1	1	1	1	#DIV/0!
122	GO:0001676	long-chain fatty acid metabolic process	21	0	0	1	1	1	1	#DIV/0!
123	GO:0001678	cellular glucose homeostasis	7	0	0	1	1	1	1	#DIV/0!
124	GO:0001682	tRNA 5'-leader removal	8	0	0	1	1	1	1	#DIV/0!
125	GO:0001700	embryonic development via the syncytial ...	145	0	0	1	1	1	1	#DIV/0!
126	GO:0001703	gastrulation with mouth forming first	33	0	0	1	1	1	1	#DIV/0!
127	GO:0001704	formation of primary germ layer	26	0	0	1	1	1	1	#DIV/0!
128	GO:0001706	endoderm formation	6	0	0	1	1	1	1	#DIV/0!
129	GO:0001707	mesoderm formation	20	0	0	1	1	1	1	#DIV/0!
130	GO:0001708	cell fate specification	77	0	0	1	1	1	1	#DIV/0!
131	GO:0001709	cell fate determination	121	0	0	1	1	1	1	#DIV/0!
132	GO:0001710	mesodermal cell fate commitment	12	0	0	1	1	1	1	#DIV/0!
133	GO:0001731	formation of translation preinitiation c...	6	0	0	1	1	1	1	#DIV/0!
134	GO:0001732	formation of cytoplasmic translation ini...	15	0	0	1	1	1	1	#DIV/0!
135	GO:0001736	establishment of planar polarity	94	0	0	1	1	1	1	#DIV/0!
136	GO:0001737	establishment of imaginal disc-derived w...	24	0	0	1	1	1	1	#DIV/0!
137	GO:0001738	morphogenesis of a polarized epithelium	104	0	0	1	1	1	1	#DIV/0!
138	GO:0001742	oenocyte differentiation	9	0	0	1	1	1	1	#DIV/0!
139	GO:0001745	compound eye morphogenesis	283	0	0	1	1	1	1	#DIV/0!
140	GO:0001746	Bolwig's organ morphogenesis	8	0	0	1	1	1	1	#DIV/0!
141	GO:0001748	optic lobe placode development	5	0	0	1	1	1	1	#DIV/0!
142	GO:0001751	compound eye photoreceptor cell differen...	179	0	0	1	1	1	1	#DIV/0!
143	GO:0001752	compound eye photoreceptor fate commitme...	73	0	0	1	1	1	1	#DIV/0!
144	GO:0001754	eye photoreceptor cell differentiation	186	0	0	1	1	1	1	#DIV/0!
145	GO:0001763	morphogenesis of a branching structure	53	0	0	1	1	1	1	#DIV/0!
146	GO:0001775	cell activation	5	0	0	1	1	1	1	#DIV/0!
147	GO:0001838	embryonic epithelial tube formation	6	0	0	1	1	1	1	#DIV/0!
148	GO:0001881	receptor recycling	8	0	0	1	1	1	1	#DIV/0!
149	GO:0001894	tissue homeostasis	53	0	0	1	1	1	1	#DIV/0!
150	GO:0001895	retina homeostasis	18	0	0	1	1	1	1	#DIV/0!
151	GO:0001932	regulation of protein phosphorylation	246	0	0	1	1	1	1	#DIV/0!
152	GO:0001933	negative regulation of protein phosphory...	82	0	0	1	1	1	1	#DIV/0!
153	GO:0001934	positive regulation of protein phosphory...	141	0	0	1	1	1	1	#DIV/0!
154	GO:0001941	postsynaptic membrane organization	15	0	0	1	1	1	1	#DIV/0!
155	GO:0001952	regulation of cell-matrix adhesion	5	0	0	1	1	1	1	#DIV/0!
156	GO:0001956	positive regulation of neurotransmitter ...	6	0	0	1	1	1	1	#DIV/0!
157	GO:0001963	synaptic transmission, dopaminergic	5	0	0	1	1	1	1	#DIV/0!
158	GO:0002009	morphogenesis of an epithelium	521	0	0	1	1	1	1	#DIV/0!
159	GO:0002011	morphogenesis of an epithelial sheet	7	0	0	1	1	1	1	#DIV/0!
160	GO:0002027	regulation of heart rate	12	0	0	1	1	1	1	#DIV/0!
161	GO:0002028	regulation of sodium ion transport	9	0	0	1	1	1	1	#DIV/0!
162	GO:0002052	positive regulation of neuroblast prolif...	24	0	0	1	1	1	1	#DIV/0!
163	GO:0002064	epithelial cell development	273	0	0	1	1	1	1	#DIV/0!
164	GO:0002065	columnar/cuboidal epithelial cell differ...	259	0	0	1	1	1	1	#DIV/0!
165	GO:0002066	columnar/cuboidal epithelial cell develo...	248	0	0	1	1	1	1	#DIV/0!
166	GO:0002067	glandular epithelial cell differentiatio...	6	0	0	1	1	1	1	#DIV/0!
167	GO:0002082	regulation of oxidative phosphorylation	8	0	0	1	1	1	1	#DIV/0!
168	GO:0002097	tRNA wobble base modification	18	0	0	1	1	1	1	#DIV/0!
169	GO:0002098	tRNA wobble uridine modification	17	0	0	1	1	1	1	#DIV/0!
170	GO:0002118	aggressive behavior	16	0	0	1	1	1	1	#DIV/0!
171	GO:0002121	inter-male aggressive behavior	12	0	0	1	1	1	1	#DIV/0!
172	GO:0002164	larval development	150	0	0	1	1	1	1	#DIV/0!
173	GO:0002165	instar larval or pupal development	488	0	0	1	1	1	1	#DIV/0!
174	GO:0002168	instar larval development	64	0	0	1	1	1	1	#DIV/0!
175	GO:0002181	cytoplasmic translation	126	0	0	1	1	1	1	#DIV/0!
176	GO:0002182	cytoplasmic translational elongation	6	0	0	1	1	1	1	#DIV/0!
177	GO:0002183	cytoplasmic translational initiation	21	0	0	1	1	1	1	#DIV/0!
178	GO:0002218	activation of innate immune response	8	0	0	1	1	1	1	#DIV/0!
179	GO:0002221	pattern recognition receptor signaling p...	5	0	0	1	1	1	1	#DIV/0!
180	GO:0002225	positive regulation of antimicrobial pep...	44	0	0	1	1	1	1	#DIV/0!
181	GO:0002230	positive regulation of defense response ...	9	0	0	1	1	1	1	#DIV/0!
182	GO:0002237	response to molecule of bacterial origin	13	0	0	1	1	1	1	#DIV/0!
183	GO:0002251	organ or tissue specific immune response	12	0	0	1	1	1	1	#DIV/0!
184	GO:0002252	immune effector process	122	0	0	1	1	1	1	#DIV/0!
185	GO:0002253	activation of immune response	9	0	0	1	1	1	1	#DIV/0!
186	GO:0002347	response to tumor cell	8	0	0	1	1	1	1	#DIV/0!
187	GO:0002376	immune system process	328	0	0	1	1	1	1	#DIV/0!
188	GO:0002385	mucosal immune response	12	0	0	1	1	1	1	#DIV/0!
189	GO:0002440	production of molecular mediator of immu...	57	0	0	1	1	1	1	#DIV/0!
190	GO:0002520	immune system development	92	0	0	1	1	1	1	#DIV/0!
191	GO:0002682	regulation of immune system process	171	0	0	1	1	1	1	#DIV/0!
192	GO:0002683	negative regulation of immune system pro...	51	0	0	1	1	1	1	#DIV/0!
193	GO:0002684	positive regulation of immune system pro...	86	0	0	1	1	1	1	#DIV/0!
194	GO:0002697	regulation of immune effector process	68	0	0	1	1	1	1	#DIV/0!
195	GO:0002698	negative regulation of immune effector p...	12	0	0	1	1	1	1	#DIV/0!
196	GO:0002699	positive regulation of immune effector p...	44	0	0	1	1	1	1	#DIV/0!
197	GO:0002700	regulation of production of molecular me...	57	0	0	1	1	1	1	#DIV/0!
198	GO:0002701	negative regulation of production of mol...	12	0	0	1	1	1	1	#DIV/0!
199	GO:0002702	positive regulation of production of mol...	44	0	0	1	1	1	1	#DIV/0!
200	GO:0002757	immune response-activating signal transd...	5	0	0	1	1	1	1	#DIV/0!
201	GO:0002758	innate immune response-activating signal...	5	0	0	1	1	1	1	#DIV/0!
202	GO:0002759	regulation of antimicrobial humoral resp...	59	0	0	1	1	1	1	#DIV/0!
203	GO:0002760	positive regulation of antimicrobial hum...	44	0	0	1	1	1	1	#DIV/0!
204	GO:0002764	immune response-regulating signaling pat...	6	0	0	1	1	1	1	#DIV/0!
205	GO:0002775	antimicrobial peptide production	56	0	0	1	1	1	1	#DIV/0!
206	GO:0002777	antimicrobial peptide biosynthetic proce...	30	0	0	1	1	1	1	#DIV/0!
207	GO:0002778	antibacterial peptide production	27	0	0	1	1	1	1	#DIV/0!
208	GO:0002780	antibacterial peptide biosynthetic proce...	27	0	0	1	1	1	1	#DIV/0!
209	GO:0002781	antifungal peptide production	10	0	0	1	1	1	1	#DIV/0!
210	GO:0002783	antifungal peptide biosynthetic process	5	0	0	1	1	1	1	#DIV/0!
211	GO:0002784	regulation of antimicrobial peptide prod...	56	0	0	1	1	1	1	#DIV/0!
212	GO:0002785	negative regulation of antimicrobial pep...	11	0	0	1	1	1	1	#DIV/0!
213	GO:0002786	regulation of antibacterial peptide prod...	27	0	0	1	1	1	1	#DIV/0!
214	GO:0002788	regulation of antifungal peptide product...	10	0	0	1	1	1	1	#DIV/0!
215	GO:0002790	peptide secretion	88	0	0	1	1	1	1	#DIV/0!
216	GO:0002791	regulation of peptide secretion	39	0	0	1	1	1	1	#DIV/0!
217	GO:0002792	negative regulation of peptide secretion	12	0	0	1	1	1	1	#DIV/0!
218	GO:0002793	positive regulation of peptide secretion	21	0	0	1	1	1	1	#DIV/0!
219	GO:0002803	positive regulation of antibacterial pep...	23	0	0	1	1	1	1	#DIV/0!
220	GO:0002804	positive regulation of antifungal peptid...	9	0	0	1	1	1	1	#DIV/0!
221	GO:0002805	regulation of antimicrobial peptide bios...	30	0	0	1	1	1	1	#DIV/0!
222	GO:0002807	positive regulation of antimicrobial pep...	26	0	0	1	1	1	1	#DIV/0!
223	GO:0002808	regulation of antibacterial peptide bios...	27	0	0	1	1	1	1	#DIV/0!
224	GO:0002810	regulation of antifungal peptide biosynt...	5	0	0	1	1	1	1	#DIV/0!
225	GO:0002812	biosynthetic process of antibacterial pe...	10	0	0	1	1	1	1	#DIV/0!
226	GO:0002813	regulation of biosynthetic process of an...	10	0	0	1	1	1	1	#DIV/0!
227	GO:0002831	regulation of response to biotic stimulu...	77	0	0	1	1	1	1	#DIV/0!
228	GO:0002832	negative regulation of response to bioti...	21	0	0	1	1	1	1	#DIV/0!
229	GO:0002833	positive regulation of response to bioti...	46	0	0	1	1	1	1	#DIV/0!
230	GO:0002920	regulation of humoral immune response	60	0	0	1	1	1	1	#DIV/0!
231	GO:0002921	negative regulation of humoral immune re...	15	0	0	1	1	1	1	#DIV/0!
232	GO:0002922	positive regulation of humoral immune re...	44	0	0	1	1	1	1	#DIV/0!
233	GO:0003002	regionalization	401	0	0	1	1	1	1	#DIV/0!
234	GO:0003006	developmental process involved in reprod...	645	0	0	1	1	1	1	#DIV/0!
235	GO:0003007	heart morphogenesis	35	0	0	1	1	1	1	#DIV/0!
236	GO:0003008	system process	572	0	0	1	1	1	1	#DIV/0!
237	GO:0003009	skeletal muscle contraction	5	0	0	1	1	1	1	#DIV/0!
238	GO:0003012	muscle system process	34	0	0	1	1	1	1	#DIV/0!
239	GO:0003013	circulatory system process	38	0	0	1	1	1	1	#DIV/0!
240	GO:0003014	renal system process	18	0	0	1	1	1	1	#DIV/0!
241	GO:0003015	heart process	38	0	0	1	1	1	1	#DIV/0!
242	GO:0003156	regulation of animal organ formation	8	0	0	1	1	1	1	#DIV/0!
243	GO:0003333	amino acid transmembrane transport	43	0	0	1	1	1	1	#DIV/0!
244	GO:0003341	cilium movement	38	0	0	1	1	1	1	#DIV/0!
245	GO:0003352	regulation of cilium movement	6	0	0	1	1	1	1	#DIV/0!
246	GO:0003381	epithelial cell morphogenesis involved i...	9	0	0	1	1	1	1	#DIV/0!
247	GO:0003382	epithelial cell morphogenesis	26	0	0	1	1	1	1	#DIV/0!
248	GO:0003383	apical constriction	19	0	0	1	1	1	1	#DIV/0!
249	GO:0003384	apical constriction involved in gastrula...	9	0	0	1	1	1	1	#DIV/0!
250	GO:0003401	axis elongation	6	0	0	1	1	1	1	#DIV/0!
251	GO:0005975	carbohydrate metabolic process	222	0	0	1	1	1	1	#DIV/0!
252	GO:0005976	polysaccharide metabolic process	35	0	0	1	1	1	1	#DIV/0!
253	GO:0005977	glycogen metabolic process	27	0	0	1	1	1	1	#DIV/0!
254	GO:0005978	glycogen biosynthetic process	8	0	0	1	1	1	1	#DIV/0!
255	GO:0005980	glycogen catabolic process	13	0	0	1	1	1	1	#DIV/0!
256	GO:0005984	disaccharide metabolic process	11	0	0	1	1	1	1	#DIV/0!
257	GO:0005991	trehalose metabolic process	6	0	0	1	1	1	1	#DIV/0!
258	GO:0005996	monosaccharide metabolic process	56	0	0	1	1	1	1	#DIV/0!
259	GO:0006006	glucose metabolic process	32	0	0	1	1	1	1	#DIV/0!
260	GO:0006012	galactose metabolic process	10	0	0	1	1	1	1	#DIV/0!
261	GO:0006020	inositol metabolic process	8	0	0	1	1	1	1	#DIV/0!
262	GO:0006021	inositol biosynthetic process	5	0	0	1	1	1	1	#DIV/0!
263	GO:0006022	aminoglycan metabolic process	80	0	0	1	1	1	1	#DIV/0!
264	GO:0006023	aminoglycan biosynthetic process	13	0	0	1	1	1	1	#DIV/0!
265	GO:0006024	glycosaminoglycan biosynthetic process	8	0	0	1	1	1	1	#DIV/0!
266	GO:0006026	aminoglycan catabolic process	14	0	0	1	1	1	1	#DIV/0!
267	GO:0006027	glycosaminoglycan catabolic process	6	0	0	1	1	1	1	#DIV/0!
268	GO:0006029	proteoglycan metabolic process	17	0	0	1	1	1	1	#DIV/0!
269	GO:0006030	chitin metabolic process	64	0	0	1	1	1	1	#DIV/0!
270	GO:0006032	chitin catabolic process	8	0	0	1	1	1	1	#DIV/0!
271	GO:0006034	cuticle chitin metabolic process	6	0	0	1	1	1	1	#DIV/0!
272	GO:0006040	amino sugar metabolic process	76	0	0	1	1	1	1	#DIV/0!
273	GO:0006044	N-acetylglucosamine metabolic process	9	0	0	1	1	1	1	#DIV/0!
274	GO:0006047	UDP-N-acetylglucosamine metabolic proces...	5	0	0	1	1	1	1	#DIV/0!
275	GO:0006048	UDP-N-acetylglucosamine biosynthetic pro...	5	0	0	1	1	1	1	#DIV/0!
276	GO:0006066	alcohol metabolic process	82	0	0	1	1	1	1	#DIV/0!
277	GO:0006071	glycerol metabolic process	11	0	0	1	1	1	1	#DIV/0!
278	GO:0006072	glycerol-3-phosphate metabolic process	8	0	0	1	1	1	1	#DIV/0!
279	GO:0006073	cellular glucan metabolic process	28	0	0	1	1	1	1	#DIV/0!
280	GO:0006081	cellular aldehyde metabolic process	28	0	0	1	1	1	1	#DIV/0!
281	GO:0006082	organic acid metabolic process	350	0	0	1	1	1	1	#DIV/0!
282	GO:0006084	acetyl-CoA metabolic process	16	0	0	1	1	1	1	#DIV/0!
283	GO:0006085	acetyl-CoA biosynthetic process	6	0	0	1	1	1	1	#DIV/0!
284	GO:0006090	pyruvate metabolic process	34	0	0	1	1	1	1	#DIV/0!
285	GO:0006091	generation of precursor metabolites and ...	185	0	0	1	1	1	1	#DIV/0!
286	GO:0006094	gluconeogenesis	8	0	0	1	1	1	1	#DIV/0!
287	GO:0006096	glycolytic process	19	0	0	1	1	1	1	#DIV/0!
288	GO:0006098	pentose-phosphate shunt	6	0	0	1	1	1	1	#DIV/0!
289	GO:0006099	tricarboxylic acid cycle	29	0	0	1	1	1	1	#DIV/0!
290	GO:0006101	citrate metabolic process	30	0	0	1	1	1	1	#DIV/0!
291	GO:0006108	malate metabolic process	5	0	0	1	1	1	1	#DIV/0!
292	GO:0006109	regulation of carbohydrate metabolic pro...	20	0	0	1	1	1	1	#DIV/0!
293	GO:0006112	energy reserve metabolic process	27	0	0	1	1	1	1	#DIV/0!
294	GO:0006119	oxidative phosphorylation	70	0	0	1	1	1	1	#DIV/0!
295	GO:0006120	mitochondrial electron transport, NADH t...	29	0	0	1	1	1	1	#DIV/0!
296	GO:0006121	mitochondrial electron transport, succin...	6	0	0	1	1	1	1	#DIV/0!
297	GO:0006122	mitochondrial electron transport, ubiqui...	14	0	0	1	1	1	1	#DIV/0!
298	GO:0006123	mitochondrial electron transport, cytoch...	7	0	0	1	1	1	1	#DIV/0!
299	GO:0006139	nucleobase-containing compound metabolic...	2192	0	0	1	1	1	1	#DIV/0!
300	GO:0006140	regulation of nucleotide metabolic proce...	15	0	0	1	1	1	1	#DIV/0!
301	GO:0006144	purine nucleobase metabolic process	10	0	0	1	1	1	1	#DIV/0!
302	GO:0006152	purine nucleoside catabolic process	6	0	0	1	1	1	1	#DIV/0!
303	GO:0006163	purine nucleotide metabolic process	213	0	0	1	1	1	1	#DIV/0!
304	GO:0006164	purine nucleotide biosynthetic process	100	0	0	1	1	1	1	#DIV/0!
305	GO:0006165	nucleoside diphosphate phosphorylation	31	0	0	1	1	1	1	#DIV/0!
306	GO:0006171	cAMP biosynthetic process	5	0	0	1	1	1	1	#DIV/0!
307	GO:0006182	cGMP biosynthetic process	11	0	0	1	1	1	1	#DIV/0!
308	GO:0006188	IMP biosynthetic process	7	0	0	1	1	1	1	#DIV/0!
309	GO:0006189	'de novo' IMP biosynthetic process	6	0	0	1	1	1	1	#DIV/0!
310	GO:0006195	purine nucleotide catabolic process	5	0	0	1	1	1	1	#DIV/0!
311	GO:0006206	pyrimidine nucleobase metabolic process	14	0	0	1	1	1	1	#DIV/0!
312	GO:0006207	'de novo' pyrimidine nucleobase biosynth...	9	0	0	1	1	1	1	#DIV/0!
313	GO:0006208	pyrimidine nucleobase catabolic process	6	0	0	1	1	1	1	#DIV/0!
314	GO:0006213	pyrimidine nucleoside metabolic process	14	0	0	1	1	1	1	#DIV/0!
315	GO:0006220	pyrimidine nucleotide metabolic process	19	0	0	1	1	1	1	#DIV/0!
316	GO:0006221	pyrimidine nucleotide biosynthetic proce...	19	0	0	1	1	1	1	#DIV/0!
317	GO:0006222	UMP biosynthetic process	7	0	0	1	1	1	1	#DIV/0!
318	GO:0006241	CTP biosynthetic process	7	0	0	1	1	1	1	#DIV/0!
319	GO:0006259	DNA metabolic process	334	0	0	1	1	1	1	#DIV/0!
320	GO:0006260	DNA replication	119	0	0	1	1	1	1	#DIV/0!
321	GO:0006261	DNA-dependent DNA replication	95	0	0	1	1	1	1	#DIV/0!
322	GO:0006264	mitochondrial DNA replication	5	0	0	1	1	1	1	#DIV/0!
323	GO:0006265	DNA topological change	7	0	0	1	1	1	1	#DIV/0!
324	GO:0006267	pre-replicative complex assembly involve...	7	0	0	1	1	1	1	#DIV/0!
325	GO:0006268	DNA unwinding involved in DNA replicatio...	10	0	0	1	1	1	1	#DIV/0!
326	GO:0006270	DNA replication initiation	25	0	0	1	1	1	1	#DIV/0!
327	GO:0006271	DNA strand elongation involved in DNA re...	20	0	0	1	1	1	1	#DIV/0!
328	GO:0006272	leading strand elongation	7	0	0	1	1	1	1	#DIV/0!
329	GO:0006273	lagging strand elongation	7	0	0	1	1	1	1	#DIV/0!
330	GO:0006275	regulation of DNA replication	33	0	0	1	1	1	1	#DIV/0!
331	GO:0006277	DNA amplification	21	0	0	1	1	1	1	#DIV/0!
332	GO:0006278	RNA-dependent DNA biosynthetic process	7	0	0	1	1	1	1	#DIV/0!
333	GO:0006281	DNA repair	193	0	0	1	1	1	1	#DIV/0!
334	GO:0006282	regulation of DNA repair	14	0	0	1	1	1	1	#DIV/0!
335	GO:0006284	base-excision repair	14	0	0	1	1	1	1	#DIV/0!
336	GO:0006289	nucleotide-excision repair	27	0	0	1	1	1	1	#DIV/0!
337	GO:0006298	mismatch repair	14	0	0	1	1	1	1	#DIV/0!
338	GO:0006301	postreplication repair	11	0	0	1	1	1	1	#DIV/0!
339	GO:0006302	double-strand break repair	85	0	0	1	1	1	1	#DIV/0!
340	GO:0006303	double-strand break repair via nonhomolo...	8	0	0	1	1	1	1	#DIV/0!
341	GO:0006304	DNA modification	11	0	0	1	1	1	1	#DIV/0!
342	GO:0006305	DNA alkylation	8	0	0	1	1	1	1	#DIV/0!
343	GO:0006306	DNA methylation	8	0	0	1	1	1	1	#DIV/0!
344	GO:0006308	DNA catabolic process	12	0	0	1	1	1	1	#DIV/0!
345	GO:0006309	apoptotic DNA fragmentation	5	0	0	1	1	1	1	#DIV/0!
346	GO:0006310	DNA recombination	93	0	0	1	1	1	1	#DIV/0!
347	GO:0006312	mitotic recombination	7	0	0	1	1	1	1	#DIV/0!
348	GO:0006313	transposition, DNA-mediated	8	0	0	1	1	1	1	#DIV/0!
349	GO:0006323	DNA packaging	93	0	0	1	1	1	1	#DIV/0!
350	GO:0006325	chromatin organization	357	0	0	1	1	1	1	#DIV/0!
351	GO:0006333	chromatin assembly or disassembly	58	0	0	1	1	1	1	#DIV/0!
352	GO:0006334	nucleosome assembly	36	0	0	1	1	1	1	#DIV/0!
353	GO:0006336	DNA replication-independent nucleosome a...	9	0	0	1	1	1	1	#DIV/0!
354	GO:0006338	chromatin remodeling	100	0	0	1	1	1	1	#DIV/0!
355	GO:0006342	chromatin silencing	84	0	0	1	1	1	1	#DIV/0!
356	GO:0006346	methylation-dependent chromatin silencin...	5	0	0	1	1	1	1	#DIV/0!
357	GO:0006348	chromatin silencing at telomere	5	0	0	1	1	1	1	#DIV/0!
358	GO:0006351	transcription, DNA-templated	1009	0	0	1	1	1	1	#DIV/0!
359	GO:0006352	DNA-templated transcription, initiation	84	0	0	1	1	1	1	#DIV/0!
360	GO:0006353	DNA-templated transcription, termination	7	0	0	1	1	1	1	#DIV/0!
361	GO:0006354	DNA-templated transcription, elongation	40	0	0	1	1	1	1	#DIV/0!
362	GO:0006355	regulation of transcription, DNA-templat...	948	0	0	1	1	1	1	#DIV/0!
363	GO:0006356	regulation of transcription by RNA polym...	9	0	0	1	1	1	1	#DIV/0!
364	GO:0006357	regulation of transcription by RNA polym...	702	0	0	1	1	1	1	#DIV/0!
365	GO:0006359	regulation of transcription by RNA polym...	8	0	0	1	1	1	1	#DIV/0!
366	GO:0006360	transcription by RNA polymerase I	22	0	0	1	1	1	1	#DIV/0!
367	GO:0006361	transcription initiation from RNA polyme...	6	0	0	1	1	1	1	#DIV/0!
368	GO:0006364	rRNA processing	131	0	0	1	1	1	1	#DIV/0!
369	GO:0006366	transcription by RNA polymerase II	732	0	0	1	1	1	1	#DIV/0!
370	GO:0006367	transcription initiation from RNA polyme...	64	0	0	1	1	1	1	#DIV/0!
371	GO:0006368	transcription elongation from RNA polyme...	33	0	0	1	1	1	1	#DIV/0!
372	GO:0006370	7-methylguanosine mRNA capping	5	0	0	1	1	1	1	#DIV/0!
373	GO:0006376	mRNA splice site selection	11	0	0	1	1	1	1	#DIV/0!
374	GO:0006378	mRNA polyadenylation	21	0	0	1	1	1	1	#DIV/0!
375	GO:0006379	mRNA cleavage	9	0	0	1	1	1	1	#DIV/0!
376	GO:0006383	transcription by RNA polymerase III	26	0	0	1	1	1	1	#DIV/0!
377	GO:0006384	transcription initiation from RNA polyme...	9	0	0	1	1	1	1	#DIV/0!
378	GO:0006388	tRNA splicing, via endonucleolytic cleav...	8	0	0	1	1	1	1	#DIV/0!
379	GO:0006390	mitochondrial transcription	10	0	0	1	1	1	1	#DIV/0!
380	GO:0006396	RNA processing	549	0	0	1	1	1	1	#DIV/0!
381	GO:0006397	mRNA processing	299	0	0	1	1	1	1	#DIV/0!
382	GO:0006398	mRNA 3'-end processing by stem-loop bind...	8	0	0	1	1	1	1	#DIV/0!
383	GO:0006399	tRNA metabolic process	135	0	0	1	1	1	1	#DIV/0!
384	GO:0006400	tRNA modification	57	0	0	1	1	1	1	#DIV/0!
385	GO:0006401	RNA catabolic process	95	0	0	1	1	1	1	#DIV/0!
386	GO:0006402	mRNA catabolic process	77	0	0	1	1	1	1	#DIV/0!
387	GO:0006403	RNA localization	169	0	0	1	1	1	1	#DIV/0!
388	GO:0006405	RNA export from nucleus	54	0	0	1	1	1	1	#DIV/0!
389	GO:0006406	mRNA export from nucleus	29	0	0	1	1	1	1	#DIV/0!
390	GO:0006412	translation	396	0	0	1	1	1	1	#DIV/0!
391	GO:0006413	translational initiation	65	0	0	1	1	1	1	#DIV/0!
392	GO:0006414	translational elongation	29	0	0	1	1	1	1	#DIV/0!
393	GO:0006415	translational termination	10	0	0	1	1	1	1	#DIV/0!
394	GO:0006417	regulation of translation	129	0	0	1	1	1	1	#DIV/0!
395	GO:0006418	tRNA aminoacylation for protein translat...	40	0	0	1	1	1	1	#DIV/0!
396	GO:0006446	regulation of translational initiation	25	0	0	1	1	1	1	#DIV/0!
397	GO:0006448	regulation of translational elongation	8	0	0	1	1	1	1	#DIV/0!
398	GO:0006450	regulation of translational fidelity	14	0	0	1	1	1	1	#DIV/0!
399	GO:0006457	protein folding	92	0	0	1	1	1	1	#DIV/0!
400	GO:0006458	'de novo' protein folding	15	0	0	1	1	1	1	#DIV/0!
401	GO:0006464	cellular protein modification process	1264	0	0	1	1	1	1	#DIV/0!
402	GO:0006465	signal peptide processing	8	0	0	1	1	1	1	#DIV/0!
403	GO:0006468	protein phosphorylation	460	0	0	1	1	1	1	#DIV/0!
404	GO:0006469	negative regulation of protein kinase ac...	43	0	0	1	1	1	1	#DIV/0!
405	GO:0006470	protein dephosphorylation	114	0	0	1	1	1	1	#DIV/0!
406	GO:0006471	protein ADP-ribosylation	6	0	0	1	1	1	1	#DIV/0!
407	GO:0006473	protein acetylation	89	0	0	1	1	1	1	#DIV/0!
408	GO:0006474	N-terminal protein amino acid acetylatio...	10	0	0	1	1	1	1	#DIV/0!
409	GO:0006475	internal protein amino acid acetylation	85	0	0	1	1	1	1	#DIV/0!
410	GO:0006476	protein deacetylation	22	0	0	1	1	1	1	#DIV/0!
411	GO:0006479	protein methylation	75	0	0	1	1	1	1	#DIV/0!
412	GO:0006482	protein demethylation	12	0	0	1	1	1	1	#DIV/0!
413	GO:0006486	protein glycosylation	95	0	0	1	1	1	1	#DIV/0!
414	GO:0006487	protein N-linked glycosylation	34	0	0	1	1	1	1	#DIV/0!
415	GO:0006488	dolichol-linked oligosaccharide biosynth...	7	0	0	1	1	1	1	#DIV/0!
416	GO:0006490	oligosaccharide-lipid intermediate biosy...	10	0	0	1	1	1	1	#DIV/0!
417	GO:0006491	N-glycan processing	13	0	0	1	1	1	1	#DIV/0!
418	GO:0006493	protein O-linked glycosylation	31	0	0	1	1	1	1	#DIV/0!
419	GO:0006497	protein lipidation	49	0	0	1	1	1	1	#DIV/0!
420	GO:0006505	GPI anchor metabolic process	29	0	0	1	1	1	1	#DIV/0!
421	GO:0006506	GPI anchor biosynthetic process	27	0	0	1	1	1	1	#DIV/0!
422	GO:0006508	proteolysis	573	0	0	1	1	1	1	#DIV/0!
423	GO:0006509	membrane protein ectodomain proteolysis	11	0	0	1	1	1	1	#DIV/0!
424	GO:0006511	ubiquitin-dependent protein catabolic pr...	235	0	0	1	1	1	1	#DIV/0!
425	GO:0006513	protein monoubiquitination	14	0	0	1	1	1	1	#DIV/0!
426	GO:0006515	protein quality control for misfolded or...	12	0	0	1	1	1	1	#DIV/0!
427	GO:0006516	glycoprotein catabolic process	5	0	0	1	1	1	1	#DIV/0!
428	GO:0006517	protein deglycosylation	9	0	0	1	1	1	1	#DIV/0!
429	GO:0006518	peptide metabolic process	484	0	0	1	1	1	1	#DIV/0!
430	GO:0006520	cellular amino acid metabolic process	156	0	0	1	1	1	1	#DIV/0!
431	GO:0006525	arginine metabolic process	6	0	0	1	1	1	1	#DIV/0!
432	GO:0006534	cysteine metabolic process	10	0	0	1	1	1	1	#DIV/0!
433	GO:0006536	glutamate metabolic process	13	0	0	1	1	1	1	#DIV/0!
434	GO:0006537	glutamate biosynthetic process	5	0	0	1	1	1	1	#DIV/0!
435	GO:0006541	glutamine metabolic process	10	0	0	1	1	1	1	#DIV/0!
436	GO:0006544	glycine metabolic process	8	0	0	1	1	1	1	#DIV/0!
437	GO:0006551	leucine metabolic process	5	0	0	1	1	1	1	#DIV/0!
438	GO:0006555	methionine metabolic process	12	0	0	1	1	1	1	#DIV/0!
439	GO:0006558	L-phenylalanine metabolic process	6	0	0	1	1	1	1	#DIV/0!
440	GO:0006559	L-phenylalanine catabolic process	6	0	0	1	1	1	1	#DIV/0!
441	GO:0006560	proline metabolic process	6	0	0	1	1	1	1	#DIV/0!
442	GO:0006563	L-serine metabolic process	6	0	0	1	1	1	1	#DIV/0!
443	GO:0006568	tryptophan metabolic process	6	0	0	1	1	1	1	#DIV/0!
444	GO:0006570	tyrosine metabolic process	11	0	0	1	1	1	1	#DIV/0!
445	GO:0006575	cellular modified amino acid metabolic p...	54	0	0	1	1	1	1	#DIV/0!
446	GO:0006576	cellular biogenic amine metabolic proces...	23	0	0	1	1	1	1	#DIV/0!
447	GO:0006582	melanin metabolic process	40	0	0	1	1	1	1	#DIV/0!
448	GO:0006584	catecholamine metabolic process	15	0	0	1	1	1	1	#DIV/0!
449	GO:0006586	indolalkylamine metabolic process	6	0	0	1	1	1	1	#DIV/0!
450	GO:0006591	ornithine metabolic process	5	0	0	1	1	1	1	#DIV/0!
451	GO:0006595	polyamine metabolic process	7	0	0	1	1	1	1	#DIV/0!
452	GO:0006596	polyamine biosynthetic process	7	0	0	1	1	1	1	#DIV/0!
453	GO:0006605	protein targeting	103	0	0	1	1	1	1	#DIV/0!
454	GO:0006606	protein import into nucleus	48	0	0	1	1	1	1	#DIV/0!
455	GO:0006607	NLS-bearing protein import into nucleus	10	0	0	1	1	1	1	#DIV/0!
456	GO:0006611	protein export from nucleus	52	0	0	1	1	1	1	#DIV/0!
457	GO:0006612	protein targeting to membrane	34	0	0	1	1	1	1	#DIV/0!
458	GO:0006613	cotranslational protein targeting to mem...	14	0	0	1	1	1	1	#DIV/0!
459	GO:0006614	SRP-dependent cotranslational protein ta...	14	0	0	1	1	1	1	#DIV/0!
460	GO:0006616	SRP-dependent cotranslational protein ta...	6	0	0	1	1	1	1	#DIV/0!
461	GO:0006620	posttranslational protein targeting to e...	6	0	0	1	1	1	1	#DIV/0!
462	GO:0006622	protein targeting to lysosome	5	0	0	1	1	1	1	#DIV/0!
463	GO:0006623	protein targeting to vacuole	17	0	0	1	1	1	1	#DIV/0!
464	GO:0006625	protein targeting to peroxisome	10	0	0	1	1	1	1	#DIV/0!
465	GO:0006626	protein targeting to mitochondrion	37	0	0	1	1	1	1	#DIV/0!
466	GO:0006627	protein processing involved in protein t...	6	0	0	1	1	1	1	#DIV/0!
467	GO:0006629	lipid metabolic process	419	0	0	1	1	1	1	#DIV/0!
468	GO:0006631	fatty acid metabolic process	101	0	0	1	1	1	1	#DIV/0!
469	GO:0006633	fatty acid biosynthetic process	58	0	0	1	1	1	1	#DIV/0!
470	GO:0006635	fatty acid beta-oxidation	23	0	0	1	1	1	1	#DIV/0!
471	GO:0006636	unsaturated fatty acid biosynthetic proc...	5	0	0	1	1	1	1	#DIV/0!
472	GO:0006637	acyl-CoA metabolic process	38	0	0	1	1	1	1	#DIV/0!
473	GO:0006638	neutral lipid metabolic process	43	0	0	1	1	1	1	#DIV/0!
474	GO:0006639	acylglycerol metabolic process	43	0	0	1	1	1	1	#DIV/0!
475	GO:0006641	triglyceride metabolic process	34	0	0	1	1	1	1	#DIV/0!
476	GO:0006643	membrane lipid metabolic process	84	0	0	1	1	1	1	#DIV/0!
477	GO:0006644	phospholipid metabolic process	140	0	0	1	1	1	1	#DIV/0!
478	GO:0006646	phosphatidylethanolamine biosynthetic pr...	5	0	0	1	1	1	1	#DIV/0!
479	GO:0006650	glycerophospholipid metabolic process	99	0	0	1	1	1	1	#DIV/0!
480	GO:0006655	phosphatidylglycerol biosynthetic proces...	5	0	0	1	1	1	1	#DIV/0!
481	GO:0006661	phosphatidylinositol biosynthetic proces...	41	0	0	1	1	1	1	#DIV/0!
482	GO:0006662	glycerol ether metabolic process	6	0	0	1	1	1	1	#DIV/0!
483	GO:0006664	glycolipid metabolic process	39	0	0	1	1	1	1	#DIV/0!
484	GO:0006665	sphingolipid metabolic process	51	0	0	1	1	1	1	#DIV/0!
485	GO:0006672	ceramide metabolic process	14	0	0	1	1	1	1	#DIV/0!
486	GO:0006684	sphingomyelin metabolic process	5	0	0	1	1	1	1	#DIV/0!
487	GO:0006687	glycosphingolipid metabolic process	8	0	0	1	1	1	1	#DIV/0!
488	GO:0006688	glycosphingolipid biosynthetic process	7	0	0	1	1	1	1	#DIV/0!
489	GO:0006690	icosanoid metabolic process	5	0	0	1	1	1	1	#DIV/0!
490	GO:0006694	steroid biosynthetic process	29	0	0	1	1	1	1	#DIV/0!
491	GO:0006697	ecdysone biosynthetic process	8	0	0	1	1	1	1	#DIV/0!
492	GO:0006720	isoprenoid metabolic process	32	0	0	1	1	1	1	#DIV/0!
493	GO:0006721	terpenoid metabolic process	18	0	0	1	1	1	1	#DIV/0!
494	GO:0006725	cellular aromatic compound metabolic pro...	2298	0	0	1	1	1	1	#DIV/0!
495	GO:0006726	eye pigment biosynthetic process	34	0	0	1	1	1	1	#DIV/0!
496	GO:0006727	ommochrome biosynthetic process	18	0	0	1	1	1	1	#DIV/0!
497	GO:0006729	tetrahydrobiopterin biosynthetic process	5	0	0	1	1	1	1	#DIV/0!
498	GO:0006730	one-carbon metabolic process	16	0	0	1	1	1	1	#DIV/0!
499	GO:0006732	coenzyme metabolic process	136	0	0	1	1	1	1	#DIV/0!
500	GO:0006733	oxidoreduction coenzyme metabolic proces...	55	0	0	1	1	1	1	#DIV/0!
501	GO:0006734	NADH metabolic process	6	0	0	1	1	1	1	#DIV/0!
502	GO:0006739	NADP metabolic process	10	0	0	1	1	1	1	#DIV/0!
503	GO:0006743	ubiquinone metabolic process	13	0	0	1	1	1	1	#DIV/0!
504	GO:0006744	ubiquinone biosynthetic process	13	0	0	1	1	1	1	#DIV/0!
505	GO:0006749	glutathione metabolic process	22	0	0	1	1	1	1	#DIV/0!
506	GO:0006750	glutathione biosynthetic process	5	0	0	1	1	1	1	#DIV/0!
507	GO:0006751	glutathione catabolic process	5	0	0	1	1	1	1	#DIV/0!
508	GO:0006753	nucleoside phosphate metabolic process	270	0	0	1	1	1	1	#DIV/0!
509	GO:0006754	ATP biosynthetic process	41	0	0	1	1	1	1	#DIV/0!
510	GO:0006757	ATP generation from ADP	19	0	0	1	1	1	1	#DIV/0!
511	GO:0006760	folic acid-containing compound metabolic...	10	0	0	1	1	1	1	#DIV/0!
512	GO:0006766	vitamin metabolic process	15	0	0	1	1	1	1	#DIV/0!
513	GO:0006767	water-soluble vitamin metabolic process	11	0	0	1	1	1	1	#DIV/0!
514	GO:0006777	Mo-molybdopterin cofactor biosynthetic p...	5	0	0	1	1	1	1	#DIV/0!
515	GO:0006778	porphyrin-containing compound metabolic ...	13	0	0	1	1	1	1	#DIV/0!
516	GO:0006779	porphyrin-containing compound biosynthet...	12	0	0	1	1	1	1	#DIV/0!
517	GO:0006782	protoporphyrinogen IX biosynthetic proce...	8	0	0	1	1	1	1	#DIV/0!
518	GO:0006783	heme biosynthetic process	12	0	0	1	1	1	1	#DIV/0!
519	GO:0006790	sulfur compound metabolic process	117	0	0	1	1	1	1	#DIV/0!
520	GO:0006793	phosphorus metabolic process	1017	0	0	1	1	1	1	#DIV/0!
521	GO:0006796	phosphate-containing compound metabolic ...	1005	0	0	1	1	1	1	#DIV/0!
522	GO:0006801	superoxide metabolic process	9	0	0	1	1	1	1	#DIV/0!
523	GO:0006805	xenobiotic metabolic process	10	0	0	1	1	1	1	#DIV/0!
524	GO:0006807	nitrogen compound metabolic process	4044	0	0	1	1	1	1	#DIV/0!
525	GO:0006810	transport	1562	0	0	1	1	1	1	#DIV/0!
526	GO:0006811	ion transport	471	0	0	1	1	1	1	#DIV/0!
527	GO:0006812	cation transport	275	0	0	1	1	1	1	#DIV/0!
528	GO:0006813	potassium ion transport	49	0	0	1	1	1	1	#DIV/0!
529	GO:0006814	sodium ion transport	42	0	0	1	1	1	1	#DIV/0!
530	GO:0006816	calcium ion transport	63	0	0	1	1	1	1	#DIV/0!
531	GO:0006817	phosphate ion transport	7	0	0	1	1	1	1	#DIV/0!
532	GO:0006820	anion transport	193	0	0	1	1	1	1	#DIV/0!
533	GO:0006821	chloride transport	27	0	0	1	1	1	1	#DIV/0!
534	GO:0006825	copper ion transport	10	0	0	1	1	1	1	#DIV/0!
535	GO:0006826	iron ion transport	12	0	0	1	1	1	1	#DIV/0!
536	GO:0006828	manganese ion transport	5	0	0	1	1	1	1	#DIV/0!
537	GO:0006829	zinc ion transport	12	0	0	1	1	1	1	#DIV/0!
538	GO:0006835	dicarboxylic acid transport	21	0	0	1	1	1	1	#DIV/0!
539	GO:0006836	neurotransmitter transport	128	0	0	1	1	1	1	#DIV/0!
540	GO:0006839	mitochondrial transport	77	0	0	1	1	1	1	#DIV/0!
541	GO:0006848	pyruvate transport	8	0	0	1	1	1	1	#DIV/0!
542	GO:0006851	mitochondrial calcium ion transmembrane ...	6	0	0	1	1	1	1	#DIV/0!
543	GO:0006855	drug transmembrane transport	22	0	0	1	1	1	1	#DIV/0!
544	GO:0006862	nucleotide transport	16	0	0	1	1	1	1	#DIV/0!
545	GO:0006865	amino acid transport	53	0	0	1	1	1	1	#DIV/0!
546	GO:0006869	lipid transport	74	0	0	1	1	1	1	#DIV/0!
547	GO:0006873	cellular ion homeostasis	101	0	0	1	1	1	1	#DIV/0!
548	GO:0006874	cellular calcium ion homeostasis	51	0	0	1	1	1	1	#DIV/0!
549	GO:0006875	cellular metal ion homeostasis	79	0	0	1	1	1	1	#DIV/0!
550	GO:0006878	cellular copper ion homeostasis	7	0	0	1	1	1	1	#DIV/0!
551	GO:0006879	cellular iron ion homeostasis	10	0	0	1	1	1	1	#DIV/0!
552	GO:0006882	cellular zinc ion homeostasis	5	0	0	1	1	1	1	#DIV/0!
553	GO:0006884	cell volume homeostasis	6	0	0	1	1	1	1	#DIV/0!
554	GO:0006885	regulation of pH	21	0	0	1	1	1	1	#DIV/0!
555	GO:0006886	intracellular protein transport	341	0	0	1	1	1	1	#DIV/0!
556	GO:0006887	exocytosis	102	0	0	1	1	1	1	#DIV/0!
557	GO:0006888	ER to Golgi vesicle-mediated transport	64	0	0	1	1	1	1	#DIV/0!
558	GO:0006890	retrograde vesicle-mediated transport, G...	23	0	0	1	1	1	1	#DIV/0!
559	GO:0006891	intra-Golgi vesicle-mediated transport	27	0	0	1	1	1	1	#DIV/0!
560	GO:0006892	post-Golgi vesicle-mediated transport	37	0	0	1	1	1	1	#DIV/0!
561	GO:0006893	Golgi to plasma membrane transport	25	0	0	1	1	1	1	#DIV/0!
562	GO:0006896	Golgi to vacuole transport	8	0	0	1	1	1	1	#DIV/0!
563	GO:0006897	endocytosis	187	0	0	1	1	1	1	#DIV/0!
564	GO:0006898	receptor-mediated endocytosis	52	0	0	1	1	1	1	#DIV/0!
565	GO:0006900	vesicle budding from membrane	17	0	0	1	1	1	1	#DIV/0!
566	GO:0006901	vesicle coating	5	0	0	1	1	1	1	#DIV/0!
567	GO:0006903	vesicle targeting	16	0	0	1	1	1	1	#DIV/0!
568	GO:0006904	vesicle docking involved in exocytosis	33	0	0	1	1	1	1	#DIV/0!
569	GO:0006906	vesicle fusion	51	0	0	1	1	1	1	#DIV/0!
570	GO:0006909	phagocytosis	39	0	0	1	1	1	1	#DIV/0!
571	GO:0006911	phagocytosis, engulfment	13	0	0	1	1	1	1	#DIV/0!
572	GO:0006913	nucleocytoplasmic transport	108	0	0	1	1	1	1	#DIV/0!
573	GO:0006914	autophagy	179	0	0	1	1	1	1	#DIV/0!
574	GO:0006915	apoptotic process	228	0	0	1	1	1	1	#DIV/0!
575	GO:0006919	activation of cysteine-type endopeptidas...	18	0	0	1	1	1	1	#DIV/0!
576	GO:0006921	cellular component disassembly involved ...	5	0	0	1	1	1	1	#DIV/0!
577	GO:0006928	movement of cell or subcellular componen...	630	0	0	1	1	1	1	#DIV/0!
578	GO:0006935	chemotaxis	268	0	0	1	1	1	1	#DIV/0!
579	GO:0006936	muscle contraction	27	0	0	1	1	1	1	#DIV/0!
580	GO:0006937	regulation of muscle contraction	9	0	0	1	1	1	1	#DIV/0!
581	GO:0006941	striated muscle contraction	9	0	0	1	1	1	1	#DIV/0!
582	GO:0006949	syncytium formation	31	0	0	1	1	1	1	#DIV/0!
583	GO:0006950	response to stress	945	0	0	1	1	1	1	#DIV/0!
584	GO:0006952	defense response	250	0	0	1	1	1	1	#DIV/0!
585	GO:0006955	immune response	201	0	0	1	1	1	1	#DIV/0!
586	GO:0006959	humoral immune response	70	0	0	1	1	1	1	#DIV/0!
587	GO:0006963	positive regulation of antibacterial pep...	23	0	0	1	1	1	1	#DIV/0!
588	GO:0006964	positive regulation of biosynthetic proc...	7	0	0	1	1	1	1	#DIV/0!
589	GO:0006967	positive regulation of antifungal peptid...	5	0	0	1	1	1	1	#DIV/0!
590	GO:0006970	response to osmotic stress	10	0	0	1	1	1	1	#DIV/0!
591	GO:0006974	cellular response to DNA damage stimulus	232	0	0	1	1	1	1	#DIV/0!
592	GO:0006979	response to oxidative stress	113	0	0	1	1	1	1	#DIV/0!
593	GO:0006984	ER-nucleus signaling pathway	9	0	0	1	1	1	1	#DIV/0!
594	GO:0006986	response to unfolded protein	26	0	0	1	1	1	1	#DIV/0!
595	GO:0006991	response to sterol depletion	7	0	0	1	1	1	1	#DIV/0!
596	GO:0006995	cellular response to nitrogen starvation	5	0	0	1	1	1	1	#DIV/0!
597	GO:0006996	organelle organization	1578	0	0	1	1	1	1	#DIV/0!
598	GO:0006997	nucleus organization	57	0	0	1	1	1	1	#DIV/0!
599	GO:0006998	nuclear envelope organization	9	0	0	1	1	1	1	#DIV/0!
600	GO:0006999	nuclear pore organization	11	0	0	1	1	1	1	#DIV/0!
601	GO:0007004	telomere maintenance via telomerase	5	0	0	1	1	1	1	#DIV/0!
602	GO:0007005	mitochondrion organization	165	0	0	1	1	1	1	#DIV/0!
603	GO:0007006	mitochondrial membrane organization	26	0	0	1	1	1	1	#DIV/0!
604	GO:0007007	inner mitochondrial membrane organizatio...	17	0	0	1	1	1	1	#DIV/0!
605	GO:0007009	plasma membrane organization	30	0	0	1	1	1	1	#DIV/0!
606	GO:0007010	cytoskeleton organization	560	0	0	1	1	1	1	#DIV/0!
607	GO:0007015	actin filament organization	143	0	0	1	1	1	1	#DIV/0!
608	GO:0007016	cytoskeletal anchoring at plasma membran...	11	0	0	1	1	1	1	#DIV/0!
609	GO:0007017	microtubule-based process	399	0	0	1	1	1	1	#DIV/0!
610	GO:0007018	microtubule-based movement	153	0	0	1	1	1	1	#DIV/0!
611	GO:0007019	microtubule depolymerization	19	0	0	1	1	1	1	#DIV/0!
612	GO:0007020	microtubule nucleation	12	0	0	1	1	1	1	#DIV/0!
613	GO:0007021	tubulin complex assembly	6	0	0	1	1	1	1	#DIV/0!
614	GO:0007023	post-chaperonin tubulin folding pathway	5	0	0	1	1	1	1	#DIV/0!
615	GO:0007026	negative regulation of microtubule depol...	9	0	0	1	1	1	1	#DIV/0!
616	GO:0007028	cytoplasm organization	66	0	0	1	1	1	1	#DIV/0!
617	GO:0007029	endoplasmic reticulum organization	31	0	0	1	1	1	1	#DIV/0!
618	GO:0007030	Golgi organization	67	0	0	1	1	1	1	#DIV/0!
619	GO:0007031	peroxisome organization	18	0	0	1	1	1	1	#DIV/0!
620	GO:0007032	endosome organization	17	0	0	1	1	1	1	#DIV/0!
621	GO:0007033	vacuole organization	54	0	0	1	1	1	1	#DIV/0!
622	GO:0007034	vacuolar transport	54	0	0	1	1	1	1	#DIV/0!
623	GO:0007035	vacuolar acidification	8	0	0	1	1	1	1	#DIV/0!
624	GO:0007040	lysosome organization	18	0	0	1	1	1	1	#DIV/0!
625	GO:0007041	lysosomal transport	26	0	0	1	1	1	1	#DIV/0!
626	GO:0007043	cell-cell junction assembly	55	0	0	1	1	1	1	#DIV/0!
627	GO:0007049	cell cycle	639	0	0	1	1	1	1	#DIV/0!
628	GO:0007050	cell cycle arrest	7	0	0	1	1	1	1	#DIV/0!
629	GO:0007051	spindle organization	95	0	0	1	1	1	1	#DIV/0!
630	GO:0007052	mitotic spindle organization	55	0	0	1	1	1	1	#DIV/0!
631	GO:0007053	spindle assembly involved in male meiosi...	7	0	0	1	1	1	1	#DIV/0!
632	GO:0007056	spindle assembly involved in female meio...	7	0	0	1	1	1	1	#DIV/0!
633	GO:0007059	chromosome segregation	141	0	0	1	1	1	1	#DIV/0!
634	GO:0007060	male meiosis chromosome segregation	6	0	0	1	1	1	1	#DIV/0!
635	GO:0007062	sister chromatid cohesion	22	0	0	1	1	1	1	#DIV/0!
636	GO:0007063	regulation of sister chromatid cohesion	5	0	0	1	1	1	1	#DIV/0!
637	GO:0007064	mitotic sister chromatid cohesion	11	0	0	1	1	1	1	#DIV/0!
638	GO:0007076	mitotic chromosome condensation	18	0	0	1	1	1	1	#DIV/0!
639	GO:0007080	mitotic metaphase plate congression	7	0	0	1	1	1	1	#DIV/0!
640	GO:0007088	regulation of mitotic nuclear division	62	0	0	1	1	1	1	#DIV/0!
641	GO:0007091	metaphase/anaphase transition of mitotic...	31	0	0	1	1	1	1	#DIV/0!
642	GO:0007093	mitotic cell cycle checkpoint	49	0	0	1	1	1	1	#DIV/0!
643	GO:0007094	mitotic spindle assembly checkpoint	14	0	0	1	1	1	1	#DIV/0!
644	GO:0007095	mitotic G2 DNA damage checkpoint	10	0	0	1	1	1	1	#DIV/0!
645	GO:0007096	regulation of exit from mitosis	8	0	0	1	1	1	1	#DIV/0!
646	GO:0007097	nuclear migration	26	0	0	1	1	1	1	#DIV/0!
647	GO:0007098	centrosome cycle	67	0	0	1	1	1	1	#DIV/0!
648	GO:0007099	centriole replication	25	0	0	1	1	1	1	#DIV/0!
649	GO:0007100	mitotic centrosome separation	11	0	0	1	1	1	1	#DIV/0!
650	GO:0007110	meiosis I cytokinesis	14	0	0	1	1	1	1	#DIV/0!
651	GO:0007111	meiosis II cytokinesis	11	0	0	1	1	1	1	#DIV/0!
652	GO:0007112	male meiosis cytokinesis	30	0	0	1	1	1	1	#DIV/0!
653	GO:0007113	endomitotic cell cycle	10	0	0	1	1	1	1	#DIV/0!
654	GO:0007127	meiosis I	38	0	0	1	1	1	1	#DIV/0!
655	GO:0007129	synapsis	5	0	0	1	1	1	1	#DIV/0!
656	GO:0007131	reciprocal meiotic recombination	24	0	0	1	1	1	1	#DIV/0!
657	GO:0007135	meiosis II	7	0	0	1	1	1	1	#DIV/0!
658	GO:0007140	male meiotic nuclear division	60	0	0	1	1	1	1	#DIV/0!
659	GO:0007141	male meiosis I	5	0	0	1	1	1	1	#DIV/0!
660	GO:0007143	female meiotic nuclear division	32	0	0	1	1	1	1	#DIV/0!
661	GO:0007147	female meiosis II	5	0	0	1	1	1	1	#DIV/0!
662	GO:0007154	cell communication	1636	0	0	1	1	1	1	#DIV/0!
663	GO:0007155	cell adhesion	175	0	0	1	1	1	1	#DIV/0!
664	GO:0007156	homophilic cell adhesion via plasma memb...	42	0	0	1	1	1	1	#DIV/0!
665	GO:0007157	heterophilic cell-cell adhesion via plas...	13	0	0	1	1	1	1	#DIV/0!
666	GO:0007158	neuron cell-cell adhesion	8	0	0	1	1	1	1	#DIV/0!
667	GO:0007160	cell-matrix adhesion	18	0	0	1	1	1	1	#DIV/0!
668	GO:0007162	negative regulation of cell adhesion	16	0	0	1	1	1	1	#DIV/0!
669	GO:0007163	establishment or maintenance of cell pol...	184	0	0	1	1	1	1	#DIV/0!
670	GO:0007164	establishment of tissue polarity	94	0	0	1	1	1	1	#DIV/0!
671	GO:0007165	signal transduction	1393	0	0	1	1	1	1	#DIV/0!
672	GO:0007166	cell surface receptor signaling pathway	583	0	0	1	1	1	1	#DIV/0!
673	GO:0007167	enzyme linked receptor protein signaling...	246	0	0	1	1	1	1	#DIV/0!
674	GO:0007168	receptor guanylyl cyclase signaling path...	5	0	0	1	1	1	1	#DIV/0!
675	GO:0007169	transmembrane receptor protein tyrosine ...	188	0	0	1	1	1	1	#DIV/0!
676	GO:0007173	epidermal growth factor receptor signali...	61	0	0	1	1	1	1	#DIV/0!
677	GO:0007178	transmembrane receptor protein serine/th...	55	0	0	1	1	1	1	#DIV/0!
678	GO:0007179	transforming growth factor beta receptor...	8	0	0	1	1	1	1	#DIV/0!
679	GO:0007186	G protein-coupled receptor signaling pat...	181	0	0	1	1	1	1	#DIV/0!
680	GO:0007187	G protein-coupled receptor signaling pat...	39	0	0	1	1	1	1	#DIV/0!
681	GO:0007188	adenylate cyclase-modulating G protein-c...	35	0	0	1	1	1	1	#DIV/0!
682	GO:0007189	adenylate cyclase-activating G protein-c...	25	0	0	1	1	1	1	#DIV/0!
683	GO:0007193	adenylate cyclase-inhibiting G protein-c...	10	0	0	1	1	1	1	#DIV/0!
684	GO:0007200	phospholipase C-activating G protein-cou...	12	0	0	1	1	1	1	#DIV/0!
685	GO:0007204	positive regulation of cytosolic calcium...	19	0	0	1	1	1	1	#DIV/0!
686	GO:0007205	protein kinase C-activating G protein-co...	5	0	0	1	1	1	1	#DIV/0!
687	GO:0007210	serotonin receptor signaling pathway	8	0	0	1	1	1	1	#DIV/0!
688	GO:0007211	octopamine or tyramine signaling pathway	5	0	0	1	1	1	1	#DIV/0!
689	GO:0007212	dopamine receptor signaling pathway	6	0	0	1	1	1	1	#DIV/0!
690	GO:0007215	glutamate receptor signaling pathway	28	0	0	1	1	1	1	#DIV/0!
691	GO:0007218	neuropeptide signaling pathway	52	0	0	1	1	1	1	#DIV/0!
692	GO:0007219	Notch signaling pathway	68	0	0	1	1	1	1	#DIV/0!
693	GO:0007220	Notch receptor processing	14	0	0	1	1	1	1	#DIV/0!
694	GO:0007224	smoothened signaling pathway	81	0	0	1	1	1	1	#DIV/0!
695	GO:0007229	integrin-mediated signaling pathway	13	0	0	1	1	1	1	#DIV/0!
696	GO:0007249	I-kappaB kinase/NF-kappaB signaling	9	0	0	1	1	1	1	#DIV/0!
697	GO:0007254	JNK cascade	65	0	0	1	1	1	1	#DIV/0!
698	GO:0007259	JAK-STAT cascade	25	0	0	1	1	1	1	#DIV/0!
699	GO:0007264	small GTPase mediated signal transductio...	162	0	0	1	1	1	1	#DIV/0!
700	GO:0007265	Ras protein signal transduction	141	0	0	1	1	1	1	#DIV/0!
701	GO:0007266	Rho protein signal transduction	52	0	0	1	1	1	1	#DIV/0!
702	GO:0007267	cell-cell signaling	448	0	0	1	1	1	1	#DIV/0!
703	GO:0007268	chemical synaptic transmission	272	0	0	1	1	1	1	#DIV/0!
704	GO:0007269	neurotransmitter secretion	93	0	0	1	1	1	1	#DIV/0!
705	GO:0007270	neuron-neuron synaptic transmission	5	0	0	1	1	1	1	#DIV/0!
706	GO:0007271	synaptic transmission, cholinergic	19	0	0	1	1	1	1	#DIV/0!
707	GO:0007272	ensheathment of neurons	10	0	0	1	1	1	1	#DIV/0!
708	GO:0007274	neuromuscular synaptic transmission	73	0	0	1	1	1	1	#DIV/0!
709	GO:0007275	multicellular organism development	1943	0	0	1	1	1	1	#DIV/0!
710	GO:0007276	gamete generation	703	0	0	1	1	1	1	#DIV/0!
711	GO:0007277	pole cell development	25	0	0	1	1	1	1	#DIV/0!
712	GO:0007279	pole cell formation	17	0	0	1	1	1	1	#DIV/0!
713	GO:0007280	pole cell migration	17	0	0	1	1	1	1	#DIV/0!
714	GO:0007281	germ cell development	575	0	0	1	1	1	1	#DIV/0!
715	GO:0007282	cystoblast division	16	0	0	1	1	1	1	#DIV/0!
716	GO:0007283	spermatogenesis	175	0	0	1	1	1	1	#DIV/0!
717	GO:0007286	spermatid development	75	0	0	1	1	1	1	#DIV/0!
718	GO:0007288	sperm axoneme assembly	12	0	0	1	1	1	1	#DIV/0!
719	GO:0007289	spermatid nucleus differentiation	9	0	0	1	1	1	1	#DIV/0!
720	GO:0007291	sperm individualization	44	0	0	1	1	1	1	#DIV/0!
721	GO:0007292	female gamete generation	528	0	0	1	1	1	1	#DIV/0!
722	GO:0007293	germarium-derived egg chamber formation	84	0	0	1	1	1	1	#DIV/0!
723	GO:0007294	germarium-derived oocyte fate determinat...	25	0	0	1	1	1	1	#DIV/0!
724	GO:0007295	growth of a germarium-derived egg chambe...	10	0	0	1	1	1	1	#DIV/0!
725	GO:0007296	vitellogenesis	8	0	0	1	1	1	1	#DIV/0!
726	GO:0007297	ovarian follicle cell migration	122	0	0	1	1	1	1	#DIV/0!
727	GO:0007298	border follicle cell migration	110	0	0	1	1	1	1	#DIV/0!
728	GO:0007299	ovarian follicle cell-cell adhesion	5	0	0	1	1	1	1	#DIV/0!
729	GO:0007300	ovarian nurse cell to oocyte transport	30	0	0	1	1	1	1	#DIV/0!
730	GO:0007301	female germline ring canal formation	9	0	0	1	1	1	1	#DIV/0!
731	GO:0007303	cytoplasmic transport, nurse cell to ooc...	14	0	0	1	1	1	1	#DIV/0!
732	GO:0007304	chorion-containing eggshell formation	80	0	0	1	1	1	1	#DIV/0!
733	GO:0007306	eggshell chorion assembly	70	0	0	1	1	1	1	#DIV/0!
734	GO:0007307	eggshell chorion gene amplification	19	0	0	1	1	1	1	#DIV/0!
735	GO:0007308	oocyte construction	113	0	0	1	1	1	1	#DIV/0!
736	GO:0007309	oocyte axis specification	109	0	0	1	1	1	1	#DIV/0!
737	GO:0007310	oocyte dorsal/ventral axis specification	33	0	0	1	1	1	1	#DIV/0!
738	GO:0007312	oocyte nucleus migration involved in ooc...	6	0	0	1	1	1	1	#DIV/0!
739	GO:0007313	maternal specification of dorsal/ventral...	5	0	0	1	1	1	1	#DIV/0!
740	GO:0007314	oocyte anterior/posterior axis specifica...	73	0	0	1	1	1	1	#DIV/0!
741	GO:0007315	pole plasm assembly	59	0	0	1	1	1	1	#DIV/0!
742	GO:0007316	pole plasm RNA localization	48	0	0	1	1	1	1	#DIV/0!
743	GO:0007317	regulation of pole plasm oskar mRNA loca...	22	0	0	1	1	1	1	#DIV/0!
744	GO:0007318	pole plasm protein localization	11	0	0	1	1	1	1	#DIV/0!
745	GO:0007320	insemination	11	0	0	1	1	1	1	#DIV/0!
746	GO:0007338	single fertilization	19	0	0	1	1	1	1	#DIV/0!
747	GO:0007346	regulation of mitotic cell cycle	173	0	0	1	1	1	1	#DIV/0!
748	GO:0007348	regulation of syncytial blastoderm mitot...	5	0	0	1	1	1	1	#DIV/0!
749	GO:0007349	cellularization	87	0	0	1	1	1	1	#DIV/0!
750	GO:0007350	blastoderm segmentation	167	0	0	1	1	1	1	#DIV/0!
751	GO:0007351	tripartite regional subdivision	97	0	0	1	1	1	1	#DIV/0!
752	GO:0007354	zygotic determination of anterior/poster...	19	0	0	1	1	1	1	#DIV/0!
753	GO:0007362	terminal region determination	15	0	0	1	1	1	1	#DIV/0!
754	GO:0007365	periodic partitioning	43	0	0	1	1	1	1	#DIV/0!
755	GO:0007367	segment polarity determination	38	0	0	1	1	1	1	#DIV/0!
756	GO:0007368	determination of left/right symmetry	11	0	0	1	1	1	1	#DIV/0!
757	GO:0007369	gastrulation	61	0	0	1	1	1	1	#DIV/0!
758	GO:0007370	ventral furrow formation	15	0	0	1	1	1	1	#DIV/0!
759	GO:0007377	germ-band extension	10	0	0	1	1	1	1	#DIV/0!
760	GO:0007379	segment specification	31	0	0	1	1	1	1	#DIV/0!
761	GO:0007380	specification of segmental identity, hea...	9	0	0	1	1	1	1	#DIV/0!
762	GO:0007386	compartment pattern specification	8	0	0	1	1	1	1	#DIV/0!
763	GO:0007389	pattern specification process	435	0	0	1	1	1	1	#DIV/0!
764	GO:0007390	germ-band shortening	16	0	0	1	1	1	1	#DIV/0!
765	GO:0007391	dorsal closure	93	0	0	1	1	1	1	#DIV/0!
766	GO:0007392	initiation of dorsal closure	9	0	0	1	1	1	1	#DIV/0!
767	GO:0007394	dorsal closure, elongation of leading ed...	7	0	0	1	1	1	1	#DIV/0!
768	GO:0007395	dorsal closure, spreading of leading edg...	9	0	0	1	1	1	1	#DIV/0!
769	GO:0007398	ectoderm development	11	0	0	1	1	1	1	#DIV/0!
770	GO:0007399	nervous system development	971	0	0	1	1	1	1	#DIV/0!
771	GO:0007400	neuroblast fate determination	18	0	0	1	1	1	1	#DIV/0!
772	GO:0007402	ganglion mother cell fate determination	6	0	0	1	1	1	1	#DIV/0!
773	GO:0007405	neuroblast proliferation	84	0	0	1	1	1	1	#DIV/0!
774	GO:0007406	negative regulation of neuroblast prolif...	19	0	0	1	1	1	1	#DIV/0!
775	GO:0007409	axonogenesis	296	0	0	1	1	1	1	#DIV/0!
776	GO:0007411	axon guidance	245	0	0	1	1	1	1	#DIV/0!
777	GO:0007412	axon target recognition	13	0	0	1	1	1	1	#DIV/0!
778	GO:0007413	axonal fasciculation	21	0	0	1	1	1	1	#DIV/0!
779	GO:0007414	axonal defasciculation	10	0	0	1	1	1	1	#DIV/0!
780	GO:0007415	defasciculation of motor neuron axon	6	0	0	1	1	1	1	#DIV/0!
781	GO:0007416	synapse assembly	161	0	0	1	1	1	1	#DIV/0!
782	GO:0007417	central nervous system development	228	0	0	1	1	1	1	#DIV/0!
783	GO:0007418	ventral midline development	9	0	0	1	1	1	1	#DIV/0!
784	GO:0007419	ventral cord development	65	0	0	1	1	1	1	#DIV/0!
785	GO:0007420	brain development	97	0	0	1	1	1	1	#DIV/0!
786	GO:0007422	peripheral nervous system development	45	0	0	1	1	1	1	#DIV/0!
787	GO:0007423	sensory organ development	438	0	0	1	1	1	1	#DIV/0!
788	GO:0007424	open tracheal system development	225	0	0	1	1	1	1	#DIV/0!
789	GO:0007426	tracheal outgrowth, open tracheal system	14	0	0	1	1	1	1	#DIV/0!
790	GO:0007427	epithelial cell migration, open tracheal...	37	0	0	1	1	1	1	#DIV/0!
791	GO:0007428	primary branching, open tracheal system	5	0	0	1	1	1	1	#DIV/0!
792	GO:0007430	terminal branching, open tracheal system	25	0	0	1	1	1	1	#DIV/0!
793	GO:0007431	salivary gland development	99	0	0	1	1	1	1	#DIV/0!
794	GO:0007432	salivary gland boundary specification	15	0	0	1	1	1	1	#DIV/0!
795	GO:0007435	salivary gland morphogenesis	74	0	0	1	1	1	1	#DIV/0!
796	GO:0007436	larval salivary gland morphogenesis	10	0	0	1	1	1	1	#DIV/0!
797	GO:0007438	oenocyte development	6	0	0	1	1	1	1	#DIV/0!
798	GO:0007439	ectodermal digestive tract development	9	0	0	1	1	1	1	#DIV/0!
799	GO:0007440	foregut morphogenesis	8	0	0	1	1	1	1	#DIV/0!
800	GO:0007442	hindgut morphogenesis	51	0	0	1	1	1	1	#DIV/0!
801	GO:0007443	Malpighian tubule morphogenesis	37	0	0	1	1	1	1	#DIV/0!
802	GO:0007444	imaginal disc development	501	0	0	1	1	1	1	#DIV/0!
803	GO:0007445	determination of imaginal disc primordiu...	8	0	0	1	1	1	1	#DIV/0!
804	GO:0007446	imaginal disc growth	52	0	0	1	1	1	1	#DIV/0!
805	GO:0007447	imaginal disc pattern formation	99	0	0	1	1	1	1	#DIV/0!
806	GO:0007448	anterior/posterior pattern specification...	21	0	0	1	1	1	1	#DIV/0!
807	GO:0007449	proximal/distal pattern formation, imagi...	16	0	0	1	1	1	1	#DIV/0!
808	GO:0007450	dorsal/ventral pattern formation, imagin...	52	0	0	1	1	1	1	#DIV/0!
809	GO:0007455	eye-antennal disc morphogenesis	35	0	0	1	1	1	1	#DIV/0!
810	GO:0007458	progression of morphogenetic furrow invo...	8	0	0	1	1	1	1	#DIV/0!
811	GO:0007460	R8 cell fate commitment	16	0	0	1	1	1	1	#DIV/0!
812	GO:0007464	R3/R4 cell fate commitment	13	0	0	1	1	1	1	#DIV/0!
813	GO:0007465	R7 cell fate commitment	36	0	0	1	1	1	1	#DIV/0!
814	GO:0007468	regulation of rhodopsin gene expression	6	0	0	1	1	1	1	#DIV/0!
815	GO:0007469	antennal development	21	0	0	1	1	1	1	#DIV/0!
816	GO:0007472	wing disc morphogenesis	259	0	0	1	1	1	1	#DIV/0!
817	GO:0007474	imaginal disc-derived wing vein specific...	48	0	0	1	1	1	1	#DIV/0!
818	GO:0007475	apposition of dorsal and ventral imagina...	19	0	0	1	1	1	1	#DIV/0!
819	GO:0007476	imaginal disc-derived wing morphogenesis	250	0	0	1	1	1	1	#DIV/0!
820	GO:0007477	notum development	6	0	0	1	1	1	1	#DIV/0!
821	GO:0007478	leg disc morphogenesis	74	0	0	1	1	1	1	#DIV/0!
822	GO:0007479	leg disc proximal/distal pattern formati...	13	0	0	1	1	1	1	#DIV/0!
823	GO:0007480	imaginal disc-derived leg morphogenesis	71	0	0	1	1	1	1	#DIV/0!
824	GO:0007482	haltere development	13	0	0	1	1	1	1	#DIV/0!
825	GO:0007483	genital disc morphogenesis	19	0	0	1	1	1	1	#DIV/0!
826	GO:0007484	imaginal disc-derived genitalia developm...	25	0	0	1	1	1	1	#DIV/0!
827	GO:0007485	imaginal disc-derived male genitalia dev...	22	0	0	1	1	1	1	#DIV/0!
828	GO:0007486	imaginal disc-derived female genitalia d...	6	0	0	1	1	1	1	#DIV/0!
829	GO:0007487	analia development	6	0	0	1	1	1	1	#DIV/0!
830	GO:0007488	histoblast morphogenesis	10	0	0	1	1	1	1	#DIV/0!
831	GO:0007492	endoderm development	6	0	0	1	1	1	1	#DIV/0!
832	GO:0007494	midgut development	31	0	0	1	1	1	1	#DIV/0!
833	GO:0007498	mesoderm development	65	0	0	1	1	1	1	#DIV/0!
834	GO:0007503	fat body development	7	0	0	1	1	1	1	#DIV/0!
835	GO:0007506	gonadal mesoderm development	6	0	0	1	1	1	1	#DIV/0!
836	GO:0007507	heart development	91	0	0	1	1	1	1	#DIV/0!
837	GO:0007508	larval heart development	5	0	0	1	1	1	1	#DIV/0!
838	GO:0007509	mesoderm migration involved in gastrulat...	9	0	0	1	1	1	1	#DIV/0!
839	GO:0007516	hemocyte development	6	0	0	1	1	1	1	#DIV/0!
840	GO:0007517	muscle organ development	86	0	0	1	1	1	1	#DIV/0!
841	GO:0007520	myoblast fusion	31	0	0	1	1	1	1	#DIV/0!
842	GO:0007521	muscle cell fate determination	5	0	0	1	1	1	1	#DIV/0!
843	GO:0007522	visceral muscle development	13	0	0	1	1	1	1	#DIV/0!
844	GO:0007523	larval visceral muscle development	8	0	0	1	1	1	1	#DIV/0!
845	GO:0007525	somatic muscle development	72	0	0	1	1	1	1	#DIV/0!
846	GO:0007526	larval somatic muscle development	35	0	0	1	1	1	1	#DIV/0!
847	GO:0007527	adult somatic muscle development	13	0	0	1	1	1	1	#DIV/0!
848	GO:0007528	neuromuscular junction development	164	0	0	1	1	1	1	#DIV/0!
849	GO:0007530	sex determination	29	0	0	1	1	1	1	#DIV/0!
850	GO:0007538	primary sex determination	11	0	0	1	1	1	1	#DIV/0!
851	GO:0007539	primary sex determination, soma	8	0	0	1	1	1	1	#DIV/0!
852	GO:0007548	sex differentiation	74	0	0	1	1	1	1	#DIV/0!
853	GO:0007549	dosage compensation	21	0	0	1	1	1	1	#DIV/0!
854	GO:0007552	metamorphosis	415	0	0	1	1	1	1	#DIV/0!
855	GO:0007553	regulation of ecdysteroid metabolic proc...	5	0	0	1	1	1	1	#DIV/0!
856	GO:0007560	imaginal disc morphogenesis	351	0	0	1	1	1	1	#DIV/0!
857	GO:0007561	imaginal disc eversion	6	0	0	1	1	1	1	#DIV/0!
858	GO:0007562	eclosion	14	0	0	1	1	1	1	#DIV/0!
859	GO:0007563	regulation of eclosion	6	0	0	1	1	1	1	#DIV/0!
860	GO:0007564	regulation of chitin-based cuticle tanni...	11	0	0	1	1	1	1	#DIV/0!
861	GO:0007568	aging	138	0	0	1	1	1	1	#DIV/0!
862	GO:0007571	age-dependent general metabolic decline	5	0	0	1	1	1	1	#DIV/0!
863	GO:0007584	response to nutrient	13	0	0	1	1	1	1	#DIV/0!
864	GO:0007586	digestion	12	0	0	1	1	1	1	#DIV/0!
865	GO:0007591	molting cycle, chitin-based cuticle	72	0	0	1	1	1	1	#DIV/0!
866	GO:0007593	chitin-based cuticle sclerotization	17	0	0	1	1	1	1	#DIV/0!
867	GO:0007599	hemostasis	5	0	0	1	1	1	1	#DIV/0!
868	GO:0007600	sensory perception	319	0	0	1	1	1	1	#DIV/0!
869	GO:0007601	visual perception	17	0	0	1	1	1	1	#DIV/0!
870	GO:0007602	phototransduction	50	0	0	1	1	1	1	#DIV/0!
871	GO:0007603	phototransduction, visible light	26	0	0	1	1	1	1	#DIV/0!
872	GO:0007605	sensory perception of sound	59	0	0	1	1	1	1	#DIV/0!
873	GO:0007606	sensory perception of chemical stimulus	236	0	0	1	1	1	1	#DIV/0!
874	GO:0007608	sensory perception of smell	197	0	0	1	1	1	1	#DIV/0!
875	GO:0007610	behavior	432	0	0	1	1	1	1	#DIV/0!
876	GO:0007611	learning or memory	145	0	0	1	1	1	1	#DIV/0!
877	GO:0007612	learning	58	0	0	1	1	1	1	#DIV/0!
878	GO:0007613	memory	104	0	0	1	1	1	1	#DIV/0!
879	GO:0007614	short-term memory	23	0	0	1	1	1	1	#DIV/0!
880	GO:0007615	anesthesia-resistant memory	11	0	0	1	1	1	1	#DIV/0!
881	GO:0007616	long-term memory	66	0	0	1	1	1	1	#DIV/0!
882	GO:0007617	mating behavior	73	0	0	1	1	1	1	#DIV/0!
883	GO:0007618	mating	83	0	0	1	1	1	1	#DIV/0!
884	GO:0007619	courtship behavior	53	0	0	1	1	1	1	#DIV/0!
885	GO:0007620	copulation	16	0	0	1	1	1	1	#DIV/0!
886	GO:0007621	negative regulation of female receptivit...	5	0	0	1	1	1	1	#DIV/0!
887	GO:0007622	rhythmic behavior	98	0	0	1	1	1	1	#DIV/0!
888	GO:0007623	circadian rhythm	133	0	0	1	1	1	1	#DIV/0!
889	GO:0007626	locomotory behavior	159	0	0	1	1	1	1	#DIV/0!
890	GO:0007628	adult walking behavior	12	0	0	1	1	1	1	#DIV/0!
891	GO:0007629	flight behavior	17	0	0	1	1	1	1	#DIV/0!
892	GO:0007630	jump response	6	0	0	1	1	1	1	#DIV/0!
893	GO:0007631	feeding behavior	37	0	0	1	1	1	1	#DIV/0!
894	GO:0007632	visual behavior	21	0	0	1	1	1	1	#DIV/0!
895	GO:0007635	chemosensory behavior	63	0	0	1	1	1	1	#DIV/0!
896	GO:0007638	mechanosensory behavior	10	0	0	1	1	1	1	#DIV/0!
897	GO:0008015	blood circulation	33	0	0	1	1	1	1	#DIV/0!
898	GO:0008016	regulation of heart contraction	26	0	0	1	1	1	1	#DIV/0!
899	GO:0008033	tRNA processing	85	0	0	1	1	1	1	#DIV/0!
900	GO:0008037	cell recognition	96	0	0	1	1	1	1	#DIV/0!
901	GO:0008038	neuron recognition	94	0	0	1	1	1	1	#DIV/0!
902	GO:0008039	synaptic target recognition	35	0	0	1	1	1	1	#DIV/0!
903	GO:0008045	motor neuron axon guidance	63	0	0	1	1	1	1	#DIV/0!
904	GO:0008049	male courtship behavior	45	0	0	1	1	1	1	#DIV/0!
905	GO:0008052	sensory organ boundary specification	20	0	0	1	1	1	1	#DIV/0!
906	GO:0008053	mitochondrial fusion	11	0	0	1	1	1	1	#DIV/0!
907	GO:0008055	ocellus pigment biosynthetic process	18	0	0	1	1	1	1	#DIV/0!
908	GO:0008057	eye pigment granule organization	11	0	0	1	1	1	1	#DIV/0!
909	GO:0008062	eclosion rhythm	6	0	0	1	1	1	1	#DIV/0!
910	GO:0008063	Toll signaling pathway	40	0	0	1	1	1	1	#DIV/0!
911	GO:0008064	regulation of actin polymerization or de...	58	0	0	1	1	1	1	#DIV/0!
912	GO:0008069	dorsal/ventral axis specification, ovari...	14	0	0	1	1	1	1	#DIV/0!
913	GO:0008078	mesodermal cell migration	17	0	0	1	1	1	1	#DIV/0!
914	GO:0008088	axo-dendritic transport	42	0	0	1	1	1	1	#DIV/0!
915	GO:0008089	anterograde axonal transport	13	0	0	1	1	1	1	#DIV/0!
916	GO:0008090	retrograde axonal transport	11	0	0	1	1	1	1	#DIV/0!
917	GO:0008103	oocyte microtubule cytoskeleton polariza...	17	0	0	1	1	1	1	#DIV/0!
918	GO:0008104	protein localization	695	0	0	1	1	1	1	#DIV/0!
919	GO:0008150	biological_process	7296	0	0	1	1	1	1	#DIV/0!
920	GO:0008152	metabolic process	4792	0	0	1	1	1	1	#DIV/0!
921	GO:0008154	actin polymerization or depolymerization	66	0	0	1	1	1	1	#DIV/0!
922	GO:0008156	negative regulation of DNA replication	13	0	0	1	1	1	1	#DIV/0!
923	GO:0008202	steroid metabolic process	44	0	0	1	1	1	1	#DIV/0!
924	GO:0008203	cholesterol metabolic process	6	0	0	1	1	1	1	#DIV/0!
925	GO:0008205	ecdysone metabolic process	9	0	0	1	1	1	1	#DIV/0!
926	GO:0008213	protein alkylation	75	0	0	1	1	1	1	#DIV/0!
927	GO:0008214	protein dealkylation	12	0	0	1	1	1	1	#DIV/0!
928	GO:0008219	cell death	317	0	0	1	1	1	1	#DIV/0!
929	GO:0008258	head involution	32	0	0	1	1	1	1	#DIV/0!
930	GO:0008272	sulfate transport	10	0	0	1	1	1	1	#DIV/0!
931	GO:0008277	regulation of G protein-coupled receptor...	24	0	0	1	1	1	1	#DIV/0!
932	GO:0008283	cell proliferation	263	0	0	1	1	1	1	#DIV/0!
933	GO:0008284	positive regulation of cell proliferatio...	72	0	0	1	1	1	1	#DIV/0!
934	GO:0008285	negative regulation of cell proliferatio...	69	0	0	1	1	1	1	#DIV/0!
935	GO:0008286	insulin receptor signaling pathway	67	0	0	1	1	1	1	#DIV/0!
936	GO:0008291	acetylcholine metabolic process	5	0	0	1	1	1	1	#DIV/0!
937	GO:0008293	torso signaling pathway	26	0	0	1	1	1	1	#DIV/0!
938	GO:0008298	intracellular mRNA localization	75	0	0	1	1	1	1	#DIV/0!
939	GO:0008299	isoprenoid biosynthetic process	17	0	0	1	1	1	1	#DIV/0!
940	GO:0008306	associative learning	48	0	0	1	1	1	1	#DIV/0!
941	GO:0008333	endosome to lysosome transport	15	0	0	1	1	1	1	#DIV/0!
942	GO:0008334	histone mRNA metabolic process	10	0	0	1	1	1	1	#DIV/0!
943	GO:0008335	female germline ring canal stabilization	5	0	0	1	1	1	1	#DIV/0!
944	GO:0008340	determination of adult lifespan	131	0	0	1	1	1	1	#DIV/0!
945	GO:0008343	adult feeding behavior	10	0	0	1	1	1	1	#DIV/0!
946	GO:0008344	adult locomotory behavior	74	0	0	1	1	1	1	#DIV/0!
947	GO:0008345	larval locomotory behavior	29	0	0	1	1	1	1	#DIV/0!
948	GO:0008347	glial cell migration	29	0	0	1	1	1	1	#DIV/0!
949	GO:0008348	negative regulation of antimicrobial hum...	14	0	0	1	1	1	1	#DIV/0!
950	GO:0008354	germ cell migration	35	0	0	1	1	1	1	#DIV/0!
951	GO:0008355	olfactory learning	38	0	0	1	1	1	1	#DIV/0!
952	GO:0008356	asymmetric cell division	88	0	0	1	1	1	1	#DIV/0!
953	GO:0008358	maternal determination of anterior/poste...	74	0	0	1	1	1	1	#DIV/0!
954	GO:0008360	regulation of cell shape	55	0	0	1	1	1	1	#DIV/0!
955	GO:0008361	regulation of cell size	94	0	0	1	1	1	1	#DIV/0!
956	GO:0008362	chitin-based embryonic cuticle biosynthe...	15	0	0	1	1	1	1	#DIV/0!
957	GO:0008363	larval chitin-based cuticle development	27	0	0	1	1	1	1	#DIV/0!
958	GO:0008366	axon ensheathment	9	0	0	1	1	1	1	#DIV/0!
959	GO:0008380	RNA splicing	256	0	0	1	1	1	1	#DIV/0!
960	GO:0008406	gonad development	40	0	0	1	1	1	1	#DIV/0!
961	GO:0008407	chaeta morphogenesis	33	0	0	1	1	1	1	#DIV/0!
962	GO:0008535	respiratory chain complex IV assembly	15	0	0	1	1	1	1	#DIV/0!
963	GO:0008543	fibroblast growth factor receptor signal...	31	0	0	1	1	1	1	#DIV/0!
964	GO:0008544	epidermis development	60	0	0	1	1	1	1	#DIV/0!
965	GO:0008582	regulation of synaptic growth at neuromu...	101	0	0	1	1	1	1	#DIV/0!
966	GO:0008584	male gonad development	8	0	0	1	1	1	1	#DIV/0!
967	GO:0008585	female gonad development	11	0	0	1	1	1	1	#DIV/0!
968	GO:0008586	imaginal disc-derived wing vein morphoge...	41	0	0	1	1	1	1	#DIV/0!
969	GO:0008587	imaginal disc-derived wing margin morpho...	54	0	0	1	1	1	1	#DIV/0!
970	GO:0008589	regulation of smoothened signaling pathw...	78	0	0	1	1	1	1	#DIV/0!
971	GO:0008592	regulation of Toll signaling pathway	35	0	0	1	1	1	1	#DIV/0!
972	GO:0008593	regulation of Notch signaling pathway	56	0	0	1	1	1	1	#DIV/0!
973	GO:0008594	photoreceptor cell morphogenesis	18	0	0	1	1	1	1	#DIV/0!
974	GO:0008595	anterior/posterior axis specification, e...	97	0	0	1	1	1	1	#DIV/0!
975	GO:0008608	attachment of spindle microtubules to ki...	8	0	0	1	1	1	1	#DIV/0!
976	GO:0008610	lipid biosynthetic process	193	0	0	1	1	1	1	#DIV/0!
977	GO:0008630	intrinsic apoptotic signaling pathway in...	13	0	0	1	1	1	1	#DIV/0!
978	GO:0008637	apoptotic mitochondrial changes	6	0	0	1	1	1	1	#DIV/0!
979	GO:0008643	carbohydrate transport	20	0	0	1	1	1	1	#DIV/0!
980	GO:0008645	hexose transmembrane transport	13	0	0	1	1	1	1	#DIV/0!
981	GO:0008652	cellular amino acid biosynthetic process	42	0	0	1	1	1	1	#DIV/0!
982	GO:0008654	phospholipid biosynthetic process	74	0	0	1	1	1	1	#DIV/0!
983	GO:0009047	dosage compensation by hyperactivation o...	10	0	0	1	1	1	1	#DIV/0!
984	GO:0009056	catabolic process	834	0	0	1	1	1	1	#DIV/0!
985	GO:0009057	macromolecule catabolic process	412	0	0	1	1	1	1	#DIV/0!
986	GO:0009058	biosynthetic process	2203	0	0	1	1	1	1	#DIV/0!
987	GO:0009059	macromolecule biosynthetic process	1730	0	0	1	1	1	1	#DIV/0!
988	GO:0009060	aerobic respiration	42	0	0	1	1	1	1	#DIV/0!
989	GO:0009062	fatty acid catabolic process	30	0	0	1	1	1	1	#DIV/0!
990	GO:0009063	cellular amino acid catabolic process	51	0	0	1	1	1	1	#DIV/0!
991	GO:0009064	glutamine family amino acid metabolic pr...	30	0	0	1	1	1	1	#DIV/0!
992	GO:0009065	glutamine family amino acid catabolic pr...	11	0	0	1	1	1	1	#DIV/0!
993	GO:0009066	aspartate family amino acid metabolic pr...	26	0	0	1	1	1	1	#DIV/0!
994	GO:0009067	aspartate family amino acid biosynthetic...	12	0	0	1	1	1	1	#DIV/0!
995	GO:0009068	aspartate family amino acid catabolic pr...	9	0	0	1	1	1	1	#DIV/0!
996	GO:0009069	serine family amino acid metabolic proce...	23	0	0	1	1	1	1	#DIV/0!
997	GO:0009070	serine family amino acid biosynthetic pr...	10	0	0	1	1	1	1	#DIV/0!
998	GO:0009071	serine family amino acid catabolic proce...	7	0	0	1	1	1	1	#DIV/0!
999	GO:0009072	aromatic amino acid family metabolic pro...	18	0	0	1	1	1	1	#DIV/0!
1000	GO:0009074	aromatic amino acid family catabolic pro...	10	0	0	1	1	1	1	#DIV/0!
1001	GO:0009081	branched-chain amino acid metabolic proc...	10	0	0	1	1	1	1	#DIV/0!
1002	GO:0009083	branched-chain amino acid catabolic proc...	8	0	0	1	1	1	1	#DIV/0!
1003	GO:0009084	glutamine family amino acid biosynthetic...	11	0	0	1	1	1	1	#DIV/0!
1004	GO:0009086	methionine biosynthetic process	8	0	0	1	1	1	1	#DIV/0!
1005	GO:0009100	glycoprotein metabolic process	123	0	0	1	1	1	1	#DIV/0!
1006	GO:0009101	glycoprotein biosynthetic process	104	0	0	1	1	1	1	#DIV/0!
1007	GO:0009108	coenzyme biosynthetic process	85	0	0	1	1	1	1	#DIV/0!
1008	GO:0009110	vitamin biosynthetic process	9	0	0	1	1	1	1	#DIV/0!
1009	GO:0009112	nucleobase metabolic process	23	0	0	1	1	1	1	#DIV/0!
1010	GO:0009113	purine nucleobase biosynthetic process	6	0	0	1	1	1	1	#DIV/0!
1011	GO:0009116	nucleoside metabolic process	50	0	0	1	1	1	1	#DIV/0!
1012	GO:0009117	nucleotide metabolic process	268	0	0	1	1	1	1	#DIV/0!
1013	GO:0009119	ribonucleoside metabolic process	42	0	0	1	1	1	1	#DIV/0!
1014	GO:0009123	nucleoside monophosphate metabolic proce...	149	0	0	1	1	1	1	#DIV/0!
1015	GO:0009124	nucleoside monophosphate biosynthetic pr...	68	0	0	1	1	1	1	#DIV/0!
1016	GO:0009126	purine nucleoside monophosphate metaboli...	134	0	0	1	1	1	1	#DIV/0!
1017	GO:0009127	purine nucleoside monophosphate biosynth...	56	0	0	1	1	1	1	#DIV/0!
1018	GO:0009129	pyrimidine nucleoside monophosphate meta...	10	0	0	1	1	1	1	#DIV/0!
1019	GO:0009130	pyrimidine nucleoside monophosphate bios...	10	0	0	1	1	1	1	#DIV/0!
1020	GO:0009132	nucleoside diphosphate metabolic process	39	0	0	1	1	1	1	#DIV/0!
1021	GO:0009135	purine nucleoside diphosphate metabolic ...	27	0	0	1	1	1	1	#DIV/0!
1022	GO:0009141	nucleoside triphosphate metabolic proces...	128	0	0	1	1	1	1	#DIV/0!
1023	GO:0009142	nucleoside triphosphate biosynthetic pro...	52	0	0	1	1	1	1	#DIV/0!
1024	GO:0009144	purine nucleoside triphosphate metabolic...	120	0	0	1	1	1	1	#DIV/0!
1025	GO:0009145	purine nucleoside triphosphate biosynthe...	45	0	0	1	1	1	1	#DIV/0!
1026	GO:0009147	pyrimidine nucleoside triphosphate metab...	9	0	0	1	1	1	1	#DIV/0!
1027	GO:0009148	pyrimidine nucleoside triphosphate biosy...	9	0	0	1	1	1	1	#DIV/0!
1028	GO:0009150	purine ribonucleotide metabolic process	208	0	0	1	1	1	1	#DIV/0!
1029	GO:0009152	purine ribonucleotide biosynthetic proce...	96	0	0	1	1	1	1	#DIV/0!
1030	GO:0009154	purine ribonucleotide catabolic process	5	0	0	1	1	1	1	#DIV/0!
1031	GO:0009156	ribonucleoside monophosphate biosyntheti...	66	0	0	1	1	1	1	#DIV/0!
1032	GO:0009161	ribonucleoside monophosphate metabolic p...	145	0	0	1	1	1	1	#DIV/0!
1033	GO:0009163	nucleoside biosynthetic process	21	0	0	1	1	1	1	#DIV/0!
1034	GO:0009164	nucleoside catabolic process	8	0	0	1	1	1	1	#DIV/0!
1035	GO:0009165	nucleotide biosynthetic process	133	0	0	1	1	1	1	#DIV/0!
1036	GO:0009166	nucleotide catabolic process	28	0	0	1	1	1	1	#DIV/0!
1037	GO:0009167	purine ribonucleoside monophosphate meta...	134	0	0	1	1	1	1	#DIV/0!
1038	GO:0009168	purine ribonucleoside monophosphate bios...	56	0	0	1	1	1	1	#DIV/0!
1039	GO:0009173	pyrimidine ribonucleoside monophosphate ...	8	0	0	1	1	1	1	#DIV/0!
1040	GO:0009174	pyrimidine ribonucleoside monophosphate ...	8	0	0	1	1	1	1	#DIV/0!
1041	GO:0009179	purine ribonucleoside diphosphate metabo...	27	0	0	1	1	1	1	#DIV/0!
1042	GO:0009185	ribonucleoside diphosphate metabolic pro...	27	0	0	1	1	1	1	#DIV/0!
1043	GO:0009187	cyclic nucleotide metabolic process	23	0	0	1	1	1	1	#DIV/0!
1044	GO:0009190	cyclic nucleotide biosynthetic process	18	0	0	1	1	1	1	#DIV/0!
1045	GO:0009199	ribonucleoside triphosphate metabolic pr...	125	0	0	1	1	1	1	#DIV/0!
1046	GO:0009201	ribonucleoside triphosphate biosynthetic...	50	0	0	1	1	1	1	#DIV/0!
1047	GO:0009205	purine ribonucleoside triphosphate metab...	120	0	0	1	1	1	1	#DIV/0!
1048	GO:0009206	purine ribonucleoside triphosphate biosy...	45	0	0	1	1	1	1	#DIV/0!
1049	GO:0009208	pyrimidine ribonucleoside triphosphate m...	8	0	0	1	1	1	1	#DIV/0!
1050	GO:0009209	pyrimidine ribonucleoside triphosphate b...	8	0	0	1	1	1	1	#DIV/0!
1051	GO:0009218	pyrimidine ribonucleotide metabolic proc...	13	0	0	1	1	1	1	#DIV/0!
1052	GO:0009220	pyrimidine ribonucleotide biosynthetic p...	13	0	0	1	1	1	1	#DIV/0!
1053	GO:0009225	nucleotide-sugar metabolic process	15	0	0	1	1	1	1	#DIV/0!
1054	GO:0009226	nucleotide-sugar biosynthetic process	10	0	0	1	1	1	1	#DIV/0!
1055	GO:0009240	isopentenyl diphosphate biosynthetic pro...	5	0	0	1	1	1	1	#DIV/0!
1056	GO:0009247	glycolipid biosynthetic process	36	0	0	1	1	1	1	#DIV/0!
1057	GO:0009250	glucan biosynthetic process	8	0	0	1	1	1	1	#DIV/0!
1058	GO:0009251	glucan catabolic process	14	0	0	1	1	1	1	#DIV/0!
1059	GO:0009259	ribonucleotide metabolic process	220	0	0	1	1	1	1	#DIV/0!
1060	GO:0009260	ribonucleotide biosynthetic process	107	0	0	1	1	1	1	#DIV/0!
1061	GO:0009261	ribonucleotide catabolic process	5	0	0	1	1	1	1	#DIV/0!
1062	GO:0009262	deoxyribonucleotide metabolic process	6	0	0	1	1	1	1	#DIV/0!
1063	GO:0009263	deoxyribonucleotide biosynthetic process	5	0	0	1	1	1	1	#DIV/0!
1064	GO:0009266	response to temperature stimulus	92	0	0	1	1	1	1	#DIV/0!
1065	GO:0009267	cellular response to starvation	73	0	0	1	1	1	1	#DIV/0!
1066	GO:0009301	snRNA transcription	7	0	0	1	1	1	1	#DIV/0!
1067	GO:0009303	rRNA transcription	11	0	0	1	1	1	1	#DIV/0!
1068	GO:0009306	protein secretion	78	0	0	1	1	1	1	#DIV/0!
1069	GO:0009308	amine metabolic process	29	0	0	1	1	1	1	#DIV/0!
1070	GO:0009309	amine biosynthetic process	12	0	0	1	1	1	1	#DIV/0!
1071	GO:0009310	amine catabolic process	6	0	0	1	1	1	1	#DIV/0!
1072	GO:0009311	oligosaccharide metabolic process	23	0	0	1	1	1	1	#DIV/0!
1073	GO:0009312	oligosaccharide biosynthetic process	12	0	0	1	1	1	1	#DIV/0!
1074	GO:0009314	response to radiation	154	0	0	1	1	1	1	#DIV/0!
1075	GO:0009395	phospholipid catabolic process	5	0	0	1	1	1	1	#DIV/0!
1076	GO:0009396	folic acid-containing compound biosynthe...	5	0	0	1	1	1	1	#DIV/0!
1077	GO:0009404	toxin metabolic process	7	0	0	1	1	1	1	#DIV/0!
1078	GO:0009407	toxin catabolic process	5	0	0	1	1	1	1	#DIV/0!
1079	GO:0009408	response to heat	54	0	0	1	1	1	1	#DIV/0!
1080	GO:0009409	response to cold	5	0	0	1	1	1	1	#DIV/0!
1081	GO:0009410	response to xenobiotic stimulus	34	0	0	1	1	1	1	#DIV/0!
1082	GO:0009411	response to UV	22	0	0	1	1	1	1	#DIV/0!
1083	GO:0009415	response to water	9	0	0	1	1	1	1	#DIV/0!
1084	GO:0009416	response to light stimulus	120	0	0	1	1	1	1	#DIV/0!
1085	GO:0009435	NAD biosynthetic process	6	0	0	1	1	1	1	#DIV/0!
1086	GO:0009451	RNA modification	104	0	0	1	1	1	1	#DIV/0!
1087	GO:0009452	7-methylguanosine RNA capping	7	0	0	1	1	1	1	#DIV/0!
1088	GO:0009453	energy taxis	14	0	0	1	1	1	1	#DIV/0!
1089	GO:0009566	fertilization	22	0	0	1	1	1	1	#DIV/0!
1090	GO:0009581	detection of external stimulus	65	0	0	1	1	1	1	#DIV/0!
1091	GO:0009582	detection of abiotic stimulus	65	0	0	1	1	1	1	#DIV/0!
1092	GO:0009583	detection of light stimulus	57	0	0	1	1	1	1	#DIV/0!
1093	GO:0009584	detection of visible light	36	0	0	1	1	1	1	#DIV/0!
1094	GO:0009593	detection of chemical stimulus	181	0	0	1	1	1	1	#DIV/0!
1095	GO:0009605	response to external stimulus	721	0	0	1	1	1	1	#DIV/0!
1096	GO:0009607	response to biotic stimulus	227	0	0	1	1	1	1	#DIV/0!
1097	GO:0009608	response to symbiont	5	0	0	1	1	1	1	#DIV/0!
1098	GO:0009611	response to wounding	116	0	0	1	1	1	1	#DIV/0!
1099	GO:0009612	response to mechanical stimulus	29	0	0	1	1	1	1	#DIV/0!
1100	GO:0009615	response to virus	44	0	0	1	1	1	1	#DIV/0!
1101	GO:0009617	response to bacterium	148	0	0	1	1	1	1	#DIV/0!
1102	GO:0009620	response to fungus	34	0	0	1	1	1	1	#DIV/0!
1103	GO:0009628	response to abiotic stimulus	333	0	0	1	1	1	1	#DIV/0!
1104	GO:0009629	response to gravity	22	0	0	1	1	1	1	#DIV/0!
1105	GO:0009631	cold acclimation	5	0	0	1	1	1	1	#DIV/0!
1106	GO:0009636	response to toxic substance	119	0	0	1	1	1	1	#DIV/0!
1107	GO:0009642	response to light intensity	7	0	0	1	1	1	1	#DIV/0!
1108	GO:0009648	photoperiodism	7	0	0	1	1	1	1	#DIV/0!
1109	GO:0009649	entrainment of circadian clock	14	0	0	1	1	1	1	#DIV/0!
1110	GO:0009651	response to salt stress	8	0	0	1	1	1	1	#DIV/0!
1111	GO:0009653	anatomical structure morphogenesis	1275	0	0	1	1	1	1	#DIV/0!
1112	GO:0009712	catechol-containing compound metabolic p...	15	0	0	1	1	1	1	#DIV/0!
1113	GO:0009713	catechol-containing compound biosyntheti...	6	0	0	1	1	1	1	#DIV/0!
1114	GO:0009719	response to endogenous stimulus	254	0	0	1	1	1	1	#DIV/0!
1115	GO:0009725	response to hormone	149	0	0	1	1	1	1	#DIV/0!
1116	GO:0009743	response to carbohydrate	29	0	0	1	1	1	1	#DIV/0!
1117	GO:0009744	response to sucrose	15	0	0	1	1	1	1	#DIV/0!
1118	GO:0009746	response to hexose	11	0	0	1	1	1	1	#DIV/0!
1119	GO:0009749	response to glucose	10	0	0	1	1	1	1	#DIV/0!
1120	GO:0009755	hormone-mediated signaling pathway	43	0	0	1	1	1	1	#DIV/0!
1121	GO:0009790	embryo development	444	0	0	1	1	1	1	#DIV/0!
1122	GO:0009791	post-embryonic development	553	0	0	1	1	1	1	#DIV/0!
1123	GO:0009792	embryo development ending in birth or eg...	150	0	0	1	1	1	1	#DIV/0!
1124	GO:0009794	regulation of mitotic cell cycle, embryo...	12	0	0	1	1	1	1	#DIV/0!
1125	GO:0009798	axis specification	162	0	0	1	1	1	1	#DIV/0!
1126	GO:0009799	specification of symmetry	16	0	0	1	1	1	1	#DIV/0!
1127	GO:0009826	unidimensional cell growth	17	0	0	1	1	1	1	#DIV/0!
1128	GO:0009855	determination of bilateral symmetry	16	0	0	1	1	1	1	#DIV/0!
1129	GO:0009880	embryonic pattern specification	180	0	0	1	1	1	1	#DIV/0!
1130	GO:0009886	post-embryonic animal morphogenesis	410	0	0	1	1	1	1	#DIV/0!
1131	GO:0009887	animal organ morphogenesis	665	0	0	1	1	1	1	#DIV/0!
1132	GO:0009888	tissue development	867	0	0	1	1	1	1	#DIV/0!
1133	GO:0009889	regulation of biosynthetic process	1205	0	0	1	1	1	1	#DIV/0!
1134	GO:0009890	negative regulation of biosynthetic proc...	460	0	0	1	1	1	1	#DIV/0!
1135	GO:0009891	positive regulation of biosynthetic proc...	584	0	0	1	1	1	1	#DIV/0!
1136	GO:0009892	negative regulation of metabolic process	803	0	0	1	1	1	1	#DIV/0!
1137	GO:0009893	positive regulation of metabolic process	928	0	0	1	1	1	1	#DIV/0!
1138	GO:0009894	regulation of catabolic process	215	0	0	1	1	1	1	#DIV/0!
1139	GO:0009895	negative regulation of catabolic process	46	0	0	1	1	1	1	#DIV/0!
1140	GO:0009896	positive regulation of catabolic process	117	0	0	1	1	1	1	#DIV/0!
1141	GO:0009913	epidermal cell differentiation	50	0	0	1	1	1	1	#DIV/0!
1142	GO:0009914	hormone transport	24	0	0	1	1	1	1	#DIV/0!
1143	GO:0009948	anterior/posterior axis specification	107	0	0	1	1	1	1	#DIV/0!
1144	GO:0009950	dorsal/ventral axis specification	63	0	0	1	1	1	1	#DIV/0!
1145	GO:0009951	polarity specification of dorsal/ventral...	5	0	0	1	1	1	1	#DIV/0!
1146	GO:0009952	anterior/posterior pattern specification	152	0	0	1	1	1	1	#DIV/0!
1147	GO:0009953	dorsal/ventral pattern formation	127	0	0	1	1	1	1	#DIV/0!
1148	GO:0009954	proximal/distal pattern formation	22	0	0	1	1	1	1	#DIV/0!
1149	GO:0009966	regulation of signal transduction	649	0	0	1	1	1	1	#DIV/0!
1150	GO:0009967	positive regulation of signal transducti...	348	0	0	1	1	1	1	#DIV/0!
1151	GO:0009968	negative regulation of signal transducti...	283	0	0	1	1	1	1	#DIV/0!
1152	GO:0009987	cellular process	6198	0	0	1	1	1	1	#DIV/0!
1153	GO:0009991	response to extracellular stimulus	137	0	0	1	1	1	1	#DIV/0!
1154	GO:0009994	oocyte differentiation	140	0	0	1	1	1	1	#DIV/0!
1155	GO:0009996	negative regulation of cell fate specifi...	14	0	0	1	1	1	1	#DIV/0!
1156	GO:0010001	glial cell differentiation	35	0	0	1	1	1	1	#DIV/0!
1157	GO:0010002	cardioblast differentiation	17	0	0	1	1	1	1	#DIV/0!
1158	GO:0010004	gastrulation involving germ band extensi...	33	0	0	1	1	1	1	#DIV/0!
1159	GO:0010032	meiotic chromosome condensation	5	0	0	1	1	1	1	#DIV/0!
1160	GO:0010033	response to organic substance	450	0	0	1	1	1	1	#DIV/0!
1161	GO:0010035	response to inorganic substance	62	0	0	1	1	1	1	#DIV/0!
1162	GO:0010038	response to metal ion	35	0	0	1	1	1	1	#DIV/0!
1163	GO:0010039	response to iron ion	5	0	0	1	1	1	1	#DIV/0!
1164	GO:0010043	response to zinc ion	8	0	0	1	1	1	1	#DIV/0!
1165	GO:0010107	potassium ion import	11	0	0	1	1	1	1	#DIV/0!
1166	GO:0010160	formation of animal organ boundary	35	0	0	1	1	1	1	#DIV/0!
1167	GO:0010165	response to X-ray	10	0	0	1	1	1	1	#DIV/0!
1168	GO:0010171	body morphogenesis	9	0	0	1	1	1	1	#DIV/0!
1169	GO:0010212	response to ionizing radiation	31	0	0	1	1	1	1	#DIV/0!
1170	GO:0010243	response to organonitrogen compound	159	0	0	1	1	1	1	#DIV/0!
1171	GO:0010256	endomembrane system organization	152	0	0	1	1	1	1	#DIV/0!
1172	GO:0010257	NADH dehydrogenase complex assembly	12	0	0	1	1	1	1	#DIV/0!
1173	GO:0010259	multicellular organism aging	134	0	0	1	1	1	1	#DIV/0!
1174	GO:0010312	detoxification of zinc ion	7	0	0	1	1	1	1	#DIV/0!
1175	GO:0010324	membrane invagination	20	0	0	1	1	1	1	#DIV/0!
1176	GO:0010332	response to gamma radiation	13	0	0	1	1	1	1	#DIV/0!
1177	GO:0010389	regulation of G2/M transition of mitotic...	30	0	0	1	1	1	1	#DIV/0!
1178	GO:0010390	histone monoubiquitination	6	0	0	1	1	1	1	#DIV/0!
1179	GO:0010452	histone H3-K36 methylation	8	0	0	1	1	1	1	#DIV/0!
1180	GO:0010453	regulation of cell fate commitment	39	0	0	1	1	1	1	#DIV/0!
1181	GO:0010454	negative regulation of cell fate commitm...	19	0	0	1	1	1	1	#DIV/0!
1182	GO:0010455	positive regulation of cell fate commitm...	8	0	0	1	1	1	1	#DIV/0!
1183	GO:0010458	exit from mitosis	10	0	0	1	1	1	1	#DIV/0!
1184	GO:0010466	negative regulation of peptidase activit...	43	0	0	1	1	1	1	#DIV/0!
1185	GO:0010467	gene expression	2003	0	0	1	1	1	1	#DIV/0!
1186	GO:0010468	regulation of gene expression	1291	0	0	1	1	1	1	#DIV/0!
1187	GO:0010469	regulation of signaling receptor activit...	7	0	0	1	1	1	1	#DIV/0!
1188	GO:0010496	intercellular transport	6	0	0	1	1	1	1	#DIV/0!
1189	GO:0010498	proteasomal protein catabolic process	182	0	0	1	1	1	1	#DIV/0!
1190	GO:0010499	proteasomal ubiquitin-independent protei...	14	0	0	1	1	1	1	#DIV/0!
1191	GO:0010506	regulation of autophagy	104	0	0	1	1	1	1	#DIV/0!
1192	GO:0010507	negative regulation of autophagy	26	0	0	1	1	1	1	#DIV/0!
1193	GO:0010508	positive regulation of autophagy	44	0	0	1	1	1	1	#DIV/0!
1194	GO:0010528	regulation of transposition	20	0	0	1	1	1	1	#DIV/0!
1195	GO:0010529	negative regulation of transposition	18	0	0	1	1	1	1	#DIV/0!
1196	GO:0010556	regulation of macromolecule biosynthetic...	1168	0	0	1	1	1	1	#DIV/0!
1197	GO:0010557	positive regulation of macromolecule bio...	552	0	0	1	1	1	1	#DIV/0!
1198	GO:0010558	negative regulation of macromolecule bio...	451	0	0	1	1	1	1	#DIV/0!
1199	GO:0010562	positive regulation of phosphorus metabo...	169	0	0	1	1	1	1	#DIV/0!
1200	GO:0010563	negative regulation of phosphorus metabo...	107	0	0	1	1	1	1	#DIV/0!
1201	GO:0010564	regulation of cell cycle process	154	0	0	1	1	1	1	#DIV/0!
1202	GO:0010565	regulation of cellular ketone metabolic ...	12	0	0	1	1	1	1	#DIV/0!
1203	GO:0010586	miRNA metabolic process	5	0	0	1	1	1	1	#DIV/0!
1204	GO:0010591	regulation of lamellipodium assembly	18	0	0	1	1	1	1	#DIV/0!
1205	GO:0010592	positive regulation of lamellipodium ass...	10	0	0	1	1	1	1	#DIV/0!
1206	GO:0010603	regulation of cytoplasmic mRNA processin...	7	0	0	1	1	1	1	#DIV/0!
1207	GO:0010604	positive regulation of macromolecule met...	848	0	0	1	1	1	1	#DIV/0!
1208	GO:0010605	negative regulation of macromolecule met...	760	0	0	1	1	1	1	#DIV/0!
1209	GO:0010608	posttranscriptional regulation of gene e...	188	0	0	1	1	1	1	#DIV/0!
1210	GO:0010623	programmed cell death involved in cell d...	92	0	0	1	1	1	1	#DIV/0!
1211	GO:0010628	positive regulation of gene expression	507	0	0	1	1	1	1	#DIV/0!
1212	GO:0010629	negative regulation of gene expression	534	0	0	1	1	1	1	#DIV/0!
1213	GO:0010631	epithelial cell migration	152	0	0	1	1	1	1	#DIV/0!
1214	GO:0010632	regulation of epithelial cell migration	47	0	0	1	1	1	1	#DIV/0!
1215	GO:0010634	positive regulation of epithelial cell m...	38	0	0	1	1	1	1	#DIV/0!
1216	GO:0010635	regulation of mitochondrial fusion	7	0	0	1	1	1	1	#DIV/0!
1217	GO:0010638	positive regulation of organelle organiz...	125	0	0	1	1	1	1	#DIV/0!
1218	GO:0010639	negative regulation of organelle organiz...	82	0	0	1	1	1	1	#DIV/0!
1219	GO:0010646	regulation of cell communication	757	0	0	1	1	1	1	#DIV/0!
1220	GO:0010647	positive regulation of cell communicatio...	381	0	0	1	1	1	1	#DIV/0!
1221	GO:0010648	negative regulation of cell communicatio...	309	0	0	1	1	1	1	#DIV/0!
1222	GO:0010669	epithelial structure maintenance	22	0	0	1	1	1	1	#DIV/0!
1223	GO:0010675	regulation of cellular carbohydrate meta...	12	0	0	1	1	1	1	#DIV/0!
1224	GO:0010720	positive regulation of cell development	170	0	0	1	1	1	1	#DIV/0!
1225	GO:0010721	negative regulation of cell development	66	0	0	1	1	1	1	#DIV/0!
1226	GO:0010769	regulation of cell morphogenesis involve...	86	0	0	1	1	1	1	#DIV/0!
1227	GO:0010770	positive regulation of cell morphogenesi...	39	0	0	1	1	1	1	#DIV/0!
1228	GO:0010771	negative regulation of cell morphogenesi...	9	0	0	1	1	1	1	#DIV/0!
1229	GO:0010810	regulation of cell-substrate adhesion	7	0	0	1	1	1	1	#DIV/0!
1230	GO:0010817	regulation of hormone levels	83	0	0	1	1	1	1	#DIV/0!
1231	GO:0010821	regulation of mitochondrion organization	28	0	0	1	1	1	1	#DIV/0!
1232	GO:0010822	positive regulation of mitochondrion org...	12	0	0	1	1	1	1	#DIV/0!
1233	GO:0010823	negative regulation of mitochondrion org...	6	0	0	1	1	1	1	#DIV/0!
1234	GO:0010824	regulation of centrosome duplication	8	0	0	1	1	1	1	#DIV/0!
1235	GO:0010830	regulation of myotube differentiation	11	0	0	1	1	1	1	#DIV/0!
1236	GO:0010833	telomere maintenance via telomere length...	5	0	0	1	1	1	1	#DIV/0!
1237	GO:0010847	regulation of chromatin assembly	10	0	0	1	1	1	1	#DIV/0!
1238	GO:0010862	positive regulation of pathway-restricte...	6	0	0	1	1	1	1	#DIV/0!
1239	GO:0010866	regulation of triglyceride biosynthetic ...	5	0	0	1	1	1	1	#DIV/0!
1240	GO:0010876	lipid localization	120	0	0	1	1	1	1	#DIV/0!
1241	GO:0010883	regulation of lipid storage	42	0	0	1	1	1	1	#DIV/0!
1242	GO:0010884	positive regulation of lipid storage	14	0	0	1	1	1	1	#DIV/0!
1243	GO:0010888	negative regulation of lipid storage	11	0	0	1	1	1	1	#DIV/0!
1244	GO:0010889	regulation of sequestering of triglyceri...	8	0	0	1	1	1	1	#DIV/0!
1245	GO:0010896	regulation of triglyceride catabolic pro...	8	0	0	1	1	1	1	#DIV/0!
1246	GO:0010898	positive regulation of triglyceride cata...	5	0	0	1	1	1	1	#DIV/0!
1247	GO:0010906	regulation of glucose metabolic process	10	0	0	1	1	1	1	#DIV/0!
1248	GO:0010921	regulation of phosphatase activity	38	0	0	1	1	1	1	#DIV/0!
1249	GO:0010923	negative regulation of phosphatase activ...	21	0	0	1	1	1	1	#DIV/0!
1250	GO:0010927	cellular component assembly involved in ...	134	0	0	1	1	1	1	#DIV/0!
1251	GO:0010941	regulation of cell death	232	0	0	1	1	1	1	#DIV/0!
1252	GO:0010942	positive regulation of cell death	92	0	0	1	1	1	1	#DIV/0!
1253	GO:0010948	negative regulation of cell cycle proces...	59	0	0	1	1	1	1	#DIV/0!
1254	GO:0010950	positive regulation of endopeptidase act...	32	0	0	1	1	1	1	#DIV/0!
1255	GO:0010951	negative regulation of endopeptidase act...	34	0	0	1	1	1	1	#DIV/0!
1256	GO:0010952	positive regulation of peptidase activit...	41	0	0	1	1	1	1	#DIV/0!
1257	GO:0010955	negative regulation of protein processin...	8	0	0	1	1	1	1	#DIV/0!
1258	GO:0010959	regulation of metal ion transport	38	0	0	1	1	1	1	#DIV/0!
1259	GO:0010965	regulation of mitotic sister chromatid s...	31	0	0	1	1	1	1	#DIV/0!
1260	GO:0010970	transport along microtubule	81	0	0	1	1	1	1	#DIV/0!
1261	GO:0010972	negative regulation of G2/M transition o...	19	0	0	1	1	1	1	#DIV/0!
1262	GO:0010975	regulation of neuron projection developm...	106	0	0	1	1	1	1	#DIV/0!
1263	GO:0010976	positive regulation of neuron projection...	46	0	0	1	1	1	1	#DIV/0!
1264	GO:0010977	negative regulation of neuron projection...	13	0	0	1	1	1	1	#DIV/0!
1265	GO:0010996	response to auditory stimulus	8	0	0	1	1	1	1	#DIV/0!
1266	GO:0010998	regulation of translational initiation b...	9	0	0	1	1	1	1	#DIV/0!
1267	GO:0012501	programmed cell death	285	0	0	1	1	1	1	#DIV/0!
1268	GO:0012502	induction of programmed cell death	11	0	0	1	1	1	1	#DIV/0!
1269	GO:0014009	glial cell proliferation	14	0	0	1	1	1	1	#DIV/0!
1270	GO:0014013	regulation of gliogenesis	14	0	0	1	1	1	1	#DIV/0!
1271	GO:0014014	negative regulation of gliogenesis	8	0	0	1	1	1	1	#DIV/0!
1272	GO:0014015	positive regulation of gliogenesis	6	0	0	1	1	1	1	#DIV/0!
1273	GO:0014016	neuroblast differentiation	38	0	0	1	1	1	1	#DIV/0!
1274	GO:0014017	neuroblast fate commitment	23	0	0	1	1	1	1	#DIV/0!
1275	GO:0014019	neuroblast development	18	0	0	1	1	1	1	#DIV/0!
1276	GO:0014041	regulation of neuron maturation	15	0	0	1	1	1	1	#DIV/0!
1277	GO:0014042	positive regulation of neuron maturation	12	0	0	1	1	1	1	#DIV/0!
1278	GO:0014046	dopamine secretion	7	0	0	1	1	1	1	#DIV/0!
1279	GO:0014059	regulation of dopamine secretion	7	0	0	1	1	1	1	#DIV/0!
1280	GO:0014065	phosphatidylinositol 3-kinase signaling	23	0	0	1	1	1	1	#DIV/0!
1281	GO:0014066	regulation of phosphatidylinositol 3-kin...	19	0	0	1	1	1	1	#DIV/0!
1282	GO:0014067	negative regulation of phosphatidylinosi...	10	0	0	1	1	1	1	#DIV/0!
1283	GO:0014068	positive regulation of phosphatidylinosi...	9	0	0	1	1	1	1	#DIV/0!
1284	GO:0014070	response to organic cyclic compound	101	0	0	1	1	1	1	#DIV/0!
1285	GO:0014074	response to purine-containing compound	13	0	0	1	1	1	1	#DIV/0!
1286	GO:0014706	striated muscle tissue development	14	0	0	1	1	1	1	#DIV/0!
1287	GO:0014866	skeletal myofibril assembly	9	0	0	1	1	1	1	#DIV/0!
1288	GO:0014902	myotube differentiation	31	0	0	1	1	1	1	#DIV/0!
1289	GO:0015012	heparan sulfate proteoglycan biosyntheti...	12	0	0	1	1	1	1	#DIV/0!
1290	GO:0015014	heparan sulfate proteoglycan biosyntheti...	6	0	0	1	1	1	1	#DIV/0!
1291	GO:0015031	protein transport	465	0	0	1	1	1	1	#DIV/0!
1292	GO:0015074	DNA integration	14	0	0	1	1	1	1	#DIV/0!
1293	GO:0015672	monovalent inorganic cation transport	117	0	0	1	1	1	1	#DIV/0!
1294	GO:0015693	magnesium ion transport	6	0	0	1	1	1	1	#DIV/0!
1295	GO:0015695	organic cation transport	10	0	0	1	1	1	1	#DIV/0!
1296	GO:0015696	ammonium transport	25	0	0	1	1	1	1	#DIV/0!
1297	GO:0015698	inorganic anion transport	43	0	0	1	1	1	1	#DIV/0!
1298	GO:0015711	organic anion transport	144	0	0	1	1	1	1	#DIV/0!
1299	GO:0015718	monocarboxylic acid transport	40	0	0	1	1	1	1	#DIV/0!
1300	GO:0015740	C4-dicarboxylate transport	11	0	0	1	1	1	1	#DIV/0!
1301	GO:0015748	organophosphate ester transport	34	0	0	1	1	1	1	#DIV/0!
1302	GO:0015749	monosaccharide transmembrane transport	14	0	0	1	1	1	1	#DIV/0!
1303	GO:0015780	nucleotide-sugar transmembrane transport	8	0	0	1	1	1	1	#DIV/0!
1304	GO:0015800	acidic amino acid transport	9	0	0	1	1	1	1	#DIV/0!
1305	GO:0015801	aromatic amino acid transport	5	0	0	1	1	1	1	#DIV/0!
1306	GO:0015802	basic amino acid transport	7	0	0	1	1	1	1	#DIV/0!
1307	GO:0015804	neutral amino acid transport	14	0	0	1	1	1	1	#DIV/0!
1308	GO:0015807	L-amino acid transport	26	0	0	1	1	1	1	#DIV/0!
1309	GO:0015813	L-glutamate transmembrane transport	6	0	0	1	1	1	1	#DIV/0!
1310	GO:0015833	peptide transport	476	0	0	1	1	1	1	#DIV/0!
1311	GO:0015837	amine transport	15	0	0	1	1	1	1	#DIV/0!
1312	GO:0015842	aminergic neurotransmitter loading into ...	6	0	0	1	1	1	1	#DIV/0!
1313	GO:0015844	monoamine transport	12	0	0	1	1	1	1	#DIV/0!
1314	GO:0015849	organic acid transport	100	0	0	1	1	1	1	#DIV/0!
1315	GO:0015850	organic hydroxy compound transport	33	0	0	1	1	1	1	#DIV/0!
1316	GO:0015865	purine nucleotide transport	15	0	0	1	1	1	1	#DIV/0!
1317	GO:0015867	ATP transport	11	0	0	1	1	1	1	#DIV/0!
1318	GO:0015868	purine ribonucleotide transport	15	0	0	1	1	1	1	#DIV/0!
1319	GO:0015872	dopamine transport	9	0	0	1	1	1	1	#DIV/0!
1320	GO:0015886	heme transport	6	0	0	1	1	1	1	#DIV/0!
1321	GO:0015893	drug transport	53	0	0	1	1	1	1	#DIV/0!
1322	GO:0015908	fatty acid transport	12	0	0	1	1	1	1	#DIV/0!
1323	GO:0015909	long-chain fatty acid transport	12	0	0	1	1	1	1	#DIV/0!
1324	GO:0015914	phospholipid transport	18	0	0	1	1	1	1	#DIV/0!
1325	GO:0015918	sterol transport	13	0	0	1	1	1	1	#DIV/0!
1326	GO:0015919	peroxisomal membrane transport	10	0	0	1	1	1	1	#DIV/0!
1327	GO:0015931	nucleobase-containing compound transport	129	0	0	1	1	1	1	#DIV/0!
1328	GO:0015936	coenzyme A metabolic process	7	0	0	1	1	1	1	#DIV/0!
1329	GO:0015937	coenzyme A biosynthetic process	6	0	0	1	1	1	1	#DIV/0!
[truncated: 2,836 more rows]

## Sheet: BoccNosImdDown
Enriched GO terms identified by topGO for the gene list downregulated by Nos. + Imid. treatment in B. occidentalis. Bold rows are statistically significant enriched GO terms.
[truncated: 4,166 more rows]

[truncated: 1 more sheets: BoccNosImdUp]
