# Supplementary material for: Pesticide and Pathogen Exposure Causes Idiosyncratic Gene Expression Responses Across Four Diverse North American Bumble Bee Species
Source: Mol Ecol. 2025 Aug 8;34(17):e70042. doi: 10.1111/mec.70042 (PMC12376964; doi:10.1111/mec.70042)
Supplement: Supplementary file 9 — Table S8. [file MEC-34-e70042-s005.xlsx]

## Sheet: BimpNosemaDown
Enriched GO terms identified by topGO for the gene list downregulated by Nosema treatment in B. impatiens. Bold rows are statistically significant enriched GO terms.
	GO.ID	Term	Annotated	Significant	Expected	classicFisher	weightFisher	classicFDR	weightFDR	foldEnrichment
1	GO:0040003	chitin-based cuticle development	94	4	0.12	3.1e-06	3.1e-06	0.0129115	0.0129115	5.05925
48	GO:0000002	mitochondrial genome maintenance	11	0	0.01	1	1	1	1	-3.32193
10	GO:0000003	reproduction	904	1	1.12	0.696	1	1	1	-0.162057
49	GO:0000018	regulation of DNA recombination	14	0	0.02	1	1	1	1	-4.32193
50	GO:0000022	mitotic spindle elongation	10	0	0.01	1	1	1	1	-3.32193
51	GO:0000027	ribosomal large subunit assembly	21	0	0.03	1	1	1	1	-4.90689
52	GO:0000028	ribosomal small subunit assembly	15	0	0.02	1	1	1	1	-4.32193
53	GO:0000038	very long-chain fatty acid metabolic pro...	21	0	0.03	1	1	1	1	-4.90689
54	GO:0000041	transition metal ion transport	37	0	0.05	1	1	1	1	-5.64386
55	GO:0000045	autophagosome assembly	31	0	0.04	1	1	1	1	-5.32193
56	GO:0000054	ribosomal subunit export from nucleus	11	0	0.01	1	1	1	1	-3.32193
57	GO:0000055	ribosomal large subunit export from nucl...	6	0	0.01	1	1	1	1	-3.32193
58	GO:0000070	mitotic sister chromatid segregation	91	0	0.11	1	1	1	1	-6.78136
59	GO:0000075	cell cycle checkpoint	61	0	0.08	1	1	1	1	-6.32193
60	GO:0000076	DNA replication checkpoint	16	0	0.02	1	1	1	1	-4.32193
61	GO:0000077	DNA damage checkpoint	35	0	0.04	1	1	1	1	-5.32193
62	GO:0000079	regulation of cyclin-dependent protein s...	27	0	0.03	1	1	1	1	-4.90689
63	GO:0000082	G1/S transition of mitotic cell cycle	30	0	0.04	1	1	1	1	-5.32193
64	GO:0000086	G2/M transition of mitotic cell cycle	36	0	0.04	1	1	1	1	-5.32193
65	GO:0000096	sulfur amino acid metabolic process	18	0	0.02	1	1	1	1	-4.32193
66	GO:0000097	sulfur amino acid biosynthetic process	10	0	0.01	1	1	1	1	-3.32193
67	GO:0000122	negative regulation of transcription by ...	220	0	0.27	1	1	1	1	-8.07682
68	GO:0000132	establishment of mitotic spindle orienta...	19	0	0.02	1	1	1	1	-4.32193
69	GO:0000154	rRNA modification	22	0	0.03	1	1	1	1	-4.90689
70	GO:0000165	MAPK cascade	126	0	0.16	1	1	1	1	-7.32193
71	GO:0000184	nuclear-transcribed mRNA catabolic proce...	21	0	0.03	1	1	1	1	-4.90689
72	GO:0000185	activation of MAPKKK activity	6	0	0.01	1	1	1	1	-3.32193
73	GO:0000186	activation of MAPKK activity	8	0	0.01	1	1	1	1	-3.32193
74	GO:0000187	activation of MAPK activity	12	0	0.01	1	1	1	1	-3.32193
75	GO:0000209	protein polyubiquitination	76	0	0.09	1	1	1	1	-6.49185
76	GO:0000212	meiotic spindle organization	28	0	0.03	1	1	1	1	-4.90689
77	GO:0000226	microtubule cytoskeleton organization	295	0	0.36	1	1	1	1	-8.49185
78	GO:0000245	spliceosomal complex assembly	19	0	0.02	1	1	1	1	-4.32193
79	GO:0000266	mitochondrial fission	12	0	0.01	1	1	1	1	-3.32193
80	GO:0000271	polysaccharide biosynthetic process	15	0	0.02	1	1	1	1	-4.32193
81	GO:0000272	polysaccharide catabolic process	14	0	0.02	1	1	1	1	-4.32193
82	GO:0000278	mitotic cell cycle	414	0	0.51	1	1	1	1	-8.99435
83	GO:0000280	nuclear division	218	0	0.27	1	1	1	1	-8.07682
84	GO:0000281	mitotic cytokinesis	58	0	0.07	1	1	1	1	-6.12928
85	GO:0000288	nuclear-transcribed mRNA catabolic proce...	25	0	0.03	1	1	1	1	-4.90689
86	GO:0000289	nuclear-transcribed mRNA poly(A) tail sh...	13	0	0.02	1	1	1	1	-4.32193
87	GO:0000290	deadenylation-dependent decapping of nuc...	6	0	0.01	1	1	1	1	-3.32193
88	GO:0000291	nuclear-transcribed mRNA catabolic proce...	10	0	0.01	1	1	1	1	-3.32193
89	GO:0000302	response to reactive oxygen species	29	0	0.04	1	1	1	1	-5.32193
90	GO:0000303	response to superoxide	5	0	0.01	1	1	1	1	-3.32193
91	GO:0000305	response to oxygen radical	5	0	0.01	1	1	1	1	-3.32193
92	GO:0000335	negative regulation of transposition, DN...	5	0	0.01	1	1	1	1	-3.32193
93	GO:0000337	regulation of transposition, DNA-mediate...	5	0	0.01	1	1	1	1	-3.32193
94	GO:0000338	protein deneddylation	9	0	0.01	1	1	1	1	-3.32193
95	GO:0000375	RNA splicing, via transesterification re...	237	0	0.29	1	1	1	1	-8.17991
96	GO:0000377	RNA splicing, via transesterification re...	237	0	0.29	1	1	1	1	-8.17991
97	GO:0000380	alternative mRNA splicing, via spliceoso...	81	0	0.1	1	1	1	1	-6.64386
98	GO:0000381	regulation of alternative mRNA splicing,...	80	0	0.1	1	1	1	1	-6.64386
99	GO:0000387	spliceosomal snRNP assembly	19	0	0.02	1	1	1	1	-4.32193
100	GO:0000393	spliceosomal conformational changes to g...	5	0	0.01	1	1	1	1	-3.32193
101	GO:0000394	RNA splicing, via endonucleolytic cleava...	8	0	0.01	1	1	1	1	-3.32193
102	GO:0000398	mRNA splicing, via spliceosome	237	0	0.29	1	1	1	1	-8.17991
103	GO:0000413	protein peptidyl-prolyl isomerization	29	0	0.04	1	1	1	1	-5.32193
104	GO:0000422	autophagy of mitochondrion	29	0	0.04	1	1	1	1	-5.32193
105	GO:0000459	exonucleolytic trimming involved in rRNA...	5	0	0.01	1	1	1	1	-3.32193
106	GO:0000460	maturation of 5.8S rRNA	24	0	0.03	1	1	1	1	-4.90689
107	GO:0000462	maturation of SSU-rRNA from tricistronic...	25	0	0.03	1	1	1	1	-4.90689
108	GO:0000463	maturation of LSU-rRNA from tricistronic...	12	0	0.01	1	1	1	1	-3.32193
109	GO:0000466	maturation of 5.8S rRNA from tricistroni...	15	0	0.02	1	1	1	1	-4.32193
110	GO:0000467	exonucleolytic trimming to generate matu...	5	0	0.01	1	1	1	1	-3.32193
111	GO:0000469	cleavage involved in rRNA processing	16	0	0.02	1	1	1	1	-4.32193
112	GO:0000470	maturation of LSU-rRNA	25	0	0.03	1	1	1	1	-4.90689
113	GO:0000478	endonucleolytic cleavage involved in rRN...	8	0	0.01	1	1	1	1	-3.32193
114	GO:0000479	endonucleolytic cleavage of tricistronic...	8	0	0.01	1	1	1	1	-3.32193
115	GO:0000491	small nucleolar ribonucleoprotein comple...	8	0	0.01	1	1	1	1	-3.32193
116	GO:0000492	box C/D snoRNP assembly	6	0	0.01	1	1	1	1	-3.32193
117	GO:0000578	embryonic axis specification	99	0	0.12	1	1	1	1	-6.90689
118	GO:0000712	resolution of meiotic recombination inte...	8	0	0.01	1	1	1	1	-3.32193
119	GO:0000723	telomere maintenance	25	0	0.03	1	1	1	1	-4.90689
120	GO:0000724	double-strand break repair via homologou...	54	0	0.07	1	1	1	1	-6.12928
121	GO:0000725	recombinational repair	54	0	0.07	1	1	1	1	-6.12928
122	GO:0000726	non-recombinational repair	11	0	0.01	1	1	1	1	-3.32193
123	GO:0000727	double-strand break repair via break-ind...	12	0	0.01	1	1	1	1	-3.32193
124	GO:0000729	DNA double-strand break processing	5	0	0.01	1	1	1	1	-3.32193
125	GO:0000731	DNA synthesis involved in DNA repair	10	0	0.01	1	1	1	1	-3.32193
126	GO:0000733	DNA strand renaturation	5	0	0.01	1	1	1	1	-3.32193
127	GO:0000737	DNA catabolic process, endonucleolytic	8	0	0.01	1	1	1	1	-3.32193
128	GO:0000768	syncytium formation by plasma membrane f...	31	0	0.04	1	1	1	1	-5.32193
129	GO:0000819	sister chromatid segregation	100	0	0.12	1	1	1	1	-6.90689
130	GO:0000902	cell morphogenesis	493	0	0.61	1	1	1	1	-9.25267
131	GO:0000904	cell morphogenesis involved in different...	424	0	0.52	1	1	1	1	-9.02237
132	GO:0000910	cytokinesis	100	0	0.12	1	1	1	1	-6.90689
133	GO:0000912	assembly of actomyosin apparatus involve...	16	0	0.02	1	1	1	1	-4.32193
134	GO:0000915	actomyosin contractile ring assembly	15	0	0.02	1	1	1	1	-4.32193
135	GO:0000916	actomyosin contractile ring contraction	11	0	0.01	1	1	1	1	-3.32193
136	GO:0000956	nuclear-transcribed mRNA catabolic proce...	60	0	0.07	1	1	1	1	-6.12928
137	GO:0000959	mitochondrial RNA metabolic process	26	0	0.03	1	1	1	1	-4.90689
138	GO:0000963	mitochondrial RNA processing	12	0	0.01	1	1	1	1	-3.32193
139	GO:0000965	mitochondrial RNA 3'-end processing	5	0	0.01	1	1	1	1	-3.32193
140	GO:0000966	RNA 5'-end processing	10	0	0.01	1	1	1	1	-3.32193
141	GO:0000972	transcription-dependent tethering of RNA...	6	0	0.01	1	1	1	1	-3.32193
142	GO:0001101	response to acid chemical	25	0	0.03	1	1	1	1	-4.90689
143	GO:0001109	promoter clearance during DNA-templated ...	8	0	0.01	1	1	1	1	-3.32193
144	GO:0001111	promoter clearance from RNA polymerase I...	8	0	0.01	1	1	1	1	-3.32193
145	GO:0001112	DNA-templated transcriptional open compl...	8	0	0.01	1	1	1	1	-3.32193
146	GO:0001113	transcriptional open complex formation a...	8	0	0.01	1	1	1	1	-3.32193
147	GO:0001120	protein-DNA complex remodeling	8	0	0.01	1	1	1	1	-3.32193
148	GO:0001173	DNA-templated transcriptional start site...	8	0	0.01	1	1	1	1	-3.32193
149	GO:0001174	transcriptional start site selection at ...	8	0	0.01	1	1	1	1	-3.32193
150	GO:0001178	regulation of transcriptional start site...	7	0	0.01	1	1	1	1	-3.32193
151	GO:0001188	RNA polymerase I preinitiation complex a...	6	0	0.01	1	1	1	1	-3.32193
152	GO:0001306	age-dependent response to oxidative stre...	5	0	0.01	1	1	1	1	-3.32193
153	GO:0001504	neurotransmitter uptake	7	0	0.01	1	1	1	1	-3.32193
154	GO:0001505	regulation of neurotransmitter levels	137	0	0.17	1	1	1	1	-7.40939
155	GO:0001508	action potential	16	0	0.02	1	1	1	1	-4.32193
156	GO:0001510	RNA methylation	50	0	0.06	1	1	1	1	-5.90689
157	GO:0001522	pseudouridine synthesis	15	0	0.02	1	1	1	1	-4.32193
158	GO:0001523	retinoid metabolic process	13	0	0.02	1	1	1	1	-4.32193
159	GO:0001539	cilium or flagellum-dependent cell motil...	18	0	0.02	1	1	1	1	-4.32193
160	GO:0001558	regulation of cell growth	77	0	0.09	1	1	1	1	-6.49185
161	GO:0001578	microtubule bundle formation	53	0	0.07	1	1	1	1	-6.12928
162	GO:0001582	detection of chemical stimulus involved ...	5	0	0.01	1	1	1	1	-3.32193
163	GO:0001654	eye development	363	0	0.45	1	1	1	1	-8.81378
164	GO:0001655	urogenital system development	60	0	0.07	1	1	1	1	-6.12928
165	GO:0001666	response to hypoxia	44	0	0.05	1	1	1	1	-5.64386
166	GO:0001667	ameboidal-type cell migration	167	0	0.21	1	1	1	1	-7.71425
167	GO:0001672	regulation of chromatin assembly or disa...	13	0	0.02	1	1	1	1	-4.32193
168	GO:0001676	long-chain fatty acid metabolic process	21	0	0.03	1	1	1	1	-4.90689
169	GO:0001678	cellular glucose homeostasis	7	0	0.01	1	1	1	1	-3.32193
170	GO:0001682	tRNA 5'-leader removal	8	0	0.01	1	1	1	1	-3.32193
171	GO:0001700	embryonic development via the syncytial ...	145	0	0.18	1	1	1	1	-7.49185
172	GO:0001703	gastrulation with mouth forming first	33	0	0.04	1	1	1	1	-5.32193
173	GO:0001704	formation of primary germ layer	26	0	0.03	1	1	1	1	-4.90689
174	GO:0001706	endoderm formation	6	0	0.01	1	1	1	1	-3.32193
175	GO:0001707	mesoderm formation	20	0	0.02	1	1	1	1	-4.32193
176	GO:0001708	cell fate specification	77	0	0.09	1	1	1	1	-6.49185
177	GO:0001709	cell fate determination	121	0	0.15	1	1	1	1	-7.22882
178	GO:0001710	mesodermal cell fate commitment	12	0	0.01	1	1	1	1	-3.32193
179	GO:0001731	formation of translation preinitiation c...	6	0	0.01	1	1	1	1	-3.32193
180	GO:0001732	formation of cytoplasmic translation ini...	15	0	0.02	1	1	1	1	-4.32193
181	GO:0001736	establishment of planar polarity	94	0	0.12	1	1	1	1	-6.90689
182	GO:0001737	establishment of imaginal disc-derived w...	24	0	0.03	1	1	1	1	-4.90689
183	GO:0001738	morphogenesis of a polarized epithelium	104	0	0.13	1	1	1	1	-7.02237
184	GO:0001742	oenocyte differentiation	9	0	0.01	1	1	1	1	-3.32193
185	GO:0001745	compound eye morphogenesis	283	0	0.35	1	1	1	1	-8.45121
186	GO:0001746	Bolwig's organ morphogenesis	8	0	0.01	1	1	1	1	-3.32193
187	GO:0001748	optic lobe placode development	5	0	0.01	1	1	1	1	-3.32193
188	GO:0001751	compound eye photoreceptor cell differen...	179	0	0.22	1	1	1	1	-7.78136
189	GO:0001752	compound eye photoreceptor fate commitme...	73	0	0.09	1	1	1	1	-6.49185
190	GO:0001754	eye photoreceptor cell differentiation	186	0	0.23	1	1	1	1	-7.84549
191	GO:0001763	morphogenesis of a branching structure	53	0	0.07	1	1	1	1	-6.12928
192	GO:0001775	cell activation	5	0	0.01	1	1	1	1	-3.32193
193	GO:0001838	embryonic epithelial tube formation	6	0	0.01	1	1	1	1	-3.32193
194	GO:0001881	receptor recycling	8	0	0.01	1	1	1	1	-3.32193
195	GO:0001894	tissue homeostasis	53	0	0.07	1	1	1	1	-6.12928
196	GO:0001895	retina homeostasis	18	0	0.02	1	1	1	1	-4.32193
197	GO:0001932	regulation of protein phosphorylation	246	0	0.3	1	1	1	1	-8.22882
198	GO:0001933	negative regulation of protein phosphory...	82	0	0.1	1	1	1	1	-6.64386
199	GO:0001934	positive regulation of protein phosphory...	141	0	0.17	1	1	1	1	-7.40939
200	GO:0001941	postsynaptic membrane organization	15	0	0.02	1	1	1	1	-4.32193
201	GO:0001952	regulation of cell-matrix adhesion	5	0	0.01	1	1	1	1	-3.32193
202	GO:0001956	positive regulation of neurotransmitter ...	6	0	0.01	1	1	1	1	-3.32193
203	GO:0001963	synaptic transmission, dopaminergic	5	0	0.01	1	1	1	1	-3.32193
204	GO:0002009	morphogenesis of an epithelium	521	0	0.64	1	1	1	1	-9.32193
205	GO:0002011	morphogenesis of an epithelial sheet	7	0	0.01	1	1	1	1	-3.32193
206	GO:0002027	regulation of heart rate	12	0	0.01	1	1	1	1	-3.32193
207	GO:0002028	regulation of sodium ion transport	9	0	0.01	1	1	1	1	-3.32193
208	GO:0002052	positive regulation of neuroblast prolif...	24	0	0.03	1	1	1	1	-4.90689
209	GO:0002064	epithelial cell development	273	0	0.34	1	1	1	1	-8.40939
210	GO:0002065	columnar/cuboidal epithelial cell differ...	259	0	0.32	1	1	1	1	-8.32193
211	GO:0002066	columnar/cuboidal epithelial cell develo...	248	0	0.31	1	1	1	1	-8.27612
212	GO:0002067	glandular epithelial cell differentiatio...	6	0	0.01	1	1	1	1	-3.32193
213	GO:0002082	regulation of oxidative phosphorylation	8	0	0.01	1	1	1	1	-3.32193
214	GO:0002097	tRNA wobble base modification	18	0	0.02	1	1	1	1	-4.32193
215	GO:0002098	tRNA wobble uridine modification	17	0	0.02	1	1	1	1	-4.32193
216	GO:0002118	aggressive behavior	16	0	0.02	1	1	1	1	-4.32193
217	GO:0002121	inter-male aggressive behavior	12	0	0.01	1	1	1	1	-3.32193
218	GO:0002164	larval development	150	0	0.19	1	1	1	1	-7.56986
11	GO:0002165	instar larval or pupal development	488	1	0.6	0.464	1	1	1	0.738408
219	GO:0002168	instar larval development	64	0	0.08	1	1	1	1	-6.32193
220	GO:0002181	cytoplasmic translation	126	0	0.16	1	1	1	1	-7.32193
221	GO:0002182	cytoplasmic translational elongation	6	0	0.01	1	1	1	1	-3.32193
222	GO:0002183	cytoplasmic translational initiation	21	0	0.03	1	1	1	1	-4.90689
223	GO:0002218	activation of innate immune response	8	0	0.01	1	1	1	1	-3.32193
224	GO:0002221	pattern recognition receptor signaling p...	5	0	0.01	1	1	1	1	-3.32193
225	GO:0002225	positive regulation of antimicrobial pep...	44	0	0.05	1	1	1	1	-5.64386
226	GO:0002230	positive regulation of defense response ...	9	0	0.01	1	1	1	1	-3.32193
227	GO:0002237	response to molecule of bacterial origin	13	0	0.02	1	1	1	1	-4.32193
228	GO:0002251	organ or tissue specific immune response	12	0	0.01	1	1	1	1	-3.32193
229	GO:0002252	immune effector process	122	0	0.15	1	1	1	1	-7.22882
230	GO:0002253	activation of immune response	9	0	0.01	1	1	1	1	-3.32193
231	GO:0002347	response to tumor cell	8	0	0.01	1	1	1	1	-3.32193
232	GO:0002376	immune system process	328	0	0.4	1	1	1	1	-8.64386
233	GO:0002385	mucosal immune response	12	0	0.01	1	1	1	1	-3.32193
234	GO:0002440	production of molecular mediator of immu...	57	0	0.07	1	1	1	1	-6.12928
235	GO:0002520	immune system development	92	0	0.11	1	1	1	1	-6.78136
236	GO:0002682	regulation of immune system process	171	0	0.21	1	1	1	1	-7.71425
237	GO:0002683	negative regulation of immune system pro...	51	0	0.06	1	1	1	1	-5.90689
238	GO:0002684	positive regulation of immune system pro...	86	0	0.11	1	1	1	1	-6.78136
239	GO:0002697	regulation of immune effector process	68	0	0.08	1	1	1	1	-6.32193
240	GO:0002698	negative regulation of immune effector p...	12	0	0.01	1	1	1	1	-3.32193
241	GO:0002699	positive regulation of immune effector p...	44	0	0.05	1	1	1	1	-5.64386
242	GO:0002700	regulation of production of molecular me...	57	0	0.07	1	1	1	1	-6.12928
243	GO:0002701	negative regulation of production of mol...	12	0	0.01	1	1	1	1	-3.32193
244	GO:0002702	positive regulation of production of mol...	44	0	0.05	1	1	1	1	-5.64386
245	GO:0002757	immune response-activating signal transd...	5	0	0.01	1	1	1	1	-3.32193
246	GO:0002758	innate immune response-activating signal...	5	0	0.01	1	1	1	1	-3.32193
247	GO:0002759	regulation of antimicrobial humoral resp...	59	0	0.07	1	1	1	1	-6.12928
248	GO:0002760	positive regulation of antimicrobial hum...	44	0	0.05	1	1	1	1	-5.64386
249	GO:0002764	immune response-regulating signaling pat...	6	0	0.01	1	1	1	1	-3.32193
250	GO:0002775	antimicrobial peptide production	56	0	0.07	1	1	1	1	-6.12928
251	GO:0002777	antimicrobial peptide biosynthetic proce...	30	0	0.04	1	1	1	1	-5.32193
252	GO:0002778	antibacterial peptide production	27	0	0.03	1	1	1	1	-4.90689
253	GO:0002780	antibacterial peptide biosynthetic proce...	27	0	0.03	1	1	1	1	-4.90689
254	GO:0002781	antifungal peptide production	10	0	0.01	1	1	1	1	-3.32193
255	GO:0002783	antifungal peptide biosynthetic process	5	0	0.01	1	1	1	1	-3.32193
256	GO:0002784	regulation of antimicrobial peptide prod...	56	0	0.07	1	1	1	1	-6.12928
257	GO:0002785	negative regulation of antimicrobial pep...	11	0	0.01	1	1	1	1	-3.32193
258	GO:0002786	regulation of antibacterial peptide prod...	27	0	0.03	1	1	1	1	-4.90689
259	GO:0002788	regulation of antifungal peptide product...	10	0	0.01	1	1	1	1	-3.32193
260	GO:0002790	peptide secretion	88	0	0.11	1	1	1	1	-6.78136
261	GO:0002791	regulation of peptide secretion	39	0	0.05	1	1	1	1	-5.64386
262	GO:0002792	negative regulation of peptide secretion	12	0	0.01	1	1	1	1	-3.32193
263	GO:0002793	positive regulation of peptide secretion	21	0	0.03	1	1	1	1	-4.90689
264	GO:0002803	positive regulation of antibacterial pep...	23	0	0.03	1	1	1	1	-4.90689
265	GO:0002804	positive regulation of antifungal peptid...	9	0	0.01	1	1	1	1	-3.32193
266	GO:0002805	regulation of antimicrobial peptide bios...	30	0	0.04	1	1	1	1	-5.32193
267	GO:0002807	positive regulation of antimicrobial pep...	26	0	0.03	1	1	1	1	-4.90689
268	GO:0002808	regulation of antibacterial peptide bios...	27	0	0.03	1	1	1	1	-4.90689
269	GO:0002810	regulation of antifungal peptide biosynt...	5	0	0.01	1	1	1	1	-3.32193
270	GO:0002812	biosynthetic process of antibacterial pe...	10	0	0.01	1	1	1	1	-3.32193
271	GO:0002813	regulation of biosynthetic process of an...	10	0	0.01	1	1	1	1	-3.32193
272	GO:0002831	regulation of response to biotic stimulu...	77	0	0.09	1	1	1	1	-6.49185
273	GO:0002832	negative regulation of response to bioti...	21	0	0.03	1	1	1	1	-4.90689
274	GO:0002833	positive regulation of response to bioti...	46	0	0.06	1	1	1	1	-5.90689
275	GO:0002920	regulation of humoral immune response	60	0	0.07	1	1	1	1	-6.12928
276	GO:0002921	negative regulation of humoral immune re...	15	0	0.02	1	1	1	1	-4.32193
277	GO:0002922	positive regulation of humoral immune re...	44	0	0.05	1	1	1	1	-5.64386
278	GO:0003002	regionalization	401	0	0.49	1	1	1	1	-8.93664
279	GO:0003006	developmental process involved in reprod...	645	0	0.8	1	1	1	1	-9.64386
280	GO:0003007	heart morphogenesis	35	0	0.04	1	1	1	1	-5.32193
281	GO:0003008	system process	572	0	0.71	1	1	1	1	-9.47168
282	GO:0003009	skeletal muscle contraction	5	0	0.01	1	1	1	1	-3.32193
283	GO:0003012	muscle system process	34	0	0.04	1	1	1	1	-5.32193
284	GO:0003013	circulatory system process	38	0	0.05	1	1	1	1	-5.64386
285	GO:0003014	renal system process	18	0	0.02	1	1	1	1	-4.32193
286	GO:0003015	heart process	38	0	0.05	1	1	1	1	-5.64386
287	GO:0003156	regulation of animal organ formation	8	0	0.01	1	1	1	1	-3.32193
288	GO:0003333	amino acid transmembrane transport	43	0	0.05	1	1	1	1	-5.64386
289	GO:0003341	cilium movement	38	0	0.05	1	1	1	1	-5.64386
290	GO:0003352	regulation of cilium movement	6	0	0.01	1	1	1	1	-3.32193
291	GO:0003381	epithelial cell morphogenesis involved i...	9	0	0.01	1	1	1	1	-3.32193
292	GO:0003382	epithelial cell morphogenesis	26	0	0.03	1	1	1	1	-4.90689
293	GO:0003383	apical constriction	19	0	0.02	1	1	1	1	-4.32193
294	GO:0003384	apical constriction involved in gastrula...	9	0	0.01	1	1	1	1	-3.32193
295	GO:0003401	axis elongation	6	0	0.01	1	1	1	1	-3.32193
296	GO:0005975	carbohydrate metabolic process	222	0	0.27	1	1	1	1	-8.07682
297	GO:0005976	polysaccharide metabolic process	35	0	0.04	1	1	1	1	-5.32193
298	GO:0005977	glycogen metabolic process	27	0	0.03	1	1	1	1	-4.90689
299	GO:0005978	glycogen biosynthetic process	8	0	0.01	1	1	1	1	-3.32193
300	GO:0005980	glycogen catabolic process	13	0	0.02	1	1	1	1	-4.32193
301	GO:0005984	disaccharide metabolic process	11	0	0.01	1	1	1	1	-3.32193
302	GO:0005991	trehalose metabolic process	6	0	0.01	1	1	1	1	-3.32193
303	GO:0005996	monosaccharide metabolic process	56	0	0.07	1	1	1	1	-6.12928
304	GO:0006006	glucose metabolic process	32	0	0.04	1	1	1	1	-5.32193
305	GO:0006012	galactose metabolic process	10	0	0.01	1	1	1	1	-3.32193
306	GO:0006020	inositol metabolic process	8	0	0.01	1	1	1	1	-3.32193
307	GO:0006021	inositol biosynthetic process	5	0	0.01	1	1	1	1	-3.32193
12	GO:0006022	aminoglycan metabolic process	80	1	0.1	0.095	1	1	1	3.32337
308	GO:0006023	aminoglycan biosynthetic process	13	0	0.02	1	1	1	1	-4.32193
309	GO:0006024	glycosaminoglycan biosynthetic process	8	0	0.01	1	1	1	1	-3.32193
310	GO:0006026	aminoglycan catabolic process	14	0	0.02	1	1	1	1	-4.32193
311	GO:0006027	glycosaminoglycan catabolic process	6	0	0.01	1	1	1	1	-3.32193
312	GO:0006029	proteoglycan metabolic process	17	0	0.02	1	1	1	1	-4.32193
4	GO:0006030	chitin metabolic process	64	1	0.08	0.076	0.076	1	1	3.6453
313	GO:0006032	chitin catabolic process	8	0	0.01	1	1	1	1	-3.32193
314	GO:0006034	cuticle chitin metabolic process	6	0	0.01	1	1	1	1	-3.32193
13	GO:0006040	amino sugar metabolic process	76	1	0.09	0.09	1	1	1	3.47537
315	GO:0006044	N-acetylglucosamine metabolic process	9	0	0.01	1	1	1	1	-3.32193
316	GO:0006047	UDP-N-acetylglucosamine metabolic proces...	5	0	0.01	1	1	1	1	-3.32193
317	GO:0006048	UDP-N-acetylglucosamine biosynthetic pro...	5	0	0.01	1	1	1	1	-3.32193
318	GO:0006066	alcohol metabolic process	82	0	0.1	1	1	1	1	-6.64386
319	GO:0006071	glycerol metabolic process	11	0	0.01	1	1	1	1	-3.32193
320	GO:0006072	glycerol-3-phosphate metabolic process	8	0	0.01	1	1	1	1	-3.32193
321	GO:0006073	cellular glucan metabolic process	28	0	0.03	1	1	1	1	-4.90689
322	GO:0006081	cellular aldehyde metabolic process	28	0	0.03	1	1	1	1	-4.90689
323	GO:0006082	organic acid metabolic process	350	0	0.43	1	1	1	1	-8.74819
324	GO:0006084	acetyl-CoA metabolic process	16	0	0.02	1	1	1	1	-4.32193
325	GO:0006085	acetyl-CoA biosynthetic process	6	0	0.01	1	1	1	1	-3.32193
326	GO:0006090	pyruvate metabolic process	34	0	0.04	1	1	1	1	-5.32193
327	GO:0006091	generation of precursor metabolites and ...	185	0	0.23	1	1	1	1	-7.84549
328	GO:0006094	gluconeogenesis	8	0	0.01	1	1	1	1	-3.32193
329	GO:0006096	glycolytic process	19	0	0.02	1	1	1	1	-4.32193
330	GO:0006098	pentose-phosphate shunt	6	0	0.01	1	1	1	1	-3.32193
331	GO:0006099	tricarboxylic acid cycle	29	0	0.04	1	1	1	1	-5.32193
332	GO:0006101	citrate metabolic process	30	0	0.04	1	1	1	1	-5.32193
333	GO:0006108	malate metabolic process	5	0	0.01	1	1	1	1	-3.32193
334	GO:0006109	regulation of carbohydrate metabolic pro...	20	0	0.02	1	1	1	1	-4.32193
335	GO:0006112	energy reserve metabolic process	27	0	0.03	1	1	1	1	-4.90689
336	GO:0006119	oxidative phosphorylation	70	0	0.09	1	1	1	1	-6.49185
337	GO:0006120	mitochondrial electron transport, NADH t...	29	0	0.04	1	1	1	1	-5.32193
338	GO:0006121	mitochondrial electron transport, succin...	6	0	0.01	1	1	1	1	-3.32193
339	GO:0006122	mitochondrial electron transport, ubiqui...	14	0	0.02	1	1	1	1	-4.32193
340	GO:0006123	mitochondrial electron transport, cytoch...	7	0	0.01	1	1	1	1	-3.32193
341	GO:0006139	nucleobase-containing compound metabolic...	2192	0	2.7	1	1	1	1	-11.3987
342	GO:0006140	regulation of nucleotide metabolic proce...	15	0	0.02	1	1	1	1	-4.32193
343	GO:0006144	purine nucleobase metabolic process	10	0	0.01	1	1	1	1	-3.32193
344	GO:0006152	purine nucleoside catabolic process	6	0	0.01	1	1	1	1	-3.32193
345	GO:0006163	purine nucleotide metabolic process	213	0	0.26	1	1	1	1	-8.02237
346	GO:0006164	purine nucleotide biosynthetic process	100	0	0.12	1	1	1	1	-6.90689
347	GO:0006165	nucleoside diphosphate phosphorylation	31	0	0.04	1	1	1	1	-5.32193
348	GO:0006171	cAMP biosynthetic process	5	0	0.01	1	1	1	1	-3.32193
349	GO:0006182	cGMP biosynthetic process	11	0	0.01	1	1	1	1	-3.32193
350	GO:0006188	IMP biosynthetic process	7	0	0.01	1	1	1	1	-3.32193
351	GO:0006189	'de novo' IMP biosynthetic process	6	0	0.01	1	1	1	1	-3.32193
352	GO:0006195	purine nucleotide catabolic process	5	0	0.01	1	1	1	1	-3.32193
353	GO:0006206	pyrimidine nucleobase metabolic process	14	0	0.02	1	1	1	1	-4.32193
354	GO:0006207	'de novo' pyrimidine nucleobase biosynth...	9	0	0.01	1	1	1	1	-3.32193
355	GO:0006208	pyrimidine nucleobase catabolic process	6	0	0.01	1	1	1	1	-3.32193
356	GO:0006213	pyrimidine nucleoside metabolic process	14	0	0.02	1	1	1	1	-4.32193
357	GO:0006220	pyrimidine nucleotide metabolic process	19	0	0.02	1	1	1	1	-4.32193
358	GO:0006221	pyrimidine nucleotide biosynthetic proce...	19	0	0.02	1	1	1	1	-4.32193
359	GO:0006222	UMP biosynthetic process	7	0	0.01	1	1	1	1	-3.32193
360	GO:0006241	CTP biosynthetic process	7	0	0.01	1	1	1	1	-3.32193
361	GO:0006259	DNA metabolic process	334	0	0.41	1	1	1	1	-8.67948
362	GO:0006260	DNA replication	119	0	0.15	1	1	1	1	-7.22882
363	GO:0006261	DNA-dependent DNA replication	95	0	0.12	1	1	1	1	-6.90689
364	GO:0006264	mitochondrial DNA replication	5	0	0.01	1	1	1	1	-3.32193
365	GO:0006265	DNA topological change	7	0	0.01	1	1	1	1	-3.32193
366	GO:0006267	pre-replicative complex assembly involve...	7	0	0.01	1	1	1	1	-3.32193
367	GO:0006268	DNA unwinding involved in DNA replicatio...	10	0	0.01	1	1	1	1	-3.32193
368	GO:0006270	DNA replication initiation	25	0	0.03	1	1	1	1	-4.90689
369	GO:0006271	DNA strand elongation involved in DNA re...	20	0	0.02	1	1	1	1	-4.32193
370	GO:0006272	leading strand elongation	7	0	0.01	1	1	1	1	-3.32193
371	GO:0006273	lagging strand elongation	7	0	0.01	1	1	1	1	-3.32193
372	GO:0006275	regulation of DNA replication	33	0	0.04	1	1	1	1	-5.32193
373	GO:0006277	DNA amplification	21	0	0.03	1	1	1	1	-4.90689
374	GO:0006278	RNA-dependent DNA biosynthetic process	7	0	0.01	1	1	1	1	-3.32193
375	GO:0006281	DNA repair	193	0	0.24	1	1	1	1	-7.90689
376	GO:0006282	regulation of DNA repair	14	0	0.02	1	1	1	1	-4.32193
377	GO:0006284	base-excision repair	14	0	0.02	1	1	1	1	-4.32193
378	GO:0006289	nucleotide-excision repair	27	0	0.03	1	1	1	1	-4.90689
379	GO:0006298	mismatch repair	14	0	0.02	1	1	1	1	-4.32193
380	GO:0006301	postreplication repair	11	0	0.01	1	1	1	1	-3.32193
381	GO:0006302	double-strand break repair	85	0	0.1	1	1	1	1	-6.64386
382	GO:0006303	double-strand break repair via nonhomolo...	8	0	0.01	1	1	1	1	-3.32193
383	GO:0006304	DNA modification	11	0	0.01	1	1	1	1	-3.32193
384	GO:0006305	DNA alkylation	8	0	0.01	1	1	1	1	-3.32193
385	GO:0006306	DNA methylation	8	0	0.01	1	1	1	1	-3.32193
386	GO:0006308	DNA catabolic process	12	0	0.01	1	1	1	1	-3.32193
387	GO:0006309	apoptotic DNA fragmentation	5	0	0.01	1	1	1	1	-3.32193
388	GO:0006310	DNA recombination	93	0	0.11	1	1	1	1	-6.78136
389	GO:0006312	mitotic recombination	7	0	0.01	1	1	1	1	-3.32193
390	GO:0006313	transposition, DNA-mediated	8	0	0.01	1	1	1	1	-3.32193
391	GO:0006323	DNA packaging	93	0	0.11	1	1	1	1	-6.78136
392	GO:0006325	chromatin organization	357	0	0.44	1	1	1	1	-8.78136
393	GO:0006333	chromatin assembly or disassembly	58	0	0.07	1	1	1	1	-6.12928
394	GO:0006334	nucleosome assembly	36	0	0.04	1	1	1	1	-5.32193
395	GO:0006336	DNA replication-independent nucleosome a...	9	0	0.01	1	1	1	1	-3.32193
396	GO:0006338	chromatin remodeling	100	0	0.12	1	1	1	1	-6.90689
397	GO:0006342	chromatin silencing	84	0	0.1	1	1	1	1	-6.64386
398	GO:0006346	methylation-dependent chromatin silencin...	5	0	0.01	1	1	1	1	-3.32193
399	GO:0006348	chromatin silencing at telomere	5	0	0.01	1	1	1	1	-3.32193
400	GO:0006351	transcription, DNA-templated	1009	0	1.24	1	1	1	1	-10.2761
401	GO:0006352	DNA-templated transcription, initiation	84	0	0.1	1	1	1	1	-6.64386
402	GO:0006353	DNA-templated transcription, termination	7	0	0.01	1	1	1	1	-3.32193
403	GO:0006354	DNA-templated transcription, elongation	40	0	0.05	1	1	1	1	-5.64386
404	GO:0006355	regulation of transcription, DNA-templat...	948	0	1.17	1	1	1	1	-10.1923
405	GO:0006356	regulation of transcription by RNA polym...	9	0	0.01	1	1	1	1	-3.32193
406	GO:0006357	regulation of transcription by RNA polym...	702	0	0.87	1	1	1	1	-9.76487
407	GO:0006359	regulation of transcription by RNA polym...	8	0	0.01	1	1	1	1	-3.32193
408	GO:0006360	transcription by RNA polymerase I	22	0	0.03	1	1	1	1	-4.90689
409	GO:0006361	transcription initiation from RNA polyme...	6	0	0.01	1	1	1	1	-3.32193
410	GO:0006364	rRNA processing	131	0	0.16	1	1	1	1	-7.32193
411	GO:0006366	transcription by RNA polymerase II	732	0	0.9	1	1	1	1	-9.81378
412	GO:0006367	transcription initiation from RNA polyme...	64	0	0.08	1	1	1	1	-6.32193
413	GO:0006368	transcription elongation from RNA polyme...	33	0	0.04	1	1	1	1	-5.32193
414	GO:0006370	7-methylguanosine mRNA capping	5	0	0.01	1	1	1	1	-3.32193
415	GO:0006376	mRNA splice site selection	11	0	0.01	1	1	1	1	-3.32193
416	GO:0006378	mRNA polyadenylation	21	0	0.03	1	1	1	1	-4.90689
417	GO:0006379	mRNA cleavage	9	0	0.01	1	1	1	1	-3.32193
418	GO:0006383	transcription by RNA polymerase III	26	0	0.03	1	1	1	1	-4.90689
419	GO:0006384	transcription initiation from RNA polyme...	9	0	0.01	1	1	1	1	-3.32193
420	GO:0006388	tRNA splicing, via endonucleolytic cleav...	8	0	0.01	1	1	1	1	-3.32193
421	GO:0006390	mitochondrial transcription	10	0	0.01	1	1	1	1	-3.32193
422	GO:0006396	RNA processing	549	0	0.68	1	1	1	1	-9.40939
423	GO:0006397	mRNA processing	299	0	0.37	1	1	1	1	-8.53138
424	GO:0006398	mRNA 3'-end processing by stem-loop bind...	8	0	0.01	1	1	1	1	-3.32193
425	GO:0006399	tRNA metabolic process	135	0	0.17	1	1	1	1	-7.40939
426	GO:0006400	tRNA modification	57	0	0.07	1	1	1	1	-6.12928
427	GO:0006401	RNA catabolic process	95	0	0.12	1	1	1	1	-6.90689
428	GO:0006402	mRNA catabolic process	77	0	0.09	1	1	1	1	-6.49185
429	GO:0006403	RNA localization	169	0	0.21	1	1	1	1	-7.71425
430	GO:0006405	RNA export from nucleus	54	0	0.07	1	1	1	1	-6.12928
431	GO:0006406	mRNA export from nucleus	29	0	0.04	1	1	1	1	-5.32193
432	GO:0006412	translation	396	0	0.49	1	1	1	1	-8.93664
433	GO:0006413	translational initiation	65	0	0.08	1	1	1	1	-6.32193
434	GO:0006414	translational elongation	29	0	0.04	1	1	1	1	-5.32193
435	GO:0006415	translational termination	10	0	0.01	1	1	1	1	-3.32193
436	GO:0006417	regulation of translation	129	0	0.16	1	1	1	1	-7.32193
437	GO:0006418	tRNA aminoacylation for protein translat...	40	0	0.05	1	1	1	1	-5.64386
438	GO:0006446	regulation of translational initiation	25	0	0.03	1	1	1	1	-4.90689
439	GO:0006448	regulation of translational elongation	8	0	0.01	1	1	1	1	-3.32193
440	GO:0006450	regulation of translational fidelity	14	0	0.02	1	1	1	1	-4.32193
441	GO:0006457	protein folding	92	0	0.11	1	1	1	1	-6.78136
442	GO:0006458	'de novo' protein folding	15	0	0.02	1	1	1	1	-4.32193
443	GO:0006464	cellular protein modification process	1264	0	1.56	1	1	1	1	-10.6073
444	GO:0006465	signal peptide processing	8	0	0.01	1	1	1	1	-3.32193
445	GO:0006468	protein phosphorylation	460	0	0.57	1	1	1	1	-9.15482
446	GO:0006469	negative regulation of protein kinase ac...	43	0	0.05	1	1	1	1	-5.64386
447	GO:0006470	protein dephosphorylation	114	0	0.14	1	1	1	1	-7.12928
448	GO:0006471	protein ADP-ribosylation	6	0	0.01	1	1	1	1	-3.32193
449	GO:0006473	protein acetylation	89	0	0.11	1	1	1	1	-6.78136
450	GO:0006474	N-terminal protein amino acid acetylatio...	10	0	0.01	1	1	1	1	-3.32193
451	GO:0006475	internal protein amino acid acetylation	85	0	0.1	1	1	1	1	-6.64386
452	GO:0006476	protein deacetylation	22	0	0.03	1	1	1	1	-4.90689
453	GO:0006479	protein methylation	75	0	0.09	1	1	1	1	-6.49185
454	GO:0006482	protein demethylation	12	0	0.01	1	1	1	1	-3.32193
455	GO:0006486	protein glycosylation	95	0	0.12	1	1	1	1	-6.90689
456	GO:0006487	protein N-linked glycosylation	34	0	0.04	1	1	1	1	-5.32193
457	GO:0006488	dolichol-linked oligosaccharide biosynth...	7	0	0.01	1	1	1	1	-3.32193
458	GO:0006490	oligosaccharide-lipid intermediate biosy...	10	0	0.01	1	1	1	1	-3.32193
459	GO:0006491	N-glycan processing	13	0	0.02	1	1	1	1	-4.32193
460	GO:0006493	protein O-linked glycosylation	31	0	0.04	1	1	1	1	-5.32193
461	GO:0006497	protein lipidation	49	0	0.06	1	1	1	1	-5.90689
462	GO:0006505	GPI anchor metabolic process	29	0	0.04	1	1	1	1	-5.32193
463	GO:0006506	GPI anchor biosynthetic process	27	0	0.03	1	1	1	1	-4.90689
8	GO:0006508	proteolysis	573	1	0.71	0.521	0.521	1	1	0.495551
464	GO:0006509	membrane protein ectodomain proteolysis	11	0	0.01	1	1	1	1	-3.32193
465	GO:0006511	ubiquitin-dependent protein catabolic pr...	235	0	0.29	1	1	1	1	-8.17991
466	GO:0006513	protein monoubiquitination	14	0	0.02	1	1	1	1	-4.32193
467	GO:0006515	protein quality control for misfolded or...	12	0	0.01	1	1	1	1	-3.32193
468	GO:0006516	glycoprotein catabolic process	5	0	0.01	1	1	1	1	-3.32193
469	GO:0006517	protein deglycosylation	9	0	0.01	1	1	1	1	-3.32193
470	GO:0006518	peptide metabolic process	484	0	0.6	1	1	1	1	-9.22882
471	GO:0006520	cellular amino acid metabolic process	156	0	0.19	1	1	1	1	-7.56986
472	GO:0006525	arginine metabolic process	6	0	0.01	1	1	1	1	-3.32193
473	GO:0006534	cysteine metabolic process	10	0	0.01	1	1	1	1	-3.32193
474	GO:0006536	glutamate metabolic process	13	0	0.02	1	1	1	1	-4.32193
475	GO:0006537	glutamate biosynthetic process	5	0	0.01	1	1	1	1	-3.32193
476	GO:0006541	glutamine metabolic process	10	0	0.01	1	1	1	1	-3.32193
477	GO:0006544	glycine metabolic process	8	0	0.01	1	1	1	1	-3.32193
478	GO:0006551	leucine metabolic process	5	0	0.01	1	1	1	1	-3.32193
479	GO:0006555	methionine metabolic process	12	0	0.01	1	1	1	1	-3.32193
480	GO:0006558	L-phenylalanine metabolic process	6	0	0.01	1	1	1	1	-3.32193
481	GO:0006559	L-phenylalanine catabolic process	6	0	0.01	1	1	1	1	-3.32193
482	GO:0006560	proline metabolic process	6	0	0.01	1	1	1	1	-3.32193
483	GO:0006563	L-serine metabolic process	6	0	0.01	1	1	1	1	-3.32193
484	GO:0006568	tryptophan metabolic process	6	0	0.01	1	1	1	1	-3.32193
485	GO:0006570	tyrosine metabolic process	11	0	0.01	1	1	1	1	-3.32193
486	GO:0006575	cellular modified amino acid metabolic p...	54	0	0.07	1	1	1	1	-6.12928
487	GO:0006576	cellular biogenic amine metabolic proces...	23	0	0.03	1	1	1	1	-4.90689
488	GO:0006582	melanin metabolic process	40	0	0.05	1	1	1	1	-5.64386
489	GO:0006584	catecholamine metabolic process	15	0	0.02	1	1	1	1	-4.32193
490	GO:0006586	indolalkylamine metabolic process	6	0	0.01	1	1	1	1	-3.32193
491	GO:0006591	ornithine metabolic process	5	0	0.01	1	1	1	1	-3.32193
492	GO:0006595	polyamine metabolic process	7	0	0.01	1	1	1	1	-3.32193
493	GO:0006596	polyamine biosynthetic process	7	0	0.01	1	1	1	1	-3.32193
494	GO:0006605	protein targeting	103	0	0.13	1	1	1	1	-7.02237
495	GO:0006606	protein import into nucleus	48	0	0.06	1	1	1	1	-5.90689
496	GO:0006607	NLS-bearing protein import into nucleus	10	0	0.01	1	1	1	1	-3.32193
497	GO:0006611	protein export from nucleus	52	0	0.06	1	1	1	1	-5.90689
498	GO:0006612	protein targeting to membrane	34	0	0.04	1	1	1	1	-5.32193
499	GO:0006613	cotranslational protein targeting to mem...	14	0	0.02	1	1	1	1	-4.32193
500	GO:0006614	SRP-dependent cotranslational protein ta...	14	0	0.02	1	1	1	1	-4.32193
501	GO:0006616	SRP-dependent cotranslational protein ta...	6	0	0.01	1	1	1	1	-3.32193
502	GO:0006620	posttranslational protein targeting to e...	6	0	0.01	1	1	1	1	-3.32193
503	GO:0006622	protein targeting to lysosome	5	0	0.01	1	1	1	1	-3.32193
504	GO:0006623	protein targeting to vacuole	17	0	0.02	1	1	1	1	-4.32193
505	GO:0006625	protein targeting to peroxisome	10	0	0.01	1	1	1	1	-3.32193
506	GO:0006626	protein targeting to mitochondrion	37	0	0.05	1	1	1	1	-5.64386
507	GO:0006627	protein processing involved in protein t...	6	0	0.01	1	1	1	1	-3.32193
14	GO:0006629	lipid metabolic process	419	2	0.52	0.091	1	1	1	1.94414
508	GO:0006631	fatty acid metabolic process	101	0	0.12	1	1	1	1	-6.90689
509	GO:0006633	fatty acid biosynthetic process	58	0	0.07	1	1	1	1	-6.12928
510	GO:0006635	fatty acid beta-oxidation	23	0	0.03	1	1	1	1	-4.90689
511	GO:0006636	unsaturated fatty acid biosynthetic proc...	5	0	0.01	1	1	1	1	-3.32193
512	GO:0006637	acyl-CoA metabolic process	38	0	0.05	1	1	1	1	-5.64386
513	GO:0006638	neutral lipid metabolic process	43	0	0.05	1	1	1	1	-5.64386
514	GO:0006639	acylglycerol metabolic process	43	0	0.05	1	1	1	1	-5.64386
515	GO:0006641	triglyceride metabolic process	34	0	0.04	1	1	1	1	-5.32193
516	GO:0006643	membrane lipid metabolic process	84	0	0.1	1	1	1	1	-6.64386
517	GO:0006644	phospholipid metabolic process	140	0	0.17	1	1	1	1	-7.40939
518	GO:0006646	phosphatidylethanolamine biosynthetic pr...	5	0	0.01	1	1	1	1	-3.32193
519	GO:0006650	glycerophospholipid metabolic process	99	0	0.12	1	1	1	1	-6.90689
520	GO:0006655	phosphatidylglycerol biosynthetic proces...	5	0	0.01	1	1	1	1	-3.32193
521	GO:0006661	phosphatidylinositol biosynthetic proces...	41	0	0.05	1	1	1	1	-5.64386
522	GO:0006662	glycerol ether metabolic process	6	0	0.01	1	1	1	1	-3.32193
523	GO:0006664	glycolipid metabolic process	39	0	0.05	1	1	1	1	-5.64386
524	GO:0006665	sphingolipid metabolic process	51	0	0.06	1	1	1	1	-5.90689
525	GO:0006672	ceramide metabolic process	14	0	0.02	1	1	1	1	-4.32193
526	GO:0006684	sphingomyelin metabolic process	5	0	0.01	1	1	1	1	-3.32193
527	GO:0006687	glycosphingolipid metabolic process	8	0	0.01	1	1	1	1	-3.32193
528	GO:0006688	glycosphingolipid biosynthetic process	7	0	0.01	1	1	1	1	-3.32193
529	GO:0006690	icosanoid metabolic process	5	0	0.01	1	1	1	1	-3.32193
530	GO:0006694	steroid biosynthetic process	29	0	0.04	1	1	1	1	-5.32193
531	GO:0006697	ecdysone biosynthetic process	8	0	0.01	1	1	1	1	-3.32193
532	GO:0006720	isoprenoid metabolic process	32	0	0.04	1	1	1	1	-5.32193
533	GO:0006721	terpenoid metabolic process	18	0	0.02	1	1	1	1	-4.32193
534	GO:0006725	cellular aromatic compound metabolic pro...	2298	0	2.83	1	1	1	1	-11.4666
535	GO:0006726	eye pigment biosynthetic process	34	0	0.04	1	1	1	1	-5.32193
536	GO:0006727	ommochrome biosynthetic process	18	0	0.02	1	1	1	1	-4.32193
537	GO:0006729	tetrahydrobiopterin biosynthetic process	5	0	0.01	1	1	1	1	-3.32193
538	GO:0006730	one-carbon metabolic process	16	0	0.02	1	1	1	1	-4.32193
539	GO:0006732	coenzyme metabolic process	136	0	0.17	1	1	1	1	-7.40939
540	GO:0006733	oxidoreduction coenzyme metabolic proces...	55	0	0.07	1	1	1	1	-6.12928
541	GO:0006734	NADH metabolic process	6	0	0.01	1	1	1	1	-3.32193
542	GO:0006739	NADP metabolic process	10	0	0.01	1	1	1	1	-3.32193
543	GO:0006743	ubiquinone metabolic process	13	0	0.02	1	1	1	1	-4.32193
544	GO:0006744	ubiquinone biosynthetic process	13	0	0.02	1	1	1	1	-4.32193
545	GO:0006749	glutathione metabolic process	22	0	0.03	1	1	1	1	-4.90689
546	GO:0006750	glutathione biosynthetic process	5	0	0.01	1	1	1	1	-3.32193
547	GO:0006751	glutathione catabolic process	5	0	0.01	1	1	1	1	-3.32193
548	GO:0006753	nucleoside phosphate metabolic process	270	0	0.33	1	1	1	1	-8.36632
549	GO:0006754	ATP biosynthetic process	41	0	0.05	1	1	1	1	-5.64386
550	GO:0006757	ATP generation from ADP	19	0	0.02	1	1	1	1	-4.32193
551	GO:0006760	folic acid-containing compound metabolic...	10	0	0.01	1	1	1	1	-3.32193
552	GO:0006766	vitamin metabolic process	15	0	0.02	1	1	1	1	-4.32193
553	GO:0006767	water-soluble vitamin metabolic process	11	0	0.01	1	1	1	1	-3.32193
554	GO:0006777	Mo-molybdopterin cofactor biosynthetic p...	5	0	0.01	1	1	1	1	-3.32193
555	GO:0006778	porphyrin-containing compound metabolic ...	13	0	0.02	1	1	1	1	-4.32193
556	GO:0006779	porphyrin-containing compound biosynthet...	12	0	0.01	1	1	1	1	-3.32193
557	GO:0006782	protoporphyrinogen IX biosynthetic proce...	8	0	0.01	1	1	1	1	-3.32193
558	GO:0006783	heme biosynthetic process	12	0	0.01	1	1	1	1	-3.32193
559	GO:0006790	sulfur compound metabolic process	117	0	0.14	1	1	1	1	-7.12928
560	GO:0006793	phosphorus metabolic process	1017	0	1.25	1	1	1	1	-10.2877
561	GO:0006796	phosphate-containing compound metabolic ...	1005	0	1.24	1	1	1	1	-10.2761
562	GO:0006801	superoxide metabolic process	9	0	0.01	1	1	1	1	-3.32193
563	GO:0006805	xenobiotic metabolic process	10	0	0.01	1	1	1	1	-3.32193
15	GO:0006807	nitrogen compound metabolic process	4044	2	4.99	0.992	1	1	1	-1.31832
564	GO:0006810	transport	1562	0	1.93	1	1	1	1	-10.9144
565	GO:0006811	ion transport	471	0	0.58	1	1	1	1	-9.17991
566	GO:0006812	cation transport	275	0	0.34	1	1	1	1	-8.40939
567	GO:0006813	potassium ion transport	49	0	0.06	1	1	1	1	-5.90689
568	GO:0006814	sodium ion transport	42	0	0.05	1	1	1	1	-5.64386
569	GO:0006816	calcium ion transport	63	0	0.08	1	1	1	1	-6.32193
570	GO:0006817	phosphate ion transport	7	0	0.01	1	1	1	1	-3.32193
571	GO:0006820	anion transport	193	0	0.24	1	1	1	1	-7.90689
572	GO:0006821	chloride transport	27	0	0.03	1	1	1	1	-4.90689
573	GO:0006825	copper ion transport	10	0	0.01	1	1	1	1	-3.32193
574	GO:0006826	iron ion transport	12	0	0.01	1	1	1	1	-3.32193
575	GO:0006828	manganese ion transport	5	0	0.01	1	1	1	1	-3.32193
576	GO:0006829	zinc ion transport	12	0	0.01	1	1	1	1	-3.32193
577	GO:0006835	dicarboxylic acid transport	21	0	0.03	1	1	1	1	-4.90689
578	GO:0006836	neurotransmitter transport	128	0	0.16	1	1	1	1	-7.32193
579	GO:0006839	mitochondrial transport	77	0	0.09	1	1	1	1	-6.49185
580	GO:0006848	pyruvate transport	8	0	0.01	1	1	1	1	-3.32193
581	GO:0006851	mitochondrial calcium ion transmembrane ...	6	0	0.01	1	1	1	1	-3.32193
582	GO:0006855	drug transmembrane transport	22	0	0.03	1	1	1	1	-4.90689
583	GO:0006862	nucleotide transport	16	0	0.02	1	1	1	1	-4.32193
584	GO:0006865	amino acid transport	53	0	0.07	1	1	1	1	-6.12928
585	GO:0006869	lipid transport	74	0	0.09	1	1	1	1	-6.49185
586	GO:0006873	cellular ion homeostasis	101	0	0.12	1	1	1	1	-6.90689
587	GO:0006874	cellular calcium ion homeostasis	51	0	0.06	1	1	1	1	-5.90689
588	GO:0006875	cellular metal ion homeostasis	79	0	0.1	1	1	1	1	-6.64386
589	GO:0006878	cellular copper ion homeostasis	7	0	0.01	1	1	1	1	-3.32193
590	GO:0006879	cellular iron ion homeostasis	10	0	0.01	1	1	1	1	-3.32193
591	GO:0006882	cellular zinc ion homeostasis	5	0	0.01	1	1	1	1	-3.32193
592	GO:0006884	cell volume homeostasis	6	0	0.01	1	1	1	1	-3.32193
593	GO:0006885	regulation of pH	21	0	0.03	1	1	1	1	-4.90689
594	GO:0006886	intracellular protein transport	341	0	0.42	1	1	1	1	-8.71425
595	GO:0006887	exocytosis	102	0	0.13	1	1	1	1	-7.02237
596	GO:0006888	ER to Golgi vesicle-mediated transport	64	0	0.08	1	1	1	1	-6.32193
597	GO:0006890	retrograde vesicle-mediated transport, G...	23	0	0.03	1	1	1	1	-4.90689
598	GO:0006891	intra-Golgi vesicle-mediated transport	27	0	0.03	1	1	1	1	-4.90689
599	GO:0006892	post-Golgi vesicle-mediated transport	37	0	0.05	1	1	1	1	-5.64386
600	GO:0006893	Golgi to plasma membrane transport	25	0	0.03	1	1	1	1	-4.90689
601	GO:0006896	Golgi to vacuole transport	8	0	0.01	1	1	1	1	-3.32193
602	GO:0006897	endocytosis	187	0	0.23	1	1	1	1	-7.84549
603	GO:0006898	receptor-mediated endocytosis	52	0	0.06	1	1	1	1	-5.90689
604	GO:0006900	vesicle budding from membrane	17	0	0.02	1	1	1	1	-4.32193
605	GO:0006901	vesicle coating	5	0	0.01	1	1	1	1	-3.32193
606	GO:0006903	vesicle targeting	16	0	0.02	1	1	1	1	-4.32193
607	GO:0006904	vesicle docking involved in exocytosis	33	0	0.04	1	1	1	1	-5.32193
608	GO:0006906	vesicle fusion	51	0	0.06	1	1	1	1	-5.90689
609	GO:0006909	phagocytosis	39	0	0.05	1	1	1	1	-5.64386
610	GO:0006911	phagocytosis, engulfment	13	0	0.02	1	1	1	1	-4.32193
611	GO:0006913	nucleocytoplasmic transport	108	0	0.13	1	1	1	1	-7.02237
612	GO:0006914	autophagy	179	0	0.22	1	1	1	1	-7.78136
613	GO:0006915	apoptotic process	228	0	0.28	1	1	1	1	-8.12928
614	GO:0006919	activation of cysteine-type endopeptidas...	18	0	0.02	1	1	1	1	-4.32193
615	GO:0006921	cellular component disassembly involved ...	5	0	0.01	1	1	1	1	-3.32193
616	GO:0006928	movement of cell or subcellular componen...	630	0	0.78	1	1	1	1	-9.60733
617	GO:0006935	chemotaxis	268	0	0.33	1	1	1	1	-8.36632
618	GO:0006936	muscle contraction	27	0	0.03	1	1	1	1	-4.90689
619	GO:0006937	regulation of muscle contraction	9	0	0.01	1	1	1	1	-3.32193
620	GO:0006941	striated muscle contraction	9	0	0.01	1	1	1	1	-3.32193
621	GO:0006949	syncytium formation	31	0	0.04	1	1	1	1	-5.32193
622	GO:0006950	response to stress	945	0	1.17	1	1	1	1	-10.1923
623	GO:0006952	defense response	250	0	0.31	1	1	1	1	-8.27612
624	GO:0006955	immune response	201	0	0.25	1	1	1	1	-7.96578
625	GO:0006959	humoral immune response	70	0	0.09	1	1	1	1	-6.49185
626	GO:0006963	positive regulation of antibacterial pep...	23	0	0.03	1	1	1	1	-4.90689
627	GO:0006964	positive regulation of biosynthetic proc...	7	0	0.01	1	1	1	1	-3.32193
628	GO:0006967	positive regulation of antifungal peptid...	5	0	0.01	1	1	1	1	-3.32193
629	GO:0006970	response to osmotic stress	10	0	0.01	1	1	1	1	-3.32193
630	GO:0006974	cellular response to DNA damage stimulus	232	0	0.29	1	1	1	1	-8.17991
631	GO:0006979	response to oxidative stress	113	0	0.14	1	1	1	1	-7.12928
632	GO:0006984	ER-nucleus signaling pathway	9	0	0.01	1	1	1	1	-3.32193
633	GO:0006986	response to unfolded protein	26	0	0.03	1	1	1	1	-4.90689
634	GO:0006991	response to sterol depletion	7	0	0.01	1	1	1	1	-3.32193
635	GO:0006995	cellular response to nitrogen starvation	5	0	0.01	1	1	1	1	-3.32193
636	GO:0006996	organelle organization	1578	0	1.95	1	1	1	1	-10.9293
637	GO:0006997	nucleus organization	57	0	0.07	1	1	1	1	-6.12928
638	GO:0006998	nuclear envelope organization	9	0	0.01	1	1	1	1	-3.32193
639	GO:0006999	nuclear pore organization	11	0	0.01	1	1	1	1	-3.32193
640	GO:0007004	telomere maintenance via telomerase	5	0	0.01	1	1	1	1	-3.32193
641	GO:0007005	mitochondrion organization	165	0	0.2	1	1	1	1	-7.64386
642	GO:0007006	mitochondrial membrane organization	26	0	0.03	1	1	1	1	-4.90689
643	GO:0007007	inner mitochondrial membrane organizatio...	17	0	0.02	1	1	1	1	-4.32193
644	GO:0007009	plasma membrane organization	30	0	0.04	1	1	1	1	-5.32193
645	GO:0007010	cytoskeleton organization	560	0	0.69	1	1	1	1	-9.43045
646	GO:0007015	actin filament organization	143	0	0.18	1	1	1	1	-7.49185
647	GO:0007016	cytoskeletal anchoring at plasma membran...	11	0	0.01	1	1	1	1	-3.32193
648	GO:0007017	microtubule-based process	399	0	0.49	1	1	1	1	-8.93664
649	GO:0007018	microtubule-based movement	153	0	0.19	1	1	1	1	-7.56986
650	GO:0007019	microtubule depolymerization	19	0	0.02	1	1	1	1	-4.32193
651	GO:0007020	microtubule nucleation	12	0	0.01	1	1	1	1	-3.32193
652	GO:0007021	tubulin complex assembly	6	0	0.01	1	1	1	1	-3.32193
653	GO:0007023	post-chaperonin tubulin folding pathway	5	0	0.01	1	1	1	1	-3.32193
654	GO:0007026	negative regulation of microtubule depol...	9	0	0.01	1	1	1	1	-3.32193
655	GO:0007028	cytoplasm organization	66	0	0.08	1	1	1	1	-6.32193
656	GO:0007029	endoplasmic reticulum organization	31	0	0.04	1	1	1	1	-5.32193
657	GO:0007030	Golgi organization	67	0	0.08	1	1	1	1	-6.32193
658	GO:0007031	peroxisome organization	18	0	0.02	1	1	1	1	-4.32193
659	GO:0007032	endosome organization	17	0	0.02	1	1	1	1	-4.32193
660	GO:0007033	vacuole organization	54	0	0.07	1	1	1	1	-6.12928
661	GO:0007034	vacuolar transport	54	0	0.07	1	1	1	1	-6.12928
662	GO:0007035	vacuolar acidification	8	0	0.01	1	1	1	1	-3.32193
663	GO:0007040	lysosome organization	18	0	0.02	1	1	1	1	-4.32193
664	GO:0007041	lysosomal transport	26	0	0.03	1	1	1	1	-4.90689
665	GO:0007043	cell-cell junction assembly	55	0	0.07	1	1	1	1	-6.12928
666	GO:0007049	cell cycle	639	0	0.79	1	1	1	1	-9.62571
667	GO:0007050	cell cycle arrest	7	0	0.01	1	1	1	1	-3.32193
668	GO:0007051	spindle organization	95	0	0.12	1	1	1	1	-6.90689
669	GO:0007052	mitotic spindle organization	55	0	0.07	1	1	1	1	-6.12928
670	GO:0007053	spindle assembly involved in male meiosi...	7	0	0.01	1	1	1	1	-3.32193
671	GO:0007056	spindle assembly involved in female meio...	7	0	0.01	1	1	1	1	-3.32193
672	GO:0007059	chromosome segregation	141	0	0.17	1	1	1	1	-7.40939
673	GO:0007060	male meiosis chromosome segregation	6	0	0.01	1	1	1	1	-3.32193
674	GO:0007062	sister chromatid cohesion	22	0	0.03	1	1	1	1	-4.90689
675	GO:0007063	regulation of sister chromatid cohesion	5	0	0.01	1	1	1	1	-3.32193
676	GO:0007064	mitotic sister chromatid cohesion	11	0	0.01	1	1	1	1	-3.32193
677	GO:0007076	mitotic chromosome condensation	18	0	0.02	1	1	1	1	-4.32193
678	GO:0007080	mitotic metaphase plate congression	7	0	0.01	1	1	1	1	-3.32193
679	GO:0007088	regulation of mitotic nuclear division	62	0	0.08	1	1	1	1	-6.32193
680	GO:0007091	metaphase/anaphase transition of mitotic...	31	0	0.04	1	1	1	1	-5.32193
681	GO:0007093	mitotic cell cycle checkpoint	49	0	0.06	1	1	1	1	-5.90689
682	GO:0007094	mitotic spindle assembly checkpoint	14	0	0.02	1	1	1	1	-4.32193
683	GO:0007095	mitotic G2 DNA damage checkpoint	10	0	0.01	1	1	1	1	-3.32193
684	GO:0007096	regulation of exit from mitosis	8	0	0.01	1	1	1	1	-3.32193
685	GO:0007097	nuclear migration	26	0	0.03	1	1	1	1	-4.90689
686	GO:0007098	centrosome cycle	67	0	0.08	1	1	1	1	-6.32193
687	GO:0007099	centriole replication	25	0	0.03	1	1	1	1	-4.90689
688	GO:0007100	mitotic centrosome separation	11	0	0.01	1	1	1	1	-3.32193
689	GO:0007110	meiosis I cytokinesis	14	0	0.02	1	1	1	1	-4.32193
690	GO:0007111	meiosis II cytokinesis	11	0	0.01	1	1	1	1	-3.32193
691	GO:0007112	male meiosis cytokinesis	30	0	0.04	1	1	1	1	-5.32193
692	GO:0007113	endomitotic cell cycle	10	0	0.01	1	1	1	1	-3.32193
693	GO:0007127	meiosis I	38	0	0.05	1	1	1	1	-5.64386
694	GO:0007129	synapsis	5	0	0.01	1	1	1	1	-3.32193
695	GO:0007131	reciprocal meiotic recombination	24	0	0.03	1	1	1	1	-4.90689
696	GO:0007135	meiosis II	7	0	0.01	1	1	1	1	-3.32193
697	GO:0007140	male meiotic nuclear division	60	0	0.07	1	1	1	1	-6.12928
698	GO:0007141	male meiosis I	5	0	0.01	1	1	1	1	-3.32193
699	GO:0007143	female meiotic nuclear division	32	0	0.04	1	1	1	1	-5.32193
700	GO:0007147	female meiosis II	5	0	0.01	1	1	1	1	-3.32193
701	GO:0007154	cell communication	1636	0	2.02	1	1	1	1	-10.9801
702	GO:0007155	cell adhesion	175	0	0.22	1	1	1	1	-7.78136
703	GO:0007156	homophilic cell adhesion via plasma memb...	42	0	0.05	1	1	1	1	-5.64386
704	GO:0007157	heterophilic cell-cell adhesion via plas...	13	0	0.02	1	1	1	1	-4.32193
705	GO:0007158	neuron cell-cell adhesion	8	0	0.01	1	1	1	1	-3.32193
706	GO:0007160	cell-matrix adhesion	18	0	0.02	1	1	1	1	-4.32193
707	GO:0007162	negative regulation of cell adhesion	16	0	0.02	1	1	1	1	-4.32193
708	GO:0007163	establishment or maintenance of cell pol...	184	0	0.23	1	1	1	1	-7.84549
709	GO:0007164	establishment of tissue polarity	94	0	0.12	1	1	1	1	-6.90689
710	GO:0007165	signal transduction	1393	0	1.72	1	1	1	1	-10.7482
711	GO:0007166	cell surface receptor signaling pathway	583	0	0.72	1	1	1	1	-9.49185
712	GO:0007167	enzyme linked receptor protein signaling...	246	0	0.3	1	1	1	1	-8.22882
713	GO:0007168	receptor guanylyl cyclase signaling path...	5	0	0.01	1	1	1	1	-3.32193
714	GO:0007169	transmembrane receptor protein tyrosine ...	188	0	0.23	1	1	1	1	-7.84549
715	GO:0007173	epidermal growth factor receptor signali...	61	0	0.08	1	1	1	1	-6.32193
716	GO:0007178	transmembrane receptor protein serine/th...	55	0	0.07	1	1	1	1	-6.12928
717	GO:0007179	transforming growth factor beta receptor...	8	0	0.01	1	1	1	1	-3.32193
718	GO:0007186	G protein-coupled receptor signaling pat...	181	0	0.22	1	1	1	1	-7.78136
719	GO:0007187	G protein-coupled receptor signaling pat...	39	0	0.05	1	1	1	1	-5.64386
720	GO:0007188	adenylate cyclase-modulating G protein-c...	35	0	0.04	1	1	1	1	-5.32193
721	GO:0007189	adenylate cyclase-activating G protein-c...	25	0	0.03	1	1	1	1	-4.90689
722	GO:0007193	adenylate cyclase-inhibiting G protein-c...	10	0	0.01	1	1	1	1	-3.32193
723	GO:0007200	phospholipase C-activating G protein-cou...	12	0	0.01	1	1	1	1	-3.32193
724	GO:0007204	positive regulation of cytosolic calcium...	19	0	0.02	1	1	1	1	-4.32193
725	GO:0007205	protein kinase C-activating G protein-co...	5	0	0.01	1	1	1	1	-3.32193
726	GO:0007210	serotonin receptor signaling pathway	8	0	0.01	1	1	1	1	-3.32193
727	GO:0007211	octopamine or tyramine signaling pathway	5	0	0.01	1	1	1	1	-3.32193
728	GO:0007212	dopamine receptor signaling pathway	6	0	0.01	1	1	1	1	-3.32193
729	GO:0007215	glutamate receptor signaling pathway	28	0	0.03	1	1	1	1	-4.90689
730	GO:0007218	neuropeptide signaling pathway	52	0	0.06	1	1	1	1	-5.90689
731	GO:0007219	Notch signaling pathway	68	0	0.08	1	1	1	1	-6.32193
732	GO:0007220	Notch receptor processing	14	0	0.02	1	1	1	1	-4.32193
733	GO:0007224	smoothened signaling pathway	81	0	0.1	1	1	1	1	-6.64386
734	GO:0007229	integrin-mediated signaling pathway	13	0	0.02	1	1	1	1	-4.32193
735	GO:0007249	I-kappaB kinase/NF-kappaB signaling	9	0	0.01	1	1	1	1	-3.32193
736	GO:0007254	JNK cascade	65	0	0.08	1	1	1	1	-6.32193
737	GO:0007259	JAK-STAT cascade	25	0	0.03	1	1	1	1	-4.90689
738	GO:0007264	small GTPase mediated signal transductio...	162	0	0.2	1	1	1	1	-7.64386
739	GO:0007265	Ras protein signal transduction	141	0	0.17	1	1	1	1	-7.40939
740	GO:0007266	Rho protein signal transduction	52	0	0.06	1	1	1	1	-5.90689
741	GO:0007267	cell-cell signaling	448	0	0.55	1	1	1	1	-9.10329
742	GO:0007268	chemical synaptic transmission	272	0	0.34	1	1	1	1	-8.40939
743	GO:0007269	neurotransmitter secretion	93	0	0.11	1	1	1	1	-6.78136
744	GO:0007270	neuron-neuron synaptic transmission	5	0	0.01	1	1	1	1	-3.32193
745	GO:0007271	synaptic transmission, cholinergic	19	0	0.02	1	1	1	1	-4.32193
746	GO:0007272	ensheathment of neurons	10	0	0.01	1	1	1	1	-3.32193
747	GO:0007274	neuromuscular synaptic transmission	73	0	0.09	1	1	1	1	-6.49185
16	GO:0007275	multicellular organism development	1943	6	2.4	0.014	1	1	1	1.32217
748	GO:0007276	gamete generation	703	0	0.87	1	1	1	1	-9.76487
749	GO:0007277	pole cell development	25	0	0.03	1	1	1	1	-4.90689
750	GO:0007279	pole cell formation	17	0	0.02	1	1	1	1	-4.32193
751	GO:0007280	pole cell migration	17	0	0.02	1	1	1	1	-4.32193
752	GO:0007281	germ cell development	575	0	0.71	1	1	1	1	-9.47168
753	GO:0007282	cystoblast division	16	0	0.02	1	1	1	1	-4.32193
754	GO:0007283	spermatogenesis	175	0	0.22	1	1	1	1	-7.78136
755	GO:0007286	spermatid development	75	0	0.09	1	1	1	1	-6.49185
756	GO:0007288	sperm axoneme assembly	12	0	0.01	1	1	1	1	-3.32193
757	GO:0007289	spermatid nucleus differentiation	9	0	0.01	1	1	1	1	-3.32193
758	GO:0007291	sperm individualization	44	0	0.05	1	1	1	1	-5.64386
759	GO:0007292	female gamete generation	528	0	0.65	1	1	1	1	-9.3443
760	GO:0007293	germarium-derived egg chamber formation	84	0	0.1	1	1	1	1	-6.64386
761	GO:0007294	germarium-derived oocyte fate determinat...	25	0	0.03	1	1	1	1	-4.90689
762	GO:0007295	growth of a germarium-derived egg chambe...	10	0	0.01	1	1	1	1	-3.32193
763	GO:0007296	vitellogenesis	8	0	0.01	1	1	1	1	-3.32193
764	GO:0007297	ovarian follicle cell migration	122	0	0.15	1	1	1	1	-7.22882
765	GO:0007298	border follicle cell migration	110	0	0.14	1	1	1	1	-7.12928
766	GO:0007299	ovarian follicle cell-cell adhesion	5	0	0.01	1	1	1	1	-3.32193
767	GO:0007300	ovarian nurse cell to oocyte transport	30	0	0.04	1	1	1	1	-5.32193
768	GO:0007301	female germline ring canal formation	9	0	0.01	1	1	1	1	-3.32193
769	GO:0007303	cytoplasmic transport, nurse cell to ooc...	14	0	0.02	1	1	1	1	-4.32193
770	GO:0007304	chorion-containing eggshell formation	80	0	0.1	1	1	1	1	-6.64386
771	GO:0007306	eggshell chorion assembly	70	0	0.09	1	1	1	1	-6.49185
772	GO:0007307	eggshell chorion gene amplification	19	0	0.02	1	1	1	1	-4.32193
773	GO:0007308	oocyte construction	113	0	0.14	1	1	1	1	-7.12928
774	GO:0007309	oocyte axis specification	109	0	0.13	1	1	1	1	-7.02237
775	GO:0007310	oocyte dorsal/ventral axis specification	33	0	0.04	1	1	1	1	-5.32193
776	GO:0007312	oocyte nucleus migration involved in ooc...	6	0	0.01	1	1	1	1	-3.32193
777	GO:0007313	maternal specification of dorsal/ventral...	5	0	0.01	1	1	1	1	-3.32193
778	GO:0007314	oocyte anterior/posterior axis specifica...	73	0	0.09	1	1	1	1	-6.49185
779	GO:0007315	pole plasm assembly	59	0	0.07	1	1	1	1	-6.12928
780	GO:0007316	pole plasm RNA localization	48	0	0.06	1	1	1	1	-5.90689
781	GO:0007317	regulation of pole plasm oskar mRNA loca...	22	0	0.03	1	1	1	1	-4.90689
782	GO:0007318	pole plasm protein localization	11	0	0.01	1	1	1	1	-3.32193
783	GO:0007320	insemination	11	0	0.01	1	1	1	1	-3.32193
784	GO:0007338	single fertilization	19	0	0.02	1	1	1	1	-4.32193
785	GO:0007346	regulation of mitotic cell cycle	173	0	0.21	1	1	1	1	-7.71425
786	GO:0007348	regulation of syncytial blastoderm mitot...	5	0	0.01	1	1	1	1	-3.32193
787	GO:0007349	cellularization	87	0	0.11	1	1	1	1	-6.78136
788	GO:0007350	blastoderm segmentation	167	0	0.21	1	1	1	1	-7.71425
789	GO:0007351	tripartite regional subdivision	97	0	0.12	1	1	1	1	-6.90689
790	GO:0007354	zygotic determination of anterior/poster...	19	0	0.02	1	1	1	1	-4.32193
791	GO:0007362	terminal region determination	15	0	0.02	1	1	1	1	-4.32193
792	GO:0007365	periodic partitioning	43	0	0.05	1	1	1	1	-5.64386
793	GO:0007367	segment polarity determination	38	0	0.05	1	1	1	1	-5.64386
794	GO:0007368	determination of left/right symmetry	11	0	0.01	1	1	1	1	-3.32193
795	GO:0007369	gastrulation	61	0	0.08	1	1	1	1	-6.32193
796	GO:0007370	ventral furrow formation	15	0	0.02	1	1	1	1	-4.32193
797	GO:0007377	germ-band extension	10	0	0.01	1	1	1	1	-3.32193
798	GO:0007379	segment specification	31	0	0.04	1	1	1	1	-5.32193
799	GO:0007380	specification of segmental identity, hea...	9	0	0.01	1	1	1	1	-3.32193
800	GO:0007386	compartment pattern specification	8	0	0.01	1	1	1	1	-3.32193
801	GO:0007389	pattern specification process	435	0	0.54	1	1	1	1	-9.07682
802	GO:0007390	germ-band shortening	16	0	0.02	1	1	1	1	-4.32193
803	GO:0007391	dorsal closure	93	0	0.11	1	1	1	1	-6.78136
804	GO:0007392	initiation of dorsal closure	9	0	0.01	1	1	1	1	-3.32193
805	GO:0007394	dorsal closure, elongation of leading ed...	7	0	0.01	1	1	1	1	-3.32193
806	GO:0007395	dorsal closure, spreading of leading edg...	9	0	0.01	1	1	1	1	-3.32193
807	GO:0007398	ectoderm development	11	0	0.01	1	1	1	1	-3.32193
808	GO:0007399	nervous system development	971	0	1.2	1	1	1	1	-10.2288
809	GO:0007400	neuroblast fate determination	18	0	0.02	1	1	1	1	-4.32193
810	GO:0007402	ganglion mother cell fate determination	6	0	0.01	1	1	1	1	-3.32193
811	GO:0007405	neuroblast proliferation	84	0	0.1	1	1	1	1	-6.64386
812	GO:0007406	negative regulation of neuroblast prolif...	19	0	0.02	1	1	1	1	-4.32193
813	GO:0007409	axonogenesis	296	0	0.37	1	1	1	1	-8.53138
814	GO:0007411	axon guidance	245	0	0.3	1	1	1	1	-8.22882
815	GO:0007412	axon target recognition	13	0	0.02	1	1	1	1	-4.32193
816	GO:0007413	axonal fasciculation	21	0	0.03	1	1	1	1	-4.90689
817	GO:0007414	axonal defasciculation	10	0	0.01	1	1	1	1	-3.32193
818	GO:0007415	defasciculation of motor neuron axon	6	0	0.01	1	1	1	1	-3.32193
819	GO:0007416	synapse assembly	161	0	0.2	1	1	1	1	-7.64386
820	GO:0007417	central nervous system development	228	0	0.28	1	1	1	1	-8.12928
821	GO:0007418	ventral midline development	9	0	0.01	1	1	1	1	-3.32193
822	GO:0007419	ventral cord development	65	0	0.08	1	1	1	1	-6.32193
823	GO:0007420	brain development	97	0	0.12	1	1	1	1	-6.90689
824	GO:0007422	peripheral nervous system development	45	0	0.06	1	1	1	1	-5.90689
7	GO:0007423	sensory organ development	438	1	0.54	0.427	0.427	1	1	0.890411
825	GO:0007424	open tracheal system development	225	0	0.28	1	1	1	1	-8.12928
826	GO:0007426	tracheal outgrowth, open tracheal system	14	0	0.02	1	1	1	1	-4.32193
827	GO:0007427	epithelial cell migration, open tracheal...	37	0	0.05	1	1	1	1	-5.64386
828	GO:0007428	primary branching, open tracheal system	5	0	0.01	1	1	1	1	-3.32193
829	GO:0007430	terminal branching, open tracheal system	25	0	0.03	1	1	1	1	-4.90689
830	GO:0007431	salivary gland development	99	0	0.12	1	1	1	1	-6.90689
831	GO:0007432	salivary gland boundary specification	15	0	0.02	1	1	1	1	-4.32193
832	GO:0007435	salivary gland morphogenesis	74	0	0.09	1	1	1	1	-6.49185
833	GO:0007436	larval salivary gland morphogenesis	10	0	0.01	1	1	1	1	-3.32193
834	GO:0007438	oenocyte development	6	0	0.01	1	1	1	1	-3.32193
835	GO:0007439	ectodermal digestive tract development	9	0	0.01	1	1	1	1	-3.32193
836	GO:0007440	foregut morphogenesis	8	0	0.01	1	1	1	1	-3.32193
837	GO:0007442	hindgut morphogenesis	51	0	0.06	1	1	1	1	-5.90689
838	GO:0007443	Malpighian tubule morphogenesis	37	0	0.05	1	1	1	1	-5.64386
839	GO:0007444	imaginal disc development	501	0	0.62	1	1	1	1	-9.27612
840	GO:0007445	determination of imaginal disc primordiu...	8	0	0.01	1	1	1	1	-3.32193
841	GO:0007446	imaginal disc growth	52	0	0.06	1	1	1	1	-5.90689
842	GO:0007447	imaginal disc pattern formation	99	0	0.12	1	1	1	1	-6.90689
843	GO:0007448	anterior/posterior pattern specification...	21	0	0.03	1	1	1	1	-4.90689
844	GO:0007449	proximal/distal pattern formation, imagi...	16	0	0.02	1	1	1	1	-4.32193
845	GO:0007450	dorsal/ventral pattern formation, imagin...	52	0	0.06	1	1	1	1	-5.90689
846	GO:0007455	eye-antennal disc morphogenesis	35	0	0.04	1	1	1	1	-5.32193
847	GO:0007458	progression of morphogenetic furrow invo...	8	0	0.01	1	1	1	1	-3.32193
848	GO:0007460	R8 cell fate commitment	16	0	0.02	1	1	1	1	-4.32193
849	GO:0007464	R3/R4 cell fate commitment	13	0	0.02	1	1	1	1	-4.32193
850	GO:0007465	R7 cell fate commitment	36	0	0.04	1	1	1	1	-5.32193
851	GO:0007468	regulation of rhodopsin gene expression	6	0	0.01	1	1	1	1	-3.32193
852	GO:0007469	antennal development	21	0	0.03	1	1	1	1	-4.90689
853	GO:0007472	wing disc morphogenesis	259	0	0.32	1	1	1	1	-8.32193
854	GO:0007474	imaginal disc-derived wing vein specific...	48	0	0.06	1	1	1	1	-5.90689
855	GO:0007475	apposition of dorsal and ventral imagina...	19	0	0.02	1	1	1	1	-4.32193
856	GO:0007476	imaginal disc-derived wing morphogenesis	250	0	0.31	1	1	1	1	-8.27612
857	GO:0007477	notum development	6	0	0.01	1	1	1	1	-3.32193
858	GO:0007478	leg disc morphogenesis	74	0	0.09	1	1	1	1	-6.49185
859	GO:0007479	leg disc proximal/distal pattern formati...	13	0	0.02	1	1	1	1	-4.32193
860	GO:0007480	imaginal disc-derived leg morphogenesis	71	0	0.09	1	1	1	1	-6.49185
861	GO:0007482	haltere development	13	0	0.02	1	1	1	1	-4.32193
862	GO:0007483	genital disc morphogenesis	19	0	0.02	1	1	1	1	-4.32193
863	GO:0007484	imaginal disc-derived genitalia developm...	25	0	0.03	1	1	1	1	-4.90689
864	GO:0007485	imaginal disc-derived male genitalia dev...	22	0	0.03	1	1	1	1	-4.90689
865	GO:0007486	imaginal disc-derived female genitalia d...	6	0	0.01	1	1	1	1	-3.32193
866	GO:0007487	analia development	6	0	0.01	1	1	1	1	-3.32193
867	GO:0007488	histoblast morphogenesis	10	0	0.01	1	1	1	1	-3.32193
868	GO:0007492	endoderm development	6	0	0.01	1	1	1	1	-3.32193
869	GO:0007494	midgut development	31	0	0.04	1	1	1	1	-5.32193
870	GO:0007498	mesoderm development	65	0	0.08	1	1	1	1	-6.32193
871	GO:0007503	fat body development	7	0	0.01	1	1	1	1	-3.32193
872	GO:0007506	gonadal mesoderm development	6	0	0.01	1	1	1	1	-3.32193
873	GO:0007507	heart development	91	0	0.11	1	1	1	1	-6.78136
874	GO:0007508	larval heart development	5	0	0.01	1	1	1	1	-3.32193
875	GO:0007509	mesoderm migration involved in gastrulat...	9	0	0.01	1	1	1	1	-3.32193
876	GO:0007516	hemocyte development	6	0	0.01	1	1	1	1	-3.32193
877	GO:0007517	muscle organ development	86	0	0.11	1	1	1	1	-6.78136
878	GO:0007520	myoblast fusion	31	0	0.04	1	1	1	1	-5.32193
879	GO:0007521	muscle cell fate determination	5	0	0.01	1	1	1	1	-3.32193
880	GO:0007522	visceral muscle development	13	0	0.02	1	1	1	1	-4.32193
881	GO:0007523	larval visceral muscle development	8	0	0.01	1	1	1	1	-3.32193
882	GO:0007525	somatic muscle development	72	0	0.09	1	1	1	1	-6.49185
883	GO:0007526	larval somatic muscle development	35	0	0.04	1	1	1	1	-5.32193
884	GO:0007527	adult somatic muscle development	13	0	0.02	1	1	1	1	-4.32193
885	GO:0007528	neuromuscular junction development	164	0	0.2	1	1	1	1	-7.64386
886	GO:0007530	sex determination	29	0	0.04	1	1	1	1	-5.32193
887	GO:0007538	primary sex determination	11	0	0.01	1	1	1	1	-3.32193
888	GO:0007539	primary sex determination, soma	8	0	0.01	1	1	1	1	-3.32193
889	GO:0007548	sex differentiation	74	0	0.09	1	1	1	1	-6.49185
890	GO:0007549	dosage compensation	21	0	0.03	1	1	1	1	-4.90689
891	GO:0007552	metamorphosis	415	0	0.51	1	1	1	1	-8.99435
892	GO:0007553	regulation of ecdysteroid metabolic proc...	5	0	0.01	1	1	1	1	-3.32193
893	GO:0007560	imaginal disc morphogenesis	351	0	0.43	1	1	1	1	-8.74819
894	GO:0007561	imaginal disc eversion	6	0	0.01	1	1	1	1	-3.32193
895	GO:0007562	eclosion	14	0	0.02	1	1	1	1	-4.32193
896	GO:0007563	regulation of eclosion	6	0	0.01	1	1	1	1	-3.32193
897	GO:0007564	regulation of chitin-based cuticle tanni...	11	0	0.01	1	1	1	1	-3.32193
898	GO:0007568	aging	138	0	0.17	1	1	1	1	-7.40939
899	GO:0007571	age-dependent general metabolic decline	5	0	0.01	1	1	1	1	-3.32193
900	GO:0007584	response to nutrient	13	0	0.02	1	1	1	1	-4.32193
901	GO:0007586	digestion	12	0	0.01	1	1	1	1	-3.32193
902	GO:0007591	molting cycle, chitin-based cuticle	72	0	0.09	1	1	1	1	-6.49185
903	GO:0007593	chitin-based cuticle sclerotization	17	0	0.02	1	1	1	1	-4.32193
904	GO:0007599	hemostasis	5	0	0.01	1	1	1	1	-3.32193
905	GO:0007600	sensory perception	319	0	0.39	1	1	1	1	-8.60733
906	GO:0007601	visual perception	17	0	0.02	1	1	1	1	-4.32193
907	GO:0007602	phototransduction	50	0	0.06	1	1	1	1	-5.90689
908	GO:0007603	phototransduction, visible light	26	0	0.03	1	1	1	1	-4.90689
909	GO:0007605	sensory perception of sound	59	0	0.07	1	1	1	1	-6.12928
910	GO:0007606	sensory perception of chemical stimulus	236	0	0.29	1	1	1	1	-8.17991
911	GO:0007608	sensory perception of smell	197	0	0.24	1	1	1	1	-7.90689
912	GO:0007610	behavior	432	0	0.53	1	1	1	1	-9.04985
913	GO:0007611	learning or memory	145	0	0.18	1	1	1	1	-7.49185
914	GO:0007612	learning	58	0	0.07	1	1	1	1	-6.12928
915	GO:0007613	memory	104	0	0.13	1	1	1	1	-7.02237
916	GO:0007614	short-term memory	23	0	0.03	1	1	1	1	-4.90689
917	GO:0007615	anesthesia-resistant memory	11	0	0.01	1	1	1	1	-3.32193
918	GO:0007616	long-term memory	66	0	0.08	1	1	1	1	-6.32193
919	GO:0007617	mating behavior	73	0	0.09	1	1	1	1	-6.49185
920	GO:0007618	mating	83	0	0.1	1	1	1	1	-6.64386
921	GO:0007619	courtship behavior	53	0	0.07	1	1	1	1	-6.12928
922	GO:0007620	copulation	16	0	0.02	1	1	1	1	-4.32193
923	GO:0007621	negative regulation of female receptivit...	5	0	0.01	1	1	1	1	-3.32193
924	GO:0007622	rhythmic behavior	98	0	0.12	1	1	1	1	-6.90689
925	GO:0007623	circadian rhythm	133	0	0.16	1	1	1	1	-7.32193
926	GO:0007626	locomotory behavior	159	0	0.2	1	1	1	1	-7.64386
927	GO:0007628	adult walking behavior	12	0	0.01	1	1	1	1	-3.32193
928	GO:0007629	flight behavior	17	0	0.02	1	1	1	1	-4.32193
929	GO:0007630	jump response	6	0	0.01	1	1	1	1	-3.32193
930	GO:0007631	feeding behavior	37	0	0.05	1	1	1	1	-5.64386
931	GO:0007632	visual behavior	21	0	0.03	1	1	1	1	-4.90689
932	GO:0007635	chemosensory behavior	63	0	0.08	1	1	1	1	-6.32193
933	GO:0007638	mechanosensory behavior	10	0	0.01	1	1	1	1	-3.32193
934	GO:0008015	blood circulation	33	0	0.04	1	1	1	1	-5.32193
935	GO:0008016	regulation of heart contraction	26	0	0.03	1	1	1	1	-4.90689
936	GO:0008033	tRNA processing	85	0	0.1	1	1	1	1	-6.64386
937	GO:0008037	cell recognition	96	0	0.12	1	1	1	1	-6.90689
938	GO:0008038	neuron recognition	94	0	0.12	1	1	1	1	-6.90689
939	GO:0008039	synaptic target recognition	35	0	0.04	1	1	1	1	-5.32193
940	GO:0008045	motor neuron axon guidance	63	0	0.08	1	1	1	1	-6.32193
941	GO:0008049	male courtship behavior	45	0	0.06	1	1	1	1	-5.90689
942	GO:0008052	sensory organ boundary specification	20	0	0.02	1	1	1	1	-4.32193
943	GO:0008053	mitochondrial fusion	11	0	0.01	1	1	1	1	-3.32193
944	GO:0008055	ocellus pigment biosynthetic process	18	0	0.02	1	1	1	1	-4.32193
945	GO:0008057	eye pigment granule organization	11	0	0.01	1	1	1	1	-3.32193
946	GO:0008062	eclosion rhythm	6	0	0.01	1	1	1	1	-3.32193
947	GO:0008063	Toll signaling pathway	40	0	0.05	1	1	1	1	-5.64386
948	GO:0008064	regulation of actin polymerization or de...	58	0	0.07	1	1	1	1	-6.12928
949	GO:0008069	dorsal/ventral axis specification, ovari...	14	0	0.02	1	1	1	1	-4.32193
950	GO:0008078	mesodermal cell migration	17	0	0.02	1	1	1	1	-4.32193
951	GO:0008088	axo-dendritic transport	42	0	0.05	1	1	1	1	-5.64386
952	GO:0008089	anterograde axonal transport	13	0	0.02	1	1	1	1	-4.32193
953	GO:0008090	retrograde axonal transport	11	0	0.01	1	1	1	1	-3.32193
954	GO:0008103	oocyte microtubule cytoskeleton polariza...	17	0	0.02	1	1	1	1	-4.32193
955	GO:0008104	protein localization	695	0	0.86	1	1	1	1	-9.74819
17	GO:0008150	biological_process	7296	9	9	1	1	1	1	0.000160291
18	GO:0008152	metabolic process	4792	5	5.91	0.84	1	1	1	-0.240942
956	GO:0008154	actin polymerization or depolymerization	66	0	0.08	1	1	1	1	-6.32193
957	GO:0008156	negative regulation of DNA replication	13	0	0.02	1	1	1	1	-4.32193
19	GO:0008202	steroid metabolic process	44	1	0.05	0.053	1	1	1	4.32337
958	GO:0008203	cholesterol metabolic process	6	0	0.01	1	1	1	1	-3.32193
959	GO:0008205	ecdysone metabolic process	9	0	0.01	1	1	1	1	-3.32193
960	GO:0008213	protein alkylation	75	0	0.09	1	1	1	1	-6.49185
961	GO:0008214	protein dealkylation	12	0	0.01	1	1	1	1	-3.32193
962	GO:0008219	cell death	317	0	0.39	1	1	1	1	-8.60733
963	GO:0008258	head involution	32	0	0.04	1	1	1	1	-5.32193
964	GO:0008272	sulfate transport	10	0	0.01	1	1	1	1	-3.32193
965	GO:0008277	regulation of G protein-coupled receptor...	24	0	0.03	1	1	1	1	-4.90689
966	GO:0008283	cell proliferation	263	0	0.32	1	1	1	1	-8.32193
967	GO:0008284	positive regulation of cell proliferatio...	72	0	0.09	1	1	1	1	-6.49185
968	GO:0008285	negative regulation of cell proliferatio...	69	0	0.09	1	1	1	1	-6.49185
969	GO:0008286	insulin receptor signaling pathway	67	0	0.08	1	1	1	1	-6.32193
970	GO:0008291	acetylcholine metabolic process	5	0	0.01	1	1	1	1	-3.32193
971	GO:0008293	torso signaling pathway	26	0	0.03	1	1	1	1	-4.90689
972	GO:0008298	intracellular mRNA localization	75	0	0.09	1	1	1	1	-6.49185
973	GO:0008299	isoprenoid biosynthetic process	17	0	0.02	1	1	1	1	-4.32193
974	GO:0008306	associative learning	48	0	0.06	1	1	1	1	-5.90689
975	GO:0008333	endosome to lysosome transport	15	0	0.02	1	1	1	1	-4.32193
976	GO:0008334	histone mRNA metabolic process	10	0	0.01	1	1	1	1	-3.32193
977	GO:0008335	female germline ring canal stabilization	5	0	0.01	1	1	1	1	-3.32193
978	GO:0008340	determination of adult lifespan	131	0	0.16	1	1	1	1	-7.32193
979	GO:0008343	adult feeding behavior	10	0	0.01	1	1	1	1	-3.32193
980	GO:0008344	adult locomotory behavior	74	0	0.09	1	1	1	1	-6.49185
981	GO:0008345	larval locomotory behavior	29	0	0.04	1	1	1	1	-5.32193
982	GO:0008347	glial cell migration	29	0	0.04	1	1	1	1	-5.32193
983	GO:0008348	negative regulation of antimicrobial hum...	14	0	0.02	1	1	1	1	-4.32193
984	GO:0008354	germ cell migration	35	0	0.04	1	1	1	1	-5.32193
985	GO:0008355	olfactory learning	38	0	0.05	1	1	1	1	-5.64386
986	GO:0008356	asymmetric cell division	88	0	0.11	1	1	1	1	-6.78136
987	GO:0008358	maternal determination of anterior/poste...	74	0	0.09	1	1	1	1	-6.49185
988	GO:0008360	regulation of cell shape	55	0	0.07	1	1	1	1	-6.12928
989	GO:0008361	regulation of cell size	94	0	0.12	1	1	1	1	-6.90689
990	GO:0008362	chitin-based embryonic cuticle biosynthe...	15	0	0.02	1	1	1	1	-4.32193
991	GO:0008363	larval chitin-based cuticle development	27	0	0.03	1	1	1	1	-4.90689
992	GO:0008366	axon ensheathment	9	0	0.01	1	1	1	1	-3.32193
993	GO:0008380	RNA splicing	256	0	0.32	1	1	1	1	-8.32193
994	GO:0008406	gonad development	40	0	0.05	1	1	1	1	-5.64386
995	GO:0008407	chaeta morphogenesis	33	0	0.04	1	1	1	1	-5.32193
996	GO:0008535	respiratory chain complex IV assembly	15	0	0.02	1	1	1	1	-4.32193
997	GO:0008543	fibroblast growth factor receptor signal...	31	0	0.04	1	1	1	1	-5.32193
998	GO:0008544	epidermis development	60	0	0.07	1	1	1	1	-6.12928
999	GO:0008582	regulation of synaptic growth at neuromu...	101	0	0.12	1	1	1	1	-6.90689
1000	GO:0008584	male gonad development	8	0	0.01	1	1	1	1	-3.32193
1001	GO:0008585	female gonad development	11	0	0.01	1	1	1	1	-3.32193
1002	GO:0008586	imaginal disc-derived wing vein morphoge...	41	0	0.05	1	1	1	1	-5.64386
1003	GO:0008587	imaginal disc-derived wing margin morpho...	54	0	0.07	1	1	1	1	-6.12928
1004	GO:0008589	regulation of smoothened signaling pathw...	78	0	0.1	1	1	1	1	-6.64386
1005	GO:0008592	regulation of Toll signaling pathway	35	0	0.04	1	1	1	1	-5.32193
1006	GO:0008593	regulation of Notch signaling pathway	56	0	0.07	1	1	1	1	-6.12928
1007	GO:0008594	photoreceptor cell morphogenesis	18	0	0.02	1	1	1	1	-4.32193
1008	GO:0008595	anterior/posterior axis specification, e...	97	0	0.12	1	1	1	1	-6.90689
1009	GO:0008608	attachment of spindle microtubules to ki...	8	0	0.01	1	1	1	1	-3.32193
1010	GO:0008610	lipid biosynthetic process	193	0	0.24	1	1	1	1	-7.90689
1011	GO:0008630	intrinsic apoptotic signaling pathway in...	13	0	0.02	1	1	1	1	-4.32193
1012	GO:0008637	apoptotic mitochondrial changes	6	0	0.01	1	1	1	1	-3.32193
1013	GO:0008643	carbohydrate transport	20	0	0.02	1	1	1	1	-4.32193
1014	GO:0008645	hexose transmembrane transport	13	0	0.02	1	1	1	1	-4.32193
1015	GO:0008652	cellular amino acid biosynthetic process	42	0	0.05	1	1	1	1	-5.64386
1016	GO:0008654	phospholipid biosynthetic process	74	0	0.09	1	1	1	1	-6.49185
1017	GO:0009047	dosage compensation by hyperactivation o...	10	0	0.01	1	1	1	1	-3.32193
20	GO:0009056	catabolic process	834	1	1.03	0.665	1	1	1	-0.0412024
1018	GO:0009057	macromolecule catabolic process	412	0	0.51	1	1	1	1	-8.99435
1019	GO:0009058	biosynthetic process	2203	0	2.72	1	1	1	1	-11.4094
1020	GO:0009059	macromolecule biosynthetic process	1730	0	2.13	1	1	1	1	-11.0566
1021	GO:0009060	aerobic respiration	42	0	0.05	1	1	1	1	-5.64386
1022	GO:0009062	fatty acid catabolic process	30	0	0.04	1	1	1	1	-5.32193
1023	GO:0009063	cellular amino acid catabolic process	51	0	0.06	1	1	1	1	-5.90689
1024	GO:0009064	glutamine family amino acid metabolic pr...	30	0	0.04	1	1	1	1	-5.32193
1025	GO:0009065	glutamine family amino acid catabolic pr...	11	0	0.01	1	1	1	1	-3.32193
1026	GO:0009066	aspartate family amino acid metabolic pr...	26	0	0.03	1	1	1	1	-4.90689
1027	GO:0009067	aspartate family amino acid biosynthetic...	12	0	0.01	1	1	1	1	-3.32193
1028	GO:0009068	aspartate family amino acid catabolic pr...	9	0	0.01	1	1	1	1	-3.32193
1029	GO:0009069	serine family amino acid metabolic proce...	23	0	0.03	1	1	1	1	-4.90689
1030	GO:0009070	serine family amino acid biosynthetic pr...	10	0	0.01	1	1	1	1	-3.32193
1031	GO:0009071	serine family amino acid catabolic proce...	7	0	0.01	1	1	1	1	-3.32193
1032	GO:0009072	aromatic amino acid family metabolic pro...	18	0	0.02	1	1	1	1	-4.32193
1033	GO:0009074	aromatic amino acid family catabolic pro...	10	0	0.01	1	1	1	1	-3.32193
1034	GO:0009081	branched-chain amino acid metabolic proc...	10	0	0.01	1	1	1	1	-3.32193
1035	GO:0009083	branched-chain amino acid catabolic proc...	8	0	0.01	1	1	1	1	-3.32193
1036	GO:0009084	glutamine family amino acid biosynthetic...	11	0	0.01	1	1	1	1	-3.32193
1037	GO:0009086	methionine biosynthetic process	8	0	0.01	1	1	1	1	-3.32193
1038	GO:0009100	glycoprotein metabolic process	123	0	0.15	1	1	1	1	-7.22882
1039	GO:0009101	glycoprotein biosynthetic process	104	0	0.13	1	1	1	1	-7.02237
1040	GO:0009108	coenzyme biosynthetic process	85	0	0.1	1	1	1	1	-6.64386
1041	GO:0009110	vitamin biosynthetic process	9	0	0.01	1	1	1	1	-3.32193
1042	GO:0009112	nucleobase metabolic process	23	0	0.03	1	1	1	1	-4.90689
1043	GO:0009113	purine nucleobase biosynthetic process	6	0	0.01	1	1	1	1	-3.32193
1044	GO:0009116	nucleoside metabolic process	50	0	0.06	1	1	1	1	-5.90689
1045	GO:0009117	nucleotide metabolic process	268	0	0.33	1	1	1	1	-8.36632
1046	GO:0009119	ribonucleoside metabolic process	42	0	0.05	1	1	1	1	-5.64386
1047	GO:0009123	nucleoside monophosphate metabolic proce...	149	0	0.18	1	1	1	1	-7.49185
1048	GO:0009124	nucleoside monophosphate biosynthetic pr...	68	0	0.08	1	1	1	1	-6.32193
1049	GO:0009126	purine nucleoside monophosphate metaboli...	134	0	0.17	1	1	1	1	-7.40939
1050	GO:0009127	purine nucleoside monophosphate biosynth...	56	0	0.07	1	1	1	1	-6.12928
1051	GO:0009129	pyrimidine nucleoside monophosphate meta...	10	0	0.01	1	1	1	1	-3.32193
1052	GO:0009130	pyrimidine nucleoside monophosphate bios...	10	0	0.01	1	1	1	1	-3.32193
1053	GO:0009132	nucleoside diphosphate metabolic process	39	0	0.05	1	1	1	1	-5.64386
1054	GO:0009135	purine nucleoside diphosphate metabolic ...	27	0	0.03	1	1	1	1	-4.90689
1055	GO:0009141	nucleoside triphosphate metabolic proces...	128	0	0.16	1	1	1	1	-7.32193
1056	GO:0009142	nucleoside triphosphate biosynthetic pro...	52	0	0.06	1	1	1	1	-5.90689
1057	GO:0009144	purine nucleoside triphosphate metabolic...	120	0	0.15	1	1	1	1	-7.22882
1058	GO:0009145	purine nucleoside triphosphate biosynthe...	45	0	0.06	1	1	1	1	-5.90689
1059	GO:0009147	pyrimidine nucleoside triphosphate metab...	9	0	0.01	1	1	1	1	-3.32193
1060	GO:0009148	pyrimidine nucleoside triphosphate biosy...	9	0	0.01	1	1	1	1	-3.32193
1061	GO:0009150	purine ribonucleotide metabolic process	208	0	0.26	1	1	1	1	-8.02237
1062	GO:0009152	purine ribonucleotide biosynthetic proce...	96	0	0.12	1	1	1	1	-6.90689
1063	GO:0009154	purine ribonucleotide catabolic process	5	0	0.01	1	1	1	1	-3.32193
1064	GO:0009156	ribonucleoside monophosphate biosyntheti...	66	0	0.08	1	1	1	1	-6.32193
1065	GO:0009161	ribonucleoside monophosphate metabolic p...	145	0	0.18	1	1	1	1	-7.49185
1066	GO:0009163	nucleoside biosynthetic process	21	0	0.03	1	1	1	1	-4.90689
1067	GO:0009164	nucleoside catabolic process	8	0	0.01	1	1	1	1	-3.32193
1068	GO:0009165	nucleotide biosynthetic process	133	0	0.16	1	1	1	1	-7.32193
1069	GO:0009166	nucleotide catabolic process	28	0	0.03	1	1	1	1	-4.90689
1070	GO:0009167	purine ribonucleoside monophosphate meta...	134	0	0.17	1	1	1	1	-7.40939
1071	GO:0009168	purine ribonucleoside monophosphate bios...	56	0	0.07	1	1	1	1	-6.12928
1072	GO:0009173	pyrimidine ribonucleoside monophosphate ...	8	0	0.01	1	1	1	1	-3.32193
1073	GO:0009174	pyrimidine ribonucleoside monophosphate ...	8	0	0.01	1	1	1	1	-3.32193
1074	GO:0009179	purine ribonucleoside diphosphate metabo...	27	0	0.03	1	1	1	1	-4.90689
1075	GO:0009185	ribonucleoside diphosphate metabolic pro...	27	0	0.03	1	1	1	1	-4.90689
1076	GO:0009187	cyclic nucleotide metabolic process	23	0	0.03	1	1	1	1	-4.90689
1077	GO:0009190	cyclic nucleotide biosynthetic process	18	0	0.02	1	1	1	1	-4.32193
1078	GO:0009199	ribonucleoside triphosphate metabolic pr...	125	0	0.15	1	1	1	1	-7.22882
1079	GO:0009201	ribonucleoside triphosphate biosynthetic...	50	0	0.06	1	1	1	1	-5.90689
1080	GO:0009205	purine ribonucleoside triphosphate metab...	120	0	0.15	1	1	1	1	-7.22882
1081	GO:0009206	purine ribonucleoside triphosphate biosy...	45	0	0.06	1	1	1	1	-5.90689
1082	GO:0009208	pyrimidine ribonucleoside triphosphate m...	8	0	0.01	1	1	1	1	-3.32193
1083	GO:0009209	pyrimidine ribonucleoside triphosphate b...	8	0	0.01	1	1	1	1	-3.32193
1084	GO:0009218	pyrimidine ribonucleotide metabolic proc...	13	0	0.02	1	1	1	1	-4.32193
1085	GO:0009220	pyrimidine ribonucleotide biosynthetic p...	13	0	0.02	1	1	1	1	-4.32193
1086	GO:0009225	nucleotide-sugar metabolic process	15	0	0.02	1	1	1	1	-4.32193
1087	GO:0009226	nucleotide-sugar biosynthetic process	10	0	0.01	1	1	1	1	-3.32193
1088	GO:0009240	isopentenyl diphosphate biosynthetic pro...	5	0	0.01	1	1	1	1	-3.32193
1089	GO:0009247	glycolipid biosynthetic process	36	0	0.04	1	1	1	1	-5.32193
1090	GO:0009250	glucan biosynthetic process	8	0	0.01	1	1	1	1	-3.32193
1091	GO:0009251	glucan catabolic process	14	0	0.02	1	1	1	1	-4.32193
1092	GO:0009259	ribonucleotide metabolic process	220	0	0.27	1	1	1	1	-8.07682
1093	GO:0009260	ribonucleotide biosynthetic process	107	0	0.13	1	1	1	1	-7.02237
1094	GO:0009261	ribonucleotide catabolic process	5	0	0.01	1	1	1	1	-3.32193
1095	GO:0009262	deoxyribonucleotide metabolic process	6	0	0.01	1	1	1	1	-3.32193
1096	GO:0009263	deoxyribonucleotide biosynthetic process	5	0	0.01	1	1	1	1	-3.32193
1097	GO:0009266	response to temperature stimulus	92	0	0.11	1	1	1	1	-6.78136
1098	GO:0009267	cellular response to starvation	73	0	0.09	1	1	1	1	-6.49185
1099	GO:0009301	snRNA transcription	7	0	0.01	1	1	1	1	-3.32193
1100	GO:0009303	rRNA transcription	11	0	0.01	1	1	1	1	-3.32193
1101	GO:0009306	protein secretion	78	0	0.1	1	1	1	1	-6.64386
1102	GO:0009308	amine metabolic process	29	0	0.04	1	1	1	1	-5.32193
1103	GO:0009309	amine biosynthetic process	12	0	0.01	1	1	1	1	-3.32193
1104	GO:0009310	amine catabolic process	6	0	0.01	1	1	1	1	-3.32193
1105	GO:0009311	oligosaccharide metabolic process	23	0	0.03	1	1	1	1	-4.90689
1106	GO:0009312	oligosaccharide biosynthetic process	12	0	0.01	1	1	1	1	-3.32193
1107	GO:0009314	response to radiation	154	0	0.19	1	1	1	1	-7.56986
1108	GO:0009395	phospholipid catabolic process	5	0	0.01	1	1	1	1	-3.32193
1109	GO:0009396	folic acid-containing compound biosynthe...	5	0	0.01	1	1	1	1	-3.32193
1110	GO:0009404	toxin metabolic process	7	0	0.01	1	1	1	1	-3.32193
1111	GO:0009407	toxin catabolic process	5	0	0.01	1	1	1	1	-3.32193
1112	GO:0009408	response to heat	54	0	0.07	1	1	1	1	-6.12928
1113	GO:0009409	response to cold	5	0	0.01	1	1	1	1	-3.32193
1114	GO:0009410	response to xenobiotic stimulus	34	0	0.04	1	1	1	1	-5.32193
1115	GO:0009411	response to UV	22	0	0.03	1	1	1	1	-4.90689
1116	GO:0009415	response to water	9	0	0.01	1	1	1	1	-3.32193
1117	GO:0009416	response to light stimulus	120	0	0.15	1	1	1	1	-7.22882
1118	GO:0009435	NAD biosynthetic process	6	0	0.01	1	1	1	1	-3.32193
1119	GO:0009451	RNA modification	104	0	0.13	1	1	1	1	-7.02237
1120	GO:0009452	7-methylguanosine RNA capping	7	0	0.01	1	1	1	1	-3.32193
1121	GO:0009453	energy taxis	14	0	0.02	1	1	1	1	-4.32193
1122	GO:0009566	fertilization	22	0	0.03	1	1	1	1	-4.90689
1123	GO:0009581	detection of external stimulus	65	0	0.08	1	1	1	1	-6.32193
1124	GO:0009582	detection of abiotic stimulus	65	0	0.08	1	1	1	1	-6.32193
1125	GO:0009583	detection of light stimulus	57	0	0.07	1	1	1	1	-6.12928
1126	GO:0009584	detection of visible light	36	0	0.04	1	1	1	1	-5.32193
1127	GO:0009593	detection of chemical stimulus	181	0	0.22	1	1	1	1	-7.78136
1128	GO:0009605	response to external stimulus	721	0	0.89	1	1	1	1	-9.79766
1129	GO:0009607	response to biotic stimulus	227	0	0.28	1	1	1	1	-8.12928
1130	GO:0009608	response to symbiont	5	0	0.01	1	1	1	1	-3.32193
1131	GO:0009611	response to wounding	116	0	0.14	1	1	1	1	-7.12928
1132	GO:0009612	response to mechanical stimulus	29	0	0.04	1	1	1	1	-5.32193
1133	GO:0009615	response to virus	44	0	0.05	1	1	1	1	-5.64386
1134	GO:0009617	response to bacterium	148	0	0.18	1	1	1	1	-7.49185
1135	GO:0009620	response to fungus	34	0	0.04	1	1	1	1	-5.32193
1136	GO:0009628	response to abiotic stimulus	333	0	0.41	1	1	1	1	-8.67948
1137	GO:0009629	response to gravity	22	0	0.03	1	1	1	1	-4.90689
1138	GO:0009631	cold acclimation	5	0	0.01	1	1	1	1	-3.32193
1139	GO:0009636	response to toxic substance	119	0	0.15	1	1	1	1	-7.22882
1140	GO:0009642	response to light intensity	7	0	0.01	1	1	1	1	-3.32193
1141	GO:0009648	photoperiodism	7	0	0.01	1	1	1	1	-3.32193
1142	GO:0009649	entrainment of circadian clock	14	0	0.02	1	1	1	1	-4.32193
1143	GO:0009651	response to salt stress	8	0	0.01	1	1	1	1	-3.32193
21	GO:0009653	anatomical structure morphogenesis	1275	1	1.57	0.823	1	1	1	-0.649323
1144	GO:0009712	catechol-containing compound metabolic p...	15	0	0.02	1	1	1	1	-4.32193
1145	GO:0009713	catechol-containing compound biosyntheti...	6	0	0.01	1	1	1	1	-3.32193
1146	GO:0009719	response to endogenous stimulus	254	0	0.31	1	1	1	1	-8.27612
1147	GO:0009725	response to hormone	149	0	0.18	1	1	1	1	-7.49185
1148	GO:0009743	response to carbohydrate	29	0	0.04	1	1	1	1	-5.32193
1149	GO:0009744	response to sucrose	15	0	0.02	1	1	1	1	-4.32193
1150	GO:0009746	response to hexose	11	0	0.01	1	1	1	1	-3.32193
1151	GO:0009749	response to glucose	10	0	0.01	1	1	1	1	-3.32193
1152	GO:0009755	hormone-mediated signaling pathway	43	0	0.05	1	1	1	1	-5.64386
1153	GO:0009790	embryo development	444	0	0.55	1	1	1	1	-9.10329
22	GO:0009791	post-embryonic development	553	1	0.68	0.508	1	1	1	0.557835
1154	GO:0009792	embryo development ending in birth or eg...	150	0	0.19	1	1	1	1	-7.56986
1155	GO:0009794	regulation of mitotic cell cycle, embryo...	12	0	0.01	1	1	1	1	-3.32193
1156	GO:0009798	axis specification	162	0	0.2	1	1	1	1	-7.64386
1157	GO:0009799	specification of symmetry	16	0	0.02	1	1	1	1	-4.32193
1158	GO:0009826	unidimensional cell growth	17	0	0.02	1	1	1	1	-4.32193
1159	GO:0009855	determination of bilateral symmetry	16	0	0.02	1	1	1	1	-4.32193
1160	GO:0009880	embryonic pattern specification	180	0	0.22	1	1	1	1	-7.78136
1161	GO:0009886	post-embryonic animal morphogenesis	410	0	0.51	1	1	1	1	-8.99435
1162	GO:0009887	animal organ morphogenesis	665	0	0.82	1	1	1	1	-9.67948
1163	GO:0009888	tissue development	867	0	1.07	1	1	1	1	-10.0634
1164	GO:0009889	regulation of biosynthetic process	1205	0	1.49	1	1	1	1	-10.5411
1165	GO:0009890	negative regulation of biosynthetic proc...	460	0	0.57	1	1	1	1	-9.15482
1166	GO:0009891	positive regulation of biosynthetic proc...	584	0	0.72	1	1	1	1	-9.49185
1167	GO:0009892	negative regulation of metabolic process	803	0	0.99	1	1	1	1	-9.95128
1168	GO:0009893	positive regulation of metabolic process	928	0	1.14	1	1	1	1	-10.1548
1169	GO:0009894	regulation of catabolic process	215	0	0.27	1	1	1	1	-8.07682
1170	GO:0009895	negative regulation of catabolic process	46	0	0.06	1	1	1	1	-5.90689
1171	GO:0009896	positive regulation of catabolic process	117	0	0.14	1	1	1	1	-7.12928
1172	GO:0009913	epidermal cell differentiation	50	0	0.06	1	1	1	1	-5.90689
1173	GO:0009914	hormone transport	24	0	0.03	1	1	1	1	-4.90689
1174	GO:0009948	anterior/posterior axis specification	107	0	0.13	1	1	1	1	-7.02237
1175	GO:0009950	dorsal/ventral axis specification	63	0	0.08	1	1	1	1	-6.32193
1176	GO:0009951	polarity specification of dorsal/ventral...	5	0	0.01	1	1	1	1	-3.32193
1177	GO:0009952	anterior/posterior pattern specification	152	0	0.19	1	1	1	1	-7.56986
1178	GO:0009953	dorsal/ventral pattern formation	127	0	0.16	1	1	1	1	-7.32193
1179	GO:0009954	proximal/distal pattern formation	22	0	0.03	1	1	1	1	-4.90689
1180	GO:0009966	regulation of signal transduction	649	0	0.8	1	1	1	1	-9.64386
1181	GO:0009967	positive regulation of signal transducti...	348	0	0.43	1	1	1	1	-8.74819
1182	GO:0009968	negative regulation of signal transducti...	283	0	0.35	1	1	1	1	-8.45121
23	GO:0009987	cellular process	6198	2	7.65	1	1	1	1	-1.93474
1183	GO:0009991	response to extracellular stimulus	137	0	0.17	1	1	1	1	-7.40939
1184	GO:0009994	oocyte differentiation	140	0	0.17	1	1	1	1	-7.40939
1185	GO:0009996	negative regulation of cell fate specifi...	14	0	0.02	1	1	1	1	-4.32193
1186	GO:0010001	glial cell differentiation	35	0	0.04	1	1	1	1	-5.32193
1187	GO:0010002	cardioblast differentiation	17	0	0.02	1	1	1	1	-4.32193
1188	GO:0010004	gastrulation involving germ band extensi...	33	0	0.04	1	1	1	1	-5.32193
1189	GO:0010032	meiotic chromosome condensation	5	0	0.01	1	1	1	1	-3.32193
1190	GO:0010033	response to organic substance	450	0	0.56	1	1	1	1	-9.12928
1191	GO:0010035	response to inorganic substance	62	0	0.08	1	1	1	1	-6.32193
1192	GO:0010038	response to metal ion	35	0	0.04	1	1	1	1	-5.32193
1193	GO:0010039	response to iron ion	5	0	0.01	1	1	1	1	-3.32193
1194	GO:0010043	response to zinc ion	8	0	0.01	1	1	1	1	-3.32193
1195	GO:0010107	potassium ion import	11	0	0.01	1	1	1	1	-3.32193
1196	GO:0010160	formation of animal organ boundary	35	0	0.04	1	1	1	1	-5.32193
1197	GO:0010165	response to X-ray	10	0	0.01	1	1	1	1	-3.32193
2	GO:0010171	body morphogenesis	9	1	0.01	0.011	0.011	1	1	6.6453
1198	GO:0010212	response to ionizing radiation	31	0	0.04	1	1	1	1	-5.32193
1199	GO:0010243	response to organonitrogen compound	159	0	0.2	1	1	1	1	-7.64386
1200	GO:0010256	endomembrane system organization	152	0	0.19	1	1	1	1	-7.56986
1201	GO:0010257	NADH dehydrogenase complex assembly	12	0	0.01	1	1	1	1	-3.32193
1202	GO:0010259	multicellular organism aging	134	0	0.17	1	1	1	1	-7.40939
1203	GO:0010312	detoxification of zinc ion	7	0	0.01	1	1	1	1	-3.32193
1204	GO:0010324	membrane invagination	20	0	0.02	1	1	1	1	-4.32193
1205	GO:0010332	response to gamma radiation	13	0	0.02	1	1	1	1	-4.32193
1206	GO:0010389	regulation of G2/M transition of mitotic...	30	0	0.04	1	1	1	1	-5.32193
1207	GO:0010390	histone monoubiquitination	6	0	0.01	1	1	1	1	-3.32193
1208	GO:0010452	histone H3-K36 methylation	8	0	0.01	1	1	1	1	-3.32193
1209	GO:0010453	regulation of cell fate commitment	39	0	0.05	1	1	1	1	-5.64386
1210	GO:0010454	negative regulation of cell fate commitm...	19	0	0.02	1	1	1	1	-4.32193
1211	GO:0010455	positive regulation of cell fate commitm...	8	0	0.01	1	1	1	1	-3.32193
1212	GO:0010458	exit from mitosis	10	0	0.01	1	1	1	1	-3.32193
1213	GO:0010466	negative regulation of peptidase activit...	43	0	0.05	1	1	1	1	-5.64386
1214	GO:0010467	gene expression	2003	0	2.47	1	1	1	1	-11.2703
1215	GO:0010468	regulation of gene expression	1291	0	1.59	1	1	1	1	-10.6348
1216	GO:0010469	regulation of signaling receptor activit...	7	0	0.01	1	1	1	1	-3.32193
1217	GO:0010496	intercellular transport	6	0	0.01	1	1	1	1	-3.32193
1218	GO:0010498	proteasomal protein catabolic process	182	0	0.22	1	1	1	1	-7.78136
1219	GO:0010499	proteasomal ubiquitin-independent protei...	14	0	0.02	1	1	1	1	-4.32193
1220	GO:0010506	regulation of autophagy	104	0	0.13	1	1	1	1	-7.02237
1221	GO:0010507	negative regulation of autophagy	26	0	0.03	1	1	1	1	-4.90689
1222	GO:0010508	positive regulation of autophagy	44	0	0.05	1	1	1	1	-5.64386
1223	GO:0010528	regulation of transposition	20	0	0.02	1	1	1	1	-4.32193
1224	GO:0010529	negative regulation of transposition	18	0	0.02	1	1	1	1	-4.32193
1225	GO:0010556	regulation of macromolecule biosynthetic...	1168	0	1.44	1	1	1	1	-10.4919
1226	GO:0010557	positive regulation of macromolecule bio...	552	0	0.68	1	1	1	1	-9.40939
1227	GO:0010558	negative regulation of macromolecule bio...	451	0	0.56	1	1	1	1	-9.12928
1228	GO:0010562	positive regulation of phosphorus metabo...	169	0	0.21	1	1	1	1	-7.71425
1229	GO:0010563	negative regulation of phosphorus metabo...	107	0	0.13	1	1	1	1	-7.02237
1230	GO:0010564	regulation of cell cycle process	154	0	0.19	1	1	1	1	-7.56986
1231	GO:0010565	regulation of cellular ketone metabolic ...	12	0	0.01	1	1	1	1	-3.32193
1232	GO:0010586	miRNA metabolic process	5	0	0.01	1	1	1	1	-3.32193
1233	GO:0010591	regulation of lamellipodium assembly	18	0	0.02	1	1	1	1	-4.32193
1234	GO:0010592	positive regulation of lamellipodium ass...	10	0	0.01	1	1	1	1	-3.32193
1235	GO:0010603	regulation of cytoplasmic mRNA processin...	7	0	0.01	1	1	1	1	-3.32193
1236	GO:0010604	positive regulation of macromolecule met...	848	0	1.05	1	1	1	1	-10.0362
1237	GO:0010605	negative regulation of macromolecule met...	760	0	0.94	1	1	1	1	-9.87652
1238	GO:0010608	posttranscriptional regulation of gene e...	188	0	0.23	1	1	1	1	-7.84549
1239	GO:0010623	programmed cell death involved in cell d...	92	0	0.11	1	1	1	1	-6.78136
1240	GO:0010628	positive regulation of gene expression	507	0	0.63	1	1	1	1	-9.29921
1241	GO:0010629	negative regulation of gene expression	534	0	0.66	1	1	1	1	-9.36632
1242	GO:0010631	epithelial cell migration	152	0	0.19	1	1	1	1	-7.56986
1243	GO:0010632	regulation of epithelial cell migration	47	0	0.06	1	1	1	1	-5.90689
1244	GO:0010634	positive regulation of epithelial cell m...	38	0	0.05	1	1	1	1	-5.64386
1245	GO:0010635	regulation of mitochondrial fusion	7	0	0.01	1	1	1	1	-3.32193
1246	GO:0010638	positive regulation of organelle organiz...	125	0	0.15	1	1	1	1	-7.22882
1247	GO:0010639	negative regulation of organelle organiz...	82	0	0.1	1	1	1	1	-6.64386
1248	GO:0010646	regulation of cell communication	757	0	0.93	1	1	1	1	-9.86109
1249	GO:0010647	positive regulation of cell communicatio...	381	0	0.47	1	1	1	1	-8.87652
1250	GO:0010648	negative regulation of cell communicatio...	309	0	0.38	1	1	1	1	-8.56986
1251	GO:0010669	epithelial structure maintenance	22	0	0.03	1	1	1	1	-4.90689
1252	GO:0010675	regulation of cellular carbohydrate meta...	12	0	0.01	1	1	1	1	-3.32193
1253	GO:0010720	positive regulation of cell development	170	0	0.21	1	1	1	1	-7.71425
1254	GO:0010721	negative regulation of cell development	66	0	0.08	1	1	1	1	-6.32193
1255	GO:0010769	regulation of cell morphogenesis involve...	86	0	0.11	1	1	1	1	-6.78136
1256	GO:0010770	positive regulation of cell morphogenesi...	39	0	0.05	1	1	1	1	-5.64386
1257	GO:0010771	negative regulation of cell morphogenesi...	9	0	0.01	1	1	1	1	-3.32193
1258	GO:0010810	regulation of cell-substrate adhesion	7	0	0.01	1	1	1	1	-3.32193
24	GO:0010817	regulation of hormone levels	83	1	0.1	0.098	1	1	1	3.32337
1259	GO:0010821	regulation of mitochondrion organization	28	0	0.03	1	1	1	1	-4.90689
1260	GO:0010822	positive regulation of mitochondrion org...	12	0	0.01	1	1	1	1	-3.32193
1261	GO:0010823	negative regulation of mitochondrion org...	6	0	0.01	1	1	1	1	-3.32193
1262	GO:0010824	regulation of centrosome duplication	8	0	0.01	1	1	1	1	-3.32193
1263	GO:0010830	regulation of myotube differentiation	11	0	0.01	1	1	1	1	-3.32193
1264	GO:0010833	telomere maintenance via telomere length...	5	0	0.01	1	1	1	1	-3.32193
1265	GO:0010847	regulation of chromatin assembly	10	0	0.01	1	1	1	1	-3.32193
1266	GO:0010862	positive regulation of pathway-restricte...	6	0	0.01	1	1	1	1	-3.32193
1267	GO:0010866	regulation of triglyceride biosynthetic ...	5	0	0.01	1	1	1	1	-3.32193
1268	GO:0010876	lipid localization	120	0	0.15	1	1	1	1	-7.22882
1269	GO:0010883	regulation of lipid storage	42	0	0.05	1	1	1	1	-5.64386
1270	GO:0010884	positive regulation of lipid storage	14	0	0.02	1	1	1	1	-4.32193
1271	GO:0010888	negative regulation of lipid storage	11	0	0.01	1	1	1	1	-3.32193
1272	GO:0010889	regulation of sequestering of triglyceri...	8	0	0.01	1	1	1	1	-3.32193
1273	GO:0010896	regulation of triglyceride catabolic pro...	8	0	0.01	1	1	1	1	-3.32193
1274	GO:0010898	positive regulation of triglyceride cata...	5	0	0.01	1	1	1	1	-3.32193
1275	GO:0010906	regulation of glucose metabolic process	10	0	0.01	1	1	1	1	-3.32193
1276	GO:0010921	regulation of phosphatase activity	38	0	0.05	1	1	1	1	-5.64386
1277	GO:0010923	negative regulation of phosphatase activ...	21	0	0.03	1	1	1	1	-4.90689
1278	GO:0010927	cellular component assembly involved in ...	134	0	0.17	1	1	1	1	-7.40939
1279	GO:0010941	regulation of cell death	232	0	0.29	1	1	1	1	-8.17991
1280	GO:0010942	positive regulation of cell death	92	0	0.11	1	1	1	1	-6.78136
1281	GO:0010948	negative regulation of cell cycle proces...	59	0	0.07	1	1	1	1	-6.12928
1282	GO:0010950	positive regulation of endopeptidase act...	32	0	0.04	1	1	1	1	-5.32193
1283	GO:0010951	negative regulation of endopeptidase act...	34	0	0.04	1	1	1	1	-5.32193
1284	GO:0010952	positive regulation of peptidase activit...	41	0	0.05	1	1	1	1	-5.64386
1285	GO:0010955	negative regulation of protein processin...	8	0	0.01	1	1	1	1	-3.32193
1286	GO:0010959	regulation of metal ion transport	38	0	0.05	1	1	1	1	-5.64386
1287	GO:0010965	regulation of mitotic sister chromatid s...	31	0	0.04	1	1	1	1	-5.32193
1288	GO:0010970	transport along microtubule	81	0	0.1	1	1	1	1	-6.64386
1289	GO:0010972	negative regulation of G2/M transition o...	19	0	0.02	1	1	1	1	-4.32193
1290	GO:0010975	regulation of neuron projection developm...	106	0	0.13	1	1	1	1	-7.02237
1291	GO:0010976	positive regulation of neuron projection...	46	0	0.06	1	1	1	1	-5.90689
1292	GO:0010977	negative regulation of neuron projection...	13	0	0.02	1	1	1	1	-4.32193
1293	GO:0010996	response to auditory stimulus	8	0	0.01	1	1	1	1	-3.32193
1294	GO:0010998	regulation of translational initiation b...	9	0	0.01	1	1	1	1	-3.32193
1295	GO:0012501	programmed cell death	285	0	0.35	1	1	1	1	-8.45121
1296	GO:0012502	induction of programmed cell death	11	0	0.01	1	1	1	1	-3.32193
1297	GO:0014009	glial cell proliferation	14	0	0.02	1	1	1	1	-4.32193
1298	GO:0014013	regulation of gliogenesis	14	0	0.02	1	1	1	1	-4.32193
1299	GO:0014014	negative regulation of gliogenesis	8	0	0.01	1	1	1	1	-3.32193
1300	GO:0014015	positive regulation of gliogenesis	6	0	0.01	1	1	1	1	-3.32193
1301	GO:0014016	neuroblast differentiation	38	0	0.05	1	1	1	1	-5.64386
1302	GO:0014017	neuroblast fate commitment	23	0	0.03	1	1	1	1	-4.90689
1303	GO:0014019	neuroblast development	18	0	0.02	1	1	1	1	-4.32193
1304	GO:0014041	regulation of neuron maturation	15	0	0.02	1	1	1	1	-4.32193
1305	GO:0014042	positive regulation of neuron maturation	12	0	0.01	1	1	1	1	-3.32193
1306	GO:0014046	dopamine secretion	7	0	0.01	1	1	1	1	-3.32193
1307	GO:0014059	regulation of dopamine secretion	7	0	0.01	1	1	1	1	-3.32193
1308	GO:0014065	phosphatidylinositol 3-kinase signaling	23	0	0.03	1	1	1	1	-4.90689
1309	GO:0014066	regulation of phosphatidylinositol 3-kin...	19	0	0.02	1	1	1	1	-4.32193
1310	GO:0014067	negative regulation of phosphatidylinosi...	10	0	0.01	1	1	1	1	-3.32193
1311	GO:0014068	positive regulation of phosphatidylinosi...	9	0	0.01	1	1	1	1	-3.32193
1312	GO:0014070	response to organic cyclic compound	101	0	0.12	1	1	1	1	-6.90689
1313	GO:0014074	response to purine-containing compound	13	0	0.02	1	1	1	1	-4.32193
1314	GO:0014706	striated muscle tissue development	14	0	0.02	1	1	1	1	-4.32193
1315	GO:0014866	skeletal myofibril assembly	9	0	0.01	1	1	1	1	-3.32193
1316	GO:0014902	myotube differentiation	31	0	0.04	1	1	1	1	-5.32193
1317	GO:0015012	heparan sulfate proteoglycan biosyntheti...	12	0	0.01	1	1	1	1	-3.32193
1318	GO:0015014	heparan sulfate proteoglycan biosyntheti...	6	0	0.01	1	1	1	1	-3.32193
1319	GO:0015031	protein transport	465	0	0.57	1	1	1	1	-9.15482
1320	GO:0015074	DNA integration	14	0	0.02	1	1	1	1	-4.32193
1321	GO:0015672	monovalent inorganic cation transport	117	0	0.14	1	1	1	1	-7.12928
1322	GO:0015693	magnesium ion transport	6	0	0.01	1	1	1	1	-3.32193
1323	GO:0015695	organic cation transport	10	0	0.01	1	1	1	1	-3.32193
1324	GO:0015696	ammonium transport	25	0	0.03	1	1	1	1	-4.90689
1325	GO:0015698	inorganic anion transport	43	0	0.05	1	1	1	1	-5.64386
1326	GO:0015711	organic anion transport	144	0	0.18	1	1	1	1	-7.49185
1327	GO:0015718	monocarboxylic acid transport	40	0	0.05	1	1	1	1	-5.64386
1328	GO:0015740	C4-dicarboxylate transport	11	0	0.01	1	1	1	1	-3.32193
1329	GO:0015748	organophosphate ester transport	34	0	0.04	1	1	1	1	-5.32193
1330	GO:0015749	monosaccharide transmembrane transport	14	0	0.02	1	1	1	1	-4.32193
1331	GO:0015780	nucleotide-sugar transmembrane transport	8	0	0.01	1	1	1	1	-3.32193
1332	GO:0015800	acidic amino acid transport	9	0	0.01	1	1	1	1	-3.32193
1333	GO:0015801	aromatic amino acid transport	5	0	0.01	1	1	1	1	-3.32193
1334	GO:0015802	basic amino acid transport	7	0	0.01	1	1	1	1	-3.32193
1335	GO:0015804	neutral amino acid transport	14	0	0.02	1	1	1	1	-4.32193
1336	GO:0015807	L-amino acid transport	26	0	0.03	1	1	1	1	-4.90689
1337	GO:0015813	L-glutamate transmembrane transport	6	0	0.01	1	1	1	1	-3.32193
1338	GO:0015833	peptide transport	476	0	0.59	1	1	1	1	-9.20457
1339	GO:0015837	amine transport	15	0	0.02	1	1	1	1	-4.32193
1340	GO:0015842	aminergic neurotransmitter loading into ...	6	0	0.01	1	1	1	1	-3.32193
1341	GO:0015844	monoamine transport	12	0	0.01	1	1	1	1	-3.32193
1342	GO:0015849	organic acid transport	100	0	0.12	1	1	1	1	-6.90689
1343	GO:0015850	organic hydroxy compound transport	33	0	0.04	1	1	1	1	-5.32193
1344	GO:0015865	purine nucleotide transport	15	0	0.02	1	1	1	1	-4.32193
1345	GO:0015867	ATP transport	11	0	0.01	1	1	1	1	-3.32193
1346	GO:0015868	purine ribonucleotide transport	15	0	0.02	1	1	1	1	-4.32193
1347	GO:0015872	dopamine transport	9	0	0.01	1	1	1	1	-3.32193
1348	GO:0015886	heme transport	6	0	0.01	1	1	1	1	-3.32193
1349	GO:0015893	drug transport	53	0	0.07	1	1	1	1	-6.12928
1350	GO:0015908	fatty acid transport	12	0	0.01	1	1	1	1	-3.32193
1351	GO:0015909	long-chain fatty acid transport	12	0	0.01	1	1	1	1	-3.32193
1352	GO:0015914	phospholipid transport	18	0	0.02	1	1	1	1	-4.32193
1353	GO:0015918	sterol transport	13	0	0.02	1	1	1	1	-4.32193
1354	GO:0015919	peroxisomal membrane transport	10	0	0.01	1	1	1	1	-3.32193
1355	GO:0015931	nucleobase-containing compound transport	129	0	0.16	1	1	1	1	-7.32193
1356	GO:0015936	coenzyme A metabolic process	7	0	0.01	1	1	1	1	-3.32193
1357	GO:0015937	coenzyme A biosynthetic process	6	0	0.01	1	1	1	1	-3.32193
1358	GO:0015980	energy derivation by oxidation of organi...	120	0	0.15	1	1	1	1	-7.22882
1359	GO:0015985	energy coupled proton transport, down el...	17	0	0.02	1	1	1	1	-4.32193
1360	GO:0015986	ATP synthesis coupled proton transport	17	0	0.02	1	1	1	1	-4.32193
1361	GO:0016032	viral process	31	0	0.04	1	1	1	1	-5.32193
5	GO:0016042	lipid catabolic process	102	1	0.13	0.119	0.119	1	1	2.94486
1362	GO:0016043	cellular component organization	2401	0	2.96	1	1	1	1	-11.5314
1363	GO:0016049	cell growth	135	0	0.17	1	1	1	1	-7.40939
1364	GO:0016050	vesicle organization	98	0	0.12	1	1	1	1	-6.90689
1365	GO:0016051	carbohydrate biosynthetic process	45	0	0.06	1	1	1	1	-5.90689
1366	GO:0016052	carbohydrate catabolic process	53	0	0.07	1	1	1	1	-6.12928
1367	GO:0016053	organic acid biosynthetic process	129	0	0.16	1	1	1	1	-7.32193
1368	GO:0016054	organic acid catabolic process	86	0	0.11	1	1	1	1	-6.78136
1369	GO:0016055	Wnt signaling pathway	115	0	0.14	1	1	1	1	-7.12928
1370	GO:0016056	rhodopsin mediated signaling pathway	19	0	0.02	1	1	1	1	-4.32193
1371	GO:0016057	regulation of membrane potential in phot...	6	0	0.01	1	1	1	1	-3.32193
1372	GO:0016059	deactivation of rhodopsin mediated signa...	15	0	0.02	1	1	1	1	-4.32193
1373	GO:0016060	metarhodopsin inactivation	6	0	0.01	1	1	1	1	-3.32193
1374	GO:0016063	rhodopsin biosynthetic process	13	0	0.02	1	1	1	1	-4.32193
1375	GO:0016070	RNA metabolic process	1677	0	2.07	1	1	1	1	-11.0154
1376	GO:0016071	mRNA metabolic process	362	0	0.45	1	1	1	1	-8.81378
1377	GO:0016072	rRNA metabolic process	148	0	0.18	1	1	1	1	-7.49185
1378	GO:0016073	snRNA metabolic process	34	0	0.04	1	1	1	1	-5.32193
1379	GO:0016074	snoRNA metabolic process	11	0	0.01	1	1	1	1	-3.32193
1380	GO:0016075	rRNA catabolic process	10	0	0.01	1	1	1	1	-3.32193
1381	GO:0016078	tRNA catabolic process	7	0	0.01	1	1	1	1	-3.32193
1382	GO:0016079	synaptic vesicle exocytosis	62	0	0.08	1	1	1	1	-6.32193
1383	GO:0016080	synaptic vesicle targeting	9	0	0.01	1	1	1	1	-3.32193
1384	GO:0016081	synaptic vesicle docking	21	0	0.03	1	1	1	1	-4.90689
1385	GO:0016082	synaptic vesicle priming	14	0	0.02	1	1	1	1	-4.32193
1386	GO:0016101	diterpenoid metabolic process	13	0	0.02	1	1	1	1	-4.32193
1387	GO:0016125	sterol metabolic process	22	0	0.03	1	1	1	1	-4.90689
1388	GO:0016126	sterol biosynthetic process	16	0	0.02	1	1	1	1	-4.32193
1389	GO:0016180	snRNA processing	22	0	0.03	1	1	1	1	-4.90689
1390	GO:0016192	vesicle-mediated transport	498	0	0.61	1	1	1	1	-9.25267
1391	GO:0016197	endosomal transport	106	0	0.13	1	1	1	1	-7.02237
1392	GO:0016198	axon choice point recognition	24	0	0.03	1	1	1	1	-4.90689
1393	GO:0016199	axon midline choice point recognition	23	0	0.03	1	1	1	1	-4.90689
1394	GO:0016201	synaptic target inhibition	10	0	0.01	1	1	1	1	-3.32193
1395	GO:0016202	regulation of striated muscle tissue dev...	5	0	0.01	1	1	1	1	-3.32193
1396	GO:0016203	muscle attachment	38	0	0.05	1	1	1	1	-5.64386
1397	GO:0016204	determination of muscle attachment site	8	0	0.01	1	1	1	1	-3.32193
1398	GO:0016226	iron-sulfur cluster assembly	18	0	0.02	1	1	1	1	-4.32193
1399	GO:0016233	telomere capping	7	0	0.01	1	1	1	1	-3.32193
1400	GO:0016236	macroautophagy	84	0	0.1	1	1	1	1	-6.64386
1401	GO:0016239	positive regulation of macroautophagy	17	0	0.02	1	1	1	1	-4.32193
1402	GO:0016241	regulation of macroautophagy	30	0	0.04	1	1	1	1	-5.32193
1403	GO:0016242	negative regulation of macroautophagy	10	0	0.01	1	1	1	1	-3.32193
1404	GO:0016246	RNA interference	30	0	0.04	1	1	1	1	-5.32193
1405	GO:0016255	attachment of GPI anchor to protein	5	0	0.01	1	1	1	1	-3.32193
1406	GO:0016266	O-glycan processing	5	0	0.01	1	1	1	1	-3.32193
1407	GO:0016310	phosphorylation	649	0	0.8	1	1	1	1	-9.64386
1408	GO:0016311	dephosphorylation	160	0	0.2	1	1	1	1	-7.64386
1409	GO:0016318	ommatidial rotation	30	0	0.04	1	1	1	1	-5.32193
1410	GO:0016319	mushroom body development	65	0	0.08	1	1	1	1	-6.32193
1411	GO:0016321	female meiosis chromosome segregation	9	0	0.01	1	1	1	1	-3.32193
1412	GO:0016322	neuron remodeling	53	0	0.07	1	1	1	1	-6.12928
1413	GO:0016325	oocyte microtubule cytoskeleton organiza...	30	0	0.04	1	1	1	1	-5.32193
1414	GO:0016330	second mitotic wave involved in compound...	6	0	0.01	1	1	1	1	-3.32193
1415	GO:0016331	morphogenesis of embryonic epithelium	106	0	0.13	1	1	1	1	-7.02237
1416	GO:0016332	establishment or maintenance of polarity...	6	0	0.01	1	1	1	1	-3.32193
1417	GO:0016333	morphogenesis of follicular epithelium	47	0	0.06	1	1	1	1	-5.90689
1418	GO:0016334	establishment or maintenance of polarity...	28	0	0.03	1	1	1	1	-4.90689
1419	GO:0016335	morphogenesis of larval imaginal disc ep...	6	0	0.01	1	1	1	1	-3.32193
1420	GO:0016336	establishment or maintenance of polarity...	5	0	0.01	1	1	1	1	-3.32193
1421	GO:0016339	calcium-dependent cell-cell adhesion via...	17	0	0.02	1	1	1	1	-4.32193
1422	GO:0016348	imaginal disc-derived leg joint morphoge...	12	0	0.01	1	1	1	1	-3.32193
1423	GO:0016358	dendrite development	155	0	0.19	1	1	1	1	-7.56986
1424	GO:0016360	sensory organ precursor cell fate determ...	18	0	0.02	1	1	1	1	-4.32193
1425	GO:0016441	posttranscriptional gene silencing	56	0	0.07	1	1	1	1	-6.12928
1426	GO:0016458	gene silencing	160	0	0.2	1	1	1	1	-7.64386
1427	GO:0016476	regulation of embryonic cell shape	24	0	0.03	1	1	1	1	-4.90689
1428	GO:0016477	cell migration	259	0	0.32	1	1	1	1	-8.32193
1429	GO:0016482	cytosolic transport	59	0	0.07	1	1	1	1	-6.12928
1430	GO:0016485	protein processing	54	0	0.07	1	1	1	1	-6.12928
1431	GO:0016486	peptide hormone processing	9	0	0.01	1	1	1	1	-3.32193
1432	GO:0016545	male courtship behavior, veined wing vib...	14	0	0.02	1	1	1	1	-4.32193
1433	GO:0016556	mRNA modification	12	0	0.01	1	1	1	1	-3.32193
1434	GO:0016558	protein import into peroxisome matrix	9	0	0.01	1	1	1	1	-3.32193
1435	GO:0016567	protein ubiquitination	233	0	0.29	1	1	1	1	-8.17991
1436	GO:0016569	covalent chromatin modification	197	0	0.24	1	1	1	1	-7.90689
1437	GO:0016570	histone modification	195	0	0.24	1	1	1	1	-7.90689
1438	GO:0016571	histone methylation	57	0	0.07	1	1	1	1	-6.12928
1439	GO:0016572	histone phosphorylation	21	0	0.03	1	1	1	1	-4.90689
1440	GO:0016573	histone acetylation	84	0	0.1	1	1	1	1	-6.64386
1441	GO:0016574	histone ubiquitination	12	0	0.01	1	1	1	1	-3.32193
1442	GO:0016575	histone deacetylation	21	0	0.03	1	1	1	1	-4.90689
1443	GO:0016577	histone demethylation	11	0	0.01	1	1	1	1	-3.32193
1444	GO:0016578	histone deubiquitination	8	0	0.01	1	1	1	1	-3.32193
1445	GO:0016579	protein deubiquitination	47	0	0.06	1	1	1	1	-5.90689
1446	GO:0016601	Rac protein signal transduction	5	0	0.01	1	1	1	1	-3.32193
1447	GO:0016925	protein sumoylation	14	0	0.02	1	1	1	1	-4.32193
1448	GO:0016973	poly(A)+ mRNA export from nucleus	9	0	0.01	1	1	1	1	-3.32193
1449	GO:0016999	antibiotic metabolic process	49	0	0.06	1	1	1	1	-5.90689
1450	GO:0017001	antibiotic catabolic process	12	0	0.01	1	1	1	1	-3.32193
1451	GO:0017004	cytochrome complex assembly	21	0	0.03	1	1	1	1	-4.90689
1452	GO:0017038	protein import	82	0	0.1	1	1	1	1	-6.64386
1453	GO:0017062	respiratory chain complex III assembly	5	0	0.01	1	1	1	1	-3.32193
1454	GO:0017085	response to insecticide	14	0	0.02	1	1	1	1	-4.32193
1455	GO:0017121	phospholipid scrambling	5	0	0.01	1	1	1	1	-3.32193
1456	GO:0017143	insecticide metabolic process	5	0	0.01	1	1	1	1	-3.32193
25	GO:0017144	drug metabolic process	303	1	0.37	0.317	1	1	1	1.43584
1457	GO:0017145	stem cell division	76	0	0.09	1	1	1	1	-6.49185
1458	GO:0017148	negative regulation of translation	42	0	0.05	1	1	1	1	-5.64386
1459	GO:0017156	calcium ion regulated exocytosis	65	0	0.08	1	1	1	1	-6.32193
1460	GO:0017157	regulation of exocytosis	29	0	0.04	1	1	1	1	-5.32193
1461	GO:0017158	regulation of calcium ion-dependent exoc...	19	0	0.02	1	1	1	1	-4.32193
1462	GO:0017182	peptidyl-diphthamide metabolic process	6	0	0.01	1	1	1	1	-3.32193
1463	GO:0017183	peptidyl-diphthamide biosynthetic proces...	6	0	0.01	1	1	1	1	-3.32193
1464	GO:0017196	N-terminal peptidyl-methionine acetylati...	6	0	0.01	1	1	1	1	-3.32193
1465	GO:0018022	peptidyl-lysine methylation	55	0	0.07	1	1	1	1	-6.12928
1466	GO:0018023	peptidyl-lysine trimethylation	12	0	0.01	1	1	1	1	-3.32193
1467	GO:0018027	peptidyl-lysine dimethylation	6	0	0.01	1	1	1	1	-3.32193
1468	GO:0018094	protein polyglycylation	13	0	0.02	1	1	1	1	-4.32193
1469	GO:0018095	protein polyglutamylation	6	0	0.01	1	1	1	1	-3.32193
1470	GO:0018105	peptidyl-serine phosphorylation	45	0	0.06	1	1	1	1	-5.90689
1471	GO:0018107	peptidyl-threonine phosphorylation	21	0	0.03	1	1	1	1	-4.90689
1472	GO:0018108	peptidyl-tyrosine phosphorylation	60	0	0.07	1	1	1	1	-6.12928
1473	GO:0018126	protein hydroxylation	7	0	0.01	1	1	1	1	-3.32193
1474	GO:0018130	heterocycle biosynthetic process	1331	0	1.64	1	1	1	1	-10.6795
1475	GO:0018193	peptidyl-amino acid modification	366	0	0.45	1	1	1	1	-8.81378
1476	GO:0018195	peptidyl-arginine modification	10	0	0.01	1	1	1	1	-3.32193
1477	GO:0018196	peptidyl-asparagine modification	8	0	0.01	1	1	1	1	-3.32193
1478	GO:0018198	peptidyl-cysteine modification	16	0	0.02	1	1	1	1	-4.32193
1479	GO:0018200	peptidyl-glutamic acid modification	19	0	0.02	1	1	1	1	-4.32193
1480	GO:0018202	peptidyl-histidine modification	7	0	0.01	1	1	1	1	-3.32193
1481	GO:0018205	peptidyl-lysine modification	154	0	0.19	1	1	1	1	-7.56986
1482	GO:0018206	peptidyl-methionine modification	6	0	0.01	1	1	1	1	-3.32193
1483	GO:0018208	peptidyl-proline modification	33	0	0.04	1	1	1	1	-5.32193
1484	GO:0018209	peptidyl-serine modification	48	0	0.06	1	1	1	1	-5.90689
1485	GO:0018210	peptidyl-threonine modification	22	0	0.03	1	1	1	1	-4.90689
1486	GO:0018212	peptidyl-tyrosine modification	62	0	0.08	1	1	1	1	-6.32193
1487	GO:0018216	peptidyl-arginine methylation	9	0	0.01	1	1	1	1	-3.32193
1488	GO:0018230	peptidyl-L-cysteine S-palmitoylation	9	0	0.01	1	1	1	1	-3.32193
1489	GO:0018231	peptidyl-S-diacylglycerol-L-cysteine bio...	9	0	0.01	1	1	1	1	-3.32193
1490	GO:0018279	protein N-linked glycosylation via aspar...	8	0	0.01	1	1	1	1	-3.32193
1491	GO:0018342	protein prenylation	7	0	0.01	1	1	1	1	-3.32193
1492	GO:0018344	protein geranylgeranylation	6	0	0.01	1	1	1	1	-3.32193
1493	GO:0018345	protein palmitoylation	14	0	0.02	1	1	1	1	-4.32193
1494	GO:0018393	internal peptidyl-lysine acetylation	85	0	0.1	1	1	1	1	-6.64386
1495	GO:0018394	peptidyl-lysine acetylation	85	0	0.1	1	1	1	1	-6.64386
1496	GO:0018410	C-terminal protein amino acid modificati...	6	0	0.01	1	1	1	1	-3.32193
1497	GO:0018904	ether metabolic process	6	0	0.01	1	1	1	1	-3.32193
1498	GO:0018958	phenol-containing compound metabolic pro...	55	0	0.07	1	1	1	1	-6.12928
1499	GO:0018990	ecdysis, chitin-based cuticle	13	0	0.02	1	1	1	1	-4.32193
1500	GO:0018991	oviposition	10	0	0.01	1	1	1	1	-3.32193
1501	GO:0018992	germ-line sex determination	5	0	0.01	1	1	1	1	-3.32193
1502	GO:0018993	somatic sex determination	15	0	0.02	1	1	1	1	-4.32193
1503	GO:0019058	viral life cycle	30	0	0.04	1	1	1	1	-5.32193
1504	GO:0019079	viral genome replication	7	0	0.01	1	1	1	1	-3.32193
1505	GO:0019094	pole plasm mRNA localization	47	0	0.06	1	1	1	1	-5.90689
1506	GO:0019098	reproductive behavior	83	0	0.1	1	1	1	1	-6.64386
1507	GO:0019184	nonribosomal peptide biosynthetic proces...	6	0	0.01	1	1	1	1	-3.32193
1508	GO:0019216	regulation of lipid metabolic process	42	0	0.05	1	1	1	1	-5.64386
1509	GO:0019218	regulation of steroid metabolic process	5	0	0.01	1	1	1	1	-3.32193
1510	GO:0019219	regulation of nucleobase-containing comp...	1182	0	1.46	1	1	1	1	-10.5118
1511	GO:0019220	regulation of phosphate metabolic proces...	319	0	0.39	1	1	1	1	-8.60733
1512	GO:0019221	cytokine-mediated signaling pathway	11	0	0.01	1	1	1	1	-3.32193
1513	GO:0019222	regulation of metabolic process	1928	0	2.38	1	1	1	1	-11.2167
1514	GO:0019226	transmission of nerve impulse	16	0	0.02	1	1	1	1	-4.32193
1515	GO:0019228	neuronal action potential	8	0	0.01	1	1	1	1	-3.32193
1516	GO:0019233	sensory perception of pain	5	0	0.01	1	1	1	1	-3.32193
1517	GO:0019236	response to pheromone	7	0	0.01	1	1	1	1	-3.32193
1518	GO:0019318	hexose metabolic process	49	0	0.06	1	1	1	1	-5.90689
1519	GO:0019319	hexose biosynthetic process	8	0	0.01	1	1	1	1	-3.32193
1520	GO:0019320	hexose catabolic process	9	0	0.01	1	1	1	1	-3.32193
1521	GO:0019321	pentose metabolic process	6	0	0.01	1	1	1	1	-3.32193
1522	GO:0019336	phenol-containing compound catabolic pro...	6	0	0.01	1	1	1	1	-3.32193
1523	GO:0019359	nicotinamide nucleotide biosynthetic pro...	28	0	0.03	1	1	1	1	-4.90689
1524	GO:0019362	pyridine nucleotide metabolic process	42	0	0.05	1	1	1	1	-5.64386
1525	GO:0019363	pyridine nucleotide biosynthetic process	28	0	0.03	1	1	1	1	-4.90689
1526	GO:0019367	fatty acid elongation, saturated fatty a...	16	0	0.02	1	1	1	1	-4.32193
1527	GO:0019368	fatty acid elongation, unsaturated fatty...	15	0	0.02	1	1	1	1	-4.32193
1528	GO:0019388	galactose catabolic process	7	0	0.01	1	1	1	1	-3.32193
1529	GO:0019395	fatty acid oxidation	26	0	0.03	1	1	1	1	-4.90689
1530	GO:0019400	alditol metabolic process	11	0	0.01	1	1	1	1	-3.32193
1531	GO:0019405	alditol catabolic process	5	0	0.01	1	1	1	1	-3.32193
1532	GO:0019430	removal of superoxide radicals	5	0	0.01	1	1	1	1	-3.32193
1533	GO:0019432	triglyceride biosynthetic process	12	0	0.01	1	1	1	1	-3.32193
1534	GO:0019433	triglyceride catabolic process	10	0	0.01	1	1	1	1	-3.32193
1535	GO:0019438	aromatic compound biosynthetic process	1325	0	1.63	1	1	1	1	-10.6707
1536	GO:0019439	aromatic compound catabolic process	164	0	0.2	1	1	1	1	-7.64386
1537	GO:0019509	L-methionine salvage from methylthioaden...	5	0	0.01	1	1	1	1	-3.32193
26	GO:0019538	protein metabolic process	2053	1	2.53	0.949	1	1	1	-1.3377
1538	GO:0019563	glycerol catabolic process	5	0	0.01	1	1	1	1	-3.32193
1539	GO:0019614	catechol-containing compound catabolic p...	5	0	0.01	1	1	1	1	-3.32193
1540	GO:0019637	organophosphate metabolic process	424	0	0.52	1	1	1	1	-9.02237
1541	GO:0019646	aerobic electron transport chain	7	0	0.01	1	1	1	1	-3.32193
1542	GO:0019674	NAD metabolic process	15	0	0.02	1	1	1	1	-4.32193
1543	GO:0019682	glyceraldehyde-3-phosphate metabolic pro...	7	0	0.01	1	1	1	1	-3.32193
1544	GO:0019693	ribose phosphate metabolic process	229	0	0.28	1	1	1	1	-8.12928
1545	GO:0019720	Mo-molybdopterin cofactor metabolic proc...	5	0	0.01	1	1	1	1	-3.32193
1546	GO:0019722	calcium-mediated signaling	31	0	0.04	1	1	1	1	-5.32193
1547	GO:0019725	cellular homeostasis	196	0	0.24	1	1	1	1	-7.90689
1548	GO:0019730	antimicrobial humoral response	65	0	0.08	1	1	1	1	-6.32193
1549	GO:0019731	antibacterial humoral response	31	0	0.04	1	1	1	1	-5.32193
1550	GO:0019732	antifungal humoral response	10	0	0.01	1	1	1	1	-3.32193
1551	GO:0019748	secondary metabolic process	66	0	0.08	1	1	1	1	-6.32193
1552	GO:0019751	polyol metabolic process	42	0	0.05	1	1	1	1	-5.64386
1553	GO:0019752	carboxylic acid metabolic process	340	0	0.42	1	1	1	1	-8.71425
1554	GO:0019827	stem cell population maintenance	89	0	0.11	1	1	1	1	-6.78136
1555	GO:0019856	pyrimidine nucleobase biosynthetic proce...	10	0	0.01	1	1	1	1	-3.32193
1556	GO:0019896	axonal transport of mitochondrion	10	0	0.01	1	1	1	1	-3.32193
1557	GO:0019915	lipid storage	53	0	0.07	1	1	1	1	-6.12928
1558	GO:0019932	second-messenger-mediated signaling	76	0	0.09	1	1	1	1	-6.49185
1559	GO:0019933	cAMP-mediated signaling	32	0	0.04	1	1	1	1	-5.32193
1560	GO:0019934	cGMP-mediated signaling	10	0	0.01	1	1	1	1	-3.32193
1561	GO:0019935	cyclic-nucleotide-mediated signaling	43	0	0.05	1	1	1	1	-5.64386
1562	GO:0019941	modification-dependent protein catabolic...	239	0	0.29	1	1	1	1	-8.17991
1563	GO:0019953	sexual reproduction	776	0	0.96	1	1	1	1	-9.90689
1564	GO:0019985	translesion synthesis	6	0	0.01	1	1	1	1	-3.32193
1565	GO:0019991	septate junction assembly	36	0	0.04	1	1	1	1	-5.32193
1566	GO:0021551	central nervous system morphogenesis	15	0	0.02	1	1	1	1	-4.32193
1567	GO:0021556	central nervous system formation	10	0	0.01	1	1	1	1	-3.32193
1568	GO:0021675	nerve development	7	0	0.01	1	1	1	1	-3.32193
1569	GO:0021700	developmental maturation	196	0	0.24	1	1	1	1	-7.90689
1570	GO:0021782	glial cell development	29	0	0.04	1	1	1	1	-5.32193
1571	GO:0021953	central nervous system neuron differenti...	8	0	0.01	1	1	1	1	-3.32193
1572	GO:0021954	central nervous system neuron developmen...	6	0	0.01	1	1	1	1	-3.32193
1573	GO:0022008	neurogenesis	792	0	0.98	1	1	1	1	-9.93664
1574	GO:0022400	regulation of rhodopsin mediated signali...	15	0	0.02	1	1	1	1	-4.32193
1575	GO:0022402	cell cycle process	464	0	0.57	1	1	1	1	-9.15482
1576	GO:0022404	molting cycle process	32	0	0.04	1	1	1	1	-5.32193
1577	GO:0022406	membrane docking	43	0	0.05	1	1	1	1	-5.64386
1578	GO:0022407	regulation of cell-cell adhesion	26	0	0.03	1	1	1	1	-4.90689
1579	GO:0022408	negative regulation of cell-cell adhesio...	13	0	0.02	1	1	1	1	-4.32193
1580	GO:0022409	positive regulation of cell-cell adhesio...	9	0	0.01	1	1	1	1	-3.32193
1581	GO:0022410	circadian sleep/wake cycle process	38	0	0.05	1	1	1	1	-5.64386
1582	GO:0022411	cellular component disassembly	133	0	0.16	1	1	1	1	-7.32193
1583	GO:0022412	cellular process involved in reproductio...	667	0	0.82	1	1	1	1	-9.67948
1584	GO:0022414	reproductive process	871	0	1.07	1	1	1	1	-10.0634
1585	GO:0022416	chaeta development	74	0	0.09	1	1	1	1	-6.49185
1586	GO:0022600	digestive system process	11	0	0.01	1	1	1	1	-3.32193
1587	GO:0022603	regulation of anatomical structure morph...	240	0	0.3	1	1	1	1	-8.22882
1588	GO:0022604	regulation of cell morphogenesis	132	0	0.16	1	1	1	1	-7.32193
1589	GO:0022607	cellular component assembly	1081	0	1.33	1	1	1	1	-10.3772
1590	GO:0022610	biological adhesion	176	0	0.22	1	1	1	1	-7.78136
1591	GO:0022611	dormancy process	7	0	0.01	1	1	1	1	-3.32193
1592	GO:0022612	gland morphogenesis	74	0	0.09	1	1	1	1	-6.49185
1593	GO:0022613	ribonucleoprotein complex biogenesis	290	0	0.36	1	1	1	1	-8.49185
1594	GO:0022616	DNA strand elongation	20	0	0.02	1	1	1	1	-4.32193
1595	GO:0022618	ribonucleoprotein complex assembly	139	0	0.17	1	1	1	1	-7.40939
1596	GO:0022898	regulation of transmembrane transporter ...	23	0	0.03	1	1	1	1	-4.90689
1597	GO:0022900	electron transport chain	102	0	0.13	1	1	1	1	-7.02237
1598	GO:0022904	respiratory electron transport chain	64	0	0.08	1	1	1	1	-6.32193
1599	GO:0023014	signal transduction by protein phosphory...	133	0	0.16	1	1	1	1	-7.32193
1600	GO:0023051	regulation of signaling	761	0	0.94	1	1	1	1	-9.87652
1601	GO:0023052	signaling	1601	0	1.97	1	1	1	1	-10.944
1602	GO:0023056	positive regulation of signaling	381	0	0.47	1	1	1	1	-8.87652
1603	GO:0023057	negative regulation of signaling	310	0	0.38	1	1	1	1	-8.56986
1604	GO:0023058	adaptation of signaling pathway	7	0	0.01	1	1	1	1	-3.32193
1605	GO:0023061	signal release	130	0	0.16	1	1	1	1	-7.32193
1606	GO:0030001	metal ion transport	178	0	0.22	1	1	1	1	-7.78136
1607	GO:0030003	cellular cation homeostasis	99	0	0.12	1	1	1	1	-6.90689
1608	GO:0030004	cellular monovalent inorganic cation hom...	25	0	0.03	1	1	1	1	-4.90689
1609	GO:0030010	establishment of cell polarity	56	0	0.07	1	1	1	1	-6.12928
1610	GO:0030011	maintenance of cell polarity	19	0	0.02	1	1	1	1	-4.32193
1611	GO:0030029	actin filament-based process	282	0	0.35	1	1	1	1	-8.45121
1612	GO:0030030	cell projection organization	610	0	0.75	1	1	1	1	-9.55075
1613	GO:0030031	cell projection assembly	171	0	0.21	1	1	1	1	-7.71425
1614	GO:0030032	lamellipodium assembly	22	0	0.03	1	1	1	1	-4.90689
1615	GO:0030036	actin cytoskeleton organization	271	0	0.33	1	1	1	1	-8.36632
1616	GO:0030038	contractile actin filament bundle assemb...	10	0	0.01	1	1	1	1	-3.32193
1617	GO:0030041	actin filament polymerization	58	0	0.07	1	1	1	1	-6.12928
1618	GO:0030042	actin filament depolymerization	12	0	0.01	1	1	1	1	-3.32193
1619	GO:0030048	actin filament-based movement	33	0	0.04	1	1	1	1	-5.32193
1620	GO:0030050	vesicle transport along actin filament	8	0	0.01	1	1	1	1	-3.32193
1621	GO:0030071	regulation of mitotic metaphase/anaphase...	27	0	0.03	1	1	1	1	-4.90689
1622	GO:0030072	peptide hormone secretion	16	0	0.02	1	1	1	1	-4.32193
1623	GO:0030073	insulin secretion	8	0	0.01	1	1	1	1	-3.32193
1624	GO:0030097	hemopoiesis	77	0	0.09	1	1	1	1	-6.49185
1625	GO:0030100	regulation of endocytosis	59	0	0.07	1	1	1	1	-6.12928
1626	GO:0030104	water homeostasis	5	0	0.01	1	1	1	1	-3.32193
1627	GO:0030111	regulation of Wnt signaling pathway	90	0	0.11	1	1	1	1	-6.78136
1628	GO:0030148	sphingolipid biosynthetic process	36	0	0.04	1	1	1	1	-5.32193
1629	GO:0030149	sphingolipid catabolic process	8	0	0.01	1	1	1	1	-3.32193
1630	GO:0030150	protein import into mitochondrial matrix	16	0	0.02	1	1	1	1	-4.32193
1631	GO:0030154	cell differentiation	1380	0	1.7	1	1	1	1	-10.7313
1632	GO:0030155	regulation of cell adhesion	44	0	0.05	1	1	1	1	-5.64386
1633	GO:0030162	regulation of proteolysis	142	0	0.18	1	1	1	1	-7.49185
1634	GO:0030163	protein catabolic process	277	0	0.34	1	1	1	1	-8.40939
1635	GO:0030166	proteoglycan biosynthetic process	16	0	0.02	1	1	1	1	-4.32193
1636	GO:0030174	regulation of DNA-dependent DNA replicat...	6	0	0.01	1	1	1	1	-3.32193
1637	GO:0030177	positive regulation of Wnt signaling pat...	49	0	0.06	1	1	1	1	-5.90689
1638	GO:0030178	negative regulation of Wnt signaling pat...	38	0	0.05	1	1	1	1	-5.64386
1639	GO:0030182	neuron differentiation	681	0	0.84	1	1	1	1	-9.71425
1640	GO:0030198	extracellular matrix organization	49	0	0.06	1	1	1	1	-5.90689
1641	GO:0030201	heparan sulfate proteoglycan metabolic p...	13	0	0.02	1	1	1	1	-4.32193
1642	GO:0030202	heparin metabolic process	5	0	0.01	1	1	1	1	-3.32193
1643	GO:0030203	glycosaminoglycan metabolic process	15	0	0.02	1	1	1	1	-4.32193
1644	GO:0030237	female sex determination	10	0	0.01	1	1	1	1	-3.32193
1645	GO:0030239	myofibril assembly	57	0	0.07	1	1	1	1	-6.12928
1646	GO:0030258	lipid modification	76	0	0.09	1	1	1	1	-6.49185
1647	GO:0030260	entry into host cell	22	0	0.03	1	1	1	1	-4.90689
1648	GO:0030261	chromosome condensation	46	0	0.06	1	1	1	1	-5.90689
1649	GO:0030262	apoptotic nuclear changes	5	0	0.01	1	1	1	1	-3.32193
1650	GO:0030277	maintenance of gastrointestinal epitheli...	5	0	0.01	1	1	1	1	-3.32193
1651	GO:0030301	cholesterol transport	6	0	0.01	1	1	1	1	-3.32193
1652	GO:0030307	positive regulation of cell growth	43	0	0.05	1	1	1	1	-5.64386
1653	GO:0030308	negative regulation of cell growth	17	0	0.02	1	1	1	1	-4.32193
1654	GO:0030317	flagellated sperm motility	23	0	0.03	1	1	1	1	-4.90689
1655	GO:0030322	stabilization of membrane potential	11	0	0.01	1	1	1	1	-3.32193
1656	GO:0030334	regulation of cell migration	72	0	0.09	1	1	1	1	-6.49185
1657	GO:0030335	positive regulation of cell migration	50	0	0.06	1	1	1	1	-5.90689
1658	GO:0030336	negative regulation of cell migration	8	0	0.01	1	1	1	1	-3.32193
1659	GO:0030381	chorion-containing eggshell pattern form...	7	0	0.01	1	1	1	1	-3.32193
1660	GO:0030382	sperm mitochondrion organization	8	0	0.01	1	1	1	1	-3.32193
1661	GO:0030422	production of siRNA involved in RNA inte...	10	0	0.01	1	1	1	1	-3.32193
1662	GO:0030431	sleep	60	0	0.07	1	1	1	1	-6.12928
1663	GO:0030433	ubiquitin-dependent ERAD pathway	24	0	0.03	1	1	1	1	-4.90689
1664	GO:0030488	tRNA methylation	20	0	0.02	1	1	1	1	-4.32193
1665	GO:0030490	maturation of SSU-rRNA	39	0	0.05	1	1	1	1	-5.64386
1666	GO:0030497	fatty acid elongation	19	0	0.02	1	1	1	1	-4.32193
1667	GO:0030509	BMP signaling pathway	47	0	0.06	1	1	1	1	-5.90689
1668	GO:0030510	regulation of BMP signaling pathway	36	0	0.04	1	1	1	1	-5.32193
1669	GO:0030513	positive regulation of BMP signaling pat...	17	0	0.02	1	1	1	1	-4.32193
1670	GO:0030514	negative regulation of BMP signaling pat...	20	0	0.02	1	1	1	1	-4.32193
1671	GO:0030516	regulation of axon extension	23	0	0.03	1	1	1	1	-4.90689
1672	GO:0030518	intracellular steroid hormone receptor s...	11	0	0.01	1	1	1	1	-3.32193
1673	GO:0030522	intracellular receptor signaling pathway	36	0	0.04	1	1	1	1	-5.32193
1674	GO:0030534	adult behavior	130	0	0.16	1	1	1	1	-7.32193
1675	GO:0030536	larval feeding behavior	12	0	0.01	1	1	1	1	-3.32193
1676	GO:0030537	larval behavior	41	0	0.05	1	1	1	1	-5.64386
1677	GO:0030539	male genitalia development	20	0	0.02	1	1	1	1	-4.32193
1678	GO:0030540	female genitalia development	7	0	0.01	1	1	1	1	-3.32193
1679	GO:0030575	nuclear body organization	6	0	0.01	1	1	1	1	-3.32193
1680	GO:0030576	Cajal body organization	5	0	0.01	1	1	1	1	-3.32193
1681	GO:0030588	pseudocleavage	8	0	0.01	1	1	1	1	-3.32193
1682	GO:0030589	pseudocleavage involved in syncytial bla...	8	0	0.01	1	1	1	1	-3.32193
1683	GO:0030641	regulation of cellular pH	21	0	0.03	1	1	1	1	-4.90689
1684	GO:0030703	eggshell formation	81	0	0.1	1	1	1	1	-6.64386
1685	GO:0030705	cytoskeleton-dependent intracellular tra...	90	0	0.11	1	1	1	1	-6.78136
1686	GO:0030706	germarium-derived oocyte differentiation	28	0	0.03	1	1	1	1	-4.90689
1687	GO:0030707	ovarian follicle cell development	247	0	0.3	1	1	1	1	-8.22882
1688	GO:0030708	germarium-derived female germ-line cyst ...	9	0	0.01	1	1	1	1	-3.32193
1689	GO:0030709	border follicle cell delamination	5	0	0.01	1	1	1	1	-3.32193
1690	GO:0030713	ovarian follicle cell stalk formation	8	0	0.01	1	1	1	1	-3.32193
1691	GO:0030716	oocyte fate determination	32	0	0.04	1	1	1	1	-5.32193
1692	GO:0030717	oocyte karyosome formation	25	0	0.03	1	1	1	1	-4.90689
1693	GO:0030718	germ-line stem cell population maintenan...	68	0	0.08	1	1	1	1	-6.32193
1694	GO:0030720	oocyte localization involved in germariu...	11	0	0.01	1	1	1	1	-3.32193
1695	GO:0030723	ovarian fusome organization	9	0	0.01	1	1	1	1	-3.32193
1696	GO:0030725	germline ring canal formation	13	0	0.02	1	1	1	1	-4.32193
1697	GO:0030727	germarium-derived female germ-line cyst ...	19	0	0.02	1	1	1	1	-4.32193
1698	GO:0030728	ovulation	6	0	0.01	1	1	1	1	-3.32193
1699	GO:0030730	sequestering of triglyceride	12	0	0.01	1	1	1	1	-3.32193
1700	GO:0030808	regulation of nucleotide biosynthetic pr...	7	0	0.01	1	1	1	1	-3.32193
1701	GO:0030810	positive regulation of nucleotide biosyn...	5	0	0.01	1	1	1	1	-3.32193
1702	GO:0030832	regulation of actin filament length	58	0	0.07	1	1	1	1	-6.12928
1703	GO:0030833	regulation of actin filament polymerizat...	54	0	0.07	1	1	1	1	-6.12928
1704	GO:0030834	regulation of actin filament depolymeriz...	9	0	0.01	1	1	1	1	-3.32193
1705	GO:0030835	negative regulation of actin filament de...	8	0	0.01	1	1	1	1	-3.32193
1706	GO:0030837	negative regulation of actin filament po...	15	0	0.02	1	1	1	1	-4.32193
1707	GO:0030838	positive regulation of actin filament po...	30	0	0.04	1	1	1	1	-5.32193
1708	GO:0030855	epithelial cell differentiation	321	0	0.4	1	1	1	1	-8.64386
1709	GO:0030856	regulation of epithelial cell differenti...	42	0	0.05	1	1	1	1	-5.64386
1710	GO:0030858	positive regulation of epithelial cell d...	40	0	0.05	1	1	1	1	-5.64386
1711	GO:0030859	polarized epithelial cell differentiatio...	12	0	0.01	1	1	1	1	-3.32193
1712	GO:0030865	cortical cytoskeleton organization	57	0	0.07	1	1	1	1	-6.12928
1713	GO:0030866	cortical actin cytoskeleton organization	49	0	0.06	1	1	1	1	-5.90689
1714	GO:0030947	regulation of vascular endothelial growt...	6	0	0.01	1	1	1	1	-3.32193
1715	GO:0030948	negative regulation of vascular endothel...	6	0	0.01	1	1	1	1	-3.32193
1716	GO:0030950	establishment or maintenance of actin cy...	6	0	0.01	1	1	1	1	-3.32193
1717	GO:0030951	establishment or maintenance of microtub...	37	0	0.05	1	1	1	1	-5.64386
1718	GO:0030952	establishment or maintenance of cytoskel...	45	0	0.06	1	1	1	1	-5.90689
1719	GO:0030968	endoplasmic reticulum unfolded protein r...	19	0	0.02	1	1	1	1	-4.32193
1720	GO:0031000	response to caffeine	9	0	0.01	1	1	1	1	-3.32193
1721	GO:0031023	microtubule organizing center organizati...	71	0	0.09	1	1	1	1	-6.49185
1722	GO:0031032	actomyosin structure organization	101	0	0.12	1	1	1	1	-6.90689
1723	GO:0031033	myosin filament organization	13	0	0.02	1	1	1	1	-4.32193
1724	GO:0031034	myosin filament assembly	9	0	0.01	1	1	1	1	-3.32193
1725	GO:0031038	myosin II filament organization	7	0	0.01	1	1	1	1	-3.32193
1726	GO:0031047	gene silencing by RNA	66	0	0.08	1	1	1	1	-6.32193
1727	GO:0031050	dsRNA processing	17	0	0.02	1	1	1	1	-4.32193
1728	GO:0031053	primary miRNA processing	7	0	0.01	1	1	1	1	-3.32193
1729	GO:0031054	pre-miRNA processing	5	0	0.01	1	1	1	1	-3.32193
1730	GO:0031055	chromatin remodeling at centromere	6	0	0.01	1	1	1	1	-3.32193
1731	GO:0031056	regulation of histone modification	36	0	0.04	1	1	1	1	-5.32193
1732	GO:0031057	negative regulation of histone modificat...	11	0	0.01	1	1	1	1	-3.32193
1733	GO:0031058	positive regulation of histone modificat...	14	0	0.02	1	1	1	1	-4.32193
1734	GO:0031060	regulation of histone methylation	19	0	0.02	1	1	1	1	-4.32193
1735	GO:0031061	negative regulation of histone methylati...	6	0	0.01	1	1	1	1	-3.32193
1736	GO:0031062	positive regulation of histone methylati...	8	0	0.01	1	1	1	1	-3.32193
1737	GO:0031098	stress-activated protein kinase signalin...	80	0	0.1	1	1	1	1	-6.64386
1738	GO:0031099	regeneration	26	0	0.03	1	1	1	1	-4.90689
1739	GO:0031102	neuron projection regeneration	15	0	0.02	1	1	1	1	-4.32193
1740	GO:0031103	axon regeneration	15	0	0.02	1	1	1	1	-4.32193
1741	GO:0031109	microtubule polymerization or depolymeri...	42	0	0.05	1	1	1	1	-5.64386
1742	GO:0031110	regulation of microtubule polymerization...	22	0	0.03	1	1	1	1	-4.90689
1743	GO:0031111	negative regulation of microtubule polym...	11	0	0.01	1	1	1	1	-3.32193
1744	GO:0031112	positive regulation of microtubule polym...	6	0	0.01	1	1	1	1	-3.32193
1745	GO:0031113	regulation of microtubule polymerization	6	0	0.01	1	1	1	1	-3.32193
1746	GO:0031114	regulation of microtubule depolymerizati...	14	0	0.02	1	1	1	1	-4.32193
1747	GO:0031118	rRNA pseudouridine synthesis	6	0	0.01	1	1	1	1	-3.32193
1748	GO:0031122	cytoplasmic microtubule organization	22	0	0.03	1	1	1	1	-4.90689
1749	GO:0031123	RNA 3'-end processing	71	0	0.09	1	1	1	1	-6.49185
1750	GO:0031124	mRNA 3'-end processing	36	0	0.04	1	1	1	1	-5.32193
1751	GO:0031125	rRNA 3'-end processing	7	0	0.01	1	1	1	1	-3.32193
1752	GO:0031126	snoRNA 3'-end processing	9	0	0.01	1	1	1	1	-3.32193
1753	GO:0031145	anaphase-promoting complex-dependent cat...	15	0	0.02	1	1	1	1	-4.32193
1754	GO:0031146	SCF-dependent proteasomal ubiquitin-depe...	36	0	0.04	1	1	1	1	-5.32193
1755	GO:0031163	metallo-sulfur cluster assembly	18	0	0.02	1	1	1	1	-4.32193
1756	GO:0031167	rRNA methylation	15	0	0.02	1	1	1	1	-4.32193
1757	GO:0031175	neuron projection development	422	0	0.52	1	1	1	1	-9.02237
1758	GO:0031279	regulation of cyclase activity	5	0	0.01	1	1	1	1	-3.32193
1759	GO:0031290	retinal ganglion cell axon guidance	10	0	0.01	1	1	1	1	-3.32193
1760	GO:0031293	membrane protein intracellular domain pr...	5	0	0.01	1	1	1	1	-3.32193
1761	GO:0031297	replication fork processing	8	0	0.01	1	1	1	1	-3.32193
1762	GO:0031323	regulation of cellular metabolic process	1780	0	2.2	1	1	1	1	-11.1033
1763	GO:0031324	negative regulation of cellular metaboli...	676	0	0.83	1	1	1	1	-9.69697
1764	GO:0031325	positive regulation of cellular metaboli...	878	0	1.08	1	1	1	1	-10.0768
1765	GO:0031326	regulation of cellular biosynthetic proc...	1201	0	1.48	1	1	1	1	-10.5314
1766	GO:0031327	negative regulation of cellular biosynth...	460	0	0.57	1	1	1	1	-9.15482
1767	GO:0031328	positive regulation of cellular biosynth...	584	0	0.72	1	1	1	1	-9.49185
1768	GO:0031329	regulation of cellular catabolic process	191	0	0.24	1	1	1	1	-7.90689
1769	GO:0031330	negative regulation of cellular cataboli...	42	0	0.05	1	1	1	1	-5.64386
1770	GO:0031331	positive regulation of cellular cataboli...	102	0	0.13	1	1	1	1	-7.02237
1771	GO:0031333	negative regulation of protein complex a...	20	0	0.02	1	1	1	1	-4.32193
1772	GO:0031334	positive regulation of protein complex a...	56	0	0.07	1	1	1	1	-6.12928
1773	GO:0031338	regulation of vesicle fusion	15	0	0.02	1	1	1	1	-4.32193
1774	GO:0031340	positive regulation of vesicle fusion	5	0	0.01	1	1	1	1	-3.32193
1775	GO:0031344	regulation of cell projection organizati...	140	0	0.17	1	1	1	1	-7.40939
1776	GO:0031345	negative regulation of cell projection o...	17	0	0.02	1	1	1	1	-4.32193
1777	GO:0031346	positive regulation of cell projection o...	73	0	0.09	1	1	1	1	-6.49185
1778	GO:0031347	regulation of defense response	114	0	0.14	1	1	1	1	-7.12928
1779	GO:0031348	negative regulation of defense response	37	0	0.05	1	1	1	1	-5.64386
1780	GO:0031349	positive regulation of defense response	63	0	0.08	1	1	1	1	-6.32193
1781	GO:0031365	N-terminal protein amino acid modificati...	13	0	0.02	1	1	1	1	-4.32193
1782	GO:0031396	regulation of protein ubiquitination	37	0	0.05	1	1	1	1	-5.64386
1783	GO:0031397	negative regulation of protein ubiquitin...	10	0	0.01	1	1	1	1	-3.32193
1784	GO:0031398	positive regulation of protein ubiquitin...	18	0	0.02	1	1	1	1	-4.32193
1785	GO:0031399	regulation of protein modification proce...	355	0	0.44	1	1	1	1	-8.78136
1786	GO:0031400	negative regulation of protein modificat...	123	0	0.15	1	1	1	1	-7.22882
1787	GO:0031401	positive regulation of protein modificat...	179	0	0.22	1	1	1	1	-7.78136
1788	GO:0031440	regulation of mRNA 3'-end processing	11	0	0.01	1	1	1	1	-3.32193
1789	GO:0031445	regulation of heterochromatin assembly	9	0	0.01	1	1	1	1	-3.32193
1790	GO:0031453	positive regulation of heterochromatin a...	6	0	0.01	1	1	1	1	-3.32193
1791	GO:0031497	chromatin assembly	48	0	0.06	1	1	1	1	-5.90689
1792	GO:0031503	protein-containing complex localization	79	0	0.1	1	1	1	1	-6.64386
1793	GO:0031507	heterochromatin assembly	14	0	0.02	1	1	1	1	-4.32193
1794	GO:0031532	actin cytoskeleton reorganization	29	0	0.04	1	1	1	1	-5.32193
1795	GO:0031570	DNA integrity checkpoint	39	0	0.05	1	1	1	1	-5.64386
1796	GO:0031572	G2 DNA damage checkpoint	10	0	0.01	1	1	1	1	-3.32193
1797	GO:0031573	intra-S DNA damage checkpoint	8	0	0.01	1	1	1	1	-3.32193
1798	GO:0031577	spindle checkpoint	14	0	0.02	1	1	1	1	-4.32193
1799	GO:0031589	cell-substrate adhesion	26	0	0.03	1	1	1	1	-4.90689
1800	GO:0031623	receptor internalization	10	0	0.01	1	1	1	1	-3.32193
1801	GO:0031629	synaptic vesicle fusion to presynaptic a...	9	0	0.01	1	1	1	1	-3.32193
1802	GO:0031644	regulation of neurological system proces...	19	0	0.02	1	1	1	1	-4.32193
1803	GO:0031646	positive regulation of neurological syst...	5	0	0.01	1	1	1	1	-3.32193
1804	GO:0031647	regulation of protein stability	57	0	0.07	1	1	1	1	-6.12928
1805	GO:0031667	response to nutrient levels	136	0	0.17	1	1	1	1	-7.40939
1806	GO:0031668	cellular response to extracellular stimu...	81	0	0.1	1	1	1	1	-6.64386
1807	GO:0031669	cellular response to nutrient levels	80	0	0.1	1	1	1	1	-6.64386
1808	GO:0031887	lipid droplet transport along microtubul...	5	0	0.01	1	1	1	1	-3.32193
1809	GO:0031929	TOR signaling	58	0	0.07	1	1	1	1	-6.12928
1810	GO:0031935	regulation of chromatin silencing	33	0	0.04	1	1	1	1	-5.32193
1811	GO:0031936	negative regulation of chromatin silenci...	9	0	0.01	1	1	1	1	-3.32193
1812	GO:0031937	positive regulation of chromatin silenci...	10	0	0.01	1	1	1	1	-3.32193
1813	GO:0031990	mRNA export from nucleus in response to ...	5	0	0.01	1	1	1	1	-3.32193
1814	GO:0032006	regulation of TOR signaling	48	0	0.06	1	1	1	1	-5.90689
1815	GO:0032007	negative regulation of TOR signaling	16	0	0.02	1	1	1	1	-4.32193
1816	GO:0032008	positive regulation of TOR signaling	31	0	0.04	1	1	1	1	-5.32193
1817	GO:0032011	ARF protein signal transduction	8	0	0.01	1	1	1	1	-3.32193
1818	GO:0032012	regulation of ARF protein signal transdu...	7	0	0.01	1	1	1	1	-3.32193
1819	GO:0032024	positive regulation of insulin secretion	5	0	0.01	1	1	1	1	-3.32193
1820	GO:0032042	mitochondrial DNA metabolic process	7	0	0.01	1	1	1	1	-3.32193
1821	GO:0032053	ciliary basal body organization	5	0	0.01	1	1	1	1	-3.32193
1822	GO:0032069	regulation of nuclease activity	5	0	0.01	1	1	1	1	-3.32193
1823	GO:0032101	regulation of response to external stimu...	137	0	0.17	1	1	1	1	-7.40939
1824	GO:0032102	negative regulation of response to exter...	31	0	0.04	1	1	1	1	-5.32193
1825	GO:0032103	positive regulation of response to exter...	70	0	0.09	1	1	1	1	-6.49185
1826	GO:0032147	activation of protein kinase activity	55	0	0.07	1	1	1	1	-6.12928
1827	GO:0032196	transposition	23	0	0.03	1	1	1	1	-4.90689
1828	GO:0032200	telomere organization	25	0	0.03	1	1	1	1	-4.90689
1829	GO:0032204	regulation of telomere maintenance	5	0	0.01	1	1	1	1	-3.32193
1830	GO:0032222	regulation of synaptic transmission, cho...	8	0	0.01	1	1	1	1	-3.32193
1831	GO:0032231	regulation of actin filament bundle asse...	12	0	0.01	1	1	1	1	-3.32193
1832	GO:0032233	positive regulation of actin filament bu...	7	0	0.01	1	1	1	1	-3.32193
1833	GO:0032239	regulation of nucleobase-containing comp...	8	0	0.01	1	1	1	1	-3.32193
1834	GO:0032241	positive regulation of nucleobase-contai...	5	0	0.01	1	1	1	1	-3.32193
1835	GO:0032259	methylation	144	0	0.18	1	1	1	1	-7.49185
1836	GO:0032268	regulation of cellular protein metabolic...	592	0	0.73	1	1	1	1	-9.51175
1837	GO:0032269	negative regulation of cellular protein ...	216	0	0.27	1	1	1	1	-8.07682
1838	GO:0032270	positive regulation of cellular protein ...	293	0	0.36	1	1	1	1	-8.49185
1839	GO:0032271	regulation of protein polymerization	61	0	0.08	1	1	1	1	-6.32193
1840	GO:0032272	negative regulation of protein polymeriz...	17	0	0.02	1	1	1	1	-4.32193
1841	GO:0032273	positive regulation of protein polymeriz...	35	0	0.04	1	1	1	1	-5.32193
1842	GO:0032309	icosanoid secretion	8	0	0.01	1	1	1	1	-3.32193
1843	GO:0032350	regulation of hormone metabolic process	11	0	0.01	1	1	1	1	-3.32193
1844	GO:0032351	negative regulation of hormone metabolic...	6	0	0.01	1	1	1	1	-3.32193
1845	GO:0032365	intracellular lipid transport	7	0	0.01	1	1	1	1	-3.32193
1846	GO:0032366	intracellular sterol transport	6	0	0.01	1	1	1	1	-3.32193
1847	GO:0032367	intracellular cholesterol transport	5	0	0.01	1	1	1	1	-3.32193
1848	GO:0032368	regulation of lipid transport	6	0	0.01	1	1	1	1	-3.32193
1849	GO:0032386	regulation of intracellular transport	71	0	0.09	1	1	1	1	-6.49185
1850	GO:0032387	negative regulation of intracellular tra...	13	0	0.02	1	1	1	1	-4.32193
1851	GO:0032388	positive regulation of intracellular tra...	28	0	0.03	1	1	1	1	-4.90689
1852	GO:0032392	DNA geometric change	51	0	0.06	1	1	1	1	-5.90689
1853	GO:0032409	regulation of transporter activity	23	0	0.03	1	1	1	1	-4.90689
1854	GO:0032410	negative regulation of transporter activ...	7	0	0.01	1	1	1	1	-3.32193
1855	GO:0032411	positive regulation of transporter activ...	14	0	0.02	1	1	1	1	-4.32193
1856	GO:0032412	regulation of ion transmembrane transpor...	23	0	0.03	1	1	1	1	-4.90689
1857	GO:0032413	negative regulation of ion transmembrane...	7	0	0.01	1	1	1	1	-3.32193
1858	GO:0032414	positive regulation of ion transmembrane...	14	0	0.02	1	1	1	1	-4.32193
1859	GO:0032418	lysosome localization	11	0	0.01	1	1	1	1	-3.32193
1860	GO:0032434	regulation of proteasomal ubiquitin-depe...	39	0	0.05	1	1	1	1	-5.64386
1861	GO:0032435	negative regulation of proteasomal ubiqu...	5	0	0.01	1	1	1	1	-3.32193
1862	GO:0032436	positive regulation of proteasomal ubiqu...	32	0	0.04	1	1	1	1	-5.32193
1863	GO:0032446	protein modification by small protein co...	256	0	0.32	1	1	1	1	-8.32193
1864	GO:0032456	endocytic recycling	32	0	0.04	1	1	1	1	-5.32193
1865	GO:0032465	regulation of cytokinesis	21	0	0.03	1	1	1	1	-4.90689
1866	GO:0032482	Rab protein signal transduction	39	0	0.05	1	1	1	1	-5.64386
1867	GO:0032483	regulation of Rab protein signal transdu...	11	0	0.01	1	1	1	1	-3.32193
1868	GO:0032496	response to lipopolysaccharide	9	0	0.01	1	1	1	1	-3.32193
27	GO:0032501	multicellular organismal process	2674	6	3.3	0.066	1	1	1	0.862737
28	GO:0032502	developmental process	2242	6	2.77	0.028	1	1	1	1.11532
9	GO:0032504	multicellular organism reproduction	816	1	1.01	0.656	0.656	1	1	-0.0129133
1869	GO:0032506	cytokinetic process	35	0	0.04	1	1	1	1	-5.32193
1870	GO:0032507	maintenance of protein location in cell	34	0	0.04	1	1	1	1	-5.32193
1871	GO:0032508	DNA duplex unwinding	50	0	0.06	1	1	1	1	-5.90689
1872	GO:0032509	endosome transport via multivesicular bo...	25	0	0.03	1	1	1	1	-4.90689
1873	GO:0032511	late endosome to vacuole transport via m...	7	0	0.01	1	1	1	1	-3.32193
1874	GO:0032515	negative regulation of phosphoprotein ph...	20	0	0.02	1	1	1	1	-4.32193
1875	GO:0032527	protein exit from endoplasmic reticulum	6	0	0.01	1	1	1	1	-3.32193
1876	GO:0032528	microvillus organization	6	0	0.01	1	1	1	1	-3.32193
1877	GO:0032535	regulation of cellular component size	162	0	0.2	1	1	1	1	-7.64386
1878	GO:0032543	mitochondrial translation	105	0	0.13	1	1	1	1	-7.02237
1879	GO:0032774	RNA biosynthetic process	1078	0	1.33	1	1	1	1	-10.3772
1880	GO:0032781	positive regulation of ATPase activity	24	0	0.03	1	1	1	1	-4.90689
1881	GO:0032784	regulation of DNA-templated transcriptio...	29	0	0.04	1	1	1	1	-5.32193
1882	GO:0032785	negative regulation of DNA-templated tra...	7	0	0.01	1	1	1	1	-3.32193
1883	GO:0032786	positive regulation of DNA-templated tra...	22	0	0.03	1	1	1	1	-4.90689
1884	GO:0032787	monocarboxylic acid metabolic process	151	0	0.19	1	1	1	1	-7.56986
1885	GO:0032790	ribosome disassembly	5	0	0.01	1	1	1	1	-3.32193
1886	GO:0032868	response to insulin	75	0	0.09	1	1	1	1	-6.49185
1887	GO:0032869	cellular response to insulin stimulus	73	0	0.09	1	1	1	1	-6.49185
1888	GO:0032870	cellular response to hormone stimulus	126	0	0.16	1	1	1	1	-7.32193
1889	GO:0032872	regulation of stress-activated MAPK casc...	60	0	0.07	1	1	1	1	-6.12928
1890	GO:0032873	negative regulation of stress-activated ...	22	0	0.03	1	1	1	1	-4.90689
1891	GO:0032874	positive regulation of stress-activated ...	32	0	0.04	1	1	1	1	-5.32193
1892	GO:0032875	regulation of DNA endoreduplication	8	0	0.01	1	1	1	1	-3.32193
1893	GO:0032879	regulation of localization	470	0	0.58	1	1	1	1	-9.17991
1894	GO:0032880	regulation of protein localization	105	0	0.13	1	1	1	1	-7.02237
1895	GO:0032881	regulation of polysaccharide metabolic p...	7	0	0.01	1	1	1	1	-3.32193
1896	GO:0032886	regulation of microtubule-based process	60	0	0.07	1	1	1	1	-6.12928
1897	GO:0032922	circadian regulation of gene expression	7	0	0.01	1	1	1	1	-3.32193
1898	GO:0032924	activin receptor signaling pathway	11	0	0.01	1	1	1	1	-3.32193
1899	GO:0032933	SREBP signaling pathway	7	0	0.01	1	1	1	1	-3.32193
1900	GO:0032940	secretion by cell	217	0	0.27	1	1	1	1	-8.07682
1901	GO:0032954	regulation of cytokinetic process	5	0	0.01	1	1	1	1	-3.32193
1902	GO:0032956	regulation of actin cytoskeleton organiz...	96	0	0.12	1	1	1	1	-6.90689
1903	GO:0032957	inositol trisphosphate metabolic process	5	0	0.01	1	1	1	1	-3.32193
1904	GO:0032958	inositol phosphate biosynthetic process	10	0	0.01	1	1	1	1	-3.32193
1905	GO:0032968	positive regulation of transcription elo...	17	0	0.02	1	1	1	1	-4.32193
1906	GO:0032970	regulation of actin filament-based proce...	98	0	0.12	1	1	1	1	-6.90689
1907	GO:0032981	mitochondrial respiratory chain complex ...	12	0	0.01	1	1	1	1	-3.32193
1908	GO:0032984	protein-containing complex disassembly	85	0	0.1	1	1	1	1	-6.64386
1909	GO:0032988	ribonucleoprotein complex disassembly	8	0	0.01	1	1	1	1	-3.32193
1910	GO:0032989	cellular component morphogenesis	605	0	0.75	1	1	1	1	-9.55075
1911	GO:0032990	cell part morphogenesis	403	0	0.5	1	1	1	1	-8.96578
1912	GO:0033013	tetrapyrrole metabolic process	14	0	0.02	1	1	1	1	-4.32193
1913	GO:0033014	tetrapyrrole biosynthetic process	12	0	0.01	1	1	1	1	-3.32193
1914	GO:0033036	macromolecule localization	869	0	1.07	1	1	1	1	-10.0634
1915	GO:0033043	regulation of organelle organization	356	0	0.44	1	1	1	1	-8.78136
1916	GO:0033044	regulation of chromosome organization	127	0	0.16	1	1	1	1	-7.32193
1917	GO:0033045	regulation of sister chromatid segregati...	38	0	0.05	1	1	1	1	-5.64386
1918	GO:0033046	negative regulation of sister chromatid ...	17	0	0.02	1	1	1	1	-4.32193
1919	GO:0033047	regulation of mitotic sister chromatid s...	34	0	0.04	1	1	1	1	-5.32193
1920	GO:0033048	negative regulation of mitotic sister ch...	14	0	0.02	1	1	1	1	-4.32193
1921	GO:0033059	cellular pigmentation	13	0	0.02	1	1	1	1	-4.32193
1922	GO:0033060	ocellus pigmentation	18	0	0.02	1	1	1	1	-4.32193
1923	GO:0033108	mitochondrial respiratory chain complex ...	35	0	0.04	1	1	1	1	-5.32193
1924	GO:0033119	negative regulation of RNA splicing	7	0	0.01	1	1	1	1	-3.32193
1925	GO:0033120	positive regulation of RNA splicing	6	0	0.01	1	1	1	1	-3.32193
1926	GO:0033157	regulation of intracellular protein tran...	29	0	0.04	1	1	1	1	-5.32193
1927	GO:0033173	calcineurin-NFAT signaling cascade	5	0	0.01	1	1	1	1	-3.32193
1928	GO:0033206	meiotic cytokinesis	38	0	0.05	1	1	1	1	-5.64386
1929	GO:0033227	dsRNA transport	26	0	0.03	1	1	1	1	-4.90689
1930	GO:0033238	regulation of cellular amine metabolic p...	6	0	0.01	1	1	1	1	-3.32193
1931	GO:0033260	nuclear DNA replication	21	0	0.03	1	1	1	1	-4.90689
1932	GO:0033301	cell cycle comprising mitosis without cy...	24	0	0.03	1	1	1	1	-4.90689
1933	GO:0033314	mitotic DNA replication checkpoint	10	0	0.01	1	1	1	1	-3.32193
1934	GO:0033353	S-adenosylmethionine cycle	7	0	0.01	1	1	1	1	-3.32193
1935	GO:0033363	secretory granule organization	8	0	0.01	1	1	1	1	-3.32193
1936	GO:0033365	protein localization to organelle	206	0	0.25	1	1	1	1	-7.96578
1937	GO:0033499	galactose catabolic process via UDP-gala...	6	0	0.01	1	1	1	1	-3.32193
1938	GO:0033500	carbohydrate homeostasis	50	0	0.06	1	1	1	1	-5.90689
1939	GO:0033522	histone H2A ubiquitination	6	0	0.01	1	1	1	1	-3.32193
1940	GO:0033554	cellular response to stress	556	0	0.69	1	1	1	1	-9.43045
1941	GO:0033559	unsaturated fatty acid metabolic process	9	0	0.01	1	1	1	1	-3.32193
1942	GO:0033567	DNA replication, Okazaki fragment proces...	5	0	0.01	1	1	1	1	-3.32193
1943	GO:0033617	mitochondrial respiratory chain complex ...	13	0	0.02	1	1	1	1	-4.32193
1944	GO:0033619	membrane protein proteolysis	14	0	0.02	1	1	1	1	-4.32193
1945	GO:0033627	cell adhesion mediated by integrin	20	0	0.02	1	1	1	1	-4.32193
1946	GO:0033673	negative regulation of kinase activity	46	0	0.06	1	1	1	1	-5.90689
1947	GO:0033674	positive regulation of kinase activity	103	0	0.13	1	1	1	1	-7.02237
1948	GO:0033683	nucleotide-excision repair, DNA incision	6	0	0.01	1	1	1	1	-3.32193
1949	GO:0033692	cellular polysaccharide biosynthetic pro...	15	0	0.02	1	1	1	1	-4.32193
1950	GO:0033750	ribosome localization	11	0	0.01	1	1	1	1	-3.32193
1951	GO:0033865	nucleoside bisphosphate metabolic proces...	47	0	0.06	1	1	1	1	-5.90689
1952	GO:0033866	nucleoside bisphosphate biosynthetic pro...	21	0	0.03	1	1	1	1	-4.90689
1953	GO:0033875	ribonucleoside bisphosphate metabolic pr...	47	0	0.06	1	1	1	1	-5.90689
1954	GO:0033962	cytoplasmic mRNA processing body assembl...	15	0	0.02	1	1	1	1	-4.32193
1955	GO:0033993	response to lipid	67	0	0.08	1	1	1	1	-6.32193
1956	GO:0034030	ribonucleoside bisphosphate biosynthetic...	21	0	0.03	1	1	1	1	-4.90689
1957	GO:0034032	purine nucleoside bisphosphate metabolic...	47	0	0.06	1	1	1	1	-5.90689
1958	GO:0034033	purine nucleoside bisphosphate biosynthe...	21	0	0.03	1	1	1	1	-4.90689
1959	GO:0034058	endosomal vesicle fusion	12	0	0.01	1	1	1	1	-3.32193
1960	GO:0034063	stress granule assembly	7	0	0.01	1	1	1	1	-3.32193
1961	GO:0034067	protein localization to Golgi apparatus	8	0	0.01	1	1	1	1	-3.32193
1962	GO:0034085	establishment of sister chromatid cohesi...	5	0	0.01	1	1	1	1	-3.32193
1963	GO:0034097	response to cytokine	14	0	0.02	1	1	1	1	-4.32193
1964	GO:0034198	cellular response to amino acid starvati...	14	0	0.02	1	1	1	1	-4.32193
1965	GO:0034204	lipid translocation	8	0	0.01	1	1	1	1	-3.32193
1966	GO:0034219	carbohydrate transmembrane transport	15	0	0.02	1	1	1	1	-4.32193
1967	GO:0034220	ion transmembrane transport	284	0	0.35	1	1	1	1	-8.45121
1968	GO:0034227	tRNA thio-modification	6	0	0.01	1	1	1	1	-3.32193
1969	GO:0034243	regulation of transcription elongation f...	23	0	0.03	1	1	1	1	-4.90689
1970	GO:0034244	negative regulation of transcription elo...	5	0	0.01	1	1	1	1	-3.32193
1971	GO:0034248	regulation of cellular amide metabolic p...	167	0	0.21	1	1	1	1	-7.71425
1972	GO:0034249	negative regulation of cellular amide me...	51	0	0.06	1	1	1	1	-5.90689
1973	GO:0034250	positive regulation of cellular amide me...	62	0	0.08	1	1	1	1	-6.32193
1974	GO:0034260	negative regulation of GTPase activity	11	0	0.01	1	1	1	1	-3.32193
1975	GO:0034284	response to monosaccharide	12	0	0.01	1	1	1	1	-3.32193
1976	GO:0034285	response to disaccharide	16	0	0.02	1	1	1	1	-4.32193
1977	GO:0034308	primary alcohol metabolic process	16	0	0.02	1	1	1	1	-4.32193
1978	GO:0034311	diol metabolic process	6	0	0.01	1	1	1	1	-3.32193
1979	GO:0034312	diol biosynthetic process	6	0	0.01	1	1	1	1	-3.32193
1980	GO:0034314	Arp2/3 complex-mediated actin nucleation	15	0	0.02	1	1	1	1	-4.32193
1981	GO:0034315	regulation of Arp2/3 complex-mediated ac...	6	0	0.01	1	1	1	1	-3.32193
1982	GO:0034329	cell junction assembly	61	0	0.08	1	1	1	1	-6.32193
1983	GO:0034330	cell junction organization	79	0	0.1	1	1	1	1	-6.64386
1984	GO:0034331	cell junction maintenance	9	0	0.01	1	1	1	1	-3.32193
1985	GO:0034332	adherens junction organization	34	0	0.04	1	1	1	1	-5.32193
1986	GO:0034333	adherens junction assembly	19	0	0.02	1	1	1	1	-4.32193
1987	GO:0034334	adherens junction maintenance	7	0	0.01	1	1	1	1	-3.32193
1988	GO:0034367	protein-containing complex remodeling	8	0	0.01	1	1	1	1	-3.32193
1989	GO:0034389	lipid droplet organization	13	0	0.02	1	1	1	1	-4.32193
1990	GO:0034394	protein localization to cell surface	7	0	0.01	1	1	1	1	-3.32193
1991	GO:0034401	chromatin organization involved in regul...	22	0	0.03	1	1	1	1	-4.90689
1992	GO:0034404	nucleobase-containing small molecule bio...	51	0	0.06	1	1	1	1	-5.90689
1993	GO:0034427	nuclear-transcribed mRNA catabolic proce...	7	0	0.01	1	1	1	1	-3.32193
1994	GO:0034440	lipid oxidation	27	0	0.03	1	1	1	1	-4.90689
1995	GO:0034446	substrate adhesion-dependent cell spread...	10	0	0.01	1	1	1	1	-3.32193
1996	GO:0034453	microtubule anchoring	14	0	0.02	1	1	1	1	-4.32193
1997	GO:0034470	ncRNA processing	241	0	0.3	1	1	1	1	-8.22882
1998	GO:0034471	ncRNA 5'-end processing	10	0	0.01	1	1	1	1	-3.32193
1999	GO:0034472	snRNA 3'-end processing	20	0	0.02	1	1	1	1	-4.32193
2000	GO:0034475	U4 snRNA 3'-end processing	6	0	0.01	1	1	1	1	-3.32193
2001	GO:0034497	protein localization to phagophore assem...	5	0	0.01	1	1	1	1	-3.32193
2002	GO:0034501	protein localization to kinetochore	6	0	0.01	1	1	1	1	-3.32193
2003	GO:0034502	protein localization to chromosome	14	0	0.02	1	1	1	1	-4.32193
2004	GO:0034504	protein localization to nucleus	55	0	0.07	1	1	1	1	-6.12928
2005	GO:0034508	centromere complex assembly	7	0	0.01	1	1	1	1	-3.32193
2006	GO:0034551	mitochondrial respiratory chain complex ...	5	0	0.01	1	1	1	1	-3.32193
2007	GO:0034587	piRNA metabolic process	10	0	0.01	1	1	1	1	-3.32193
2008	GO:0034599	cellular response to oxidative stress	32	0	0.04	1	1	1	1	-5.32193
2009	GO:0034605	cellular response to heat	21	0	0.03	1	1	1	1	-4.90689
2010	GO:0034613	cellular protein localization	515	0	0.64	1	1	1	1	-9.32193
2011	GO:0034614	cellular response to reactive oxygen spe...	12	0	0.01	1	1	1	1	-3.32193
2012	GO:0034620	cellular response to unfolded protein	24	0	0.03	1	1	1	1	-4.90689
2013	GO:0034622	cellular protein-containing complex asse...	453	0	0.56	1	1	1	1	-9.12928
2014	GO:0034625	fatty acid elongation, monounsaturated f...	15	0	0.02	1	1	1	1	-4.32193
2015	GO:0034626	fatty acid elongation, polyunsaturated f...	15	0	0.02	1	1	1	1	-4.32193
2016	GO:0034629	cellular protein-containing complex loca...	9	0	0.01	1	1	1	1	-3.32193
2017	GO:0034637	cellular carbohydrate biosynthetic proce...	23	0	0.03	1	1	1	1	-4.90689
2018	GO:0034641	cellular nitrogen compound metabolic pro...	2610	0	3.22	1	1	1	1	-11.6528
2019	GO:0034643	establishment of mitochondrion localizat...	13	0	0.02	1	1	1	1	-4.32193
[truncated: 2,167 more rows]

## Sheet: BimpImidaclopridDown
Enriched GO terms identified by topGO for the gene list downregulated by imidacloprid treatment in B. impatiens. Bold rows are statistically significant enriched GO terms.
	GO.ID	Term	Annotated	Significant	Expected	classicFisher	weightFisher	classicFDR	weightFDR	foldEnrichment
1	GO:0140053	mitochondrial gene expression	122	46	7.17	3.8e-26	4.7e-26	5.27567e-23	1.95755e-22	2.68162
2	GO:0006119	oxidative phosphorylation	70	28	4.12	4.2e-17	4.2e-17	5.831e-15	8.7465e-14	2.76476
3	GO:0015986	ATP synthesis coupled proton transport	17	13	1	1.6e-13	1.6e-13	1.70872e-11	2.22133e-10	3.70055
4	GO:0009060	aerobic respiration	42	19	2.47	3.6e-13	2e-11	3.48698e-11	2.0825e-08	2.94349
5	GO:0006839	mitochondrial transport	77	19	4.53	5.9e-08	5.9e-08	3.19136e-06	4.9147e-05	2.06849
6	GO:0000959	mitochondrial RNA metabolic process	26	11	1.53	8.8e-08	8.8e-08	4.63949e-06	6.10867e-05	2.84603
7	GO:0009063	cellular amino acid catabolic process	51	14	3	8.3e-07	8.3e-07	4.21579e-05	0.00049385	2.2225
8	GO:0043039	tRNA aminoacylation	42	12	2.47	3.2e-06	3.2e-06	0.000151455	0.001666	2.28057
9	GO:0022900	electron transport chain	102	34	6	1.3e-17	1.7e-05	2.00537e-15	0.00786722	2.50254
10	GO:0006635	fatty acid beta-oxidation	23	8	1.35	3e-05	3e-05	0.00131526	0.012495	2.56722
11	GO:0072655	establishment of protein localization to...	40	10	2.35	7.6e-05	7.6e-05	0.00310333	0.0287764	2.08941
12	GO:0040003	chitin-based cuticle development	94	16	5.53	0.0001	0.00016	0.00396667	0.0555333	1.53281
13	GO:0051186	cofactor metabolic process	200	34	11.76	1.4e-08	0.00019	7.98767e-07	0.0608731	1.53169
15	GO:0006094	gluconeogenesis	8	4	0.47	0.00068	0.00068	0.0238	0.18865	3.08963
14	GO:0016999	antibiotic metabolic process	49	20	2.88	9.2e-13	0.00065	8.33e-11	0.18865	2.79593
16	GO:0035383	thioester metabolic process	38	8	2.23	0.00137	0.00073	0.0435576	0.18865	1.84314
17	GO:0098754	detoxification	35	8	2.06	0.00077	0.00077	0.0265045	0.18865	1.95754
18	GO:0072593	reactive oxygen species metabolic proces...	32	8	1.88	0.0004	0.00092	0.014614	0.212878	2.08945
19	GO:0009110	vitamin biosynthetic process	9	4	0.53	0.00117	0.00117	0.038675	0.256476	2.9163
20	GO:0006081	cellular aldehyde metabolic process	28	8	1.65	0.00015	0.00167	0.00583879	0.336822	2.27771
23	GO:0006144	purine nucleobase metabolic process	10	4	0.59	0.00186	0.00186	0.0549426	0.336822	2.76157
21	GO:0051289	protein homotetramerization	5	3	0.29	0.00185	0.00185	0.0549426	0.336822	3.37132
22	GO:0070189	kynurenine metabolic process	5	3	0.29	0.00185	0.00185	0.0549426	0.336822	3.37132
24	GO:0009069	serine family amino acid metabolic proce...	23	7	1.35	0.00025	0.00232	0.00929687	0.402617	2.3746
25	GO:0009156	ribonucleoside monophosphate biosyntheti...	66	24	3.88	9.8e-14	0.00253	1.10316e-11	0.421498	2.62897
26	GO:0006767	water-soluble vitamin metabolic process	11	4	0.65	0.00279	0.00279	0.077469	0.446937	2.62185
27	GO:0006189	'de novo' IMP biosynthetic process	6	3	0.35	0.00353	0.00353	0.0891058	0.506981	3.10002
28	GO:0034227	tRNA thio-modification	6	3	0.35	0.00353	0.00353	0.0891058	0.506981	3.10002
29	GO:0036265	RNA (guanine-N7)-methylation	6	3	0.35	0.00353	0.00353	0.0891058	0.506981	3.10002
30	GO:0042737	drug catabolic process	45	8	2.65	0.00421	0.00421	0.104373	0.584488	1.59419
31	GO:0046496	nicotinamide nucleotide metabolic proces...	42	8	2.47	0.00269	0.00507	0.0757017	0.681179	1.69567
32	GO:0002183	cytoplasmic translational initiation	21	5	1.23	0.00637	0.00637	0.144978	0.829095	2.02356
1070	GO:0000002	mitochondrial genome maintenance	11	1	0.65	0.48678	1	1	1	0.62293
782	GO:0000003	reproduction	904	33	53.15	0.99952	0.99703	1	1	-0.68756
2246	GO:0000018	regulation of DNA recombination	14	0	0.82	1	1	1	1	-9.67948
2247	GO:0000022	mitotic spindle elongation	10	0	0.59	1	1	1	1	-9.20457
1071	GO:0000027	ribosomal large subunit assembly	21	1	1.23	0.7204	1	1	1	-0.297216
1072	GO:0000028	ribosomal small subunit assembly	15	1	0.88	0.59743	1	1	1	0.185867
2248	GO:0000038	very long-chain fatty acid metabolic pro...	21	0	1.23	1	1	1	1	-10.2644
251	GO:0000041	transition metal ion transport	37	4	2.18	0.17041	0.41504	1	1	0.876032
321	GO:0000045	autophagosome assembly	31	3	1.82	0.27379	0.49547	1	1	0.721505
2249	GO:0000054	ribosomal subunit export from nucleus	11	0	0.65	1	1	1	1	-9.3443
2250	GO:0000055	ribosomal large subunit export from nucl...	6	0	0.35	1	1	1	1	-8.45121
1073	GO:0000070	mitotic sister chromatid segregation	91	10	5.35	0.04027	1	0.590579	1	0.902533
1074	GO:0000075	cell cycle checkpoint	61	3	3.59	0.70462	1	1	1	-0.258541
391	GO:0000076	DNA replication checkpoint	16	1	0.94	0.62115	0.62115	1	1	0.0907093
1075	GO:0000077	DNA damage checkpoint	35	2	2.06	0.61853	1	1	1	-0.0419232
76	GO:0000079	regulation of cyclin-dependent protein s...	27	4	1.59	0.07084	0.07084	0.840594	1	1.33133
527	GO:0000082	G1/S transition of mitotic cell cycle	30	1	1.76	0.83825	0.83825	1	1	-0.814133
1076	GO:0000086	G2/M transition of mitotic cell cycle	36	2	2.12	0.63399	1	1	1	-0.0833431
1077	GO:0000096	sulfur amino acid metabolic process	18	3	1.06	0.08542	1	0.928915	1	1.50138
285	GO:0000097	sulfur amino acid biosynthetic process	10	1	0.59	0.45468	0.45468	1	1	0.762655
2251	GO:0000122	negative regulation of transcription by ...	220	0	12.94	1	1	1	1	-13.6595
2252	GO:0000132	establishment of mitotic spindle orienta...	19	0	1.12	1	1	1	1	-10.1293
328	GO:0000154	rRNA modification	22	2	1.29	0.37415	0.51666	1	1	0.63335
620	GO:0000165	MAPK cascade	126	3	7.41	0.98158	0.93232	1	1	-1.30403
2253	GO:0000184	nuclear-transcribed mRNA catabolic proce...	21	0	1.23	1	1	1	1	-10.2644
2254	GO:0000185	activation of MAPKKK activity	6	0	0.35	1	1	1	1	-8.45121
2255	GO:0000186	activation of MAPKK activity	8	0	0.47	1	1	1	1	-8.87652
2256	GO:0000187	activation of MAPK activity	12	0	0.71	1	1	1	1	-9.47168
728	GO:0000209	protein polyubiquitination	76	1	4.47	0.99025	0.99025	1	1	-2.15883
411	GO:0000212	meiotic spindle organization	28	3	1.65	0.22554	0.66324	1	1	0.862977
802	GO:0000226	microtubule cytoskeleton organization	295	10	17.35	0.9827	0.99816	1	1	-0.794791
1078	GO:0000245	spliceosomal complex assembly	19	1	1.12	0.68426	1	1	1	-0.162057
1079	GO:0000266	mitochondrial fission	12	1	0.71	0.51701	1	1	1	0.495551
2257	GO:0000271	polysaccharide biosynthetic process	15	0	0.88	1	1	1	1	-9.78136
2258	GO:0000272	polysaccharide catabolic process	14	0	0.82	1	1	1	1	-9.67948
662	GO:0000278	mitotic cell cycle	414	22	24.34	0.72363	0.964	1	1	-0.14576
470	GO:0000280	nuclear division	218	16	12.82	0.2118	0.75781	1	1	0.319766
648	GO:0000281	mitotic cytokinesis	58	2	3.41	0.86348	0.95482	1	1	-0.769051
485	GO:0000288	nuclear-transcribed mRNA catabolic proce...	25	1	1.47	0.78075	0.78075	1	1	-0.554374
2259	GO:0000289	nuclear-transcribed mRNA poly(A) tail sh...	13	0	0.76	1	1	1	1	-9.56986
2260	GO:0000290	deadenylation-dependent decapping of nuc...	6	0	0.35	1	1	1	1	-8.45121
1080	GO:0000291	nuclear-transcribed mRNA catabolic proce...	10	1	0.59	0.45468	1	1	1	0.762655
68	GO:0000302	response to reactive oxygen species	29	5	1.71	0.0253	0.04892	0.4301	1	1.54822
1081	GO:0000303	response to superoxide	5	1	0.29	0.26146	1	1	1	1.78732
1082	GO:0000305	response to oxygen radical	5	1	0.29	0.26146	1	1	1	1.78732
2261	GO:0000335	negative regulation of transposition, DN...	5	0	0.29	1	1	1	1	-8.17991
2262	GO:0000337	regulation of transposition, DNA-mediate...	5	0	0.29	1	1	1	1	-8.17991
255	GO:0000338	protein deneddylation	9	1	0.53	0.42056	0.42056	1	1	0.917378
675	GO:0000375	RNA splicing, via transesterification re...	237	5	13.94	0.99867	0.97053	1	1	-1.47894
752	GO:0000377	RNA splicing, via transesterification re...	237	5	13.94	0.99867	0.99307	1	1	-1.47894
2263	GO:0000380	alternative mRNA splicing, via spliceoso...	81	0	4.76	1	1	1	1	-12.2167
2264	GO:0000381	regulation of alternative mRNA splicing,...	80	0	4.7	1	1	1	1	-12.1984
2265	GO:0000387	spliceosomal snRNP assembly	19	0	1.12	1	1	1	1	-10.1293
2266	GO:0000393	spliceosomal conformational changes to g...	5	0	0.29	1	1	1	1	-8.17991
2267	GO:0000394	RNA splicing, via endonucleolytic cleava...	8	0	0.47	1	1	1	1	-8.87652
848	GO:0000398	mRNA splicing, via spliceosome	237	5	13.94	0.99867	0.99955	1	1	-1.47894
136	GO:0000413	protein peptidyl-prolyl isomerization	29	3	1.71	0.24146	0.24146	1	1	0.811447
475	GO:0000422	autophagy of mitochondrion	29	2	1.71	0.5154	0.76643	1	1	0.226725
2268	GO:0000459	exonucleolytic trimming involved in rRNA...	5	0	0.29	1	1	1	1	-8.17991
2269	GO:0000460	maturation of 5.8S rRNA	24	0	1.41	1	1	1	1	-10.4615
281	GO:0000462	maturation of SSU-rRNA from tricistronic...	25	2	1.47	0.43712	0.43712	1	1	0.444905
2270	GO:0000463	maturation of LSU-rRNA from tricistronic...	12	0	0.71	1	1	1	1	-9.47168
2271	GO:0000466	maturation of 5.8S rRNA from tricistroni...	15	0	0.88	1	1	1	1	-9.78136
2272	GO:0000467	exonucleolytic trimming to generate matu...	5	0	0.29	1	1	1	1	-8.17991
1083	GO:0000469	cleavage involved in rRNA processing	16	1	0.94	0.62115	1	1	1	0.0907093
2273	GO:0000470	maturation of LSU-rRNA	25	0	1.47	1	1	1	1	-10.5216
1084	GO:0000478	endonucleolytic cleavage involved in rRN...	8	1	0.47	0.38432	1	1	1	1.09071
228	GO:0000479	endonucleolytic cleavage of tricistronic...	8	1	0.47	0.38432	0.38432	1	1	1.09071
2274	GO:0000491	small nucleolar ribonucleoprotein comple...	8	0	0.47	1	1	1	1	-8.87652
2275	GO:0000492	box C/D snoRNP assembly	6	0	0.35	1	1	1	1	-8.45121
1085	GO:0000578	embryonic axis specification	99	1	5.82	0.99762	1	1	1	-2.53958
1086	GO:0000712	resolution of meiotic recombination inte...	8	1	0.47	0.38432	1	1	1	1.09071
2276	GO:0000723	telomere maintenance	25	0	1.47	1	1	1	1	-10.5216
629	GO:0000724	double-strand break repair via homologou...	54	2	3.18	0.83521	0.94235	1	1	-0.668306
1087	GO:0000725	recombinational repair	54	2	3.18	0.83521	1	1	1	-0.668306
2277	GO:0000726	non-recombinational repair	11	0	0.65	1	1	1	1	-9.3443
330	GO:0000727	double-strand break repair via break-ind...	12	1	0.71	0.51701	0.51701	1	1	0.495551
2278	GO:0000729	DNA double-strand break processing	5	0	0.29	1	1	1	1	-8.17991
1088	GO:0000731	DNA synthesis involved in DNA repair	10	2	0.59	0.11355	1	1	1	1.76193
2279	GO:0000733	DNA strand renaturation	5	0	0.29	1	1	1	1	-8.17991
1089	GO:0000737	DNA catabolic process, endonucleolytic	8	1	0.47	0.38432	1	1	1	1.09071
2280	GO:0000768	syncytium formation by plasma membrane f...	31	0	1.82	1	1	1	1	-10.8297
37	GO:0000819	sister chromatid segregation	100	11	5.88	0.03221	0.01314	0.495036	1	0.903747
944	GO:0000902	cell morphogenesis	493	6	28.99	1	1	1	1	-2.27228
1000	GO:0000904	cell morphogenesis involved in different...	424	5	24.93	1	1	1	1	-2.31759
1090	GO:0000910	cytokinesis	100	4	5.88	0.84777	1	1	1	-0.555456
1091	GO:0000912	assembly of actomyosin apparatus involve...	16	1	0.94	0.62115	1	1	1	0.0907093
379	GO:0000915	actomyosin contractile ring assembly	15	1	0.88	0.59743	0.59743	1	1	0.185867
2281	GO:0000916	actomyosin contractile ring contraction	11	0	0.65	1	1	1	1	-9.3443
1092	GO:0000956	nuclear-transcribed mRNA catabolic proce...	60	3	3.53	0.69388	1	1	1	-0.234225
1093	GO:0000963	mitochondrial RNA processing	12	6	0.71	2.7e-05	1	0.00120919	1	3.07931
1094	GO:0000965	mitochondrial RNA 3'-end processing	5	3	0.29	0.00185	1	0.0549426	1	3.37132
1095	GO:0000966	RNA 5'-end processing	10	2	0.59	0.11355	1	1	1	1.76193
179	GO:0000972	transcription-dependent tethering of RNA...	6	1	0.35	0.30492	0.30492	1	1	1.51602
377	GO:0001101	response to acid chemical	25	2	1.47	0.43712	0.59707	1	1	0.444905
1096	GO:0001109	promoter clearance during DNA-templated ...	8	1	0.47	0.38432	1	1	1	1.09071
229	GO:0001111	promoter clearance from RNA polymerase I...	8	1	0.47	0.38432	0.38432	1	1	1.09071
1097	GO:0001112	DNA-templated transcriptional open compl...	8	1	0.47	0.38432	1	1	1	1.09071
230	GO:0001113	transcriptional open complex formation a...	8	1	0.47	0.38432	0.38432	1	1	1.09071
1098	GO:0001120	protein-DNA complex remodeling	8	1	0.47	0.38432	1	1	1	1.09071
2282	GO:0001173	DNA-templated transcriptional start site...	8	0	0.47	1	1	1	1	-8.87652
2283	GO:0001174	transcriptional start site selection at ...	8	0	0.47	1	1	1	1	-8.87652
2284	GO:0001178	regulation of transcriptional start site...	7	0	0.41	1	1	1	1	-8.67948
2285	GO:0001188	RNA polymerase I preinitiation complex a...	6	0	0.35	1	1	1	1	-8.45121
143	GO:0001306	age-dependent response to oxidative stre...	5	1	0.29	0.26146	0.26146	1	1	1.78732
2286	GO:0001504	neurotransmitter uptake	7	0	0.41	1	1	1	1	-8.67948
1099	GO:0001505	regulation of neurotransmitter levels	137	6	8.06	0.8246	1	1	1	-0.425577
2287	GO:0001508	action potential	16	0	0.94	1	1	1	1	-9.87652
1100	GO:0001510	RNA methylation	50	4	2.94	0.33874	1	1	1	0.444544
130	GO:0001522	pseudouridine synthesis	15	2	0.88	0.21941	0.21941	1	1	1.18515
2288	GO:0001523	retinoid metabolic process	13	0	0.76	1	1	1	1	-9.56986
1101	GO:0001539	cilium or flagellum-dependent cell motil...	18	1	1.06	0.66449	1	1	1	-0.0826223
2289	GO:0001558	regulation of cell growth	77	0	4.53	1	1	1	1	-12.1453
1102	GO:0001578	microtubule bundle formation	53	1	3.12	0.96019	1	1	1	-1.6401
2290	GO:0001582	detection of chemical stimulus involved ...	5	0	0.29	1	1	1	1	-8.17991
935	GO:0001654	eye development	363	6	21.34	0.99999	1	1	1	-1.83029
1103	GO:0001655	urogenital system development	60	2	3.53	0.87589	1	1	1	-0.818947
38	GO:0001666	response to hypoxia	44	7	2.59	0.01338	0.01338	0.264112	1	1.43461
1104	GO:0001667	ameboidal-type cell migration	167	1	9.82	0.99996	1	1	1	-3.29428
2291	GO:0001672	regulation of chromatin assembly or disa...	13	0	0.76	1	1	1	1	-9.56986
1105	GO:0001676	long-chain fatty acid metabolic process	21	1	1.23	0.7204	1	1	1	-0.297216
199	GO:0001678	cellular glucose homeostasis	7	1	0.41	0.34582	0.34582	1	1	1.28775
79	GO:0001682	tRNA 5'-leader removal	8	2	0.47	0.0763	0.0763	0.845739	1	2.08999
769	GO:0001700	embryonic development via the syncytial ...	145	4	8.53	0.97475	0.99609	1	1	-1.09219
2292	GO:0001703	gastrulation with mouth forming first	33	0	1.94	1	1	1	1	-10.9218
2293	GO:0001704	formation of primary germ layer	26	0	1.53	1	1	1	1	-10.5793
2294	GO:0001706	endoderm formation	6	0	0.35	1	1	1	1	-8.45121
2295	GO:0001707	mesoderm formation	20	0	1.18	1	1	1	1	-10.2046
2296	GO:0001708	cell fate specification	77	0	4.53	1	1	1	1	-12.1453
1106	GO:0001709	cell fate determination	121	1	7.11	0.99939	1	1	1	-2.82841
2297	GO:0001710	mesodermal cell fate commitment	12	0	0.71	1	1	1	1	-9.47168
2298	GO:0001731	formation of translation preinitiation c...	6	0	0.35	1	1	1	1	-8.45121
1107	GO:0001732	formation of cytoplasmic translation ini...	15	4	0.88	0.00957	1	0.207599	1	2.18479
2299	GO:0001736	establishment of planar polarity	94	0	5.53	1	1	1	1	-12.4331
2300	GO:0001737	establishment of imaginal disc-derived w...	24	0	1.41	1	1	1	1	-10.4615
2301	GO:0001738	morphogenesis of a polarized epithelium	104	0	6.12	1	1	1	1	-12.5793
2302	GO:0001742	oenocyte differentiation	9	0	0.53	1	1	1	1	-9.04985
866	GO:0001745	compound eye morphogenesis	283	6	16.64	0.99943	0.9998	1	1	-1.47138
2303	GO:0001746	Bolwig's organ morphogenesis	8	0	0.47	1	1	1	1	-8.87652
2304	GO:0001748	optic lobe placode development	5	0	0.29	1	1	1	1	-8.17991
748	GO:0001751	compound eye photoreceptor cell differen...	179	5	10.53	0.98284	0.99266	1	1	-1.07422
713	GO:0001752	compound eye photoreceptor fate commitme...	73	1	4.29	0.98828	0.98828	1	1	-2.09954
759	GO:0001754	eye photoreceptor cell differentiation	186	5	10.94	0.98719	0.99444	1	1	-1.12932
1108	GO:0001763	morphogenesis of a branching structure	53	1	3.12	0.96019	1	1	1	-1.6401
2305	GO:0001775	cell activation	5	0	0.29	1	1	1	1	-8.17991
2306	GO:0001838	embryonic epithelial tube formation	6	0	0.35	1	1	1	1	-8.45121
2307	GO:0001881	receptor recycling	8	0	0.47	1	1	1	1	-8.87652
2308	GO:0001894	tissue homeostasis	53	0	3.12	1	1	1	1	-11.6073
2309	GO:0001895	retina homeostasis	18	0	1.06	1	1	1	1	-10.0498
761	GO:0001932	regulation of protein phosphorylation	246	9	14.46	0.95802	0.99481	1	1	-0.68391
427	GO:0001933	negative regulation of protein phosphory...	82	5	4.82	0.53299	0.69025	1	1	0.0531835
1109	GO:0001934	positive regulation of protein phosphory...	141	2	8.29	0.99821	1	1	1	-2.05065
2310	GO:0001941	postsynaptic membrane organization	15	0	0.88	1	1	1	1	-9.78136
2311	GO:0001952	regulation of cell-matrix adhesion	5	0	0.29	1	1	1	1	-8.17991
2312	GO:0001956	positive regulation of neurotransmitter ...	6	0	0.35	1	1	1	1	-8.45121
2313	GO:0001963	synaptic transmission, dopaminergic	5	0	0.29	1	1	1	1	-8.17991
1042	GO:0002009	morphogenesis of an epithelium	521	6	30.63	1	1	1	1	-2.35167
2314	GO:0002011	morphogenesis of an epithelial sheet	7	0	0.41	1	1	1	1	-8.67948
2315	GO:0002027	regulation of heart rate	12	0	0.71	1	1	1	1	-9.47168
2316	GO:0002028	regulation of sodium ion transport	9	0	0.53	1	1	1	1	-9.04985
2317	GO:0002052	positive regulation of neuroblast prolif...	24	0	1.41	1	1	1	1	-10.4615
905	GO:0002064	epithelial cell development	273	3	16.05	0.99999	0.99997	1	1	-2.41906
890	GO:0002065	columnar/cuboidal epithelial cell differ...	259	3	15.23	0.99998	0.99994	1	1	-2.3434
874	GO:0002066	columnar/cuboidal epithelial cell develo...	248	3	14.58	0.99997	0.99988	1	1	-2.28048
2318	GO:0002067	glandular epithelial cell differentiatio...	6	0	0.35	1	1	1	1	-8.45121
1110	GO:0002082	regulation of oxidative phosphorylation	8	2	0.47	0.0763	1	0.845739	1	2.08999
1111	GO:0002097	tRNA wobble base modification	18	3	1.06	0.08542	1	0.928915	1	1.50138
77	GO:0002098	tRNA wobble uridine modification	17	3	1	0.07429	0.07429	0.845739	1	1.58544
1112	GO:0002118	aggressive behavior	16	1	0.94	0.62115	1	1	1	0.0907093
331	GO:0002121	inter-male aggressive behavior	12	1	0.71	0.51701	0.51701	1	1	0.495551
724	GO:0002164	larval development	150	5	8.82	0.9457	0.98974	1	1	-0.818562
1018	GO:0002165	instar larval or pupal development	488	8	28.69	1	1	1	1	-1.8423
1113	GO:0002168	instar larval development	64	1	3.76	0.97967	1	1	1	-1.90929
1114	GO:0002181	cytoplasmic translation	126	6	7.41	0.75899	1	1	1	-0.304271
2319	GO:0002182	cytoplasmic translational elongation	6	0	0.35	1	1	1	1	-8.45121
1115	GO:0002218	activation of innate immune response	8	1	0.47	0.38432	1	1	1	1.09071
144	GO:0002221	pattern recognition receptor signaling p...	5	1	0.29	0.26146	0.26146	1	1	1.78732
1116	GO:0002225	positive regulation of antimicrobial pep...	44	1	2.59	0.93106	1	1	1	-1.37151
2320	GO:0002230	positive regulation of defense response ...	9	0	0.53	1	1	1	1	-9.04985
2321	GO:0002237	response to molecule of bacterial origin	13	0	0.76	1	1	1	1	-9.56986
2322	GO:0002251	organ or tissue specific immune response	12	0	0.71	1	1	1	1	-9.47168
1117	GO:0002252	immune effector process	122	2	7.17	0.99494	1	1	1	-1.84125
1118	GO:0002253	activation of immune response	9	1	0.53	0.42056	1	1	1	0.917378
231	GO:0002347	response to tumor cell	8	1	0.47	0.38432	0.38432	1	1	1.09071
754	GO:0002376	immune system process	328	9	19.29	0.99779	0.99358	1	1	-1.0997
2323	GO:0002385	mucosal immune response	12	0	0.71	1	1	1	1	-9.47168
1119	GO:0002440	production of molecular mediator of immu...	57	1	3.35	0.96882	1	1	1	-1.74272
1120	GO:0002520	immune system development	92	3	5.41	0.91385	1	1	1	-0.850185
607	GO:0002682	regulation of immune system process	171	4	10.05	0.99206	0.92433	1	1	-1.32876
1121	GO:0002683	negative regulation of immune system pro...	51	1	3	0.95502	1	1	1	-1.58352
1122	GO:0002684	positive regulation of immune system pro...	86	1	5.06	0.99472	1	1	1	-2.3377
1123	GO:0002697	regulation of immune effector process	68	1	4	0.98408	1	1	1	-1.99856
2324	GO:0002698	negative regulation of immune effector p...	12	0	0.71	1	1	1	1	-9.47168
1124	GO:0002699	positive regulation of immune effector p...	44	1	2.59	0.93106	1	1	1	-1.37151
1125	GO:0002700	regulation of production of molecular me...	57	1	3.35	0.96882	1	1	1	-1.74272
2325	GO:0002701	negative regulation of production of mol...	12	0	0.71	1	1	1	1	-9.47168
1126	GO:0002702	positive regulation of production of mol...	44	1	2.59	0.93106	1	1	1	-1.37151
1127	GO:0002757	immune response-activating signal transd...	5	1	0.29	0.26146	1	1	1	1.78732
1128	GO:0002758	innate immune response-activating signal...	5	1	0.29	0.26146	1	1	1	1.78732
1129	GO:0002759	regulation of antimicrobial humoral resp...	59	1	3.47	0.9724	1	1	1	-1.79349
1130	GO:0002760	positive regulation of antimicrobial hum...	44	1	2.59	0.93106	1	1	1	-1.37151
1131	GO:0002764	immune response-regulating signaling pat...	6	1	0.35	0.30492	1	1	1	1.51602
1132	GO:0002775	antimicrobial peptide production	56	1	3.29	0.96685	1	1	1	-1.71665
2326	GO:0002777	antimicrobial peptide biosynthetic proce...	30	0	1.76	1	1	1	1	-10.7814
2327	GO:0002778	antibacterial peptide production	27	0	1.59	1	1	1	1	-10.6348
2328	GO:0002780	antibacterial peptide biosynthetic proce...	27	0	1.59	1	1	1	1	-10.6348
1133	GO:0002781	antifungal peptide production	10	1	0.59	0.45468	1	1	1	0.762655
2329	GO:0002783	antifungal peptide biosynthetic process	5	0	0.29	1	1	1	1	-8.17991
1134	GO:0002784	regulation of antimicrobial peptide prod...	56	1	3.29	0.96685	1	1	1	-1.71665
2330	GO:0002785	negative regulation of antimicrobial pep...	11	0	0.65	1	1	1	1	-9.3443
2331	GO:0002786	regulation of antibacterial peptide prod...	27	0	1.59	1	1	1	1	-10.6348
1135	GO:0002788	regulation of antifungal peptide product...	10	1	0.59	0.45468	1	1	1	0.762655
1136	GO:0002790	peptide secretion	88	2	5.17	0.9693	1	1	1	-1.36944
1137	GO:0002791	regulation of peptide secretion	39	1	2.29	0.90649	1	1	1	-1.19391
2332	GO:0002792	negative regulation of peptide secretion	12	0	0.71	1	1	1	1	-9.47168
1138	GO:0002793	positive regulation of peptide secretion	21	1	1.23	0.7204	1	1	1	-0.297216
2333	GO:0002803	positive regulation of antibacterial pep...	23	0	1.35	1	1	1	1	-10.3987
256	GO:0002804	positive regulation of antifungal peptid...	9	1	0.53	0.42056	0.42056	1	1	0.917378
2334	GO:0002805	regulation of antimicrobial peptide bios...	30	0	1.76	1	1	1	1	-10.7814
2335	GO:0002807	positive regulation of antimicrobial pep...	26	0	1.53	1	1	1	1	-10.5793
2336	GO:0002808	regulation of antibacterial peptide bios...	27	0	1.59	1	1	1	1	-10.6348
2337	GO:0002810	regulation of antifungal peptide biosynt...	5	0	0.29	1	1	1	1	-8.17991
2338	GO:0002812	biosynthetic process of antibacterial pe...	10	0	0.59	1	1	1	1	-9.20457
2339	GO:0002813	regulation of biosynthetic process of an...	10	0	0.59	1	1	1	1	-9.20457
1139	GO:0002831	regulation of response to biotic stimulu...	77	1	4.53	0.99083	1	1	1	-2.17807
2340	GO:0002832	negative regulation of response to bioti...	21	0	1.23	1	1	1	1	-10.2644
1140	GO:0002833	positive regulation of response to bioti...	46	1	2.7	0.93897	1	1	1	-1.43152
1141	GO:0002920	regulation of humoral immune response	60	1	3.53	0.97404	1	1	1	-1.81823
2341	GO:0002921	negative regulation of humoral immune re...	15	0	0.88	1	1	1	1	-9.78136
1142	GO:0002922	positive regulation of humoral immune re...	44	1	2.59	0.93106	1	1	1	-1.37151
946	GO:0003002	regionalization	401	3	23.58	1	1	1	1	-2.97405
843	GO:0003006	developmental process involved in reprod...	645	20	37.93	0.99976	0.99947	1	1	-0.923267
388	GO:0003007	heart morphogenesis	35	2	2.06	0.61853	0.61853	1	1	-0.0419232
1047	GO:0003008	system process	572	6	33.63	1	1	1	1	-2.48647
145	GO:0003009	skeletal muscle contraction	5	1	0.29	0.26146	0.26146	1	1	1.78732
1143	GO:0003012	muscle system process	34	2	2	0.60258	1	1	1	0.000721167
2342	GO:0003013	circulatory system process	38	0	2.23	1	1	1	1	-11.1228
2343	GO:0003014	renal system process	18	0	1.06	1	1	1	1	-10.0498
2344	GO:0003015	heart process	38	0	2.23	1	1	1	1	-11.1228
2345	GO:0003156	regulation of animal organ formation	8	0	0.47	1	1	1	1	-8.87652
1144	GO:0003333	amino acid transmembrane transport	43	4	2.53	0.24496	1	1	1	0.661223
1145	GO:0003341	cilium movement	38	1	2.23	0.90062	1	1	1	-1.1556
180	GO:0003352	regulation of cilium movement	6	1	0.35	0.30492	0.30492	1	1	1.51602
2346	GO:0003381	epithelial cell morphogenesis involved i...	9	0	0.53	1	1	1	1	-9.04985
2347	GO:0003382	epithelial cell morphogenesis	26	0	1.53	1	1	1	1	-10.5793
2348	GO:0003383	apical constriction	19	0	1.12	1	1	1	1	-10.1293
2349	GO:0003384	apical constriction involved in gastrula...	9	0	0.53	1	1	1	1	-9.04985
2350	GO:0003401	axis elongation	6	0	0.35	1	1	1	1	-8.45121
66	GO:0005975	carbohydrate metabolic process	222	26	13.05	0.00055	0.04571	0.0197478	1	0.994517
1146	GO:0005976	polysaccharide metabolic process	35	1	2.06	0.8807	1	1	1	-1.0412
497	GO:0005977	glycogen metabolic process	27	1	1.59	0.80586	0.80586	1	1	-0.667585
2351	GO:0005978	glycogen biosynthetic process	8	0	0.47	1	1	1	1	-8.87652
2352	GO:0005980	glycogen catabolic process	13	0	0.76	1	1	1	1	-9.56986
1147	GO:0005984	disaccharide metabolic process	11	1	0.65	0.48678	1	1	1	0.62293
2353	GO:0005991	trehalose metabolic process	6	0	0.35	1	1	1	1	-8.45121
1148	GO:0005996	monosaccharide metabolic process	56	9	3.29	0.00495	1	0.119172	1	1.452
1149	GO:0006006	glucose metabolic process	32	4	1.88	0.11587	1	1	1	1.08963
1150	GO:0006012	galactose metabolic process	10	1	0.59	0.45468	1	1	1	0.762655
33	GO:0006020	inositol metabolic process	8	3	0.47	0.00905	0.00905	0.197347	1	2.67471
1151	GO:0006021	inositol biosynthetic process	5	2	0.29	0.03063	1	0.481411	1	2.7866
1152	GO:0006022	aminoglycan metabolic process	80	3	4.7	0.85766	1	1	1	-0.647217
2354	GO:0006023	aminoglycan biosynthetic process	13	0	0.76	1	1	1	1	-9.56986
2355	GO:0006024	glycosaminoglycan biosynthetic process	8	0	0.47	1	1	1	1	-8.87652
2356	GO:0006026	aminoglycan catabolic process	14	0	0.82	1	1	1	1	-9.67948
2357	GO:0006027	glycosaminoglycan catabolic process	6	0	0.35	1	1	1	1	-8.45121
2358	GO:0006029	proteoglycan metabolic process	17	0	1	1	1	1	1	-9.96578
1153	GO:0006030	chitin metabolic process	64	3	3.76	0.73511	1	1	1	-0.325289
2359	GO:0006032	chitin catabolic process	8	0	0.47	1	1	1	1	-8.87652
2360	GO:0006034	cuticle chitin metabolic process	6	0	0.35	1	1	1	1	-8.45121
421	GO:0006040	amino sugar metabolic process	76	5	4.47	0.46507	0.68129	1	1	0.161942
257	GO:0006044	N-acetylglucosamine metabolic process	9	1	0.53	0.42056	0.42056	1	1	0.917378
1154	GO:0006047	UDP-N-acetylglucosamine metabolic proces...	5	1	0.29	0.26146	1	1	1	1.78732
1155	GO:0006048	UDP-N-acetylglucosamine biosynthetic pro...	5	1	0.29	0.26146	1	1	1	1.78732
1156	GO:0006066	alcohol metabolic process	82	12	4.82	0.00284	1	0.0783351	1	1.31605
103	GO:0006071	glycerol metabolic process	11	2	0.65	0.13359	0.13359	1	1	1.62221
232	GO:0006072	glycerol-3-phosphate metabolic process	8	1	0.47	0.38432	0.38432	1	1	1.09071
1157	GO:0006073	cellular glucan metabolic process	28	1	1.65	0.81732	1	1	1	-0.721024
1158	GO:0006082	organic acid metabolic process	350	65	20.58	1.6e-17	1	2.29793e-15	1	1.65922
1159	GO:0006084	acetyl-CoA metabolic process	16	4	0.94	0.01218	1	0.248675	1	2.08963
2361	GO:0006085	acetyl-CoA biosynthetic process	6	0	0.35	1	1	1	1	-8.45121
1160	GO:0006090	pyruvate metabolic process	34	5	2	0.04671	1	0.633704	1	1.32222
359	GO:0006091	generation of precursor metabolites and ...	185	50	10.88	7e-21	0.56082	1.32523e-18	1	2.20028
1161	GO:0006096	glycolytic process	19	4	1.12	0.02257	1	0.394975	1	1.83686
1162	GO:0006098	pentose-phosphate shunt	6	2	0.35	0.04418	1	0.607293	1	2.51529
1163	GO:0006099	tricarboxylic acid cycle	29	14	1.71	1.6e-10	1	1.16912e-08	1	3.03346
1164	GO:0006101	citrate metabolic process	30	14	1.76	2.9e-10	1	2.0472e-08	1	2.99188
2362	GO:0006108	malate metabolic process	5	0	0.29	1	1	1	1	-8.17991
1165	GO:0006109	regulation of carbohydrate metabolic pro...	20	2	1.18	0.3306	1	1	1	0.761934
1166	GO:0006112	energy reserve metabolic process	27	1	1.59	0.80586	1	1	1	-0.667585
1167	GO:0006120	mitochondrial electron transport, NADH t...	29	9	1.71	2.7e-05	1	0.00120919	1	2.39609
1168	GO:0006121	mitochondrial electron transport, succin...	6	4	0.35	0.00016	1	0.00617037	1	3.51493
1169	GO:0006122	mitochondrial electron transport, ubiqui...	14	6	0.82	8e-05	1	0.00323495	1	2.87151
1170	GO:0006123	mitochondrial electron transport, cytoch...	7	3	0.41	0.00591	1	0.135995	1	2.87175
912	GO:0006139	nucleobase-containing compound metabolic...	2192	140	128.89	0.12507	0.99999	1	1	0.119297
1171	GO:0006140	regulation of nucleotide metabolic proce...	15	3	0.88	0.05418	1	0.698637	1	1.76987
1172	GO:0006152	purine nucleoside catabolic process	6	2	0.35	0.04418	1	0.607293	1	2.51529
428	GO:0006163	purine nucleotide metabolic process	213	56	12.52	1.1e-22	0.69352	4.5815e-20	1	2.16122
533	GO:0006164	purine nucleotide biosynthetic process	100	24	5.88	1.9e-09	0.84339	1.25611e-07	1	2.02921
344	GO:0006165	nucleoside diphosphate phosphorylation	31	5	1.82	0.0329	0.54291	0.500104	1	1.45828
2363	GO:0006171	cAMP biosynthetic process	5	0	0.29	1	1	1	1	-8.17991
2364	GO:0006182	cGMP biosynthetic process	11	0	0.65	1	1	1	1	-9.3443
1173	GO:0006188	IMP biosynthetic process	7	3	0.41	0.00591	1	0.135995	1	2.87175
2365	GO:0006195	purine nucleotide catabolic process	5	0	0.29	1	1	1	1	-8.17991
2366	GO:0006206	pyrimidine nucleobase metabolic process	14	0	0.82	1	1	1	1	-9.67948
2367	GO:0006207	'de novo' pyrimidine nucleobase biosynth...	9	0	0.53	1	1	1	1	-9.04985
2368	GO:0006208	pyrimidine nucleobase catabolic process	6	0	0.35	1	1	1	1	-8.45121
2369	GO:0006213	pyrimidine nucleoside metabolic process	14	0	0.82	1	1	1	1	-9.67948
2370	GO:0006220	pyrimidine nucleotide metabolic process	19	0	1.12	1	1	1	1	-10.1293
2371	GO:0006221	pyrimidine nucleotide biosynthetic proce...	19	0	1.12	1	1	1	1	-10.1293
2372	GO:0006222	UMP biosynthetic process	7	0	0.41	1	1	1	1	-8.67948
2373	GO:0006241	CTP biosynthetic process	7	0	0.41	1	1	1	1	-8.67948
862	GO:0006259	DNA metabolic process	334	16	19.64	0.83793	0.99977	1	1	-0.295633
520	GO:0006260	DNA replication	119	11	7	0.09011	0.83	0.974826	1	0.652208
502	GO:0006261	DNA-dependent DNA replication	95	10	5.59	0.05157	0.81347	0.684042	1	0.839224
146	GO:0006264	mitochondrial DNA replication	5	1	0.29	0.26146	0.26146	1	1	1.78732
2374	GO:0006265	DNA topological change	7	0	0.41	1	1	1	1	-8.67948
200	GO:0006267	pre-replicative complex assembly involve...	7	1	0.41	0.34582	0.34582	1	1	1.28775
286	GO:0006268	DNA unwinding involved in DNA replicatio...	10	1	0.59	0.45468	0.45468	1	1	0.762655
441	GO:0006270	DNA replication initiation	25	2	1.47	0.43712	0.71974	1	1	0.444905
307	GO:0006271	DNA strand elongation involved in DNA re...	20	4	1.18	0.02694	0.48475	0.450623	1	1.76157
69	GO:0006272	leading strand elongation	7	2	0.41	0.05949	0.05949	0.733065	1	2.28703
1174	GO:0006273	lagging strand elongation	7	1	0.41	0.34582	1	1	1	1.28775
325	GO:0006275	regulation of DNA replication	33	5	1.94	0.04178	0.51466	0.60632	1	1.36616
1175	GO:0006277	DNA amplification	21	1	1.23	0.7204	1	1	1	-0.297216
2375	GO:0006278	RNA-dependent DNA biosynthetic process	7	0	0.41	1	1	1	1	-8.67948
741	GO:0006281	DNA repair	193	9	11.35	0.80918	0.99194	1	1	-0.334535
364	GO:0006282	regulation of DNA repair	14	1	0.82	0.57223	0.57223	1	1	0.287746
365	GO:0006284	base-excision repair	14	1	0.82	0.57223	0.57223	1	1	0.287746
128	GO:0006289	nucleotide-excision repair	27	3	1.59	0.20984	0.20984	1	1	0.916417
126	GO:0006298	mismatch repair	14	2	0.82	0.19738	0.19738	1	1	1.28703
1176	GO:0006301	postreplication repair	11	2	0.65	0.13359	1	1	1	1.62221
717	GO:0006302	double-strand break repair	85	2	5	0.96418	0.98893	1	1	-1.32121
2376	GO:0006303	double-strand break repair via nonhomolo...	8	0	0.47	1	1	1	1	-8.87652
1177	GO:0006304	DNA modification	11	1	0.65	0.48678	1	1	1	0.62293
1178	GO:0006305	DNA alkylation	8	1	0.47	0.38432	1	1	1	1.09071
233	GO:0006306	DNA methylation	8	1	0.47	0.38432	0.38432	1	1	1.09071
1179	GO:0006308	DNA catabolic process	12	1	0.71	0.51701	1	1	1	0.495551
147	GO:0006309	apoptotic DNA fragmentation	5	1	0.29	0.26146	0.26146	1	1	1.78732
1180	GO:0006310	DNA recombination	93	2	5.47	0.97631	1	1	1	-1.45082
2377	GO:0006312	mitotic recombination	7	0	0.41	1	1	1	1	-8.67948
2378	GO:0006313	transposition, DNA-mediated	8	0	0.47	1	1	1	1	-8.87652
495	GO:0006323	DNA packaging	93	10	5.47	0.04568	0.80188	0.621756	1	0.870532
734	GO:0006325	chromatin organization	357	20	20.99	0.62419	0.99078	1	1	-0.06963
120	GO:0006333	chromatin assembly or disassembly	58	9	3.41	0.00628	0.16122	0.143715	1	1.40031
39	GO:0006334	nucleosome assembly	36	6	2.12	0.01728	0.01728	0.327303	1	1.50114
2379	GO:0006336	DNA replication-independent nucleosome a...	9	0	0.53	1	1	1	1	-9.04985
1181	GO:0006338	chromatin remodeling	100	1	5.88	0.99776	1	1	1	-2.55437
2380	GO:0006342	chromatin silencing	84	0	4.94	1	1	1	1	-12.2703
2381	GO:0006346	methylation-dependent chromatin silencin...	5	0	0.29	1	1	1	1	-8.17991
2382	GO:0006348	chromatin silencing at telomere	5	0	0.29	1	1	1	1	-8.17991
1022	GO:0006351	transcription, DNA-templated	1009	14	59.33	1	1	1	1	-2.08323
386	GO:0006352	DNA-templated transcription, initiation	84	6	4.94	0.37285	0.61633	1	1	0.280692
2383	GO:0006353	DNA-templated transcription, termination	7	0	0.41	1	1	1	1	-8.67948
1182	GO:0006354	DNA-templated transcription, elongation	40	1	2.35	0.91202	1	1	1	-1.23122
1183	GO:0006355	regulation of transcription, DNA-templat...	948	6	55.74	1	1	1	1	-3.21544
2384	GO:0006356	regulation of transcription by RNA polym...	9	0	0.53	1	1	1	1	-9.04985
1064	GO:0006357	regulation of transcription by RNA polym...	702	5	41.28	1	1	1	1	-3.04515
2385	GO:0006359	regulation of transcription by RNA polym...	8	0	0.47	1	1	1	1	-8.87652
2386	GO:0006360	transcription by RNA polymerase I	22	0	1.29	1	1	1	1	-10.3332
2387	GO:0006361	transcription initiation from RNA polyme...	6	0	0.35	1	1	1	1	-8.45121
681	GO:0006364	rRNA processing	131	6	7.7	0.79079	0.97456	1	1	-0.359656
1065	GO:0006366	transcription by RNA polymerase II	732	6	43.04	1	1	1	1	-2.8424
1184	GO:0006367	transcription initiation from RNA polyme...	64	1	3.76	0.97967	1	1	1	-1.90929
551	GO:0006368	transcription elongation from RNA polyme...	33	1	1.94	0.86525	0.86525	1	1	-0.954615
1185	GO:0006370	7-methylguanosine mRNA capping	5	1	0.29	0.26146	1	1	1	1.78732
309	GO:0006376	mRNA splice site selection	11	1	0.65	0.48678	0.48678	1	1	0.62293
443	GO:0006378	mRNA polyadenylation	21	1	1.23	0.7204	0.7204	1	1	-0.297216
2388	GO:0006379	mRNA cleavage	9	0	0.53	1	1	1	1	-9.04985
442	GO:0006383	transcription by RNA polymerase III	26	2	1.53	0.45735	0.71979	1	1	0.38719
258	GO:0006384	transcription initiation from RNA polyme...	9	1	0.53	0.42056	0.42056	1	1	0.917378
2389	GO:0006388	tRNA splicing, via endonucleolytic cleav...	8	0	0.47	1	1	1	1	-8.87652
1186	GO:0006390	mitochondrial transcription	10	2	0.59	0.11355	1	1	1	1.76193
853	GO:0006396	RNA processing	549	29	32.28	0.75854	0.99966	1	1	-0.154538
856	GO:0006397	mRNA processing	299	8	17.58	0.99735	0.99971	1	1	-1.13568
234	GO:0006398	mRNA 3'-end processing by stem-loop bind...	8	1	0.47	0.38432	0.38432	1	1	1.09071
540	GO:0006399	tRNA metabolic process	135	24	7.94	8.6e-07	0.8536	4.31554e-05	1	1.59588
278	GO:0006400	tRNA modification	57	6	3.35	0.11634	0.43346	1	1	0.841042
505	GO:0006401	RNA catabolic process	95	7	5.59	0.32494	0.81661	1	1	0.324713
530	GO:0006402	mRNA catabolic process	77	5	4.53	0.47662	0.84109	1	1	0.142706
743	GO:0006403	RNA localization	169	5	9.94	0.97417	0.99201	1	1	-0.991029
1187	GO:0006405	RNA export from nucleus	54	1	3.18	0.96255	1	1	1	-1.66758
1188	GO:0006406	mRNA export from nucleus	29	1	1.71	0.8281	1	1	1	-0.772554
523	GO:0006412	translation	396	60	23.28	4.1e-12	0.83115	3.5576e-10	1	1.3659
378	GO:0006413	translational initiation	65	8	3.82	0.03564	0.5971	0.530145	1	1.06661
326	GO:0006414	translational elongation	29	2	1.71	0.5154	0.5154	1	1	0.226725
94	GO:0006415	translational termination	10	2	0.59	0.11355	0.11355	1	1	1.76193
553	GO:0006417	regulation of translation	129	7	7.59	0.64174	0.86754	1	1	-0.116539
1189	GO:0006418	tRNA aminoacylation for protein translat...	40	11	2.35	1.2e-05	1	0.000549231	1	2.2269
282	GO:0006446	regulation of translational initiation	25	2	1.47	0.43712	0.43712	1	1	0.444905
2390	GO:0006448	regulation of translational elongation	8	0	0.47	1	1	1	1	-8.87652
127	GO:0006450	regulation of translational fidelity	14	2	0.82	0.19738	0.19738	1	1	1.28703
324	GO:0006457	protein folding	92	8	5.41	0.17232	0.50751	1	1	0.564552
1190	GO:0006458	'de novo' protein folding	15	2	0.88	0.21941	1	1	1	1.18515
875	GO:0006464	cellular protein modification process	1264	54	74.32	0.9977	0.99989	1	1	-0.460764
2391	GO:0006465	signal peptide processing	8	0	0.47	1	1	1	1	-8.87652
693	GO:0006468	protein phosphorylation	460	18	27.05	0.97961	0.98106	1	1	-0.587552
1191	GO:0006469	negative regulation of protein kinase ac...	43	3	2.53	0.46788	1	1	1	0.246306
760	GO:0006470	protein dephosphorylation	114	3	6.7	0.96771	0.99469	1	1	-1.15872
2392	GO:0006471	protein ADP-ribosylation	6	0	0.35	1	1	1	1	-8.45121
1192	GO:0006473	protein acetylation	89	2	5.23	0.97085	1	1	1	-1.38609
287	GO:0006474	N-terminal protein amino acid acetylatio...	10	1	0.59	0.45468	0.45468	1	1	0.762655
1193	GO:0006475	internal protein amino acid acetylation	85	2	5	0.96418	1	1	1	-1.32121
2393	GO:0006476	protein deacetylation	22	0	1.29	1	1	1	1	-10.3332
567	GO:0006479	protein methylation	75	2	4.41	0.94051	0.88152	1	1	-1.14006
332	GO:0006482	protein demethylation	12	1	0.71	0.51701	0.51701	1	1	0.495551
635	GO:0006486	protein glycosylation	95	3	5.59	0.92431	0.94885	1	1	-0.897405
385	GO:0006487	protein N-linked glycosylation	34	2	2	0.60258	0.60258	1	1	0.000721167
2394	GO:0006488	dolichol-linked oligosaccharide biosynth...	7	0	0.41	1	1	1	1	-8.67948
2395	GO:0006490	oligosaccharide-lipid intermediate biosy...	10	0	0.59	1	1	1	1	-9.20457
347	GO:0006491	N-glycan processing	13	1	0.76	0.54545	0.54545	1	1	0.397371
2396	GO:0006493	protein O-linked glycosylation	31	0	1.82	1	1	1	1	-10.8297
1194	GO:0006497	protein lipidation	49	3	2.88	0.55656	1	1	1	0.0593745
1195	GO:0006505	GPI anchor metabolic process	29	2	1.71	0.5154	1	1	1	0.226725
1196	GO:0006506	GPI anchor biosynthetic process	27	2	1.59	0.47715	1	1	1	0.331694
195	GO:0006508	proteolysis	573	41	33.69	0.10602	0.31881	1	1	0.283339
2397	GO:0006509	membrane protein ectodomain proteolysis	11	0	0.65	1	1	1	1	-9.3443
614	GO:0006511	ubiquitin-dependent protein catabolic pr...	235	14	13.82	0.52017	0.92858	1	1	0.0187723
2398	GO:0006513	protein monoubiquitination	14	0	0.82	1	1	1	1	-9.67948
2399	GO:0006515	protein quality control for misfolded or...	12	0	0.71	1	1	1	1	-9.47168
2400	GO:0006516	glycoprotein catabolic process	5	0	0.29	1	1	1	1	-8.17991
88	GO:0006517	protein deglycosylation	9	2	0.53	0.09439	0.09439	1	1	1.91666
571	GO:0006518	peptide metabolic process	484	63	28.46	8.6e-10	0.88596	5.87197e-08	1	1.14644
1197	GO:0006520	cellular amino acid metabolic process	156	31	9.17	1.3e-09	1	8.73306e-08	1	1.75732
57	GO:0006525	arginine metabolic process	6	2	0.35	0.04418	0.04418	0.607293	1	2.51529
1198	GO:0006534	cysteine metabolic process	10	3	0.59	0.01776	1	0.327303	1	2.34666
1199	GO:0006536	glutamate metabolic process	13	2	0.76	0.17565	1	1	1	1.39665
1200	GO:0006537	glutamate biosynthetic process	5	1	0.29	0.26146	1	1	1	1.78732
2401	GO:0006541	glutamine metabolic process	10	0	0.59	1	1	1	1	-9.20457
1201	GO:0006544	glycine metabolic process	8	3	0.47	0.00905	1	0.197347	1	2.67471
148	GO:0006551	leucine metabolic process	5	1	0.29	0.26146	0.26146	1	1	1.78732
1202	GO:0006555	methionine metabolic process	12	2	0.71	0.15434	1	1	1	1.49483
2402	GO:0006558	L-phenylalanine metabolic process	6	0	0.35	1	1	1	1	-8.45121
2403	GO:0006559	L-phenylalanine catabolic process	6	0	0.35	1	1	1	1	-8.45121
181	GO:0006560	proline metabolic process	6	1	0.35	0.30492	0.30492	1	1	1.51602
1203	GO:0006563	L-serine metabolic process	6	3	0.35	0.00353	1	0.0891058	1	3.10002
58	GO:0006568	tryptophan metabolic process	6	2	0.35	0.04418	0.04418	0.607293	1	2.51529
2404	GO:0006570	tyrosine metabolic process	11	0	0.65	1	1	1	1	-9.3443
410	GO:0006575	cellular modified amino acid metabolic p...	54	6	3.18	0.09555	0.66193	1	1	0.916176
1204	GO:0006576	cellular biogenic amine metabolic proces...	23	2	1.35	0.39549	1	1	1	0.567762
2405	GO:0006582	melanin metabolic process	40	0	2.35	1	1	1	1	-11.1984
1205	GO:0006584	catecholamine metabolic process	15	1	0.88	0.59743	1	1	1	0.185867
1206	GO:0006586	indolalkylamine metabolic process	6	2	0.35	0.04418	1	0.607293	1	2.51529
49	GO:0006591	ornithine metabolic process	5	2	0.29	0.03063	0.03063	0.481411	1	2.7866
2406	GO:0006595	polyamine metabolic process	7	0	0.41	1	1	1	1	-8.67948
2407	GO:0006596	polyamine biosynthetic process	7	0	0.41	1	1	1	1	-8.67948
1207	GO:0006605	protein targeting	103	13	6.06	0.00706	1	0.159809	1	1.10123
1208	GO:0006606	protein import into nucleus	48	1	2.82	0.94598	1	1	1	-1.49425
2408	GO:0006607	NLS-bearing protein import into nucleus	10	0	0.59	1	1	1	1	-9.20457
509	GO:0006611	protein export from nucleus	52	2	3.06	0.81918	0.81763	1	1	-0.61281
560	GO:0006612	protein targeting to membrane	34	1	2	0.8732	0.8732	1	1	-0.998558
2409	GO:0006613	cotranslational protein targeting to mem...	14	0	0.82	1	1	1	1	-9.67948
2410	GO:0006614	SRP-dependent cotranslational protein ta...	14	0	0.82	1	1	1	1	-9.67948
2411	GO:0006616	SRP-dependent cotranslational protein ta...	6	0	0.35	1	1	1	1	-8.45121
2412	GO:0006620	posttranslational protein targeting to e...	6	0	0.35	1	1	1	1	-8.45121
2413	GO:0006622	protein targeting to lysosome	5	0	0.29	1	1	1	1	-8.17991
2414	GO:0006623	protein targeting to vacuole	17	0	1	1	1	1	1	-9.96578
41	GO:0006625	protein targeting to peroxisome	10	3	0.59	0.01776	0.01776	0.327303	1	2.34666
1209	GO:0006626	protein targeting to mitochondrion	37	9	2.18	0.00022	1	0.00833	1	2.04576
1210	GO:0006627	protein processing involved in protein t...	6	3	0.35	0.00353	1	0.0891058	1	3.10002
799	GO:0006629	lipid metabolic process	419	30	24.64	0.14934	0.99794	1	1	0.284008
1211	GO:0006631	fatty acid metabolic process	101	15	5.94	0.00076	1	0.0263783	1	1.33652
363	GO:0006633	fatty acid biosynthetic process	58	5	3.41	0.25381	0.57099	1	1	0.552445
2415	GO:0006636	unsaturated fatty acid biosynthetic proc...	5	0	0.29	1	1	1	1	-8.17991
1212	GO:0006637	acyl-CoA metabolic process	38	8	2.23	0.00137	1	0.0435576	1	1.84314
1213	GO:0006638	neutral lipid metabolic process	43	3	2.53	0.46788	1	1	1	0.246306
1214	GO:0006639	acylglycerol metabolic process	43	3	2.53	0.46788	1	1	1	0.246306
440	GO:0006641	triglyceride metabolic process	34	3	2	0.32297	0.71933	1	1	0.585443
1215	GO:0006643	membrane lipid metabolic process	84	4	4.94	0.73636	1	1	1	-0.30415
1216	GO:0006644	phospholipid metabolic process	140	7	8.23	0.72438	1	1	1	-0.233331
2416	GO:0006646	phosphatidylethanolamine biosynthetic pr...	5	0	0.29	1	1	1	1	-8.17991
1217	GO:0006650	glycerophospholipid metabolic process	99	4	5.82	0.84219	1	1	1	-0.540659
2417	GO:0006655	phosphatidylglycerol biosynthetic proces...	5	0	0.29	1	1	1	1	-8.17991
1218	GO:0006661	phosphatidylinositol biosynthetic proces...	41	2	2.41	0.70396	1	1	1	-0.268312
2418	GO:0006662	glycerol ether metabolic process	6	0	0.35	1	1	1	1	-8.45121
1219	GO:0006664	glycolipid metabolic process	39	2	2.29	0.6774	1	1	1	-0.194626
1220	GO:0006665	sphingolipid metabolic process	51	2	3	0.81065	1	1	1	-0.584241
1221	GO:0006672	ceramide metabolic process	14	1	0.82	0.57223	1	1	1	0.287746
2419	GO:0006684	sphingomyelin metabolic process	5	0	0.29	1	1	1	1	-8.17991
2420	GO:0006687	glycosphingolipid metabolic process	8	0	0.47	1	1	1	1	-8.87652
2421	GO:0006688	glycosphingolipid biosynthetic process	7	0	0.41	1	1	1	1	-8.67948
2422	GO:0006690	icosanoid metabolic process	5	0	0.29	1	1	1	1	-8.17991
1222	GO:0006694	steroid biosynthetic process	29	2	1.71	0.5154	1	1	1	0.226725
2423	GO:0006697	ecdysone biosynthetic process	8	0	0.47	1	1	1	1	-8.87652
1223	GO:0006720	isoprenoid metabolic process	32	3	1.88	0.29013	1	1	1	0.674711
415	GO:0006721	terpenoid metabolic process	18	1	1.06	0.66449	0.66449	1	1	-0.0826223
893	GO:0006725	cellular aromatic compound metabolic pro...	2298	147	135.12	0.1119	0.99995	1	1	0.121585
111	GO:0006726	eye pigment biosynthetic process	34	4	2	0.13667	0.13667	1	1	1.00036
1224	GO:0006727	ommochrome biosynthetic process	18	2	1.06	0.28626	1	1	1	0.916657
1225	GO:0006729	tetrahydrobiopterin biosynthetic process	5	1	0.29	0.26146	1	1	1	1.78732
36	GO:0006730	one-carbon metabolic process	16	4	0.94	0.01218	0.01218	0.248675	1	2.08963
1226	GO:0006732	coenzyme metabolic process	136	26	8	6.6e-08	1	3.52423e-06	1	1.7005
1227	GO:0006733	oxidoreduction coenzyme metabolic proces...	55	9	3.23	0.00438	1	0.106682	1	1.47855
2424	GO:0006734	NADH metabolic process	6	0	0.35	1	1	1	1	-8.45121
1228	GO:0006739	NADP metabolic process	10	3	0.59	0.01776	1	0.327303	1	2.34666
1229	GO:0006743	ubiquinone metabolic process	13	1	0.76	0.54545	1	1	1	0.397371
348	GO:0006744	ubiquinone biosynthetic process	13	1	0.76	0.54545	0.54545	1	1	0.397371
1230	GO:0006749	glutathione metabolic process	22	2	1.29	0.37415	1	1	1	0.63335
1231	GO:0006750	glutathione biosynthetic process	5	1	0.29	0.26146	1	1	1	1.78732
2425	GO:0006751	glutathione catabolic process	5	0	0.29	1	1	1	1	-8.17991
1232	GO:0006753	nucleoside phosphate metabolic process	270	61	15.88	6.2e-21	1	1.22967e-18	1	1.94162
1233	GO:0006754	ATP biosynthetic process	41	18	2.41	2.9e-12	1	2.56989e-10	1	2.90097
1234	GO:0006757	ATP generation from ADP	19	4	1.12	0.02257	1	0.394975	1	1.83686
1235	GO:0006760	folic acid-containing compound metabolic...	10	1	0.59	0.45468	1	1	1	0.762655
1236	GO:0006766	vitamin metabolic process	15	5	0.88	0.00126	1	0.0410043	1	2.50664
1237	GO:0006777	Mo-molybdopterin cofactor biosynthetic p...	5	2	0.29	0.03063	1	0.481411	1	2.7866
1238	GO:0006778	porphyrin-containing compound metabolic ...	13	1	0.76	0.54545	1	1	1	0.397371
1239	GO:0006779	porphyrin-containing compound biosynthet...	12	1	0.71	0.51701	1	1	1	0.495551
235	GO:0006782	protoporphyrinogen IX biosynthetic proce...	8	1	0.47	0.38432	0.38432	1	1	1.09071
1240	GO:0006783	heme biosynthetic process	12	1	0.71	0.51701	1	1	1	0.495551
248	GO:0006790	sulfur compound metabolic process	117	16	6.88	0.00127	0.39208	0.0410043	1	1.21768
519	GO:0006793	phosphorus metabolic process	1017	99	59.8	9.7e-08	0.82934	5.05006e-06	1	0.727298
459	GO:0006796	phosphate-containing compound metabolic ...	1005	97	59.09	2.1e-07	0.74606	1.07981e-05	1	0.715086
1241	GO:0006801	superoxide metabolic process	9	1	0.53	0.42056	1	1	1	0.917378
2426	GO:0006805	xenobiotic metabolic process	10	0	0.59	1	1	1	1	-9.20457
688	GO:0006807	nitrogen compound metabolic process	4044	285	237.78	1.1e-06	0.9794	5.39e-05	1	0.26134
958	GO:0006810	transport	1562	78	91.84	0.96106	1	1	1	-0.23563
834	GO:0006811	ion transport	471	36	27.69	0.06089	0.99925	0.745903	1	0.378672
640	GO:0006812	cation transport	275	26	16.17	0.01075	0.94975	0.228437	1	0.685247
2427	GO:0006813	potassium ion transport	49	0	2.88	1	1	1	1	-11.4919
604	GO:0006814	sodium ion transport	42	1	2.47	0.92212	0.92212	1	1	-1.30307
450	GO:0006816	calcium ion transport	63	3	3.7	0.72523	0.72523	1	1	-0.302082
1242	GO:0006817	phosphate ion transport	7	1	0.41	0.34582	1	1	1	1.28775
561	GO:0006820	anion transport	193	15	11.35	0.16311	0.87774	1	1	0.402366
1243	GO:0006821	chloride transport	27	1	1.59	0.80586	1	1	1	-0.667585
288	GO:0006825	copper ion transport	10	1	0.59	0.45468	0.45468	1	1	0.762655
1244	GO:0006826	iron ion transport	12	1	0.71	0.51701	1	1	1	0.495551
2428	GO:0006828	manganese ion transport	5	0	0.29	1	1	1	1	-8.17991
1245	GO:0006829	zinc ion transport	12	2	0.71	0.15434	1	1	1	1.49483
172	GO:0006835	dicarboxylic acid transport	21	3	1.23	0.12257	0.26327	1	1	1.28679
1246	GO:0006836	neurotransmitter transport	128	2	7.53	0.99635	1	1	1	-1.91193
1247	GO:0006848	pyruvate transport	8	2	0.47	0.0763	1	0.845739	1	2.08999
2429	GO:0006851	mitochondrial calcium ion transmembrane ...	6	0	0.35	1	1	1	1	-8.45121
108	GO:0006855	drug transmembrane transport	22	3	1.29	0.13607	0.13607	1	1	1.21807
1248	GO:0006862	nucleotide transport	16	4	0.94	0.01218	1	0.248675	1	2.08963
1249	GO:0006865	amino acid transport	53	4	3.12	0.3796	1	1	1	0.358815
555	GO:0006869	lipid transport	74	5	4.35	0.44175	0.87216	1	1	0.201201
1250	GO:0006873	cellular ion homeostasis	101	4	5.94	0.85319	1	1	1	-0.570102
1251	GO:0006874	cellular calcium ion homeostasis	51	1	3	0.95502	1	1	1	-1.58352
668	GO:0006875	cellular metal ion homeostasis	79	4	4.65	0.69102	0.9664	1	1	-0.21687
1252	GO:0006878	cellular copper ion homeostasis	7	1	0.41	0.34582	1	1	1	1.28775
1253	GO:0006879	cellular iron ion homeostasis	10	1	0.59	0.45468	1	1	1	0.762655
1254	GO:0006882	cellular zinc ion homeostasis	5	1	0.29	0.26146	1	1	1	1.78732
2430	GO:0006884	cell volume homeostasis	6	0	0.35	1	1	1	1	-8.45121
1255	GO:0006885	regulation of pH	21	1	1.23	0.7204	1	1	1	-0.297216
731	GO:0006886	intracellular protein transport	341	21	20.05	0.44548	0.99072	1	1	0.0668558
606	GO:0006887	exocytosis	102	3	6	0.94437	0.92286	1	1	-0.999519
545	GO:0006888	ER to Golgi vesicle-mediated transport	64	3	3.76	0.73511	0.8629	1	1	-0.325289
249	GO:0006890	retrograde vesicle-mediated transport, G...	23	2	1.35	0.39549	0.39549	1	1	0.567762
498	GO:0006891	intra-Golgi vesicle-mediated transport	27	1	1.59	0.80586	0.80586	1	1	-0.667585
577	GO:0006892	post-Golgi vesicle-mediated transport	37	1	2.18	0.89438	0.89438	1	1	-1.12289
2431	GO:0006893	Golgi to plasma membrane transport	25	0	1.47	1	1	1	1	-10.5216
2432	GO:0006896	Golgi to vacuole transport	8	0	0.47	1	1	1	1	-8.87652
864	GO:0006897	endocytosis	187	3	11	0.99913	0.99979	1	1	-1.87399
2433	GO:0006898	receptor-mediated endocytosis	52	0	3.06	1	1	1	1	-11.5793
2434	GO:0006900	vesicle budding from membrane	17	0	1	1	1	1	1	-9.96578
2435	GO:0006901	vesicle coating	5	0	0.29	1	1	1	1	-8.17991
2436	GO:0006903	vesicle targeting	16	0	0.94	1	1	1	1	-9.87652
552	GO:0006904	vesicle docking involved in exocytosis	33	1	1.94	0.86525	0.86525	1	1	-0.954615
650	GO:0006906	vesicle fusion	51	1	3	0.95502	0.95502	1	1	-1.58352
1256	GO:0006909	phagocytosis	39	1	2.29	0.90649	1	1	1	-1.19391
2437	GO:0006911	phagocytosis, engulfment	13	0	0.76	1	1	1	1	-9.56986
666	GO:0006913	nucleocytoplasmic transport	108	3	6.35	0.95751	0.96509	1	1	-1.08131
793	GO:0006914	autophagy	179	5	10.53	0.98284	0.99765	1	1	-1.07422
858	GO:0006915	apoptotic process	228	9	13.41	0.92686	0.99972	1	1	-0.575152
1257	GO:0006919	activation of cysteine-type endopeptidas...	18	1	1.06	0.66449	1	1	1	-0.0826223
1258	GO:0006921	cellular component disassembly involved ...	5	1	0.29	0.26146	1	1	1	1.78732
1025	GO:0006928	movement of cell or subcellular componen...	630	6	37.04	1	1	1	1	-2.62581
1259	GO:0006935	chemotaxis	268	1	15.76	1	1	1	1	-3.97675
463	GO:0006936	muscle contraction	27	2	1.59	0.47715	0.75177	1	1	0.331694
2438	GO:0006937	regulation of muscle contraction	9	0	0.53	1	1	1	1	-9.04985
1260	GO:0006941	striated muscle contraction	9	1	0.53	0.42056	1	1	1	0.917378
2439	GO:0006949	syncytium formation	31	0	1.82	1	1	1	1	-10.8297
807	GO:0006950	response to stress	945	52	55.57	0.72311	0.99828	1	1	-0.0957669
835	GO:0006952	defense response	250	5	14.7	0.99928	0.99931	1	1	-1.55553
764	GO:0006955	immune response	201	3	11.82	0.99958	0.99503	1	1	-1.97771
1261	GO:0006959	humoral immune response	70	1	4.12	0.98592	1	1	1	-2.0412
2440	GO:0006963	positive regulation of antibacterial pep...	23	0	1.35	1	1	1	1	-10.3987
2441	GO:0006964	positive regulation of biosynthetic proc...	7	0	0.41	1	1	1	1	-8.67948
2442	GO:0006967	positive regulation of antifungal peptid...	5	0	0.29	1	1	1	1	-8.17991
2443	GO:0006970	response to osmotic stress	10	0	0.59	1	1	1	1	-9.20457
772	GO:0006974	cellular response to DNA damage stimulus	232	11	13.64	0.81164	0.99656	1	1	-0.310209
453	GO:0006979	response to oxidative stress	113	13	6.64	0.01491	0.73407	0.292925	1	0.969367
2444	GO:0006984	ER-nucleus signaling pathway	9	0	0.53	1	1	1	1	-9.04985
1262	GO:0006986	response to unfolded protein	26	3	1.53	0.1944	1	1	1	0.971912
2445	GO:0006991	response to sterol depletion	7	0	0.41	1	1	1	1	-8.67948
2446	GO:0006995	cellular response to nitrogen starvation	5	0	0.29	1	1	1	1	-8.17991
971	GO:0006996	organelle organization	1578	81	92.79	0.93297	1	1	1	-0.19603
621	GO:0006997	nucleus organization	57	3	3.35	0.65991	0.93458	1	1	-0.158718
259	GO:0006998	nuclear envelope organization	9	1	0.53	0.42056	0.42056	1	1	0.917378
2447	GO:0006999	nuclear pore organization	11	0	0.65	1	1	1	1	-9.3443
2448	GO:0007004	telomere maintenance via telomerase	5	0	0.29	1	1	1	1	-8.17991
123	GO:0007005	mitochondrion organization	165	24	9.7	3.1e-05	0.17362	0.00134495	1	1.30704
1263	GO:0007006	mitochondrial membrane organization	26	4	1.53	0.06315	1	0.771068	1	1.38683
1264	GO:0007007	inner mitochondrial membrane organizatio...	17	2	1	0.26395	1	1	1	1.00072
2449	GO:0007009	plasma membrane organization	30	0	1.76	1	1	1	1	-10.7814
1007	GO:0007010	cytoskeleton organization	560	11	32.93	1	1	1	1	-1.58177
2450	GO:0007015	actin filament organization	143	0	8.41	1	1	1	1	-13.0379
2451	GO:0007016	cytoskeletal anchoring at plasma membran...	11	0	0.65	1	1	1	1	-9.3443
831	GO:0007017	microtubule-based process	399	12	23.46	0.99777	0.99911	1	1	-0.967048
762	GO:0007018	microtubule-based movement	153	3	9	0.99506	0.99485	1	1	-1.58448
2452	GO:0007019	microtubule depolymerization	19	0	1.12	1	1	1	1	-10.1293
114	GO:0007020	microtubule nucleation	12	2	0.71	0.15434	0.15434	1	1	1.49483
182	GO:0007021	tubulin complex assembly	6	1	0.35	0.30492	0.30492	1	1	1.51602
2453	GO:0007023	post-chaperonin tubulin folding pathway	5	0	0.29	1	1	1	1	-8.17991
2454	GO:0007026	negative regulation of microtubule depol...	9	0	0.53	1	1	1	1	-9.04985
2455	GO:0007028	cytoplasm organization	66	0	3.88	1	1	1	1	-11.9218
536	GO:0007029	endoplasmic reticulum organization	31	1	1.82	0.8478	0.8478	1	1	-0.862496
595	GO:0007030	Golgi organization	67	2	3.94	0.91156	0.91156	1	1	-0.977474
1265	GO:0007031	peroxisome organization	18	3	1.06	0.08542	1	0.928915	1	1.50138
402	GO:0007032	endosome organization	17	1	1	0.64347	0.64347	1	1	0.00144197
398	GO:0007033	vacuole organization	54	5	3.18	0.20984	0.64185	1	1	0.65319
395	GO:0007034	vacuolar transport	54	4	3.18	0.39318	0.63276	1	1	0.331334
236	GO:0007035	vacuolar acidification	8	1	0.47	0.38432	0.38432	1	1	1.09071
176	GO:0007040	lysosome organization	18	2	1.06	0.28626	0.28626	1	1	0.916657
298	GO:0007041	lysosomal transport	26	2	1.53	0.45735	0.45735	1	1	0.38719
2456	GO:0007043	cell-cell junction assembly	55	0	3.23	1	1	1	1	-11.6573
818	GO:0007049	cell cycle	639	27	37.57	0.9783	0.99858	1	1	-0.476568
201	GO:0007050	cell cycle arrest	7	1	0.41	0.34582	0.34582	1	1	1.28775
1266	GO:0007051	spindle organization	95	6	5.59	0.48937	1	1	1	0.102355
135	GO:0007052	mitotic spindle organization	55	5	3.23	0.2206	0.2206	1	1	0.630682
2457	GO:0007053	spindle assembly involved in male meiosi...	7	0	0.41	1	1	1	1	-8.67948
1267	GO:0007056	spindle assembly involved in female meio...	7	1	0.41	0.34582	1	1	1	1.28775
1268	GO:0007059	chromosome segregation	141	13	8.29	0.07068	1	0.840594	1	0.649179
2458	GO:0007060	male meiosis chromosome segregation	6	0	0.35	1	1	1	1	-8.45121
1269	GO:0007062	sister chromatid cohesion	22	2	1.29	0.37415	1	1	1	0.63335
2459	GO:0007063	regulation of sister chromatid cohesion	5	0	0.29	1	1	1	1	-8.17991
1270	GO:0007064	mitotic sister chromatid cohesion	11	1	0.65	0.48678	1	1	1	0.62293
1271	GO:0007076	mitotic chromosome condensation	18	2	1.06	0.28626	1	1	1	0.916657
1272	GO:0007080	mitotic metaphase plate congression	7	1	0.41	0.34582	1	1	1	1.28775
1273	GO:0007088	regulation of mitotic nuclear division	62	3	3.65	0.71507	1	1	1	-0.282453
1274	GO:0007091	metaphase/anaphase transition of mitotic...	31	2	1.82	0.55175	1	1	1	0.136783
1275	GO:0007093	mitotic cell cycle checkpoint	49	3	2.88	0.55656	1	1	1	0.0593745
366	GO:0007094	mitotic spindle assembly checkpoint	14	1	0.82	0.57223	0.57223	1	1	0.287746
1276	GO:0007095	mitotic G2 DNA damage checkpoint	10	1	0.59	0.45468	1	1	1	0.762655
237	GO:0007096	regulation of exit from mitosis	8	1	0.47	0.38432	0.38432	1	1	1.09071
491	GO:0007097	nuclear migration	26	1	1.53	0.79369	0.79369	1	1	-0.61209
301	GO:0007098	centrosome cycle	67	5	3.94	0.35882	0.47217	1	1	0.344021
2460	GO:0007099	centriole replication	25	0	1.47	1	1	1	1	-10.5216
310	GO:0007100	mitotic centrosome separation	11	1	0.65	0.48678	0.48678	1	1	0.62293
2461	GO:0007110	meiosis I cytokinesis	14	0	0.82	1	1	1	1	-9.67948
2462	GO:0007111	meiosis II cytokinesis	11	0	0.65	1	1	1	1	-9.3443
341	GO:0007112	male meiosis cytokinesis	30	2	1.76	0.53382	0.53382	1	1	0.185146
289	GO:0007113	endomitotic cell cycle	10	1	0.59	0.45468	0.45468	1	1	0.762655
1277	GO:0007127	meiosis I	38	3	2.23	0.38847	1	1	1	0.4284
1278	GO:0007129	synapsis	5	1	0.29	0.26146	1	1	1	1.78732
1279	GO:0007131	reciprocal meiotic recombination	24	1	1.41	0.76701	1	1	1	-0.494253
1280	GO:0007135	meiosis II	7	1	0.41	0.34582	1	1	1	1.28775
462	GO:0007140	male meiotic nuclear division	60	3	3.53	0.69388	0.75147	1	1	-0.234225
2463	GO:0007141	male meiosis I	5	0	0.29	1	1	1	1	-8.17991
439	GO:0007143	female meiotic nuclear division	32	3	1.88	0.29013	0.71923	1	1	0.674711
149	GO:0007147	female meiosis II	5	1	0.29	0.26146	0.26146	1	1	1.78732
1026	GO:0007154	cell communication	1636	25	96.2	1	1	1	1	-1.94405
2464	GO:0007155	cell adhesion	175	0	10.29	1	1	1	1	-13.329
2465	GO:0007156	homophilic cell adhesion via plasma memb...	42	0	2.47	1	1	1	1	-11.2703
2466	GO:0007157	heterophilic cell-cell adhesion via plas...	13	0	0.76	1	1	1	1	-9.56986
2467	GO:0007158	neuron cell-cell adhesion	8	0	0.47	1	1	1	1	-8.87652
2468	GO:0007160	cell-matrix adhesion	18	0	1.06	1	1	1	1	-10.0498
2469	GO:0007162	negative regulation of cell adhesion	16	0	0.94	1	1	1	1	-9.87652
901	GO:0007163	establishment or maintenance of cell pol...	184	2	10.82	0.99984	0.99997	1	1	-2.43491
2470	GO:0007164	establishment of tissue polarity	94	0	5.53	1	1	1	1	-12.4331
1281	GO:0007165	signal transduction	1393	19	81.91	1	1	1	1	-2.10796
1045	GO:0007166	cell surface receptor signaling pathway	583	6	34.28	1	1	1	1	-2.51409
1282	GO:0007167	enzyme linked receptor protein signaling...	246	1	14.46	1	1	1	1	-3.85255
2471	GO:0007168	receptor guanylyl cyclase signaling path...	5	0	0.29	1	1	1	1	-8.17991
2472	GO:0007169	transmembrane receptor protein tyrosine ...	188	0	11.05	1	1	1	1	-13.4318
2473	GO:0007173	epidermal growth factor receptor signali...	61	0	3.59	1	1	1	1	-11.8098
1283	GO:0007178	transmembrane receptor protein serine/th...	55	1	3.23	0.96477	1	1	1	-1.69009
238	GO:0007179	transforming growth factor beta receptor...	8	1	0.47	0.38432	0.38432	1	1	1.09071
1284	GO:0007186	G protein-coupled receptor signaling pat...	181	2	10.64	0.99981	1	1	1	-2.41071
2474	GO:0007187	G protein-coupled receptor signaling pat...	39	0	2.29	1	1	1	1	-11.1611
2475	GO:0007188	adenylate cyclase-modulating G protein-c...	35	0	2.06	1	1	1	1	-11.0084
2476	GO:0007189	adenylate cyclase-activating G protein-c...	25	0	1.47	1	1	1	1	-10.5216
2477	GO:0007193	adenylate cyclase-inhibiting G protein-c...	10	0	0.59	1	1	1	1	-9.20457
2478	GO:0007200	phospholipase C-activating G protein-cou...	12	0	0.71	1	1	1	1	-9.47168
2479	GO:0007204	positive regulation of cytosolic calcium...	19	0	1.12	1	1	1	1	-10.1293
2480	GO:0007205	protein kinase C-activating G protein-co...	5	0	0.29	1	1	1	1	-8.17991
2481	GO:0007210	serotonin receptor signaling pathway	8	0	0.47	1	1	1	1	-8.87652
2482	GO:0007211	octopamine or tyramine signaling pathway	5	0	0.29	1	1	1	1	-8.17991
2483	GO:0007212	dopamine receptor signaling pathway	6	0	0.35	1	1	1	1	-8.45121
2484	GO:0007215	glutamate receptor signaling pathway	28	0	1.65	1	1	1	1	-10.6883
2485	GO:0007218	neuropeptide signaling pathway	52	0	3.06	1	1	1	1	-11.5793
1285	GO:0007219	Notch signaling pathway	68	2	4	0.9158	1	1	1	-0.999279
367	GO:0007220	Notch receptor processing	14	1	0.82	0.57223	0.57223	1	1	0.287746
2486	GO:0007224	smoothened signaling pathway	81	0	4.76	1	1	1	1	-12.2167
2487	GO:0007229	integrin-mediated signaling pathway	13	0	0.76	1	1	1	1	-9.56986
260	GO:0007249	I-kappaB kinase/NF-kappaB signaling	9	1	0.53	0.42056	0.42056	1	1	0.917378
1286	GO:0007254	JNK cascade	65	1	3.82	0.98088	1	1	1	-1.93213
2488	GO:0007259	JAK-STAT cascade	25	0	1.47	1	1	1	1	-10.5216
1287	GO:0007264	small GTPase mediated signal transductio...	162	1	9.53	0.99995	1	1	1	-3.25103
1288	GO:0007265	Ras protein signal transduction	141	1	8.29	0.99982	1	1	1	-3.04993
2489	GO:0007266	Rho protein signal transduction	52	0	3.06	1	1	1	1	-11.5793
803	GO:0007267	cell-cell signaling	448	9	26.34	0.99999	0.99816	1	1	-1.5491
925	GO:0007268	chemical synaptic transmission	272	5	15.99	0.99975	0.99999	1	1	-1.67688
1289	GO:0007269	neurotransmitter secretion	93	1	5.47	0.99656	1	1	1	-2.4501
2490	GO:0007270	neuron-neuron synaptic transmission	5	0	0.29	1	1	1	1	-8.17991
2491	GO:0007271	synaptic transmission, cholinergic	19	0	1.12	1	1	1	1	-10.1293
2492	GO:0007272	ensheathment of neurons	10	0	0.59	1	1	1	1	-9.20457
1290	GO:0007274	neuromuscular synaptic transmission	73	1	4.29	0.98828	1	1	1	-2.09954
1051	GO:0007275	multicellular organism development	1943	73	114.25	1	1	1	1	-0.646206
830	GO:0007276	gamete generation	703	25	41.34	0.99872	0.99909	1	1	-0.725553
1291	GO:0007277	pole cell development	25	1	1.47	0.78075	1	1	1	-0.554374
403	GO:0007279	pole cell formation	17	1	1	0.64347	0.64347	1	1	0.00144197
2493	GO:0007280	pole cell migration	17	0	1	1	1	1	1	-9.96578
723	GO:0007281	germ cell development	575	19	33.81	0.99879	0.98964	1	1	-0.831375
1292	GO:0007282	cystoblast division	16	1	0.94	0.62115	1	1	1	0.0907093
177	GO:0007283	spermatogenesis	175	13	10.29	0.22921	0.29098	1	1	0.33738
603	GO:0007286	spermatid development	75	4	4.41	0.65097	0.92161	1	1	-0.140418
333	GO:0007288	sperm axoneme assembly	12	1	0.71	0.51701	0.51701	1	1	0.495551
261	GO:0007289	spermatid nucleus differentiation	9	1	0.53	0.42056	0.42056	1	1	0.917378
303	GO:0007291	sperm individualization	44	3	2.59	0.48324	0.48324	1	1	0.212491
826	GO:0007292	female gamete generation	528	13	31.05	0.99996	0.99887	1	1	-1.25597
612	GO:0007293	germarium-derived egg chamber formation	84	3	4.94	0.87923	0.92725	1	1	-0.719068
2494	GO:0007294	germarium-derived oocyte fate determinat...	25	0	1.47	1	1	1	1	-10.5216
2495	GO:0007295	growth of a germarium-derived egg chambe...	10	0	0.59	1	1	1	1	-9.20457
2496	GO:0007296	vitellogenesis	8	0	0.47	1	1	1	1	-8.87652
1293	GO:0007297	ovarian follicle cell migration	122	1	7.17	0.99942	1	1	1	-2.84053
1294	GO:0007298	border follicle cell migration	110	1	6.47	0.99879	1	1	1	-2.69232
2497	GO:0007299	ovarian follicle cell-cell adhesion	5	0	0.29	1	1	1	1	-8.17991
528	GO:0007300	ovarian nurse cell to oocyte transport	30	1	1.76	0.83825	0.83825	1	1	-0.814133
2498	GO:0007301	female germline ring canal formation	9	0	0.53	1	1	1	1	-9.04985
2499	GO:0007303	cytoplasmic transport, nurse cell to ooc...	14	0	0.82	1	1	1	1	-9.67948
1295	GO:0007304	chorion-containing eggshell formation	80	1	4.7	0.99237	1	1	1	-2.23122
1296	GO:0007306	eggshell chorion assembly	70	1	4.12	0.98592	1	1	1	-2.0412
422	GO:0007307	eggshell chorion gene amplification	19	1	1.12	0.68426	0.68426	1	1	-0.162057
1297	GO:0007308	oocyte construction	113	1	6.64	0.99899	1	1	1	-2.72974
1298	GO:0007309	oocyte axis specification	109	1	6.41	0.99871	1	1	1	-2.67888
2500	GO:0007310	oocyte dorsal/ventral axis specification	33	0	1.94	1	1	1	1	-10.9218
2501	GO:0007312	oocyte nucleus migration involved in ooc...	6	0	0.35	1	1	1	1	-8.45121
2502	GO:0007313	maternal specification of dorsal/ventral...	5	0	0.29	1	1	1	1	-8.17991
1299	GO:0007314	oocyte anterior/posterior axis specifica...	73	1	4.29	0.98828	1	1	1	-2.09954
2503	GO:0007315	pole plasm assembly	59	0	3.47	1	1	1	1	-11.7607
2504	GO:0007316	pole plasm RNA localization	48	0	2.82	1	1	1	1	-11.4615
2505	GO:0007317	regulation of pole plasm oskar mRNA loca...	22	0	1.29	1	1	1	1	-10.3332
2506	GO:0007318	pole plasm protein localization	11	0	0.65	1	1	1	1	-9.3443
2507	GO:0007320	insemination	11	0	0.65	1	1	1	1	-9.3443
423	GO:0007338	single fertilization	19	1	1.12	0.68426	0.68426	1	1	-0.162057
709	GO:0007346	regulation of mitotic cell cycle	173	7	10.17	0.89054	0.98753	1	1	-0.538687
2508	GO:0007348	regulation of syncytial blastoderm mitot...	5	0	0.29	1	1	1	1	-8.17991
664	GO:0007349	cellularization	87	4	5.12	0.76106	0.96445	1	1	-0.355783
1300	GO:0007350	blastoderm segmentation	167	1	9.82	0.99996	1	1	1	-3.29428
1301	GO:0007351	tripartite regional subdivision	97	1	5.7	0.99731	1	1	1	-2.50952
2509	GO:0007354	zygotic determination of anterior/poster...	19	0	1.12	1	1	1	1	-10.1293
2510	GO:0007362	terminal region determination	15	0	0.88	1	1	1	1	-9.78136
2511	GO:0007365	periodic partitioning	43	0	2.53	1	1	1	1	-11.3049
2512	GO:0007367	segment polarity determination	38	0	2.23	1	1	1	1	-11.1228
2513	GO:0007368	determination of left/right symmetry	11	0	0.65	1	1	1	1	-9.3443
2514	GO:0007369	gastrulation	61	0	3.59	1	1	1	1	-11.8098
2515	GO:0007370	ventral furrow formation	15	0	0.88	1	1	1	1	-9.78136
2516	GO:0007377	germ-band extension	10	0	0.59	1	1	1	1	-9.20457
2517	GO:0007379	segment specification	31	0	1.82	1	1	1	1	-10.8297
2518	GO:0007380	specification of segmental identity, hea...	9	0	0.53	1	1	1	1	-9.04985
2519	GO:0007386	compartment pattern specification	8	0	0.47	1	1	1	1	-8.87652
950	GO:0007389	pattern specification process	435	3	25.58	1	1	1	1	-3.0915
2520	GO:0007390	germ-band shortening	16	0	0.94	1	1	1	1	-9.87652
2521	GO:0007391	dorsal closure	93	0	5.47	1	1	1	1	-12.4173
2522	GO:0007392	initiation of dorsal closure	9	0	0.53	1	1	1	1	-9.04985
2523	GO:0007394	dorsal closure, elongation of leading ed...	7	0	0.41	1	1	1	1	-8.67948
2524	GO:0007395	dorsal closure, spreading of leading edg...	9	0	0.53	1	1	1	1	-9.04985
2525	GO:0007398	ectoderm development	11	0	0.65	1	1	1	1	-9.3443
1053	GO:0007399	nervous system development	971	17	57.09	1	1	1	1	-1.74762
2526	GO:0007400	neuroblast fate determination	18	0	1.06	1	1	1	1	-10.0498
2527	GO:0007402	ganglion mother cell fate determination	6	0	0.35	1	1	1	1	-8.45121
625	GO:0007405	neuroblast proliferation	84	4	4.94	0.73636	0.93866	1	1	-0.30415
424	GO:0007406	negative regulation of neuroblast prolif...	19	1	1.12	0.68426	0.68426	1	1	-0.162057
2528	GO:0007409	axonogenesis	296	0	17.4	1	1	1	1	-14.0868
2529	GO:0007411	axon guidance	245	0	14.41	1	1	1	1	-13.8148
2530	GO:0007412	axon target recognition	13	0	0.76	1	1	1	1	-9.56986
2531	GO:0007413	axonal fasciculation	21	0	1.23	1	1	1	1	-10.2644
2532	GO:0007414	axonal defasciculation	10	0	0.59	1	1	1	1	-9.20457
2533	GO:0007415	defasciculation of motor neuron axon	6	0	0.35	1	1	1	1	-8.45121
891	GO:0007416	synapse assembly	161	1	9.47	0.99995	0.99995	1	1	-3.24192
953	GO:0007417	central nervous system development	228	1	13.41	1	1	1	1	-3.7438
2534	GO:0007418	ventral midline development	9	0	0.53	1	1	1	1	-9.04985
2535	GO:0007419	ventral cord development	65	0	3.82	1	1	1	1	-11.8994
2536	GO:0007420	brain development	97	0	5.7	1	1	1	1	-12.4767
623	GO:0007422	peripheral nervous system development	45	1	2.65	0.93514	0.93514	1	1	-1.40455
910	GO:0007423	sensory organ development	438	8	25.75	0.99999	0.99998	1	1	-1.68632
801	GO:0007424	open tracheal system development	225	6	13.23	0.99285	0.99804	1	1	-1.14054
2537	GO:0007426	tracheal outgrowth, open tracheal system	14	0	0.82	1	1	1	1	-9.67948
1302	GO:0007427	epithelial cell migration, open tracheal...	37	1	2.18	0.89438	1	1	1	-1.12289
2538	GO:0007428	primary branching, open tracheal system	5	0	0.29	1	1	1	1	-8.17991
486	GO:0007430	terminal branching, open tracheal system	25	1	1.47	0.78075	0.78075	1	1	-0.554374
1303	GO:0007431	salivary gland development	99	2	5.82	0.9827	1	1	1	-1.5403
2539	GO:0007432	salivary gland boundary specification	15	0	0.88	1	1	1	1	-9.78136
1304	GO:0007435	salivary gland morphogenesis	74	2	4.35	0.93746	1	1	1	-1.12029
2540	GO:0007436	larval salivary gland morphogenesis	10	0	0.59	1	1	1	1	-9.20457
2541	GO:0007438	oenocyte development	6	0	0.35	1	1	1	1	-8.45121
1305	GO:0007439	ectodermal digestive tract development	9	2	0.53	0.09439	1	1	1	1.91666
2542	GO:0007440	foregut morphogenesis	8	0	0.47	1	1	1	1	-8.87652
543	GO:0007442	hindgut morphogenesis	51	2	3	0.81065	0.85687	1	1	-0.584241
407	GO:0007443	Malpighian tubule morphogenesis	37	2	2.18	0.64895	0.64895	1	1	-0.123607
1044	GO:0007444	imaginal disc development	501	3	29.46	1	1	1	1	-3.29524
2543	GO:0007445	determination of imaginal disc primordiu...	8	0	0.47	1	1	1	1	-8.87652
2544	GO:0007446	imaginal disc growth	52	0	3.06	1	1	1	1	-11.5793
1306	GO:0007447	imaginal disc pattern formation	99	1	5.82	0.99762	1	1	1	-2.53958
2545	GO:0007448	anterior/posterior pattern specification...	21	0	1.23	1	1	1	1	-10.2644
2546	GO:0007449	proximal/distal pattern formation, imagi...	16	0	0.94	1	1	1	1	-9.87652
1307	GO:0007450	dorsal/ventral pattern formation, imagin...	52	1	3.06	0.95768	1	1	1	-1.61209
2547	GO:0007455	eye-antennal disc morphogenesis	35	0	2.06	1	1	1	1	-11.0084
2548	GO:0007458	progression of morphogenetic furrow invo...	8	0	0.47	1	1	1	1	-8.87652
2549	GO:0007460	R8 cell fate commitment	16	0	0.94	1	1	1	1	-9.87652
2550	GO:0007464	R3/R4 cell fate commitment	13	0	0.76	1	1	1	1	-9.56986
2551	GO:0007465	R7 cell fate commitment	36	0	2.12	1	1	1	1	-11.0498
2552	GO:0007468	regulation of rhodopsin gene expression	6	0	0.35	1	1	1	1	-8.45121
2553	GO:0007469	antennal development	21	0	1.23	1	1	1	1	-10.2644
974	GO:0007472	wing disc morphogenesis	259	2	15.23	1	1	1	1	-2.92812
2554	GO:0007474	imaginal disc-derived wing vein specific...	48	0	2.82	1	1	1	1	-11.4615
2555	GO:0007475	apposition of dorsal and ventral imagina...	19	0	1.12	1	1	1	1	-10.1293
965	GO:0007476	imaginal disc-derived wing morphogenesis	250	2	14.7	1	1	1	1	-2.87702
2556	GO:0007477	notum development	6	0	0.35	1	1	1	1	-8.45121
2557	GO:0007478	leg disc morphogenesis	74	0	4.35	1	1	1	1	-12.0868
2558	GO:0007479	leg disc proximal/distal pattern formati...	13	0	0.76	1	1	1	1	-9.56986
2559	GO:0007480	imaginal disc-derived leg morphogenesis	71	0	4.17	1	1	1	1	-12.0258
2560	GO:0007482	haltere development	13	0	0.76	1	1	1	1	-9.56986
2561	GO:0007483	genital disc morphogenesis	19	0	1.12	1	1	1	1	-10.1293
2562	GO:0007484	imaginal disc-derived genitalia developm...	25	0	1.47	1	1	1	1	-10.5216
2563	GO:0007485	imaginal disc-derived male genitalia dev...	22	0	1.29	1	1	1	1	-10.3332
2564	GO:0007486	imaginal disc-derived female genitalia d...	6	0	0.35	1	1	1	1	-8.45121
2565	GO:0007487	analia development	6	0	0.35	1	1	1	1	-8.45121
2566	GO:0007488	histoblast morphogenesis	10	0	0.59	1	1	1	1	-9.20457
2567	GO:0007492	endoderm development	6	0	0.35	1	1	1	1	-8.45121
2568	GO:0007494	midgut development	31	0	1.82	1	1	1	1	-10.8297
584	GO:0007498	mesoderm development	65	2	3.82	0.90249	0.90249	1	1	-0.932851
2569	GO:0007503	fat body development	7	0	0.41	1	1	1	1	-8.67948
2570	GO:0007506	gonadal mesoderm development	6	0	0.35	1	1	1	1	-8.45121
665	GO:0007507	heart development	91	4	5.35	0.79115	0.96452	1	1	-0.419178
2571	GO:0007508	larval heart development	5	0	0.29	1	1	1	1	-8.17991
2572	GO:0007509	mesoderm migration involved in gastrulat...	9	0	0.53	1	1	1	1	-9.04985
2573	GO:0007516	hemocyte development	6	0	0.35	1	1	1	1	-8.45121
1308	GO:0007517	muscle organ development	86	2	5.06	0.96597	1	1	1	-1.33842
2574	GO:0007520	myoblast fusion	31	0	1.82	1	1	1	1	-10.8297
2575	GO:0007521	muscle cell fate determination	5	0	0.29	1	1	1	1	-8.17991
2576	GO:0007522	visceral muscle development	13	0	0.76	1	1	1	1	-9.56986
2577	GO:0007523	larval visceral muscle development	8	0	0.47	1	1	1	1	-8.87652
678	GO:0007525	somatic muscle development	72	2	4.23	0.9309	0.97235	1	1	-1.07994
564	GO:0007526	larval somatic muscle development	35	1	2.06	0.8807	0.8807	1	1	-1.0412
349	GO:0007527	adult somatic muscle development	13	1	0.76	0.54545	0.54545	1	1	0.397371
2578	GO:0007528	neuromuscular junction development	164	0	9.64	1	1	1	1	-13.2348
2579	GO:0007530	sex determination	29	0	1.71	1	1	1	1	-10.7398
2580	GO:0007538	primary sex determination	11	0	0.65	1	1	1	1	-9.3443
2581	GO:0007539	primary sex determination, soma	8	0	0.47	1	1	1	1	-8.87652
2582	GO:0007548	sex differentiation	74	0	4.35	1	1	1	1	-12.0868
2583	GO:0007549	dosage compensation	21	0	1.23	1	1	1	1	-10.2644
1005	GO:0007552	metamorphosis	415	5	24.4	1	1	1	1	-2.28659
2584	GO:0007553	regulation of ecdysteroid metabolic proc...	5	0	0.29	1	1	1	1	-8.17991
1027	GO:0007560	imaginal disc morphogenesis	351	2	20.64	1	1	1	1	-3.36665
2585	GO:0007561	imaginal disc eversion	6	0	0.35	1	1	1	1	-8.45121
2586	GO:0007562	eclosion	14	0	0.82	1	1	1	1	-9.67948
2587	GO:0007563	regulation of eclosion	6	0	0.35	1	1	1	1	-8.45121
2588	GO:0007564	regulation of chitin-based cuticle tanni...	11	0	0.65	1	1	1	1	-9.3443
419	GO:0007568	aging	138	14	8.11	0.03173	0.67889	0.490236	1	0.787756
1309	GO:0007571	age-dependent general metabolic decline	5	1	0.29	0.26146	1	1	1	1.78732
2589	GO:0007584	response to nutrient	13	0	0.76	1	1	1	1	-9.56986
2590	GO:0007586	digestion	12	0	0.71	1	1	1	1	-9.47168
1310	GO:0007591	molting cycle, chitin-based cuticle	72	1	4.23	0.98754	1	1	1	-2.07922
2591	GO:0007593	chitin-based cuticle sclerotization	17	0	1	1	1	1	1	-9.96578
2592	GO:0007599	hemostasis	5	0	0.29	1	1	1	1	-8.17991
1311	GO:0007600	sensory perception	319	1	18.76	1	1	1	1	-4.22815
2593	GO:0007601	visual perception	17	0	1	1	1	1	1	-9.96578
2594	GO:0007602	phototransduction	50	0	2.94	1	1	1	1	-11.5216
2595	GO:0007603	phototransduction, visible light	26	0	1.53	1	1	1	1	-10.5793
679	GO:0007605	sensory perception of sound	59	1	3.47	0.9724	0.9724	1	1	-1.79349
2596	GO:0007606	sensory perception of chemical stimulus	236	0	13.88	1	1	1	1	-13.7607
2597	GO:0007608	sensory perception of smell	197	0	11.58	1	1	1	1	-13.4993
983	GO:0007610	behavior	432	6	25.4	1	1	1	1	-2.08155
867	GO:0007611	learning or memory	145	2	8.53	0.99857	0.99981	1	1	-2.09182
1312	GO:0007612	learning	58	1	3.41	0.97066	1	1	1	-1.76833
1313	GO:0007613	memory	104	1	6.12	0.99825	1	1	1	-2.61209
2598	GO:0007614	short-term memory	23	0	1.35	1	1	1	1	-10.3987
2599	GO:0007615	anesthesia-resistant memory	11	0	0.65	1	1	1	1	-9.3443
695	GO:0007616	long-term memory	66	1	3.88	0.98201	0.98201	1	1	-1.95461
2600	GO:0007617	mating behavior	73	0	4.29	1	1	1	1	-12.0668
2601	GO:0007618	mating	83	0	4.88	1	1	1	1	-12.2527
2602	GO:0007619	courtship behavior	53	0	3.12	1	1	1	1	-11.6073
2603	GO:0007620	copulation	16	0	0.94	1	1	1	1	-9.87652
2604	GO:0007621	negative regulation of female receptivit...	5	0	0.29	1	1	1	1	-8.17991
2605	GO:0007622	rhythmic behavior	98	0	5.76	1	1	1	1	-12.4919
1314	GO:0007623	circadian rhythm	133	1	7.82	0.99971	1	1	1	-2.96573
878	GO:0007626	locomotory behavior	159	2	9.35	0.99935	0.9999	1	1	-2.22425
2606	GO:0007628	adult walking behavior	12	0	0.71	1	1	1	1	-9.47168
2607	GO:0007629	flight behavior	17	0	1	1	1	1	1	-9.96578
2608	GO:0007630	jump response	6	0	0.35	1	1	1	1	-8.45121
2609	GO:0007631	feeding behavior	37	0	2.18	1	1	1	1	-11.0901
444	GO:0007632	visual behavior	21	1	1.23	0.7204	0.7204	1	1	-0.297216
2610	GO:0007635	chemosensory behavior	63	0	3.7	1	1	1	1	-11.8533
2611	GO:0007638	mechanosensory behavior	10	0	0.59	1	1	1	1	-9.20457
2612	GO:0008015	blood circulation	33	0	1.94	1	1	1	1	-10.9218
2613	GO:0008016	regulation of heart contraction	26	0	1.53	1	1	1	1	-10.5793
544	GO:0008033	tRNA processing	85	11	5	0.01061	0.86064	0.226619	1	1.13763
2614	GO:0008037	cell recognition	96	0	5.64	1	1	1	1	-12.4615
2615	GO:0008038	neuron recognition	94	0	5.53	1	1	1	1	-12.4331
2616	GO:0008039	synaptic target recognition	35	0	2.06	1	1	1	1	-11.0084
2617	GO:0008045	motor neuron axon guidance	63	0	3.7	1	1	1	1	-11.8533
2618	GO:0008049	male courtship behavior	45	0	2.65	1	1	1	1	-11.3718
2619	GO:0008052	sensory organ boundary specification	20	0	1.18	1	1	1	1	-10.2046
1315	GO:0008053	mitochondrial fusion	11	1	0.65	0.48678	1	1	1	0.62293
1316	GO:0008055	ocellus pigment biosynthetic process	18	2	1.06	0.28626	1	1	1	0.916657
2620	GO:0008057	eye pigment granule organization	11	0	0.65	1	1	1	1	-9.3443
2621	GO:0008062	eclosion rhythm	6	0	0.35	1	1	1	1	-8.45121
596	GO:0008063	Toll signaling pathway	40	1	2.35	0.91202	0.91202	1	1	-1.23122
2622	GO:0008064	regulation of actin polymerization or de...	58	0	3.41	1	1	1	1	-11.7356
2623	GO:0008069	dorsal/ventral axis specification, ovari...	14	0	0.82	1	1	1	1	-9.67948
2624	GO:0008078	mesodermal cell migration	17	0	1	1	1	1	1	-9.96578
1317	GO:0008088	axo-dendritic transport	42	1	2.47	0.92212	1	1	1	-1.30307
350	GO:0008089	anterograde axonal transport	13	1	0.76	0.54545	0.54545	1	1	0.397371
2625	GO:0008090	retrograde axonal transport	11	0	0.65	1	1	1	1	-9.3443
2626	GO:0008103	oocyte microtubule cytoskeleton polariza...	17	0	1	1	1	1	1	-9.96578
941	GO:0008104	protein localization	695	28	40.87	0.991	1	1	1	-0.545564
1318	GO:0008150	biological_process	7296	429	429	1	1	1	1	3.36292e-06
471	GO:0008152	metabolic process	4792	343	281.77	1.7e-11	0.76195	1.445e-09	1	0.283695
2627	GO:0008154	actin polymerization or depolymerization	66	0	3.88	1	1	1	1	-11.9218
1319	GO:0008156	negative regulation of DNA replication	13	1	0.76	0.54545	1	1	1	0.397371
171	GO:0008202	steroid metabolic process	44	5	2.59	0.11404	0.26269	1	1	0.949265
1320	GO:0008203	cholesterol metabolic process	6	1	0.35	0.30492	1	1	1	1.51602
1321	GO:0008205	ecdysone metabolic process	9	1	0.53	0.42056	1	1	1	0.917378
1322	GO:0008213	protein alkylation	75	2	4.41	0.94051	1	1	1	-1.14006
1323	GO:0008214	protein dealkylation	12	1	0.71	0.51701	1	1	1	0.495551
863	GO:0008219	cell death	317	11	18.64	0.98265	0.99978	1	1	-0.760767
360	GO:0008258	head involution	32	2	1.88	0.56919	0.56919	1	1	0.0899885
1324	GO:0008272	sulfate transport	10	1	0.59	0.45468	1	1	1	0.762655
1325	GO:0008277	regulation of G protein-coupled receptor...	24	2	1.41	0.41649	1	1	1	0.505026
786	GO:0008283	cell proliferation	263	9	15.46	0.97597	0.9974	1	1	-0.780383
615	GO:0008284	positive regulation of cell proliferatio...	72	2	4.23	0.9309	0.9309	1	1	-1.07994
1326	GO:0008285	negative regulation of cell proliferatio...	69	1	4.06	0.98503	1	1	1	-2.02004
2628	GO:0008286	insulin receptor signaling pathway	67	0	3.94	1	1	1	1	-11.944
2629	GO:0008291	acetylcholine metabolic process	5	0	0.29	1	1	1	1	-8.17991
2630	GO:0008293	torso signaling pathway	26	0	1.53	1	1	1	1	-10.5793
619	GO:0008298	intracellular mRNA localization	75	2	4.41	0.94051	0.93143	1	1	-1.14006
78	GO:0008299	isoprenoid biosynthetic process	17	3	1	0.07429	0.07429	0.845739	1	1.58544
632	GO:0008306	associative learning	48	1	2.82	0.94598	0.94598	1	1	-1.49425
1327	GO:0008333	endosome to lysosome transport	15	1	0.88	0.59743	1	1	1	0.185867
1328	GO:0008334	histone mRNA metabolic process	10	1	0.59	0.45468	1	1	1	0.762655
2631	GO:0008335	female germline ring canal stabilization	5	0	0.29	1	1	1	1	-8.17991
56	GO:0008340	determination of adult lifespan	131	13	7.7	0.04375	0.04375	0.607293	1	0.755692
2632	GO:0008343	adult feeding behavior	10	0	0.59	1	1	1	1	-9.20457
719	GO:0008344	adult locomotory behavior	74	1	4.35	0.98898	0.98898	1	1	-2.11957
516	GO:0008345	larval locomotory behavior	29	1	1.71	0.8281	0.8281	1	1	-0.772554
2633	GO:0008347	glial cell migration	29	0	1.71	1	1	1	1	-10.7398
2634	GO:0008348	negative regulation of antimicrobial hum...	14	0	0.82	1	1	1	1	-9.67948
389	GO:0008354	germ cell migration	35	2	2.06	0.61853	0.61853	1	1	-0.0419232
2635	GO:0008355	olfactory learning	38	0	2.23	1	1	1	1	-11.1228
1329	GO:0008356	asymmetric cell division	88	4	5.17	0.76888	1	1	1	-0.369804
1330	GO:0008358	maternal determination of anterior/poste...	74	1	4.35	0.98898	1	1	1	-2.11957
2636	GO:0008360	regulation of cell shape	55	0	3.23	1	1	1	1	-11.6573
1331	GO:0008361	regulation of cell size	94	1	5.53	0.99677	1	1	1	-2.46584
2637	GO:0008362	chitin-based embryonic cuticle biosynthe...	15	0	0.88	1	1	1	1	-9.78136
499	GO:0008363	larval chitin-based cuticle development	27	1	1.59	0.80586	0.80586	1	1	-0.667585
2638	GO:0008366	axon ensheathment	9	0	0.53	1	1	1	1	-9.04985
725	GO:0008380	RNA splicing	256	5	15.05	0.99946	0.98977	1	1	-1.58947
2639	GO:0008406	gonad development	40	0	2.35	1	1	1	1	-11.1984
2640	GO:0008407	chaeta morphogenesis	33	0	1.94	1	1	1	1	-10.9218
1332	GO:0008535	respiratory chain complex IV assembly	15	2	0.88	0.21941	1	1	1	1.18515
2641	GO:0008543	fibroblast growth factor receptor signal...	31	0	1.82	1	1	1	1	-10.8297
2642	GO:0008544	epidermis development	60	0	3.53	1	1	1	1	-11.7855
2643	GO:0008582	regulation of synaptic growth at neuromu...	101	0	5.94	1	1	1	1	-12.5362
2644	GO:0008584	male gonad development	8	0	0.47	1	1	1	1	-8.87652
2645	GO:0008585	female gonad development	11	0	0.65	1	1	1	1	-9.3443
599	GO:0008586	imaginal disc-derived wing vein morphoge...	41	1	2.41	0.91722	0.91722	1	1	-1.26759
660	GO:0008587	imaginal disc-derived wing margin morpho...	54	1	3.18	0.96255	0.96255	1	1	-1.66758
2646	GO:0008589	regulation of smoothened signaling pathw...	78	0	4.59	1	1	1	1	-12.1643
2647	GO:0008592	regulation of Toll signaling pathway	35	0	2.06	1	1	1	1	-11.0084
1333	GO:0008593	regulation of Notch signaling pathway	56	2	3.29	0.84995	1	1	1	-0.717366
2648	GO:0008594	photoreceptor cell morphogenesis	18	0	1.06	1	1	1	1	-10.0498
1334	GO:0008595	anterior/posterior axis specification, e...	97	1	5.7	0.99731	1	1	1	-2.50952
80	GO:0008608	attachment of spindle microtubules to ki...	8	2	0.47	0.0763	0.0763	0.845739	1	2.08999
657	GO:0008610	lipid biosynthetic process	193	13	11.35	0.34655	0.96138	1	1	0.19593
2649	GO:0008630	intrinsic apoptotic signaling pathway in...	13	0	0.76	1	1	1	1	-9.56986
2650	GO:0008637	apoptotic mitochondrial changes	6	0	0.35	1	1	1	1	-8.45121
1335	GO:0008643	carbohydrate transport	20	3	1.18	0.1096	1	1	1	1.34666
227	GO:0008645	hexose transmembrane transport	13	2	0.76	0.17565	0.38382	1	1	1.39665
1336	GO:0008652	cellular amino acid biosynthetic process	42	6	2.47	0.03467	1	0.519426	1	1.28069
1337	GO:0008654	phospholipid biosynthetic process	74	4	4.35	0.64043	1	1	1	-0.120655
2651	GO:0009047	dosage compensation by hyperactivation o...	10	0	0.59	1	1	1	1	-9.20457
622	GO:0009056	catabolic process	834	70	49.04	0.0011	0.93475	0.0369476	1	0.513417
644	GO:0009057	macromolecule catabolic process	412	25	24.23	0.46521	0.95338	1	1	0.0451914
570	GO:0009058	biosynthetic process	2203	159	129.53	0.001	0.8845	0.0338618	1	0.29575
751	GO:0009059	macromolecule biosynthetic process	1730	96	101.72	0.76541	0.99285	1	1	-0.083482
1338	GO:0009062	fatty acid catabolic process	30	8	1.76	0.00025	1	0.00929687	1	2.1846
1339	GO:0009064	glutamine family amino acid metabolic pr...	30	4	1.76	0.0966	1	1	1	1.18479
1340	GO:0009065	glutamine family amino acid catabolic pr...	11	3	0.65	0.02338	1	0.400731	1	2.20693
1341	GO:0009066	aspartate family amino acid metabolic pr...	26	5	1.53	0.01618	1	0.311989	1	1.70868
2652	GO:0009067	aspartate family amino acid biosynthetic...	12	0	0.71	1	1	1	1	-9.47168
1342	GO:0009068	aspartate family amino acid catabolic pr...	9	3	0.53	0.01299	1	0.261314	1	2.50138
1343	GO:0009070	serine family amino acid biosynthetic pr...	10	3	0.59	0.01776	1	0.327303	1	2.34666
1344	GO:0009071	serine family amino acid catabolic proce...	7	3	0.41	0.00591	1	0.135995	1	2.87175
1345	GO:0009072	aromatic amino acid family metabolic pro...	18	2	1.06	0.28626	1	1	1	0.916657
1346	GO:0009074	aromatic amino acid family catabolic pro...	10	2	0.59	0.11355	1	1	1	1.76193
1347	GO:0009081	branched-chain amino acid metabolic proc...	10	2	0.59	0.11355	1	1	1	1.76193
1348	GO:0009083	branched-chain amino acid catabolic proc...	8	2	0.47	0.0763	1	0.845739	1	2.08999
1349	GO:0009084	glutamine family amino acid biosynthetic...	11	2	0.65	0.13359	1	1	1	1.62221
2653	GO:0009086	methionine biosynthetic process	8	0	0.47	1	1	1	1	-8.87652
701	GO:0009100	glycoprotein metabolic process	123	5	7.23	0.85736	0.98396	1	1	-0.531779
712	GO:0009101	glycoprotein biosynthetic process	104	3	6.12	0.94912	0.98826	1	1	-1.02809
1350	GO:0009108	coenzyme biosynthetic process	85	13	5	0.00127	1	0.0410043	1	1.37862
1351	GO:0009112	nucleobase metabolic process	23	4	1.35	0.04289	1	0.607293	1	1.5674
1352	GO:0009113	purine nucleobase biosynthetic process	6	3	0.35	0.00353	1	0.0891058	1	3.10002
102	GO:0009116	nucleoside metabolic process	50	7	2.94	0.02582	0.13219	0.435386	1	1.25174
569	GO:0009117	nucleotide metabolic process	268	61	15.76	4.1e-21	0.88362	8.98763e-19	1	1.95257
1353	GO:0009119	ribonucleoside metabolic process	42	5	2.47	0.09804	1	1	1	1.01771
1354	GO:0009123	nucleoside monophosphate metabolic proce...	149	47	8.76	8.2e-23	1	3.84106e-20	1	2.42369
1355	GO:0009124	nucleoside monophosphate biosynthetic pr...	68	24	4	2.1e-13	1	2.0825e-11	1	2.58502
1356	GO:0009126	purine nucleoside monophosphate metaboli...	134	45	7.88	3.8e-23	1	2.261e-20	1	2.51369
1357	GO:0009127	purine nucleoside monophosphate biosynth...	56	22	3.29	1.7e-13	1	1.72695e-11	1	2.74141
2654	GO:0009129	pyrimidine nucleoside monophosphate meta...	10	0	0.59	1	1	1	1	-9.20457
2655	GO:0009130	pyrimidine nucleoside monophosphate bios...	10	0	0.59	1	1	1	1	-9.20457
1358	GO:0009132	nucleoside diphosphate metabolic process	39	5	2.29	0.07635	1	0.845739	1	1.12687
1359	GO:0009135	purine nucleoside diphosphate metabolic ...	27	4	1.59	0.07084	1	0.840594	1	1.33133
174	GO:0009141	nucleoside triphosphate metabolic proces...	128	43	7.53	3.7e-22	0.28312	1.02737e-19	1	2.51365
1360	GO:0009142	nucleoside triphosphate biosynthetic pro...	52	19	3.06	3.5e-11	1	2.80337e-09	1	2.63447
1361	GO:0009144	purine nucleoside triphosphate metabolic...	120	42	7.06	1.9e-22	1	5.6525e-20	1	2.57268
1362	GO:0009145	purine nucleoside triphosphate biosynthe...	45	18	2.65	2e-11	1	1.63333e-09	1	2.76401
2656	GO:0009147	pyrimidine nucleoside triphosphate metab...	9	0	0.53	1	1	1	1	-9.04985
2657	GO:0009148	pyrimidine nucleoside triphosphate biosy...	9	0	0.53	1	1	1	1	-9.04985
1363	GO:0009150	purine ribonucleotide metabolic process	208	54	12.23	1.3e-21	1	3.185e-19	1	2.14256
510	GO:0009152	purine ribonucleotide biosynthetic proce...	96	23	5.64	4.4e-09	0.82479	2.65594e-07	1	2.02793
2658	GO:0009154	purine ribonucleotide catabolic process	5	0	0.29	1	1	1	1	-8.17991
1364	GO:0009161	ribonucleoside monophosphate metabolic p...	145	47	8.53	2.2e-23	1	1.8326e-20	1	2.46207
1365	GO:0009163	nucleoside biosynthetic process	21	2	1.23	0.3525	1	1	1	0.702063
1366	GO:0009164	nucleoside catabolic process	8	2	0.47	0.0763	1	0.845739	1	2.08999
483	GO:0009165	nucleotide biosynthetic process	133	26	7.82	4.1e-08	0.78001	2.27687e-06	1	1.73333
1367	GO:0009166	nucleotide catabolic process	28	4	1.65	0.07899	1	0.870353	1	1.27789
1368	GO:0009167	purine ribonucleoside monophosphate meta...	134	45	7.88	3.8e-23	1	2.261e-20	1	2.51369
1369	GO:0009168	purine ribonucleoside monophosphate bios...	56	22	3.29	1.7e-13	1	1.72695e-11	1	2.74141
2659	GO:0009173	pyrimidine ribonucleoside monophosphate ...	8	0	0.47	1	1	1	1	-8.87652
2660	GO:0009174	pyrimidine ribonucleoside monophosphate ...	8	0	0.47	1	1	1	1	-8.87652
1370	GO:0009179	purine ribonucleoside diphosphate metabo...	27	4	1.59	0.07084	1	0.840594	1	1.33133
1371	GO:0009185	ribonucleoside diphosphate metabolic pro...	27	4	1.59	0.07084	1	0.840594	1	1.33133
2661	GO:0009187	cyclic nucleotide metabolic process	23	0	1.35	1	1	1	1	-10.3987
2662	GO:0009190	cyclic nucleotide biosynthetic process	18	0	1.06	1	1	1	1	-10.0498
1372	GO:0009199	ribonucleoside triphosphate metabolic pr...	125	42	7.35	1.1e-21	1	2.86344e-19	1	2.51461
1373	GO:0009201	ribonucleoside triphosphate biosynthetic...	50	18	2.94	1.6e-10	1	1.16912e-08	1	2.61419
1374	GO:0009205	purine ribonucleoside triphosphate metab...	120	42	7.06	1.9e-22	1	5.6525e-20	1	2.57268
1375	GO:0009206	purine ribonucleoside triphosphate biosy...	45	18	2.65	2e-11	1	1.63333e-09	1	2.76401
2663	GO:0009208	pyrimidine ribonucleoside triphosphate m...	8	0	0.47	1	1	1	1	-8.87652
2664	GO:0009209	pyrimidine ribonucleoside triphosphate b...	8	0	0.47	1	1	1	1	-8.87652
2665	GO:0009218	pyrimidine ribonucleotide metabolic proc...	13	0	0.76	1	1	1	1	-9.56986
2666	GO:0009220	pyrimidine ribonucleotide biosynthetic p...	13	0	0.76	1	1	1	1	-9.56986
178	GO:0009225	nucleotide-sugar metabolic process	15	3	0.88	0.05418	0.30402	0.698637	1	1.76987
95	GO:0009226	nucleotide-sugar biosynthetic process	10	2	0.59	0.11355	0.11355	1	1	1.76193
1376	GO:0009240	isopentenyl diphosphate biosynthetic pro...	5	1	0.29	0.26146	1	1	1	1.78732
1377	GO:0009247	glycolipid biosynthetic process	36	2	2.12	0.63399	1	1	1	-0.0833431
2667	GO:0009250	glucan biosynthetic process	8	0	0.47	1	1	1	1	-8.87652
2668	GO:0009251	glucan catabolic process	14	0	0.82	1	1	1	1	-9.67948
562	GO:0009259	ribonucleotide metabolic process	220	55	12.94	3.9e-21	0.87967	8.98763e-19	1	2.08762
534	GO:0009260	ribonucleotide biosynthetic process	107	24	6.29	8.2e-09	0.84368	4.81028e-07	1	1.93196
2669	GO:0009261	ribonucleotide catabolic process	5	0	0.29	1	1	1	1	-8.17991
2670	GO:0009262	deoxyribonucleotide metabolic process	6	0	0.35	1	1	1	1	-8.45121
2671	GO:0009263	deoxyribonucleotide biosynthetic process	5	0	0.29	1	1	1	1	-8.17991
1378	GO:0009266	response to temperature stimulus	92	2	5.41	0.97505	1	1	1	-1.43491
547	GO:0009267	cellular response to starvation	73	3	4.29	0.81178	0.86338	1	1	-0.515534
2672	GO:0009301	snRNA transcription	7	0	0.41	1	1	1	1	-8.67948
2673	GO:0009303	rRNA transcription	11	0	0.65	1	1	1	1	-9.3443
1379	GO:0009306	protein secretion	78	2	4.59	0.94885	1	1	1	-1.19777
1380	GO:0009308	amine metabolic process	29	3	1.71	0.24146	1	1	1	0.811447
2674	GO:0009309	amine biosynthetic process	12	0	0.71	1	1	1	1	-9.47168
1381	GO:0009310	amine catabolic process	6	2	0.35	0.04418	1	0.607293	1	2.51529
1382	GO:0009311	oligosaccharide metabolic process	23	2	1.35	0.39549	1	1	1	0.567762
115	GO:0009312	oligosaccharide biosynthetic process	12	2	0.71	0.15434	0.15434	1	1	1.49483
851	GO:0009314	response to radiation	154	3	9.06	0.9953	0.99962	1	1	-1.59407
2675	GO:0009395	phospholipid catabolic process	5	0	0.29	1	1	1	1	-8.17991
2676	GO:0009396	folic acid-containing compound biosynthe...	5	0	0.29	1	1	1	1	-8.17991
202	GO:0009404	toxin metabolic process	7	1	0.41	0.34582	0.34582	1	1	1.28775
2677	GO:0009407	toxin catabolic process	5	0	0.29	1	1	1	1	-8.17991
1383	GO:0009408	response to heat	54	2	3.18	0.83521	1	1	1	-0.668306
2678	GO:0009409	response to cold	5	0	0.29	1	1	1	1	-8.17991
2679	GO:0009410	response to xenobiotic stimulus	34	0	2	1	1	1	1	-10.9658
221	GO:0009411	response to UV	22	2	1.29	0.37415	0.37415	1	1	0.63335
262	GO:0009415	response to water	9	1	0.53	0.42056	0.42056	1	1	0.917378
783	GO:0009416	response to light stimulus	120	3	7.06	0.97556	0.99712	1	1	-1.23422
1384	GO:0009435	NAD biosynthetic process	6	1	0.35	0.30492	1	1	1	1.51602
554	GO:0009451	RNA modification	104	11	6.12	0.04123	0.86942	0.60043	1	0.846031
70	GO:0009452	7-methylguanosine RNA capping	7	2	0.41	0.05949	0.05949	0.733065	1	2.28703
2680	GO:0009453	energy taxis	14	0	0.82	1	1	1	1	-9.67948
1385	GO:0009566	fertilization	22	1	1.29	0.73688	1	1	1	-0.365929
2681	GO:0009581	detection of external stimulus	65	0	3.82	1	1	1	1	-11.8994
2682	GO:0009582	detection of abiotic stimulus	65	0	3.82	1	1	1	1	-11.8994
2683	GO:0009583	detection of light stimulus	57	0	3.35	1	1	1	1	-11.7099
2684	GO:0009584	detection of visible light	36	0	2.12	1	1	1	1	-11.0498
2685	GO:0009593	detection of chemical stimulus	181	0	10.64	1	1	1	1	-13.3772
996	GO:0009605	response to external stimulus	721	11	42.39	1	1	1	1	-1.94609
694	GO:0009607	response to biotic stimulus	227	5	13.35	0.99789	0.98189	1	1	-1.41655
150	GO:0009608	response to symbiont	5	1	0.29	0.26146	0.26146	1	1	1.78732
687	GO:0009611	response to wounding	116	4	6.82	0.91663	0.97847	1	1	-0.769411
2686	GO:0009612	response to mechanical stimulus	29	0	1.71	1	1	1	1	-10.7398
557	GO:0009615	response to virus	44	2	2.59	0.74036	0.87295	1	1	-0.372231
796	GO:0009617	response to bacterium	148	3	8.7	0.99367	0.99788	1	1	-1.53557
1386	GO:0009620	response to fungus	34	1	2	0.8732	1	1	1	-0.998558
938	GO:0009628	response to abiotic stimulus	333	15	19.58	0.89068	1	1	1	-0.384322
2687	GO:0009629	response to gravity	22	0	1.29	1	1	1	1	-10.3332
2688	GO:0009631	cold acclimation	5	0	0.29	1	1	1	1	-8.17991
602	GO:0009636	response to toxic substance	119	11	7	0.09011	0.91975	0.974826	1	0.652208
2689	GO:0009642	response to light intensity	7	0	0.41	1	1	1	1	-8.67948
2690	GO:0009648	photoperiodism	7	0	0.41	1	1	1	1	-8.67948
2691	GO:0009649	entrainment of circadian clock	14	0	0.82	1	1	1	1	-9.67948
2692	GO:0009651	response to salt stress	8	0	0.47	1	1	1	1	-8.87652
939	GO:0009653	anatomical structure morphogenesis	1275	35	74.97	1	1	1	1	-1.09892
1387	GO:0009712	catechol-containing compound metabolic p...	15	1	0.88	0.59743	1	1	1	0.185867
2693	GO:0009713	catechol-containing compound biosyntheti...	6	0	0.35	1	1	1	1	-8.45121
948	GO:0009719	response to endogenous stimulus	254	3	14.94	0.99998	1	1	1	-2.31566
1388	GO:0009725	response to hormone	149	1	8.76	0.99989	1	1	1	-3.12949
1389	GO:0009743	response to carbohydrate	29	2	1.71	0.5154	1	1	1	0.226725
380	GO:0009744	response to sucrose	15	1	0.88	0.59743	0.59743	1	1	0.185867
2694	GO:0009746	response to hexose	11	0	0.65	1	1	1	1	-9.3443
2695	GO:0009749	response to glucose	10	0	0.59	1	1	1	1	-9.20457
2696	GO:0009755	hormone-mediated signaling pathway	43	0	2.53	1	1	1	1	-11.3049
919	GO:0009790	embryo development	444	9	26.11	0.99998	0.99999	1	1	-1.53645
962	GO:0009791	post-embryonic development	553	11	32.52	1	1	1	1	-1.56369
779	GO:0009792	embryo development ending in birth or eg...	150	4	8.82	0.97968	0.99686	1	1	-1.14042
334	GO:0009794	regulation of mitotic cell cycle, embryo...	12	1	0.71	0.51701	0.51701	1	1	0.495551
1390	GO:0009798	axis specification	162	2	9.53	0.99945	1	1	1	-2.25176
2697	GO:0009799	specification of symmetry	16	0	0.94	1	1	1	1	-9.87652
2698	GO:0009826	unidimensional cell growth	17	0	1	1	1	1	1	-9.96578
2699	GO:0009855	determination of bilateral symmetry	16	0	0.94	1	1	1	1	-9.87652
1391	GO:0009880	embryonic pattern specification	180	1	10.58	0.99998	1	1	1	-3.40183
940	GO:0009886	post-embryonic animal morphogenesis	410	4	24.11	1	1	1	1	-2.5912
934	GO:0009887	animal organ morphogenesis	665	11	39.1	1	1	1	1	-1.82953
1060	GO:0009888	tissue development	867	14	50.98	1	1	1	1	-1.8644
833	GO:0009889	regulation of biosynthetic process	1205	25	70.85	1	0.99915	1	1	-1.50278
1392	GO:0009890	negative regulation of biosynthetic proc...	460	5	27.05	1	1	1	1	-2.43534
869	GO:0009891	positive regulation of biosynthetic proc...	584	11	34.34	1	0.99985	1	1	-1.64226
829	GO:0009892	negative regulation of metabolic process	803	25	47.22	0.99995	0.99904	1	1	-0.917412
931	GO:0009893	positive regulation of metabolic process	928	20	54.57	1	1	1	1	-1.44804
1393	GO:0009894	regulation of catabolic process	215	6	12.64	0.98924	1	1	1	-1.07472
496	GO:0009895	negative regulation of catabolic process	46	3	2.7	0.51329	0.80519	1	1	0.152484
1394	GO:0009896	positive regulation of catabolic process	117	1	6.88	0.99921	1	1	1	-2.78097
2700	GO:0009913	epidermal cell differentiation	50	0	2.94	1	1	1	1	-11.5216
1395	GO:0009914	hormone transport	24	1	1.41	0.76701	1	1	1	-0.494253
1396	GO:0009948	anterior/posterior axis specification	107	1	6.29	0.99855	1	1	1	-2.65162
686	GO:0009950	dorsal/ventral axis specification	63	1	3.7	0.97839	0.97839	1	1	-1.88608
2701	GO:0009951	polarity specification of dorsal/ventral...	5	0	0.29	1	1	1	1	-8.17991
1397	GO:0009952	anterior/posterior pattern specification	152	1	8.94	0.99991	1	1	1	-3.15883
840	GO:0009953	dorsal/ventral pattern formation	127	2	7.47	0.99615	0.99942	1	1	-1.90039
2702	GO:0009954	proximal/distal pattern formation	22	0	1.29	1	1	1	1	-10.3332
1043	GO:0009966	regulation of signal transduction	649	11	38.16	1	1	1	1	-1.79443
956	GO:0009967	positive regulation of signal transducti...	348	7	20.46	0.9999	1	1	1	-1.54717
1398	GO:0009968	negative regulation of signal transducti...	283	4	16.64	0.99997	1	1	1	-2.05622
949	GO:0009987	cellular process	6198	358	364.44	0.83321	1	1	1	-0.0257177
593	GO:0009991	response to extracellular stimulus	137	5	8.06	0.91227	0.91067	1	1	-0.688563
482	GO:0009994	oocyte differentiation	140	3	8.23	0.99061	0.76772	1	1	-1.45545
2703	GO:0009996	negative regulation of cell fate specifi...	14	0	0.82	1	1	1	1	-9.67948
1399	GO:0010001	glial cell differentiation	35	1	2.06	0.8807	1	1	1	-1.0412
2704	GO:0010002	cardioblast differentiation	17	0	1	1	1	1	1	-9.96578
2705	GO:0010004	gastrulation involving germ band extensi...	33	0	1.94	1	1	1	1	-10.9218
2706	GO:0010032	meiotic chromosome condensation	5	0	0.29	1	1	1	1	-8.17991
927	GO:0010033	response to organic substance	450	10	26.46	0.99996	1	1	1	-1.40367
1400	GO:0010035	response to inorganic substance	62	6	3.65	0.1555	1	1	1	0.717306
1401	GO:0010038	response to metal ion	35	2	2.06	0.61853	1	1	1	-0.0419232
2707	GO:0010039	response to iron ion	5	0	0.29	1	1	1	1	-8.17991
1402	GO:0010043	response to zinc ion	8	2	0.47	0.0763	1	0.845739	1	2.08999
2708	GO:0010107	potassium ion import	11	0	0.65	1	1	1	1	-9.3443
2709	GO:0010160	formation of animal organ boundary	35	0	2.06	1	1	1	1	-11.0084
2710	GO:0010165	response to X-ray	10	0	0.59	1	1	1	1	-9.20457
89	GO:0010171	body morphogenesis	9	2	0.53	0.09439	0.09439	1	1	1.91666
2711	GO:0010212	response to ionizing radiation	31	0	1.82	1	1	1	1	-10.8297
880	GO:0010243	response to organonitrogen compound	159	2	9.35	0.99935	0.99991	1	1	-2.22425
765	GO:0010256	endomembrane system organization	152	4	8.94	0.98138	0.99519	1	1	-1.15991
1403	GO:0010257	NADH dehydrogenase complex assembly	12	1	0.71	0.51701	1	1	1	0.495551
340	GO:0010259	multicellular organism aging	134	13	7.88	0.05092	0.52742	0.677578	1	0.722355
1404	GO:0010312	detoxification of zinc ion	7	2	0.41	0.05949	1	0.733065	1	2.28703
2712	GO:0010324	membrane invagination	20	0	1.18	1	1	1	1	-10.2046
2713	GO:0010332	response to gamma radiation	13	0	0.76	1	1	1	1	-9.56986
1405	GO:0010389	regulation of G2/M transition of mitotic...	30	1	1.76	0.83825	1	1	1	-0.814133
2714	GO:0010390	histone monoubiquitination	6	0	0.35	1	1	1	1	-8.45121
239	GO:0010452	histone H3-K36 methylation	8	1	0.47	0.38432	0.38432	1	1	1.09071
2715	GO:0010453	regulation of cell fate commitment	39	0	2.29	1	1	1	1	-11.1611
2716	GO:0010454	negative regulation of cell fate commitm...	19	0	1.12	1	1	1	1	-10.1293
2717	GO:0010455	positive regulation of cell fate commitm...	8	0	0.47	1	1	1	1	-8.87652
1406	GO:0010458	exit from mitosis	10	1	0.59	0.45468	1	1	1	0.762655
1407	GO:0010466	negative regulation of peptidase activit...	43	3	2.53	0.46788	1	1	1	0.246306
911	GO:0010467	gene expression	2003	109	117.78	0.84964	0.99998	1	1	-0.111753
1062	GO:0010468	regulation of gene expression	1291	21	75.91	1	1	1	1	-1.85383
2718	GO:0010469	regulation of signaling receptor activit...	7	0	0.41	1	1	1	1	-8.67948
2719	GO:0010496	intercellular transport	6	0	0.35	1	1	1	1	-8.45121
449	GO:0010498	proteasomal protein catabolic process	182	13	10.7	0.27299	0.72068	1	1	0.281012
65	GO:0010499	proteasomal ubiquitin-independent protei...	14	3	0.82	0.04526	0.04526	0.618059	1	1.87175
1408	GO:0010506	regulation of autophagy	104	2	6.12	0.98671	1	1	1	-1.61281
1409	GO:0010507	negative regulation of autophagy	26	1	1.53	0.79369	1	1	1	-0.61209
1410	GO:0010508	positive regulation of autophagy	44	1	2.59	0.93106	1	1	1	-1.37151
2720	GO:0010528	regulation of transposition	20	0	1.18	1	1	1	1	-10.2046
2721	GO:0010529	negative regulation of transposition	18	0	1.06	1	1	1	1	-10.0498
819	GO:0010556	regulation of macromolecule biosynthetic...	1168	22	68.68	1	0.99862	1	1	-1.64232
969	GO:0010557	positive regulation of macromolecule bio...	552	7	32.46	1	1	1	1	-2.21303
945	GO:0010558	negative regulation of macromolecule bio...	451	5	26.52	1	1	1	1	-2.40679
1411	GO:0010562	positive regulation of phosphorus metabo...	169	5	9.94	0.97417	1	1	1	-0.991029
1412	GO:0010563	negative regulation of phosphorus metabo...	107	7	6.29	0.44208	1	1	1	0.154501
1413	GO:0010564	regulation of cell cycle process	154	6	9.06	0.89726	1	1	1	-0.594308
2722	GO:0010565	regulation of cellular ketone metabolic ...	12	0	0.71	1	1	1	1	-9.47168
2723	GO:0010586	miRNA metabolic process	5	0	0.29	1	1	1	1	-8.17991
2724	GO:0010591	regulation of lamellipodium assembly	18	0	1.06	1	1	1	1	-10.0498
2725	GO:0010592	positive regulation of lamellipodium ass...	10	0	0.59	1	1	1	1	-9.20457
2726	GO:0010603	regulation of cytoplasmic mRNA processin...	7	0	0.41	1	1	1	1	-8.67948
1020	GO:0010604	positive regulation of macromolecule met...	848	15	49.86	1	1	1	1	-1.73282
922	GO:0010605	negative regulation of macromolecule met...	760	23	44.69	0.99996	0.99999	1	1	-0.958255
641	GO:0010608	posttranscriptional regulation of gene e...	188	11	11.05	0.55198	0.95015	1	1	-0.0064117
674	GO:0010623	programmed cell death involved in cell d...	92	4	5.41	0.79818	0.97042	1	1	-0.435268
1032	GO:0010628	positive regulation of gene expression	507	5	29.81	1	1	1	1	-2.57551
1037	GO:0010629	negative regulation of gene expression	534	10	31.4	1	1	1	1	-1.65062
1414	GO:0010631	epithelial cell migration	152	1	8.94	0.99991	1	1	1	-3.15883
1415	GO:0010632	regulation of epithelial cell migration	47	1	2.76	0.94258	1	1	1	-1.46323
1416	GO:0010634	positive regulation of epithelial cell m...	38	1	2.23	0.90062	1	1	1	-1.1556
203	GO:0010635	regulation of mitochondrial fusion	7	1	0.41	0.34582	0.34582	1	1	1.28775
1417	GO:0010638	positive regulation of organelle organiz...	125	3	7.35	0.98069	1	1	1	-1.2923
1418	GO:0010639	negative regulation of organelle organiz...	82	2	4.82	0.95824	1	1	1	-1.26831
1008	GO:0010646	regulation of cell communication	757	16	44.51	1	1	1	1	-1.47597
977	GO:0010647	positive regulation of cell communicatio...	381	8	22.4	0.99992	1	1	1	-1.48525
1419	GO:0010648	negative regulation of cell communicatio...	309	4	18.17	0.99999	1	1	1	-2.18313
2727	GO:0010669	epithelial structure maintenance	22	0	1.29	1	1	1	1	-10.3332
1420	GO:0010675	regulation of cellular carbohydrate meta...	12	1	0.71	0.51701	1	1	1	0.495551
1421	GO:0010720	positive regulation of cell development	170	3	10	0.99791	1	1	1	-1.73648
1422	GO:0010721	negative regulation of cell development	66	1	3.88	0.98201	1	1	1	-1.95461
1423	GO:0010769	regulation of cell morphogenesis involve...	86	1	5.06	0.99472	1	1	1	-2.3377
1424	GO:0010770	positive regulation of cell morphogenesi...	39	1	2.29	0.90649	1	1	1	-1.19391
2728	GO:0010771	negative regulation of cell morphogenesi...	9	0	0.53	1	1	1	1	-9.04985
2729	GO:0010810	regulation of cell-substrate adhesion	7	0	0.41	1	1	1	1	-8.67948
548	GO:0010817	regulation of hormone levels	83	5	4.88	0.54394	0.86456	1	1	0.0353355
1425	GO:0010821	regulation of mitochondrion organization	28	3	1.65	0.22554	1	1	1	0.862977
116	GO:0010822	positive regulation of mitochondrion org...	12	2	0.71	0.15434	0.15434	1	1	1.49483
1426	GO:0010823	negative regulation of mitochondrion org...	6	1	0.35	0.30492	1	1	1	1.51602
2730	GO:0010824	regulation of centrosome duplication	8	0	0.47	1	1	1	1	-8.87652
2731	GO:0010830	regulation of myotube differentiation	11	0	0.65	1	1	1	1	-9.3443
2732	GO:0010833	telomere maintenance via telomere length...	5	0	0.29	1	1	1	1	-8.17991
2733	GO:0010847	regulation of chromatin assembly	10	0	0.59	1	1	1	1	-9.20457
2734	GO:0010862	positive regulation of pathway-restricte...	6	0	0.35	1	1	1	1	-8.45121
151	GO:0010866	regulation of triglyceride biosynthetic ...	5	1	0.29	0.26146	0.26146	1	1	1.78732
522	GO:0010876	lipid localization	120	7	7.06	0.5646	0.8311	1	1	-0.0121072
1427	GO:0010883	regulation of lipid storage	42	1	2.47	0.92212	1	1	1	-1.30307
2735	GO:0010884	positive regulation of lipid storage	14	0	0.82	1	1	1	1	-9.67948
2736	GO:0010888	negative regulation of lipid storage	11	0	0.65	1	1	1	1	-9.3443
2737	GO:0010889	regulation of sequestering of triglyceri...	8	0	0.47	1	1	1	1	-8.87652
1428	GO:0010896	regulation of triglyceride catabolic pro...	8	1	0.47	0.38432	1	1	1	1.09071
1429	GO:0010898	positive regulation of triglyceride cata...	5	1	0.29	0.26146	1	1	1	1.78732
290	GO:0010906	regulation of glucose metabolic process	10	1	0.59	0.45468	0.45468	1	1	0.762655
1430	GO:0010921	regulation of phosphatase activity	38	1	2.23	0.90062	1	1	1	-1.1556
1431	GO:0010923	negative regulation of phosphatase activ...	21	1	1.23	0.7204	1	1	1	-0.297216
815	GO:0010927	cellular component assembly involved in ...	134	3	7.88	0.98744	0.99854	1	1	-1.39275
800	GO:0010941	regulation of cell death	232	9	13.64	0.93513	0.99795	1	1	-0.599686
1432	GO:0010942	positive regulation of cell death	92	5	5.41	0.63646	1	1	1	-0.113412
1433	GO:0010948	negative regulation of cell cycle proces...	59	2	3.47	0.86982	1	1	1	-0.794214
1434	GO:0010950	positive regulation of endopeptidase act...	32	4	1.88	0.11587	1	1	1	1.08963
1435	GO:0010951	negative regulation of endopeptidase act...	34	3	2	0.32297	1	1	1	0.585443
399	GO:0010952	positive regulation of peptidase activit...	41	4	2.41	0.21927	0.64206	1	1	0.731327
2738	GO:0010955	negative regulation of protein processin...	8	0	0.47	1	1	1	1	-8.87652
2739	GO:0010959	regulation of metal ion transport	38	0	2.23	1	1	1	1	-11.1228
1436	GO:0010965	regulation of mitotic sister chromatid s...	31	2	1.82	0.55175	1	1	1	0.136783
1437	GO:0010970	transport along microtubule	81	1	4.76	0.99282	1	1	1	-2.24952
1438	GO:0010972	negative regulation of G2/M transition o...	19	1	1.12	0.68426	1	1	1	-0.162057
1439	GO:0010975	regulation of neuron projection developm...	106	1	6.23	0.99845	1	1	1	-2.63779
1440	GO:0010976	positive regulation of neuron projection...	46	1	2.7	0.93897	1	1	1	-1.43152
2740	GO:0010977	negative regulation of neuron projection...	13	0	0.76	1	1	1	1	-9.56986
2741	GO:0010996	response to auditory stimulus	8	0	0.47	1	1	1	1	-8.87652
2742	GO:0010998	regulation of translational initiation b...	9	0	0.53	1	1	1	1	-9.04985
865	GO:0012501	programmed cell death	285	10	16.76	0.97593	0.99979	1	1	-0.744878
1441	GO:0012502	induction of programmed cell death	11	1	0.65	0.48678	1	1	1	0.62293
2743	GO:0014009	glial cell proliferation	14	0	0.82	1	1	1	1	-9.67948
2744	GO:0014013	regulation of gliogenesis	14	0	0.82	1	1	1	1	-9.67948
2745	GO:0014014	negative regulation of gliogenesis	8	0	0.47	1	1	1	1	-8.87652
2746	GO:0014015	positive regulation of gliogenesis	6	0	0.35	1	1	1	1	-8.45121
2747	GO:0014016	neuroblast differentiation	38	0	2.23	1	1	1	1	-11.1228
2748	GO:0014017	neuroblast fate commitment	23	0	1.35	1	1	1	1	-10.3987
2749	GO:0014019	neuroblast development	18	0	1.06	1	1	1	1	-10.0498
2750	GO:0014041	regulation of neuron maturation	15	0	0.88	1	1	1	1	-9.78136
2751	GO:0014042	positive regulation of neuron maturation	12	0	0.71	1	1	1	1	-9.47168
2752	GO:0014046	dopamine secretion	7	0	0.41	1	1	1	1	-8.67948
2753	GO:0014059	regulation of dopamine secretion	7	0	0.41	1	1	1	1	-8.67948
466	GO:0014065	phosphatidylinositol 3-kinase signaling	23	1	1.35	0.7524	0.7524	1	1	-0.431517
2754	GO:0014066	regulation of phosphatidylinositol 3-kin...	19	0	1.12	1	1	1	1	-10.1293
2755	GO:0014067	negative regulation of phosphatidylinosi...	10	0	0.59	1	1	1	1	-9.20457
2756	GO:0014068	positive regulation of phosphatidylinosi...	9	0	0.53	1	1	1	1	-9.04985
1442	GO:0014070	response to organic cyclic compound	101	2	5.94	0.98443	1	1	1	-1.56974
2757	GO:0014074	response to purine-containing compound	13	0	0.76	1	1	1	1	-9.56986
2758	GO:0014706	striated muscle tissue development	14	0	0.82	1	1	1	1	-9.67948
263	GO:0014866	skeletal myofibril assembly	9	1	0.53	0.42056	0.42056	1	1	0.917378
2759	GO:0014902	myotube differentiation	31	0	1.82	1	1	1	1	-10.8297
2760	GO:0015012	heparan sulfate proteoglycan biosyntheti...	12	0	0.71	1	1	1	1	-9.47168
2761	GO:0015014	heparan sulfate proteoglycan biosyntheti...	6	0	0.35	1	1	1	1	-8.45121
849	GO:0015031	protein transport	465	23	27.34	0.83808	0.99955	1	1	-0.249317
2762	GO:0015074	DNA integration	14	0	0.82	1	1	1	1	-9.67948
738	GO:0015672	monovalent inorganic cation transport	117	15	6.88	0.0034	0.99173	0.0891058	1	1.12458
2763	GO:0015693	magnesium ion transport	6	0	0.35	1	1	1	1	-8.45121
96	GO:0015695	organic cation transport	10	2	0.59	0.11355	0.11355	1	1	1.76193
1443	GO:0015696	ammonium transport	25	1	1.47	0.78075	1	1	1	-0.554374
1444	GO:0015698	inorganic anion transport	43	2	2.53	0.72867	1	1	1	-0.338416
323	GO:0015711	organic anion transport	144	14	8.47	0.04322	0.50478	0.607293	1	0.725096
461	GO:0015718	monocarboxylic acid transport	40	4	2.35	0.2067	0.75073	1	1	0.7677
1445	GO:0015740	C4-dicarboxylate transport	11	1	0.65	0.48678	1	1	1	0.62293
92	GO:0015748	organophosphate ester transport	34	6	2	0.01317	0.10834	0.262455	1	1.5852
1446	GO:0015749	monosaccharide transmembrane transport	14	2	0.82	0.19738	1	1	1	1.28703
1447	GO:0015780	nucleotide-sugar transmembrane transport	8	1	0.47	0.38432	1	1	1	1.09071
1448	GO:0015800	acidic amino acid transport	9	1	0.53	0.42056	1	1	1	0.917378
2764	GO:0015801	aromatic amino acid transport	5	0	0.29	1	1	1	1	-8.17991
1449	GO:0015802	basic amino acid transport	7	2	0.41	0.05949	1	0.733065	1	2.28703
2765	GO:0015804	neutral amino acid transport	14	0	0.82	1	1	1	1	-9.67948
1450	GO:0015807	L-amino acid transport	26	3	1.53	0.1944	1	1	1	0.971912
1451	GO:0015813	L-glutamate transmembrane transport	6	1	0.35	0.30492	1	1	1	1.51602
812	GO:0015833	peptide transport	476	23	27.99	0.86724	0.9985	1	1	-0.283215
2766	GO:0015837	amine transport	15	0	0.88	1	1	1	1	-9.78136
2767	GO:0015842	aminergic neurotransmitter loading into ...	6	0	0.35	1	1	1	1	-8.45121
2768	GO:0015844	monoamine transport	12	0	0.71	1	1	1	1	-9.47168
1452	GO:0015849	organic acid transport	100	9	5.88	0.1327	1	1	1	0.614269
1453	GO:0015850	organic hydroxy compound transport	33	1	1.94	0.86525	1	1	1	-0.954615
1454	GO:0015865	purine nucleotide transport	15	3	0.88	0.05418	1	0.698637	1	1.76987
46	GO:0015867	ATP transport	11	3	0.65	0.02338	0.02338	0.400731	1	2.20693
1455	GO:0015868	purine ribonucleotide transport	15	3	0.88	0.05418	1	0.698637	1	1.76987
2769	GO:0015872	dopamine transport	9	0	0.53	1	1	1	1	-9.04985
2770	GO:0015886	heme transport	6	0	0.35	1	1	1	1	-8.45121
302	GO:0015893	drug transport	53	7	3.12	0.03431	0.4728	0.515889	1	1.16601
1456	GO:0015908	fatty acid transport	12	1	0.71	0.51701	1	1	1	0.495551
1457	GO:0015909	long-chain fatty acid transport	12	1	0.71	0.51701	1	1	1	0.495551
1458	GO:0015914	phospholipid transport	18	2	1.06	0.28626	1	1	1	0.916657
351	GO:0015918	sterol transport	13	1	0.76	0.54545	0.54545	1	1	0.397371
42	GO:0015919	peroxisomal membrane transport	10	3	0.59	0.01776	0.01776	0.327303	1	2.34666
541	GO:0015931	nucleobase-containing compound transport	129	9	7.59	0.34734	0.85523	1	1	0.245985
2771	GO:0015936	coenzyme A metabolic process	7	0	0.41	1	1	1	1	-8.67948
2772	GO:0015937	coenzyme A biosynthetic process	6	0	0.35	1	1	1	1	-8.45121
1459	GO:0015980	energy derivation by oxidation of organi...	120	36	7.06	6.8e-17	1	8.85062e-15	1	2.3503
1460	GO:0015985	energy coupled proton transport, down el...	17	13	1	1.6e-13	1	1.70872e-11	1	3.70055
1461	GO:0016032	viral process	31	3	1.82	0.27379	1	1	1	0.721505
1462	GO:0016042	lipid catabolic process	102	10	6	0.07607	1	0.845739	1	0.73711
1057	GO:0016043	cellular component organization	2401	101	141.18	1	1	1	1	-0.483166
2773	GO:0016049	cell growth	135	0	7.94	1	1	1	1	-12.9549
763	GO:0016050	vesicle organization	98	2	5.76	0.98176	0.99501	1	1	-1.52535
1463	GO:0016051	carbohydrate biosynthetic process	45	7	2.65	0.01507	1	0.294679	1	1.40157
1464	GO:0016052	carbohydrate catabolic process	53	7	3.12	0.03431	1	0.515889	1	1.16601
418	GO:0016053	organic acid biosynthetic process	129	16	7.59	0.00353	0.67661	0.0891058	1	1.07599
1465	GO:0016054	organic acid catabolic process	86	22	5.06	2.5e-09	1	1.5541e-07	1	2.12036
613	GO:0016055	Wnt signaling pathway	115	3	6.76	0.96916	0.92836	1	1	-1.17158
2774	GO:0016056	rhodopsin mediated signaling pathway	19	0	1.12	1	1	1	1	-10.1293
2775	GO:0016057	regulation of membrane potential in phot...	6	0	0.35	1	1	1	1	-8.45121
2776	GO:0016059	deactivation of rhodopsin mediated signa...	15	0	0.88	1	1	1	1	-9.78136
2777	GO:0016060	metarhodopsin inactivation	6	0	0.35	1	1	1	1	-8.45121
1466	GO:0016063	rhodopsin biosynthetic process	13	2	0.76	0.17565	1	1	1	1.39665
932	GO:0016070	RNA metabolic process	1677	63	98.61	1	1	1	1	-0.646359
852	GO:0016071	mRNA metabolic process	362	13	21.29	0.98346	0.99964	1	1	-0.711553
705	GO:0016072	rRNA metabolic process	148	7	8.7	0.77569	0.98556	1	1	-0.313454
1467	GO:0016073	snRNA metabolic process	34	1	2	0.8732	1	1	1	-0.998558
129	GO:0016074	snoRNA metabolic process	11	2	0.65	0.13359	0.21503	1	1	1.62221
1468	GO:0016075	rRNA catabolic process	10	1	0.59	0.45468	1	1	1	0.762655
1469	GO:0016078	tRNA catabolic process	7	1	0.41	0.34582	1	1	1	1.28775
1470	GO:0016079	synaptic vesicle exocytosis	62	1	3.65	0.97703	1	1	1	-1.86645
2778	GO:0016080	synaptic vesicle targeting	9	0	0.53	1	1	1	1	-9.04985
2779	GO:0016081	synaptic vesicle docking	21	0	1.23	1	1	1	1	-10.2644
368	GO:0016082	synaptic vesicle priming	14	1	0.82	0.57223	0.57223	1	1	0.287746
2780	GO:0016101	diterpenoid metabolic process	13	0	0.76	1	1	1	1	-9.56986
1471	GO:0016125	sterol metabolic process	22	2	1.29	0.37415	1	1	1	0.63335
1472	GO:0016126	sterol biosynthetic process	16	1	0.94	0.62115	1	1	1	0.0907093
1473	GO:0016180	snRNA processing	22	1	1.29	0.73688	1	1	1	-0.365929
887	GO:0016192	vesicle-mediated transport	498	12	29.28	0.99995	0.99993	1	1	-1.28676
735	GO:0016197	endosomal transport	106	3	6.23	0.95349	0.9908	1	1	-1.05379
2781	GO:0016198	axon choice point recognition	24	0	1.41	1	1	1	1	-10.4615
2782	GO:0016199	axon midline choice point recognition	23	0	1.35	1	1	1	1	-10.3987
2783	GO:0016201	synaptic target inhibition	10	0	0.59	1	1	1	1	-9.20457
2784	GO:0016202	regulation of striated muscle tissue dev...	5	0	0.29	1	1	1	1	-8.17991
412	GO:0016203	muscle attachment	38	2	2.23	0.66342	0.66342	1	1	-0.156323
2785	GO:0016204	determination of muscle attachment site	8	0	0.47	1	1	1	1	-8.87652
1474	GO:0016226	iron-sulfur cluster assembly	18	1	1.06	0.66449	1	1	1	-0.0826223
2786	GO:0016233	telomere capping	7	0	0.41	1	1	1	1	-8.67948
1475	GO:0016236	macroautophagy	84	3	4.94	0.87923	1	1	1	-0.719068
404	GO:0016239	positive regulation of macroautophagy	17	1	1	0.64347	0.64347	1	1	0.00144197
1476	GO:0016241	regulation of macroautophagy	30	1	1.76	0.83825	1	1	1	-0.814133
291	GO:0016242	negative regulation of macroautophagy	10	1	0.59	0.45468	0.45468	1	1	0.762655
1477	GO:0016246	RNA interference	30	2	1.76	0.53382	1	1	1	0.185146
50	GO:0016255	attachment of GPI anchor to protein	5	2	0.29	0.03063	0.03063	0.481411	1	2.7866
2787	GO:0016266	O-glycan processing	5	0	0.29	1	1	1	1	-8.17991
436	GO:0016310	phosphorylation	649	60	38.16	0.00022	0.70967	0.00833	1	0.652925
616	GO:0016311	dephosphorylation	160	7	9.41	0.83893	0.93102	1	1	-0.426634
2788	GO:0016318	ommatidial rotation	30	0	1.76	1	1	1	1	-10.7814
2789	GO:0016319	mushroom body development	65	0	3.82	1	1	1	1	-11.8994
264	GO:0016321	female meiosis chromosome segregation	9	1	0.53	0.42056	0.42056	1	1	0.917378
2790	GO:0016322	neuron remodeling	53	0	3.12	1	1	1	1	-11.6073
2791	GO:0016325	oocyte microtubule cytoskeleton organiza...	30	0	1.76	1	1	1	1	-10.7814
2792	GO:0016330	second mitotic wave involved in compound...	6	0	0.35	1	1	1	1	-8.45121
2793	GO:0016331	morphogenesis of embryonic epithelium	106	0	6.23	1	1	1	1	-12.605
2794	GO:0016332	establishment or maintenance of polarity...	6	0	0.35	1	1	1	1	-8.45121
1478	GO:0016333	morphogenesis of follicular epithelium	47	1	2.76	0.94258	1	1	1	-1.46323
2795	GO:0016334	establishment or maintenance of polarity...	28	0	1.65	1	1	1	1	-10.6883
2796	GO:0016335	morphogenesis of larval imaginal disc ep...	6	0	0.35	1	1	1	1	-8.45121
2797	GO:0016336	establishment or maintenance of polarity...	5	0	0.29	1	1	1	1	-8.17991
2798	GO:0016339	calcium-dependent cell-cell adhesion via...	17	0	1	1	1	1	1	-9.96578
2799	GO:0016348	imaginal disc-derived leg joint morphoge...	12	0	0.71	1	1	1	1	-9.47168
700	GO:0016358	dendrite development	155	5	9.11	0.95514	0.98316	1	1	-0.865234
2800	GO:0016360	sensory organ precursor cell fate determ...	18	0	1.06	1	1	1	1	-10.0498
1479	GO:0016441	posttranscriptional gene silencing	56	2	3.29	0.84995	1	1	1	-0.717366
816	GO:0016458	gene silencing	160	4	9.41	0.98694	0.99855	1	1	-1.23383
2801	GO:0016476	regulation of embryonic cell shape	24	0	1.41	1	1	1	1	-10.4615
813	GO:0016477	cell migration	259	4	15.23	0.99989	0.99851	1	1	-1.92848
1480	GO:0016482	cytosolic transport	59	2	3.47	0.86982	1	1	1	-0.794214
1481	GO:0016485	protein processing	54	3	3.18	0.6233	1	1	1	-0.0835834
2802	GO:0016486	peptide hormone processing	9	0	0.53	1	1	1	1	-9.04985
2803	GO:0016545	male courtship behavior, veined wing vib...	14	0	0.82	1	1	1	1	-9.67948
2804	GO:0016556	mRNA modification	12	0	0.71	1	1	1	1	-9.47168
1482	GO:0016558	protein import into peroxisome matrix	9	2	0.53	0.09439	1	1	1	1.91666
914	GO:0016567	protein ubiquitination	233	3	13.7	0.99993	0.99999	1	1	-2.19066
806	GO:0016569	covalent chromatin modification	197	6	11.58	0.97807	0.99819	1	1	-0.94836
805	GO:0016570	histone modification	195	6	11.47	0.97631	0.99819	1	1	-0.934591
1483	GO:0016571	histone methylation	57	1	3.35	0.96882	1	1	1	-1.74272
308	GO:0016572	histone phosphorylation	21	3	1.23	0.12257	0.48562	1	1	1.28679
727	GO:0016573	histone acetylation	84	2	4.94	0.96229	0.99019	1	1	-1.30379
2805	GO:0016574	histone ubiquitination	12	0	0.71	1	1	1	1	-9.47168
2806	GO:0016575	histone deacetylation	21	0	1.23	1	1	1	1	-10.2644
2807	GO:0016577	histone demethylation	11	0	0.65	1	1	1	1	-9.3443
2808	GO:0016578	histone deubiquitination	8	0	0.47	1	1	1	1	-8.87652
556	GO:0016579	protein deubiquitination	47	3	2.76	0.52796	0.87242	1	1	0.120775
2809	GO:0016601	Rac protein signal transduction	5	0	0.29	1	1	1	1	-8.17991
2810	GO:0016925	protein sumoylation	14	0	0.82	1	1	1	1	-9.67948
265	GO:0016973	poly(A)+ mRNA export from nucleus	9	1	0.53	0.42056	0.42056	1	1	0.917378
1484	GO:0017001	antibiotic catabolic process	12	4	0.71	0.004	1	0.10001	1	2.49447
1485	GO:0017004	cytochrome complex assembly	21	4	1.23	0.03178	1	0.490236	1	1.7017
549	GO:0017038	protein import	82	9	4.82	0.05049	0.86482	0.674009	1	0.901052
1486	GO:0017062	respiratory chain complex III assembly	5	2	0.29	0.03063	1	0.481411	1	2.7866
2811	GO:0017085	response to insecticide	14	0	0.82	1	1	1	1	-9.67948
2812	GO:0017121	phospholipid scrambling	5	0	0.29	1	1	1	1	-8.17991
2813	GO:0017143	insecticide metabolic process	5	0	0.29	1	1	1	1	-8.17991
54	GO:0017144	drug metabolic process	303	73	17.82	6.7e-27	0.03108	1.39527e-23	1	2.03442
1487	GO:0017145	stem cell division	76	4	4.47	0.66129	1	1	1	-0.159914
284	GO:0017148	negative regulation of translation	42	3	2.47	0.45233	0.45233	1	1	0.280932
1488	GO:0017156	calcium ion regulated exocytosis	65	1	3.82	0.98088	1	1	1	-1.93213
1489	GO:0017157	regulation of exocytosis	29	1	1.71	0.8281	1	1	1	-0.772554
1490	GO:0017158	regulation of calcium ion-dependent exoc...	19	1	1.12	0.68426	1	1	1	-0.162057
2814	GO:0017182	peptidyl-diphthamide metabolic process	6	0	0.35	1	1	1	1	-8.45121
2815	GO:0017183	peptidyl-diphthamide biosynthetic proces...	6	0	0.35	1	1	1	1	-8.45121
2816	GO:0017196	N-terminal peptidyl-methionine acetylati...	6	0	0.35	1	1	1	1	-8.45121
1491	GO:0018022	peptidyl-lysine methylation	55	1	3.23	0.96477	1	1	1	-1.69009
2817	GO:0018023	peptidyl-lysine trimethylation	12	0	0.71	1	1	1	1	-9.47168
2818	GO:0018027	peptidyl-lysine dimethylation	6	0	0.35	1	1	1	1	-8.45121
1492	GO:0018094	protein polyglycylation	13	1	0.76	0.54545	1	1	1	0.397371
2819	GO:0018095	protein polyglutamylation	6	0	0.35	1	1	1	1	-8.45121
586	GO:0018105	peptidyl-serine phosphorylation	45	3	2.65	0.49837	0.90561	1	1	0.179451
1493	GO:0018107	peptidyl-threonine phosphorylation	21	1	1.23	0.7204	1	1	1	-0.297216
680	GO:0018108	peptidyl-tyrosine phosphorylation	60	1	3.53	0.97404	0.97404	1	1	-1.81823
2820	GO:0018126	protein hydroxylation	7	0	0.41	1	1	1	1	-8.67948
845	GO:0018130	heterocycle biosynthetic process	1331	60	78.26	0.99351	0.99954	1	1	-0.383289
823	GO:0018193	peptidyl-amino acid modification	366	15	21.52	0.95137	0.9987	1	1	-0.520619
2821	GO:0018195	peptidyl-arginine modification	10	0	0.59	1	1	1	1	-9.20457
2822	GO:0018196	peptidyl-asparagine modification	8	0	0.47	1	1	1	1	-8.87652
138	GO:0018198	peptidyl-cysteine modification	16	2	0.94	0.24163	0.24163	1	1	1.08999
192	GO:0018200	peptidyl-glutamic acid modification	19	2	1.12	0.3085	0.3085	1	1	0.837222
2823	GO:0018202	peptidyl-histidine modification	7	0	0.41	1	1	1	1	-8.67948
646	GO:0018205	peptidyl-lysine modification	154	5	9.06	0.95338	0.95438	1	1	-0.857294
2824	GO:0018206	peptidyl-methionine modification	6	0	0.35	1	1	1	1	-8.45121
346	GO:0018208	peptidyl-proline modification	33	3	1.94	0.30653	0.54474	1	1	0.629387
1494	GO:0018209	peptidyl-serine modification	48	3	2.82	0.54239	1	1	1	0.0897482
1495	GO:0018210	peptidyl-threonine modification	22	1	1.29	0.73688	1	1	1	-0.365929
1496	GO:0018212	peptidyl-tyrosine modification	62	1	3.65	0.97703	1	1	1	-1.86645
2825	GO:0018216	peptidyl-arginine methylation	9	0	0.53	1	1	1	1	-9.04985
2826	GO:0018230	peptidyl-L-cysteine S-palmitoylation	9	0	0.53	1	1	1	1	-9.04985
2827	GO:0018231	peptidyl-S-diacylglycerol-L-cysteine bio...	9	0	0.53	1	1	1	1	-9.04985
2828	GO:0018279	protein N-linked glycosylation via aspar...	8	0	0.47	1	1	1	1	-8.87652
2829	GO:0018342	protein prenylation	7	0	0.41	1	1	1	1	-8.67948
2830	GO:0018344	protein geranylgeranylation	6	0	0.35	1	1	1	1	-8.45121
369	GO:0018345	protein palmitoylation	14	1	0.82	0.57223	0.57223	1	1	0.287746
733	GO:0018393	internal peptidyl-lysine acetylation	85	2	5	0.96418	0.99077	1	1	-1.32121
1497	GO:0018394	peptidyl-lysine acetylation	85	2	5	0.96418	1	1	1	-1.32121
2831	GO:0018410	C-terminal protein amino acid modificati...	6	0	0.35	1	1	1	1	-8.45121
2832	GO:0018904	ether metabolic process	6	0	0.35	1	1	1	1	-8.45121
1498	GO:0018958	phenol-containing compound metabolic pro...	55	1	3.23	0.96477	1	1	1	-1.69009
2833	GO:0018990	ecdysis, chitin-based cuticle	13	0	0.76	1	1	1	1	-9.56986
2834	GO:0018991	oviposition	10	0	0.59	1	1	1	1	-9.20457
2835	GO:0018992	germ-line sex determination	5	0	0.29	1	1	1	1	-8.17991
2836	GO:0018993	somatic sex determination	15	0	0.88	1	1	1	1	-9.78136
345	GO:0019058	viral life cycle	30	3	1.76	0.25756	0.54459	1	1	0.769868
1499	GO:0019079	viral genome replication	7	1	0.41	0.34582	1	1	1	1.28775
2837	GO:0019094	pole plasm mRNA localization	47	0	2.76	1	1	1	1	-11.4305
2838	GO:0019098	reproductive behavior	83	0	4.88	1	1	1	1	-12.2527
1500	GO:0019184	nonribosomal peptide biosynthetic proces...	6	1	0.35	0.30492	1	1	1	1.51602
1501	GO:0019216	regulation of lipid metabolic process	42	4	2.47	0.23203	1	1	1	0.69585
2839	GO:0019218	regulation of steroid metabolic process	5	0	0.29	1	1	1	1	-8.17991
991	GO:0019219	regulation of nucleobase-containing comp...	1182	20	69.5	1	1	1	1	-1.79694
1502	GO:0019220	regulation of phosphate metabolic proces...	319	15	18.76	0.85092	1	1	1	-0.322601
2840	GO:0019221	cytokine-mediated signaling pathway	11	0	0.65	1	1	1	1	-9.3443
883	GO:0019222	regulation of metabolic process	1928	60	113.37	1	0.99992	1	1	-0.91798
2841	GO:0019226	transmission of nerve impulse	16	0	0.94	1	1	1	1	-9.87652
2842	GO:0019228	neuronal action potential	8	0	0.47	1	1	1	1	-8.87652
2843	GO:0019233	sensory perception of pain	5	0	0.29	1	1	1	1	-8.17991
2844	GO:0019236	response to pheromone	7	0	0.41	1	1	1	1	-8.67948
1503	GO:0019318	hexose metabolic process	49	8	2.88	0.00718	1	0.161647	1	1.47411
1504	GO:0019319	hexose biosynthetic process	8	4	0.47	0.00068	1	0.0238	1	3.08963
1505	GO:0019320	hexose catabolic process	9	1	0.53	0.42056	1	1	1	0.917378
1506	GO:0019321	pentose metabolic process	6	1	0.35	0.30492	1	1	1	1.51602
2845	GO:0019336	phenol-containing compound catabolic pro...	6	0	0.35	1	1	1	1	-8.45121
1507	GO:0019359	nicotinamide nucleotide biosynthetic pro...	28	5	1.65	0.02196	1	0.390869	1	1.59975
1508	GO:0019362	pyridine nucleotide metabolic process	42	8	2.47	0.00269	1	0.0757017	1	1.69567
1509	GO:0019363	pyridine nucleotide biosynthetic process	28	5	1.65	0.02196	1	0.390869	1	1.59975
2846	GO:0019367	fatty acid elongation, saturated fatty a...	16	0	0.94	1	1	1	1	-9.87652
2847	GO:0019368	fatty acid elongation, unsaturated fatty...	15	0	0.88	1	1	1	1	-9.78136
1510	GO:0019388	galactose catabolic process	7	1	0.41	0.34582	1	1	1	1.28775
1511	GO:0019395	fatty acid oxidation	26	8	1.53	8.2e-05	1	0.00328394	1	2.38665
1512	GO:0019400	alditol metabolic process	11	2	0.65	0.13359	1	1	1	1.62221
1513	GO:0019405	alditol catabolic process	5	1	0.29	0.26146	1	1	1	1.78732
1514	GO:0019430	removal of superoxide radicals	5	1	0.29	0.26146	1	1	1	1.78732
1515	GO:0019432	triglyceride biosynthetic process	12	1	0.71	0.51701	1	1	1	0.495551
1516	GO:0019433	triglyceride catabolic process	10	1	0.59	0.45468	1	1	1	0.762655
825	GO:0019438	aromatic compound biosynthetic process	1325	57	77.91	0.99786	0.99872	1	1	-0.450821
515	GO:0019439	aromatic compound catabolic process	164	16	9.64	0.03126	0.82754	0.487633	1	0.731057
2848	GO:0019509	L-methionine salvage from methylthioaden...	5	0	0.29	1	1	1	1	-8.17991
539	GO:0019538	protein metabolic process	2053	152	120.72	0.00042	0.8525	0.0152113	1	0.332416
1517	GO:0019563	glycerol catabolic process	5	1	0.29	0.26146	1	1	1	1.78732
2849	GO:0019614	catechol-containing compound catabolic p...	5	0	0.29	1	1	1	1	-8.17991
141	GO:0019637	organophosphate metabolic process	424	73	24.93	1e-17	0.24533	1.60192e-15	1	1.55003
1518	GO:0019646	aerobic electron transport chain	7	3	0.41	0.00591	1	0.135995	1	2.87175
1519	GO:0019674	NAD metabolic process	15	1	0.88	0.59743	1	1	1	0.185867
1520	GO:0019682	glyceraldehyde-3-phosphate metabolic pro...	7	2	0.41	0.05949	1	0.733065	1	2.28703
1521	GO:0019693	ribose phosphate metabolic process	229	58	13.47	1.4e-22	1	5.30091e-20	1	2.10633
1522	GO:0019720	Mo-molybdopterin cofactor metabolic proc...	5	2	0.29	0.03063	1	0.481411	1	2.7866
2850	GO:0019722	calcium-mediated signaling	31	0	1.82	1	1	1	1	-10.8297
572	GO:0019725	cellular homeostasis	196	11	11.52	0.6086	0.88635	1	1	-0.066506
1523	GO:0019730	antimicrobial humoral response	65	1	3.82	0.98088	1	1	1	-1.93213
2851	GO:0019731	antibacterial humoral response	31	0	1.82	1	1	1	1	-10.8297
1524	GO:0019732	antifungal humoral response	10	1	0.59	0.45468	1	1	1	0.762655
1525	GO:0019748	secondary metabolic process	66	3	3.88	0.75403	1	1	1	-0.370613
225	GO:0019751	polyol metabolic process	42	8	2.47	0.00269	0.38071	0.0757017	1	1.69567
489	GO:0019752	carboxylic acid metabolic process	340	65	19.99	3.3e-18	0.78979	5.72687e-16	1	1.70118
1526	GO:0019827	stem cell population maintenance	89	2	5.23	0.97085	1	1	1	-1.38609
2852	GO:0019856	pyrimidine nucleobase biosynthetic proce...	10	0	0.59	1	1	1	1	-9.20457
2853	GO:0019896	axonal transport of mitochondrion	10	0	0.59	1	1	1	1	-9.20457
514	GO:0019915	lipid storage	53	2	3.12	0.82736	0.82736	1	1	-0.640825
2854	GO:0019932	second-messenger-mediated signaling	76	0	4.47	1	1	1	1	-12.1261
2855	GO:0019933	cAMP-mediated signaling	32	0	1.88	1	1	1	1	-10.8765
2856	GO:0019934	cGMP-mediated signaling	10	0	0.59	1	1	1	1	-9.20457
2857	GO:0019935	cyclic-nucleotide-mediated signaling	43	0	2.53	1	1	1	1	-11.3049
628	GO:0019941	modification-dependent protein catabolic...	239	14	14.05	0.54636	0.93924	1	1	-0.00504026
898	GO:0019953	sexual reproduction	776	25	45.63	0.99988	0.99997	1	1	-0.867997
59	GO:0019985	translesion synthesis	6	2	0.35	0.04418	0.04418	0.607293	1	2.51529
2858	GO:0019991	septate junction assembly	36	0	2.12	1	1	1	1	-11.0498
2859	GO:0021551	central nervous system morphogenesis	15	0	0.88	1	1	1	1	-9.78136
2860	GO:0021556	central nervous system formation	10	0	0.59	1	1	1	1	-9.20457
2861	GO:0021675	nerve development	7	0	0.41	1	1	1	1	-8.67948
1527	GO:0021700	developmental maturation	196	1	11.52	0.99999	1	1	1	-3.52463
517	GO:0021782	glial cell development	29	1	1.71	0.8281	0.8281	1	1	-0.772554
2862	GO:0021953	central nervous system neuron differenti...	8	0	0.47	1	1	1	1	-8.87652
2863	GO:0021954	central nervous system neuron developmen...	6	0	0.35	1	1	1	1	-8.45121
1012	GO:0022008	neurogenesis	792	16	46.57	1	1	1	1	-1.54124
2864	GO:0022400	regulation of rhodopsin mediated signali...	15	0	0.88	1	1	1	1	-9.78136
1528	GO:0022402	cell cycle process	464	22	27.28	0.88334	1	1	1	-0.310275
2865	GO:0022404	molting cycle process	32	0	1.88	1	1	1	1	-10.8765
1529	GO:0022406	membrane docking	43	1	2.53	0.92672	1	1	1	-1.3377
2866	GO:0022407	regulation of cell-cell adhesion	26	0	1.53	1	1	1	1	-10.5793
2867	GO:0022408	negative regulation of cell-cell adhesio...	13	0	0.76	1	1	1	1	-9.56986
2868	GO:0022409	positive regulation of cell-cell adhesio...	9	0	0.53	1	1	1	1	-9.04985
2869	GO:0022410	circadian sleep/wake cycle process	38	0	2.23	1	1	1	1	-11.1228
698	GO:0022411	cellular component disassembly	133	8	7.82	0.52627	0.98255	1	1	0.0330117
768	GO:0022412	cellular process involved in reproductio...	667	23	39.22	0.99896	0.99582	1	1	-0.769893
899	GO:0022414	reproductive process	871	29	51.21	0.9999	0.99997	1	1	-0.820323
720	GO:0022416	chaeta development	74	1	4.35	0.98898	0.98898	1	1	-2.11957
2870	GO:0022600	digestive system process	11	0	0.65	1	1	1	1	-9.3443
1530	GO:0022603	regulation of anatomical structure morph...	240	3	14.11	0.99995	1	1	1	-2.2332
1531	GO:0022604	regulation of cell morphogenesis	132	1	7.76	0.99969	1	1	1	-2.95461
1056	GO:0022607	cellular component assembly	1081	40	63.56	0.99981	1	1	1	-0.668083
2871	GO:0022610	biological adhesion	176	0	10.35	1	1	1	1	-13.3373
2872	GO:0022611	dormancy process	7	0	0.41	1	1	1	1	-8.67948
1532	GO:0022612	gland morphogenesis	74	2	4.35	0.93746	1	1	1	-1.12029
795	GO:0022613	ribonucleoprotein complex biogenesis	290	15	17.05	0.73555	0.99779	1	1	-0.184713
1533	GO:0022616	DNA strand elongation	20	4	1.18	0.02694	1	0.450623	1	1.76157
757	GO:0022618	ribonucleoprotein complex assembly	139	8	8.17	0.57731	0.99411	1	1	-0.0301558
2873	GO:0022898	regulation of transmembrane transporter ...	23	0	1.35	1	1	1	1	-10.3987
1534	GO:0022904	respiratory electron transport chain	64	25	3.76	4.1e-15	1	5.0225e-13	1	2.73318
1535	GO:0023014	signal transduction by protein phosphory...	133	3	7.82	0.98682	1	1	1	-1.38173
1011	GO:0023051	regulation of signaling	761	16	44.75	1	1	1	1	-1.48373
1029	GO:0023052	signaling	1601	23	94.14	1	1	1	1	-2.03311
978	GO:0023056	positive regulation of signaling	381	8	22.4	0.99992	1	1	1	-1.48525
1536	GO:0023057	negative regulation of signaling	310	4	18.23	0.99999	1	1	1	-2.18788
2874	GO:0023058	adaptation of signaling pathway	7	0	0.41	1	1	1	1	-8.67948
1537	GO:0023061	signal release	130	3	7.64	0.98478	1	1	1	-1.34813
656	GO:0030001	metal ion transport	178	8	10.47	0.83028	0.96075	1	1	-0.388009
1538	GO:0030003	cellular cation homeostasis	99	4	5.82	0.84219	1	1	1	-0.540659
1539	GO:0030004	cellular monovalent inorganic cation hom...	25	1	1.47	0.78075	1	1	1	-0.554374
1540	GO:0030010	establishment of cell polarity	56	1	3.29	0.96685	1	1	1	-1.71665
2875	GO:0030011	maintenance of cell polarity	19	0	1.12	1	1	1	1	-10.1293
1541	GO:0030029	actin filament-based process	282	3	16.58	0.99999	1	1	1	-2.46593
966	GO:0030030	cell projection organization	610	6	35.87	1	1	1	1	-2.5795
1542	GO:0030031	cell projection assembly	171	1	10.05	0.99997	1	1	1	-3.32768
2876	GO:0030032	lamellipodium assembly	22	0	1.29	1	1	1	1	-10.3332
1543	GO:0030036	actin cytoskeleton organization	271	3	15.93	0.99999	1	1	1	-2.40823
2877	GO:0030038	contractile actin filament bundle assemb...	10	0	0.59	1	1	1	1	-9.20457
2878	GO:0030041	actin filament polymerization	58	0	3.41	1	1	1	1	-11.7356
2879	GO:0030042	actin filament depolymerization	12	0	0.71	1	1	1	1	-9.47168
2880	GO:0030048	actin filament-based movement	33	0	1.94	1	1	1	1	-10.9218
2881	GO:0030050	vesicle transport along actin filament	8	0	0.47	1	1	1	1	-8.87652
1544	GO:0030071	regulation of mitotic metaphase/anaphase...	27	2	1.59	0.47715	1	1	1	0.331694
1545	GO:0030072	peptide hormone secretion	16	1	0.94	0.62115	1	1	1	0.0907093
1546	GO:0030073	insulin secretion	8	1	0.47	0.38432	1	1	1	1.09071
1547	GO:0030097	hemopoiesis	77	3	4.53	0.83934	1	1	1	-0.594068
2882	GO:0030100	regulation of endocytosis	59	0	3.47	1	1	1	1	-11.7607
2883	GO:0030104	water homeostasis	5	0	0.29	1	1	1	1	-8.17991
718	GO:0030111	regulation of Wnt signaling pathway	90	2	5.29	0.97232	0.98897	1	1	-1.40255
526	GO:0030148	sphingolipid biosynthetic process	36	2	2.12	0.63399	0.83779	1	1	-0.0833431
2884	GO:0030149	sphingolipid catabolic process	8	0	0.47	1	1	1	1	-8.87652
1548	GO:0030150	protein import into mitochondrial matrix	16	5	0.94	0.00175	1	0.0543937	1	2.41148
1017	GO:0030154	cell differentiation	1380	36	81.14	1	1	1	1	-1.17238
2885	GO:0030155	regulation of cell adhesion	44	0	2.59	1	1	1	1	-11.3387
1549	GO:0030162	regulation of proteolysis	142	8	8.35	0.60186	1	1	1	-0.0615959
504	GO:0030163	protein catabolic process	277	17	16.29	0.46382	0.81641	1	1	0.061633
2886	GO:0030166	proteoglycan biosynthetic process	16	0	0.94	1	1	1	1	-9.87652
1550	GO:0030174	regulation of DNA-dependent DNA replicat...	6	1	0.35	0.30492	1	1	1	1.51602
1551	GO:0030177	positive regulation of Wnt signaling pat...	49	1	2.88	0.94918	1	1	1	-1.52463
2887	GO:0030178	negative regulation of Wnt signaling pat...	38	0	2.23	1	1	1	1	-11.1228
1014	GO:0030182	neuron differentiation	681	10	40.04	1	1	1	1	-2.0013
1552	GO:0030198	extracellular matrix organization	49	1	2.88	0.94918	1	1	1	-1.52463
2888	GO:0030201	heparan sulfate proteoglycan metabolic p...	13	0	0.76	1	1	1	1	-9.56986
2889	GO:0030202	heparin metabolic process	5	0	0.29	1	1	1	1	-8.17991
2890	GO:0030203	glycosaminoglycan metabolic process	15	0	0.88	1	1	1	1	-9.78136
2891	GO:0030237	female sex determination	10	0	0.59	1	1	1	1	-9.20457
1553	GO:0030239	myofibril assembly	57	2	3.35	0.85686	1	1	1	-0.74344
1554	GO:0030258	lipid modification	76	10	4.47	0.01298	1	0.261314	1	1.1618
1555	GO:0030260	entry into host cell	22	2	1.29	0.37415	1	1	1	0.63335
175	GO:0030261	chromosome condensation	46	4	2.7	0.28463	0.28463	1	1	0.567401
1556	GO:0030262	apoptotic nuclear changes	5	1	0.29	0.26146	1	1	1	1.78732
2892	GO:0030277	maintenance of gastrointestinal epitheli...	5	0	0.29	1	1	1	1	-8.17991
2893	GO:0030301	cholesterol transport	6	0	0.35	1	1	1	1	-8.45121
2894	GO:0030307	positive regulation of cell growth	43	0	2.53	1	1	1	1	-11.3049
2895	GO:0030308	negative regulation of cell growth	17	0	1	1	1	1	1	-9.96578
1557	GO:0030317	flagellated sperm motility	23	1	1.35	0.7524	1	1	1	-0.431517
2896	GO:0030322	stabilization of membrane potential	11	0	0.65	1	1	1	1	-9.3443
1558	GO:0030334	regulation of cell migration	72	2	4.23	0.9309	1	1	1	-1.07994
1559	GO:0030335	positive regulation of cell migration	50	1	2.94	0.95219	1	1	1	-1.55437
2897	GO:0030336	negative regulation of cell migration	8	0	0.47	1	1	1	1	-8.87652
2898	GO:0030381	chorion-containing eggshell pattern form...	7	0	0.41	1	1	1	1	-8.67948
1560	GO:0030382	sperm mitochondrion organization	8	1	0.47	0.38432	1	1	1	1.09071
97	GO:0030422	production of siRNA involved in RNA inte...	10	2	0.59	0.11355	0.11355	1	1	1.76193
2899	GO:0030431	sleep	60	0	3.53	1	1	1	1	-11.7855
1561	GO:0030433	ubiquitin-dependent ERAD pathway	24	1	1.41	0.76701	1	1	1	-0.494253
1562	GO:0030488	tRNA methylation	20	1	1.18	0.70288	1	1	1	-0.237345
1563	GO:0030490	maturation of SSU-rRNA	39	2	2.29	0.6774	1	1	1	-0.194626
1564	GO:0030497	fatty acid elongation	19	1	1.12	0.68426	1	1	1	-0.162057
2900	GO:0030509	BMP signaling pathway	47	0	2.76	1	1	1	1	-11.4305
2901	GO:0030510	regulation of BMP signaling pathway	36	0	2.12	1	1	1	1	-11.0498
2902	GO:0030513	positive regulation of BMP signaling pat...	17	0	1	1	1	1	1	-9.96578
2903	GO:0030514	negative regulation of BMP signaling pat...	20	0	1.18	1	1	1	1	-10.2046
2904	GO:0030516	regulation of axon extension	23	0	1.35	1	1	1	1	-10.3987
2905	GO:0030518	intracellular steroid hormone receptor s...	11	0	0.65	1	1	1	1	-9.3443
2906	GO:0030522	intracellular receptor signaling pathway	36	0	2.12	1	1	1	1	-11.0498
842	GO:0030534	adult behavior	130	2	7.64	0.99673	0.99945	1	1	-1.93285
2907	GO:0030536	larval feeding behavior	12	0	0.71	1	1	1	1	-9.47168
1565	GO:0030537	larval behavior	41	1	2.41	0.91722	1	1	1	-1.26759
2908	GO:0030539	male genitalia development	20	0	1.18	1	1	1	1	-10.2046
2909	GO:0030540	female genitalia development	7	0	0.41	1	1	1	1	-8.67948
2910	GO:0030575	nuclear body organization	6	0	0.35	1	1	1	1	-8.45121
2911	GO:0030576	Cajal body organization	5	0	0.29	1	1	1	1	-8.17991
2912	GO:0030588	pseudocleavage	8	0	0.47	1	1	1	1	-8.87652
2913	GO:0030589	pseudocleavage involved in syncytial bla...	8	0	0.47	1	1	1	1	-8.87652
1566	GO:0030641	regulation of cellular pH	21	1	1.23	0.7204	1	1	1	-0.297216
1567	GO:0030703	eggshell formation	81	1	4.76	0.99282	1	1	1	-2.24952
1568	GO:0030705	cytoskeleton-dependent intracellular tra...	90	1	5.29	0.99587	1	1	1	-2.40183
1569	GO:0030706	germarium-derived oocyte differentiation	28	1	1.65	0.81732	1	1	1	-0.721024
871	GO:0030707	ovarian follicle cell development	247	3	14.52	0.99997	0.99986	1	1	-2.27453
2914	GO:0030708	germarium-derived female germ-line cyst ...	9	0	0.53	1	1	1	1	-9.04985
2915	GO:0030709	border follicle cell delamination	5	0	0.29	1	1	1	1	-8.17991
2916	GO:0030713	ovarian follicle cell stalk formation	8	0	0.47	1	1	1	1	-8.87652
2917	GO:0030716	oocyte fate determination	32	0	1.88	1	1	1	1	-10.8765
487	GO:0030717	oocyte karyosome formation	25	1	1.47	0.78075	0.78075	1	1	-0.554374
1570	GO:0030718	germ-line stem cell population maintenan...	68	2	4	0.9158	1	1	1	-0.999279
2918	GO:0030720	oocyte localization involved in germariu...	11	0	0.65	1	1	1	1	-9.3443
2919	GO:0030723	ovarian fusome organization	9	0	0.53	1	1	1	1	-9.04985
352	GO:0030725	germline ring canal formation	13	1	0.76	0.54545	0.54545	1	1	0.397371
1571	GO:0030727	germarium-derived female germ-line cyst ...	19	1	1.12	0.68426	1	1	1	-0.162057
2920	GO:0030728	ovulation	6	0	0.35	1	1	1	1	-8.45121
2921	GO:0030730	sequestering of triglyceride	12	0	0.71	1	1	1	1	-9.47168
1572	GO:0030808	regulation of nucleotide biosynthetic pr...	7	1	0.41	0.34582	1	1	1	1.28775
1573	GO:0030810	positive regulation of nucleotide biosyn...	5	1	0.29	0.26146	1	1	1	1.78732
2922	GO:0030832	regulation of actin filament length	58	0	3.41	1	1	1	1	-11.7356
2923	GO:0030833	regulation of actin filament polymerizat...	54	0	3.18	1	1	1	1	-11.6348
2924	GO:0030834	regulation of actin filament depolymeriz...	9	0	0.53	1	1	1	1	-9.04985
2925	GO:0030835	negative regulation of actin filament de...	8	0	0.47	1	1	1	1	-8.87652
2926	GO:0030837	negative regulation of actin filament po...	15	0	0.88	1	1	1	1	-9.78136
2927	GO:0030838	positive regulation of actin filament po...	30	0	1.76	1	1	1	1	-10.7814
943	GO:0030855	epithelial cell differentiation	321	3	18.87	1	1	1	1	-2.65258
1574	GO:0030856	regulation of epithelial cell differenti...	42	1	2.47	0.92212	1	1	1	-1.30307
1575	GO:0030858	positive regulation of epithelial cell d...	40	1	2.35	0.91202	1	1	1	-1.23122
2928	GO:0030859	polarized epithelial cell differentiatio...	12	0	0.71	1	1	1	1	-9.47168
1576	GO:0030865	cortical cytoskeleton organization	57	1	3.35	0.96882	1	1	1	-1.74272
1577	GO:0030866	cortical actin cytoskeleton organization	49	1	2.88	0.94918	1	1	1	-1.52463
2929	GO:0030947	regulation of vascular endothelial growt...	6	0	0.35	1	1	1	1	-8.45121
2930	GO:0030948	negative regulation of vascular endothel...	6	0	0.35	1	1	1	1	-8.45121
2931	GO:0030950	establishment or maintenance of actin cy...	6	0	0.35	1	1	1	1	-8.45121
2932	GO:0030951	establishment or maintenance of microtub...	37	0	2.18	1	1	1	1	-11.0901
2933	GO:0030952	establishment or maintenance of cytoskel...	45	0	2.65	1	1	1	1	-11.3718
1578	GO:0030968	endoplasmic reticulum unfolded protein r...	19	1	1.12	0.68426	1	1	1	-0.162057
2934	GO:0031000	response to caffeine	9	0	0.53	1	1	1	1	-9.04985
394	GO:0031023	microtubule organizing center organizati...	71	5	4.17	0.40636	0.63276	1	1	0.262169
696	GO:0031032	actomyosin structure organization	101	3	5.94	0.94184	0.98202	1	1	-0.98502
1579	GO:0031033	myosin filament organization	13	1	0.76	0.54545	1	1	1	0.397371
266	GO:0031034	myosin filament assembly	9	1	0.53	0.42056	0.42056	1	1	0.917378
2935	GO:0031038	myosin II filament organization	7	0	0.41	1	1	1	1	-8.67948
518	GO:0031047	gene silencing by RNA	66	3	3.88	0.75403	0.82823	1	1	-0.370613
1580	GO:0031050	dsRNA processing	17	2	1	0.26395	1	1	1	1.00072
204	GO:0031053	primary miRNA processing	7	1	0.41	0.34582	0.34582	1	1	1.28775
152	GO:0031054	pre-miRNA processing	5	1	0.29	0.26146	0.26146	1	1	1.78732
2936	GO:0031055	chromatin remodeling at centromere	6	0	0.35	1	1	1	1	-8.45121
2937	GO:0031056	regulation of histone modification	36	0	2.12	1	1	1	1	-11.0498
2938	GO:0031057	negative regulation of histone modificat...	11	0	0.65	1	1	1	1	-9.3443
2939	GO:0031058	positive regulation of histone modificat...	14	0	0.82	1	1	1	1	-9.67948
2940	GO:0031060	regulation of histone methylation	19	0	1.12	1	1	1	1	-10.1293
2941	GO:0031061	negative regulation of histone methylati...	6	0	0.35	1	1	1	1	-8.45121
2942	GO:0031062	positive regulation of histone methylati...	8	0	0.47	1	1	1	1	-8.87652
1581	GO:0031098	stress-activated protein kinase signalin...	80	1	4.7	0.99237	1	1	1	-2.23122
2943	GO:0031099	regeneration	26	0	1.53	1	1	1	1	-10.5793
2944	GO:0031102	neuron projection regeneration	15	0	0.88	1	1	1	1	-9.78136
2945	GO:0031103	axon regeneration	15	0	0.88	1	1	1	1	-9.78136
1582	GO:0031109	microtubule polymerization or depolymeri...	42	2	2.47	0.71654	1	1	1	-0.30379
2946	GO:0031110	regulation of microtubule polymerization...	22	0	1.29	1	1	1	1	-10.3332
2947	GO:0031111	negative regulation of microtubule polym...	11	0	0.65	1	1	1	1	-9.3443
2948	GO:0031112	positive regulation of microtubule polym...	6	0	0.35	1	1	1	1	-8.45121
2949	GO:0031113	regulation of microtubule polymerization	6	0	0.35	1	1	1	1	-8.45121
2950	GO:0031114	regulation of microtubule depolymerizati...	14	0	0.82	1	1	1	1	-9.67948
1583	GO:0031118	rRNA pseudouridine synthesis	6	1	0.35	0.30492	1	1	1	1.51602
222	GO:0031122	cytoplasmic microtubule organization	22	2	1.29	0.37415	0.37415	1	1	0.63335
1584	GO:0031123	RNA 3'-end processing	71	5	4.17	0.40636	1	1	1	0.262169
484	GO:0031124	mRNA 3'-end processing	36	2	2.12	0.63399	0.78047	1	1	-0.0833431
2951	GO:0031125	rRNA 3'-end processing	7	0	0.41	1	1	1	1	-8.67948
1585	GO:0031126	snoRNA 3'-end processing	9	1	0.53	0.42056	1	1	1	0.917378
1586	GO:0031145	anaphase-promoting complex-dependent cat...	15	1	0.88	0.59743	1	1	1	0.185867
2952	GO:0031146	SCF-dependent proteasomal ubiquitin-depe...	36	0	2.12	1	1	1	1	-11.0498
1587	GO:0031163	metallo-sulfur cluster assembly	18	1	1.06	0.66449	1	1	1	-0.0826223
381	GO:0031167	rRNA methylation	15	1	0.88	0.59743	0.59743	1	1	0.185867
984	GO:0031175	neuron projection development	422	5	24.81	1	1	1	1	-2.31063
2953	GO:0031279	regulation of cyclase activity	5	0	0.29	1	1	1	1	-8.17991
2954	GO:0031290	retinal ganglion cell axon guidance	10	0	0.59	1	1	1	1	-9.20457
2955	GO:0031293	membrane protein intracellular domain pr...	5	0	0.29	1	1	1	1	-8.17991
2956	GO:0031297	replication fork processing	8	0	0.47	1	1	1	1	-8.87652
936	GO:0031323	regulation of cellular metabolic process	1780	52	104.66	1	1	1	1	-1.0091
942	GO:0031324	negative regulation of cellular metaboli...	676	18	39.75	0.99999	1	1	1	-1.14288
964	GO:0031325	positive regulation of cellular metaboli...	878	20	51.63	1	1	1	1	-1.36814
847	GO:0031326	regulation of cellular biosynthetic proc...	1201	24	70.62	1	0.99955	1	1	-1.55698
954	GO:0031327	negative regulation of cellular biosynth...	460	5	27.05	1	1	1	1	-2.43534
904	GO:0031328	positive regulation of cellular biosynth...	584	11	34.34	1	0.99997	1	1	-1.64226
1588	GO:0031329	regulation of cellular catabolic process	191	5	11.23	0.98964	1	1	1	-1.16707
513	GO:0031330	negative regulation of cellular cataboli...	42	3	2.47	0.45233	0.8272	1	1	0.280932
1589	GO:0031331	positive regulation of cellular cataboli...	102	1	6	0.99802	1	1	1	-2.58352
2957	GO:0031333	negative regulation of protein complex a...	20	0	1.18	1	1	1	1	-10.2046
2958	GO:0031334	positive regulation of protein complex a...	56	0	3.29	1	1	1	1	-11.6839
2959	GO:0031338	regulation of vesicle fusion	15	0	0.88	1	1	1	1	-9.78136
2960	GO:0031340	positive regulation of vesicle fusion	5	0	0.29	1	1	1	1	-8.17991
1590	GO:0031344	regulation of cell projection organizati...	140	1	8.23	0.99981	1	1	1	-3.03945
2961	GO:0031345	negative regulation of cell projection o...	17	0	1	1	1	1	1	-9.96578
1591	GO:0031346	positive regulation of cell projection o...	73	1	4.29	0.98828	1	1	1	-2.09954
1592	GO:0031347	regulation of defense response	114	2	6.7	0.99221	1	1	1	-1.74344
1593	GO:0031348	negative regulation of defense response	37	1	2.18	0.89438	1	1	1	-1.12289
1594	GO:0031349	positive regulation of defense response	63	1	3.7	0.97839	1	1	1	-1.88608
1595	GO:0031365	N-terminal protein amino acid modificati...	13	1	0.76	0.54545	1	1	1	0.397371
2962	GO:0031396	regulation of protein ubiquitination	37	0	2.18	1	1	1	1	-11.0901
2963	GO:0031397	negative regulation of protein ubiquitin...	10	0	0.59	1	1	1	1	-9.20457
2964	GO:0031398	positive regulation of protein ubiquitin...	18	0	1.06	1	1	1	1	-10.0498
804	GO:0031399	regulation of protein modification proce...	355	12	20.87	0.98971	0.99818	1	1	-0.798276
658	GO:0031400	negative regulation of protein modificat...	123	6	7.23	0.73828	0.96227	1	1	-0.268793
839	GO:0031401	positive regulation of protein modificat...	179	3	10.53	0.99868	0.99936	1	1	-1.81099
2965	GO:0031440	regulation of mRNA 3'-end processing	11	0	0.65	1	1	1	1	-9.3443
2966	GO:0031445	regulation of heterochromatin assembly	9	0	0.53	1	1	1	1	-9.04985
2967	GO:0031453	positive regulation of heterochromatin a...	6	0	0.35	1	1	1	1	-8.45121
1596	GO:0031497	chromatin assembly	48	6	2.82	0.06059	1	0.744417	1	1.08951
1597	GO:0031503	protein-containing complex localization	79	1	4.65	0.99188	1	1	1	-2.21579
2968	GO:0031507	heterochromatin assembly	14	0	0.82	1	1	1	1	-9.67948
2969	GO:0031532	actin cytoskeleton reorganization	29	0	1.71	1	1	1	1	-10.7398
1598	GO:0031570	DNA integrity checkpoint	39	2	2.29	0.6774	1	1	1	-0.194626
1599	GO:0031572	G2 DNA damage checkpoint	10	1	0.59	0.45468	1	1	1	0.762655
1600	GO:0031573	intra-S DNA damage checkpoint	8	1	0.47	0.38432	1	1	1	1.09071
1601	GO:0031577	spindle checkpoint	14	1	0.82	0.57223	1	1	1	0.287746
2970	GO:0031589	cell-substrate adhesion	26	0	1.53	1	1	1	1	-10.5793
2971	GO:0031623	receptor internalization	10	0	0.59	1	1	1	1	-9.20457
2972	GO:0031629	synaptic vesicle fusion to presynaptic a...	9	0	0.53	1	1	1	1	-9.04985
2973	GO:0031644	regulation of neurological system proces...	19	0	1.12	1	1	1	1	-10.1293
2974	GO:0031646	positive regulation of neurological syst...	5	0	0.29	1	1	1	1	-8.17991
1602	GO:0031647	regulation of protein stability	57	1	3.35	0.96882	1	1	1	-1.74272
591	GO:0031667	response to nutrient levels	136	5	8	0.90907	0.91062	1	1	-0.677783
568	GO:0031668	cellular response to extracellular stimu...	81	3	4.76	0.86335	0.88184	1	1	-0.665518
588	GO:0031669	cellular response to nutrient levels	80	3	4.7	0.85766	0.90701	1	1	-0.647217
2975	GO:0031887	lipid droplet transport along microtubul...	5	0	0.29	1	1	1	1	-8.17991
1603	GO:0031929	TOR signaling	58	2	3.41	0.86348	1	1	1	-0.769051
2976	GO:0031935	regulation of chromatin silencing	33	0	1.94	1	1	1	1	-10.9218
2977	GO:0031936	negative regulation of chromatin silenci...	9	0	0.53	1	1	1	1	-9.04985
2978	GO:0031937	positive regulation of chromatin silenci...	10	0	0.59	1	1	1	1	-9.20457
2979	GO:0031990	mRNA export from nucleus in response to ...	5	0	0.29	1	1	1	1	-8.17991
1604	GO:0032006	regulation of TOR signaling	48	2	2.82	0.78289	1	1	1	-0.494974
139	GO:0032007	negative regulation of TOR signaling	16	2	0.94	0.24163	0.24163	1	1	1.08999
2980	GO:0032008	positive regulation of TOR signaling	31	0	1.82	1	1	1	1	-10.8297
2981	GO:0032011	ARF protein signal transduction	8	0	0.47	1	1	1	1	-8.87652
2982	GO:0032012	regulation of ARF protein signal transdu...	7	0	0.41	1	1	1	1	-8.67948
153	GO:0032024	positive regulation of insulin secretion	5	1	0.29	0.26146	0.26146	1	1	1.78732
1605	GO:0032042	mitochondrial DNA metabolic process	7	1	0.41	0.34582	1	1	1	1.28775
2983	GO:0032053	ciliary basal body organization	5	0	0.29	1	1	1	1	-8.17991
154	GO:0032069	regulation of nuclease activity	5	1	0.29	0.26146	0.26146	1	1	1.78732
1606	GO:0032101	regulation of response to external stimu...	137	1	8.06	0.99977	1	1	1	-3.00934
2984	GO:0032102	negative regulation of response to exter...	31	0	1.82	1	1	1	1	-10.8297
1607	GO:0032103	positive regulation of response to exter...	70	1	4.12	0.98592	1	1	1	-2.0412
2985	GO:0032147	activation of protein kinase activity	55	0	3.23	1	1	1	1	-11.6573
2986	GO:0032196	transposition	23	0	1.35	1	1	1	1	-10.3987
2987	GO:0032200	telomere organization	25	0	1.47	1	1	1	1	-10.5216
2988	GO:0032204	regulation of telomere maintenance	5	0	0.29	1	1	1	1	-8.17991
2989	GO:0032222	regulation of synaptic transmission, cho...	8	0	0.47	1	1	1	1	-8.87652
2990	GO:0032231	regulation of actin filament bundle asse...	12	0	0.71	1	1	1	1	-9.47168
2991	GO:0032233	positive regulation of actin filament bu...	7	0	0.41	1	1	1	1	-8.67948
2992	GO:0032239	regulation of nucleobase-containing comp...	8	0	0.47	1	1	1	1	-8.87652
2993	GO:0032241	positive regulation of nucleobase-contai...	5	0	0.29	1	1	1	1	-8.17991
300	GO:0032259	methylation	144	10	8.47	0.3398	0.47128	1	1	0.23971
771	GO:0032268	regulation of cellular protein metabolic...	592	27	34.81	0.93921	0.99634	1	1	-0.366489
610	GO:0032269	negative regulation of cellular protein ...	216	13	12.7	0.50714	0.92538	1	1	0.0337941
881	GO:0032270	positive regulation of cellular protein ...	293	8	17.23	0.99663	0.99991	1	1	-1.10667
2994	GO:0032271	regulation of protein polymerization	61	0	3.59	1	1	1	1	-11.8098
2995	GO:0032272	negative regulation of protein polymeriz...	17	0	1	1	1	1	1	-9.96578
2996	GO:0032273	positive regulation of protein polymeriz...	35	0	2.06	1	1	1	1	-11.0084
1608	GO:0032309	icosanoid secretion	8	1	0.47	0.38432	1	1	1	1.09071
2997	GO:0032350	regulation of hormone metabolic process	11	0	0.65	1	1	1	1	-9.3443
2998	GO:0032351	negative regulation of hormone metabolic...	6	0	0.35	1	1	1	1	-8.45121
2999	GO:0032365	intracellular lipid transport	7	0	0.41	1	1	1	1	-8.67948
3000	GO:0032366	intracellular sterol transport	6	0	0.35	1	1	1	1	-8.45121
3001	GO:0032367	intracellular cholesterol transport	5	0	0.29	1	1	1	1	-8.17991
3002	GO:0032368	regulation of lipid transport	6	0	0.35	1	1	1	1	-8.45121
532	GO:0032386	regulation of intracellular transport	71	4	4.17	0.60761	0.84172	1	1	-0.0596868
3003	GO:0032387	negative regulation of intracellular tra...	13	0	0.76	1	1	1	1	-9.56986
3004	GO:0032388	positive regulation of intracellular tra...	28	0	1.65	1	1	1	1	-10.6883
598	GO:0032392	DNA geometric change	51	2	3	0.81065	0.91702	1	1	-0.584241
3005	GO:0032409	regulation of transporter activity	23	0	1.35	1	1	1	1	-10.3987
3006	GO:0032410	negative regulation of transporter activ...	7	0	0.41	1	1	1	1	-8.67948
3007	GO:0032411	positive regulation of transporter activ...	14	0	0.82	1	1	1	1	-9.67948
3008	GO:0032412	regulation of ion transmembrane transpor...	23	0	1.35	1	1	1	1	-10.3987
3009	GO:0032413	negative regulation of ion transmembrane...	7	0	0.41	1	1	1	1	-8.67948
3010	GO:0032414	positive regulation of ion transmembrane...	14	0	0.82	1	1	1	1	-9.67948
311	GO:0032418	lysosome localization	11	1	0.65	0.48678	0.48678	1	1	0.62293
1609	GO:0032434	regulation of proteasomal ubiquitin-depe...	39	1	2.29	0.90649	1	1	1	-1.19391
155	GO:0032435	negative regulation of proteasomal ubiqu...	5	1	0.29	0.26146	0.26146	1	1	1.78732
3011	GO:0032436	positive regulation of proteasomal ubiqu...	32	0	1.88	1	1	1	1	-10.8765
742	GO:0032446	protein modification by small protein co...	256	8	15.05	0.98614	0.99198	1	1	-0.911511
542	GO:0032456	endocytic recycling	32	1	1.88	0.85679	0.85679	1	1	-0.909291
217	GO:0032465	regulation of cytokinesis	21	2	1.23	0.3525	0.3525	1	1	0.702063
587	GO:0032482	Rab protein signal transduction	39	1	2.29	0.90649	0.90649	1	1	-1.19391
3012	GO:0032483	regulation of Rab protein signal transdu...	11	0	0.65	1	1	1	1	-9.3443
3013	GO:0032496	response to lipopolysaccharide	9	0	0.53	1	1	1	1	-9.04985
1069	GO:0032501	multicellular organismal process	2674	93	157.23	1	1	1	1	-0.757558
1030	GO:0032502	developmental process	2242	88	131.83	1	1	1	1	-0.583087
859	GO:0032504	multicellular organism reproduction	816	29	47.98	0.99946	0.99973	1	1	-0.726331
1610	GO:0032506	cytokinetic process	35	2	2.06	0.61853	1	1	1	-0.0419232
3014	GO:0032507	maintenance of protein location in cell	34	0	2	1	1	1	1	-10.9658
611	GO:0032508	DNA duplex unwinding	50	2	2.94	0.80177	0.92645	1	1	-0.555095
1611	GO:0032509	endosome transport via multivesicular bo...	25	1	1.47	0.78075	1	1	1	-0.554374
205	GO:0032511	late endosome to vacuole transport via m...	7	1	0.41	0.34582	0.34582	1	1	1.28775
432	GO:0032515	negative regulation of phosphoprotein ph...	20	1	1.18	0.70288	0.70288	1	1	-0.237345
3015	GO:0032527	protein exit from endoplasmic reticulum	6	0	0.35	1	1	1	1	-8.45121
3016	GO:0032528	microvillus organization	6	0	0.35	1	1	1	1	-8.45121
1612	GO:0032535	regulation of cellular component size	162	1	9.53	0.99995	1	1	1	-3.25103
1613	GO:0032543	mitochondrial translation	105	38	6.17	5.3e-21	1	1.10373e-18	1	2.62269
872	GO:0032774	RNA biosynthetic process	1078	16	63.39	1	0.99987	1	1	-1.98609
252	GO:0032781	positive regulation of ATPase activity	24	2	1.41	0.41649	0.41649	1	1	0.505026
3017	GO:0032784	regulation of DNA-templated transcriptio...	29	0	1.71	1	1	1	1	-10.7398
3018	GO:0032785	negative regulation of DNA-templated tra...	7	0	0.41	1	1	1	1	-8.67948
3019	GO:0032786	positive regulation of DNA-templated tra...	22	0	1.29	1	1	1	1	-10.3332
35	GO:0032787	monocarboxylic acid metabolic process	151	25	8.88	2e-06	0.01009	9.68605e-05	1	1.49335
156	GO:0032790	ribosome disassembly	5	1	0.29	0.26146	0.26146	1	1	1.78732
3020	GO:0032868	response to insulin	75	0	4.41	1	1	1	1	-12.1066
3021	GO:0032869	cellular response to insulin stimulus	73	0	4.29	1	1	1	1	-12.0668
3022	GO:0032870	cellular response to hormone stimulus	126	0	7.41	1	1	1	1	-12.8553
1614	GO:0032872	regulation of stress-activated MAPK casc...	60	1	3.53	0.97404	1	1	1	-1.81823
1615	GO:0032873	negative regulation of stress-activated ...	22	1	1.29	0.73688	1	1	1	-0.365929
3023	GO:0032874	positive regulation of stress-activated ...	32	0	1.88	1	1	1	1	-10.8765
3024	GO:0032875	regulation of DNA endoreduplication	8	0	0.47	1	1	1	1	-8.87652
920	GO:0032879	regulation of localization	470	10	27.64	0.99998	0.99999	1	1	-1.46661
639	GO:0032880	regulation of protein localization	105	3	6.17	0.95135	0.94966	1	1	-1.03983
3025	GO:0032881	regulation of polysaccharide metabolic p...	7	0	0.41	1	1	1	1	-8.67948
1616	GO:0032886	regulation of microtubule-based process	60	1	3.53	0.97404	1	1	1	-1.81823
3026	GO:0032922	circadian regulation of gene expression	7	0	0.41	1	1	1	1	-8.67948
3027	GO:0032924	activin receptor signaling pathway	11	0	0.65	1	1	1	1	-9.3443
3028	GO:0032933	SREBP signaling pathway	7	0	0.41	1	1	1	1	-8.67948
716	GO:0032940	secretion by cell	217	5	12.76	0.99668	0.98884	1	1	-1.35134
3029	GO:0032954	regulation of cytokinetic process	5	0	0.29	1	1	1	1	-8.17991
3030	GO:0032956	regulation of actin cytoskeleton organiz...	96	0	5.64	1	1	1	1	-12.4615
157	GO:0032957	inositol trisphosphate metabolic process	5	1	0.29	0.26146	0.26146	1	1	1.78732
3031	GO:0032958	inositol phosphate biosynthetic process	10	0	0.59	1	1	1	1	-9.20457
3032	GO:0032968	positive regulation of transcription elo...	17	0	1	1	1	1	1	-9.96578
3033	GO:0032970	regulation of actin filament-based proce...	98	0	5.76	1	1	1	1	-12.4919
335	GO:0032981	mitochondrial respiratory chain complex ...	12	1	0.71	0.51701	0.51701	1	1	0.495551
1617	GO:0032984	protein-containing complex disassembly	85	3	5	0.88415	1	1	1	-0.736485
1618	GO:0032988	ribonucleoprotein complex disassembly	8	1	0.47	0.38432	1	1	1	1.09071
976	GO:0032989	cellular component morphogenesis	605	10	35.57	1	1	1	1	-1.83052
921	GO:0032990	cell part morphogenesis	403	6	23.7	1	0.99999	1	1	-1.98161
1619	GO:0033013	tetrapyrrole metabolic process	14	1	0.82	0.57223	1	1	1	0.287746
1620	GO:0033014	tetrapyrrole biosynthetic process	12	1	0.71	0.51701	1	1	1	0.495551
937	GO:0033036	macromolecule localization	869	36	51.1	0.99366	1	1	1	-0.505286
1621	GO:0033043	regulation of organelle organization	356	7	20.93	0.99993	1	1	1	-1.57994
1622	GO:0033044	regulation of chromosome organization	127	2	7.47	0.99615	1	1	1	-1.90039
1623	GO:0033045	regulation of sister chromatid segregati...	38	2	2.23	0.66342	1	1	1	-0.156323
1624	GO:0033046	negative regulation of sister chromatid ...	17	1	1	0.64347	1	1	1	0.00144197
1625	GO:0033047	regulation of mitotic sister chromatid s...	34	2	2	0.60258	1	1	1	0.000721167
1626	GO:0033048	negative regulation of mitotic sister ch...	14	1	0.82	0.57223	1	1	1	0.287746
3034	GO:0033059	cellular pigmentation	13	0	0.76	1	1	1	1	-9.56986
1627	GO:0033060	ocellus pigmentation	18	2	1.06	0.28626	1	1	1	0.916657
1628	GO:0033108	mitochondrial respiratory chain complex ...	35	5	2.06	0.05198	1	0.687291	1	1.27957
3035	GO:0033119	negative regulation of RNA splicing	7	0	0.41	1	1	1	1	-8.67948
3036	GO:0033120	positive regulation of RNA splicing	6	0	0.35	1	1	1	1	-8.45121
3037	GO:0033157	regulation of intracellular protein tran...	29	0	1.71	1	1	1	1	-10.7398
3038	GO:0033173	calcineurin-NFAT signaling cascade	5	0	0.29	1	1	1	1	-8.17991
465	GO:0033206	meiotic cytokinesis	38	2	2.23	0.66342	0.7523	1	1	-0.156323
492	GO:0033227	dsRNA transport	26	1	1.53	0.79369	0.79369	1	1	-0.61209
183	GO:0033238	regulation of cellular amine metabolic p...	6	1	0.35	0.30492	0.30492	1	1	1.51602
327	GO:0033260	nuclear DNA replication	21	2	1.23	0.3525	0.51661	1	1	0.702063
1629	GO:0033301	cell cycle comprising mitosis without cy...	24	2	1.41	0.41649	1	1	1	0.505026
3039	GO:0033314	mitotic DNA replication checkpoint	10	0	0.59	1	1	1	1	-9.20457
71	GO:0033353	S-adenosylmethionine cycle	7	2	0.41	0.05949	0.05949	0.733065	1	2.28703
3040	GO:0033363	secretory granule organization	8	0	0.47	1	1	1	1	-8.87652
711	GO:0033365	protein localization to organelle	206	18	12.11	0.0588	0.98825	0.733065	1	0.571878
184	GO:0033499	galactose catabolic process via UDP-gala...	6	1	0.35	0.30492	0.30492	1	1	1.51602
430	GO:0033500	carbohydrate homeostasis	50	4	2.94	0.33874	0.7018	1	1	0.444544
3041	GO:0033522	histone H2A ubiquitination	6	0	0.35	1	1	1	1	-8.45121
737	GO:0033554	cellular response to stress	556	34	32.69	0.43082	0.99159	1	1	0.0567278
3042	GO:0033559	unsaturated fatty acid metabolic process	9	0	0.53	1	1	1	1	-9.04985
158	GO:0033567	DNA replication, Okazaki fragment proces...	5	1	0.29	0.26146	0.26146	1	1	1.78732
124	GO:0033617	mitochondrial respiratory chain complex ...	13	2	0.76	0.17565	0.17565	1	1	1.39665
3043	GO:0033619	membrane protein proteolysis	14	0	0.82	1	1	1	1	-9.67948
3044	GO:0033627	cell adhesion mediated by integrin	20	0	1.18	1	1	1	1	-10.2046
280	GO:0033673	negative regulation of kinase activity	46	4	2.7	0.28463	0.43552	1	1	0.567401
1630	GO:0033674	positive regulation of kinase activity	103	1	6.06	0.99814	1	1	1	-2.59788
1631	GO:0033683	nucleotide-excision repair, DNA incision	6	1	0.35	0.30492	1	1	1	1.51602
3045	GO:0033692	cellular polysaccharide biosynthetic pro...	15	0	0.88	1	1	1	1	-9.78136
3046	GO:0033750	ribosome localization	11	0	0.65	1	1	1	1	-9.3443
1632	GO:0033865	nucleoside bisphosphate metabolic proces...	47	8	2.76	0.00555	1	0.130597	1	1.53551
1633	GO:0033866	nucleoside bisphosphate biosynthetic pro...	21	1	1.23	0.7204	1	1	1	-0.297216
1634	GO:0033875	ribonucleoside bisphosphate metabolic pr...	47	8	2.76	0.00555	1	0.130597	1	1.53551
3047	GO:0033962	cytoplasmic mRNA processing body assembl...	15	0	0.88	1	1	1	1	-9.78136
1635	GO:0033993	response to lipid	67	1	3.94	0.98308	1	1	1	-1.97675
1636	GO:0034030	ribonucleoside bisphosphate biosynthetic...	21	1	1.23	0.7204	1	1	1	-0.297216
1637	GO:0034032	purine nucleoside bisphosphate metabolic...	47	8	2.76	0.00555	1	0.130597	1	1.53551
1638	GO:0034033	purine nucleoside bisphosphate biosynthe...	21	1	1.23	0.7204	1	1	1	-0.297216
3048	GO:0034058	endosomal vesicle fusion	12	0	0.71	1	1	1	1	-9.47168
3049	GO:0034063	stress granule assembly	7	0	0.41	1	1	1	1	-8.67948
240	GO:0034067	protein localization to Golgi apparatus	8	1	0.47	0.38432	0.38432	1	1	1.09071
3050	GO:0034085	establishment of sister chromatid cohesi...	5	0	0.29	1	1	1	1	-8.17991
3051	GO:0034097	response to cytokine	14	0	0.82	1	1	1	1	-9.67948
370	GO:0034198	cellular response to amino acid starvati...	14	1	0.82	0.57223	0.57223	1	1	0.287746
241	GO:0034204	lipid translocation	8	1	0.47	0.38432	0.38432	1	1	1.09071
142	GO:0034219	carbohydrate transmembrane transport	15	3	0.88	0.05418	0.2607	0.698637	1	1.76987
775	GO:0034220	ion transmembrane transport	284	28	16.7	0.00471	0.99662	0.114053	1	0.74563
3052	GO:0034243	regulation of transcription elongation f...	23	0	1.35	1	1	1	1	-10.3987
3053	GO:0034244	negative regulation of transcription elo...	5	0	0.29	1	1	1	1	-8.17991
659	GO:0034248	regulation of cellular amide metabolic p...	167	8	9.82	0.77426	0.96245	1	1	-0.295543
1639	GO:0034249	negative regulation of cellular amide me...	51	3	3	0.58409	1	1	1	0.000480818
1640	GO:0034250	positive regulation of cellular amide me...	62	2	3.65	0.88725	1	1	1	-0.867175
3054	GO:0034260	negative regulation of GTPase activity	11	0	0.65	1	1	1	1	-9.3443
1641	GO:0034284	response to monosaccharide	12	1	0.71	0.51701	1	1	1	0.495551
1642	GO:0034285	response to disaccharide	16	1	0.94	0.62115	1	1	1	0.0907093
140	GO:0034308	primary alcohol metabolic process	16	2	0.94	0.24163	0.24163	1	1	1.08999
1643	GO:0034311	diol metabolic process	6	1	0.35	0.30492	1	1	1	1.51602
1644	GO:0034312	diol biosynthetic process	6	1	0.35	0.30492	1	1	1	1.51602
3055	GO:0034314	Arp2/3 complex-mediated actin nucleation	15	0	0.88	1	1	1	1	-9.78136
3056	GO:0034315	regulation of Arp2/3 complex-mediated ac...	6	0	0.35	1	1	1	1	-8.45121
3057	GO:0034329	cell junction assembly	61	0	3.59	1	1	1	1	-11.8098
3058	GO:0034330	cell junction organization	79	0	4.65	1	1	1	1	-12.183
3059	GO:0034331	cell junction maintenance	9	0	0.53	1	1	1	1	-9.04985
3060	GO:0034332	adherens junction organization	34	0	2	1	1	1	1	-10.9658
3061	GO:0034333	adherens junction assembly	19	0	1.12	1	1	1	1	-10.1293
3062	GO:0034334	adherens junction maintenance	7	0	0.41	1	1	1	1	-8.67948
1645	GO:0034367	protein-containing complex remodeling	8	1	0.47	0.38432	1	1	1	1.09071
3063	GO:0034389	lipid droplet organization	13	0	0.76	1	1	1	1	-9.56986
3064	GO:0034394	protein localization to cell surface	7	0	0.41	1	1	1	1	-8.67948
3065	GO:0034401	chromatin organization involved in regul...	22	0	1.29	1	1	1	1	-10.3332
1646	GO:0034404	nucleobase-containing small molecule bio...	51	6	3	0.07694	1	0.850014	1	1.00024
206	GO:0034427	nuclear-transcribed mRNA catabolic proce...	7	1	0.41	0.34582	0.34582	1	1	1.28775
1647	GO:0034440	lipid oxidation	27	8	1.59	0.00011	1	0.00432217	1	2.33115
3066	GO:0034446	substrate adhesion-dependent cell spread...	10	0	0.59	1	1	1	1	-9.20457
3067	GO:0034453	microtubule anchoring	14	0	0.82	1	1	1	1	-9.67948
750	GO:0034470	ncRNA processing	241	18	14.17	0.17515	0.99282	1	1	0.345237
1648	GO:0034471	ncRNA 5'-end processing	10	2	0.59	0.11355	1	1	1	1.76193
1649	GO:0034472	snRNA 3'-end processing	20	1	1.18	0.70288	1	1	1	-0.237345
185	GO:0034475	U4 snRNA 3'-end processing	6	1	0.35	0.30492	0.30492	1	1	1.51602
3068	GO:0034497	protein localization to phagophore assem...	5	0	0.29	1	1	1	1	-8.17991
186	GO:0034501	protein localization to kinetochore	6	1	0.35	0.30492	0.30492	1	1	1.51602
1650	GO:0034502	protein localization to chromosome	14	1	0.82	0.57223	1	1	1	0.287746
1651	GO:0034504	protein localization to nucleus	55	1	3.23	0.96477	1	1	1	-1.69009
3069	GO:0034508	centromere complex assembly	7	0	0.41	1	1	1	1	-8.67948
51	GO:0034551	mitochondrial respiratory chain complex ...	5	2	0.29	0.03063	0.03063	0.481411	1	2.7866
3070	GO:0034587	piRNA metabolic process	10	0	0.59	1	1	1	1	-9.20457
[truncated: 2,167 more rows]

## Sheet: BimpImidaclopridUp
Enriched GO terms identified by topGO for the gene list upregulated by imidacloprid treatment in B. impatiens.
	GO.ID	Term	Annotated	Significant	Expected	classicFisher	weightFisher	classicFDR	weightFDR	foldEnrichment
1294	GO:0000002	mitochondrial genome maintenance	11	0	0.14	1	1	1	1	-7.12928
349	GO:0000003	reproduction	904	9	11.77	0.84841	1	1	1	-0.386957
1295	GO:0000018	regulation of DNA recombination	14	0	0.18	1	1	1	1	-7.49185
1296	GO:0000022	mitotic spindle elongation	10	0	0.13	1	1	1	1	-7.02237
1297	GO:0000027	ribosomal large subunit assembly	21	0	0.27	1	1	1	1	-8.07682
1298	GO:0000028	ribosomal small subunit assembly	15	0	0.2	1	1	1	1	-7.64386
350	GO:0000038	very long-chain fatty acid metabolic pro...	21	1	0.27	0.24089	1	1	1	1.89041
351	GO:0000041	transition metal ion transport	37	1	0.48	0.38501	1	1	1	1.06034
1299	GO:0000045	autophagosome assembly	31	0	0.4	1	1	1	1	-8.64386
1300	GO:0000054	ribosomal subunit export from nucleus	11	0	0.14	1	1	1	1	-7.12928
1301	GO:0000055	ribosomal large subunit export from nucl...	6	0	0.08	1	1	1	1	-6.32193
352	GO:0000070	mitotic sister chromatid segregation	91	1	1.18	0.69885	1	1	1	-0.237345
1302	GO:0000075	cell cycle checkpoint	61	0	0.79	1	1	1	1	-9.62571
1303	GO:0000076	DNA replication checkpoint	16	0	0.21	1	1	1	1	-7.71425
1304	GO:0000077	DNA damage checkpoint	35	0	0.46	1	1	1	1	-8.84549
1305	GO:0000079	regulation of cyclin-dependent protein s...	27	0	0.35	1	1	1	1	-8.45121
1306	GO:0000082	G1/S transition of mitotic cell cycle	30	0	0.39	1	1	1	1	-8.60733
1307	GO:0000086	G2/M transition of mitotic cell cycle	36	0	0.47	1	1	1	1	-8.87652
1308	GO:0000096	sulfur amino acid metabolic process	18	0	0.23	1	1	1	1	-7.84549
1309	GO:0000097	sulfur amino acid biosynthetic process	10	0	0.13	1	1	1	1	-7.02237
353	GO:0000122	negative regulation of transcription by ...	220	4	2.86	0.32173	1	1	1	0.484345
130	GO:0000132	establishment of mitotic spindle orienta...	19	1	0.25	0.22068	0.2207	1	1	2.00144
1310	GO:0000154	rRNA modification	22	0	0.29	1	1	1	1	-8.17991
354	GO:0000165	MAPK cascade	126	3	1.64	0.22571	1	1	1	0.871748
1311	GO:0000184	nuclear-transcribed mRNA catabolic proce...	21	0	0.27	1	1	1	1	-8.07682
1312	GO:0000185	activation of MAPKKK activity	6	0	0.08	1	1	1	1	-6.32193
1313	GO:0000186	activation of MAPKK activity	8	0	0.1	1	1	1	1	-6.64386
1314	GO:0000187	activation of MAPK activity	12	0	0.16	1	1	1	1	-7.32193
1315	GO:0000209	protein polyubiquitination	76	0	0.99	1	1	1	1	-9.95128
1316	GO:0000212	meiotic spindle organization	28	0	0.36	1	1	1	1	-8.49185
355	GO:0000226	microtubule cytoskeleton organization	295	4	3.84	0.53951	1	1	1	0.0592543
356	GO:0000245	spliceosomal complex assembly	19	1	0.25	0.22068	1	1	1	2.00144
1317	GO:0000266	mitochondrial fission	12	0	0.16	1	1	1	1	-7.32193
1318	GO:0000271	polysaccharide biosynthetic process	15	0	0.2	1	1	1	1	-7.64386
1319	GO:0000272	polysaccharide catabolic process	14	0	0.18	1	1	1	1	-7.49185
357	GO:0000278	mitotic cell cycle	414	3	5.39	0.91247	1	1	1	-0.844842
358	GO:0000280	nuclear division	218	1	2.84	0.94502	1	1	1	-1.50445
1320	GO:0000281	mitotic cytokinesis	58	0	0.76	1	1	1	1	-9.56986
1321	GO:0000288	nuclear-transcribed mRNA catabolic proce...	25	0	0.33	1	1	1	1	-8.36632
1322	GO:0000289	nuclear-transcribed mRNA poly(A) tail sh...	13	0	0.17	1	1	1	1	-7.40939
1323	GO:0000290	deadenylation-dependent decapping of nuc...	6	0	0.08	1	1	1	1	-6.32193
1324	GO:0000291	nuclear-transcribed mRNA catabolic proce...	10	0	0.13	1	1	1	1	-7.02237
1325	GO:0000302	response to reactive oxygen species	29	0	0.38	1	1	1	1	-8.56986
1326	GO:0000303	response to superoxide	5	0	0.07	1	1	1	1	-6.12928
1327	GO:0000305	response to oxygen radical	5	0	0.07	1	1	1	1	-6.12928
1328	GO:0000335	negative regulation of transposition, DN...	5	0	0.07	1	1	1	1	-6.12928
1329	GO:0000337	regulation of transposition, DNA-mediate...	5	0	0.07	1	1	1	1	-6.12928
1330	GO:0000338	protein deneddylation	9	0	0.12	1	1	1	1	-6.90689
359	GO:0000375	RNA splicing, via transesterification re...	237	5	3.09	0.19565	1	1	1	0.69461
360	GO:0000377	RNA splicing, via transesterification re...	237	5	3.09	0.19565	1	1	1	0.69461
361	GO:0000380	alternative mRNA splicing, via spliceoso...	81	3	1.05	0.08839	1	1	1	1.51505
362	GO:0000381	regulation of alternative mRNA splicing,...	80	3	1.04	0.08589	1	1	1	1.52886
1331	GO:0000387	spliceosomal snRNP assembly	19	0	0.25	1	1	1	1	-7.96578
1332	GO:0000393	spliceosomal conformational changes to g...	5	0	0.07	1	1	1	1	-6.12928
1333	GO:0000394	RNA splicing, via endonucleolytic cleava...	8	0	0.1	1	1	1	1	-6.64386
271	GO:0000398	mRNA splicing, via spliceosome	237	5	3.09	0.19565	0.8427	1	1	0.69461
1334	GO:0000413	protein peptidyl-prolyl isomerization	29	0	0.38	1	1	1	1	-8.56986
1335	GO:0000422	autophagy of mitochondrion	29	0	0.38	1	1	1	1	-8.56986
1336	GO:0000459	exonucleolytic trimming involved in rRNA...	5	0	0.07	1	1	1	1	-6.12928
1337	GO:0000460	maturation of 5.8S rRNA	24	0	0.31	1	1	1	1	-8.27612
1338	GO:0000462	maturation of SSU-rRNA from tricistronic...	25	0	0.33	1	1	1	1	-8.36632
1339	GO:0000463	maturation of LSU-rRNA from tricistronic...	12	0	0.16	1	1	1	1	-7.32193
1340	GO:0000466	maturation of 5.8S rRNA from tricistroni...	15	0	0.2	1	1	1	1	-7.64386
1341	GO:0000467	exonucleolytic trimming to generate matu...	5	0	0.07	1	1	1	1	-6.12928
1342	GO:0000469	cleavage involved in rRNA processing	16	0	0.21	1	1	1	1	-7.71425
1343	GO:0000470	maturation of LSU-rRNA	25	0	0.33	1	1	1	1	-8.36632
1344	GO:0000478	endonucleolytic cleavage involved in rRN...	8	0	0.1	1	1	1	1	-6.64386
1345	GO:0000479	endonucleolytic cleavage of tricistronic...	8	0	0.1	1	1	1	1	-6.64386
1346	GO:0000491	small nucleolar ribonucleoprotein comple...	8	0	0.1	1	1	1	1	-6.64386
1347	GO:0000492	box C/D snoRNP assembly	6	0	0.08	1	1	1	1	-6.32193
363	GO:0000578	embryonic axis specification	99	2	1.29	0.37064	1	1	1	0.63335
1348	GO:0000712	resolution of meiotic recombination inte...	8	0	0.1	1	1	1	1	-6.64386
1349	GO:0000723	telomere maintenance	25	0	0.33	1	1	1	1	-8.36632
1350	GO:0000724	double-strand break repair via homologou...	54	0	0.7	1	1	1	1	-9.45121
1351	GO:0000725	recombinational repair	54	0	0.7	1	1	1	1	-9.45121
1352	GO:0000726	non-recombinational repair	11	0	0.14	1	1	1	1	-7.12928
1353	GO:0000727	double-strand break repair via break-ind...	12	0	0.16	1	1	1	1	-7.32193
1354	GO:0000729	DNA double-strand break processing	5	0	0.07	1	1	1	1	-6.12928
1355	GO:0000731	DNA synthesis involved in DNA repair	10	0	0.13	1	1	1	1	-7.02237
1356	GO:0000733	DNA strand renaturation	5	0	0.07	1	1	1	1	-6.12928
1357	GO:0000737	DNA catabolic process, endonucleolytic	8	0	0.1	1	1	1	1	-6.64386
364	GO:0000768	syncytium formation by plasma membrane f...	31	1	0.4	0.33445	1	1	1	1.32337
365	GO:0000819	sister chromatid segregation	100	1	1.3	0.73278	1	1	1	-0.37707
366	GO:0000902	cell morphogenesis	493	3	6.42	0.96021	1	1	1	-1.09713
367	GO:0000904	cell morphogenesis involved in different...	424	2	5.52	0.97736	1	1	1	-1.46395
1358	GO:0000910	cytokinesis	100	0	1.3	1	1	1	1	-10.3443
1359	GO:0000912	assembly of actomyosin apparatus involve...	16	0	0.21	1	1	1	1	-7.71425
1360	GO:0000915	actomyosin contractile ring assembly	15	0	0.2	1	1	1	1	-7.64386
1361	GO:0000916	actomyosin contractile ring contraction	11	0	0.14	1	1	1	1	-7.12928
1362	GO:0000956	nuclear-transcribed mRNA catabolic proce...	60	0	0.78	1	1	1	1	-9.60733
1363	GO:0000959	mitochondrial RNA metabolic process	26	0	0.34	1	1	1	1	-8.40939
1364	GO:0000963	mitochondrial RNA processing	12	0	0.16	1	1	1	1	-7.32193
1365	GO:0000965	mitochondrial RNA 3'-end processing	5	0	0.07	1	1	1	1	-6.12928
1366	GO:0000966	RNA 5'-end processing	10	0	0.13	1	1	1	1	-7.02237
1367	GO:0000972	transcription-dependent tethering of RNA...	6	0	0.08	1	1	1	1	-6.32193
1368	GO:0001101	response to acid chemical	25	0	0.33	1	1	1	1	-8.36632
1369	GO:0001109	promoter clearance during DNA-templated ...	8	0	0.1	1	1	1	1	-6.64386
1370	GO:0001111	promoter clearance from RNA polymerase I...	8	0	0.1	1	1	1	1	-6.64386
1371	GO:0001112	DNA-templated transcriptional open compl...	8	0	0.1	1	1	1	1	-6.64386
1372	GO:0001113	transcriptional open complex formation a...	8	0	0.1	1	1	1	1	-6.64386
1373	GO:0001120	protein-DNA complex remodeling	8	0	0.1	1	1	1	1	-6.64386
1374	GO:0001173	DNA-templated transcriptional start site...	8	0	0.1	1	1	1	1	-6.64386
1375	GO:0001174	transcriptional start site selection at ...	8	0	0.1	1	1	1	1	-6.64386
1376	GO:0001178	regulation of transcriptional start site...	7	0	0.09	1	1	1	1	-6.49185
1377	GO:0001188	RNA polymerase I preinitiation complex a...	6	0	0.08	1	1	1	1	-6.32193
1378	GO:0001306	age-dependent response to oxidative stre...	5	0	0.07	1	1	1	1	-6.12928
52	GO:0001504	neurotransmitter uptake	7	1	0.09	0.0877	0.0877	1	1	3.47537
228	GO:0001505	regulation of neurotransmitter levels	137	3	1.78	0.26408	0.66	1	1	0.753566
1379	GO:0001508	action potential	16	0	0.21	1	1	1	1	-7.71425
368	GO:0001510	RNA methylation	50	1	0.65	0.48188	1	1	1	0.62293
1380	GO:0001522	pseudouridine synthesis	15	0	0.2	1	1	1	1	-7.64386
1381	GO:0001523	retinoid metabolic process	13	0	0.17	1	1	1	1	-7.40939
1382	GO:0001539	cilium or flagellum-dependent cell motil...	18	0	0.23	1	1	1	1	-7.84549
221	GO:0001558	regulation of cell growth	77	1	1	0.63742	0.6374	1	1	0.00144197
1383	GO:0001578	microtubule bundle formation	53	0	0.69	1	1	1	1	-9.43045
1384	GO:0001582	detection of chemical stimulus involved ...	5	0	0.07	1	1	1	1	-6.12928
369	GO:0001654	eye development	363	5	4.73	0.51455	1	1	1	0.0803764
370	GO:0001655	urogenital system development	60	1	0.78	0.54597	1	1	1	0.359896
78	GO:0001666	response to hypoxia	44	2	0.57	0.11172	0.1117	1	1	1.81169
371	GO:0001667	ameboidal-type cell migration	167	2	2.17	0.64441	1	1	1	-0.116974
1385	GO:0001672	regulation of chromatin assembly or disa...	13	0	0.17	1	1	1	1	-7.40939
1386	GO:0001676	long-chain fatty acid metabolic process	21	0	0.27	1	1	1	1	-8.07682
1387	GO:0001678	cellular glucose homeostasis	7	0	0.09	1	1	1	1	-6.49185
1388	GO:0001682	tRNA 5'-leader removal	8	0	0.1	1	1	1	1	-6.64386
372	GO:0001700	embryonic development via the syncytial ...	145	1	1.89	0.85333	1	1	1	-0.916944
373	GO:0001703	gastrulation with mouth forming first	33	2	0.43	0.06826	1	1	1	2.21831
1389	GO:0001704	formation of primary germ layer	26	0	0.34	1	1	1	1	-8.40939
1390	GO:0001706	endoderm formation	6	0	0.08	1	1	1	1	-6.32193
1391	GO:0001707	mesoderm formation	20	0	0.26	1	1	1	1	-8.02237
1392	GO:0001708	cell fate specification	77	0	1	1	1	1	1	-9.96578
374	GO:0001709	cell fate determination	121	4	1.58	0.0726	1	1	1	1.34044
1393	GO:0001710	mesodermal cell fate commitment	12	0	0.16	1	1	1	1	-7.32193
1394	GO:0001731	formation of translation preinitiation c...	6	0	0.08	1	1	1	1	-6.32193
1395	GO:0001732	formation of cytoplasmic translation ini...	15	0	0.2	1	1	1	1	-7.64386
375	GO:0001736	establishment of planar polarity	94	2	1.22	0.34703	1	1	1	0.71384
1396	GO:0001737	establishment of imaginal disc-derived w...	24	0	0.31	1	1	1	1	-8.27612
376	GO:0001738	morphogenesis of a polarized epithelium	104	2	1.35	0.39391	1	1	1	0.567762
1397	GO:0001742	oenocyte differentiation	9	0	0.12	1	1	1	1	-6.90689
377	GO:0001745	compound eye morphogenesis	283	5	3.68	0.30817	1	1	1	0.442511
1398	GO:0001746	Bolwig's organ morphogenesis	8	0	0.1	1	1	1	1	-6.64386
25	GO:0001748	optic lobe placode development	5	1	0.07	0.06345	0.0634	1	1	3.83794
378	GO:0001751	compound eye photoreceptor cell differen...	179	4	2.33	0.20426	1	1	1	0.780031
88	GO:0001752	compound eye photoreceptor fate commitme...	73	4	0.95	0.01481	0.1295	1	1	2.07436
379	GO:0001754	eye photoreceptor cell differentiation	186	4	2.42	0.22343	1	1	1	0.725354
1399	GO:0001763	morphogenesis of a branching structure	53	0	0.69	1	1	1	1	-9.43045
1400	GO:0001775	cell activation	5	0	0.07	1	1	1	1	-6.12928
1401	GO:0001838	embryonic epithelial tube formation	6	0	0.08	1	1	1	1	-6.32193
1402	GO:0001881	receptor recycling	8	0	0.1	1	1	1	1	-6.64386
1403	GO:0001894	tissue homeostasis	53	0	0.69	1	1	1	1	-9.43045
1404	GO:0001895	retina homeostasis	18	0	0.23	1	1	1	1	-7.84549
380	GO:0001932	regulation of protein phosphorylation	246	5	3.2	0.21648	1	1	1	0.644145
381	GO:0001933	negative regulation of protein phosphory...	82	1	1.07	0.66067	1	1	1	-0.0961688
189	GO:0001934	positive regulation of protein phosphory...	141	5	1.84	0.03642	0.4579	1	1	1.44251
1405	GO:0001941	postsynaptic membrane organization	15	0	0.2	1	1	1	1	-7.64386
1406	GO:0001952	regulation of cell-matrix adhesion	5	0	0.07	1	1	1	1	-6.12928
1407	GO:0001956	positive regulation of neurotransmitter ...	6	0	0.08	1	1	1	1	-6.32193
1408	GO:0001963	synaptic transmission, dopaminergic	5	0	0.07	1	1	1	1	-6.12928
279	GO:0002009	morphogenesis of an epithelium	521	10	6.78	0.13896	0.864	1	1	0.560787
1409	GO:0002011	morphogenesis of an epithelial sheet	7	0	0.09	1	1	1	1	-6.49185
1410	GO:0002027	regulation of heart rate	12	0	0.16	1	1	1	1	-7.32193
1411	GO:0002028	regulation of sodium ion transport	9	0	0.12	1	1	1	1	-6.90689
1412	GO:0002052	positive regulation of neuroblast prolif...	24	0	0.31	1	1	1	1	-8.27612
382	GO:0002064	epithelial cell development	273	1	3.55	0.97393	1	1	1	-1.82638
383	GO:0002065	columnar/cuboidal epithelial cell differ...	259	1	3.37	0.96846	1	1	1	-1.75131
384	GO:0002066	columnar/cuboidal epithelial cell develo...	248	1	3.23	0.96338	1	1	1	-1.69009
1413	GO:0002067	glandular epithelial cell differentiatio...	6	0	0.08	1	1	1	1	-6.32193
1414	GO:0002082	regulation of oxidative phosphorylation	8	0	0.1	1	1	1	1	-6.64386
385	GO:0002097	tRNA wobble base modification	18	1	0.23	0.21037	1	1	1	2.12174
121	GO:0002098	tRNA wobble uridine modification	17	1	0.22	0.19993	0.1999	1	1	2.18587
1415	GO:0002118	aggressive behavior	16	0	0.21	1	1	1	1	-7.71425
1416	GO:0002121	inter-male aggressive behavior	12	0	0.16	1	1	1	1	-7.32193
386	GO:0002164	larval development	150	4	1.95	0.13135	1	1	1	1.03689
387	GO:0002165	instar larval or pupal development	488	10	6.35	0.10159	1	1	1	0.655316
388	GO:0002168	instar larval development	64	1	0.83	0.56936	1	1	1	0.270259
1417	GO:0002181	cytoplasmic translation	126	0	1.64	1	1	1	1	-10.6795
1418	GO:0002182	cytoplasmic translational elongation	6	0	0.08	1	1	1	1	-6.32193
1419	GO:0002183	cytoplasmic translational initiation	21	0	0.27	1	1	1	1	-8.07682
1420	GO:0002218	activation of innate immune response	8	0	0.1	1	1	1	1	-6.64386
1421	GO:0002221	pattern recognition receptor signaling p...	5	0	0.07	1	1	1	1	-6.12928
1422	GO:0002225	positive regulation of antimicrobial pep...	44	0	0.57	1	1	1	1	-9.15482
1423	GO:0002230	positive regulation of defense response ...	9	0	0.12	1	1	1	1	-6.90689
102	GO:0002237	response to molecule of bacterial origin	13	1	0.17	0.15678	0.1568	1	1	2.55784
1424	GO:0002251	organ or tissue specific immune response	12	0	0.16	1	1	1	1	-7.32193
389	GO:0002252	immune effector process	122	2	1.59	0.4742	1	1	1	0.331694
1425	GO:0002253	activation of immune response	9	0	0.12	1	1	1	1	-6.90689
1426	GO:0002347	response to tumor cell	8	0	0.1	1	1	1	1	-6.64386
390	GO:0002376	immune system process	328	3	4.27	0.80744	1	1	1	-0.508793
1427	GO:0002385	mucosal immune response	12	0	0.16	1	1	1	1	-7.32193
1428	GO:0002440	production of molecular mediator of immu...	57	0	0.74	1	1	1	1	-9.53138
1429	GO:0002520	immune system development	92	0	1.2	1	1	1	1	-10.2288
1430	GO:0002682	regulation of immune system process	171	0	2.23	1	1	1	1	-11.1228
1431	GO:0002683	negative regulation of immune system pro...	51	0	0.66	1	1	1	1	-9.36632
1432	GO:0002684	positive regulation of immune system pro...	86	0	1.12	1	1	1	1	-10.1293
1433	GO:0002697	regulation of immune effector process	68	0	0.89	1	1	1	1	-9.79766
1434	GO:0002698	negative regulation of immune effector p...	12	0	0.16	1	1	1	1	-7.32193
1435	GO:0002699	positive regulation of immune effector p...	44	0	0.57	1	1	1	1	-9.15482
1436	GO:0002700	regulation of production of molecular me...	57	0	0.74	1	1	1	1	-9.53138
1437	GO:0002701	negative regulation of production of mol...	12	0	0.16	1	1	1	1	-7.32193
1438	GO:0002702	positive regulation of production of mol...	44	0	0.57	1	1	1	1	-9.15482
1439	GO:0002757	immune response-activating signal transd...	5	0	0.07	1	1	1	1	-6.12928
1440	GO:0002758	innate immune response-activating signal...	5	0	0.07	1	1	1	1	-6.12928
1441	GO:0002759	regulation of antimicrobial humoral resp...	59	0	0.77	1	1	1	1	-9.58871
1442	GO:0002760	positive regulation of antimicrobial hum...	44	0	0.57	1	1	1	1	-9.15482
1443	GO:0002764	immune response-regulating signaling pat...	6	0	0.08	1	1	1	1	-6.32193
1444	GO:0002775	antimicrobial peptide production	56	0	0.73	1	1	1	1	-9.51175
1445	GO:0002777	antimicrobial peptide biosynthetic proce...	30	0	0.39	1	1	1	1	-8.60733
1446	GO:0002778	antibacterial peptide production	27	0	0.35	1	1	1	1	-8.45121
1447	GO:0002780	antibacterial peptide biosynthetic proce...	27	0	0.35	1	1	1	1	-8.45121
1448	GO:0002781	antifungal peptide production	10	0	0.13	1	1	1	1	-7.02237
1449	GO:0002783	antifungal peptide biosynthetic process	5	0	0.07	1	1	1	1	-6.12928
1450	GO:0002784	regulation of antimicrobial peptide prod...	56	0	0.73	1	1	1	1	-9.51175
1451	GO:0002785	negative regulation of antimicrobial pep...	11	0	0.14	1	1	1	1	-7.12928
1452	GO:0002786	regulation of antibacterial peptide prod...	27	0	0.35	1	1	1	1	-8.45121
1453	GO:0002788	regulation of antifungal peptide product...	10	0	0.13	1	1	1	1	-7.02237
391	GO:0002790	peptide secretion	88	1	1.15	0.68662	1	1	1	-0.200192
1454	GO:0002791	regulation of peptide secretion	39	0	0.51	1	1	1	1	-8.99435
1455	GO:0002792	negative regulation of peptide secretion	12	0	0.16	1	1	1	1	-7.32193
1456	GO:0002793	positive regulation of peptide secretion	21	0	0.27	1	1	1	1	-8.07682
1457	GO:0002803	positive regulation of antibacterial pep...	23	0	0.3	1	1	1	1	-8.22882
1458	GO:0002804	positive regulation of antifungal peptid...	9	0	0.12	1	1	1	1	-6.90689
1459	GO:0002805	regulation of antimicrobial peptide bios...	30	0	0.39	1	1	1	1	-8.60733
1460	GO:0002807	positive regulation of antimicrobial pep...	26	0	0.34	1	1	1	1	-8.40939
1461	GO:0002808	regulation of antibacterial peptide bios...	27	0	0.35	1	1	1	1	-8.45121
1462	GO:0002810	regulation of antifungal peptide biosynt...	5	0	0.07	1	1	1	1	-6.12928
1463	GO:0002812	biosynthetic process of antibacterial pe...	10	0	0.13	1	1	1	1	-7.02237
1464	GO:0002813	regulation of biosynthetic process of an...	10	0	0.13	1	1	1	1	-7.02237
1465	GO:0002831	regulation of response to biotic stimulu...	77	0	1	1	1	1	1	-9.96578
1466	GO:0002832	negative regulation of response to bioti...	21	0	0.27	1	1	1	1	-8.07682
1467	GO:0002833	positive regulation of response to bioti...	46	0	0.6	1	1	1	1	-9.22882
1468	GO:0002920	regulation of humoral immune response	60	0	0.78	1	1	1	1	-9.60733
1469	GO:0002921	negative regulation of humoral immune re...	15	0	0.2	1	1	1	1	-7.64386
1470	GO:0002922	positive regulation of humoral immune re...	44	0	0.57	1	1	1	1	-9.15482
392	GO:0003002	regionalization	401	5	5.22	0.60456	1	1	1	-0.0618332
393	GO:0003006	developmental process involved in reprod...	645	7	8.4	0.74673	1	1	1	-0.262828
1471	GO:0003007	heart morphogenesis	35	0	0.46	1	1	1	1	-8.84549
394	GO:0003008	system process	572	5	7.45	0.87605	1	1	1	-0.575024
1472	GO:0003009	skeletal muscle contraction	5	0	0.07	1	1	1	1	-6.12928
1473	GO:0003012	muscle system process	34	0	0.44	1	1	1	1	-8.78136
395	GO:0003013	circulatory system process	38	1	0.49	0.39305	1	1	1	1.03059
1474	GO:0003014	renal system process	18	0	0.23	1	1	1	1	-7.84549
396	GO:0003015	heart process	38	1	0.49	0.39305	1	1	1	1.03059
1475	GO:0003156	regulation of animal organ formation	8	0	0.1	1	1	1	1	-6.64386
1476	GO:0003333	amino acid transmembrane transport	43	0	0.56	1	1	1	1	-9.12928
397	GO:0003341	cilium movement	38	1	0.49	0.39305	1	1	1	1.03059
1477	GO:0003352	regulation of cilium movement	6	0	0.08	1	1	1	1	-6.32193
1478	GO:0003381	epithelial cell morphogenesis involved i...	9	0	0.12	1	1	1	1	-6.90689
1479	GO:0003382	epithelial cell morphogenesis	26	0	0.34	1	1	1	1	-8.40939
1480	GO:0003383	apical constriction	19	0	0.25	1	1	1	1	-7.96578
1481	GO:0003384	apical constriction involved in gastrula...	9	0	0.12	1	1	1	1	-6.90689
1482	GO:0003401	axis elongation	6	0	0.08	1	1	1	1	-6.32193
398	GO:0005975	carbohydrate metabolic process	222	2	2.89	0.79054	1	1	1	-0.530348
1483	GO:0005976	polysaccharide metabolic process	35	0	0.46	1	1	1	1	-8.84549
1484	GO:0005977	glycogen metabolic process	27	0	0.35	1	1	1	1	-8.45121
1485	GO:0005978	glycogen biosynthetic process	8	0	0.1	1	1	1	1	-6.64386
1486	GO:0005980	glycogen catabolic process	13	0	0.17	1	1	1	1	-7.40939
1487	GO:0005984	disaccharide metabolic process	11	0	0.14	1	1	1	1	-7.12928
1488	GO:0005991	trehalose metabolic process	6	0	0.08	1	1	1	1	-6.32193
1489	GO:0005996	monosaccharide metabolic process	56	0	0.73	1	1	1	1	-9.51175
1490	GO:0006006	glucose metabolic process	32	0	0.42	1	1	1	1	-8.71425
1491	GO:0006012	galactose metabolic process	10	0	0.13	1	1	1	1	-7.02237
1492	GO:0006020	inositol metabolic process	8	0	0.1	1	1	1	1	-6.64386
1493	GO:0006021	inositol biosynthetic process	5	0	0.07	1	1	1	1	-6.12928
399	GO:0006022	aminoglycan metabolic process	80	1	1.04	0.65155	1	1	1	-0.0551416
1494	GO:0006023	aminoglycan biosynthetic process	13	0	0.17	1	1	1	1	-7.40939
1495	GO:0006024	glycosaminoglycan biosynthetic process	8	0	0.1	1	1	1	1	-6.64386
1496	GO:0006026	aminoglycan catabolic process	14	0	0.18	1	1	1	1	-7.49185
1497	GO:0006027	glycosaminoglycan catabolic process	6	0	0.08	1	1	1	1	-6.32193
1498	GO:0006029	proteoglycan metabolic process	17	0	0.22	1	1	1	1	-7.78136
207	GO:0006030	chitin metabolic process	64	1	0.83	0.56936	0.5694	1	1	0.270259
1499	GO:0006032	chitin catabolic process	8	0	0.1	1	1	1	1	-6.64386
1500	GO:0006034	cuticle chitin metabolic process	6	0	0.08	1	1	1	1	-6.32193
400	GO:0006040	amino sugar metabolic process	76	1	0.99	0.63259	1	1	1	0.0159415
1501	GO:0006044	N-acetylglucosamine metabolic process	9	0	0.12	1	1	1	1	-6.90689
1502	GO:0006047	UDP-N-acetylglucosamine metabolic proces...	5	0	0.07	1	1	1	1	-6.12928
1503	GO:0006048	UDP-N-acetylglucosamine biosynthetic pro...	5	0	0.07	1	1	1	1	-6.12928
401	GO:0006066	alcohol metabolic process	82	1	1.07	0.66067	1	1	1	-0.0961688
402	GO:0006071	glycerol metabolic process	11	1	0.14	0.13435	1	1	1	2.83794
65	GO:0006072	glycerol-3-phosphate metabolic process	8	1	0.1	0.09959	0.0996	1	1	3.32337
1504	GO:0006073	cellular glucan metabolic process	28	0	0.36	1	1	1	1	-8.49185
1505	GO:0006081	cellular aldehyde metabolic process	28	0	0.36	1	1	1	1	-8.49185
403	GO:0006082	organic acid metabolic process	350	4	4.56	0.67529	1	1	1	-0.188673
1506	GO:0006084	acetyl-CoA metabolic process	16	0	0.21	1	1	1	1	-7.71425
1507	GO:0006085	acetyl-CoA biosynthetic process	6	0	0.08	1	1	1	1	-6.32193
1508	GO:0006090	pyruvate metabolic process	34	0	0.44	1	1	1	1	-8.78136
404	GO:0006091	generation of precursor metabolites and ...	185	1	2.41	0.91422	1	1	1	-1.26759
1509	GO:0006094	gluconeogenesis	8	0	0.1	1	1	1	1	-6.64386
1510	GO:0006096	glycolytic process	19	0	0.25	1	1	1	1	-7.96578
1511	GO:0006098	pentose-phosphate shunt	6	0	0.08	1	1	1	1	-6.32193
154	GO:0006099	tricarboxylic acid cycle	29	1	0.38	0.3167	0.3167	1	1	1.39737
405	GO:0006101	citrate metabolic process	30	1	0.39	0.32563	1	1	1	1.3599
1512	GO:0006108	malate metabolic process	5	0	0.07	1	1	1	1	-6.12928
1513	GO:0006109	regulation of carbohydrate metabolic pro...	20	0	0.26	1	1	1	1	-8.02237
1514	GO:0006112	energy reserve metabolic process	27	0	0.35	1	1	1	1	-8.45121
1515	GO:0006119	oxidative phosphorylation	70	0	0.91	1	1	1	1	-9.82972
1516	GO:0006120	mitochondrial electron transport, NADH t...	29	0	0.38	1	1	1	1	-8.56986
1517	GO:0006121	mitochondrial electron transport, succin...	6	0	0.08	1	1	1	1	-6.32193
1518	GO:0006122	mitochondrial electron transport, ubiqui...	14	0	0.18	1	1	1	1	-7.49185
1519	GO:0006123	mitochondrial electron transport, cytoch...	7	0	0.09	1	1	1	1	-6.49185
406	GO:0006139	nucleobase-containing compound metabolic...	2192	33	28.54	0.18547	1	1	1	0.209524
1520	GO:0006140	regulation of nucleotide metabolic proce...	15	0	0.2	1	1	1	1	-7.64386
1521	GO:0006144	purine nucleobase metabolic process	10	0	0.13	1	1	1	1	-7.02237
1522	GO:0006152	purine nucleoside catabolic process	6	0	0.08	1	1	1	1	-6.32193
407	GO:0006163	purine nucleotide metabolic process	213	2	2.77	0.77089	1	1	1	-0.469165
1523	GO:0006164	purine nucleotide biosynthetic process	100	0	1.3	1	1	1	1	-10.3443
1524	GO:0006165	nucleoside diphosphate phosphorylation	31	0	0.4	1	1	1	1	-8.64386
1525	GO:0006171	cAMP biosynthetic process	5	0	0.07	1	1	1	1	-6.12928
1526	GO:0006182	cGMP biosynthetic process	11	0	0.14	1	1	1	1	-7.12928
1527	GO:0006188	IMP biosynthetic process	7	0	0.09	1	1	1	1	-6.49185
1528	GO:0006189	'de novo' IMP biosynthetic process	6	0	0.08	1	1	1	1	-6.32193
1529	GO:0006195	purine nucleotide catabolic process	5	0	0.07	1	1	1	1	-6.12928
1530	GO:0006206	pyrimidine nucleobase metabolic process	14	0	0.18	1	1	1	1	-7.49185
1531	GO:0006207	'de novo' pyrimidine nucleobase biosynth...	9	0	0.12	1	1	1	1	-6.90689
1532	GO:0006208	pyrimidine nucleobase catabolic process	6	0	0.08	1	1	1	1	-6.32193
1533	GO:0006213	pyrimidine nucleoside metabolic process	14	0	0.18	1	1	1	1	-7.49185
1534	GO:0006220	pyrimidine nucleotide metabolic process	19	0	0.25	1	1	1	1	-7.96578
1535	GO:0006221	pyrimidine nucleotide biosynthetic proce...	19	0	0.25	1	1	1	1	-7.96578
1536	GO:0006222	UMP biosynthetic process	7	0	0.09	1	1	1	1	-6.49185
1537	GO:0006241	CTP biosynthetic process	7	0	0.09	1	1	1	1	-6.49185
408	GO:0006259	DNA metabolic process	334	2	4.35	0.93639	1	1	1	-1.12029
409	GO:0006260	DNA replication	119	1	1.55	0.79247	1	1	1	-0.630826
410	GO:0006261	DNA-dependent DNA replication	95	1	1.24	0.71442	1	1	1	-0.308898
1538	GO:0006264	mitochondrial DNA replication	5	0	0.07	1	1	1	1	-6.12928
1539	GO:0006265	DNA topological change	7	0	0.09	1	1	1	1	-6.49185
1540	GO:0006267	pre-replicative complex assembly involve...	7	0	0.09	1	1	1	1	-6.49185
1541	GO:0006268	DNA unwinding involved in DNA replicatio...	10	0	0.13	1	1	1	1	-7.02237
1542	GO:0006270	DNA replication initiation	25	0	0.33	1	1	1	1	-8.36632
1543	GO:0006271	DNA strand elongation involved in DNA re...	20	0	0.26	1	1	1	1	-8.02237
1544	GO:0006272	leading strand elongation	7	0	0.09	1	1	1	1	-6.49185
1545	GO:0006273	lagging strand elongation	7	0	0.09	1	1	1	1	-6.49185
411	GO:0006275	regulation of DNA replication	33	1	0.43	0.35174	1	1	1	1.21903
1546	GO:0006277	DNA amplification	21	0	0.27	1	1	1	1	-8.07682
1547	GO:0006278	RNA-dependent DNA biosynthetic process	7	0	0.09	1	1	1	1	-6.49185
1548	GO:0006281	DNA repair	193	0	2.51	1	1	1	1	-11.2935
1549	GO:0006282	regulation of DNA repair	14	0	0.18	1	1	1	1	-7.49185
1550	GO:0006284	base-excision repair	14	0	0.18	1	1	1	1	-7.49185
1551	GO:0006289	nucleotide-excision repair	27	0	0.35	1	1	1	1	-8.45121
1552	GO:0006298	mismatch repair	14	0	0.18	1	1	1	1	-7.49185
1553	GO:0006301	postreplication repair	11	0	0.14	1	1	1	1	-7.12928
1554	GO:0006302	double-strand break repair	85	0	1.11	1	1	1	1	-10.1163
1555	GO:0006303	double-strand break repair via nonhomolo...	8	0	0.1	1	1	1	1	-6.64386
1556	GO:0006304	DNA modification	11	0	0.14	1	1	1	1	-7.12928
1557	GO:0006305	DNA alkylation	8	0	0.1	1	1	1	1	-6.64386
1558	GO:0006306	DNA methylation	8	0	0.1	1	1	1	1	-6.64386
1559	GO:0006308	DNA catabolic process	12	0	0.16	1	1	1	1	-7.32193
1560	GO:0006309	apoptotic DNA fragmentation	5	0	0.07	1	1	1	1	-6.12928
412	GO:0006310	DNA recombination	93	1	1.21	0.70674	1	1	1	-0.273565
1561	GO:0006312	mitotic recombination	7	0	0.09	1	1	1	1	-6.49185
66	GO:0006313	transposition, DNA-mediated	8	1	0.1	0.09959	0.0996	1	1	3.32337
1562	GO:0006323	DNA packaging	93	0	1.21	1	1	1	1	-10.2408
413	GO:0006325	chromatin organization	357	4	4.65	0.69047	1	1	1	-0.21687
1563	GO:0006333	chromatin assembly or disassembly	58	0	0.76	1	1	1	1	-9.56986
1564	GO:0006334	nucleosome assembly	36	0	0.47	1	1	1	1	-8.87652
1565	GO:0006336	DNA replication-independent nucleosome a...	9	0	0.12	1	1	1	1	-6.90689
1566	GO:0006338	chromatin remodeling	100	0	1.3	1	1	1	1	-10.3443
1567	GO:0006342	chromatin silencing	84	0	1.09	1	1	1	1	-10.0901
1568	GO:0006346	methylation-dependent chromatin silencin...	5	0	0.07	1	1	1	1	-6.12928
1569	GO:0006348	chromatin silencing at telomere	5	0	0.07	1	1	1	1	-6.12928
270	GO:0006351	transcription, DNA-templated	1009	19	13.14	0.05943	0.8371	1	1	0.53211
1570	GO:0006352	DNA-templated transcription, initiation	84	0	1.09	1	1	1	1	-10.0901
53	GO:0006353	DNA-templated transcription, termination	7	1	0.09	0.0877	0.0877	1	1	3.47537
1571	GO:0006354	DNA-templated transcription, elongation	40	0	0.52	1	1	1	1	-9.02237
262	GO:0006355	regulation of transcription, DNA-templat...	948	18	12.34	0.06188	0.8011	1	1	0.544735
1572	GO:0006356	regulation of transcription by RNA polym...	9	0	0.12	1	1	1	1	-6.90689
192	GO:0006357	regulation of transcription by RNA polym...	702	15	9.14	0.03688	0.4773	1	1	0.714793
1573	GO:0006359	regulation of transcription by RNA polym...	8	0	0.1	1	1	1	1	-6.64386
1574	GO:0006360	transcription by RNA polymerase I	22	0	0.29	1	1	1	1	-8.17991
1575	GO:0006361	transcription initiation from RNA polyme...	6	0	0.08	1	1	1	1	-6.32193
1576	GO:0006364	rRNA processing	131	0	1.71	1	1	1	1	-10.7398
23	GO:0006366	transcription by RNA polymerase II	732	16	9.53	0.02605	0.0592	1	1	0.747614
1577	GO:0006367	transcription initiation from RNA polyme...	64	0	0.83	1	1	1	1	-9.69697
1578	GO:0006368	transcription elongation from RNA polyme...	33	0	0.43	1	1	1	1	-8.74819
1579	GO:0006370	7-methylguanosine mRNA capping	5	0	0.07	1	1	1	1	-6.12928
90	GO:0006376	mRNA splice site selection	11	1	0.14	0.13435	0.1343	1	1	2.83794
139	GO:0006378	mRNA polyadenylation	21	1	0.27	0.24089	0.2409	1	1	1.89041
73	GO:0006379	mRNA cleavage	9	1	0.12	0.11132	0.1113	1	1	3.06034
1580	GO:0006383	transcription by RNA polymerase III	26	0	0.34	1	1	1	1	-8.40939
1581	GO:0006384	transcription initiation from RNA polyme...	9	0	0.12	1	1	1	1	-6.90689
1582	GO:0006388	tRNA splicing, via endonucleolytic cleav...	8	0	0.1	1	1	1	1	-6.64386
1583	GO:0006390	mitochondrial transcription	10	0	0.13	1	1	1	1	-7.02237
304	GO:0006396	RNA processing	549	10	7.15	0.17572	0.9329	1	1	0.484129
286	GO:0006397	mRNA processing	299	6	3.89	0.19368	0.8773	1	1	0.625433
1584	GO:0006398	mRNA 3'-end processing by stem-loop bind...	8	0	0.1	1	1	1	1	-6.64386
414	GO:0006399	tRNA metabolic process	135	1	1.76	0.83236	1	1	1	-0.814133
415	GO:0006400	tRNA modification	57	1	0.74	0.52762	1	1	1	0.435845
416	GO:0006401	RNA catabolic process	95	2	1.24	0.35178	1	1	1	0.690381
1585	GO:0006402	mRNA catabolic process	77	0	1	1	1	1	1	-9.96578
1586	GO:0006403	RNA localization	169	0	2.2	1	1	1	1	-11.1033
1587	GO:0006405	RNA export from nucleus	54	0	0.7	1	1	1	1	-9.45121
1588	GO:0006406	mRNA export from nucleus	29	0	0.38	1	1	1	1	-8.56986
417	GO:0006412	translation	396	3	5.16	0.89607	1	1	1	-0.781928
418	GO:0006413	translational initiation	65	3	0.85	0.05236	1	1	1	1.81991
1589	GO:0006414	translational elongation	29	0	0.38	1	1	1	1	-8.56986
1590	GO:0006415	translational termination	10	0	0.13	1	1	1	1	-7.02237
419	GO:0006417	regulation of translation	129	3	1.68	0.23607	1	1	1	0.836982
1591	GO:0006418	tRNA aminoacylation for protein translat...	40	0	0.52	1	1	1	1	-9.02237
6	GO:0006446	regulation of translational initiation	25	3	0.33	0.004	0.0197	1	1	3.18491
1592	GO:0006448	regulation of translational elongation	8	0	0.1	1	1	1	1	-6.64386
1593	GO:0006450	regulation of translational fidelity	14	0	0.18	1	1	1	1	-7.49185
420	GO:0006457	protein folding	92	2	1.2	0.33751	1	1	1	0.737687
421	GO:0006458	'de novo' protein folding	15	1	0.2	0.17863	1	1	1	2.32337
329	GO:0006464	cellular protein modification process	1264	23	16.46	0.05395	0.9792	1	1	0.482732
1594	GO:0006465	signal peptide processing	8	0	0.1	1	1	1	1	-6.64386
260	GO:0006468	protein phosphorylation	460	8	5.99	0.24895	0.7938	1	1	0.417624
185	GO:0006469	negative regulation of protein kinase ac...	43	1	0.56	0.43176	0.4318	1	1	0.837943
422	GO:0006470	protein dephosphorylation	114	2	1.48	0.43926	1	1	1	0.435124
1595	GO:0006471	protein ADP-ribosylation	6	0	0.08	1	1	1	1	-6.32193
423	GO:0006473	protein acetylation	89	1	1.16	0.69075	1	1	1	-0.212683
1596	GO:0006474	N-terminal protein amino acid acetylatio...	10	0	0.13	1	1	1	1	-7.02237
424	GO:0006475	internal protein amino acid acetylation	85	1	1.11	0.6739	1	1	1	-0.149118
1597	GO:0006476	protein deacetylation	22	0	0.29	1	1	1	1	-8.17991
425	GO:0006479	protein methylation	75	1	0.98	0.62769	1	1	1	0.0305883
1598	GO:0006482	protein demethylation	12	0	0.16	1	1	1	1	-7.32193
15	GO:0006486	protein glycosylation	95	4	1.24	0.03496	0.035	1	1	1.69002
426	GO:0006487	protein N-linked glycosylation	34	1	0.44	0.36022	1	1	1	1.18587
1599	GO:0006488	dolichol-linked oligosaccharide biosynth...	7	0	0.09	1	1	1	1	-6.49185
1600	GO:0006490	oligosaccharide-lipid intermediate biosy...	10	0	0.13	1	1	1	1	-7.02237
1601	GO:0006491	N-glycan processing	13	0	0.17	1	1	1	1	-7.40939
427	GO:0006493	protein O-linked glycosylation	31	2	0.4	0.06112	1	1	1	2.32265
428	GO:0006497	protein lipidation	49	2	0.64	0.13333	1	1	1	1.64458
429	GO:0006505	GPI anchor metabolic process	29	1	0.38	0.3167	1	1	1	1.39737
151	GO:0006506	GPI anchor biosynthetic process	27	1	0.35	0.29848	0.2985	1	1	1.51602
243	GO:0006508	proteolysis	573	9	7.46	0.32893	0.7212	1	1	0.27091
1602	GO:0006509	membrane protein ectodomain proteolysis	11	0	0.14	1	1	1	1	-7.12928
196	GO:0006511	ubiquitin-dependent protein catabolic pr...	235	4	3.06	0.36642	0.5074	1	1	0.386829
108	GO:0006513	protein monoubiquitination	14	1	0.18	0.16778	0.1678	1	1	2.47537
1603	GO:0006515	protein quality control for misfolded or...	12	0	0.16	1	1	1	1	-7.32193
1604	GO:0006516	glycoprotein catabolic process	5	0	0.07	1	1	1	1	-6.12928
1605	GO:0006517	protein deglycosylation	9	0	0.12	1	1	1	1	-6.90689
430	GO:0006518	peptide metabolic process	484	4	6.3	0.8839	1	1	1	-0.654991
431	GO:0006520	cellular amino acid metabolic process	156	2	2.03	0.60714	1	1	1	-0.0207586
1606	GO:0006525	arginine metabolic process	6	0	0.08	1	1	1	1	-6.32193
1607	GO:0006534	cysteine metabolic process	10	0	0.13	1	1	1	1	-7.02237
432	GO:0006536	glutamate metabolic process	13	1	0.17	0.15678	1	1	1	2.55784
26	GO:0006537	glutamate biosynthetic process	5	1	0.07	0.06345	0.0634	1	1	3.83794
80	GO:0006541	glutamine metabolic process	10	1	0.13	0.12291	0.1229	1	1	2.94486
1608	GO:0006544	glycine metabolic process	8	0	0.1	1	1	1	1	-6.64386
1609	GO:0006551	leucine metabolic process	5	0	0.07	1	1	1	1	-6.12928
1610	GO:0006555	methionine metabolic process	12	0	0.16	1	1	1	1	-7.32193
1611	GO:0006558	L-phenylalanine metabolic process	6	0	0.08	1	1	1	1	-6.32193
1612	GO:0006559	L-phenylalanine catabolic process	6	0	0.08	1	1	1	1	-6.32193
1613	GO:0006560	proline metabolic process	6	0	0.08	1	1	1	1	-6.32193
1614	GO:0006563	L-serine metabolic process	6	0	0.08	1	1	1	1	-6.32193
1615	GO:0006568	tryptophan metabolic process	6	0	0.08	1	1	1	1	-6.32193
1616	GO:0006570	tyrosine metabolic process	11	0	0.14	1	1	1	1	-7.12928
1617	GO:0006575	cellular modified amino acid metabolic p...	54	0	0.7	1	1	1	1	-9.45121
1618	GO:0006576	cellular biogenic amine metabolic proces...	23	0	0.3	1	1	1	1	-8.22882
433	GO:0006582	melanin metabolic process	40	1	0.52	0.40884	1	1	1	0.944858
1619	GO:0006584	catecholamine metabolic process	15	0	0.2	1	1	1	1	-7.64386
1620	GO:0006586	indolalkylamine metabolic process	6	0	0.08	1	1	1	1	-6.32193
1621	GO:0006591	ornithine metabolic process	5	0	0.07	1	1	1	1	-6.12928
1622	GO:0006595	polyamine metabolic process	7	0	0.09	1	1	1	1	-6.49185
1623	GO:0006596	polyamine biosynthetic process	7	0	0.09	1	1	1	1	-6.49185
434	GO:0006605	protein targeting	103	1	1.34	0.74322	1	1	1	-0.420791
1624	GO:0006606	protein import into nucleus	48	0	0.62	1	1	1	1	-9.27612
1625	GO:0006607	NLS-bearing protein import into nucleus	10	0	0.13	1	1	1	1	-7.02237
1626	GO:0006611	protein export from nucleus	52	0	0.68	1	1	1	1	-9.40939
166	GO:0006612	protein targeting to membrane	34	1	0.44	0.36022	0.3602	1	1	1.18587
1627	GO:0006613	cotranslational protein targeting to mem...	14	0	0.18	1	1	1	1	-7.49185
1628	GO:0006614	SRP-dependent cotranslational protein ta...	14	0	0.18	1	1	1	1	-7.49185
1629	GO:0006616	SRP-dependent cotranslational protein ta...	6	0	0.08	1	1	1	1	-6.32193
1630	GO:0006620	posttranslational protein targeting to e...	6	0	0.08	1	1	1	1	-6.32193
1631	GO:0006622	protein targeting to lysosome	5	0	0.07	1	1	1	1	-6.12928
1632	GO:0006623	protein targeting to vacuole	17	0	0.22	1	1	1	1	-7.78136
1633	GO:0006625	protein targeting to peroxisome	10	0	0.13	1	1	1	1	-7.02237
1634	GO:0006626	protein targeting to mitochondrion	37	0	0.48	1	1	1	1	-8.90689
1635	GO:0006627	protein processing involved in protein t...	6	0	0.08	1	1	1	1	-6.32193
435	GO:0006629	lipid metabolic process	419	3	5.46	0.91659	1	1	1	-0.863458
436	GO:0006631	fatty acid metabolic process	101	1	1.32	0.7363	1	1	1	-0.399096
437	GO:0006633	fatty acid biosynthetic process	58	1	0.76	0.53382	1	1	1	0.397371
1636	GO:0006635	fatty acid beta-oxidation	23	0	0.3	1	1	1	1	-8.22882
1637	GO:0006636	unsaturated fatty acid biosynthetic proc...	5	0	0.07	1	1	1	1	-6.12928
177	GO:0006637	acyl-CoA metabolic process	38	1	0.49	0.39305	0.3931	1	1	1.03059
438	GO:0006638	neutral lipid metabolic process	43	1	0.56	0.43176	1	1	1	0.837943
439	GO:0006639	acylglycerol metabolic process	43	1	0.56	0.43176	1	1	1	0.837943
167	GO:0006641	triglyceride metabolic process	34	1	0.44	0.36022	0.3602	1	1	1.18587
440	GO:0006643	membrane lipid metabolic process	84	1	1.09	0.66955	1	1	1	-0.122886
441	GO:0006644	phospholipid metabolic process	140	1	1.82	0.84319	1	1	1	-0.862496
1638	GO:0006646	phosphatidylethanolamine biosynthetic pr...	5	0	0.07	1	1	1	1	-6.12928
442	GO:0006650	glycerophospholipid metabolic process	99	1	1.29	0.7292	1	1	1	-0.365929
1639	GO:0006655	phosphatidylglycerol biosynthetic proces...	5	0	0.07	1	1	1	1	-6.12928
443	GO:0006661	phosphatidylinositol biosynthetic proces...	41	1	0.53	0.41658	1	1	1	0.917378
1640	GO:0006662	glycerol ether metabolic process	6	0	0.08	1	1	1	1	-6.32193
444	GO:0006664	glycolipid metabolic process	39	1	0.51	0.401	1	1	1	0.972873
1641	GO:0006665	sphingolipid metabolic process	51	0	0.66	1	1	1	1	-9.36632
1642	GO:0006672	ceramide metabolic process	14	0	0.18	1	1	1	1	-7.49185
1643	GO:0006684	sphingomyelin metabolic process	5	0	0.07	1	1	1	1	-6.12928
1644	GO:0006687	glycosphingolipid metabolic process	8	0	0.1	1	1	1	1	-6.64386
1645	GO:0006688	glycosphingolipid biosynthetic process	7	0	0.09	1	1	1	1	-6.49185
1646	GO:0006690	icosanoid metabolic process	5	0	0.07	1	1	1	1	-6.12928
1647	GO:0006694	steroid biosynthetic process	29	0	0.38	1	1	1	1	-8.56986
1648	GO:0006697	ecdysone biosynthetic process	8	0	0.1	1	1	1	1	-6.64386
1649	GO:0006720	isoprenoid metabolic process	32	0	0.42	1	1	1	1	-8.71425
1650	GO:0006721	terpenoid metabolic process	18	0	0.23	1	1	1	1	-7.84549
445	GO:0006725	cellular aromatic compound metabolic pro...	2298	35	29.92	0.15441	1	1	1	0.226286
446	GO:0006726	eye pigment biosynthetic process	34	1	0.44	0.36022	1	1	1	1.18587
126	GO:0006727	ommochrome biosynthetic process	18	1	0.23	0.21037	0.2104	1	1	2.12174
1651	GO:0006729	tetrahydrobiopterin biosynthetic process	5	0	0.07	1	1	1	1	-6.12928
1652	GO:0006730	one-carbon metabolic process	16	0	0.21	1	1	1	1	-7.71425
447	GO:0006732	coenzyme metabolic process	136	1	1.77	0.83458	1	1	1	-0.822307
1653	GO:0006733	oxidoreduction coenzyme metabolic proces...	55	0	0.72	1	1	1	1	-9.49185
1654	GO:0006734	NADH metabolic process	6	0	0.08	1	1	1	1	-6.32193
1655	GO:0006739	NADP metabolic process	10	0	0.13	1	1	1	1	-7.02237
1656	GO:0006743	ubiquinone metabolic process	13	0	0.17	1	1	1	1	-7.40939
1657	GO:0006744	ubiquinone biosynthetic process	13	0	0.17	1	1	1	1	-7.40939
1658	GO:0006749	glutathione metabolic process	22	0	0.29	1	1	1	1	-8.17991
1659	GO:0006750	glutathione biosynthetic process	5	0	0.07	1	1	1	1	-6.12928
1660	GO:0006751	glutathione catabolic process	5	0	0.07	1	1	1	1	-6.12928
448	GO:0006753	nucleoside phosphate metabolic process	270	3	3.52	0.68909	1	1	1	-0.230132
1661	GO:0006754	ATP biosynthetic process	41	0	0.53	1	1	1	1	-9.04985
1662	GO:0006757	ATP generation from ADP	19	0	0.25	1	1	1	1	-7.96578
1663	GO:0006760	folic acid-containing compound metabolic...	10	0	0.13	1	1	1	1	-7.02237
1664	GO:0006766	vitamin metabolic process	15	0	0.2	1	1	1	1	-7.64386
1665	GO:0006767	water-soluble vitamin metabolic process	11	0	0.14	1	1	1	1	-7.12928
1666	GO:0006777	Mo-molybdopterin cofactor biosynthetic p...	5	0	0.07	1	1	1	1	-6.12928
1667	GO:0006778	porphyrin-containing compound metabolic ...	13	0	0.17	1	1	1	1	-7.40939
1668	GO:0006779	porphyrin-containing compound biosynthet...	12	0	0.16	1	1	1	1	-7.32193
1669	GO:0006782	protoporphyrinogen IX biosynthetic proce...	8	0	0.1	1	1	1	1	-6.64386
1670	GO:0006783	heme biosynthetic process	12	0	0.16	1	1	1	1	-7.32193
449	GO:0006790	sulfur compound metabolic process	117	1	1.52	0.78687	1	1	1	-0.602629
312	GO:0006793	phosphorus metabolic process	1017	15	13.24	0.34282	0.9553	1	1	0.180156
315	GO:0006796	phosphate-containing compound metabolic ...	1005	15	13.09	0.3255	0.9598	1	1	0.196594
1671	GO:0006801	superoxide metabolic process	9	0	0.12	1	1	1	1	-6.90689
1672	GO:0006805	xenobiotic metabolic process	10	0	0.13	1	1	1	1	-7.02237
305	GO:0006807	nitrogen compound metabolic process	4044	61	52.66	0.05068	0.9335	1	1	0.212125
450	GO:0006810	transport	1562	16	20.34	0.89103	1	1	1	-0.346158
451	GO:0006811	ion transport	471	7	6.13	0.41576	1	1	1	0.191674
452	GO:0006812	cation transport	275	5	3.58	0.28772	1	1	1	0.482257
453	GO:0006813	potassium ion transport	49	1	0.64	0.47499	1	1	1	0.645298
1673	GO:0006814	sodium ion transport	42	0	0.55	1	1	1	1	-9.10329
454	GO:0006816	calcium ion transport	63	1	0.82	0.56362	1	1	1	0.287746
1674	GO:0006817	phosphate ion transport	7	0	0.09	1	1	1	1	-6.49185
455	GO:0006820	anion transport	193	1	2.51	0.92298	1	1	1	-1.32625
1675	GO:0006821	chloride transport	27	0	0.35	1	1	1	1	-8.45121
1676	GO:0006825	copper ion transport	10	0	0.13	1	1	1	1	-7.02237
97	GO:0006826	iron ion transport	12	1	0.16	0.14563	0.1456	1	1	2.6453
1677	GO:0006828	manganese ion transport	5	0	0.07	1	1	1	1	-6.12928
1678	GO:0006829	zinc ion transport	12	0	0.16	1	1	1	1	-7.32193
1679	GO:0006835	dicarboxylic acid transport	21	0	0.27	1	1	1	1	-8.07682
456	GO:0006836	neurotransmitter transport	128	2	1.67	0.49954	1	1	1	0.260873
1680	GO:0006839	mitochondrial transport	77	0	1	1	1	1	1	-9.96578
1681	GO:0006848	pyruvate transport	8	0	0.1	1	1	1	1	-6.64386
1682	GO:0006851	mitochondrial calcium ion transmembrane ...	6	0	0.08	1	1	1	1	-6.32193
1683	GO:0006855	drug transmembrane transport	22	0	0.29	1	1	1	1	-8.17991
1684	GO:0006862	nucleotide transport	16	0	0.21	1	1	1	1	-7.71425
1685	GO:0006865	amino acid transport	53	0	0.69	1	1	1	1	-9.43045
457	GO:0006869	lipid transport	74	1	0.96	0.62273	1	1	1	0.0603357
458	GO:0006873	cellular ion homeostasis	101	1	1.32	0.7363	1	1	1	-0.399096
1686	GO:0006874	cellular calcium ion homeostasis	51	0	0.66	1	1	1	1	-9.36632
459	GO:0006875	cellular metal ion homeostasis	79	1	1.03	0.6469	1	1	1	-0.0412024
1687	GO:0006878	cellular copper ion homeostasis	7	0	0.09	1	1	1	1	-6.49185
81	GO:0006879	cellular iron ion homeostasis	10	1	0.13	0.12291	0.1229	1	1	2.94486
1688	GO:0006882	cellular zinc ion homeostasis	5	0	0.07	1	1	1	1	-6.12928
1689	GO:0006884	cell volume homeostasis	6	0	0.08	1	1	1	1	-6.32193
1690	GO:0006885	regulation of pH	21	0	0.27	1	1	1	1	-8.07682
460	GO:0006886	intracellular protein transport	341	1	4.44	0.98972	1	1	1	-2.14912
461	GO:0006887	exocytosis	102	1	1.33	0.73979	1	1	1	-0.409984
208	GO:0006888	ER to Golgi vesicle-mediated transport	64	1	0.83	0.56936	0.5694	1	1	0.270259
1691	GO:0006890	retrograde vesicle-mediated transport, G...	23	0	0.3	1	1	1	1	-8.22882
1692	GO:0006891	intra-Golgi vesicle-mediated transport	27	0	0.35	1	1	1	1	-8.45121
1693	GO:0006892	post-Golgi vesicle-mediated transport	37	0	0.48	1	1	1	1	-8.90689
1694	GO:0006893	Golgi to plasma membrane transport	25	0	0.33	1	1	1	1	-8.36632
1695	GO:0006896	Golgi to vacuole transport	8	0	0.1	1	1	1	1	-6.64386
1696	GO:0006897	endocytosis	187	0	2.43	1	1	1	1	-11.2467
1697	GO:0006898	receptor-mediated endocytosis	52	0	0.68	1	1	1	1	-9.40939
1698	GO:0006900	vesicle budding from membrane	17	0	0.22	1	1	1	1	-7.78136
1699	GO:0006901	vesicle coating	5	0	0.07	1	1	1	1	-6.12928
1700	GO:0006903	vesicle targeting	16	0	0.21	1	1	1	1	-7.71425
1701	GO:0006904	vesicle docking involved in exocytosis	33	0	0.43	1	1	1	1	-8.74819
1702	GO:0006906	vesicle fusion	51	0	0.66	1	1	1	1	-9.36632
1703	GO:0006909	phagocytosis	39	0	0.51	1	1	1	1	-8.99435
1704	GO:0006911	phagocytosis, engulfment	13	0	0.17	1	1	1	1	-7.40939
1705	GO:0006913	nucleocytoplasmic transport	108	0	1.41	1	1	1	1	-10.4615
1706	GO:0006914	autophagy	179	0	2.33	1	1	1	1	-11.1861
462	GO:0006915	apoptotic process	228	2	2.97	0.80282	1	1	1	-0.569742
1707	GO:0006919	activation of cysteine-type endopeptidas...	18	0	0.23	1	1	1	1	-7.84549
1708	GO:0006921	cellular component disassembly involved ...	5	0	0.07	1	1	1	1	-6.12928
326	GO:0006928	movement of cell or subcellular componen...	630	10	8.2	0.30335	0.9746	1	1	0.286448
463	GO:0006935	chemotaxis	268	1	3.49	0.97209	1	1	1	-1.80179
1709	GO:0006936	muscle contraction	27	0	0.35	1	1	1	1	-8.45121
1710	GO:0006937	regulation of muscle contraction	9	0	0.12	1	1	1	1	-6.90689
1711	GO:0006941	striated muscle contraction	9	0	0.12	1	1	1	1	-6.90689
464	GO:0006949	syncytium formation	31	1	0.4	0.33445	1	1	1	1.32337
342	GO:0006950	response to stress	945	10	12.3	0.80334	0.9977	1	1	-0.298514
285	GO:0006952	defense response	250	4	3.26	0.41105	0.8765	1	1	0.295489
280	GO:0006955	immune response	201	2	2.62	0.74223	0.8654	1	1	-0.388846
1712	GO:0006959	humoral immune response	70	0	0.91	1	1	1	1	-9.82972
1713	GO:0006963	positive regulation of antibacterial pep...	23	0	0.3	1	1	1	1	-8.22882
1714	GO:0006964	positive regulation of biosynthetic proc...	7	0	0.09	1	1	1	1	-6.49185
1715	GO:0006967	positive regulation of antifungal peptid...	5	0	0.07	1	1	1	1	-6.12928
1716	GO:0006970	response to osmotic stress	10	0	0.13	1	1	1	1	-7.02237
1717	GO:0006974	cellular response to DNA damage stimulus	232	0	3.02	1	1	1	1	-11.5603
186	GO:0006979	response to oxidative stress	113	2	1.47	0.4348	0.4348	1	1	0.444905
1718	GO:0006984	ER-nucleus signaling pathway	9	0	0.12	1	1	1	1	-6.90689
1719	GO:0006986	response to unfolded protein	26	0	0.34	1	1	1	1	-8.40939
1720	GO:0006991	response to sterol depletion	7	0	0.09	1	1	1	1	-6.49185
1721	GO:0006995	cellular response to nitrogen starvation	5	0	0.07	1	1	1	1	-6.12928
346	GO:0006996	organelle organization	1578	14	20.55	0.96627	0.9999	1	1	-0.553609
1722	GO:0006997	nucleus organization	57	0	0.74	1	1	1	1	-9.53138
1723	GO:0006998	nuclear envelope organization	9	0	0.12	1	1	1	1	-6.90689
1724	GO:0006999	nuclear pore organization	11	0	0.14	1	1	1	1	-7.12928
1725	GO:0007004	telomere maintenance via telomerase	5	0	0.07	1	1	1	1	-6.12928
1726	GO:0007005	mitochondrion organization	165	0	2.15	1	1	1	1	-11.0701
1727	GO:0007006	mitochondrial membrane organization	26	0	0.34	1	1	1	1	-8.40939
1728	GO:0007007	inner mitochondrial membrane organizatio...	17	0	0.22	1	1	1	1	-7.78136
1729	GO:0007009	plasma membrane organization	30	0	0.39	1	1	1	1	-8.60733
179	GO:0007010	cytoskeleton organization	560	9	7.29	0.30496	0.3963	1	1	0.304166
465	GO:0007015	actin filament organization	143	1	1.86	0.84935	1	1	1	-0.893861
1730	GO:0007016	cytoskeletal anchoring at plasma membran...	11	0	0.14	1	1	1	1	-7.12928
17	GO:0007017	microtubule-based process	399	11	5.2	0.01416	0.0418	1	1	1.08105
466	GO:0007018	microtubule-based movement	153	8	1.99	0.00081	1	0.421706	1	2.00741
1731	GO:0007019	microtubule depolymerization	19	0	0.25	1	1	1	1	-7.96578
98	GO:0007020	microtubule nucleation	12	1	0.16	0.14563	0.1456	1	1	2.6453
1732	GO:0007021	tubulin complex assembly	6	0	0.08	1	1	1	1	-6.32193
1733	GO:0007023	post-chaperonin tubulin folding pathway	5	0	0.07	1	1	1	1	-6.12928
1734	GO:0007026	negative regulation of microtubule depol...	9	0	0.12	1	1	1	1	-6.90689
1735	GO:0007028	cytoplasm organization	66	0	0.86	1	1	1	1	-9.74819
1736	GO:0007029	endoplasmic reticulum organization	31	0	0.4	1	1	1	1	-8.64386
1737	GO:0007030	Golgi organization	67	0	0.87	1	1	1	1	-9.76487
127	GO:0007031	peroxisome organization	18	1	0.23	0.21037	0.2104	1	1	2.12174
1738	GO:0007032	endosome organization	17	0	0.22	1	1	1	1	-7.78136
1739	GO:0007033	vacuole organization	54	0	0.7	1	1	1	1	-9.45121
1740	GO:0007034	vacuolar transport	54	0	0.7	1	1	1	1	-9.45121
1741	GO:0007035	vacuolar acidification	8	0	0.1	1	1	1	1	-6.64386
1742	GO:0007040	lysosome organization	18	0	0.23	1	1	1	1	-7.84549
1743	GO:0007041	lysosomal transport	26	0	0.34	1	1	1	1	-8.40939
1744	GO:0007043	cell-cell junction assembly	55	0	0.72	1	1	1	1	-9.49185
300	GO:0007049	cell cycle	639	5	8.32	0.92789	0.9177	1	1	-0.734367
1745	GO:0007050	cell cycle arrest	7	0	0.09	1	1	1	1	-6.49185
467	GO:0007051	spindle organization	95	1	1.24	0.71442	1	1	1	-0.308898
198	GO:0007052	mitotic spindle organization	55	1	0.72	0.51497	0.515	1	1	0.475373
1746	GO:0007053	spindle assembly involved in male meiosi...	7	0	0.09	1	1	1	1	-6.49185
1747	GO:0007056	spindle assembly involved in female meio...	7	0	0.09	1	1	1	1	-6.49185
468	GO:0007059	chromosome segregation	141	1	1.84	0.84527	1	1	1	-0.878264
42	GO:0007060	male meiosis chromosome segregation	6	1	0.08	0.07565	0.0757	1	1	3.6453
1748	GO:0007062	sister chromatid cohesion	22	0	0.29	1	1	1	1	-8.17991
1749	GO:0007063	regulation of sister chromatid cohesion	5	0	0.07	1	1	1	1	-6.12928
1750	GO:0007064	mitotic sister chromatid cohesion	11	0	0.14	1	1	1	1	-7.12928
1751	GO:0007076	mitotic chromosome condensation	18	0	0.23	1	1	1	1	-7.84549
54	GO:0007080	mitotic metaphase plate congression	7	1	0.09	0.0877	0.0877	1	1	3.47537
1752	GO:0007088	regulation of mitotic nuclear division	62	0	0.81	1	1	1	1	-9.66178
1753	GO:0007091	metaphase/anaphase transition of mitotic...	31	0	0.4	1	1	1	1	-8.64386
1754	GO:0007093	mitotic cell cycle checkpoint	49	0	0.64	1	1	1	1	-9.32193
1755	GO:0007094	mitotic spindle assembly checkpoint	14	0	0.18	1	1	1	1	-7.49185
1756	GO:0007095	mitotic G2 DNA damage checkpoint	10	0	0.13	1	1	1	1	-7.02237
1757	GO:0007096	regulation of exit from mitosis	8	0	0.1	1	1	1	1	-6.64386
1758	GO:0007097	nuclear migration	26	0	0.34	1	1	1	1	-8.40939
469	GO:0007098	centrosome cycle	67	1	0.87	0.58611	1	1	1	0.202355
1759	GO:0007099	centriole replication	25	0	0.33	1	1	1	1	-8.36632
91	GO:0007100	mitotic centrosome separation	11	1	0.14	0.13435	0.1343	1	1	2.83794
1760	GO:0007110	meiosis I cytokinesis	14	0	0.18	1	1	1	1	-7.49185
1761	GO:0007111	meiosis II cytokinesis	11	0	0.14	1	1	1	1	-7.12928
1762	GO:0007112	male meiosis cytokinesis	30	0	0.39	1	1	1	1	-8.60733
82	GO:0007113	endomitotic cell cycle	10	1	0.13	0.12291	0.1229	1	1	2.94486
1763	GO:0007127	meiosis I	38	0	0.49	1	1	1	1	-8.93664
1764	GO:0007129	synapsis	5	0	0.07	1	1	1	1	-6.12928
1765	GO:0007131	reciprocal meiotic recombination	24	0	0.31	1	1	1	1	-8.27612
1766	GO:0007135	meiosis II	7	0	0.09	1	1	1	1	-6.49185
470	GO:0007140	male meiotic nuclear division	60	1	0.78	0.54597	1	1	1	0.359896
1767	GO:0007141	male meiosis I	5	0	0.07	1	1	1	1	-6.12928
1768	GO:0007143	female meiotic nuclear division	32	0	0.42	1	1	1	1	-8.71425
1769	GO:0007147	female meiosis II	5	0	0.07	1	1	1	1	-6.12928
211	GO:0007154	cell communication	1636	25	21.3	0.21181	0.5787	1	1	0.231132
471	GO:0007155	cell adhesion	175	1	2.28	0.90188	1	1	1	-1.18759
1770	GO:0007156	homophilic cell adhesion via plasma memb...	42	0	0.55	1	1	1	1	-9.10329
1771	GO:0007157	heterophilic cell-cell adhesion via plas...	13	0	0.17	1	1	1	1	-7.40939
1772	GO:0007158	neuron cell-cell adhesion	8	0	0.1	1	1	1	1	-6.64386
1773	GO:0007160	cell-matrix adhesion	18	0	0.23	1	1	1	1	-7.84549
1774	GO:0007162	negative regulation of cell adhesion	16	0	0.21	1	1	1	1	-7.71425
472	GO:0007163	establishment or maintenance of cell pol...	184	2	2.4	0.69651	1	1	1	-0.262313
473	GO:0007164	establishment of tissue polarity	94	2	1.22	0.34703	1	1	1	0.71384
287	GO:0007165	signal transduction	1393	22	18.14	0.18682	0.8824	1	1	0.278395
474	GO:0007166	cell surface receptor signaling pathway	583	7	7.59	0.64451	1	1	1	-0.116539
475	GO:0007167	enzyme linked receptor protein signaling...	246	5	3.2	0.21648	1	1	1	0.644145
1775	GO:0007168	receptor guanylyl cyclase signaling path...	5	0	0.07	1	1	1	1	-6.12928
476	GO:0007169	transmembrane receptor protein tyrosine ...	188	3	2.45	0.445	1	1	1	0.292662
204	GO:0007173	epidermal growth factor receptor signali...	61	1	0.79	0.55193	0.5519	1	1	0.341517
477	GO:0007178	transmembrane receptor protein serine/th...	55	2	0.72	0.16038	1	1	1	1.47465
1776	GO:0007179	transforming growth factor beta receptor...	8	0	0.1	1	1	1	1	-6.64386
183	GO:0007186	G protein-coupled receptor signaling pat...	181	3	2.36	0.42071	0.4207	1	1	0.346656
1777	GO:0007187	G protein-coupled receptor signaling pat...	39	0	0.51	1	1	1	1	-8.99435
1778	GO:0007188	adenylate cyclase-modulating G protein-c...	35	0	0.46	1	1	1	1	-8.84549
1779	GO:0007189	adenylate cyclase-activating G protein-c...	25	0	0.33	1	1	1	1	-8.36632
1780	GO:0007193	adenylate cyclase-inhibiting G protein-c...	10	0	0.13	1	1	1	1	-7.02237
1781	GO:0007200	phospholipase C-activating G protein-cou...	12	0	0.16	1	1	1	1	-7.32193
1782	GO:0007204	positive regulation of cytosolic calcium...	19	0	0.25	1	1	1	1	-7.96578
1783	GO:0007205	protein kinase C-activating G protein-co...	5	0	0.07	1	1	1	1	-6.12928
1784	GO:0007210	serotonin receptor signaling pathway	8	0	0.1	1	1	1	1	-6.64386
1785	GO:0007211	octopamine or tyramine signaling pathway	5	0	0.07	1	1	1	1	-6.12928
1786	GO:0007212	dopamine receptor signaling pathway	6	0	0.08	1	1	1	1	-6.32193
1787	GO:0007215	glutamate receptor signaling pathway	28	0	0.36	1	1	1	1	-8.49185
1788	GO:0007218	neuropeptide signaling pathway	52	0	0.68	1	1	1	1	-9.40939
1789	GO:0007219	Notch signaling pathway	68	0	0.89	1	1	1	1	-9.79766
1790	GO:0007220	Notch receptor processing	14	0	0.18	1	1	1	1	-7.49185
1791	GO:0007224	smoothened signaling pathway	81	0	1.05	1	1	1	1	-10.0362
1792	GO:0007229	integrin-mediated signaling pathway	13	0	0.17	1	1	1	1	-7.40939
1793	GO:0007249	I-kappaB kinase/NF-kappaB signaling	9	0	0.12	1	1	1	1	-6.90689
478	GO:0007254	JNK cascade	65	2	0.85	0.20731	1	1	1	1.23519
479	GO:0007259	JAK-STAT cascade	25	1	0.33	0.27978	1	1	1	1.6009
13	GO:0007264	small GTPase mediated signal transductio...	162	6	2.11	0.01873	0.0315	1	1	1.50796
480	GO:0007265	Ras protein signal transduction	141	2	1.84	0.55174	1	1	1	0.121015
1794	GO:0007266	Rho protein signal transduction	52	0	0.68	1	1	1	1	-9.40939
481	GO:0007267	cell-cell signaling	448	2	5.83	0.98296	1	1	1	-1.54277
482	GO:0007268	chemical synaptic transmission	272	1	3.54	0.97357	1	1	1	-1.82231
483	GO:0007269	neurotransmitter secretion	93	1	1.21	0.70674	1	1	1	-0.273565
1795	GO:0007270	neuron-neuron synaptic transmission	5	0	0.07	1	1	1	1	-6.12928
1796	GO:0007271	synaptic transmission, cholinergic	19	0	0.25	1	1	1	1	-7.96578
1797	GO:0007272	ensheathment of neurons	10	0	0.13	1	1	1	1	-7.02237
1798	GO:0007274	neuromuscular synaptic transmission	73	0	0.95	1	1	1	1	-9.89178
294	GO:0007275	multicellular organism development	1943	24	25.3	0.65738	0.9014	1	1	-0.0760429
484	GO:0007276	gamete generation	703	7	9.15	0.8223	1	1	1	-0.386211
1799	GO:0007277	pole cell development	25	0	0.33	1	1	1	1	-8.36632
1800	GO:0007279	pole cell formation	17	0	0.22	1	1	1	1	-7.78136
1801	GO:0007280	pole cell migration	17	0	0.22	1	1	1	1	-7.78136
485	GO:0007281	germ cell development	575	7	7.49	0.62979	1	1	1	-0.0974047
118	GO:0007282	cystoblast division	16	1	0.21	0.18935	0.1893	1	1	2.25298
486	GO:0007283	spermatogenesis	175	1	2.28	0.90188	1	1	1	-1.18759
487	GO:0007286	spermatid development	75	1	0.98	0.62769	1	1	1	0.0305883
1802	GO:0007288	sperm axoneme assembly	12	0	0.16	1	1	1	1	-7.32193
1803	GO:0007289	spermatid nucleus differentiation	9	0	0.12	1	1	1	1	-6.90689
187	GO:0007291	sperm individualization	44	1	0.57	0.4392	0.4392	1	1	0.812408
488	GO:0007292	female gamete generation	528	5	6.88	0.82736	1	1	1	-0.460192
489	GO:0007293	germarium-derived egg chamber formation	84	3	1.09	0.09606	1	1	1	1.46112
2	GO:0007294	germarium-derived oocyte fate determinat...	25	3	0.33	0.004	0.004	1	1	3.18491
1804	GO:0007295	growth of a germarium-derived egg chambe...	10	0	0.13	1	1	1	1	-7.02237
1805	GO:0007296	vitellogenesis	8	0	0.1	1	1	1	1	-6.64386
490	GO:0007297	ovarian follicle cell migration	122	1	1.59	0.80061	1	1	1	-0.667585
254	GO:0007298	border follicle cell migration	110	1	1.43	0.76605	0.7661	1	1	-0.514573
1806	GO:0007299	ovarian follicle cell-cell adhesion	5	0	0.07	1	1	1	1	-6.12928
158	GO:0007300	ovarian nurse cell to oocyte transport	30	1	0.39	0.32563	0.3256	1	1	1.3599
1807	GO:0007301	female germline ring canal formation	9	0	0.12	1	1	1	1	-6.90689
1808	GO:0007303	cytoplasmic transport, nurse cell to ooc...	14	0	0.18	1	1	1	1	-7.49185
1809	GO:0007304	chorion-containing eggshell formation	80	0	1.04	1	1	1	1	-10.0224
1810	GO:0007306	eggshell chorion assembly	70	0	0.91	1	1	1	1	-9.82972
1811	GO:0007307	eggshell chorion gene amplification	19	0	0.25	1	1	1	1	-7.96578
491	GO:0007308	oocyte construction	113	1	1.47	0.77521	1	1	1	-0.554374
492	GO:0007309	oocyte axis specification	109	1	1.42	0.76292	1	1	1	-0.504449
493	GO:0007310	oocyte dorsal/ventral axis specification	33	1	0.43	0.35174	1	1	1	1.21903
1812	GO:0007312	oocyte nucleus migration involved in ooc...	6	0	0.08	1	1	1	1	-6.32193
27	GO:0007313	maternal specification of dorsal/ventral...	5	1	0.07	0.06345	0.0634	1	1	3.83794
1813	GO:0007314	oocyte anterior/posterior axis specifica...	73	0	0.95	1	1	1	1	-9.89178
1814	GO:0007315	pole plasm assembly	59	0	0.77	1	1	1	1	-9.58871
1815	GO:0007316	pole plasm RNA localization	48	0	0.62	1	1	1	1	-9.27612
1816	GO:0007317	regulation of pole plasm oskar mRNA loca...	22	0	0.29	1	1	1	1	-8.17991
1817	GO:0007318	pole plasm protein localization	11	0	0.14	1	1	1	1	-7.12928
1818	GO:0007320	insemination	11	0	0.14	1	1	1	1	-7.12928
1819	GO:0007338	single fertilization	19	0	0.25	1	1	1	1	-7.96578
494	GO:0007346	regulation of mitotic cell cycle	173	1	2.25	0.89921	1	1	1	-1.16848
1820	GO:0007348	regulation of syncytial blastoderm mitot...	5	0	0.07	1	1	1	1	-6.12928
495	GO:0007349	cellularization	87	1	1.13	0.68243	1	1	1	-0.174881
496	GO:0007350	blastoderm segmentation	167	2	2.17	0.64441	1	1	1	-0.116974
497	GO:0007351	tripartite regional subdivision	97	2	1.26	0.36123	1	1	1	0.667297
498	GO:0007354	zygotic determination of anterior/poster...	19	1	0.25	0.22068	1	1	1	2.00144
115	GO:0007362	terminal region determination	15	1	0.2	0.17863	0.1786	1	1	2.32337
1821	GO:0007365	periodic partitioning	43	0	0.56	1	1	1	1	-9.12928
1822	GO:0007367	segment polarity determination	38	0	0.49	1	1	1	1	-8.93664
1823	GO:0007368	determination of left/right symmetry	11	0	0.14	1	1	1	1	-7.12928
499	GO:0007369	gastrulation	61	2	0.79	0.18832	1	1	1	1.3408
1824	GO:0007370	ventral furrow formation	15	0	0.2	1	1	1	1	-7.64386
1825	GO:0007377	germ-band extension	10	0	0.13	1	1	1	1	-7.02237
1826	GO:0007379	segment specification	31	0	0.4	1	1	1	1	-8.64386
1827	GO:0007380	specification of segmental identity, hea...	9	0	0.12	1	1	1	1	-6.90689
1828	GO:0007386	compartment pattern specification	8	0	0.1	1	1	1	1	-6.64386
500	GO:0007389	pattern specification process	435	5	5.66	0.67669	1	1	1	-0.178585
119	GO:0007390	germ-band shortening	16	1	0.21	0.18935	0.1893	1	1	2.25298
238	GO:0007391	dorsal closure	93	1	1.21	0.70674	0.7067	1	1	-0.273565
1829	GO:0007392	initiation of dorsal closure	9	0	0.12	1	1	1	1	-6.90689
1830	GO:0007394	dorsal closure, elongation of leading ed...	7	0	0.09	1	1	1	1	-6.49185
1831	GO:0007395	dorsal closure, spreading of leading edg...	9	0	0.12	1	1	1	1	-6.90689
1832	GO:0007398	ectoderm development	11	0	0.14	1	1	1	1	-7.12928
501	GO:0007399	nervous system development	971	11	12.64	0.73566	1	1	1	-0.200362
1833	GO:0007400	neuroblast fate determination	18	0	0.23	1	1	1	1	-7.84549
1834	GO:0007402	ganglion mother cell fate determination	6	0	0.08	1	1	1	1	-6.32193
1835	GO:0007405	neuroblast proliferation	84	0	1.09	1	1	1	1	-10.0901
1836	GO:0007406	negative regulation of neuroblast prolif...	19	0	0.25	1	1	1	1	-7.96578
295	GO:0007409	axonogenesis	296	2	3.85	0.90338	0.9034	1	1	-0.944137
502	GO:0007411	axon guidance	245	1	3.19	0.96185	1	1	1	-1.67211
1837	GO:0007412	axon target recognition	13	0	0.17	1	1	1	1	-7.40939
1838	GO:0007413	axonal fasciculation	21	0	0.27	1	1	1	1	-8.07682
1839	GO:0007414	axonal defasciculation	10	0	0.13	1	1	1	1	-7.02237
1840	GO:0007415	defasciculation of motor neuron axon	6	0	0.08	1	1	1	1	-6.32193
1841	GO:0007416	synapse assembly	161	0	2.1	1	1	1	1	-11.0362
503	GO:0007417	central nervous system development	228	3	2.97	0.57467	1	1	1	0.0149804
1842	GO:0007418	ventral midline development	9	0	0.12	1	1	1	1	-6.90689
209	GO:0007419	ventral cord development	65	1	0.85	0.57501	0.575	1	1	0.235907
504	GO:0007420	brain development	97	2	1.26	0.36123	1	1	1	0.667297
1843	GO:0007422	peripheral nervous system development	45	0	0.59	1	1	1	1	-9.20457
505	GO:0007423	sensory organ development	438	6	5.7	0.50992	1	1	1	0.074241
506	GO:0007424	open tracheal system development	225	1	2.93	0.94999	1	1	1	-1.54946
109	GO:0007426	tracheal outgrowth, open tracheal system	14	1	0.18	0.16778	0.1678	1	1	2.47537
174	GO:0007427	epithelial cell migration, open tracheal...	37	1	0.48	0.38501	0.385	1	1	1.06034
1844	GO:0007428	primary branching, open tracheal system	5	0	0.07	1	1	1	1	-6.12928
1845	GO:0007430	terminal branching, open tracheal system	25	0	0.33	1	1	1	1	-8.36632
507	GO:0007431	salivary gland development	99	3	1.29	0.13816	1	1	1	1.21807
1846	GO:0007432	salivary gland boundary specification	15	0	0.2	1	1	1	1	-7.64386
124	GO:0007435	salivary gland morphogenesis	74	3	0.96	0.07157	0.2044	1	1	1.64434
1847	GO:0007436	larval salivary gland morphogenesis	10	0	0.13	1	1	1	1	-7.02237
1848	GO:0007438	oenocyte development	6	0	0.08	1	1	1	1	-6.32193
1849	GO:0007439	ectodermal digestive tract development	9	0	0.12	1	1	1	1	-6.90689
1850	GO:0007440	foregut morphogenesis	8	0	0.1	1	1	1	1	-6.64386
1851	GO:0007442	hindgut morphogenesis	51	0	0.66	1	1	1	1	-9.36632
1852	GO:0007443	Malpighian tubule morphogenesis	37	0	0.48	1	1	1	1	-8.90689
508	GO:0007444	imaginal disc development	501	9	6.52	0.20357	1	1	1	0.465213
1853	GO:0007445	determination of imaginal disc primordiu...	8	0	0.1	1	1	1	1	-6.64386
194	GO:0007446	imaginal disc growth	52	1	0.68	0.49537	0.4954	1	1	0.557835
509	GO:0007447	imaginal disc pattern formation	99	1	1.29	0.7292	1	1	1	-0.365929
1854	GO:0007448	anterior/posterior pattern specification...	21	0	0.27	1	1	1	1	-8.07682
510	GO:0007449	proximal/distal pattern formation, imagi...	16	1	0.21	0.18935	1	1	1	2.25298
511	GO:0007450	dorsal/ventral pattern formation, imagin...	52	1	0.68	0.49537	1	1	1	0.557835
1855	GO:0007455	eye-antennal disc morphogenesis	35	0	0.46	1	1	1	1	-8.84549
1856	GO:0007458	progression of morphogenetic furrow invo...	8	0	0.1	1	1	1	1	-6.64386
1857	GO:0007460	R8 cell fate commitment	16	0	0.21	1	1	1	1	-7.71425
1858	GO:0007464	R3/R4 cell fate commitment	13	0	0.17	1	1	1	1	-7.40939
512	GO:0007465	R7 cell fate commitment	36	2	0.47	0.07945	1	1	1	2.08999
1859	GO:0007468	regulation of rhodopsin gene expression	6	0	0.08	1	1	1	1	-6.32193
12	GO:0007469	antennal development	21	2	0.27	0.03	0.03	1	1	2.88969
253	GO:0007472	wing disc morphogenesis	259	7	3.37	0.0514	0.7658	1	1	1.05481
8	GO:0007474	imaginal disc-derived wing vein specific...	48	3	0.62	0.02425	0.0242	1	1	2.2751
131	GO:0007475	apposition of dorsal and ventral imagina...	19	1	0.25	0.22068	0.2207	1	1	2.00144
217	GO:0007476	imaginal disc-derived wing morphogenesis	250	7	3.26	0.04391	0.6082	1	1	1.10269
43	GO:0007477	notum development	6	1	0.08	0.07565	0.0757	1	1	3.6453
513	GO:0007478	leg disc morphogenesis	74	1	0.96	0.62273	1	1	1	0.0603357
103	GO:0007479	leg disc proximal/distal pattern formati...	13	1	0.17	0.15678	0.1568	1	1	2.55784
514	GO:0007480	imaginal disc-derived leg morphogenesis	71	1	0.92	0.60744	1	1	1	0.121736
104	GO:0007482	haltere development	13	1	0.17	0.15678	0.1568	1	1	2.55784
1860	GO:0007483	genital disc morphogenesis	19	0	0.25	1	1	1	1	-7.96578
1861	GO:0007484	imaginal disc-derived genitalia developm...	25	0	0.33	1	1	1	1	-8.36632
1862	GO:0007485	imaginal disc-derived male genitalia dev...	22	0	0.29	1	1	1	1	-8.17991
1863	GO:0007486	imaginal disc-derived female genitalia d...	6	0	0.08	1	1	1	1	-6.32193
1864	GO:0007487	analia development	6	0	0.08	1	1	1	1	-6.32193
1865	GO:0007488	histoblast morphogenesis	10	0	0.13	1	1	1	1	-7.02237
1866	GO:0007492	endoderm development	6	0	0.08	1	1	1	1	-6.32193
1867	GO:0007494	midgut development	31	0	0.4	1	1	1	1	-8.64386
1868	GO:0007498	mesoderm development	65	0	0.85	1	1	1	1	-9.73132
1869	GO:0007503	fat body development	7	0	0.09	1	1	1	1	-6.49185
1870	GO:0007506	gonadal mesoderm development	6	0	0.08	1	1	1	1	-6.32193
1871	GO:0007507	heart development	91	0	1.18	1	1	1	1	-10.2046
1872	GO:0007508	larval heart development	5	0	0.07	1	1	1	1	-6.12928
1873	GO:0007509	mesoderm migration involved in gastrulat...	9	0	0.12	1	1	1	1	-6.90689
1874	GO:0007516	hemocyte development	6	0	0.08	1	1	1	1	-6.32193
202	GO:0007517	muscle organ development	86	2	1.12	0.30872	0.5375	1	1	0.837222
515	GO:0007520	myoblast fusion	31	1	0.4	0.33445	1	1	1	1.32337
1875	GO:0007521	muscle cell fate determination	5	0	0.07	1	1	1	1	-6.12928
1876	GO:0007522	visceral muscle development	13	0	0.17	1	1	1	1	-7.40939
1877	GO:0007523	larval visceral muscle development	8	0	0.1	1	1	1	1	-6.64386
516	GO:0007525	somatic muscle development	72	4	0.94	0.01414	1	1	1	2.08963
5	GO:0007526	larval somatic muscle development	35	3	0.46	0.01036	0.0104	1	1	2.70574
105	GO:0007527	adult somatic muscle development	13	1	0.17	0.15678	0.1568	1	1	2.55784
1878	GO:0007528	neuromuscular junction development	164	0	2.14	1	1	1	1	-11.0634
1879	GO:0007530	sex determination	29	0	0.38	1	1	1	1	-8.56986
1880	GO:0007538	primary sex determination	11	0	0.14	1	1	1	1	-7.12928
1881	GO:0007539	primary sex determination, soma	8	0	0.1	1	1	1	1	-6.64386
1882	GO:0007548	sex differentiation	74	0	0.96	1	1	1	1	-9.90689
1883	GO:0007549	dosage compensation	21	0	0.27	1	1	1	1	-8.07682
517	GO:0007552	metamorphosis	415	9	5.4	0.09008	1	1	1	0.737126
1884	GO:0007553	regulation of ecdysteroid metabolic proc...	5	0	0.07	1	1	1	1	-6.12928
518	GO:0007560	imaginal disc morphogenesis	351	7	4.57	0.17209	1	1	1	0.615367
1885	GO:0007561	imaginal disc eversion	6	0	0.08	1	1	1	1	-6.32193
1886	GO:0007562	eclosion	14	0	0.18	1	1	1	1	-7.49185
1887	GO:0007563	regulation of eclosion	6	0	0.08	1	1	1	1	-6.32193
1888	GO:0007564	regulation of chitin-based cuticle tanni...	11	0	0.14	1	1	1	1	-7.12928
519	GO:0007568	aging	138	1	1.8	0.83894	1	1	1	-0.846555
1889	GO:0007571	age-dependent general metabolic decline	5	0	0.07	1	1	1	1	-6.12928
1890	GO:0007584	response to nutrient	13	0	0.17	1	1	1	1	-7.40939
1891	GO:0007586	digestion	12	0	0.16	1	1	1	1	-7.32193
520	GO:0007591	molting cycle, chitin-based cuticle	72	2	0.94	0.24097	1	1	1	1.08999
122	GO:0007593	chitin-based cuticle sclerotization	17	1	0.22	0.19993	0.1999	1	1	2.18587
1892	GO:0007599	hemostasis	5	0	0.07	1	1	1	1	-6.12928
256	GO:0007600	sensory perception	319	3	4.15	0.79193	0.7748	1	1	-0.467668
123	GO:0007601	visual perception	17	1	0.22	0.19993	0.1999	1	1	2.18587
1893	GO:0007602	phototransduction	50	0	0.65	1	1	1	1	-9.3443
1894	GO:0007603	phototransduction, visible light	26	0	0.34	1	1	1	1	-8.40939
203	GO:0007605	sensory perception of sound	59	1	0.77	0.53993	0.5399	1	1	0.378512
521	GO:0007606	sensory perception of chemical stimulus	236	1	3.07	0.95691	1	1	1	-1.6168
522	GO:0007608	sensory perception of smell	197	1	2.57	0.92702	1	1	1	-1.36033
523	GO:0007610	behavior	432	6	5.62	0.49625	1	1	1	0.0946328
524	GO:0007611	learning or memory	145	2	1.89	0.56703	1	1	1	0.0823349
525	GO:0007612	learning	58	1	0.76	0.53382	1	1	1	0.397371
239	GO:0007613	memory	104	2	1.35	0.39391	0.7073	1	1	0.567762
1895	GO:0007614	short-term memory	23	0	0.3	1	1	1	1	-8.22882
92	GO:0007615	anesthesia-resistant memory	11	1	0.14	0.13435	0.1343	1	1	2.83794
1896	GO:0007616	long-term memory	66	0	0.86	1	1	1	1	-9.74819
526	GO:0007617	mating behavior	73	2	0.95	0.2458	1	1	1	1.07472
527	GO:0007618	mating	83	2	1.08	0.29424	1	1	1	0.88969
528	GO:0007619	courtship behavior	53	2	0.69	0.15125	1	1	1	1.53605
1897	GO:0007620	copulation	16	0	0.21	1	1	1	1	-7.71425
1898	GO:0007621	negative regulation of female receptivit...	5	0	0.07	1	1	1	1	-6.12928
529	GO:0007622	rhythmic behavior	98	1	1.28	0.72558	1	1	1	-0.354702
530	GO:0007623	circadian rhythm	133	1	1.73	0.82782	1	1	1	-0.78933
531	GO:0007626	locomotory behavior	159	2	2.07	0.61758	1	1	1	-0.0489096
1899	GO:0007628	adult walking behavior	12	0	0.16	1	1	1	1	-7.32193
1900	GO:0007629	flight behavior	17	0	0.22	1	1	1	1	-7.78136
1901	GO:0007630	jump response	6	0	0.08	1	1	1	1	-6.32193
532	GO:0007631	feeding behavior	37	1	0.48	0.38501	1	1	1	1.06034
1902	GO:0007632	visual behavior	21	0	0.27	1	1	1	1	-8.07682
533	GO:0007635	chemosensory behavior	63	1	0.82	0.56362	1	1	1	0.287746
1903	GO:0007638	mechanosensory behavior	10	0	0.13	1	1	1	1	-7.02237
534	GO:0008015	blood circulation	33	1	0.43	0.35174	1	1	1	1.21903
149	GO:0008016	regulation of heart contraction	26	1	0.34	0.28919	0.2892	1	1	1.55784
535	GO:0008033	tRNA processing	85	1	1.11	0.6739	1	1	1	-0.149118
536	GO:0008037	cell recognition	96	1	1.25	0.71819	1	1	1	-0.320486
537	GO:0008038	neuron recognition	94	1	1.22	0.71061	1	1	1	-0.285439
169	GO:0008039	synaptic target recognition	35	1	0.46	0.36859	0.3686	1	1	1.12174
1904	GO:0008045	motor neuron axon guidance	63	0	0.82	1	1	1	1	-9.67948
79	GO:0008049	male courtship behavior	45	2	0.59	0.11596	0.116	1	1	1.76193
1905	GO:0008052	sensory organ boundary specification	20	0	0.26	1	1	1	1	-8.02237
1906	GO:0008053	mitochondrial fusion	11	0	0.14	1	1	1	1	-7.12928
538	GO:0008055	ocellus pigment biosynthetic process	18	1	0.23	0.21037	1	1	1	2.12174
1907	GO:0008057	eye pigment granule organization	11	0	0.14	1	1	1	1	-7.12928
1908	GO:0008062	eclosion rhythm	6	0	0.08	1	1	1	1	-6.32193
1909	GO:0008063	Toll signaling pathway	40	0	0.52	1	1	1	1	-9.02237
539	GO:0008064	regulation of actin polymerization or de...	58	1	0.76	0.53382	1	1	1	0.397371
1910	GO:0008069	dorsal/ventral axis specification, ovari...	14	0	0.18	1	1	1	1	-7.49185
1911	GO:0008078	mesodermal cell migration	17	0	0.22	1	1	1	1	-7.78136
540	GO:0008088	axo-dendritic transport	42	2	0.55	0.10336	1	1	1	1.86322
541	GO:0008089	anterograde axonal transport	13	1	0.17	0.15678	1	1	1	2.55784
3	GO:0008090	retrograde axonal transport	11	2	0.14	0.00855	0.0085	1	1	3.83722
1912	GO:0008103	oocyte microtubule cytoskeleton polariza...	17	0	0.22	1	1	1	1	-7.78136
542	GO:0008104	protein localization	695	3	9.05	0.99569	1	1	1	-1.59247
543	GO:0008150	biological_process	7296	95	95	1	1	1	1	1.51862e-05
322	GO:0008152	metabolic process	4792	66	62.4	0.25181	0.9706	1	1	0.0809419
544	GO:0008154	actin polymerization or depolymerization	66	1	0.86	0.5806	1	1	1	0.219033
1913	GO:0008156	negative regulation of DNA replication	13	0	0.17	1	1	1	1	-7.40939
1914	GO:0008202	steroid metabolic process	44	0	0.57	1	1	1	1	-9.15482
1915	GO:0008203	cholesterol metabolic process	6	0	0.08	1	1	1	1	-6.32193
1916	GO:0008205	ecdysone metabolic process	9	0	0.12	1	1	1	1	-6.90689
545	GO:0008213	protein alkylation	75	1	0.98	0.62769	1	1	1	0.0305883
1917	GO:0008214	protein dealkylation	12	0	0.16	1	1	1	1	-7.32193
546	GO:0008219	cell death	317	4	4.13	0.59717	1	1	1	-0.0457812
163	GO:0008258	head involution	32	1	0.42	0.34315	0.3432	1	1	1.25298
1918	GO:0008272	sulfate transport	10	0	0.13	1	1	1	1	-7.02237
1919	GO:0008277	regulation of G protein-coupled receptor...	24	0	0.31	1	1	1	1	-8.27612
547	GO:0008283	cell proliferation	263	6	3.42	0.12749	1	1	1	0.811207
548	GO:0008284	positive regulation of cell proliferatio...	72	2	0.94	0.24097	1	1	1	1.08999
549	GO:0008285	negative regulation of cell proliferatio...	69	1	0.9	0.59691	1	1	1	0.153445
129	GO:0008286	insulin receptor signaling pathway	67	2	0.87	0.21688	0.2169	1	1	1.20163
1920	GO:0008291	acetylcholine metabolic process	5	0	0.07	1	1	1	1	-6.12928
18	GO:0008293	torso signaling pathway	26	2	0.34	0.04453	0.0445	1	1	2.55711
1921	GO:0008298	intracellular mRNA localization	75	0	0.98	1	1	1	1	-9.93664
1922	GO:0008299	isoprenoid biosynthetic process	17	0	0.22	1	1	1	1	-7.78136
550	GO:0008306	associative learning	48	1	0.62	0.46802	1	1	1	0.691102
1923	GO:0008333	endosome to lysosome transport	15	0	0.2	1	1	1	1	-7.64386
1924	GO:0008334	histone mRNA metabolic process	10	0	0.13	1	1	1	1	-7.02237
1925	GO:0008335	female germline ring canal stabilization	5	0	0.07	1	1	1	1	-6.12928
267	GO:0008340	determination of adult lifespan	131	1	1.71	0.82316	0.8232	1	1	-0.772554
1926	GO:0008343	adult feeding behavior	10	0	0.13	1	1	1	1	-7.02237
142	GO:0008344	adult locomotory behavior	74	2	0.96	0.25064	0.2506	1	1	1.05961
1927	GO:0008345	larval locomotory behavior	29	0	0.38	1	1	1	1	-8.56986
1928	GO:0008347	glial cell migration	29	0	0.38	1	1	1	1	-8.56986
1929	GO:0008348	negative regulation of antimicrobial hum...	14	0	0.18	1	1	1	1	-7.49185
1930	GO:0008354	germ cell migration	35	0	0.46	1	1	1	1	-8.84549
178	GO:0008355	olfactory learning	38	1	0.49	0.39305	0.3931	1	1	1.03059
551	GO:0008356	asymmetric cell division	88	1	1.15	0.68662	1	1	1	-0.200192
1931	GO:0008358	maternal determination of anterior/poste...	74	0	0.96	1	1	1	1	-9.90689
199	GO:0008360	regulation of cell shape	55	1	0.72	0.51497	0.515	1	1	0.475373
241	GO:0008361	regulation of cell size	94	1	1.22	0.71061	0.7106	1	1	-0.285439
1932	GO:0008362	chitin-based embryonic cuticle biosynthe...	15	0	0.2	1	1	1	1	-7.64386
152	GO:0008363	larval chitin-based cuticle development	27	1	0.35	0.29848	0.2985	1	1	1.51602
1933	GO:0008366	axon ensheathment	9	0	0.12	1	1	1	1	-6.90689
552	GO:0008380	RNA splicing	256	6	3.33	0.11614	1	1	1	0.849681
1934	GO:0008406	gonad development	40	0	0.52	1	1	1	1	-9.02237
1935	GO:0008407	chaeta morphogenesis	33	0	0.43	1	1	1	1	-8.74819
1936	GO:0008535	respiratory chain complex IV assembly	15	0	0.2	1	1	1	1	-7.64386
159	GO:0008543	fibroblast growth factor receptor signal...	31	1	0.4	0.33445	0.3344	1	1	1.32337
1937	GO:0008544	epidermis development	60	0	0.78	1	1	1	1	-9.60733
1938	GO:0008582	regulation of synaptic growth at neuromu...	101	0	1.32	1	1	1	1	-10.3663
1939	GO:0008584	male gonad development	8	0	0.1	1	1	1	1	-6.64386
1940	GO:0008585	female gonad development	11	0	0.14	1	1	1	1	-7.12928
64	GO:0008586	imaginal disc-derived wing vein morphoge...	41	2	0.53	0.09925	0.0992	1	1	1.91666
553	GO:0008587	imaginal disc-derived wing margin morpho...	54	1	0.7	0.50852	1	1	1	0.516015
1941	GO:0008589	regulation of smoothened signaling pathw...	78	0	1.02	1	1	1	1	-9.99435
1942	GO:0008592	regulation of Toll signaling pathway	35	0	0.46	1	1	1	1	-8.84549
1943	GO:0008593	regulation of Notch signaling pathway	56	0	0.73	1	1	1	1	-9.51175
1944	GO:0008594	photoreceptor cell morphogenesis	18	0	0.23	1	1	1	1	-7.84549
231	GO:0008595	anterior/posterior axis specification, e...	97	2	1.26	0.36123	0.6749	1	1	0.667297
1945	GO:0008608	attachment of spindle microtubules to ki...	8	0	0.1	1	1	1	1	-6.64386
554	GO:0008610	lipid biosynthetic process	193	2	2.51	0.72149	1	1	1	-0.326966
1946	GO:0008630	intrinsic apoptotic signaling pathway in...	13	0	0.17	1	1	1	1	-7.40939
1947	GO:0008637	apoptotic mitochondrial changes	6	0	0.08	1	1	1	1	-6.32193
1948	GO:0008643	carbohydrate transport	20	0	0.26	1	1	1	1	-8.02237
1949	GO:0008645	hexose transmembrane transport	13	0	0.17	1	1	1	1	-7.40939
555	GO:0008652	cellular amino acid biosynthetic process	42	1	0.55	0.42422	1	1	1	0.863938
556	GO:0008654	phospholipid biosynthetic process	74	1	0.96	0.62273	1	1	1	0.0603357
1950	GO:0009047	dosage compensation by hyperactivation o...	10	0	0.13	1	1	1	1	-7.02237
557	GO:0009056	catabolic process	834	7	10.86	0.92907	1	1	1	-0.633391
259	GO:0009057	macromolecule catabolic process	412	6	5.36	0.44992	0.7855	1	1	0.16297
558	GO:0009058	biosynthetic process	2203	34	28.68	0.1398	1	1	1	0.245532
559	GO:0009059	macromolecule biosynthetic process	1730	29	22.53	0.07618	1	1	1	0.364255
560	GO:0009060	aerobic respiration	42	1	0.55	0.42422	1	1	1	0.863938
1951	GO:0009062	fatty acid catabolic process	30	0	0.39	1	1	1	1	-8.60733
1952	GO:0009063	cellular amino acid catabolic process	51	0	0.66	1	1	1	1	-9.36632
561	GO:0009064	glutamine family amino acid metabolic pr...	30	1	0.39	0.32563	1	1	1	1.3599
1953	GO:0009065	glutamine family amino acid catabolic pr...	11	0	0.14	1	1	1	1	-7.12928
1954	GO:0009066	aspartate family amino acid metabolic pr...	26	0	0.34	1	1	1	1	-8.40939
1955	GO:0009067	aspartate family amino acid biosynthetic...	12	0	0.16	1	1	1	1	-7.32193
1956	GO:0009068	aspartate family amino acid catabolic pr...	9	0	0.12	1	1	1	1	-6.90689
1957	GO:0009069	serine family amino acid metabolic proce...	23	0	0.3	1	1	1	1	-8.22882
1958	GO:0009070	serine family amino acid biosynthetic pr...	10	0	0.13	1	1	1	1	-7.02237
1959	GO:0009071	serine family amino acid catabolic proce...	7	0	0.09	1	1	1	1	-6.49185
1960	GO:0009072	aromatic amino acid family metabolic pro...	18	0	0.23	1	1	1	1	-7.84549
1961	GO:0009074	aromatic amino acid family catabolic pro...	10	0	0.13	1	1	1	1	-7.02237
1962	GO:0009081	branched-chain amino acid metabolic proc...	10	0	0.13	1	1	1	1	-7.02237
1963	GO:0009083	branched-chain amino acid catabolic proc...	8	0	0.1	1	1	1	1	-6.64386
562	GO:0009084	glutamine family amino acid biosynthetic...	11	1	0.14	0.13435	1	1	1	2.83794
1964	GO:0009086	methionine biosynthetic process	8	0	0.1	1	1	1	1	-6.64386
563	GO:0009100	glycoprotein metabolic process	123	4	1.6	0.07611	1	1	1	1.32229
564	GO:0009101	glycoprotein biosynthetic process	104	4	1.35	0.04628	1	1	1	1.5674
1965	GO:0009108	coenzyme biosynthetic process	85	0	1.11	1	1	1	1	-10.1163
1966	GO:0009110	vitamin biosynthetic process	9	0	0.12	1	1	1	1	-6.90689
1967	GO:0009112	nucleobase metabolic process	23	0	0.3	1	1	1	1	-8.22882
1968	GO:0009113	purine nucleobase biosynthetic process	6	0	0.08	1	1	1	1	-6.32193
1969	GO:0009116	nucleoside metabolic process	50	0	0.65	1	1	1	1	-9.3443
565	GO:0009117	nucleotide metabolic process	268	3	3.49	0.68419	1	1	1	-0.217784
1970	GO:0009119	ribonucleoside metabolic process	42	0	0.55	1	1	1	1	-9.10329
1971	GO:0009123	nucleoside monophosphate metabolic proce...	149	0	1.94	1	1	1	1	-10.9218
1972	GO:0009124	nucleoside monophosphate biosynthetic pr...	68	0	0.89	1	1	1	1	-9.79766
1973	GO:0009126	purine nucleoside monophosphate metaboli...	134	0	1.74	1	1	1	1	-10.7649
1974	GO:0009127	purine nucleoside monophosphate biosynth...	56	0	0.73	1	1	1	1	-9.51175
1975	GO:0009129	pyrimidine nucleoside monophosphate meta...	10	0	0.13	1	1	1	1	-7.02237
1976	GO:0009130	pyrimidine nucleoside monophosphate bios...	10	0	0.13	1	1	1	1	-7.02237
1977	GO:0009132	nucleoside diphosphate metabolic process	39	0	0.51	1	1	1	1	-8.99435
1978	GO:0009135	purine nucleoside diphosphate metabolic ...	27	0	0.35	1	1	1	1	-8.45121
1979	GO:0009141	nucleoside triphosphate metabolic proces...	128	0	1.67	1	1	1	1	-10.7056
1980	GO:0009142	nucleoside triphosphate biosynthetic pro...	52	0	0.68	1	1	1	1	-9.40939
1981	GO:0009144	purine nucleoside triphosphate metabolic...	120	0	1.56	1	1	1	1	-10.6073
1982	GO:0009145	purine nucleoside triphosphate biosynthe...	45	0	0.59	1	1	1	1	-9.20457
1983	GO:0009147	pyrimidine nucleoside triphosphate metab...	9	0	0.12	1	1	1	1	-6.90689
1984	GO:0009148	pyrimidine nucleoside triphosphate biosy...	9	0	0.12	1	1	1	1	-6.90689
566	GO:0009150	purine ribonucleotide metabolic process	208	2	2.71	0.75929	1	1	1	-0.437572
1985	GO:0009152	purine ribonucleotide biosynthetic proce...	96	0	1.25	1	1	1	1	-10.2877
1986	GO:0009154	purine ribonucleotide catabolic process	5	0	0.07	1	1	1	1	-6.12928
1987	GO:0009156	ribonucleoside monophosphate biosyntheti...	66	0	0.86	1	1	1	1	-9.74819
1988	GO:0009161	ribonucleoside monophosphate metabolic p...	145	0	1.89	1	1	1	1	-10.8842
1989	GO:0009163	nucleoside biosynthetic process	21	0	0.27	1	1	1	1	-8.07682
1990	GO:0009164	nucleoside catabolic process	8	0	0.1	1	1	1	1	-6.64386
567	GO:0009165	nucleotide biosynthetic process	133	1	1.73	0.82782	1	1	1	-0.78933
1991	GO:0009166	nucleotide catabolic process	28	0	0.36	1	1	1	1	-8.49185
1992	GO:0009167	purine ribonucleoside monophosphate meta...	134	0	1.74	1	1	1	1	-10.7649
1993	GO:0009168	purine ribonucleoside monophosphate bios...	56	0	0.73	1	1	1	1	-9.51175
1994	GO:0009173	pyrimidine ribonucleoside monophosphate ...	8	0	0.1	1	1	1	1	-6.64386
1995	GO:0009174	pyrimidine ribonucleoside monophosphate ...	8	0	0.1	1	1	1	1	-6.64386
1996	GO:0009179	purine ribonucleoside diphosphate metabo...	27	0	0.35	1	1	1	1	-8.45121
1997	GO:0009185	ribonucleoside diphosphate metabolic pro...	27	0	0.35	1	1	1	1	-8.45121
16	GO:0009187	cyclic nucleotide metabolic process	23	2	0.3	0.03554	0.0355	1	1	2.73769
568	GO:0009190	cyclic nucleotide biosynthetic process	18	1	0.23	0.21037	1	1	1	2.12174
1998	GO:0009199	ribonucleoside triphosphate metabolic pr...	125	0	1.63	1	1	1	1	-10.6707
1999	GO:0009201	ribonucleoside triphosphate biosynthetic...	50	0	0.65	1	1	1	1	-9.3443
2000	GO:0009205	purine ribonucleoside triphosphate metab...	120	0	1.56	1	1	1	1	-10.6073
2001	GO:0009206	purine ribonucleoside triphosphate biosy...	45	0	0.59	1	1	1	1	-9.20457
2002	GO:0009208	pyrimidine ribonucleoside triphosphate m...	8	0	0.1	1	1	1	1	-6.64386
2003	GO:0009209	pyrimidine ribonucleoside triphosphate b...	8	0	0.1	1	1	1	1	-6.64386
2004	GO:0009218	pyrimidine ribonucleotide metabolic proc...	13	0	0.17	1	1	1	1	-7.40939
2005	GO:0009220	pyrimidine ribonucleotide biosynthetic p...	13	0	0.17	1	1	1	1	-7.40939
2006	GO:0009225	nucleotide-sugar metabolic process	15	0	0.2	1	1	1	1	-7.64386
2007	GO:0009226	nucleotide-sugar biosynthetic process	10	0	0.13	1	1	1	1	-7.02237
2008	GO:0009240	isopentenyl diphosphate biosynthetic pro...	5	0	0.07	1	1	1	1	-6.12928
569	GO:0009247	glycolipid biosynthetic process	36	1	0.47	0.37685	1	1	1	1.09071
2009	GO:0009250	glucan biosynthetic process	8	0	0.1	1	1	1	1	-6.64386
2010	GO:0009251	glucan catabolic process	14	0	0.18	1	1	1	1	-7.49185
570	GO:0009259	ribonucleotide metabolic process	220	2	2.86	0.78631	1	1	1	-0.515294
2011	GO:0009260	ribonucleotide biosynthetic process	107	0	1.39	1	1	1	1	-10.4409
2012	GO:0009261	ribonucleotide catabolic process	5	0	0.07	1	1	1	1	-6.12928
2013	GO:0009262	deoxyribonucleotide metabolic process	6	0	0.08	1	1	1	1	-6.32193
2014	GO:0009263	deoxyribonucleotide biosynthetic process	5	0	0.07	1	1	1	1	-6.12928
571	GO:0009266	response to temperature stimulus	92	2	1.2	0.33751	1	1	1	0.737687
219	GO:0009267	cellular response to starvation	73	1	0.95	0.6177	0.6177	1	1	0.0754426
2015	GO:0009301	snRNA transcription	7	0	0.09	1	1	1	1	-6.49185
2016	GO:0009303	rRNA transcription	11	0	0.14	1	1	1	1	-7.12928
223	GO:0009306	protein secretion	78	1	1.02	0.64219	0.6422	1	1	-0.0271272
2017	GO:0009308	amine metabolic process	29	0	0.38	1	1	1	1	-8.56986
2018	GO:0009309	amine biosynthetic process	12	0	0.16	1	1	1	1	-7.32193
2019	GO:0009310	amine catabolic process	6	0	0.08	1	1	1	1	-6.32193
572	GO:0009311	oligosaccharide metabolic process	23	1	0.3	0.26059	1	1	1	1.73841
99	GO:0009312	oligosaccharide biosynthetic process	12	1	0.16	0.14563	0.1456	1	1	2.6453
2020	GO:0009314	response to radiation	154	0	2.01	1	1	1	1	-10.973
2021	GO:0009395	phospholipid catabolic process	5	0	0.07	1	1	1	1	-6.12928
2022	GO:0009396	folic acid-containing compound biosynthe...	5	0	0.07	1	1	1	1	-6.12928
2023	GO:0009404	toxin metabolic process	7	0	0.09	1	1	1	1	-6.49185
2024	GO:0009407	toxin catabolic process	5	0	0.07	1	1	1	1	-6.12928
101	GO:0009408	response to heat	54	2	0.7	0.1558	0.1558	1	1	1.51529
2025	GO:0009409	response to cold	5	0	0.07	1	1	1	1	-6.12928
2026	GO:0009410	response to xenobiotic stimulus	34	0	0.44	1	1	1	1	-8.78136
2027	GO:0009411	response to UV	22	0	0.29	1	1	1	1	-8.17991
2028	GO:0009415	response to water	9	0	0.12	1	1	1	1	-6.90689
2029	GO:0009416	response to light stimulus	120	0	1.56	1	1	1	1	-10.6073
2030	GO:0009435	NAD biosynthetic process	6	0	0.08	1	1	1	1	-6.32193
573	GO:0009451	RNA modification	104	2	1.35	0.39391	1	1	1	0.567762
2031	GO:0009452	7-methylguanosine RNA capping	7	0	0.09	1	1	1	1	-6.49185
2032	GO:0009453	energy taxis	14	0	0.18	1	1	1	1	-7.49185
2033	GO:0009566	fertilization	22	0	0.29	1	1	1	1	-8.17991
2034	GO:0009581	detection of external stimulus	65	0	0.85	1	1	1	1	-9.73132
2035	GO:0009582	detection of abiotic stimulus	65	0	0.85	1	1	1	1	-9.73132
2036	GO:0009583	detection of light stimulus	57	0	0.74	1	1	1	1	-9.53138
2037	GO:0009584	detection of visible light	36	0	0.47	1	1	1	1	-8.87652
574	GO:0009593	detection of chemical stimulus	181	1	2.36	0.90948	1	1	1	-1.23734
575	GO:0009605	response to external stimulus	721	5	9.39	0.9648	1	1	1	-0.908909
576	GO:0009607	response to biotic stimulus	227	3	2.96	0.57166	1	1	1	0.0198461
2038	GO:0009608	response to symbiont	5	0	0.07	1	1	1	1	-6.12928
2039	GO:0009611	response to wounding	116	0	1.51	1	1	1	1	-10.5603
2040	GO:0009612	response to mechanical stimulus	29	0	0.38	1	1	1	1	-8.56986
577	GO:0009615	response to virus	44	1	0.57	0.4392	1	1	1	0.812408
578	GO:0009617	response to bacterium	148	1	1.93	0.8591	1	1	1	-0.947159
579	GO:0009620	response to fungus	34	1	0.44	0.36022	1	1	1	1.18587
580	GO:0009628	response to abiotic stimulus	333	3	4.34	0.81563	1	1	1	-0.532252
2041	GO:0009629	response to gravity	22	0	0.29	1	1	1	1	-8.17991
2042	GO:0009631	cold acclimation	5	0	0.07	1	1	1	1	-6.12928
581	GO:0009636	response to toxic substance	119	1	1.55	0.79247	1	1	1	-0.630826
2043	GO:0009642	response to light intensity	7	0	0.09	1	1	1	1	-6.49185
2044	GO:0009648	photoperiodism	7	0	0.09	1	1	1	1	-6.49185
2045	GO:0009649	entrainment of circadian clock	14	0	0.18	1	1	1	1	-7.49185
2046	GO:0009651	response to salt stress	8	0	0.1	1	1	1	1	-6.64386
582	GO:0009653	anatomical structure morphogenesis	1275	20	16.6	0.21205	1	1	1	0.268889
2047	GO:0009712	catechol-containing compound metabolic p...	15	0	0.2	1	1	1	1	-7.64386
2048	GO:0009713	catechol-containing compound biosyntheti...	6	0	0.08	1	1	1	1	-6.32193
583	GO:0009719	response to endogenous stimulus	254	4	3.31	0.42286	1	1	1	0.273529
584	GO:0009725	response to hormone	149	2	1.94	0.58194	1	1	1	0.0446645
2049	GO:0009743	response to carbohydrate	29	0	0.38	1	1	1	1	-8.56986
2050	GO:0009744	response to sucrose	15	0	0.2	1	1	1	1	-7.64386
2051	GO:0009746	response to hexose	11	0	0.14	1	1	1	1	-7.12928
2052	GO:0009749	response to glucose	10	0	0.13	1	1	1	1	-7.02237
[truncated: 3,046 more rows]

## Sheet: BimpNosImdDown
Enriched GO terms identified by topGO for the gene list downregulated by Nos. + Imid. treatment in B. impatiens. Bold rows are statistically significant enriched GO terms.
[truncated: 4,166 more rows]

[truncated: 1 more sheets: BimpNosImdUp]
