# Supplementary material for: Pesticide and Pathogen Exposure Causes Idiosyncratic Gene Expression Responses Across Four Diverse North American Bumble Bee Species
Source: Mol Ecol. 2025 Aug 8;34(17):e70042. doi: 10.1111/mec.70042 (PMC12376964; doi:10.1111/mec.70042)
Supplement: Supplementary file 10 — Table S9. [file MEC-34-e70042-s008.xlsx]

## Sheet: 244-263
DESeq2 results from B. occidentalis colonies (comparison between colonies 244 and 263)
	baseMean	log2FoldChange	lfcSE	stat	pvalue	padj
LOC100745214	7922.26	3.22715	0.21301	15.1502	7.55454e-52	8.64013e-48
LOC100747934	333.581	1.86182	0.226397	8.22371	1.97303e-16	1.12828e-12
LOC100747061	78.6513	5.87495	0.732696	8.01827	1.07241e-15	4.08838e-12
LOC100742736	680.44	2.66732	0.402131	6.63295	3.29042e-11	9.40813e-08
LOC117152233	21.2459	-5.29366	0.863904	-6.1276	8.92127e-10	2.04065e-06
LOC100744451	112.392	-2.02269	0.334362	-6.04939	1.45394e-09	2.77146e-06
LOC105680795	1031.19	-0.989356	0.171597	-5.76558	8.13758e-09	1.32956e-05
LOC100741289	22.1276	3.53615	0.61606	5.73993	9.4714e-09	1.35406e-05
LOC105682031	384.534	1.34898	0.238552	5.65485	1.5598e-08	1.98216e-05
LOC100745743	435.78	-0.991587	0.181382	-5.46684	4.58121e-08	4.44615e-05
LOC112213491	110.886	1.23734	0.226468	5.46363	4.66502e-08	4.44615e-05
LOC100745548	2972.68	0.886734	0.161782	5.48106	4.22792e-08	4.44615e-05
LOC100748132	5.33697	-20.522	3.7803	-5.42867	5.67755e-08	4.99493e-05
LOC100749557	263.193	-0.734925	0.142067	-5.1731	2.30239e-07	0.000188089
LOC100743044	3716.26	0.908981	0.176259	5.15706	2.50851e-07	0.000191266
LOC100748423	75.9685	1.16016	0.228474	5.07787	3.8169e-07	0.000272837
LOC117151982	53.3592	-2.87528	0.579927	-4.958	7.12212e-07	0.000452531
LOC117152012	10.8508	6.09919	1.23015	4.95809	7.11889e-07	0.000452531
LOC112213555	392.062	-1.58822	0.322015	-4.93214	8.13352e-07	0.000489595
LOC100743069	341.124	0.6693	0.137863	4.85481	1.20501e-06	0.000626442
LOC100744789	5487.2	0.672816	0.138252	4.8666	1.13535e-06	0.000626442
LOC105681786	41.7538	-4.89062	1.00559	-4.86342	1.15375e-06	0.000626442
LOC100744554	3575.66	-0.600635	0.124128	-4.83883	1.30606e-06	0.000649453
LOC100748968	472.496	-1.10269	0.242415	-4.54879	5.39554e-06	0.0025712
LOC100744920	618.055	-3.47116	0.765861	-4.53236	5.83273e-06	0.00266836
LOC100750210	3329.19	-1.29667	0.289145	-4.4845	7.30837e-06	0.00321484
LOC100741858	557.829	-0.761856	0.171112	-4.45238	8.49246e-06	0.00359734
LOC100749652	93.188	1.74975	0.394506	4.4353	9.19446e-06	0.00375561
LOC100741221	7772.58	2.3335	0.528754	4.4132	1.01854e-05	0.00401691
LOC100743862	20.0273	-3.59724	0.821845	-4.37703	1.20307e-05	0.00458651
LOC105680244	15.4296	-2.08971	0.485664	-4.30279	1.68658e-05	0.0062224
LOC112213819	41.5655	-2.0372	0.478152	-4.26057	2.03904e-05	0.00728766
LOC100744934	31.14	1.56405	0.368292	4.24675	2.16889e-05	0.00751686
LOC100749846	52.5228	-1.77727	0.421647	-4.21507	2.49699e-05	0.00815943
LOC100740232	206.573	-1.84351	0.43691	-4.21943	2.44923e-05	0.00815943
LOC100740310	4846.06	1.04623	0.250439	4.1776	2.94608e-05	0.00935952
LOC100749713	1524.05	2.31857	0.556724	4.16466	3.11811e-05	0.00963832
LOC100742731	471.733	0.846124	0.205336	4.12068	3.7776e-05	0.0113696
LOC100742351	29.4793	1.65701	0.407541	4.06588	4.78525e-05	0.014033
LOC100744145	22.957	-2.07909	0.514057	-4.04447	5.24413e-05	0.0149943
LOC105680311	837.568	0.40491	0.100487	4.02947	5.59033e-05	0.0153913
LOC100744831	68.295	-0.974952	0.242111	-4.02688	5.65214e-05	0.0153913
LOC100740952	145.066	1.00219	0.252519	3.96878	7.22405e-05	0.0192143
LOC100745265	86.7616	0.859336	0.218683	3.92959	8.50893e-05	0.0221174
LOC117151990	4631.68	1.07524	0.275975	3.89614	9.77375e-05	0.0248405
LOC105681496	4135.59	-1.77552	0.459314	-3.86559	0.000110821	0.0275535
LOC112213907	92.6371	-6.28949	1.634	-3.84913	0.00011854	0.0288456
LOC100744141	931.251	1.74859	0.45696	3.82658	0.000129938	0.0309604
LOC100747709	5498.75	-0.950934	0.249897	-3.80531	0.000141628	0.0323959
LOC100741912	684.731	-0.502397	0.131885	-3.80935	0.000139335	0.0323959
LOC105680502	157.665	1.13298	0.299834	3.77869	0.000157654	0.0346749
LOC100750041	25.5439	-2.59899	0.687634	-3.77961	0.000157076	0.0346749
LOC100741997	9278.67	-0.693347	0.184451	-3.75898	0.000170606	0.0368154
LOC100746973	16835.2	1.71601	0.458274	3.74449	0.000180758	0.0382022
LOC100746541	34544	-0.558771	0.149387	-3.74042	0.000183713	0.0382022
LOC100745239	827.378	-0.453241	0.121916	-3.71764	0.000201095	0.0403495
LOC100740831	63.4361	1.04394	0.280633	3.71995	0.000199261	0.0403495
LOC105681057	73.413	0.849917	0.230609	3.68553	0.00022823	0.043336
LOC100748930	162.13	-0.554658	0.150662	-3.68146	0.000231901	0.043336
LOC100746189	76.2104	1.10647	0.300032	3.68784	0.000226166	0.043336
LOC100742878	64.6703	-1.04214	0.282205	-3.69284	0.000221762	0.043336
LOC100741121	788.801	-1.09795	0.298504	-3.67816	0.000234925	0.043336
LOC100745415	148.269	-1.28743	0.350464	-3.67349	0.00023926	0.0434351
LOC100742221	10605.5	0.609963	0.166405	3.66552	0.000246833	0.0441098
LOC100747513	5880.43	0.518888	0.143964	3.60429	0.000313003	0.0550741
LOC100744231	134.751	-1.37127	0.385412	-3.55793	0.000373795	0.0647741
LOC100749616	144.069	0.641441	0.180899	3.54585	0.000391343	0.0662968
LOC100745917	1704.83	-0.713315	0.201277	-3.54395	0.000394175	0.0662968
LOC100743176	580.983	0.768276	0.217387	3.53414	0.000409107	0.0671795
LOC112213269	512.611	-0.665936	0.1885	-3.53281	0.000411171	0.0671795
LOC117151461	11.4182	-2.64714	0.7509	-3.52528	0.00042303	0.0681435
LOC100741282	1371.66	0.385383	0.110232	3.4961	0.000472115	0.0749941
LOC100741000	1414.01	0.917179	0.263222	3.48443	0.000493178	0.0772668
LOC112213893	25.3415	1.50689	0.43301	3.48003	0.000501362	0.0774875
LOC100748902	120.529	0.748952	0.215757	3.47128	0.00051799	0.07899
LOC117152401	11.8488	-2.35193	0.678851	-3.46457	0.000531074	0.079771
LOC100742780	195.516	-0.954	0.275651	-3.46089	0.000538389	0.079771
LOC105681212	216.617	1.05202	0.304221	3.45808	0.000544036	0.079771
LOC100744519	114.05	2.76838	0.802486	3.44976	0.000561087	0.0808727
LOC112213726	19150.6	0.733195	0.212879	3.44419	0.000572763	0.0808727
LOC117152487	128.052	-0.600119	0.174112	-3.44673	0.000567415	0.0808727
LOC100749126	488.632	0.686131	0.199677	3.4362	0.000589943	0.0822827
LOC105681810	100.223	0.757167	0.223667	3.38524	0.000711159	0.0979943
LOC100745987	24747.3	1.20665	0.357868	3.37179	0.000746818	0.101683
LOC100747289	77.7423	-1.01304	0.301027	-3.3653	0.000764615	0.102881
LOC100745986	399.118	0.498996	0.148709	3.35552	0.000792153	0.105347
LOC100748991	89.3312	-1.26091	0.377809	-3.33744	0.000845541	0.111155
LOC112213614	92.6491	0.664096	0.199185	3.33406	0.000855869	0.111234
LOC100746249	76.9536	-0.841326	0.253516	-3.31863	0.000904612	0.114094
LOC100745570	262.033	-1.7235	0.519496	-3.31764	0.000907801	0.114094
LOC100743047	756.533	0.374226	0.11263	3.32262	0.000891756	0.114094
LOC100745903	1507.91	-1.39858	0.422378	-3.3112	0.00092897	0.114243
LOC117151995	188.441	0.989569	0.298689	3.31304	0.000922867	0.114243
LOC100745281	96.2013	1.48741	0.451692	3.29298	0.000991322	0.120614
LOC100748345	15.5394	-2.34302	0.715697	-3.27376	0.00106126	0.127764
LOC100743367	320.666	-0.678515	0.207671	-3.26726	0.00108593	0.129372
LOC100745114	591.164	0.29725	0.0912013	3.25928	0.00111697	0.131019
LOC100746107	68078.1	1.18501	0.364333	3.25254	0.00114378	0.131019
LOC100745904	158.848	-0.762518	0.23447	-3.2521	0.00114557	0.131019
LOC100750090	128.348	0.601502	0.184699	3.25666	0.0011273	0.131019
LOC100745626	36.6177	1.22297	0.37642	3.24895	0.00115832	0.131165
LOC100749518	196.839	0.769552	0.237394	3.24166	0.00118835	0.132871
LOC117151965	20.9093	1.42258	0.439111	3.23969	0.00119662	0.132871
LOC100744062	77.7701	0.858628	0.265684	3.23177	0.00123027	0.135295
LOC117151531	12.6943	1.64999	0.511566	3.22538	0.00125806	0.13574
LOC100748542	762.167	0.521754	0.161713	3.22641	0.00125352	0.13574
LOC105681110	311.183	0.587385	0.182714	3.21478	0.00130545	0.139537
LOC100747327	605.545	2.78661	0.86898	3.20676	0.00134238	0.142156
LOC112213550	31.2646	1.69256	0.529011	3.19949	0.00137672	0.142669
LOC100745519	1911.52	0.415118	0.129918	3.19525	0.00139712	0.142669
LOC100744134	675.495	-0.511906	0.160174	-3.19594	0.00139378	0.142669
LOC100744619	4383.22	-0.699994	0.218618	-3.20191	0.00136521	0.142669
LOC100748684	461.063	-0.601504	0.188513	-3.19078	0.0014189	0.14361
LOC105680796	334.36	-0.492581	0.15504	-3.17713	0.00148741	0.147926
LOC112214020	44.7641	0.806971	0.253813	3.17939	0.00147586	0.147926
LOC112213535	10.884	-1.98084	0.624064	-3.17409	0.00150305	0.148193
LOC100745968	144.824	-0.549238	0.173632	-3.16323	0.00156028	0.152521
LOC100741193	592.265	-0.325821	0.103534	-3.14699	0.00164961	0.159886
LOC100743168	1909.16	-0.643467	0.205232	-3.13531	0.00171674	0.162283
LOC100744515	4397.3	-0.284961	0.0908515	-3.13656	0.00170942	0.162283
LOC100741544	2677.23	-0.526303	0.167865	-3.13528	0.0017169	0.162283
LOC100748717	2065.38	0.347607	0.111031	3.13073	0.00174373	0.162311
LOC100747691	3952.21	-0.709289	0.22658	-3.13042	0.00174558	0.162311
LOC100741111	1287.53	0.759812	0.24317	3.12461	0.00178038	0.162631
LOC100743074	80.6951	0.858112	0.274514	3.12593	0.00177241	0.162631
LOC100749854	26.8512	-1.55588	0.498241	-3.12275	0.00179168	0.162631
LOC100746256	475.821	-0.635373	0.20396	-3.11518	0.00183832	0.16555
LOC100747125	12874.7	-0.415106	0.133825	-3.10186	0.00192312	0.171833
LOC100748657	12272.6	0.879235	0.283739	3.09874	0.00194344	0.172303
LOC100740678	91.2842	-0.862223	0.279773	-3.08187	0.00205707	0.180974
LOC100741188	658.368	-0.700718	0.22758	-3.07899	0.00207702	0.181335
LOC117152011	21.184	1.71786	0.559246	3.07174	0.00212816	0.184392
LOC112212215	47.5312	1.05116	0.342509	3.06901	0.00214766	0.184683
LOC100749783	511.873	0.59414	0.194747	3.05083	0.00228206	0.193333
LOC100742232	2934.25	-1.10372	0.361701	-3.05147	0.00227721	0.193333
LOC100741635	231.399	-1.96424	0.644999	-3.04534	0.00232417	0.195453
LOC100743762	286.692	3.1151	1.02496	3.03924	0.00237172	0.197995
LOC100741185	1353.6	-0.355271	0.117326	-3.02807	0.00246124	0.20398
LOC100745002	8767.41	-0.169288	0.0559701	-3.02461	0.00248955	0.204841
LOC105680586	29.0454	-1.59273	0.527539	-3.01917	0.0025347	0.207067
LOC100748094	877.467	0.296838	0.0988433	3.00312	0.00267231	0.216446
LOC100743164	1642.19	0.51514	0.171633	3.00141	0.00268736	0.216446
LOC100746576	2025.51	-0.395916	0.132148	-2.996	0.0027355	0.217342
LOC100743041	614.83	-0.5158	0.17217	-2.99589	0.00273649	0.217342
LOC100749923	1088.85	-0.242719	0.0813269	-2.98449	0.00284049	0.224046
LOC100744117	530.494	-1.43154	0.481779	-2.97137	0.00296478	0.227572
LOC100745809	2892.56	-0.362674	0.121902	-2.97514	0.00292859	0.227572
LOC117151485	276.91	0.96766	0.325281	2.97484	0.00293141	0.227572
LOC100743482	1080.83	0.445518	0.149934	2.97143	0.00296412	0.227572
LOC100745553	409.797	-0.437077	0.147833	-2.95656	0.00311088	0.237194
LOC105681259	22.4267	1.36361	0.463207	2.94385	0.00324155	0.245521
LOC100745125	625.485	0.52659	0.179054	2.94096	0.00327199	0.246196
LOC100742495	7736.64	0.578518	0.197585	2.92794	0.00341211	0.251483
LOC117152078	29.8683	0.967667	0.330098	2.93145	0.00337384	0.251483
LOC100748182	1218.89	0.738778	0.252462	2.9263	0.00343022	0.251483
LOC100742447	932.832	-0.648487	0.221379	-2.9293	0.00339722	0.251483
LOC100742963	504.718	1.27757	0.438853	2.91115	0.00360102	0.262324
LOC112213635	52.0782	1.32206	0.455441	2.90281	0.00369834	0.267323
LOC100748900	154.847	-0.587769	0.202589	-2.90128	0.00371638	0.267323
LOC100742615	775.074	0.50169	0.17307	2.89876	0.00374641	0.267798
LOC100741984	1094.92	-0.388651	0.134367	-2.89246	0.00382234	0.271529
LOC100749709	90.3669	-0.806244	0.279435	-2.88526	0.0039109	0.272345
LOC105680383	11.3192	-2.07216	0.718552	-2.8838	0.00392908	0.272345
LOC100750031	7245.41	-0.307968	0.106592	-2.88923	0.00386188	0.272345
LOC100741705	1494.35	0.585078	0.202792	2.88512	0.00391264	0.272345
LOC100745520	28.7645	2.72828	0.94757	2.87923	0.00398642	0.274655
LOC100746625	668.584	0.813754	0.283306	2.87235	0.0040743	0.279028
LOC100746534	296.775	-0.644385	0.224537	-2.86984	0.00410674	0.279576
LOC100744156	186.139	-0.42633	0.148886	-2.86346	0.00419044	0.281918
LOC100741373	1914.11	-1.05938	0.369853	-2.86432	0.004179	0.281918
LOC105680312	969.82	0.711429	0.24908	2.85623	0.00428703	0.28673
LOC105682075	13.309	-1.82469	0.639538	-2.85314	0.00432895	0.28785
LOC100743412	423.811	0.826738	0.290468	2.84623	0.00442408	0.289132
LOC100746016	593.392	0.56089	0.197015	2.84694	0.0044142	0.289132
LOC112212899	33.8992	1.1439	0.401555	2.84866	0.00439033	0.289132
LOC100742469	552.029	-0.469755	0.16517	-2.84408	0.00445403	0.289436
LOC100742030	936.214	0.539664	0.189882	2.84211	0.00448163	0.289584
LOC100744836	132.499	0.444983	0.156776	2.83833	0.00453505	0.29139
LOC100748177	589.917	-0.398434	0.140479	-2.83624	0.00456476	0.29166
LOC100745072	282.662	0.670098	0.236949	2.82802	0.00468363	0.297592
LOC117152540	7.88266	-2.57319	0.910648	-2.82567	0.00471821	0.298133
LOC100740571	1446.82	0.464338	0.164749	2.81845	0.00482559	0.298325
LOC100749115	4188.87	-0.999729	0.354506	-2.82006	0.00480139	0.298325
LOC100742024	132.004	0.576305	0.204109	2.82351	0.00475008	0.298325
LOC100748967	324.327	-1.32672	0.470717	-2.81852	0.00482464	0.298325
LOC100742457	957.425	-0.284254	0.101261	-2.80715	0.00499824	0.307338
LOC100744719	1301.14	1.03651	0.369691	2.80372	0.00505165	0.308961
LOC100749631	380.948	0.475652	0.169887	2.79981	0.00511323	0.309418
LOC100744587	6832.65	-0.655046	0.233941	-2.80005	0.00510941	0.309418
LOC100750033	558.501	-1.33071	0.476896	-2.79037	0.00526484	0.316915
LOC117151240	21.4897	-3.59121	1.28922	-2.78556	0.00534346	0.319964
LOC100747744	47.157	1.27583	0.459814	2.77466	0.00552587	0.329164
LOC100747792	1316.11	0.313028	0.113022	2.76962	0.00561224	0.332576
LOC100740448	2538.03	-0.433155	0.156564	-2.76663	0.00566394	0.332833
LOC100743306	662.471	0.485748	0.17572	2.76434	0.00570388	0.332833
LOC100743714	1231.63	0.295838	0.106978	2.76541	0.00568512	0.332833
LOC117152095	11.2301	-3.00027	1.08718	-2.75969	0.00578557	0.334876
LOC100743546	110.89	-0.55583	0.202195	-2.74898	0.00597817	0.334876
LOC117151452	16.6488	-1.54616	0.562637	-2.74806	0.00599484	0.334876
LOC112212856	262.138	-1.74666	0.635234	-2.74963	0.00596628	0.334876
LOC100745262	1222.64	-0.321622	0.116684	-2.75635	0.00584497	0.334876
LOC100747496	107.319	0.96891	0.352576	2.74809	0.00599437	0.334876
LOC100747778	1708.83	0.267641	0.0972441	2.75226	0.00591857	0.334876
LOC100747983	59.7849	1.9243	0.700344	2.74765	0.00600242	0.334876
LOC100747543	1244.42	-0.620356	0.224918	-2.75814	0.00581307	0.334876
LOC100745573	604.259	0.723214	0.263655	2.74303	0.00608753	0.337428
LOC100747885	4214.62	-0.764261	0.278873	-2.74053	0.00613396	0.337428
LOC105680668	86.6063	-2.44317	0.891757	-2.73973	0.00614893	0.337428
LOC100748422	1781.1	0.276706	0.101031	2.73881	0.00616616	0.337428
LOC100746432	1375.09	0.57621	0.210626	2.73571	0.00622466	0.339007
LOC100747913	915.378	-1.53434	0.56127	-2.7337	0.00626272	0.339463
LOC100740559	6299.17	-0.320757	0.117426	-2.73156	0.0063035	0.340062
LOC100745818	76.5778	-0.606874	0.222456	-2.72807	0.00637065	0.342071
LOC100744958	3708.37	0.265845	0.0977228	2.7204	0.00652034	0.346852
LOC100744039	539.597	-0.758755	0.278765	-2.72185	0.0064918	0.346852
LOC100744400	2332.73	-5.75848	2.13039	-2.70302	0.00687126	0.35283
LOC100747245	2544.97	0.548199	0.20322	2.69757	0.00698475	0.35283
LOC100747165	152.411	0.838096	0.310401	2.70004	0.00693302	0.35283
LOC100740416	1577.29	0.486871	0.180037	2.70429	0.00684509	0.35283
LOC100748462	143.174	-0.458709	0.170009	-2.69814	0.00697281	0.35283
LOC100741863	428.585	0.497341	0.184495	2.69568	0.00702451	0.35283
LOC100743149	60.4999	0.757858	0.279831	2.70827	0.00676346	0.35283
LOC100741348	665.499	-0.566826	0.209285	-2.70839	0.00676102	0.35283
LOC105681124	81.3797	-0.8887	0.329729	-2.69524	0.00703378	0.35283
LOC105681261	59.4808	-2.11249	0.781688	-2.70247	0.00688254	0.35283
LOC100741639	331.761	-0.437589	0.16181	-2.70434	0.00684404	0.35283
LOC100740114	64.7175	0.597042	0.220349	2.70953	0.00673786	0.35283
LOC100746639	602.828	-0.296049	0.10924	-2.71007	0.00672682	0.35283
LOC100748186	494.899	-0.988817	0.367451	-2.69102	0.00712347	0.355769
LOC100742730	32.8353	-1.94581	0.724119	-2.68714	0.00720674	0.358363
LOC100750162	13645.4	0.337747	0.125945	2.6817	0.00732493	0.362663
LOC100746810	14.4886	-1.29198	0.482841	-2.67578	0.00745555	0.36754
LOC100747240	13385.4	0.404594	0.151608	2.66868	0.00761492	0.373785
LOC100740850	47.7745	-2.52982	0.949519	-2.66432	0.00771453	0.375451
LOC100749127	387.02	-0.290854	0.109157	-2.66453	0.00770957	0.375451
LOC100744357	4869.39	-0.979728	0.369024	-2.65491	0.00793286	0.376984
LOC105680394	1157.83	-2.68706	1.01235	-2.65427	0.00794808	0.376984
LOC100749633	6008.86	1.23225	0.46471	2.65166	0.00800972	0.376984
LOC105680638	50919.3	0.58607	0.220585	2.65689	0.00788651	0.376984
LOC100747728	96.1607	0.467503	0.176021	2.65595	0.00790864	0.376984
LOC100741629	788.373	0.285323	0.107449	2.65542	0.00792102	0.376984
LOC100741829	1673.38	0.553252	0.208495	2.65355	0.00796492	0.376984
LOC117152132	4.10808	-2.93029	1.10494	-2.652	0.00800168	0.376984
LOC100747746	6062.56	0.220629	0.0833447	2.64718	0.00811657	0.380447
LOC100747741	171.293	0.635449	0.240202	2.64547	0.00815765	0.380813
LOC100750023	388.158	0.525007	0.199038	2.63772	0.00834647	0.382697
LOC100749437	1416.07	0.545053	0.206679	2.6372	0.00835936	0.382697
LOC105680792	319.749	-0.538873	0.204354	-2.63696	0.00836533	0.382697
LOC100747777	32.0881	-0.836036	0.316789	-2.6391	0.00831273	0.382697
LOC100740683	4695.97	-0.459315	0.174017	-2.63949	0.00830314	0.382697
LOC112211971	754.258	-0.297119	0.112804	-2.63394	0.00844001	0.384575
LOC100750164	498.08	0.616578	0.234238	2.63227	0.00848174	0.384943
LOC100744878	1654.65	-0.321455	0.122289	-2.62865	0.00857248	0.387524
LOC100749668	613.459	-0.259315	0.0987647	-2.62559	0.00864996	0.389487
LOC100745153	282.035	-1.24091	0.472973	-2.62364	0.00869952	0.390182
LOC100743248	2631.81	-0.348967	0.13317	-2.62046	0.00878116	0.392305
LOC100742583	2135.49	0.442488	0.169115	2.6165	0.00888375	0.395344
LOC117151536	2.21631	4.15121	1.58979	2.61117	0.00902317	0.39765
LOC100749529	617.009	-0.756695	0.289971	-2.60955	0.00906609	0.39765
LOC100749359	467.067	-0.339506	0.130117	-2.60923	0.00907464	0.39765
LOC100746578	779.949	-1.3858	0.530997	-2.6098	0.00905954	0.39765
LOC100742368	955.222	0.468897	0.179867	2.60691	0.00913624	0.398132
LOC100741776	440.95	0.302952	0.116243	2.6062	0.00915527	0.398132
LOC100747087	220.415	-0.429225	0.164871	-2.6034	0.00923041	0.39988
LOC100745277	480.603	0.777819	0.29919	2.59975	0.00932922	0.402635
LOC100745924	1235.92	0.444232	0.171433	2.59128	0.00956197	0.410472
LOC100750004	839.55	-0.680078	0.262524	-2.59054	0.00958259	0.410472
LOC100740347	83.9691	-0.939106	0.363136	-2.5861	0.00970687	0.414244
LOC100743503	7644.15	-0.599883	0.23222	-2.58325	0.00978741	0.414588
LOC117152349	19.0002	1.05781	0.409468	2.58337	0.00978398	0.414588
LOC112212437	12.3299	1.3536	0.524738	2.57957	0.00989227	0.41512
LOC100747679	3.5532	-3.56506	1.3811	-2.58132	0.0098423	0.41512
LOC100745501	17733.9	-1.09118	0.423253	-2.57808	0.0099351	0.41512
LOC100748099	2809.74	-0.220845	0.0856895	-2.57727	0.00995841	0.41512
LOC100740269	653.897	-0.577771	0.224249	-2.57647	0.00998145	0.41512
LOC100748916	87.0253	-0.614879	0.239606	-2.56621	0.0102818	0.423047
LOC117151529	62.0303	0.700637	0.273159	2.56494	0.0103192	0.423047
LOC100740749	263.359	-0.770705	0.300407	-2.56554	0.0103016	0.423047
LOC105682041	101.841	-2.14355	0.835717	-2.56492	0.01032	0.423047
LOC100749011	377.761	-0.388263	0.15173	-2.55891	0.0105	0.428888
LOC112214098	96.7722	0.547517	0.214239	2.55564	0.0105991	0.429724
LOC100748201	1835.89	-5.45659	2.13491	-2.55588	0.0105918	0.429724
LOC100749994	1432.36	0.35838	0.140292	2.55453	0.0106332	0.429724
LOC117152176	67.224	1.09693	0.42977	2.55235	0.0106998	0.430585
LOC100743516	31.7604	0.818913	0.320969	2.55138	0.0107298	0.430585
LOC100742968	460.223	1.23867	0.486209	2.54761	0.0108463	0.432226
LOC100745340	29.5867	-2.51637	0.987523	-2.54816	0.0108292	0.432226
LOC100742892	27.598	-1.00755	0.39701	-2.53783	0.0111541	0.43441
LOC100745973	108.069	-0.549589	0.216325	-2.54057	0.0110671	0.43441
LOC100745296	27593.3	2.04908	0.805839	2.54279	0.0109973	0.43441
LOC100750161	69.1046	-1.4364	0.565109	-2.54182	0.0110278	0.43441
LOC100748419	120.164	0.596265	0.234988	2.53743	0.011167	0.43441
LOC112213501	83.4831	1.22392	0.481653	2.54108	0.0110509	0.43441
LOC100740440	365.754	-0.831315	0.327593	-2.53765	0.0111601	0.43441
LOC100749445	460.572	-1.06946	0.4224	-2.53187	0.0113455	0.435891
LOC112213253	22.4036	2.21167	0.873415	2.53221	0.0113346	0.435891
LOC100745756	2058.22	-0.737552	0.290988	-2.53465	0.0112559	0.435891
LOC100742362	1742.86	-5.4942	2.17033	-2.5315	0.0113575	0.435891
LOC100747742	190.509	-1.76294	0.697945	-2.5259	0.0115404	0.441429
LOC100741533	590.338	0.316626	0.125766	2.51758	0.0118166	0.44899
LOC100748733	102.288	-0.539761	0.214315	-2.51854	0.0117844	0.44899
LOC100745174	105.288	-0.660573	0.263374	-2.50812	0.0121375	0.459657
LOC100746564	28.7349	1.01438	0.404894	2.50529	0.0122351	0.461824
LOC100748748	925.329	-0.374688	0.149652	-2.50373	0.012289	0.462335
LOC100744580	33.5336	-1.43272	0.572519	-2.50248	0.0123327	0.462456
LOC112213854	87.7464	1.54897	0.619809	2.4991	0.0124508	0.465358
LOC100740886	681.279	0.274015	0.109778	2.49609	0.012557	0.466281
LOC100748025	125.796	0.576771	0.231007	2.49676	0.0125332	0.466281
LOC100745046	1530.42	-0.969088	0.38918	-2.49008	0.0127715	0.471184
LOC105681811	564.098	0.460991	0.185074	2.49085	0.012744	0.471184
LOC117152103	6.13586	1.63407	0.657619	2.48484	0.0129611	0.476645
LOC100749094	1314.57	-0.216589	0.0872275	-2.48304	0.0130267	0.477521
LOC100749826	2384.14	0.265021	0.10685	2.48031	0.0131269	0.478023
LOC112212389	11.8539	1.74922	0.705379	2.47983	0.0131446	0.478023
LOC100744804	3080.29	-0.399893	0.161296	-2.47925	0.0131658	0.478023
LOC100741330	1470.84	-0.221982	0.0897174	-2.47423	0.0133522	0.483257
LOC100743185	59594.1	-0.216528	0.0876433	-2.47056	0.01349	0.486705
LOC100742026	124.212	-0.683623	0.276861	-2.46919	0.0135417	0.487034
LOC100741260	2043.76	-0.21701	0.0880534	-2.46453	0.0137192	0.490334
LOC100742426	233.513	-0.496264	0.201288	-2.46545	0.0136843	0.490334
LOC100740158	35.5158	-2.17106	0.882211	-2.46093	0.0138579	0.490471
LOC100743411	88.5552	0.556497	0.226314	2.45896	0.0139339	0.490471
LOC100745344	166.685	-1.51336	0.614777	-2.46163	0.0138306	0.490471
LOC100743802	1362.38	-0.257832	0.104774	-2.46084	0.0138611	0.490471
LOC100745073	2150.31	-0.605091	0.246085	-2.45887	0.0139375	0.490471
LOC100744007	7011.91	0.623972	0.254509	2.45166	0.0142197	0.497343
LOC100746173	968.34	0.344653	0.140539	2.45236	0.0141924	0.497343
LOC100746339	67.9245	-0.682829	0.278713	-2.44993	0.0142883	0.49742
LOC100744953	961.588	-1.34077	0.547383	-2.44941	0.0143089	0.49742
LOC100741243	5159.42	-0.467373	0.191389	-2.442	0.014606	0.499068
LOC100744553	985.941	-0.936616	0.383276	-2.44371	0.014537	0.499068
LOC100743492	941.763	-0.332793	0.136419	-2.43949	0.0147082	0.499068
LOC100745286	291.364	1.28126	0.524265	2.44392	0.0145287	0.499068
LOC100749287	951.432	-0.325742	0.13346	-2.44074	0.0146572	0.499068
LOC100750115	2291.97	0.52626	0.215393	2.44325	0.0145556	0.499068
LOC100749088	163.957	-0.403759	0.165062	-2.44611	0.0144406	0.499068
LOC100743268	2119.5	2.09163	0.857759	2.43848	0.014749	0.499068
LOC105681653	211.954	0.5237	0.214677	2.43947	0.0147087	0.499068
LOC105680815	144.79	-0.614312	0.25233	-2.43456	0.01491	0.500531
LOC100749388	84.0928	0.8471	0.347995	2.43423	0.0149236	0.500531
LOC100743190	9535.02	0.403388	0.165607	2.43582	0.0148581	0.500531
LOC100740609	814.744	-0.273289	0.112455	-2.43021	0.01509	0.500666
LOC100745531	198.755	-1.44511	0.594468	-2.43092	0.0150604	0.500666
LOC100749416	872.074	-1.93766	0.797424	-2.42991	0.0151027	0.500666
LOC100743631	293.494	0.758195	0.311891	2.43096	0.0150588	0.500666
LOC100750217	102.416	-0.586875	0.241698	-2.42813	0.0151767	0.501665
LOC112212227	11.1473	1.48334	0.614235	2.41494	0.0157377	0.509276
LOC100749623	471.011	0.410658	0.170389	2.41013	0.015947	0.509276
LOC100742458	634.075	-2.66295	1.10496	-2.40999	0.0159529	0.509276
LOC100749751	665.754	-0.423874	0.175498	-2.41527	0.0157235	0.509276
LOC100748842	31.7406	-1.00093	0.413335	-2.42159	0.0154527	0.509276
LOC112212609	5.03251	1.80319	0.746634	2.4151	0.0157311	0.509276
LOC100745657	485.299	-2.76234	1.14291	-2.41693	0.0156522	0.509276
LOC100746818	138.854	0.368688	0.153013	2.40952	0.0159736	0.509276
LOC100744810	4911.91	0.366235	0.151324	2.4202	0.0155121	0.509276
LOC100741795	1894.13	-0.348236	0.14407	-2.41714	0.0156432	0.509276
LOC100749806	518.335	0.386762	0.160393	2.41133	0.0158944	0.509276
LOC105681122	351.777	0.464051	0.192613	2.40924	0.0159858	0.509276
LOC100741831	2095.89	-2.64633	1.09781	-2.41057	0.0159277	0.509276
LOC100748294	302.564	-0.35273	0.146551	-2.40688	0.0160896	0.511158
LOC100747542	535.487	-0.234994	0.0977239	-2.40467	0.0161869	0.512824
LOC100747831	1234.63	-0.699433	0.29161	-2.39852	0.0164616	0.515525
LOC112212701	1.79509	3.40569	1.41972	2.39884	0.0164471	0.515525
LOC100745498	109.381	-0.58132	0.242447	-2.39772	0.0164975	0.515525
LOC100749689	554.471	0.617892	0.257636	2.39832	0.0164706	0.515525
LOC100746398	3150.03	-0.680697	0.283744	-2.39898	0.0164407	0.515525
LOC100748761	2378.97	0.488907	0.204294	2.39315	0.0167045	0.517536
LOC100748645	108.656	0.622017	0.260007	2.39231	0.0167426	0.517536
LOC100748703	1818.39	-0.979313	0.409124	-2.39369	0.01668	0.517536
LOC105681689	17.4761	-1.63627	0.683974	-2.39231	0.0167429	0.517536
LOC100748817	4494.88	-0.390543	0.163529	-2.38822	0.0169303	0.521919
LOC100749580	2200.72	-0.746714	0.313117	-2.38478	0.0170893	0.524044
LOC100747495	40892.1	-0.559246	0.234509	-2.38475	0.0170909	0.524044
LOC112212541	16.9373	-1.21793	0.511174	-2.38262	0.01719	0.525674
LOC117152088	5.09316	1.92327	0.80792	2.38052	0.0172882	0.525864
LOC100749266	47462.5	-0.467983	0.196535	-2.38117	0.0172579	0.525864
LOC100743769	14.729	1.04888	0.440824	2.37936	0.0173427	0.526125
LOC100742277	307.553	0.542316	0.228095	2.37758	0.0174265	0.527268
LOC100747604	468.652	-0.546874	0.230341	-2.37419	0.0175873	0.52831
LOC100745056	153.102	-0.500564	0.210942	-2.37299	0.0176449	0.52831
LOC112213331	4.13384	-2.48179	1.04528	-2.37427	0.0175835	0.52831
LOC105681320	344.031	-0.619978	0.261267	-2.37297	0.0176458	0.52831
LOC100749030	454.018	-2.10922	0.890658	-2.36816	0.017877	0.532568
LOC100743460	354.574	0.397334	0.167924	2.36615	0.0179742	0.532568
LOC100741465	557.651	0.547397	0.231294	2.36667	0.0179487	0.532568
LOC100745710	2155.45	-1.00814	0.42576	-2.36785	0.0178919	0.532568
LOC100742486	1075.57	0.324129	0.137051	2.36502	0.0180291	0.532814
LOC100745658	3353.42	-0.23648	0.100142	-2.36145	0.0182037	0.536586
LOC100742800	11.3683	1.72331	0.730143	2.36023	0.0182634	0.53684
LOC100740155	126.055	-1.16054	0.491887	-2.35937	0.0183062	0.53684
LOC100744393	555.259	-0.452453	0.19205	-2.35591	0.0184773	0.539642
LOC100749889	604.946	0.361428	0.153531	2.3541	0.0185676	0.539642
LOC100746871	145.477	0.436477	0.185447	2.35364	0.0185904	0.539642
LOC100742201	606.58	-0.299871	0.127363	-2.35445	0.01855	0.539642
LOC117152139	45.4193	0.942279	0.401483	2.347	0.0189253	0.547971
LOC100743442	45.9048	1.21057	0.516267	2.34485	0.0190346	0.549745
LOC100749477	361.584	0.611577	0.260927	2.34386	0.0190851	0.549814
LOC100747850	1710.66	-0.304075	0.1298	-2.34265	0.0191474	0.550223
LOC100749393	820.851	0.431481	0.184372	2.34028	0.0192694	0.55131
LOC100744324	435.819	0.455711	0.194745	2.34004	0.0192816	0.55131
LOC100741146	1139.16	-0.261442	0.111777	-2.33895	0.019338	0.551543
LOC100746689	1927.21	-0.245931	0.105245	-2.33674	0.0194526	0.55322
LOC100740100	416.613	-0.405352	0.173527	-2.33596	0.0194936	0.55322
LOC117151202	7.19818	1.56237	0.6697	2.33293	0.0196516	0.556325
LOC105680261	243.671	0.737884	0.316488	2.33148	0.0197282	0.557116
LOC100744859	1382.59	-0.420129	0.180722	-2.32472	0.0200867	0.565841
LOC100747551	354.875	-0.421336	0.181667	-2.31928	0.02038	0.566459
LOC100740533	9007.8	-0.316216	0.13616	-2.32239	0.020212	0.566459
LOC100748535	1218.07	-0.749059	0.322933	-2.31955	0.0203651	0.566459
LOC100749487	9853.14	-0.408931	0.176269	-2.31993	0.0203446	0.566459
LOC100747617	211.851	0.393806	0.169832	2.3188	0.0204058	0.566459
LOC100743286	794.296	-0.336256	0.144774	-2.32263	0.0201991	0.566459
LOC100740247	512.314	0.338237	0.146072	2.31555	0.0205831	0.569727
LOC100748666	1396.9	0.207606	0.0896859	2.31481	0.0206231	0.569727
LOC100742108	1115.7	-0.360475	0.155847	-2.313	0.0207225	0.571093
LOC100744301	3806.18	0.610016	0.263851	2.31197	0.0207792	0.571279
LOC100748183	25.6242	1.27728	0.552764	2.31072	0.0208486	0.571811
LOC100743595	190.364	0.755748	0.327346	2.30871	0.0209597	0.572114
LOC100740719	1073.69	-0.390297	0.169043	-2.30887	0.0209509	0.572114
LOC100749430	1528.4	-0.235704	0.102204	-2.30622	0.0210983	0.57235
LOC112212149	20.4746	-0.931301	0.403884	-2.30586	0.0211184	0.57235
LOC105680914	51.7247	-1.65422	0.71699	-2.30717	0.0210452	0.57235
LOC100746218	179.331	-0.686856	0.297993	-2.30494	0.0211702	0.572395
LOC100746809	1209.65	-0.301951	0.131302	-2.29967	0.0214667	0.573564
LOC117151435	18.6686	1.50819	0.655444	2.30101	0.0213909	0.573564
LOC100743784	19.5111	0.979969	0.426022	2.30028	0.0214325	0.573564
LOC100744845	102.453	-0.509946	0.221828	-2.29884	0.0215143	0.573564
LOC100740511	2998.29	0.19609	0.0852703	2.29962	0.0214695	0.573564
LOC117152236	5.82901	-1.73214	0.752538	-2.30173	0.0213505	0.573564
LOC100747680	463.299	0.503023	0.219028	2.29661	0.021641	0.5756
LOC100740483	1945.6	0.286201	0.124835	2.29263	0.021869	0.57579
LOC100749291	1207.58	0.377095	0.164439	2.29322	0.0218355	0.57579
LOC100741980	438.172	-0.508943	0.222042	-2.2921	0.0218998	0.57579
LOC100741230	146.03	-0.458285	0.199742	-2.29439	0.0217682	0.57579
LOC100745029	272.216	0.455778	0.198799	2.29266	0.0218677	0.57579
LOC100740849	114.799	0.714042	0.311885	2.28944	0.0220537	0.5761
LOC100748567	856.511	-0.258923	0.113053	-2.29028	0.0220052	0.5761
LOC100748896	320.474	0.353728	0.154515	2.28929	0.0220628	0.5761
LOC100741728	3060.47	0.346983	0.151668	2.28778	0.0221501	0.576108
LOC105682136	369.9	0.295504	0.129434	2.28305	0.0224272	0.576108
LOC100742137	414.863	-0.759511	0.332789	-2.28226	0.0224738	0.576108
LOC100749519	9.07728	-1.32836	0.582035	-2.28227	0.0224735	0.576108
LOC100748812	154.662	-1.1452	0.501401	-2.28399	0.022372	0.576108
LOC100741857	839.265	-0.400404	0.175256	-2.28468	0.0223315	0.576108
LOC100746224	8015.03	-3.76217	1.64957	-2.28069	0.0225668	0.576108
LOC105681068	531.119	-0.403256	0.176361	-2.28654	0.0222229	0.576108
LOC100746897	54.7682	0.670599	0.293932	2.28148	0.0225203	0.576108
LOC100744985	648.316	-0.838723	0.36713	-2.28454	0.0223401	0.576108
LOC105680625	199.559	-0.535689	0.235021	-2.27933	0.0226475	0.57688
LOC100740463	33695.9	-0.491274	0.215813	-2.27639	0.0228228	0.578767
LOC117152504	119.065	0.583352	0.25624	2.27658	0.0228113	0.578767
LOC112213763	32.868	0.713646	0.313634	2.27541	0.0228813	0.578967
LOC100748553	178.51	0.441063	0.19437	2.26919	0.0232568	0.579532
LOC100748438	382.938	-0.281645	0.124005	-2.27124	0.0231325	0.579532
LOC100747592	7.70606	-1.81978	0.802397	-2.26793	0.0233332	0.579532
LOC112212353	13.4023	-1.15991	0.512127	-2.26489	0.0235193	0.579532
LOC117151364	75.4615	0.483047	0.213046	2.26733	0.0233699	0.579532
LOC100741663	16.9121	1.02565	0.452986	2.26419	0.0235623	0.579532
LOC100746381	65.5569	-0.57283	0.252829	-2.26568	0.0234712	0.579532
LOC100742312	1222.36	-0.202799	0.0894775	-2.26648	0.0234218	0.579532
LOC100747255	248.818	-1.55929	0.686559	-2.27117	0.0231364	0.579532
LOC100743441	1381.28	0.304312	0.134208	2.26747	0.0233614	0.579532
LOC100746708	531.769	-0.322228	0.142189	-2.2662	0.023439	0.579532
LOC100743837	646.249	-0.279662	0.123257	-2.26895	0.0232716	0.579532
LOC100741759	264.427	-0.450837	0.19842	-2.27213	0.0230784	0.579532
LOC100744513	900.694	0.558836	0.247132	2.26128	0.0237417	0.581283
LOC100748848	46.598	1.12086	0.49617	2.25903	0.0238812	0.581283
LOC100748622	317.856	-1.86242	0.823923	-2.26043	0.0237944	0.581283
LOC100749620	373.853	0.699914	0.309449	2.26181	0.0237092	0.581283
LOC100747268	1684.25	0.346503	0.153393	2.25893	0.0238876	0.581283
LOC100749372	1102.35	-0.448307	0.19859	-2.25745	0.0239798	0.582287
LOC100743282	636.151	0.246364	0.109203	2.25602	0.0240692	0.583219
LOC100743694	383.999	0.526334	0.233898	2.25027	0.024432	0.587825
LOC112214043	61.1379	-0.654069	0.290501	-2.25152	0.0243524	0.587825
LOC112212570	17.9536	1.2784	0.568129	2.2502	0.0244364	0.587825
LOC105681575	1868.19	-0.290774	0.129247	-2.24975	0.0244649	0.587825
LOC100749017	71.3635	0.824692	0.366822	2.24821	0.0245629	0.588943
LOC105680613	481.865	-2.77953	1.24541	-2.23181	0.0256276	0.589743
LOC100747279	261.734	-2.13993	0.95677	-2.23662	0.0253111	0.589743
LOC100745005	38.1638	0.938233	0.419296	2.23764	0.0252445	0.589743
LOC100747636	1895.31	0.34426	0.153512	2.24256	0.0249249	0.589743
LOC100749951	269.302	-1.06861	0.477404	-2.23838	0.0251961	0.589743
LOC100743136	222.087	0.497466	0.222195	2.23887	0.0251642	0.589743
LOC100746814	691.239	-0.277347	0.123754	-2.24111	0.025019	0.589743
LOC100745534	22.3903	-1.87719	0.840483	-2.23346	0.0255184	0.589743
LOC100743553	2017.96	-0.468428	0.209463	-2.23633	0.0253301	0.589743
LOC117151619	8.57231	-1.28253	0.570963	-2.24626	0.0246877	0.589743
LOC100749292	91.5149	-1.62382	0.725781	-2.23734	0.025264	0.589743
LOC105680797	660.392	0.295649	0.132336	2.23408	0.0254779	0.589743
LOC112213052	77.6309	0.88611	0.397032	2.23184	0.0256257	0.589743
LOC100746509	126.263	0.608762	0.271698	2.24058	0.0250531	0.589743
LOC112213310	70.3215	-1.20622	0.539303	-2.23662	0.0253112	0.589743
LOC117152027	31.4532	1.44331	0.643205	2.24393	0.0248368	0.589743
LOC100750012	1646.19	0.521765	0.232304	2.24605	0.024701	0.589743
LOC100741199	263.947	0.334313	0.149753	2.23243	0.0255866	0.589743
LOC100749655	553.145	0.574858	0.256555	2.24068	0.0250466	0.589743
LOC100744002	698.384	-0.334994	0.149976	-2.23365	0.0255061	0.589743
LOC100750202	79.7637	1.03248	0.463077	2.2296	0.0257738	0.59153
LOC100742565	3.35236	2.01437	0.903679	2.22908	0.0258086	0.59153
LOC112212568	517.397	0.455404	0.20451	2.22681	0.0259601	0.593811
LOC100744887	1348.25	0.35016	0.157393	2.22475	0.0260981	0.59486
LOC100748578	698.945	-2.03199	0.913747	-2.2238	0.026162	0.59486
LOC112213257	47.3164	-0.547949	0.246354	-2.22423	0.0261328	0.59486
LOC100746170	1197.8	-0.259939	0.117006	-2.22159	0.026311	0.597062
LOC100740689	799.896	-0.766948	0.34578	-2.21802	0.0265533	0.597815
LOC100747119	3421.97	-0.354259	0.159696	-2.21833	0.0265324	0.597815
LOC100740058	32.7496	-2.94914	1.32904	-2.21901	0.026486	0.597815
LOC105681334	12.5219	1.53452	0.691653	2.21862	0.0265124	0.597815
LOC112213846	11.2324	-1.10056	0.496948	-2.21464	0.0267847	0.60184
LOC100741660	25638.5	-0.200022	0.0903499	-2.21386	0.0268386	0.60187
LOC100746761	7003.41	-3.85782	1.74782	-2.20722	0.0272986	0.60319
LOC105682127	37.4388	-0.842282	0.380919	-2.21118	0.0270231	0.60319
LOC100740172	175.751	-2.43183	1.10191	-2.20692	0.0273195	0.60319
LOC100746345	13852.4	-0.808647	0.36622	-2.20809	0.0272379	0.60319
LOC105680964	27.0135	-0.695022	0.314778	-2.20797	0.0272461	0.60319
LOC100749420	1329.34	-0.287385	0.130196	-2.20732	0.0272917	0.60319
LOC100747266	879.78	0.281978	0.127763	2.20704	0.0273113	0.60319
LOC100744989	339.851	0.410871	0.186105	2.20774	0.0272626	0.60319
LOC100744622	1984.04	0.511618	0.232047	2.2048	0.0274679	0.605299
LOC105681663	14.0691	-1.17771	0.534431	-2.20368	0.0275471	0.605878
LOC117151724	126.624	0.347437	0.157846	2.20111	0.0277279	0.607518
LOC100747813	4229.19	0.198577	0.0902069	2.20135	0.0277116	0.607518
LOC105680409	17.9233	0.93879	0.426794	2.19964	0.0278328	0.608649
LOC100747729	1659.17	1.03844	0.472305	2.19867	0.0279014	0.608986
LOC117151415	40.9104	-3.98188	1.81176	-2.1978	0.0279633	0.609175
LOC100749235	625.875	-0.714915	0.32592	-2.19353	0.0282692	0.610029
LOC100749402	50.3783	0.550057	0.250604	2.19493	0.0281688	0.610029
LOC100740292	1105.66	0.738245	0.336503	2.19387	0.0282444	0.610029
LOC100742920	38.6498	-0.834574	0.380079	-2.19579	0.0281069	0.610029
LOC117152435	20.9748	-1.56944	0.714772	-2.19572	0.0281122	0.610029
LOC100749085	153.739	0.509211	0.232436	2.19076	0.0284692	0.613186
LOC100740883	2921.55	-0.517148	0.236676	-2.18504	0.0288856	0.614194
LOC100741565	693.676	-0.361673	0.165353	-2.18728	0.0287224	0.614194
LOC100746972	102.092	0.769567	0.351893	2.18693	0.0287474	0.614194
LOC105681310	12.4353	1.90069	0.868246	2.18912	0.0285883	0.614194
LOC100746032	10352.4	-0.390895	0.17868	-2.18768	0.0286927	0.614194
LOC100746632	485.25	0.381631	0.174663	2.18496	0.0288919	0.614194
LOC100746041	166.227	0.483837	0.221348	2.18587	0.0288253	0.614194
LOC100746876	977.028	0.778518	0.358532	2.1714	0.0299008	0.634464
LOC105680665	20.3411	-1.26887	0.585491	-2.16719	0.0302203	0.637604
LOC112212888	6.45201	-1.63959	0.756786	-2.16652	0.0302718	0.637604
LOC100747608	238.09	-0.266027	0.122696	-2.16818	0.0301453	0.637604
LOC100749334	57.3207	-0.887771	0.409744	-2.16665	0.0302618	0.637604
LOC100746106	332.543	-3.39651	1.57094	-2.16209	0.0306112	0.642385
LOC112213828	90.6622	0.739382	0.341862	2.16281	0.030556	0.642385
LOC117151530	13.5434	0.999932	0.463239	2.15856	0.030884	0.645741
LOC100745374	515.194	0.245524	0.113739	2.15867	0.0308756	0.645741
LOC100744236	324.892	-2.58386	1.20014	-2.15297	0.0313214	0.648986
LOC100747121	7153.93	-0.30204	0.140275	-2.1532	0.031303	0.648986
LOC100747083	80.0455	-1.14892	0.53363	-2.15303	0.0313161	0.648986
LOC100745693	242.49	0.532437	0.247357	2.1525	0.0313581	0.648986
LOC100745009	66.0367	-0.452701	0.210341	-2.15222	0.0313797	0.648986
LOC100749301	595.045	-0.907204	0.421488	-2.15239	0.031367	0.648986
LOC100741032	2108.68	-0.881911	0.410176	-2.15008	0.0315491	0.650138
LOC100740237	19.635	-1.27461	0.592749	-2.15033	0.0315292	0.650138
LOC100742538	697.7	-0.332402	0.154763	-2.14782	0.0317284	0.652388
LOC100749238	106.766	0.834167	0.388583	2.14669	0.031818	0.652388
LOC100746654	60.4185	-0.872951	0.407009	-2.1448	0.0319691	0.652388
LOC100748288	8430.14	0.47514	0.221646	2.14369	0.0320576	0.652388
LOC100743976	336.303	-0.880561	0.410692	-2.14409	0.0320255	0.652388
LOC100745422	620.323	0.622037	0.290016	2.14483	0.0319662	0.652388
LOC100743273	274.313	-0.253339	0.118096	-2.14519	0.0319375	0.652388
LOC100745209	1563.95	0.23082	0.107915	2.13892	0.0324424	0.659048
LOC100745040	35.7285	1.51118	0.707073	2.13724	0.0325788	0.660645
LOC105680877	16.2649	-0.96607	0.452405	-2.13541	0.0327277	0.661318
LOC100749010	142.414	-0.432961	0.202752	-2.13542	0.0327269	0.661318
LOC100749702	717.1	0.266968	0.125393	2.12906	0.0332496	0.666839
LOC100747873	1023.16	-0.29589	0.139029	-2.12827	0.033315	0.666839
LOC100742008	1088.23	0.250627	0.117734	2.12876	0.0332745	0.666839
LOC100744961	1757.98	-0.440793	0.207229	-2.12708	0.0334133	0.666839
LOC105680299	4.2646	-2.23104	1.04949	-2.12584	0.0335167	0.666839
LOC100746605	527.386	-0.244868	0.115192	-2.12573	0.0335256	0.666839
LOC100749636	34.4439	-0.764066	0.359396	-2.12597	0.0335057	0.666839
LOC100748333	134.68	0.413081	0.194285	2.12616	0.0334901	0.666839
LOC100747486	5.19912	-1.6935	0.795976	-2.12758	0.0333722	0.666839
LOC105682157	1347.18	0.400894	0.188663	2.12493	0.0335928	0.666839
LOC100749231	197.447	-0.580412	0.27349	-2.12225	0.0338171	0.666839
LOC100748361	175.684	0.352539	0.166048	2.12312	0.0337439	0.666839
LOC105680799	700.283	0.203683	0.095967	2.12243	0.0338016	0.666839
LOC100741025	1919.1	0.145569	0.0685587	2.12327	0.0337309	0.666839
LOC100740821	3.75624	2.40484	1.13359	2.12143	0.0338853	0.667034
LOC100748824	619.754	-0.686414	0.323842	-2.11959	0.0340403	0.667814
LOC100742690	2146.02	-0.253472	0.119586	-2.11958	0.0340418	0.667814
LOC112213564	20.8316	1.29373	0.611207	2.11668	0.034287	0.671452
LOC100742921	50446.1	0.204736	0.0967562	2.116	0.0343446	0.671452
LOC100743344	266.115	-0.313539	0.148266	-2.11471	0.0344549	0.672222
LOC105681799	94.437	0.834706	0.394817	2.11416	0.0345016	0.672222
LOC100746404	54.6159	-0.995202	0.471129	-2.11238	0.0346541	0.672945
LOC100740295	747.509	-0.212415	0.10057	-2.11211	0.0346772	0.672945
LOC105681315	914.178	-0.448798	0.212602	-2.11098	0.034774	0.672945
LOC100740997	244.05	-1.31407	0.622308	-2.1116	0.0347206	0.672945
LOC100745401	541.277	0.22926	0.10868	2.10949	0.0349019	0.673418
LOC100743626	1348.03	-0.173363	0.0821887	-2.10933	0.0349162	0.673418
LOC100741972	167.202	-0.345086	0.163668	-2.10845	0.0349922	0.673748
LOC100743930	4093.41	0.307561	0.145959	2.10717	0.0351025	0.674735
LOC100748445	28.2009	0.827001	0.393167	2.10344	0.0354277	0.678726
LOC100748354	596.466	-0.511652	0.243247	-2.10342	0.0354288	0.678726
LOC100741926	1226.6	0.778905	0.372458	2.09125	0.0365054	0.68557
LOC100740203	192.744	0.294956	0.140934	2.09287	0.0363606	0.68557
LOC100746602	4291.76	0.189333	0.0904445	2.09337	0.0363165	0.68557
LOC100747164	2391.14	-0.358635	0.171228	-2.09449	0.0362163	0.68557
LOC100746781	306.253	0.438086	0.208937	2.09673	0.0360171	0.68557
LOC105681020	54.2798	0.633631	0.302461	2.09491	0.0361786	0.68557
LOC112213484	12.7091	1.25239	0.598504	2.09253	0.0363913	0.68557
LOC100747737	41.6452	1.7798	0.849338	2.09552	0.0361249	0.68557
LOC100747784	164.031	-2.1791	1.04119	-2.09289	0.0363593	0.68557
LOC100749186	356.037	0.565957	0.270129	2.09514	0.036159	0.68557
LOC100749859	17471	-0.563353	0.269275	-2.09211	0.0364287	0.68557
LOC100743000	757.306	0.240272	0.114862	2.09183	0.0364538	0.68557
LOC112213031	11.8573	-2.39971	1.14819	-2.09	0.0366178	0.686553
LOC100749315	8.08823	1.37907	0.66012	2.08912	0.0366972	0.686917
LOC105681102	10.4664	-1.27196	0.609131	-2.08816	0.0367837	0.68741
LOC100746124	766.907	-0.354295	0.170093	-2.08295	0.0372561	0.688365
LOC100745726	11927.9	-0.987163	0.473191	-2.08618	0.036962	0.688365
LOC100743740	2264.61	0.2645	0.126964	2.08327	0.0372268	0.688365
LOC100744411	2722.96	-0.381547	0.182998	-2.08498	0.0370713	0.688365
LOC100744374	1921.56	0.257451	0.123565	2.08352	0.0372037	0.688365
LOC100747940	1647.88	0.25472	0.122255	2.08351	0.0372047	0.688365
LOC105681951	9.60543	-1.1135	0.533969	-2.08533	0.0370393	0.688365
LOC100744433	214.208	0.446182	0.214421	2.08087	0.0374462	0.68854
LOC100742341	846.854	0.498406	0.239447	2.08149	0.0373895	0.68854
LOC100740262	348.778	0.237928	0.11434	2.08089	0.0374437	0.68854
LOC100745614	1487.53	2.06114	0.991311	2.0792	0.0375985	0.690232
LOC100747751	10606.3	-0.610207	0.293647	-2.07803	0.0377067	0.691109
LOC117151111	379.172	0.528166	0.254752	2.07325	0.0381489	0.696979
LOC100740070	245.132	-0.430702	0.207692	-2.07375	0.0381022	0.696979
LOC100747990	371.662	-0.529251	0.256206	-2.06572	0.0388547	0.69973
LOC100742087	2076.87	-0.344163	0.166708	-2.06447	0.0389732	0.69973
LOC100746251	2100.06	0.486689	0.23509	2.07022	0.0384317	0.69973
LOC100743586	637.642	0.328268	0.158684	2.06869	0.038575	0.69973
LOC100745333	600.736	0.674243	0.325658	2.0704	0.0384145	0.69973
LOC105680473	166.562	0.509251	0.246318	2.06746	0.0386912	0.69973
LOC100744064	2312.19	-0.227459	0.110181	-2.0644	0.0389796	0.69973
LOC100745742	157.832	-0.363281	0.176132	-2.06254	0.039156	0.69973
LOC100742433	772.249	-1.10845	0.537376	-2.06271	0.03914	0.69973
LOC100749093	1267.34	-0.17171	0.0831415	-2.06527	0.0388977	0.69973
LOC100748783	135.943	-2.59135	1.25283	-2.0684	0.0386028	0.69973
LOC100741830	466.115	0.203922	0.0986745	2.06662	0.0387702	0.69973
LOC100741273	29.5873	-0.889059	0.430541	-2.06498	0.0389249	0.69973
LOC100741558	476.923	0.345433	0.167439	2.06304	0.0391087	0.69973
LOC105681221	278.048	0.36745	0.178568	2.05776	0.0396133	0.701326
LOC100746456	911.547	0.729816	0.354589	2.0582	0.0395709	0.701326
LOC100743508	5068.28	-0.266219	0.129273	-2.05935	0.0394605	0.701326
LOC112213153	5.79923	-1.83683	0.892442	-2.05821	0.0395704	0.701326
LOC100745223	499.112	0.376524	0.182928	2.05832	0.0395593	0.701326
LOC100741950	417.518	0.206998	0.100533	2.059	0.0394946	0.701326
LOC100743773	562.535	0.505327	0.24597	2.05442	0.0399347	0.703114
LOC100744531	591.9	-0.338744	0.164906	-2.05416	0.0399601	0.703114
LOC105680841	93.9129	0.687554	0.33471	2.05418	0.0399584	0.703114
LOC105680220	652.435	0.388844	0.189121	2.05606	0.0397769	0.703114
LOC112212976	13.8154	1.18478	0.577339	2.05214	0.0401565	0.705484
LOC100741114	3.49461	2.41442	1.17723	2.05094	0.0402725	0.706437
LOC100741456	44.1191	-0.941901	0.459891	-2.0481	0.0405507	0.708477
LOC112212405	30.8181	0.725747	0.354719	2.04598	0.0407588	0.708477
LOC100749165	3377.93	0.49598	0.24242	2.04596	0.0407605	0.708477
LOC100744542	254.242	-0.464418	0.226729	-2.04833	0.0405273	0.708477
LOC100744327	1002.82	-0.280783	0.137231	-2.04606	0.0407509	0.708477
LOC117152503	216.086	0.869764	0.425109	2.04598	0.0407582	0.708477
LOC100748381	257.273	1.09327	0.53478	2.04434	0.04092	0.709533
LOC112213700	8.27184	1.21681	0.595283	2.04408	0.0409454	0.709533
LOC100743027	231.68	0.335785	0.164511	2.04111	0.0412402	0.712399
LOC100740913	4492.45	-0.265232	0.129982	-2.04053	0.0412976	0.712399
LOC100743995	376.379	-0.870091	0.426369	-2.0407	0.041281	0.712399
LOC112213875	176.457	-1.95118	0.957518	-2.03775	0.0415748	0.716101
LOC100747659	869.344	0.215891	0.106045	2.03584	0.0417668	0.716514
LOC100741998	2330.75	-0.994895	0.488788	-2.03543	0.0418074	0.716514
LOC105681698	3.46168	-2.34431	1.15199	-2.03501	0.0418494	0.716514
LOC100748507	6500.62	-0.25356	0.124518	-2.03633	0.0417171	0.716514
LOC100743530	1049.04	-0.237829	0.116991	-2.03289	0.0420635	0.718074
LOC100746208	49.7491	0.634372	0.312237	2.0317	0.0421838	0.718074
LOC100748963	872.068	0.222266	0.109403	2.03163	0.0421916	0.718074
LOC100744943	2779.37	0.623555	0.306921	2.03165	0.0421896	0.718074
LOC117151865	145.95	0.823352	0.405752	2.0292	0.042438	0.721194
LOC100750100	579.921	0.350887	0.173	2.02825	0.0425352	0.721773
LOC105680992	241.97	-0.334881	0.165216	-2.02692	0.0426702	0.721921
LOC100744267	1370.35	0.239915	0.118342	2.0273	0.0426319	0.721921
LOC100743269	1742.63	-0.561025	0.277308	-2.02311	0.0430616	0.727467
LOC100743935	1968.6	0.203906	0.100844	2.02199	0.0431773	0.728347
LOC105681106	217.329	0.890436	0.440626	2.02084	0.043296	0.729273
LOC100747287	2359.42	0.376333	0.186394	2.01902	0.0434847	0.730663
LOC112213357	41.7466	0.588859	0.291723	2.01856	0.0435335	0.730663
LOC105681222	768.833	0.255242	0.12647	2.0182	0.0435702	0.730663
LOC100746080	276.232	1.2976	0.644376	2.01374	0.0440372	0.731466
LOC100743295	2329.34	-0.290579	0.144655	-2.00877	0.0445613	0.731466
LOC100744402	2401	0.255897	0.127278	2.01054	0.0443744	0.731466
LOC100743889	850.756	-0.221083	0.109901	-2.01165	0.044257	0.731466
LOC100742702	116319	0.861922	0.429044	2.00894	0.0445439	0.731466
LOC100746930	56.9576	-0.53717	0.26723	-2.01014	0.0444158	0.731466
LOC100748766	353.323	-0.31332	0.155732	-2.01192	0.0442287	0.731466
LOC100740955	330.099	0.367975	0.18263	2.01487	0.0439184	0.731466
LOC100746663	7899.19	0.953017	0.474783	2.00727	0.0447212	0.731466
LOC100749962	41.157	-0.553098	0.275392	-2.0084	0.0446006	0.731466
LOC100744099	2317.74	-0.468484	0.233447	-2.00682	0.0447693	0.731466
LOC100742718	776.661	-0.388089	0.192699	-2.01396	0.0440133	0.731466
LOC100750048	5605.62	-0.305957	0.15212	-2.01128	0.0442956	0.731466
LOC100741953	1281.73	-0.54072	0.268454	-2.0142	0.043989	0.731466
LOC100744110	39.77	0.888448	0.442054	2.00982	0.0444507	0.731466
LOC100748385	926.548	-1.85803	0.922903	-2.01324	0.044089	0.731466
LOC112213885	5.93351	-1.47153	0.729651	-2.01676	0.0437209	0.731466
LOC100749148	5502.79	0.434423	0.216448	2.00706	0.0447436	0.731466
LOC100748321	597.967	-0.387001	0.193025	-2.00492	0.0449713	0.731632
LOC100741453	624.16	0.702288	0.350125	2.00582	0.0448754	0.731632
LOC100744713	62.0872	-0.443864	0.221324	-2.00549	0.0449102	0.731632
LOC117151345	1.74093	2.86858	1.43136	2.0041	0.0450597	0.732028
LOC100747434	284.837	0.856175	0.42795	2.00064	0.0454311	0.734052
LOC100747005	1812.89	-0.201807	0.100936	-1.99936	0.0455694	0.734052
LOC117151359	38.2066	0.899751	0.449779	2.00043	0.0454537	0.734052
LOC100748403	2389.55	-0.221168	0.110495	-2.00161	0.045327	0.734052
LOC100740956	761.465	-0.297094	0.148439	-2.00145	0.045344	0.734052
LOC100742117	21341.1	-0.309587	0.154842	-1.99938	0.0455677	0.734052
LOC100745747	164.997	-0.337613	0.168914	-1.99872	0.0456385	0.734131
LOC105680713	719.956	0.426325	0.213519	1.99666	0.0458622	0.736694
LOC100744266	636.424	-0.383114	0.192017	-1.99521	0.0460197	0.738186
LOC100745847	1832.46	-0.366404	0.184042	-1.99087	0.046495	0.742291
LOC100740302	136.637	0.609855	0.306314	1.99095	0.0464867	0.742291
LOC117152130	69.6133	-1.31454	0.660097	-1.99144	0.046433	0.742291
LOC105680204	193.279	0.300058	0.150744	1.99051	0.0465351	0.742291
LOC100749745	521.156	0.294977	0.148283	1.98929	0.0466695	0.743397
LOC100742919	88.025	-0.464517	0.233639	-1.98818	0.0467912	0.7443
LOC100749911	128.11	-1.33103	0.669911	-1.98687	0.0469363	0.744755
LOC105680760	738.022	0.239128	0.120361	1.98675	0.0469501	0.744755
LOC100745470	57.2972	-1.03945	0.523386	-1.98601	0.047032	0.74502
LOC105682114	2359.77	0.943962	0.476426	1.98134	0.0475533	0.746679
LOC100741613	5244.3	0.31429	0.1586	1.98165	0.047519	0.746679
LOC100740253	230.563	0.479022	0.241607	1.98265	0.0474064	0.746679
LOC100745252	75.2259	-0.690755	0.348743	-1.9807	0.047625	0.746679
LOC100748217	18.1857	-0.761324	0.384038	-1.98242	0.0474326	0.746679
LOC100743791	11797.1	-0.301699	0.152057	-1.98412	0.0472427	0.746679
LOC100748459	2027.72	-0.179633	0.0907055	-1.9804	0.047659	0.746679
LOC100741158	812.828	-2.36935	1.19575	-1.98147	0.0475383	0.746679
LOC105680716	255.568	0.430678	0.217673	1.97856	0.0478658	0.748894
LOC112212139	94.927	0.798619	0.404014	1.97671	0.0480744	0.751129
LOC100742792	464.022	-2.2351	1.1324	-1.97377	0.048408	0.75428
LOC100748543	3.66748	-2.27512	1.15234	-1.97435	0.0483425	0.75428
LOC100741638	876.507	2.82353	1.43129	1.97272	0.0485279	0.755121
LOC100746522	1891.59	-0.861428	0.43896	-1.96243	0.0497128	0.75561
LOC105680753	1448.36	-0.206096	0.105136	-1.96028	0.0499633	0.75561
LOC100746289	11157.9	-0.233261	0.118636	-1.9662	0.0492761	0.75561
LOC100745601	722.57	-0.263502	0.134548	-1.95842	0.0501808	0.75561
LOC117151239	4.31765	1.64131	0.833763	1.96856	0.0490039	0.75561
LOC100740611	8849.26	-0.190968	0.0979552	-1.94955	0.0512301	0.75561
LOC112212249	30.2436	0.788951	0.400991	1.9675	0.0491256	0.75561
LOC112212302	2.90587	2.42907	1.2326	1.9707	0.0487584	0.75561
LOC105680379	2121.28	-3.80991	1.9545	-1.9493	0.0512595	0.75561
LOC105680513	83.7942	-2.66779	1.36669	-1.952	0.0509379	0.75561
LOC100749122	111.505	1.47158	0.747957	1.96746	0.0491301	0.75561
LOC100740017	202.678	0.290452	0.1477	1.9665	0.0492405	0.75561
LOC100745495	1302.7	2.12673	1.09106	1.94923	0.0512681	0.75561
LOC100740504	890.674	0.230833	0.117978	1.95658	0.0503965	0.75561
LOC100740388	28879.8	-0.572264	0.292856	-1.95408	0.0506915	0.75561
LOC100743105	6141.85	-1.73498	0.887945	-1.95393	0.0507101	0.75561
LOC100748372	393.076	-0.317347	0.162223	-1.95624	0.0504364	0.75561
LOC100744902	207.713	-0.451546	0.230561	-1.95846	0.0501757	0.75561
LOC100749600	308.377	-0.60278	0.306877	-1.96424	0.0495021	0.75561
LOC100744494	192.067	0.565844	0.288439	1.96175	0.049792	0.75561
LOC100746581	3154.99	-0.329947	0.167335	-1.97177	0.0486355	0.75561
LOC105681099	17.6376	-1.93448	0.992085	-1.94991	0.0511867	0.75561
LOC105681111	274.086	0.337771	0.17209	1.96276	0.0496739	0.75561
LOC100744857	150.656	0.994016	0.509317	1.95167	0.0509779	0.75561
LOC100746390	605.391	-0.18713	0.0958764	-1.95179	0.0509637	0.75561
LOC100749603	2304.84	-0.322343	0.164034	-1.96509	0.0494038	0.75561
LOC100745946	701.142	-0.347766	0.177833	-1.95557	0.0505156	0.75561
LOC100742349	1276.11	0.798171	0.408419	1.95429	0.0506664	0.75561
LOC100746785	366.916	-0.242595	0.124428	-1.94968	0.0512142	0.75561
LOC100744029	934.038	-0.767211	0.390909	-1.96263	0.0496886	0.75561
LOC100740307	905.017	0.273727	0.140208	1.9523	0.0509024	0.75561
LOC117152238	41.5727	1.17704	0.597834	1.96885	0.0489703	0.75561
LOC100748425	1455.23	-0.372145	0.190249	-1.95609	0.0504542	0.75561
LOC112213719	2.85075	-2.17762	1.10907	-1.96348	0.0495908	0.75561
LOC100743764	1272.94	-0.204988	0.104997	-1.95232	0.0509007	0.75561
LOC117152326	4.78733	1.65846	0.846168	1.95997	0.0499993	0.75561
LOC100746316	4633.09	0.61731	0.31343	1.96953	0.048892	0.75561
LOC100744350	579.658	0.487706	0.250086	1.95016	0.0511573	0.75561
LOC105681852	1.878	2.40272	1.22165	1.96678	0.0492087	0.75561
LOC100748550	975.434	-0.188905	0.096465	-1.95827	0.0501982	0.75561
LOC100749270	4426.45	0.39827	0.203146	1.96051	0.0499363	0.75561
LOC117151569	78.3638	-0.520105	0.266916	-1.94857	0.0513465	0.755791
LOC100746773	231.061	-0.459821	0.236176	-1.94695	0.0515409	0.756706
LOC117151877	61.6909	1.02795	0.527876	1.94734	0.0514942	0.756706
LOC100741455	543.534	-0.351361	0.18063	-1.94519	0.0517521	0.75786
LOC100745129	5547.3	-0.288987	0.148524	-1.94573	0.0516872	0.75786
LOC100745961	618.598	-0.376124	0.19355	-1.94329	0.0519807	0.759301
LOC100748056	42.3643	-0.753122	0.387635	-1.94287	0.0520323	0.759301
LOC100742608	2065.54	0.265518	0.136673	1.94272	0.0520496	0.759301
LOC100744749	4077.55	-3.12641	1.6101	-1.94174	0.052168	0.760058
LOC100746241	9156.05	0.263444	0.135808	1.93982	0.0524017	0.761522
LOC100749590	24.4269	-0.714937	0.368549	-1.93987	0.0523954	0.761522
LOC100740890	58.5876	0.729188	0.376383	1.93736	0.0527016	0.762008
LOC100744534	197.634	0.447892	0.231175	1.93746	0.0526895	0.762008
LOC100748940	114.239	-2.41599	1.24617	-1.93873	0.0525339	0.762008
LOC100747658	61.0048	0.770779	0.397804	1.93759	0.0526739	0.762008
LOC100746213	162.175	0.680112	0.351233	1.93635	0.0528243	0.762817
LOC105682107	1911.38	-0.659677	0.34162	-1.93103	0.0534799	0.770795
LOC100745744	62.4478	-1.07931	0.559004	-1.93077	0.0535115	0.770795
LOC100742454	72.4671	-1.81807	0.941899	-1.93021	0.0535803	0.770815
LOC100745933	1357.14	-0.89575	0.46484	-1.92701	0.0539789	0.774037
LOC100743738	96.0001	0.509183	0.26429	1.92661	0.0540284	0.774037
LOC100743496	1342.84	-0.227847	0.118311	-1.92583	0.0541258	0.774037
LOC100744065	3905.24	-0.386441	0.200637	-1.92607	0.0540953	0.774037
LOC117151904	25.6613	-1.24281	0.645382	-1.92569	0.0541427	0.774037
LOC100746529	3118.34	-0.84609	0.439657	-1.92443	0.0543006	0.77436
LOC100743030	1627.66	-0.258716	0.134428	-1.92458	0.0542824	0.77436
LOC100741694	12.0661	0.943129	0.490344	1.9234	0.0544297	0.775233
LOC100741871	1184.94	-0.246738	0.12832	-1.92282	0.0545021	0.775299
LOC100742284	910.407	0.253206	0.131951	1.91894	0.0549923	0.775521
LOC100746167	29.0991	1.18065	0.614368	1.92173	0.05464	0.775521
LOC100741334	14.09	-1.01788	0.530002	-1.92053	0.0547915	0.775521
LOC100745251	8075.85	-3.17758	1.6554	-1.91953	0.0549172	0.775521
LOC100746932	815.52	-0.244632	0.127458	-1.91931	0.0549453	0.775521
LOC100742268	5094.78	-0.318531	0.16593	-1.91967	0.0548993	0.775521
LOC100741231	868.97	0.242106	0.126159	1.91905	0.0549778	0.775521
LOC100748329	726.174	0.526768	0.274831	1.9167	0.0552765	0.776971
LOC105680618	219.569	0.365768	0.19085	1.91652	0.0552989	0.776971
LOC100745994	1876.73	0.230703	0.120354	1.91687	0.0552546	0.776971
LOC100750135	10791.4	0.354754	0.185299	1.91449	0.0555571	0.779171
LOC100745119	618.931	0.324984	0.169868	1.91316	0.0557281	0.779171
LOC100748366	515.116	-0.842679	0.440425	-1.91333	0.0557054	0.779171
LOC100746985	668.113	-0.950802	0.49674	-1.91409	0.0556092	0.779171
LOC100745963	583.328	0.305178	0.159672	1.91128	0.055968	0.779916
LOC100746644	294.629	0.32767	0.171399	1.91174	0.0559101	0.779916
LOC105681095	52.0307	-0.513507	0.268691	-1.91115	0.0559859	0.779916
LOC100743065	1904.05	-0.592589	0.310199	-1.91035	0.0560884	0.780393
LOC100748222	1.98074	2.43992	1.27765	1.90969	0.0561733	0.780625
LOC100742290	4843.14	0.244924	0.128416	1.90727	0.0564859	0.781171
LOC100740619	439.941	-1.50897	0.791067	-1.90752	0.0564538	0.781171
LOC100745630	1181.24	0.200594	0.105093	1.90874	0.0562963	0.781171
LOC100748269	415.518	-1.83462	0.961899	-1.90729	0.0564836	0.781171
LOC100743215	2416.77	-0.228606	0.120253	-1.90104	0.0572972	0.784346
LOC100744362	321.085	0.277702	0.145901	1.90337	0.0569929	0.784346
LOC100745982	4853.39	-1.78059	0.936237	-1.90186	0.0571895	0.784346
LOC100740176	5323.26	-0.475983	0.250533	-1.89988	0.0574482	0.784346
LOC100745624	155.731	0.453975	0.238516	1.90333	0.056997	0.784346
LOC100748052	512.632	0.271006	0.142386	1.90332	0.0569987	0.784346
LOC100740716	230.14	-0.288223	0.151718	-1.89972	0.0574698	0.784346
LOC100740549	488.442	0.287404	0.151224	1.90052	0.0573646	0.784346
LOC112213736	3.48643	1.71244	0.900231	1.90222	0.0571426	0.784346
LOC112213765	75.8468	-0.979707	0.514435	-1.90443	0.0568539	0.784346
LOC100745033	1067.49	-0.870333	0.457749	-1.90133	0.0572588	0.784346
LOC105681215	31.1493	-1.16713	0.61486	-1.8982	0.0576697	0.786137
LOC100740381	493.441	0.266715	0.140569	1.8974	0.0577755	0.786641
LOC112212266	118.031	0.640612	0.341715	1.8747	0.0608343	0.794297
LOC100744044	820.304	0.477367	0.253214	1.88523	0.0593989	0.794297
LOC100750102	3681.58	0.205549	0.10982	1.8717	0.0612488	0.794297
LOC100740126	88.0528	0.553867	0.296083	1.87065	0.0613936	0.794297
LOC105680250	2.68024	2.7463	1.46623	1.87304	0.0610631	0.794297
LOC100748398	186.416	0.468351	0.248234	1.88673	0.0591961	0.794297
LOC112212252	452.775	0.430239	0.2276	1.89033	0.0587139	0.794297
LOC117151320	131.329	1.08787	0.581335	1.87133	0.0613	0.794297
LOC100746528	1932.97	0.50159	0.265623	1.88835	0.0589787	0.794297
LOC100745816	435.694	0.286797	0.152381	1.8821	0.0598223	0.794297
LOC100749284	18706.1	0.321316	0.171724	1.87111	0.0613292	0.794297
LOC100743854	3226.28	0.188275	0.0999053	1.88454	0.0594923	0.794297
LOC100744319	199.77	0.448512	0.239081	1.87598	0.0606576	0.794297
LOC100747640	316.239	-0.584998	0.309449	-1.89045	0.0586972	0.794297
LOC100740047	183.548	-0.498732	0.266103	-1.87421	0.0609022	0.794297
LOC100740945	89.1521	-1.47485	0.785515	-1.87755	0.0604424	0.794297
LOC100743141	524.751	-0.337261	0.17983	-1.87545	0.0607313	0.794297
LOC100746341	41926.2	-1.60841	0.85537	-1.88037	0.0600576	0.794297
LOC100745578	11.5411	-1.03558	0.552545	-1.8742	0.0609029	0.794297
LOC100746858	6.9245	-1.58194	0.840282	-1.88263	0.0597506	0.794297
LOC100749177	33.1442	-1.57471	0.840196	-1.87421	0.0609011	0.794297
LOC105680967	194.52	0.553434	0.293247	1.88726	0.0591248	0.794297
LOC100750040	124.188	0.675677	0.358094	1.88687	0.0591775	0.794297
LOC100742671	1504.55	0.519099	0.275302	1.88556	0.0593543	0.794297
LOC100740543	214.704	-0.276643	0.147829	-1.87137	0.0612934	0.794297
LOC100740025	1111.64	0.279203	0.14919	1.87147	0.0612805	0.794297
LOC100743950	841.144	-0.479851	0.256245	-1.87263	0.0611199	0.794297
LOC100746027	8.1583	-1.67749	0.894592	-1.87515	0.0607726	0.794297
LOC100744333	1720.12	-0.55816	0.296885	-1.88006	0.0601003	0.794297
LOC100750045	10635	0.283312	0.149731	1.89214	0.0584726	0.794297
LOC100749724	1725.52	0.190087	0.101426	1.87415	0.0609102	0.794297
LOC117152073	3.94382	-2.0784	1.10838	-1.87517	0.0607693	0.794297
LOC100745584	7170.5	0.337127	0.179053	1.88284	0.0597226	0.794297
LOC100743989	486.889	0.362797	0.193109	1.87871	0.0602839	0.794297
LOC100744335	24847	-0.548473	0.292529	-1.87493	0.060802	0.794297
LOC100746424	139.417	-0.49233	0.261589	-1.88207	0.0598262	0.794297
LOC100748305	271.136	-0.465125	0.246418	-1.88754	0.0590876	0.794297
LOC100749371	66.1997	-0.443509	0.236439	-1.87579	0.0606842	0.794297
LOC100741711	1511.52	0.244542	0.130614	1.87224	0.0611727	0.794297
LOC112213514	117.799	0.525809	0.28014	1.87695	0.0605246	0.794297
LOC117152226	40.8224	-0.464808	0.248231	-1.87248	0.0611399	0.794297
LOC100741234	298.97	0.564245	0.301229	1.87314	0.0610486	0.794297
LOC100742481	136.205	0.427108	0.228004	1.87325	0.061034	0.794297
LOC100744627	1047.55	-0.251508	0.133541	-1.88338	0.0596495	0.794297
LOC100746839	8907.36	0.380216	0.203404	1.86927	0.0615853	0.795053
LOC105681171	68.8591	-0.623237	0.333419	-1.86923	0.061591	0.795053
LOC100750082	1732.65	-0.529523	0.283386	-1.86856	0.0616839	0.795354
LOC100750189	204.326	0.321518	0.172302	1.86601	0.0620401	0.798844
LOC100746180	440.943	-0.37187	0.199327	-1.86562	0.0620943	0.798844
LOC100741471	82.505	-0.47021	0.252156	-1.86476	0.062215	0.799497
LOC117152023	33.0923	-0.54772	0.294172	-1.8619	0.0626169	0.803759
LOC105681507	867.952	-0.311402	0.167349	-1.86079	0.0627742	0.804874
LOC105680393	159.312	0.624586	0.335836	1.85979	0.0629148	0.80488
LOC100748342	177.291	0.379488	0.204049	1.85979	0.0629154	0.80488
LOC100747134	432.162	0.359051	0.193122	1.85919	0.0629997	0.805059
LOC100740958	798.723	-0.429159	0.230959	-1.85816	0.0631462	0.80603
LOC100744282	6189.64	-0.255117	0.137339	-1.85758	0.0632291	0.806188
LOC100747721	225.948	0.291508	0.157154	1.85492	0.0636072	0.80859
LOC100743790	169.524	-0.307495	0.165787	-1.85476	0.0636305	0.80859
LOC100750201	37.9333	0.901349	0.486093	1.85427	0.0637002	0.80859
LOC100746519	132.262	0.550854	0.296888	1.85542	0.0635356	0.80859
LOC100748091	393.119	0.230662	0.124516	1.85246	0.0639591	0.810976
LOC117151151	875.542	0.514604	0.278313	1.84901	0.0644564	0.815473
LOC100749244	943.996	-0.22235	0.120241	-1.84921	0.0644282	0.815473
LOC100746680	85.5028	-0.491785	0.266051	-1.84846	0.0645353	0.815569
LOC105682129	60.2599	0.450476	0.244113	1.84536	0.0649849	0.81983
LOC105682146	55.2857	0.519283	0.281807	1.84269	0.0653742	0.81983
LOC100749513	1087.55	0.313422	0.170081	1.84278	0.0653614	0.81983
LOC117151300	19.4	-0.767723	0.416518	-1.84319	0.065301	0.81983
LOC100749646	114.402	0.444052	0.240928	1.84309	0.0653154	0.81983
LOC117151910	5.78509	1.44697	0.785126	1.84298	0.0653314	0.81983
LOC117152149	21.0523	1.10133	0.597323	1.84378	0.0652159	0.81983
LOC105682161	334.315	0.346464	0.188102	1.84189	0.065491	0.820176
LOC100743314	476.766	0.212275	0.115272	1.84152	0.0655453	0.820176
LOC112212231	1.78811	3.40945	1.8525	1.84046	0.0657012	0.82043
LOC100750143	398.407	0.241757	0.131361	1.8404	0.065709	0.82043
LOC100740214	107.69	-0.614742	0.33424	-1.83922	0.0658827	0.821702
LOC100743089	230.883	-0.466218	0.253944	-1.83591	0.0663709	0.82241
LOC100747915	1941.38	0.164383	0.0894635	1.83743	0.0661464	0.82241
LOC100743732	51416.6	-0.632823	0.344402	-1.83745	0.0661431	0.82241
LOC100740860	2658.77	0.168894	0.0919427	1.83695	0.0662169	0.82241
LOC100743866	746.361	-0.174285	0.094926	-1.83601	0.066356	0.82241
LOC117151919	13.0675	1.02183	0.556436	1.83639	0.0663004	0.82241
LOC100742048	15975.7	-0.398015	0.217005	-1.83413	0.0666342	0.823887
LOC100750166	53.9573	-0.635435	0.346444	-1.83416	0.0666296	0.823887
LOC100740170	25.3071	0.750065	0.409079	1.83355	0.0667215	0.824075
LOC100744891	545.103	0.325899	0.177826	1.83269	0.0668491	0.824323
LOC117152477	54.6958	-0.564106	0.307844	-1.83244	0.0668857	0.824323
LOC100743163	653.869	0.201236	0.109899	1.8311	0.067086	0.825902
LOC100747063	24.0584	1.20035	0.655848	1.83023	0.0672155	0.826606
LOC100742216	346.671	0.517602	0.283146	1.82804	0.0675437	0.829151
LOC117151949	136.188	-0.338435	0.185151	-1.82788	0.0675674	0.829151
LOC100746878	5525.62	-1.50827	0.826632	-1.82459	0.0680622	0.831606
LOC117152535	60.6755	-0.421251	0.231053	-1.82318	0.0682764	0.831606
LOC100745569	2335.73	0.413382	0.226693	1.82353	0.0682235	0.831606
LOC100746974	1741.65	-0.174441	0.0956148	-1.82441	0.0680895	0.831606
LOC100742348	3773.69	-0.525555	0.288086	-1.8243	0.068107	0.831606
LOC112213441	28.7453	0.834601	0.45761	1.82383	0.068178	0.831606
LOC100744668	5057.03	-0.29608	0.162304	-1.82423	0.0681172	0.831606
LOC100749134	547.161	-0.335093	0.183961	-1.82154	0.0685241	0.833734
LOC100740846	256.642	-0.415973	0.228631	-1.81941	0.0688486	0.834397
LOC112213746	119.225	-0.344039	0.189117	-1.81918	0.0688835	0.834397
LOC100742859	236.502	0.304792	0.167516	1.81948	0.0688381	0.834397
LOC100745934	66.9143	-0.676243	0.372102	-1.81736	0.0691622	0.834397
LOC105680532	1620.2	-0.41574	0.228351	-1.82062	0.0686654	0.834397
LOC100747011	1878.09	-0.181557	0.0998981	-1.81742	0.069153	0.834397
LOC100740715	236.351	-2.45652	1.35162	-1.81747	0.0691459	0.834397
LOC100744941	975.243	-0.184736	0.101589	-1.81848	0.0689915	0.834397
LOC100740139	4536.09	0.435958	0.240093	1.81579	0.0694028	0.835536
LOC100743746	4392.11	0.198075	0.109081	1.81585	0.0693928	0.835536
LOC100742966	1328.83	-1.4052	0.775738	-1.81144	0.0700735	0.842298
LOC100746348	5083.86	0.386365	0.213392	1.81059	0.0702048	0.842298
LOC100748549	1120.59	0.382714	0.211417	1.81024	0.070259	0.842298
LOC105682029	57.8886	-1.68416	0.930164	-1.81061	0.0702013	0.842298
LOC105682153	543.39	-0.996389	0.550646	-1.80949	0.0703749	0.842804
LOC100749777	60.656	0.453902	0.251691	1.80341	0.071324	0.843202
LOC100744639	39.1281	-0.54191	0.300456	-1.80362	0.0712902	0.843202
LOC100740081	1099.5	0.561489	0.311394	1.80314	0.0713657	0.843202
LOC100747954	444.819	0.276065	0.152929	1.80519	0.0710446	0.843202
LOC100748078	313.045	-0.552019	0.306489	-1.80111	0.0716861	0.843202
LOC100742374	1395.12	0.138933	0.077171	1.80033	0.071809	0.843202
LOC117151321	2.0331	-2.2905	1.27191	-1.80084	0.0717279	0.843202
LOC100745890	340.497	0.327133	0.181464	1.80275	0.071428	0.843202
LOC100747884	681.586	-0.316076	0.175423	-1.80179	0.0715777	0.843202
LOC100742523	2560.83	-0.269079	0.149014	-1.80573	0.0709602	0.843202
LOC100749848	48.0853	-1.06256	0.58948	-1.80253	0.0714619	0.843202
LOC112213664	4.55724	1.38453	0.767081	1.80493	0.0710853	0.843202
LOC105681488	628.412	-0.959676	0.531618	-1.8052	0.0710435	0.843202
LOC100742323	3136.77	-0.595096	0.329369	-1.80678	0.0707971	0.843202
LOC100746872	1015.87	0.253586	0.14054	1.80437	0.0711731	0.843202
LOC100743921	397.37	0.309601	0.171344	1.80689	0.0707787	0.843202
LOC100744711	50.5598	-0.568223	0.314961	-1.8041	0.0712153	0.843202
LOC100741001	137.582	-0.434635	0.241382	-1.80061	0.0717645	0.843202
LOC100746360	51.9465	-0.556426	0.308489	-1.80371	0.071276	0.843202
LOC100747948	629.745	-0.69718	0.387752	-1.79801	0.0721759	0.846642
LOC100743004	45.9287	-1.00187	0.558312	-1.79446	0.0727404	0.8471
LOC105680555	7.61064	-1.10808	0.616933	-1.7961	0.0724782	0.8471
LOC100743311	959.278	0.30466	0.169906	1.79311	0.0729556	0.8471
LOC100741911	97.3489	0.772431	0.430065	1.79608	0.072482	0.8471
LOC100740178	5250.39	0.217227	0.120958	1.79589	0.0725127	0.8471
LOC100742669	346.115	-0.335653	0.18702	-1.79474	0.0726945	0.8471
LOC100741825	668.413	0.164016	0.0914003	1.79448	0.0727363	0.8471
LOC112213136	1047.06	0.276788	0.154192	1.79509	0.0726397	0.8471
LOC100747111	1149.19	-0.313456	0.174811	-1.79311	0.0729548	0.8471
LOC117152528	33.2772	0.613595	0.342148	1.79336	0.0729152	0.8471
LOC100742050	280.783	-0.31434	0.175702	-1.78905	0.0736067	0.847811
LOC100744170	349.039	0.342238	0.191383	1.78823	0.0737381	0.847811
LOC100748720	3971.29	0.543282	0.303575	1.78962	0.0735155	0.847811
LOC100743301	108.015	-0.308638	0.172386	-1.79039	0.0733909	0.847811
LOC100744326	885.761	-0.458565	0.255863	-1.79223	0.0730961	0.847811
LOC100747371	2280.05	-0.32582	0.181894	-1.79127	0.0732503	0.847811
LOC100749920	112.804	0.287153	0.16059	1.78811	0.0737581	0.847811
LOC100740350	702.258	-0.739469	0.4133	-1.78918	0.0735857	0.847811
LOC100749853	74.5848	-0.432462	0.241541	-1.79043	0.0733854	0.847811
LOC100746676	6041.75	-0.389374	0.217659	-1.78892	0.0736274	0.847811
LOC100745547	355.591	-0.432408	0.241929	-1.78734	0.073883	0.848394
LOC100741369	299.311	0.368911	0.20662	1.78546	0.0741871	0.851031
LOC100744612	43.6926	-0.795717	0.445973	-1.78423	0.0743864	0.852207
LOC100741141	94.7651	0.334221	0.187353	1.78391	0.0744387	0.852207
LOC112212031	95.8063	-0.726762	0.407521	-1.78337	0.0745256	0.852349
LOC100743048	7871.1	-0.3937	0.222516	-1.76931	0.0768421	0.853649
LOC100746523	6.94798	-1.12687	0.632338	-1.78208	0.0747369	0.853649
LOC100745197	1013.77	-0.17967	0.101089	-1.77734	0.0755129	0.853649
LOC100748987	786.736	-0.304048	0.172239	-1.76527	0.0775188	0.853649
LOC100748079	1287.06	-0.154206	0.0868815	-1.7749	0.0759146	0.853649
LOC100741889	5047.34	0.270023	0.152526	1.77035	0.0766697	0.853649
LOC100743174	8.51557	-1.46757	0.829861	-1.76845	0.0769853	0.853649
LOC100747314	59.6101	0.86294	0.488508	1.76648	0.0773152	0.853649
LOC100746129	1630.3	-0.240739	0.13628	-1.7665	0.0773125	0.853649
LOC117151186	2.3493	2.24161	1.27126	1.76331	0.0778487	0.853649
LOC100744316	35.8139	0.526288	0.298254	1.76456	0.0776375	0.853649
LOC100747676	29.5397	-0.585133	0.330726	-1.76924	0.0768545	0.853649
LOC100748355	12.1346	0.960668	0.54352	1.76749	0.0771455	0.853649
LOC100745815	96.2381	0.473849	0.266816	1.77594	0.0757428	0.853649
LOC100743785	6538.75	-2.33517	1.31345	-1.77789	0.0754221	0.853649
LOC100749521	1330.59	0.246515	0.138942	1.77423	0.0760247	0.853649
LOC100749758	2647.41	-0.24468	0.13822	-1.77022	0.0766898	0.853649
LOC105680597	67.3516	-0.38557	0.21852	-1.76446	0.0776541	0.853649
LOC100748128	3403.89	-0.323678	0.18239	-1.77465	0.0759565	0.853649
LOC117151696	56.3849	0.49123	0.277606	1.76952	0.0768068	0.853649
LOC100741943	99.7365	-0.919191	0.518023	-1.77442	0.0759933	0.853649
LOC100743108	2317.44	0.312558	0.177252	1.76335	0.0778416	0.853649
LOC100745052	1049.53	-0.509473	0.287531	-1.77189	0.0764133	0.853649
LOC105680906	22.6615	1.16989	0.659513	1.77386	0.0760856	0.853649
LOC100742032	1712.59	0.22801	0.128155	1.77917	0.0752116	0.853649
LOC100741862	14284.1	-0.805408	0.455607	-1.76777	0.0770996	0.853649
LOC100748171	439.581	0.474528	0.267783	1.77206	0.0763848	0.853649
LOC117151878	5.0436	-2.15849	1.22325	-1.76455	0.0776388	0.853649
LOC100742313	672	0.303146	0.170181	1.78131	0.0748622	0.853649
LOC100747816	4595.78	-0.242251	0.13679	-1.77098	0.0765648	0.853649
LOC100749486	105.634	0.964613	0.545946	1.76686	0.0772508	0.853649
LOC117151973	41.8789	0.726106	0.411025	1.76657	0.0772996	0.853649
LOC117152005	12.7903	-1.33182	0.751008	-1.77338	0.0761653	0.853649
LOC100745306	15033.7	0.153129	0.0861089	1.77832	0.0753506	0.853649
LOC117152028	8.04817	-1.22334	0.688085	-1.77789	0.0754222	0.853649
LOC100747256	612.724	0.299057	0.168828	1.77138	0.0764983	0.853649
LOC100749213	242.728	0.500968	0.284026	1.76381	0.0777635	0.853649
LOC100744504	523.096	0.321211	0.181344	1.77128	0.0765139	0.853649
LOC100745316	928.357	0.278614	0.156882	1.77594	0.075743	0.853649
LOC100742922	2785.64	0.2317	0.131284	1.76487	0.0775859	0.853649
LOC100748187	27.6645	0.816068	0.460195	1.77331	0.0761774	0.853649
LOC100749184	6.55383	-1.31337	0.739792	-1.77533	0.0758442	0.853649
LOC100740274	172.451	-0.387602	0.217838	-1.77931	0.0751884	0.853649
LOC100740985	7419.25	-0.342819	0.194468	-1.76286	0.0779249	0.853666
LOC105681011	12.0688	-0.881346	0.505133	-1.74478	0.081023	0.854726
LOC100749223	789.558	-0.299056	0.171486	-1.74391	0.0811749	0.854726
LOC100741804	602.732	0.260927	0.148467	1.75747	0.0788373	0.854726
LOC100748314	3552.22	-0.39765	0.226173	-1.75817	0.0787184	0.854726
LOC100749150	1062.69	-0.336365	0.192542	-1.74696	0.0806435	0.854726
LOC100748275	4357.28	0.241967	0.138001	1.75337	0.079539	0.854726
LOC117152194	41.5307	0.792565	0.450169	1.7606	0.0783067	0.854726
LOC117152461	4413.6	0.310686	0.178085	1.74459	0.0810567	0.854726
LOC100742207	1945.33	-0.277734	0.158919	-1.74764	0.0805259	0.854726
LOC112214067	9.56164	-0.994036	0.568689	-1.74794	0.0804738	0.854726
LOC100745885	938.939	0.186515	0.106861	1.7454	0.080915	0.854726
LOC112214133	77.7167	0.568386	0.323242	1.75839	0.0786807	0.854726
LOC100742416	2195.83	0.285039	0.162425	1.7549	0.0792768	0.854726
LOC117151264	3.77334	-1.8306	1.04218	-1.75651	0.0790009	0.854726
LOC100744842	3007.29	-0.273521	0.156131	-1.75187	0.0797956	0.854726
LOC100743737	32231.8	0.228585	0.131102	1.74356	0.0812352	0.854726
LOC100745772	27.6399	0.766672	0.435993	1.75845	0.0786706	0.854726
LOC100743131	412.791	-0.93719	0.534597	-1.75308	0.0795887	0.854726
LOC100747801	147.866	-0.406872	0.232129	-1.75278	0.0796395	0.854726
LOC100744648	1443.6	-0.247649	0.140874	-1.75794	0.0787575	0.854726
LOC100748211	1401.86	-0.194932	0.111633	-1.74618	0.0807792	0.854726
LOC100743855	897.241	0.204936	0.117322	1.74678	0.0806753	0.854726
LOC100748004	236.137	-0.277023	0.158536	-1.74738	0.0805711	0.854726
LOC100742095	1370.18	0.30729	0.174936	1.75659	0.0789883	0.854726
LOC100745859	495.257	0.210458	0.120065	1.75287	0.0796252	0.854726
LOC100748728	49.7205	-0.509986	0.291246	-1.75105	0.0799372	0.854726
LOC100749087	2158.82	-0.20351	0.115844	-1.75676	0.0789579	0.854726
LOC100744178	149.373	-0.893967	0.511841	-1.74657	0.0807119	0.854726
LOC100744737	755.604	-0.384544	0.219641	-1.75079	0.0799826	0.854726
LOC100749012	654.566	-0.53151	0.30339	-1.7519	0.0797907	0.854726
LOC100749136	4.77468	1.4832	0.85002	1.7449	0.0810018	0.854726
LOC100742276	3.87573	-2.55747	1.46173	-1.74962	0.080184	0.854726
LOC100743038	208.34	0.482168	0.276211	1.74565	0.0808715	0.854726
LOC100749694	3728.78	-0.153748	0.0878427	-1.75026	0.0800729	0.854726
LOC100740795	1551.38	0.302926	0.172702	1.75404	0.0794235	0.854726
LOC100749614	549.097	0.518062	0.294281	1.76043	0.0783344	0.854726
LOC100747262	471	0.204972	0.116988	1.75208	0.0797593	0.854726
LOC100743521	1366.53	0.474636	0.269411	1.76176	0.0781104	0.854726
LOC100749456	649.549	-0.487148	0.279356	-1.74382	0.0811902	0.854726
LOC100742483	1637.73	0.409654	0.234737	1.74517	0.0809561	0.854726
LOC105681834	6.11168	-2.56032	1.46735	-1.74486	0.0810096	0.854726
LOC100745558	9.87074	-1.0062	0.574929	-1.75014	0.080095	0.854726
LOC100748029	1051.5	0.388274	0.221774	1.75076	0.0799867	0.854726
LOC117151358	110.877	-0.473924	0.271939	-1.74276	0.0813751	0.855411
LOC117151283	20.067	-1.0238	0.588219	-1.74051	0.0817694	0.855867
LOC100741900	1023.29	0.319467	0.183562	1.74038	0.0817926	0.855867
LOC100742712	776.86	-1.3366	0.767548	-1.74139	0.0816156	0.855867
LOC100749644	1152.52	0.161134	0.0925636	1.74079	0.0817203	0.855867
LOC100748169	90.4955	0.476844	0.27376	1.74183	0.0815379	0.855867
LOC100743616	21621.8	0.216936	0.124692	1.73977	0.0818987	0.856194
LOC100740035	952.544	-0.170988	0.098416	-1.7374	0.0823163	0.858205
LOC100740575	2494	-0.234188	0.134785	-1.7375	0.0822995	0.858205
LOC100743564	1113.12	0.228404	0.131399	1.73825	0.0821669	0.858205
LOC100747077	42.1547	0.499046	0.287728	1.73443	0.082841	0.859757
LOC100750188	7.63895	-1.62406	0.935611	-1.73583	0.0825944	0.859757
LOC100745289	145.453	0.424461	0.244707	1.73457	0.0828178	0.859757
LOC100743226	770.705	0.311473	0.179547	1.73477	0.082781	0.859757
LOC100741364	686.96	0.331932	0.191278	1.73534	0.0826799	0.859757
LOC100741740	384.667	0.370403	0.21369	1.73337	0.0830305	0.860163
LOC100748781	3.89837	-2.36254	1.36286	-1.73352	0.0830032	0.860163
LOC100746376	354.791	0.416984	0.240782	1.73179	0.0833112	0.86229
LOC117151417	2.03219	-3.46497	2.00181	-1.73092	0.0834661	0.862419
LOC105681883	2273.5	0.195993	0.113234	1.73087	0.0834745	0.862419
LOC100749673	1769.43	-0.247351	0.143035	-1.7293	0.0837547	0.863754
LOC100740589	3812.97	0.508585	0.294073	1.72945	0.0837284	0.863754
LOC117152463	75.6401	0.371952	0.215174	1.72862	0.083878	0.86394
LOC100743054	741.505	0.270124	0.156379	1.72737	0.0841019	0.86394
LOC100745727	787.284	0.183803	0.106444	1.72676	0.0842114	0.86394
LOC100741376	262.511	0.60281	0.349156	1.72648	0.0842619	0.86394
LOC105680486	1655.6	0.196239	0.113641	1.72683	0.0841975	0.86394
LOC100750149	2231.73	-0.439865	0.254669	-1.7272	0.0841314	0.86394
LOC100749619	230.858	0.241559	0.139932	1.72626	0.0843015	0.86394
LOC105681837	4442.29	-0.216923	0.125769	-1.72477	0.0845681	0.865896
LOC100745414	497.04	-1.38087	0.801436	-1.723	0.0848892	0.86614
LOC100740417	69.7071	-0.379949	0.220574	-1.72255	0.0849707	0.86614
LOC100744217	4253.15	0.243874	0.141549	1.72289	0.0849084	0.86614
LOC100744509	42.3043	-0.784146	0.455186	-1.72269	0.0849437	0.86614
LOC100746996	1028.99	-1.84909	1.07341	-1.72263	0.0849548	0.86614
LOC100744082	1598.72	0.253998	0.14779	1.71863	0.0856811	0.86729
LOC100750140	831.018	0.42027	0.244647	1.71787	0.0858211	0.86729
LOC100746414	837.116	0.148715	0.0864565	1.72011	0.0854123	0.86729
LOC100742465	35.1576	-0.745643	0.433739	-1.7191	0.0855955	0.86729
LOC100748045	4777.83	-0.330687	0.192541	-1.71749	0.0858898	0.86729
LOC100744022	4551.47	0.176517	0.102614	1.7202	0.085396	0.86729
LOC100741106	1080.02	0.152381	0.0887034	1.71787	0.0858206	0.86729
LOC112213359	16.145	1.00514	0.58506	1.71801	0.0857944	0.86729
LOC100740189	5.89903	-2.15428	1.25443	-1.71734	0.0859176	0.86729
LOC100745150	593.695	-0.349299	0.203279	-1.71832	0.0857375	0.86729
LOC100749141	578.219	0.228863	0.133054	1.72009	0.0854168	0.86729
LOC100748119	324.03	0.347206	0.202266	1.71658	0.0860554	0.867915
LOC100741762	512.261	-0.222213	0.129493	-1.71601	0.0861596	0.867956
LOC112214006	1.79013	3.05159	1.7786	1.71573	0.0862112	0.867956
LOC100740871	13631.2	-0.296685	0.173061	-1.71434	0.086467	0.869765
LOC100747588	10304.5	0.240313	0.140225	1.71377	0.0865704	0.869793
LOC100741875	4599.84	-2.80517	1.63711	-1.71349	0.0866219	0.869793
LOC105681336	12.3746	-2.16006	1.26117	-1.71274	0.0867612	0.870428
LOC100742977	1716.32	0.186244	0.108928	1.7098	0.0873037	0.872712
LOC100741223	1038.77	0.271325	0.158577	1.711	0.0870816	0.872712
LOC117151777	4.30288	1.38017	0.80758	1.70902	0.0874467	0.872712
LOC112213299	3.73372	1.64584	0.962775	1.70947	0.0873634	0.872712
LOC117152273	4.52116	-1.58755	0.928831	-1.70919	0.0874153	0.872712
LOC100747228	4.27247	-1.52326	0.891146	-1.70933	0.0873902	0.872712
LOC100749538	566.343	0.230157	0.134789	1.70753	0.0877242	0.874718
LOC100740048	743.158	-0.535932	0.314084	-1.70633	0.0879461	0.875404
LOC100741123	164.577	-1.0436	0.611467	-1.70672	0.0878749	0.875404
LOC112212832	450.291	0.334576	0.196128	1.70591	0.0880253	0.875431
LOC100740276	149.833	0.489297	0.287469	1.70209	0.0887388	0.876102
LOC112214051	7.52733	1.57949	0.928173	1.70172	0.0888085	0.876102
LOC100741170	1382.11	-0.161364	0.094773	-1.70264	0.0886359	0.876102
LOC100747587	187.883	-0.347792	0.204525	-1.70049	0.0890394	0.876102
LOC105681554	54.8653	0.509734	0.299125	1.70409	0.0883648	0.876102
LOC112213800	3.35536	-1.70168	1.00062	-1.70063	0.089012	0.876102
LOC100749708	520.831	-0.199976	0.117695	-1.69911	0.089299	0.876102
LOC100748873	19.0272	1.211	0.71185	1.7012	0.0889047	0.876102
LOC100743491	178.073	0.302434	0.177758	1.70138	0.0888716	0.876102
LOC100745728	1033.89	2.84668	1.67164	1.70293	0.0885819	0.876102
LOC100749832	3442.42	-0.306241	0.180248	-1.699	0.0893185	0.876102
LOC100742467	95.1862	-0.513913	0.301741	-1.70316	0.088538	0.876102
LOC100743073	697.923	0.477136	0.2806	1.70042	0.0890526	0.876102
LOC100749841	58.9907	-0.49887	0.293609	-1.6991	0.0893012	0.876102
LOC100743834	759.087	-0.399854	0.234504	-1.70511	0.0881744	0.876102
LOC100747466	20.057	-0.880727	0.518127	-1.69983	0.0891632	0.876102
LOC117151664	48.1741	0.538925	0.318506	1.69204	0.0906385	0.876341
LOC100750103	1459.61	-0.276064	0.163236	-1.6912	0.0907986	0.876341
LOC100745689	186.075	0.714063	0.421713	1.69324	0.0904091	0.876341
LOC100744644	57.6307	-0.689287	0.407434	-1.69177	0.0906892	0.876341
LOC100746447	19.3087	-1.23576	0.728811	-1.69558	0.0899652	0.876341
LOC105680408	22.6083	0.878147	0.519	1.692	0.0906465	0.876341
LOC105680462	32.0535	-2.07331	1.22514	-1.6923	0.0905883	0.876341
LOC100745575	655.938	0.400133	0.236553	1.69152	0.0907384	0.876341
LOC100740898	123.785	-0.351976	0.207643	-1.6951	0.0900562	0.876341
LOC100744567	12.9775	1.03489	0.60996	1.69665	0.0897637	0.876341
LOC100741584	493.397	-0.305379	0.17992	-1.6973	0.0896392	0.876341
LOC100740098	4098.19	-0.284788	0.168129	-1.69386	0.0902915	0.876341
LOC112213240	3.56176	-1.54597	0.913244	-1.69283	0.0904869	0.876341
LOC100743873	58.9324	-0.514683	0.304097	-1.6925	0.0905512	0.876341
LOC100742443	627.851	-0.527505	0.311907	-1.69122	0.090794	0.876341
LOC112213649	18.5135	0.723643	0.4278	1.69155	0.0907326	0.876341
LOC100749738	963.788	-0.328949	0.193882	-1.69665	0.0897634	0.876341
LOC105681802	178.202	0.565703	0.333199	1.6978	0.0895464	0.876341
LOC100742001	154.107	0.736675	0.435339	1.69219	0.0906103	0.876341
LOC105680593	7.36009	1.78621	1.05871	1.68716	0.0915727	0.882323
LOC117151323	7.36452	-1.29642	0.768328	-1.68732	0.0915415	0.882323
LOC117151101	496.648	0.453958	0.269597	1.68384	0.0922123	0.885441
LOC105680341	267.646	-2.03652	1.21019	-1.68281	0.0924125	0.885441
LOC100740382	562.054	0.225861	0.134227	1.68267	0.0924383	0.885441
LOC117151714	7.76027	-1.0069	0.598189	-1.68325	0.0923274	0.885441
LOC100745664	908.096	0.386058	0.229144	1.68478	0.0920308	0.885441
LOC100746073	308.414	0.269191	0.159973	1.68273	0.0924282	0.885441
LOC100740557	409.402	-0.220516	0.131017	-1.68312	0.0923528	0.885441
LOC100741813	54.289	0.399127	0.237312	1.68187	0.0925949	0.886199
LOC100744208	948.247	0.354219	0.210698	1.68116	0.0927309	0.886217
LOC100747213	484.11	0.221946	0.132042	1.68087	0.0927883	0.886217
LOC100744746	1101.57	0.4805	0.2859	1.68066	0.0928292	0.886217
LOC100744313	521.601	-0.216866	0.129146	-1.67924	0.0931061	0.888118
LOC100743990	9.70892	1.21558	0.724114	1.67871	0.093208	0.88835
LOC100743057	904.348	0.176598	0.105286	1.67731	0.0934816	0.888544
LOC100741534	230.845	-0.259352	0.155067	-1.67252	0.0944226	0.888544
LOC100744843	77.8304	-0.362691	0.216497	-1.67527	0.0938812	0.888544
LOC100740767	47.3469	0.766253	0.45705	1.67652	0.0936371	0.888544
LOC100744172	489.415	0.162685	0.0972385	1.67305	0.0943168	0.888544
LOC100749401	2195.7	-0.3133	0.18735	-1.67227	0.0944714	0.888544
LOC100741939	346.2	-0.411649	0.246069	-1.6729	0.0943474	0.888544
LOC117151634	51.486	0.556064	0.331485	1.67749	0.093446	0.888544
LOC100749482	1847.95	-0.539851	0.322054	-1.67628	0.0936841	0.888544
LOC100740630	161.12	-0.363594	0.217326	-1.67303	0.0943213	0.888544
LOC100749138	1560.67	-0.321996	0.192281	-1.67461	0.0940107	0.888544
LOC100747941	11414.1	0.61439	0.367279	1.67282	0.0943636	0.888544
LOC100744949	369.864	0.204147	0.122061	1.6725	0.0944264	0.888544
LOC100741041	1946.36	-0.220545	0.131659	-1.67513	0.0939094	0.888544
LOC100744950	1581.03	0.404788	0.241237	1.67797	0.0933526	0.888544
LOC112213924	111.235	-0.78235	0.46746	-1.67362	0.0942051	0.888544
LOC100744115	601.698	-6.11581	3.65849	-1.67168	0.0945881	0.888911
LOC100747697	9344.06	-0.448129	0.268248	-1.67058	0.0948048	0.890215
LOC100747585	606.717	-0.652902	0.390965	-1.66997	0.0949244	0.890607
LOC100741769	24.732	0.715346	0.428482	1.66949	0.0950205	0.890778
LOC100749443	1868	0.18442	0.110554	1.66815	0.0952866	0.89146
LOC100748384	971.158	0.251593	0.15084	1.66794	0.095327	0.89146
LOC100740478	1291.55	0.131719	0.0789564	1.66825	0.0952653	0.89146
LOC100746356	608.034	-0.29807	0.178749	-1.66753	0.0954091	0.891498
LOC100747509	72.1127	0.702071	0.421532	1.66552	0.0958085	0.891562
LOC100743334	157.254	0.601516	0.361512	1.66389	0.0961351	0.891562
LOC100744997	226.877	-0.354211	0.212934	-1.66348	0.0962166	0.891562
LOC100741327	1821.72	0.236683	0.14244	1.66164	0.0965853	0.891562
LOC100744998	101.025	0.362475	0.21782	1.6641	0.0960925	0.891562
LOC100742817	670.355	-0.209237	0.12589	-1.66206	0.0965002	0.891562
LOC100742296	86.4538	0.294234	0.176934	1.66296	0.0963213	0.891562
LOC100740977	1156.21	-0.254201	0.152505	-1.66683	0.0955477	0.891562
LOC100750111	1942.12	-0.603666	0.362564	-1.66499	0.0959145	0.891562
LOC100749168	379.384	1.90275	1.14479	1.6621	0.0964928	0.891562
LOC100741703	23.4291	0.672375	0.404512	1.66219	0.0964747	0.891562
LOC100746980	678.636	0.70014	0.421208	1.66222	0.0964692	0.891562
LOC100745754	7.476	1.04217	0.626821	1.66263	0.0963864	0.891562
LOC100746637	1768.76	0.358419	0.215674	1.66186	0.0965418	0.891562
LOC100748146	779.37	0.164558	0.09878	1.6659	0.0957326	0.891562
LOC100744841	102.33	0.533101	0.321144	1.66001	0.0969131	0.891757
LOC100740090	208.421	0.398817	0.240254	1.65998	0.0969183	0.891757
LOC100746768	3.24174	1.80829	1.08923	1.66015	0.0968834	0.891757
LOC100746419	1433.21	-0.178076	0.107257	-1.66027	0.0968598	0.891757
LOC100744995	854.677	-1.38404	0.83445	-1.65863	0.0971901	0.891954
LOC105682086	51.5377	0.500521	0.301823	1.65833	0.0972516	0.891954
LOC105680573	24.5883	-1.71557	1.03414	-1.65893	0.0971293	0.891954
LOC100746779	840.92	0.15253	0.0919233	1.65932	0.0970508	0.891954
LOC100743428	366.823	0.288189	0.173856	1.65763	0.0973927	0.892532
LOC100743200	3920.08	0.138639	0.0836703	1.65697	0.0975265	0.893043
LOC100741538	828.736	0.235066	0.141994	1.65547	0.0978299	0.895105
LOC100742053	377.122	-0.520517	0.314563	-1.65473	0.0979789	0.895177
LOC117151545	182.745	0.262923	0.158899	1.65466	0.0979944	0.895177
LOC100745518	1287.64	-0.194125	0.117673	-1.64969	0.0990059	0.895694
LOC105680745	2.92519	2.2532	1.36646	1.64893	0.0991616	0.895694
LOC117151849	67.1767	-0.87922	0.534231	-1.64577	0.0998114	0.895694
LOC100749465	364.504	0.333486	0.202283	1.64861	0.0992267	0.895694
LOC100744435	218.97	1.60818	0.975806	1.64806	0.0993407	0.895694
LOC100744919	32.5326	1.97939	1.20221	1.64646	0.0996686	0.895694
LOC112212255	506.374	0.281188	0.170752	1.64676	0.0996078	0.895694
LOC100745850	16.3475	-1.06531	0.64728	-1.64582	0.0998005	0.895694
LOC100741496	415.338	-0.290099	0.176035	-1.64796	0.0993608	0.895694
LOC100743013	3781.42	-0.1532	0.0928394	-1.65016	0.0989109	0.895694
LOC100741979	142.369	0.360203	0.218031	1.65207	0.0985198	0.895694
LOC100744182	4861.2	-0.311105	0.188319	-1.65201	0.0985328	0.895694
LOC100743863	15.4438	0.874356	0.530489	1.64821	0.0993101	0.895694
LOC100745750	737.263	0.350066	0.211821	1.65265	0.0984017	0.895694
LOC100741436	535.817	0.188603	0.114406	1.64855	0.0992406	0.895694
LOC105681181	2.25501	-1.88233	1.14387	-1.64557	0.0998523	0.895694
LOC100747856	129.862	-0.344174	0.208676	-1.64932	0.0990813	0.895694
LOC100745752	683.715	0.188399	0.113948	1.65337	0.0982553	0.895694
LOC112213592	2.08218	1.98716	1.20623	1.64742	0.0994714	0.895694
LOC100745953	833.557	0.196307	0.118771	1.65282	0.0983681	0.895694
LOC100744384	1832.21	-0.175022	0.10608	-1.64991	0.0989609	0.895694
LOC100748979	4611.12	0.436551	0.264996	1.64739	0.0994784	0.895694
LOC100748349	437.587	0.244657	0.14865	1.64585	0.0997939	0.895694
LOC100747492	346.626	-0.270273	0.164318	-1.64482	0.100007	0.896382
LOC100742595	622.752	-0.248176	0.150959	-1.644	0.100176	0.897194
LOC100745808	1940.9	0.190778	0.116103	1.64318	0.100347	0.897314
LOC100746183	2.51578	2.27458	1.38404	1.64343	0.100294	0.897314
LOC100747474	45.0132	0.57897	0.354079	1.63514	0.102019	0.897461
LOC117152354	31.4549	0.558005	0.343035	1.62667	0.103807	0.897461
LOC100743817	16686.8	-0.342246	0.211454	-1.61853	0.105548	0.897461
LOC112214127	6.12206	1.82408	1.11345	1.63823	0.101374	0.897461
LOC100748203	589.54	-0.234021	0.144467	-1.6199	0.105254	0.897461
LOC117151172	84.9619	0.378273	0.232659	1.62587	0.103978	0.897461
LOC100748397	1195.87	0.295315	0.182061	1.62207	0.104789	0.897461
LOC117151232	88.8692	0.443401	0.273352	1.62209	0.104784	0.897461
LOC100747156	480.5	0.173558	0.10627	1.63318	0.102431	0.897461
LOC100745364	43.5862	0.628115	0.385932	1.62753	0.103625	0.897461
LOC100745245	32.7337	-0.53541	0.328528	-1.62972	0.10316	0.897461
LOC100748040	115.434	-0.720615	0.445123	-1.61891	0.105466	0.897461
LOC100742860	970.859	0.145137	0.088532	1.63937	0.101135	0.897461
LOC100741298	16.9777	-0.908899	0.559902	-1.62332	0.104521	0.897461
LOC112212314	29.803	0.701277	0.433264	1.61859	0.105535	0.897461
LOC100745492	151.827	0.538598	0.32821	1.64102	0.100794	0.897461
LOC100748124	2555.52	-0.186928	0.11416	-1.63743	0.101541	0.897461
LOC105680449	83.8815	0.354178	0.2177	1.62691	0.103757	0.897461
LOC100748330	2604.05	0.239174	0.146967	1.6274	0.103653	0.897461
LOC100740497	117.094	-0.268593	0.164535	-1.63244	0.102588	0.897461
LOC105680541	1807.97	-0.413316	0.25516	-1.61983	0.105268	0.897461
LOC100740582	1722.01	-0.163408	0.100313	-1.62897	0.103319	0.897461
LOC105680608	11.8641	-0.766618	0.470863	-1.62811	0.103501	0.897461
LOC105680719	3.77661	-1.67566	1.02925	-1.62803	0.103518	0.897461
LOC117151629	4.94851	-1.4022	0.857647	-1.63494	0.102062	0.897461
LOC100746658	49.0674	-0.970646	0.594326	-1.63319	0.102429	0.897461
LOC100741345	574.745	0.221102	0.136571	1.61895	0.105457	0.897461
LOC100745217	20395.2	-1.56863	0.962997	-1.6289	0.103334	0.897461
LOC100747455	77.7247	0.479452	0.292747	1.63777	0.10147	0.897461
LOC100743673	96.6198	0.4628	0.283807	1.63069	0.102957	0.897461
LOC100743795	385.364	0.241886	0.147917	1.63528	0.101991	0.897461
LOC100749534	304.155	-0.800482	0.488371	-1.63909	0.101195	0.897461
LOC100742474	1596.29	-0.564896	0.3486	-1.62047	0.105132	0.897461
LOC100744779	353.808	0.288431	0.175929	1.63947	0.101116	0.897461
LOC100741108	144.718	-0.323323	0.199841	-1.6179	0.105685	0.897461
LOC100745025	166.194	0.392077	0.239896	1.63437	0.102182	0.897461
LOC100745175	13069.2	-0.613542	0.374073	-1.64017	0.10097	0.897461
LOC100743986	241.74	0.22115	0.136364	1.62176	0.104855	0.897461
LOC100747815	558.962	0.367077	0.225943	1.62465	0.104238	0.897461
LOC100742223	2518.51	-0.261576	0.161535	-1.61931	0.105381	0.897461
LOC100743713	953.446	-0.234979	0.143154	-1.64144	0.100706	0.897461
LOC100746825	372.838	0.615897	0.380113	1.6203	0.105168	0.897461
LOC100740059	343.169	-0.576894	0.351357	-1.64191	0.10061	0.897461
LOC105681138	349.883	0.284549	0.174473	1.6309	0.102911	0.897461
LOC112213348	56.8008	-0.849746	0.518233	-1.6397	0.101068	0.897461
LOC117152065	27.4723	0.486232	0.299242	1.62488	0.104188	0.897461
LOC100741510	2379.28	0.384257	0.236756	1.62301	0.104587	0.897461
LOC100744579	1542.33	-0.231381	0.142105	-1.62823	0.103475	0.897461
LOC100740550	7075.87	-1.67915	1.03022	-1.62989	0.103124	0.897461
LOC100744104	1120.61	0.275622	0.168651	1.63427	0.102201	0.897461
LOC100745508	1161.02	0.311856	0.191101	1.63189	0.102702	0.897461
LOC112213547	17.9509	0.886272	0.541368	1.6371	0.10161	0.897461
LOC100744031	184.983	0.278118	0.171946	1.61747	0.105777	0.897461
LOC117152191	37.0835	0.462956	0.285182	1.62337	0.10451	0.897461
LOC100742229	77.3303	-0.362507	0.222355	-1.63031	0.103036	0.897461
LOC100742109	656.491	-0.177902	0.109818	-1.61996	0.10524	0.897461
LOC100743875	172.162	0.225814	0.138921	1.62548	0.10406	0.897461
LOC100741271	113.251	-0.290317	0.178154	-1.62958	0.10319	0.897461
LOC100747260	1716.69	0.286844	0.176794	1.62248	0.104702	0.897461
LOC100743198	587.459	0.177437	0.108946	1.62868	0.103381	0.897461
LOC105681626	3368.61	-0.265101	0.163613	-1.6203	0.105168	0.897461
LOC100745394	2218.3	-0.474424	0.290077	-1.63551	0.101942	0.897461
LOC100747384	721.711	0.852773	0.526201	1.62062	0.105098	0.897461
LOC117152467	38.4597	-0.663895	0.407624	-1.6287	0.103377	0.897461
LOC100743525	2409.81	-0.272262	0.167793	-1.62261	0.104673	0.897461
LOC100745194	3360.63	-0.441831	0.273144	-1.61758	0.105754	0.897461
LOC112213985	7.34965	-1.49554	0.917024	-1.63086	0.102919	0.897461
LOC100747230	21936.2	-0.41564	0.254334	-1.63423	0.102211	0.897461
LOC100741683	139.451	0.429739	0.265232	1.62024	0.105181	0.897461
LOC100746652	411.935	0.218449	0.135138	1.61649	0.105989	0.897923
LOC100742424	521.601	-0.288936	0.17872	-1.6167	0.105942	0.897923
LOC105681158	24.311	-0.663077	0.410718	-1.61443	0.106434	0.900357
LOC100742691	1.69605	-2.38505	1.47701	-1.61478	0.106358	0.900357
LOC100748192	1747.77	-0.838888	0.519975	-1.61332	0.106674	0.900693
LOC105680517	2.51023	-1.70356	1.05601	-1.61321	0.1067	0.900693
LOC100745928	164.798	-0.34841	0.216107	-1.61221	0.106916	0.900693
LOC100742941	1168.38	0.413835	0.256573	1.61293	0.106759	0.900693
LOC100748813	858.796	0.373184	0.231512	1.61194	0.106975	0.900693
LOC100748005	1485.74	0.311504	0.193217	1.6122	0.106919	0.900693
LOC100747773	471.513	0.359963	0.223547	1.61023	0.107347	0.900693
LOC100743985	808.808	-0.333635	0.207064	-1.61126	0.107122	0.900693
LOC100744782	1821.82	-0.135349	0.0840234	-1.61085	0.107213	0.900693
LOC100741150	2245.85	-0.173414	0.10762	-1.61135	0.107104	0.900693
LOC100745152	52.0288	0.634869	0.394297	1.61013	0.10737	0.900693
LOC100741083	16.2478	-1.15556	0.717781	-1.60991	0.107418	0.900693
LOC117151233	32.2097	0.635868	0.395514	1.6077	0.107901	0.902116
LOC100749645	924.301	-0.22847	0.142111	-1.60769	0.107904	0.902116
LOC100741745	9.33301	1.04671	0.650869	1.60818	0.107796	0.902116
LOC100747707	703.084	0.198783	0.123568	1.60869	0.107685	0.902116
LOC100745639	144.217	-0.68132	0.423898	-1.60727	0.107995	0.902217
LOC100748599	1849.44	-1.25778	0.782932	-1.6065	0.108165	0.902955
LOC100748576	167.191	0.323184	0.201254	1.60585	0.108307	0.902955
LOC100749425	1376.76	-0.484993	0.302028	-1.60579	0.10832	0.902955
LOC100745361	968.966	-1.63636	1.01995	-1.60436	0.108635	0.903784
LOC100740738	1105.03	-0.794694	0.495159	-1.60493	0.10851	0.903784
LOC117151594	3.28308	-1.55073	0.966634	-1.60426	0.108656	0.903784
LOC100742318	880.192	0.352116	0.219591	1.60351	0.108822	0.903849
LOC100746318	1510.62	0.203589	0.126965	1.60351	0.108822	0.903849
LOC105681619	1.74026	-2.41229	1.5051	-1.60274	0.108992	0.9046
LOC100748555	319.391	0.30926	0.193008	1.60232	0.109085	0.904716
LOC100744079	57.8016	-0.354677	0.221761	-1.59937	0.109739	0.909058
LOC105680391	52.0737	-0.545344	0.341045	-1.59904	0.109812	0.909058
LOC112212749	43.5197	0.530944	0.332106	1.59872	0.109883	0.909058
LOC100744219	13.9115	-0.830799	0.519729	-1.59852	0.109926	0.909058
LOC100748796	249.379	0.227288	0.142464	1.5954	0.110622	0.909343
LOC100744795	76.5718	2.08874	1.30725	1.59781	0.110085	0.909343
LOC100746212	2010.17	0.315268	0.197632	1.59523	0.11066	0.909343
LOC100743180	151.726	0.301772	0.189011	1.59658	0.110359	0.909343
LOC100747882	25344.6	-2.66391	1.66965	-1.5955	0.110601	0.909343
LOC112212507	16.2592	-1.60771	1.00734	-1.59599	0.110492	0.909343
LOC100743829	522.836	-0.297817	0.186624	-1.59581	0.110531	0.909343
LOC117152000	22.7202	0.700292	0.439011	1.59516	0.110676	0.909343
LOC100740197	627.145	0.505417	0.316642	1.59618	0.110449	0.909343
LOC100744638	717.722	0.215264	0.135069	1.59373	0.110996	0.909802
LOC100742414	651.254	0.218742	0.137272	1.59349	0.11105	0.909802
LOC100748498	712.693	-0.194657	0.122137	-1.59375	0.110991	0.909802
LOC100743917	2041.73	0.426875	0.267862	1.59364	0.111017	0.909802
LOC100748634	1079.22	-0.813332	0.510764	-1.59238	0.111299	0.910533
LOC100741038	576.662	0.233431	0.146585	1.59246	0.111281	0.910533
LOC100746280	130.839	-0.338011	0.212364	-1.59166	0.111461	0.911211
LOC100740514	11232.9	-0.190221	0.119602	-1.59045	0.111734	0.911481
LOC100742199	63.6875	0.454978	0.285963	1.59104	0.111601	0.911481
LOC117152368	28.5799	0.524596	0.329834	1.59049	0.111725	0.911481
LOC117151733	7.51453	-1.18969	0.749302	-1.58774	0.112346	0.914322
LOC100745205	2.17849	2.35329	1.48239	1.58749	0.112402	0.914322
LOC100749320	606.021	0.475504	0.299375	1.58833	0.112213	0.914322
LOC100740075	329.777	-2.04242	1.28608	-1.5881	0.112263	0.914322
LOC100749001	1142.81	-0.221211	0.139553	-1.58514	0.112934	0.915396
LOC100742906	61.0004	0.482504	0.304382	1.58519	0.112923	0.915396
LOC100745549	328.232	0.279398	0.176144	1.58619	0.112696	0.915396
LOC100746791	1870.21	-0.756529	0.476961	-1.58614	0.112707	0.915396
LOC100744387	421.093	0.228238	0.143978	1.58522	0.112915	0.915396
LOC100740036	862.957	-0.245861	0.155187	-1.58429	0.113128	0.91555
LOC117151471	71.6763	-0.391955	0.247501	-1.58365	0.113273	0.91555
LOC100744209	27.8852	0.506041	0.31952	1.58375	0.11325	0.91555
LOC100749574	6435.74	-0.250448	0.158065	-1.58447	0.113088	0.91555
LOC100744252	1615.12	-1.62719	1.02785	-1.5831	0.113398	0.915912
LOC100742873	108.841	0.323382	0.204389	1.58219	0.113606	0.916948
LOC100743786	1120.2	0.182524	0.115574	1.57928	0.114271	0.917135
LOC100743787	210.432	0.222047	0.140613	1.57913	0.114305	0.917135
LOC100748485	33.5202	-0.529892	0.335608	-1.5789	0.114359	0.917135
LOC100745786	1510.03	-0.222305	0.140672	-1.5803	0.114038	0.917135
LOC105680947	559.231	-0.279295	0.176608	-1.58144	0.113777	0.917135
LOC100746621	346.437	0.279271	0.176843	1.57921	0.114289	0.917135
LOC100747059	1670.09	0.447024	0.28318	1.57858	0.114431	0.917135
LOC100746152	1423.25	0.187601	0.118833	1.5787	0.114404	0.917135
LOC100741751	2090.4	0.194975	0.123393	1.58012	0.11408	0.917135
LOC105681326	277.027	-0.714861	0.452788	-1.5788	0.114382	0.917135
LOC100747254	314.065	0.431603	0.273632	1.57731	0.114723	0.918831
LOC100741441	1612.97	0.20971	0.133029	1.57642	0.114929	0.919835
LOC100743674	3146.47	0.345038	0.218947	1.5759	0.115049	0.920153
LOC100740191	5106.28	-0.580092	0.368189	-1.57553	0.115135	0.920195
LOC100746585	10.4758	-1.05371	0.669056	-1.57492	0.115274	0.920666
LOC100741019	19845.9	0.278745	0.177049	1.57439	0.115396	0.9207
LOC100742038	268.806	-0.248743	0.158011	-1.57421	0.11544	0.9207
LOC117151203	1.86415	2.28227	1.45034	1.57361	0.115578	0.921159
LOC100742020	13.8395	0.815586	0.518535	1.57287	0.11575	0.921244
LOC100746222	140357	-0.456546	0.290226	-1.57307	0.115702	0.921244
LOC105680333	3291.27	-0.220018	0.139998	-1.57158	0.116048	0.921493
LOC100747401	332.901	0.218524	0.139006	1.57205	0.11594	0.921493
LOC100749181	1738.46	-1.75039	1.11377	-1.5716	0.116044	0.921493
LOC100740563	1117.66	-0.137604	0.0875871	-1.57105	0.116171	0.921493
LOC112214017	6.33198	-1.08561	0.691036	-1.571	0.116184	0.921493
LOC100746452	77.132	0.665478	0.423824	1.57018	0.116374	0.922361
LOC100749385	991.847	-0.325049	0.207403	-1.56724	0.11706	0.922584
LOC100748559	605.342	0.1569	0.100172	1.56631	0.117276	0.922584
LOC100747956	2709.64	-0.201317	0.128955	-1.56114	0.118491	0.922584
LOC100741451	1199.48	-0.163857	0.104908	-1.56191	0.11831	0.922584
LOC100745646	5098.62	-0.224693	0.143661	-1.56405	0.117806	0.922584
LOC100742419	2287.01	0.199315	0.127042	1.56889	0.116674	0.922584
LOC100744608	3536.46	-0.172079	0.110104	-1.56287	0.118082	0.922584
LOC100746374	273.592	0.221142	0.141722	1.56039	0.118667	0.922584
LOC105680612	38.4625	0.601904	0.385222	1.56249	0.118173	0.922584
LOC100742506	1377.69	-0.221432	0.14108	-1.56955	0.11652	0.922584
LOC117151601	24.1251	0.779764	0.498634	1.5638	0.117865	0.922584
LOC100746302	855.288	0.496645	0.318416	1.55974	0.118822	0.922584
LOC100747929	6.72367	-1.88452	1.20807	-1.55994	0.118774	0.922584
LOC100745661	1369.35	-0.236368	0.151247	-1.56279	0.118102	0.922584
LOC100748412	757.832	0.667279	0.427299	1.56162	0.118377	0.922584
LOC100749769	664.139	-0.184549	0.11827	-1.56041	0.118664	0.922584
LOC100740782	20.6877	-1.87646	1.20295	-1.55988	0.118789	0.922584
LOC100742677	2500.48	-0.227012	0.145441	-1.56085	0.118559	0.922584
LOC100742442	55453.4	-0.444663	0.283828	-1.56666	0.117194	0.922584
LOC105681292	231.41	-0.388829	0.249188	-1.56039	0.118668	0.922584
LOC100741398	693.295	-0.265736	0.169506	-1.5677	0.116951	0.922584
LOC100741717	3245.08	-0.186262	0.11913	-1.56351	0.117932	0.922584
LOC117151124	2294.2	0.435509	0.277748	1.568	0.11688	0.922584
LOC100746115	55.4562	-0.850315	0.545	-1.56021	0.11871	0.922584
LOC100740480	211.795	0.287003	0.183232	1.56633	0.11727	0.922584
LOC100742646	44169.2	0.184393	0.118162	1.5605	0.118641	0.922584
LOC100741481	17194.6	-0.185903	0.118911	-1.56338	0.117963	0.922584
LOC100750059	974.592	-0.191418	0.12269	-1.56018	0.118718	0.922584
LOC100745319	926.433	-0.290164	0.185393	-1.56513	0.117554	0.922584
LOC100741723	373.083	0.324142	0.207122	1.56498	0.117588	0.922584
LOC117152200	55.4065	0.441812	0.283552	1.55813	0.119201	0.923856
LOC105680772	6.99456	-1.10849	0.711471	-1.55802	0.119229	0.923856
LOC117151699	3.35247	1.53148	0.982594	1.55861	0.119088	0.923856
LOC100746515	3473.72	-0.483073	0.310123	-1.55768	0.119309	0.923856
LOC100740666	1158.18	0.217387	0.139639	1.55679	0.119521	0.924873
LOC117151338	2.17867	-2.01466	1.29547	-1.55516	0.119908	0.926612
LOC100744097	658.723	-0.731789	0.470528	-1.55525	0.119886	0.926612
LOC100745595	6.00988	1.13139	0.727983	1.55414	0.120151	0.926614
LOC100742624	4072.23	0.562984	0.36217	1.55447	0.120071	0.926614
LOC100745134	1539.69	-0.282827	0.181965	-1.5543	0.120114	0.926614
LOC100746427	4592.17	-0.326629	0.210252	-1.55351	0.120301	0.927144
LOC100743255	2615.15	-0.389287	0.250747	-1.55251	0.120541	0.928369
LOC112213586	5.5958	1.08359	0.698367	1.5516	0.120757	0.929406
LOC112212071	17524.4	0.524283	0.339784	1.54299	0.122833	0.929688
LOC100741805	440.419	-0.384459	0.249078	-1.54353	0.122702	0.929688
LOC105680585	4.04896	-1.48317	0.963299	-1.53968	0.123639	0.929688
LOC100749506	1049.6	0.277855	0.180054	1.54318	0.122788	0.929688
LOC100740324	35.1324	0.431303	0.279866	1.54111	0.123291	0.929688
LOC100746804	318.157	0.316222	0.204759	1.54437	0.1225	0.929688
LOC100747835	2281.14	-0.150233	0.0968843	-1.55064	0.120988	0.929688
LOC105682132	506.678	-0.241954	0.156493	-1.54611	0.122079	0.929688
LOC100747715	66.9134	0.455364	0.294156	1.54804	0.121614	0.929688
LOC100747672	782.94	-0.263182	0.170012	-1.54801	0.121619	0.929688
LOC100746526	1686.36	-0.237768	0.153389	-1.5501	0.121117	0.929688
LOC100745725	105.716	0.440859	0.28628	1.53996	0.123571	0.929688
LOC100747960	588.133	-0.265968	0.1727	-1.54005	0.123548	0.929688
LOC100741493	82.7524	0.532832	0.345431	1.54252	0.122948	0.929688
LOC100742701	792.809	-0.213402	0.13832	-1.54281	0.122876	0.929688
LOC100743658	2292.53	0.152704	0.0989723	1.5429	0.122856	0.929688
LOC100741495	7060.43	0.167011	0.107942	1.54723	0.121808	0.929688
LOC100746887	296.737	-0.241261	0.155666	-1.54986	0.121174	0.929688
LOC100749438	853.938	0.175229	0.113517	1.54363	0.122678	0.929688
LOC105680595	12.6182	-1.07662	0.698168	-1.54207	0.123058	0.929688
LOC100746968	20.4851	-0.734389	0.476143	-1.54237	0.122983	0.929688
LOC100748483	560.088	-0.294328	0.190132	-1.54802	0.121618	0.929688
LOC100746969	643.078	0.295966	0.192222	1.53971	0.12363	0.929688
LOC100742263	1656.24	-0.260082	0.168843	-1.54038	0.123468	0.929688
LOC100749408	532.018	-1.97017	1.27588	-1.54416	0.122549	0.929688
LOC105680899	4299.02	-0.242637	0.156524	-1.55016	0.121103	0.929688
LOC100743749	399.844	-0.325832	0.211605	-1.53981	0.123606	0.929688
LOC100743675	781.05	-0.155504	0.100556	-1.54643	0.122	0.929688
LOC105681088	224.087	0.265247	0.171435	1.54722	0.121811	0.929688
LOC100742990	519.774	-0.192077	0.12462	-1.5413	0.123245	0.929688
LOC100741949	99.8245	-0.617857	0.4009	-1.54118	0.123274	0.929688
LOC100743513	184.958	0.37944	0.245554	1.54524	0.122288	0.929688
LOC100745389	705.977	-0.179007	0.115518	-1.54961	0.121236	0.929688
LOC100750057	16.9584	-0.57039	0.368976	-1.54587	0.122135	0.929688
LOC117152493	9.15294	1.07518	0.694745	1.54759	0.121721	0.929688
LOC100746677	4720.15	-1.37256	0.892683	-1.53757	0.124155	0.932957
LOC100749340	1055.51	0.213364	0.13891	1.53598	0.124543	0.933418
LOC100749389	7.89668	-1.34408	0.874879	-1.5363	0.124465	0.933418
LOC117151617	34.3101	0.900009	0.585692	1.53666	0.124377	0.933418
LOC100750099	441.923	-0.262427	0.170799	-1.53646	0.124425	0.933418
LOC105680329	157.454	0.412833	0.268867	1.53546	0.124672	0.933774
LOC100748436	644.773	-0.24611	0.16126	-1.52616	0.126969	0.93479
LOC100742410	797.815	-0.193321	0.126425	-1.52914	0.126231	0.93479
LOC100743772	3.86221	-1.45812	0.951006	-1.53324	0.125216	0.93479
LOC100746718	244.788	-0.323099	0.211814	-1.52539	0.127161	0.93479
LOC105682158	356.66	-1.37949	0.902599	-1.52835	0.126426	0.93479
LOC100746960	1411.62	0.288759	0.189432	1.52434	0.127423	0.93479
LOC100743250	903.185	-0.179249	0.117002	-1.53201	0.12552	0.93479
LOC112212298	4.25826	1.21715	0.795484	1.53007	0.126	0.93479
LOC100749790	52.8416	-0.461729	0.302837	-1.52468	0.127339	0.93479
LOC100747518	118.965	-3.09323	2.02578	-1.52693	0.126778	0.93479
LOC100749992	1767.2	-0.235311	0.154151	-1.5265	0.126886	0.93479
LOC100748690	2049.43	-0.229236	0.149878	-1.52948	0.126146	0.93479
LOC100749675	184.736	-0.324379	0.212551	-1.52612	0.126979	0.93479
LOC100749166	3343.92	-0.249501	0.1633	-1.52787	0.126546	0.93479
LOC100741901	5981.63	-0.315875	0.206532	-1.52942	0.126159	0.93479
LOC100744728	50535.4	0.588994	0.386376	1.52441	0.127407	0.93479
LOC100746572	472.849	0.54463	0.357006	1.52555	0.127122	0.93479
LOC117151638	11.2218	0.985038	0.646064	1.52468	0.12734	0.93479
LOC100746617	1183.7	-0.234224	0.152998	-1.5309	0.125795	0.93479
LOC100750006	8.59872	0.838625	0.546775	1.53377	0.125087	0.93479
LOC112213026	51.0995	0.422859	0.276527	1.52918	0.126221	0.93479
LOC100746061	715.964	-0.162506	0.106468	-1.52634	0.126924	0.93479
LOC112213215	251.894	0.648003	0.424312	1.52718	0.126715	0.93479
LOC112213445	601.618	-0.549899	0.360436	-1.52565	0.127097	0.93479
LOC100747108	1416.05	-1.21524	0.793258	-1.53196	0.125531	0.93479
LOC100749967	3716.66	-0.274674	0.180038	-1.52564	0.1271	0.93479
LOC112213629	9.30312	-0.914537	0.596647	-1.5328	0.125326	0.93479
LOC100740673	1163.43	-0.246896	0.161631	-1.52753	0.12663	0.93479
LOC100744947	2264.87	-0.471113	0.308969	-1.52479	0.127312	0.93479
LOC105681493	105.908	0.403977	0.263965	1.53042	0.125913	0.93479
LOC100744233	1.67021	-2.60739	1.70938	-1.52534	0.127175	0.93479
LOC100743883	153.056	-0.310029	0.202078	-1.53421	0.124978	0.93479
LOC100745490	4.74219	1.20651	0.791826	1.52371	0.127582	0.935359
LOC100743297	1187.78	0.228368	0.15004	1.52205	0.127998	0.935483
LOC100748998	759.62	0.322322	0.211604	1.52323	0.127701	0.935483
LOC100741543	18955.9	0.366381	0.240711	1.52208	0.127989	0.935483
LOC100742833	5575.81	0.134915	0.0886143	1.52249	0.127885	0.935483
LOC100745872	59.4224	0.350322	0.230216	1.52171	0.128082	0.935483
LOC100743575	4043.7	-0.139114	0.0914215	-1.52168	0.12809	0.935483
LOC100748093	103.152	0.286908	0.188691	1.52052	0.12838	0.937005
LOC100744899	1070.59	-0.248438	0.163483	-1.51965	0.128598	0.937995
LOC100742167	788.919	-0.53244	0.350724	-1.51812	0.128985	0.938
LOC100747854	355.637	0.238604	0.157282	1.51705	0.129255	0.938
LOC100748653	564.18	-0.161653	0.106509	-1.51774	0.129081	0.938
LOC100747137	3821	-0.201153	0.132578	-1.51724	0.129206	0.938
LOC100747534	872.777	0.379794	0.250295	1.51738	0.12917	0.938
LOC112213684	41.9942	0.401138	0.26417	1.51848	0.128893	0.938
LOC117152367	4.03562	-1.3269	0.874403	-1.51749	0.129143	0.938
LOC105682027	239.159	0.519753	0.342419	1.51789	0.129043	0.938
LOC100741323	842.329	0.205235	0.13556	1.51398	0.13003	0.942431
LOC100744131	332.001	-0.244034	0.161163	-1.51421	0.129973	0.942431
LOC100750079	300.745	0.280198	0.18517	1.51319	0.130231	0.943288
LOC100740325	2903.09	-0.150258	0.0993487	-1.51243	0.130425	0.944095
LOC100743803	2.76014	-1.71041	1.13144	-1.5117	0.13061	0.944834
LOC100742298	28.2575	-0.579304	0.383446	-1.51078	0.130844	0.945929
LOC100746964	286.017	-0.232229	0.153792	-1.51002	0.131037	0.946729
LOC117152209	3.85803	-1.30085	0.861881	-1.50931	0.131218	0.946842
LOC100740356	1637.5	0.387451	0.25667	1.50953	0.131163	0.946842
LOC112213075	4.39034	1.28104	0.849436	1.50811	0.131526	0.948461
LOC100749279	3.87452	-1.32945	0.882977	-1.50565	0.132158	0.950826
LOC100747519	816.61	-0.327268	0.217387	-1.50546	0.132205	0.950826
LOC100742627	198.31	-0.266649	0.177096	-1.50567	0.132151	0.950826
LOC100742438	1276.91	-0.20216	0.134231	-1.50605	0.132053	0.950826
LOC100744458	4244.88	-0.286043	0.190035	-1.50521	0.132269	0.950826
LOC100745682	2668.58	-0.621589	0.413504	-1.50322	0.132781	0.951517
LOC117151183	43.0137	0.427349	0.28411	1.50417	0.132539	0.951517
LOC100744175	5255.2	-1.34954	0.897657	-1.5034	0.132735	0.951517
LOC100742516	585.157	-0.157256	0.104587	-1.50359	0.132687	0.951517
LOC100743230	613.606	0.203554	0.13531	1.50436	0.13249	0.951517
LOC100746454	2532.61	0.321304	0.213808	1.50277	0.132899	0.951763
LOC100744677	285.33	0.389637	0.25936	1.5023	0.13302	0.952032
LOC100747591	3181.84	-0.210478	0.14024	-1.50084	0.133398	0.952648
LOC100741010	217768	-0.297027	0.197917	-1.50077	0.133416	0.952648
LOC100750196	569.421	-0.209014	0.139227	-1.50125	0.13329	0.952648
LOC100750038	14411.1	-0.115749	0.0771314	-1.50068	0.133439	0.952648
LOC100745804	418.034	0.149857	0.100276	1.49444	0.13506	0.952922
LOC117152583	247.179	0.211349	0.141368	1.49502	0.134908	0.952922
LOC100744839	1370.81	0.184915	0.123504	1.49724	0.134332	0.952922
LOC100742013	36.3412	0.632772	0.422096	1.49912	0.133843	0.952922
LOC100744127	341.159	-0.246145	0.16462	-1.49524	0.134853	0.952922
LOC100741662	1533.52	-0.635835	0.424845	-1.49663	0.13449	0.952922
LOC100740216	12440.3	-0.188882	0.126381	-1.49455	0.135033	0.952922
LOC112212693	54.0104	0.639948	0.427486	1.49701	0.134392	0.952922
LOC100742749	2609.5	-0.176612	0.118027	-1.49638	0.134556	0.952922
LOC100746615	812.211	-0.196601	0.131478	-1.49532	0.134831	0.952922
LOC100749565	21343.5	0.272686	0.181898	1.49912	0.133843	0.952922
LOC105680989	260.101	0.199571	0.133538	1.49449	0.135049	0.952922
LOC100747458	2303.95	-0.25922	0.173325	-1.49557	0.134765	0.952922
LOC100746828	299.227	-0.302934	0.202388	-1.4968	0.134445	0.952922
LOC100745188	806.992	-1.74366	1.16627	-1.49508	0.134894	0.952922
LOC100749734	3094.62	-0.161975	0.108214	-1.4968	0.134444	0.952922
LOC100740397	454.581	0.32809	0.219075	1.49762	0.134233	0.952922
LOC100743166	2135.97	-0.482223	0.322081	-1.49721	0.134338	0.952922
LOC105681851	483.568	0.328443	0.219764	1.49453	0.135038	0.952922
LOC100740608	438.474	-0.406354	0.272101	-1.49339	0.135334	0.95357
LOC100747722	630.006	-0.192926	0.129292	-1.49218	0.135653	0.95357
LOC100746730	4142.99	-0.697259	0.467	-1.49306	0.135422	0.95357
LOC100741016	2421.39	0.14914	0.0999124	1.49271	0.135513	0.95357
LOC100742991	3025.4	-0.210448	0.140929	-1.49329	0.13536	0.95357
LOC100747655	82.0673	0.456374	0.305812	1.49234	0.135611	0.95357
LOC100742440	1197.79	-0.508917	0.341177	-1.49165	0.13579	0.953726
LOC100743799	17.7741	0.865593	0.58041	1.49135	0.13587	0.953726
LOC100749455	342.249	0.204727	0.137295	1.49114	0.135925	0.953726
LOC100740260	590.874	0.456219	0.306222	1.48983	0.136269	0.955552
LOC100740265	92.6383	0.42733	0.287119	1.48834	0.136662	0.957135
LOC100744819	98.0803	-0.855948	0.574989	-1.48863	0.136584	0.957135
LOC100741963	479.302	0.273111	0.183645	1.48717	0.136969	0.957187
LOC105680493	682.788	0.232338	0.156169	1.48774	0.136821	0.957187
LOC112213355	22.7877	0.697955	0.469246	1.4874	0.13691	0.957187
LOC117151102	360.21	0.262741	0.176687	1.48704	0.137004	0.957187
LOC117151602	90.2757	0.423016	0.284646	1.48611	0.137249	0.958047
LOC100740193	203.172	-0.315555	0.212406	-1.48562	0.137378	0.958047
LOC100744594	3453.98	-4.46832	3.00727	-1.48584	0.137322	0.958047
LOC100748080	76.0021	0.527495	0.356422	1.47997	0.138881	0.959509
LOC105680334	1611.95	0.270124	0.182407	1.48089	0.138636	0.959509
LOC100749906	150.742	-1.38435	0.934209	-1.48184	0.138382	0.959509
LOC100741255	1256.34	0.391182	0.264401	1.4795	0.139006	0.959509
LOC100744928	3282.69	0.360303	0.243401	1.48029	0.138796	0.959509
LOC100740016	1863.8	0.219979	0.148405	1.48229	0.138263	0.959509
LOC100750003	1017.54	0.255153	0.172379	1.48018	0.138824	0.959509
LOC100746931	918.879	-0.389567	0.263427	-1.47884	0.139182	0.959509
LOC100746102	11345.9	0.584457	0.394652	1.48094	0.138622	0.959509
LOC100750081	895.389	-0.240155	0.162077	-1.48173	0.138412	0.959509
LOC100745788	1043.86	0.245985	0.166287	1.47928	0.139064	0.959509
LOC100740874	674.301	-0.263657	0.177696	-1.48375	0.137874	0.959509
LOC100741508	39.675	-0.718279	0.484748	-1.48176	0.138405	0.959509
LOC100750205	992.159	-0.153421	0.103702	-1.47944	0.139023	0.959509
LOC100745269	3979.08	-0.518943	0.350875	-1.479	0.139141	0.959509
LOC117152119	4.64098	-1.29023	0.871997	-1.47963	0.138971	0.959509
LOC100745678	1797.55	0.150255	0.101461	1.48091	0.13863	0.959509
LOC100747304	3795.78	-0.295147	0.199237	-1.48139	0.138502	0.959509
LOC105682019	232.053	-0.391524	0.264463	-1.48045	0.138753	0.959509
LOC100745021	34.4574	-0.582099	0.393764	-1.47829	0.139329	0.959943
LOC112212418	15.7205	-0.843564	0.571794	-1.47529	0.140134	0.960049
LOC100739999	1155.32	-0.195466	0.132524	-1.47495	0.140225	0.960049
LOC100744596	808.122	0.198337	0.134393	1.4758	0.139997	0.960049
LOC100749471	242.309	-0.233224	0.158205	-1.47419	0.140431	0.960049
LOC100740376	2008.59	0.255224	0.172887	1.47625	0.139877	0.960049
LOC100749084	6247.03	0.259071	0.17538	1.4772	0.139622	0.960049
LOC100743858	167.223	0.354663	0.240368	1.4755	0.140078	0.960049
LOC117151730	4.77726	-1.11273	0.75472	-1.47436	0.140385	0.960049
LOC100749837	1135.05	0.243083	0.164915	1.47399	0.140484	0.960049
LOC100744904	94.149	0.28842	0.195175	1.47775	0.139475	0.960049
LOC100744068	535.251	-0.267102	0.181087	-1.47499	0.140216	0.960049
LOC100748139	7633.21	0.21694	0.147173	1.47405	0.140468	0.960049
LOC100741318	631.232	-0.170228	0.115236	-1.47721	0.139619	0.960049
LOC105681884	3.5045	-1.69114	1.14743	-1.47386	0.14052	0.960049
LOC100750005	5328.32	-0.261876	0.177842	-1.47251	0.140882	0.961377
LOC100749174	783.025	0.129106	0.0876668	1.4727	0.140833	0.961377
LOC100741686	1420.79	0.142265	0.0967467	1.47049	0.141428	0.962655
LOC100749828	738.801	0.204838	0.139267	1.47084	0.141336	0.962655
LOC100746859	544.188	-0.160446	0.109137	-1.47013	0.141526	0.962655
LOC100747416	18.923	0.774362	0.526793	1.46995	0.141574	0.962655
LOC100747899	25.0513	0.741751	0.504321	1.47079	0.141347	0.962655
LOC105681474	2.12187	1.99152	1.3534	1.47149	0.141159	0.962655
LOC117151578	61.4868	0.758322	0.516184	1.46909	0.141807	0.9632
LOC100742113	5553.3	-0.260948	0.177632	-1.46904	0.141823	0.9632
LOC100741370	992.103	0.22625	0.154077	1.46843	0.141989	0.963642
LOC100744885	108.204	0.52822	0.359831	1.46796	0.142114	0.963642
LOC100747284	88.0847	0.558724	0.380637	1.46787	0.142141	0.963642
LOC105682126	962.914	-0.527788	0.360081	-1.46575	0.142716	0.963669
LOC117151194	39.3537	0.601891	0.410639	1.46574	0.142718	0.963669
LOC100741779	165.793	-0.974227	0.664692	-1.46568	0.142735	0.963669
LOC105680661	297.59	0.33328	0.22716	1.46716	0.142332	0.963669
LOC112212813	1.9713	-2.3212	1.58319	-1.46615	0.142607	0.963669
LOC100742803	359.707	0.283512	0.193301	1.46669	0.142462	0.963669
LOC100744862	1275.74	0.127343	0.0868179	1.46678	0.142436	0.963669
LOC100742598	579.421	0.610504	0.416656	1.46525	0.142853	0.963806
LOC100744222	934.257	-0.246077	0.167972	-1.46499	0.142923	0.963806
LOC100741011	2050.91	0.161999	0.110681	1.46365	0.143289	0.964563
LOC100748814	1001.31	0.205892	0.140665	1.4637	0.143276	0.964563
LOC100741741	16.7379	-0.617743	0.421904	-1.46418	0.143145	0.964563
LOC100740410	2789.1	-0.649114	0.443671	-1.46305	0.143453	0.965098
LOC100746681	1393.21	-0.171344	0.117465	-1.45869	0.144651	0.96521
LOC100748751	28.9405	-0.472129	0.323397	-1.45991	0.144316	0.96521
LOC112212461	92.83	0.822314	0.562901	1.46085	0.144057	0.96521
LOC100745694	1398.25	-0.187521	0.128558	-1.45865	0.144662	0.96521
LOC100747365	2185.6	0.208655	0.142924	1.4599	0.144317	0.96521
LOC100744413	4843.5	-0.35027	0.239916	-1.45997	0.1443	0.96521
LOC105680940	18.8704	1.37423	0.940495	1.46118	0.143966	0.96521
LOC100743864	351.245	-0.249862	0.171014	-1.46106	0.143999	0.96521
LOC100748651	89.7663	-0.315573	0.21585	-1.462	0.143741	0.96521
LOC117152162	7.196	0.998129	0.682779	1.46186	0.143779	0.96521
LOC117152161	3.80396	1.32321	0.906162	1.46024	0.144225	0.96521
LOC105681527	92.8499	-1.90208	1.30327	-1.45946	0.144438	0.96521
LOC100743684	1840.88	-0.26056	0.178487	-1.45983	0.144337	0.96521
LOC100742726	394.881	0.16345	0.112035	1.45891	0.144589	0.96521
LOC105681571	42.5122	-0.403428	0.276627	-1.45838	0.144735	0.96521
LOC100742884	738.791	0.172758	0.11849	1.458	0.144842	0.965359
LOC100740477	301.793	-0.2144	0.147106	-1.45746	0.144991	0.965789
LOC100740572	620.107	0.23068	0.158467	1.4557	0.145475	0.966772
LOC100740614	963.1	-0.26159	0.179782	-1.45504	0.145658	0.966772
LOC100748339	892.156	-0.161272	0.110844	-1.45494	0.145687	0.966772
LOC100742954	229.101	-0.520787	0.357924	-1.45502	0.145664	0.966772
LOC100745315	508.915	-0.231308	0.158894	-1.45574	0.145465	0.966772
LOC117152359	24.0158	-0.674309	0.462995	-1.45641	0.14528	0.966772
LOC100743645	71.6615	0.408364	0.280705	1.45478	0.14573	0.966772
LOC100742345	1029.45	-0.461855	0.317577	-1.45431	0.145861	0.967078
LOC100745234	2049.72	-0.407033	0.28028	-1.45224	0.146436	0.967502
LOC100749898	18.6814	-0.555099	0.382486	-1.45129	0.146698	0.967502
LOC100747040	1119.73	0.202736	0.139629	1.45196	0.146512	0.967502
LOC100741732	51.9409	-1.16755	0.803474	-1.45313	0.146188	0.967502
LOC100749672	601.929	-0.200363	0.137898	-1.45298	0.146229	0.967502
LOC100745783	2635.55	0.213849	0.147217	1.45261	0.146332	0.967502
LOC117152042	2.98564	-1.46893	1.01048	-1.4537	0.146029	0.967502
LOC100742799	579.714	-0.420024	0.28937	-1.45151	0.146637	0.967502
LOC100747616	753.387	-0.604579	0.416423	-1.45184	0.146546	0.967502
LOC100745555	154.558	0.257051	0.17715	1.45103	0.146771	0.967502
LOC100745356	1168.3	0.138966	0.0957937	1.45068	0.14687	0.9676
LOC100746121	663.9	-0.292999	0.202209	-1.44899	0.14734	0.967911
LOC100745959	910.643	-0.233473	0.161123	-1.44903	0.147328	0.967911
LOC100747363	597.072	0.230652	0.159086	1.44986	0.147099	0.967911
LOC100747500	4026.75	-0.179867	0.124099	-1.44938	0.14723	0.967911
LOC100745512	2215.68	-0.16246	0.112079	-1.44952	0.147194	0.967911
LOC100747170	558.804	-1.76732	1.22063	-1.44788	0.14765	0.969389
LOC105681185	18841	-0.487331	0.336738	-1.44721	0.147838	0.970067
LOC100745542	56.1522	0.476231	0.329202	1.44662	0.148003	0.97059
LOC100749444	3730.77	-1.87202	1.29469	-1.44593	0.148197	0.971307
LOC100748238	1414.75	0.198434	0.137288	1.44538	0.148351	0.971759
LOC100742821	46.3057	-0.43264	0.29956	-1.44425	0.148669	0.973284
LOC112211992	921.233	0.456989	0.316665	1.44313	0.148984	0.974787
LOC112212424	3.79687	1.24114	0.860328	1.44264	0.149122	0.975135
LOC100746413	4.55462	-1.10239	0.76452	-1.44193	0.149322	0.975814
LOC100750200	2912.74	-0.17828	0.123663	-1.44167	0.149397	0.975814
LOC100742285	6.06616	-1.7763	1.23344	-1.44012	0.149833	0.976916
LOC100747356	168.501	-0.316504	0.21968	-1.44075	0.149655	0.976916
LOC100743664	715.611	-0.31281	0.21724	-1.43993	0.149886	0.976916
LOC100740391	7.70209	-1.76144	1.22334	-1.43986	0.149907	0.976916
LOC100743649	6152.77	0.154321	0.107286	1.4384	0.150319	0.978488
LOC100746407	7639.9	-0.23166	0.161043	-1.4385	0.150293	0.978488
LOC100743617	63.9457	0.524821	0.365103	1.43746	0.150588	0.978563
LOC112213821	11.4983	0.838515	0.583154	1.4379	0.150463	0.978563
LOC112213915	33.9363	-0.495764	0.344875	-1.43752	0.150571	0.978563
LOC100743378	698.828	0.23011	0.160115	1.43715	0.150675	0.978577
LOC100742621	568.802	-0.169297	0.117944	-1.4354	0.151172	0.979478
LOC100741216	347.828	0.218555	0.152239	1.43561	0.151114	0.979478
LOC112213283	84.691	-0.46892	0.326565	-1.43591	0.151027	0.979478
LOC100747020	622.064	-0.219734	0.153084	-1.43538	0.151178	0.979478
LOC100746234	538.694	0.148464	0.103448	1.43516	0.151242	0.979478
LOC117152449	771.221	0.195411	0.13627	1.434	0.151572	0.980503
LOC100741239	1580.96	-0.386777	0.269705	-1.43407	0.151551	0.980503
LOC100743285	30.7751	0.787147	0.549095	1.43353	0.151705	0.980809
LOC105680291	38.3342	0.508746	0.35499	1.43313	0.151822	0.98101
LOC100747803	705.467	-0.33605	0.234657	-1.43209	0.152119	0.982368
LOC100743350	6822.64	-0.367446	0.256634	-1.43179	0.152204	0.982368
LOC100749878	1187.7	0.268271	0.187455	1.43113	0.152394	0.983042
LOC100745554	307.51	0.200393	0.140088	1.43048	0.152579	0.983678
LOC100749883	637.024	-0.254256	0.177957	-1.42875	0.153075	0.986206
LOC100746629	24.4553	-0.682524	0.477786	-1.42852	0.153144	0.986206
LOC100747971	1959.57	0.144358	0.101148	1.4272	0.153522	0.987004
LOC100745142	156.478	0.376981	0.264198	1.42689	0.153613	0.987004
LOC100748858	1877.64	-0.224468	0.157284	-1.42716	0.153535	0.987004
LOC100744038	736.435	0.179766	0.125973	1.42701	0.153576	0.987004
LOC100744481	740.173	0.136667	0.0958632	1.42565	0.15397	0.988239
LOC100748065	69.6145	0.394648	0.276825	1.42562	0.153978	0.988239
LOC105681053	5.90994	-1.01091	0.709291	-1.42524	0.154089	0.988397
LOC100749881	1322.21	-0.213262	0.149673	-1.42485	0.1542	0.988559
LOC100740933	279.794	-0.33802	0.237544	-1.42298	0.154743	0.989537
LOC100744283	3051.5	-0.162934	0.114439	-1.42377	0.154514	0.989537
LOC100741940	727.101	-0.171117	0.120259	-1.4229	0.154764	0.989537
LOC100749024	1443.96	-0.363381	0.255393	-1.42283	0.154785	0.989537
LOC100741044	17.8694	0.610816	0.429052	1.42364	0.15455	0.989537
LOC117152595	1543.35	-1.32316	0.930347	-1.42222	0.154962	0.989691
LOC100746970	247.277	-0.295801	0.207995	-1.42215	0.154983	0.989691
LOC100744161	855.747	0.132967	0.0936296	1.42014	0.155566	0.991252
LOC100750071	454.739	-0.549257	0.38685	-1.41982	0.15566	0.991252
LOC100742905	148.363	0.254558	0.179286	1.41985	0.155652	0.991252
LOC100742439	2380.17	-0.459619	0.323482	-1.42085	0.155361	0.991252
LOC100749309	75.196	0.408198	0.287472	1.41996	0.155621	0.991252
LOC100742778	1790.46	0.11641	0.0820199	1.41929	0.155815	0.991385
LOC100742753	6.1154	1.05601	0.744117	1.41915	0.155855	0.991385
LOC105682088	25.3171	-0.888181	0.626077	-1.41864	0.156003	0.991697
LOC105680802	623.375	0.172562	0.121681	1.41815	0.156147	0.991697
LOC100743075	8.04618	-0.991658	0.69929	-1.41809	0.156164	0.991697
LOC100749599	78.8341	0.303681	0.214264	1.41732	0.156389	0.992576
LOC112212030	50.0607	0.353437	0.249938	1.4141	0.157333	0.993673
LOC117151304	256.099	0.219253	0.154932	1.41516	0.157022	0.993673
LOC117151380	13.8163	0.66165	0.467275	1.41598	0.156782	0.993673
LOC100744650	546.268	-0.163655	0.115563	-1.41615	0.156732	0.993673
LOC100748649	131.753	0.373142	0.263679	1.41514	0.157028	0.993673
LOC100742670	1054.78	0.279123	0.197348	1.41437	0.157253	0.993673
LOC100749933	1444.33	-0.173009	0.122324	-1.41436	0.157258	0.993673
LOC100740475	1903.76	-0.137943	0.0975512	-1.41406	0.157344	0.993673
LOC105681800	6.58925	-0.973882	0.688032	-1.41546	0.156934	0.993673
LOC100740676	2253.13	-0.219656	0.155371	-1.41375	0.157434	0.993696
LOC100741046	421.863	-0.160811	0.114095	-1.40945	0.158701	0.993711
LOC100749075	460.389	0.245762	0.17404	1.4121	0.15792	0.993711
LOC100740887	19.4876	-0.966024	0.68518	-1.40988	0.158574	0.993711
LOC105680421	120.962	0.326784	0.231625	1.41083	0.158294	0.993711
LOC105680539	195.498	0.593177	0.420193	1.41168	0.158045	0.993711
LOC112212657	22.079	0.632713	0.448711	1.41007	0.158519	0.993711
LOC100745049	2.07984	1.57363	1.11601	1.41004	0.158527	0.993711
LOC100742219	1551.27	-0.147206	0.104171	-1.41312	0.157622	0.993711
LOC100747131	2076.58	-0.222617	0.157688	-1.41176	0.158021	0.993711
LOC100743633	9986.77	0.190221	0.134693	1.41226	0.157874	0.993711
LOC100746389	92.2063	0.364162	0.257967	1.41166	0.15805	0.993711
LOC105681180	1842.1	0.382762	0.271593	1.40932	0.15874	0.993711
LOC117152111	17.8259	0.707357	0.500518	1.41325	0.157582	0.993711
LOC100747779	308.659	0.227333	0.161304	1.40934	0.158734	0.993711
LOC117152433	6.0015	1.17213	0.831159	1.41023	0.158471	0.993711
LOC100746281	1827.26	0.152632	0.108334	1.4089	0.158865	0.993949
LOC100747093	1325.71	-0.224204	0.159203	-1.40829	0.159044	0.994527
LOC100742650	442.726	-0.190901	0.136668	-1.39682	0.162467	0.994774
LOC100741126	176.723	0.253121	0.183349	1.38054	0.16742	0.994774
LOC100744715	3000.14	-0.202779	0.145314	-1.39545	0.162881	0.994774
LOC100745233	20042.5	-0.206717	0.149133	-1.38613	0.165708	0.994774
LOC100745323	6144.98	-0.223712	0.15985	-1.39951	0.161661	0.994774
LOC105680886	34.406	-0.517015	0.373057	-1.38589	0.165781	0.994774
LOC100740202	7.4376	-1.19632	0.851186	-1.40548	0.159879	0.994774
LOC100741567	625.394	-0.38456	0.273538	-1.40587	0.159762	0.994774
LOC100747670	6571.57	-0.249222	0.177827	-1.40148	0.161069	0.994774
LOC100742853	26.1052	0.531763	0.378534	1.4048	0.160082	0.994774
LOC100743885	584.402	0.182748	0.132088	1.38354	0.166501	0.994774
LOC112214077	6.41031	0.904571	0.642695	1.40747	0.159289	0.994774
LOC100749275	800.679	0.159213	0.114191	1.39427	0.163235	0.994774
LOC100746880	8199.28	-0.183255	0.132048	-1.38779	0.165201	0.994774
LOC117151113	282.082	0.219408	0.158672	1.38278	0.166732	0.994774
LOC100748715	1832.8	-0.121018	0.0871821	-1.3881	0.165106	0.994774
LOC100747631	451.465	0.192886	0.139066	1.38701	0.165439	0.994774
LOC100744960	3641.35	0.133326	0.0965483	1.38092	0.167302	0.994774
LOC100744006	1105.19	0.127307	0.0906371	1.40458	0.160145	0.994774
LOC100740281	3289.66	-0.100485	0.0723153	-1.38954	0.164668	0.994774
LOC112212106	151.011	-0.250301	0.179771	-1.39233	0.163822	0.994774
LOC100746882	738.005	-0.315112	0.224609	-1.40294	0.160636	0.994774
LOC105680282	1.68073	-2.28786	1.63414	-1.40004	0.161503	0.994774
LOC117151263	81.3698	-0.505662	0.365641	-1.38295	0.166681	0.994774
LOC100747158	442.357	-0.330102	0.238161	-1.38605	0.165732	0.994774
LOC100741417	2873.04	-0.157668	0.113788	-1.38562	0.165862	0.994774
LOC112211985	30.6354	0.666442	0.476645	1.39819	0.162055	0.994774
LOC105680443	4.85477	-1.12221	0.812018	-1.382	0.166973	0.994774
LOC100742421	77.1432	0.408431	0.290262	1.40711	0.159395	0.994774
LOC112212504	38.9576	-1.03709	0.740764	-1.40002	0.161507	0.994774
LOC100741736	1722.98	-0.160151	0.114675	-1.39656	0.162546	0.994774
LOC100742213	289.305	-0.179532	0.128741	-1.39453	0.163158	0.994774
LOC100742779	210.096	0.249921	0.180963	1.38106	0.16726	0.994774
LOC105680547	1227.99	-0.149679	0.108246	-1.38277	0.166735	0.994774
LOC100742710	40.2654	-0.441319	0.31452	-1.40315	0.160573	0.994774
LOC100740046	14667.5	0.447186	0.319287	1.40058	0.16134	0.994774
LOC100747047	25006.4	-1.63047	1.16491	-1.39965	0.161617	0.994774
LOC100748125	1345.2	-0.147445	0.106041	-1.39045	0.164392	0.994774
LOC100746848	411.021	0.235919	0.169377	1.39286	0.163662	0.994774
LOC117151559	2.36003	-1.56568	1.12731	-1.38886	0.164874	0.994774
LOC100748643	17.2903	0.732212	0.528031	1.38668	0.165538	0.994774
LOC100740339	1145.23	0.216309	0.155937	1.38716	0.165393	0.994774
LOC100749441	2056.66	-0.488932	0.353295	-1.38392	0.166383	0.994774
LOC100740706	730.933	0.176494	0.125471	1.40666	0.159529	0.994774
LOC100750195	538.352	0.168585	0.121485	1.3877	0.16523	0.994774
LOC100744897	473.466	0.182639	0.131974	1.38391	0.166386	0.994774
LOC100744300	686.231	-0.269407	0.195065	-1.38111	0.167245	0.994774
LOC105680876	479.562	0.249522	0.180543	1.38207	0.16695	0.994774
LOC100745864	390.228	-0.268634	0.191555	-1.40238	0.160801	0.994774
LOC117151757	1203.49	0.301865	0.214519	1.40717	0.159378	0.994774
LOC100746343	687.962	-0.250355	0.178128	-1.40548	0.159879	0.994774
LOC100747215	131.592	0.762925	0.552301	1.38136	0.167169	0.994774
LOC100743506	8634.77	-0.18884	0.134967	-1.39915	0.161768	0.994774
LOC117151799	3.62286	1.39595	0.997657	1.39923	0.161745	0.994774
LOC100744211	709.415	0.165412	0.11806	1.40109	0.161187	0.994774
LOC100747369	203.103	-0.336061	0.239845	-1.40116	0.161167	0.994774
LOC100742307	1089.45	0.113247	0.0819981	1.3811	0.167249	0.994774
LOC100744663	527.035	0.16459	0.118992	1.3832	0.166603	0.994774
LOC117151840	80.8423	0.630993	0.453431	1.3916	0.164045	0.994774
LOC100748014	2014.17	-0.349074	0.251858	-1.386	0.165747	0.994774
LOC100749209	3.42609	1.31309	0.937953	1.39995	0.161528	0.994774
LOC100746385	904.186	-0.197717	0.141413	-1.39815	0.162068	0.994774
LOC100746063	117.923	-0.498052	0.35517	-1.40229	0.160828	0.994774
LOC112213209	806.077	0.257251	0.18529	1.38837	0.165024	0.994774
LOC117151976	12.162	-0.672178	0.482188	-1.39402	0.163313	0.994774
LOC100749211	611.094	-0.194125	0.139181	-1.39476	0.163088	0.994774
LOC105681155	74.4976	-0.476924	0.34185	-1.39513	0.162978	0.994774
LOC100746187	817.13	-0.196969	0.141881	-1.38827	0.165055	0.994774
LOC100746271	821.464	-0.230511	0.165456	-1.39318	0.163565	0.994774
LOC105681197	3910.29	-0.397942	0.28648	-1.38908	0.16481	0.994774
LOC100740106	183.147	-1.61685	1.16511	-1.38772	0.165222	0.994774
LOC100748304	112.857	0.923011	0.659457	1.39965	0.161617	0.994774
LOC117152086	26.3974	0.520007	0.373446	1.39246	0.163785	0.994774
LOC100748736	574.189	-0.185251	0.134192	-1.3805	0.167434	0.994774
LOC100740426	3747.56	0.203491	0.145133	1.4021	0.160885	0.994774
LOC100748465	340.932	-0.242107	0.175327	-1.38088	0.167315	0.994774
LOC105681234	1220.26	-0.168147	0.120564	-1.39467	0.163115	0.994774
LOC100749772	385.913	-0.189648	0.13508	-1.40397	0.160328	0.994774
LOC100742159	1696.67	-0.349653	0.249143	-1.40342	0.160491	0.994774
LOC100746944	509.16	0.257135	0.183805	1.39896	0.161826	0.994774
LOC117152214	5.90433	0.991679	0.715966	1.38509	0.166024	0.994774
LOC100743639	34.2084	-0.594107	0.430263	-1.3808	0.16734	0.994774
LOC100745951	607.012	-0.166686	0.119792	-1.39146	0.164085	0.994774
LOC100743117	484.771	0.205725	0.147506	1.39468	0.163111	0.994774
LOC100744381	322.116	0.33304	0.236841	1.40618	0.159672	0.994774
LOC100744786	5382.31	-0.282045	0.203629	-1.3851	0.166023	0.994774
LOC105681484	5.16246	-1.10572	0.796297	-1.38858	0.16496	0.994774
LOC100742279	641.969	0.245941	0.176241	1.39548	0.16287	0.994774
LOC100750092	4160.98	0.394748	0.281233	1.40363	0.160428	0.994774
LOC100740437	616.998	0.149564	0.108217	1.38207	0.166949	0.994774
LOC105681573	14.1774	0.790235	0.565471	1.39748	0.162269	0.994774
LOC100749422	322.576	0.199536	0.144083	1.38487	0.166091	0.994774
LOC100746711	1440.9	0.456031	0.327187	1.39379	0.163381	0.994774
LOC100746949	1157.43	-0.559828	0.403997	-1.38572	0.165831	0.994774
LOC112213930	5.34122	1.11785	0.803786	1.39073	0.164308	0.994774
LOC100747949	1289.12	-0.205607	0.147678	-1.39227	0.163841	0.994774
LOC100744916	90.2528	-0.402246	0.291517	-1.37983	0.167638	0.994951
LOC100740390	2402.39	-0.180687	0.130934	-1.37998	0.167593	0.994951
LOC100747003	1287.12	0.16331	0.118501	1.37813	0.168163	0.995488
LOC100745048	5456.08	-0.171182	0.124195	-1.37834	0.168099	0.995488
LOC100749006	219.137	0.464718	0.337088	1.37863	0.16801	0.995488
LOC100749216	79.6319	-0.387715	0.281178	-1.37889	0.167927	0.995488
LOC100748308	1980.88	0.236709	0.171719	1.37847	0.168059	0.995488
LOC100745336	1521.86	-0.26967	0.195745	-1.37766	0.168308	0.995831
LOC105681077	97.2546	0.288439	0.209779	1.37497	0.169141	0.996634
LOC100749074	459.097	-0.131817	0.0958199	-1.37567	0.168923	0.996634
LOC112212074	2.79373	1.66447	1.2102	1.37537	0.169018	0.996634
LOC100744020	688.864	-0.16237	0.118086	-1.37501	0.169128	0.996634
LOC100740145	107.055	0.288885	0.209962	1.37589	0.168856	0.996634
LOC100740554	48501.2	-0.330814	0.240338	-1.37645	0.168682	0.996634
LOC100749185	3771.38	-0.238112	0.173109	-1.3755	0.168975	0.996634
LOC100746357	4.4588	-1.35781	0.986938	-1.37578	0.16889	0.996634
LOC100746765	187.257	0.335304	0.244033	1.37401	0.169437	0.997052
LOC100743667	1502.27	0.113733	0.0828493	1.37278	0.169822	0.997052
LOC100747055	231.033	0.328376	0.238979	1.37408	0.169417	0.997052
LOC100744325	595.598	-0.168402	0.12267	-1.37281	0.169811	0.997052
LOC100746312	75376.6	-0.144086	0.104933	-1.37312	0.169714	0.997052
LOC100747740	2702.12	0.251798	0.183366	1.3732	0.169691	0.997052
LOC117152422	10.1621	1.18577	0.863458	1.37328	0.169665	0.997052
LOC100742132	661.596	0.26025	0.189685	1.37201	0.17006	0.997557
LOC100745215	4395.49	0.138253	0.100772	1.37194	0.170083	0.997557
LOC100743146	260.149	0.230366	0.168015	1.3711	0.170343	0.998059
LOC100742870	401.48	-0.302435	0.22057	-1.37115	0.170327	0.998059
LOC100746012	1648.54	0.394832	0.288078	1.37058	0.170507	0.99851
LOC100744535	12.7286	-1.29894	0.947927	-1.37029	0.170595	0.998516
LOC100743661	952.511	0.186607	0.136228	1.36981	0.170745	0.99888
LOC112212952	43.7097	-0.653627	0.477361	-1.36925	0.170921	0.999172
LOC100747145	9.28125	-1.59801	1.1676	-1.36862	0.171117	0.999172
LOC100748670	542.01	0.200749	0.146632	1.36907	0.170976	0.999172
LOC100748190	803.298	-0.129967	0.094968	-1.36854	0.171144	0.999172
LOC100740157	320.508	0.0917913	0.16083	0.570735	0.568179	0.99972
LOC100740399	1399.3	-0.0700847	0.190312	-0.368262	0.712678	0.99972
LOC100740519	792.75	-0.100213	0.115098	-0.870681	0.383929	0.99972
LOC100743001	737.449	0.118831	0.144915	0.820006	0.412213	0.99972
LOC100740639	1298.13	-0.0188843	0.162122	-0.116482	0.907271	0.99972
LOC100743123	787.372	0.0156735	0.146698	0.106842	0.914914	0.99972
LOC100743242	607.277	-0.130722	0.213975	-0.610922	0.541251	0.99972
LOC100740882	888.572	-0.0481954	0.136023	-0.354319	0.7231	0.99972
LOC100740760	2302.82	0.0341052	0.134293	0.253961	0.799526	0.99972
LOC100741004	996.216	0.0246137	0.0840177	0.292958	0.769554	0.99972
LOC100741124	1361.17	0.129293	0.133907	0.965548	0.334271	0.99972
LOC100743364	1098.23	-0.0960788	0.17116	-0.561338	0.574567	0.99972
LOC100741485	1414.91	0.0812498	0.116881	0.695151	0.486961	0.99972
LOC112214042	38.3118	0.236811	0.315725	0.750055	0.453222	0.99972
LOC100741724	49.9579	0.161657	0.310646	0.520391	0.602791	0.99972
LOC100741961	1108.28	-0.0929425	0.19834	-0.468603	0.639354	0.99972
LOC100742082	156.68	-0.0593587	0.152396	-0.389504	0.696904	0.99972
LOC100741842	2049.33	-0.179242	0.182648	-0.981353	0.326419	0.99972
LOC105682175	148.247	0.189506	0.236012	0.80295	0.422004	0.99972
LOC100742407	1231.28	-0.0722232	0.186012	-0.388271	0.697816	0.99972
LOC100743483	554.845	-0.0448479	0.149899	-0.299187	0.764797	0.99972
LOC117151210	3.60739	0.503114	0.819658	0.61381	0.539341	0.99972
LOC100742532	782.73	-0.156775	0.264431	-0.592875	0.553265	0.99972
LOC100743606	1093.27	-0.0755289	0.156382	-0.482976	0.629112	0.99972
LOC100743722	213.597	0.214492	0.253401	0.846453	0.3973	0.99972
LOC100743841	21.9552	-0.352061	0.422966	-0.832362	0.405204	0.99972
LOC100743959	10423.5	0.0295615	0.20818	0.142	0.88708	0.99972
LOC105681035	170.537	0.0632961	0.16575	0.381878	0.702552	0.99972
LOC100744077	110.568	0.234289	0.199749	1.17292	0.240828	0.99972
LOC100744191	527.437	0.075854	0.226261	0.33525	0.737436	0.99972
LOC100742649	645.91	0.0964186	0.0957418	1.00707	0.313902	0.99972
LOC100742768	1735.63	-0.157621	0.119671	-1.31712	0.187799	0.99972
LOC100744309	171.512	0.0853107	0.43295	0.197045	0.843792	0.99972
LOC105680515	4.3502	-0.174907	0.908489	-0.192525	0.847331	0.99972
LOC117152218	6.80713	-0.413716	0.668307	-0.619051	0.535883	0.99972
LOC100744792	4542.47	-0.00128396	0.132029	-0.00972484	0.992241	0.99972
LOC100744673	12.864	0.0445813	0.602133	0.074039	0.940979	0.99972
LOC100744431	1636.39	0.228154	0.457302	0.498913	0.617841	0.99972
LOC100740482	40.4589	-0.138978	0.42689	-0.32556	0.744757	0.99972
[truncated: 10,953 more rows]

## Sheet: 244-257
DESeq2 results from B. occidentalis colonies (comparison between colonies 244 and 257)
	baseMean	log2FoldChange	lfcSE	stat	pvalue	padj
LOC105681786	41.7538	-7.43876	1.20132	-6.19213	5.93561e-10	6.78856e-06
LOC100741450	2649.29	0.527227	0.090643	5.81653	6.00825e-09	2.29055e-05
LOC100745277	480.603	1.74853	0.298058	5.86639	4.45373e-09	2.29055e-05
LOC100741121	788.801	-1.70647	0.299157	-5.70426	1.16847e-08	3.34096e-05
LOC100748684	461.063	-1.0714	0.189485	-5.65425	1.56529e-08	3.58046e-05
LOC112213819	41.5655	-2.77001	0.493584	-5.61204	1.99954e-08	3.81145e-05
LOC100744916	90.2528	-1.66412	0.30344	-5.48418	4.15396e-08	6.5109e-05
LOC100743584	280.19	-2.06099	0.379683	-5.42819	5.69284e-08	6.5109e-05
LOC100748422	1781.1	0.549138	0.100724	5.4519	4.98349e-08	6.5109e-05
LOC112213907	92.6371	-9.80306	1.80001	-5.44612	5.14809e-08	6.5109e-05
LOC100747585	606.717	-2.12025	0.39283	-5.39738	6.76227e-08	7.03092e-05
LOC100748132	5.33697	-20.3013	3.7803	-5.37028	7.8613e-08	7.49248e-05
LOC100746930	56.9576	-1.47231	0.280971	-5.2401	1.60488e-07	0.000141193
LOC100741319	961.608	-0.69935	0.1348	-5.18807	2.12489e-07	0.000173589
LOC100747369	203.103	-1.25784	0.243979	-5.15552	2.52932e-07	0.000192852
LOC117152233	21.2459	-3.32508	0.652903	-5.09277	3.52878e-07	0.000252242
LOC100742343	9.50635	5.73625	1.13244	5.0654	4.07551e-07	0.000274186
LOC100742221	10605.5	0.839993	0.166382	5.04859	4.45088e-07	0.000282804
LOC117151990	4631.68	1.36966	0.275935	4.9637	6.91635e-07	0.000416328
LOC100744594	3453.98	-14.9981	3.06699	-4.89016	1.00752e-06	0.000576149
LOC100747327	605.545	4.16604	0.868447	4.79711	1.60967e-06	0.000876658
LOC100746526	1686.36	-0.732509	0.153733	-4.7648	1.89039e-06	0.000940017
LOC100744888	79.4416	1.28622	0.269766	4.76792	1.86138e-06	0.000940017
LOC100740193	203.172	-1.02391	0.215748	-4.74586	2.07621e-06	0.0009894
LOC100746509	126.263	-1.33956	0.284661	-4.70582	2.52849e-06	0.00115673
LOC100741314	1047.88	-0.923549	0.197669	-4.67221	2.97972e-06	0.00131073
LOC100745002	8767.41	-0.257881	0.0559821	-4.60649	4.0952e-06	0.00156123
LOC100741543	18955.9	1.11363	0.240682	4.62698	3.71041e-06	0.00156123
LOC100741666	1393.4	1.64641	0.357002	4.61175	3.99292e-06	0.00156123
LOC100745254	1225.75	1.54884	0.335434	4.61741	3.88563e-06	0.00156123
LOC100742737	5914.23	-0.3466	0.0777405	-4.45842	8.25645e-06	0.0030461
LOC100745845	5697.98	1.58079	0.35511	4.45156	8.52493e-06	0.00304686
LOC100741221	7772.58	2.326	0.528757	4.39901	1.08748e-05	0.00371495
LOC100745415	148.269	-1.54442	0.35135	-4.39566	1.10438e-05	0.00371495
LOC112212149	20.4746	-1.90463	0.434096	-4.38757	1.14625e-05	0.00374562
LOC100749864	50.5042	-1.72315	0.394593	-4.36692	1.2601e-05	0.00379257
LOC100741209	2483.29	0.342265	0.0781685	4.37856	1.19467e-05	0.00379257
LOC100741630	648.383	-0.538848	0.123388	-4.3671	1.25905e-05	0.00379257
LOC100750041	25.5439	-3.04119	0.701373	-4.33605	1.45063e-05	0.00425407
LOC100743367	320.666	-0.901708	0.208313	-4.32863	1.50042e-05	0.00429008
LOC100744451	112.392	-1.39386	0.326921	-4.26361	2.01152e-05	0.00551683
LOC100749854	26.8512	-2.18574	0.512843	-4.26201	2.02594e-05	0.00551683
LOC112212268	143.503	-1.48144	0.353009	-4.19662	2.70928e-05	0.00720605
LOC112212685	1900.37	1.40976	0.340819	4.13639	3.52818e-05	0.00917085
LOC100746404	54.6159	-1.98851	0.481738	-4.12778	3.66279e-05	0.00930918
LOC100742076	436.969	-0.570447	0.138619	-4.11522	3.86806e-05	0.00961717
LOC100743109	327.512	-0.76218	0.185642	-4.10565	4.03173e-05	0.00981083
LOC117152012	10.8508	5.06536	1.24046	4.08344	4.43741e-05	0.0105731
LOC117151452	16.6488	-2.4166	0.593828	-4.06953	4.7109e-05	0.0109956
LOC100743862	20.0273	-3.23398	0.796001	-4.06278	4.84921e-05	0.0110921
LOC100748297	199.044	-0.752716	0.185652	-4.05444	5.02548e-05	0.0112699
LOC105681689	17.4761	-2.9638	0.734534	-4.03494	5.46158e-05	0.0120123
LOC100747759	684.902	-0.920853	0.228979	-4.02156	5.78141e-05	0.0122802
LOC105680897	66.0687	-1.14388	0.284486	-4.02088	5.79814e-05	0.0122802
LOC100745621	1106.17	0.512014	0.127525	4.015	5.94464e-05	0.0123616
LOC100746249	76.9536	-1.01876	0.255279	-3.99077	6.58597e-05	0.0127776
LOC100748962	505.823	0.61062	0.153016	3.99057	6.59158e-05	0.0127776
LOC100743309	141.097	-0.717015	0.179422	-3.99625	6.43531e-05	0.0127776
LOC100744703	3431.16	0.546191	0.136855	3.99102	6.57905e-05	0.0127776
LOC100748177	589.917	-0.559782	0.1407	-3.97855	6.93355e-05	0.0132165
LOC100745005	38.1638	1.6268	0.412211	3.94653	7.92911e-05	0.0148664
LOC100749445	460.572	-1.65949	0.42328	-3.92054	8.83492e-05	0.0158913
LOC100745056	153.102	-0.83411	0.212839	-3.91898	8.89259e-05	0.0158913
LOC100740423	156.868	-1.15391	0.293886	-3.92639	8.62304e-05	0.0158913
LOC100741461	82.8042	-1.33821	0.343557	-3.89517	9.81289e-05	0.0170127
LOC100741858	557.829	-0.66491	0.170706	-3.89506	9.81757e-05	0.0170127
LOC100740120	23.5258	-3.50659	0.902931	-3.88356	0.000102939	0.0175718
LOC100745508	1161.02	-0.741315	0.192007	-3.86088	0.00011298	0.0190022
LOC100749633	6008.86	1.79203	0.464679	3.8565	0.000115024	0.0190657
LOC105680728	1196.72	0.283965	0.073788	3.84839	0.000118898	0.0194262
LOC100746401	3728.31	-0.783173	0.204364	-3.83225	0.000126978	0.0204542
LOC100748775	262.779	0.600045	0.156747	3.82811	0.000129131	0.0205121
LOC100741289	22.1276	2.39774	0.626997	3.82417	0.000131213	0.0205573
LOC100743044	3716.26	0.671837	0.176303	3.81069	0.000138579	0.0214179
LOC100742495	7736.64	0.751786	0.197561	3.80534	0.000141608	0.0215942
LOC100749126	488.632	0.757208	0.199512	3.79529	0.00014747	0.0220798
LOC117152189	7.68255	-4.136	1.09034	-3.79331	0.000148653	0.0220798
LOC100741313	1152.09	0.743174	0.196866	3.77502	0.000159992	0.0234593
LOC100741972	167.202	-0.622729	0.165333	-3.76652	0.00016554	0.0239655
LOC100744622	1984.04	0.870574	0.231861	3.75472	0.000173537	0.0248092
LOC100748025	125.796	-0.903085	0.241337	-3.742	0.000182558	0.0257767
LOC100744542	254.242	-0.851692	0.227909	-3.73698	0.000186244	0.0259765
LOC100749783	511.873	0.726097	0.194483	3.73348	0.000188853	0.026023
LOC100747528	48.7777	1.26968	0.340729	3.72635	0.000194273	0.0264512
LOC100740917	412.133	0.771159	0.207219	3.72148	0.000198062	0.0266499
LOC112212972	510.699	0.696964	0.187506	3.71702	0.000201584	0.0268083
LOC117151320	131.329	-2.23488	0.602009	-3.71238	0.000205323	0.026991
LOC117151758	146.638	-1.99313	0.537306	-3.70949	0.000207677	0.026991
LOC100741348	665.499	-0.776346	0.209497	-3.70577	0.000210753	0.027083
LOC100748597	23834.4	0.534487	0.144742	3.69268	0.000221899	0.0281984
LOC100744134	675.495	-0.590707	0.160169	-3.68802	0.000226004	0.0284044
LOC100740771	2097.3	1.64637	0.448114	3.67399	0.000238793	0.0296857
LOC100749791	572.239	-0.70347	0.19187	-3.6664	0.000245992	0.029951
LOC100746973	16835.2	1.68013	0.458275	3.66622	0.000246165	0.029951
LOC105681657	121.077	0.710693	0.194797	3.64838	0.000263902	0.031771
LOC112213491	110.886	0.831809	0.228711	3.63694	0.000275894	0.0328688
LOC100740310	4846.06	0.910036	0.25045	3.6336	0.000279498	0.0329548
LOC100748995	2636.59	-1.07832	0.297169	-3.62863	0.000284929	0.0330679
LOC100750080	416.151	0.633154	0.174616	3.62598	0.000287871	0.0330679
LOC100748501	114.124	-1.39509	0.384869	-3.62485	0.000289131	0.0330679
LOC100748523	1157.23	0.344331	0.0951453	3.619	0.000295742	0.033343
LOC100748423	75.9685	0.835074	0.230837	3.61758	0.000297367	0.033343
LOC100740300	222.055	-1.03136	0.285405	-3.61367	0.000301898	0.0335223
LOC105680527	580.361	1.17442	0.32576	3.60518	0.000311932	0.0339768
LOC100740559	6299.17	0.422615	0.117223	3.60522	0.000311884	0.0339768
LOC100749713	1524.05	2.00256	0.556781	3.59669	0.000322298	0.0339849
LOC100741667	1305.92	-1.23034	0.34265	-3.59067	0.000329835	0.0339849
LOC117151688	51.7741	-1.15959	0.321982	-3.60141	0.000316495	0.0339849
LOC100749535	687.797	-0.597231	0.16629	-3.5915	0.000328774	0.0339849
LOC100748657	12272.6	1.01978	0.283731	3.59417	0.000325429	0.0339849
LOC100743230	613.606	-0.492383	0.136806	-3.59913	0.000319287	0.0339849
LOC100742468	105.917	-1.02973	0.288719	-3.56654	0.000361723	0.0369377
LOC100742374	1395.12	0.273644	0.0768618	3.56021	0.000370554	0.0375047
LOC105680383	11.3192	-2.7167	0.763666	-3.55745	0.000374477	0.0375693
LOC100744117	530.494	-1.7069	0.482034	-3.54103	0.000398573	0.0392973
LOC100745153	282.035	-1.67867	0.473829	-3.54278	0.000395931	0.0392973
LOC117152023	33.0923	-1.07726	0.304627	-3.53634	0.00040571	0.039659
LOC100743432	342.085	-0.664693	0.18865	-3.52343	0.000426003	0.0412898
LOC100748040	115.434	-1.58474	0.450404	-3.51848	0.000434032	0.0413669
LOC100749099	1909.76	0.452382	0.128523	3.51986	0.000431774	0.0413669
LOC100745110	289.875	-0.678029	0.193244	-3.50867	0.000450353	0.0425677
LOC100746302	855.288	1.11395	0.318005	3.50293	0.000460169	0.0431389
LOC100742469	552.029	-0.576622	0.165308	-3.48817	0.000486345	0.0452222
LOC100743487	47.1973	-0.917355	0.263821	-3.47719	0.000506698	0.0467348
LOC100744519	114.05	2.78802	0.802592	3.47378	0.000513189	0.0469547
LOC100749889	604.946	0.528646	0.15315	3.45182	0.000556812	0.0505418
LOC100745053	1855.72	-0.773965	0.225131	-3.43784	0.00058638	0.0528066
LOC100746008	12.0054	-3.25363	0.948193	-3.4314	0.000600477	0.0536536
LOC112213410	191.583	-1.21738	0.355044	-3.42883	0.000606183	0.0537436
LOC100740617	2523.75	0.336087	0.0985107	3.41168	0.000645639	0.0563678
LOC100744902	207.713	-0.790793	0.231667	-3.41349	0.00064136	0.0563678
LOC100748202	747.039	0.627019	0.184231	3.40343	0.000665446	0.0576569
LOC100745968	144.824	-0.588643	0.173516	-3.39245	0.00069271	0.0595679
LOC100749846	52.5228	-1.40859	0.415664	-3.38877	0.00070206	0.0597939
LOC100746351	326.837	-0.695754	0.2054	-3.38732	0.000705795	0.0597939
LOC100744997	226.877	-0.722703	0.214171	-3.37441	0.000739733	0.0600023
LOC112212507	16.2592	-4.05647	1.20162	-3.37582	0.000735954	0.0600023
LOC100747681	78.0726	-1.47479	0.436544	-3.37834	0.000729261	0.0600023
LOC100746339	67.9245	-0.949811	0.281297	-3.37655	0.000734017	0.0600023
LOC100748766	353.323	-0.52919	0.156381	-3.38398	0.000714421	0.0600023
LOC100745548	2972.68	0.547453	0.161896	3.38151	0.000720882	0.0600023
LOC100741496	415.338	-0.59092	0.176607	-3.34596	0.000819978	0.0654618
LOC105680622	1128.1	-2.54895	0.761449	-3.3475	0.000815449	0.0654618
LOC100744909	1485.95	-0.623689	0.18648	-3.34453	0.00082421	0.0654618
LOC112213052	77.6309	1.3123	0.394166	3.3293	0.00087064	0.0686725
LOC117151113	282.082	0.523147	0.157258	3.32667	0.000878906	0.0688496
LOC100747884	681.586	-0.582586	0.17573	-3.31524	0.000915645	0.0712396
LOC105682031	384.534	0.79202	0.23943	3.30794	0.000939865	0.0721426
LOC100740155	126.055	-1.63298	0.493481	-3.3091	0.000935979	0.0721426
LOC100748817	4494.88	-0.540538	0.163547	-3.30509	0.000949452	0.0723926
LOC100747746	6062.56	0.274872	0.0833088	3.29943	0.000968807	0.0733791
LOC100743617	63.9457	-1.25788	0.382861	-3.28547	0.00101813	0.0761066
LOC100741439	1331.02	-0.378563	0.115166	-3.28711	0.00101222	0.0761066
LOC100744446	758.046	-0.32199	0.0980852	-3.28276	0.00102795	0.0763422
LOC100745603	4854.72	-0.625521	0.191067	-3.27383	0.001061	0.077291
LOC100748848	46.598	1.61324	0.492657	3.27457	0.00105823	0.077291
LOC117151819	676.368	0.393934	0.120254	3.27586	0.00105342	0.077291
LOC100744362	321.085	0.473852	0.144934	3.26944	0.0010776	0.0780036
LOC100741953	1281.73	-0.876053	0.268603	-3.26152	0.00110817	0.0797112
LOC100746499	398.168	0.773923	0.23749	3.25876	0.00111902	0.0799887
LOC105680220	652.435	0.613773	0.188741	3.25194	0.0011462	0.0810148
LOC100750217	102.416	-0.789354	0.242758	-3.25161	0.00114754	0.0810148
LOC112213331	4.13384	-4.04915	1.24684	-3.24752	0.00116416	0.081684
LOC100740497	117.094	-0.539956	0.166555	-3.24191	0.00118733	0.082802
LOC100746039	44.4875	-1.04985	0.32417	-3.23857	0.00120131	0.0832688
LOC100745573	604.259	0.850544	0.263514	3.2277	0.00124791	0.0842974
LOC100742341	846.854	0.770963	0.239161	3.22361	0.00126585	0.0842974
LOC100746343	687.962	-0.575634	0.178541	-3.22411	0.00126366	0.0842974
LOC100740295	747.509	-0.325078	0.100701	-3.22815	0.00124593	0.0842974
LOC100748783	135.943	-4.28581	1.32968	-3.22318	0.00126774	0.0842974
LOC117152173	121.39	-0.904311	0.280405	-3.22502	0.00125964	0.0842974
LOC100749027	3289.42	1.31179	0.406181	3.22956	0.00123983	0.0842974
LOC105681057	73.413	0.742274	0.230862	3.21523	0.00130338	0.0855661
LOC100744639	39.1281	-0.989031	0.307732	-3.21394	0.00130927	0.0855661
LOC100745722	1098.65	0.43414	0.13499	3.2161	0.00129947	0.0855661
LOC117151982	53.3592	-1.80378	0.562257	-3.20811	0.00133612	0.0868251
LOC117152009	91.9382	-0.955944	0.29842	-3.20335	0.00135839	0.0877737
LOC100741234	298.97	0.956072	0.300319	3.18352	0.00145496	0.0934852
LOC100747669	3555.73	0.336983	0.106122	3.17542	0.0014962	0.0955977
LOC100746000	410.002	0.387382	0.122398	3.16493	0.0015512	0.0967912
LOC105680371	32.7244	-1.51931	0.479616	-3.16776	0.00153617	0.0967912
LOC105680992	241.97	-0.524544	0.165795	-3.16381	0.00155719	0.0967912
LOC100744101	759.81	-0.684163	0.216079	-3.16626	0.00154414	0.0967912
LOC100749141	578.219	0.419815	0.132507	3.16825	0.00153358	0.0967912
LOC100748078	313.045	-0.967661	0.307262	-3.1493	0.00163662	0.0998558
LOC100741194	497.452	0.375764	0.119251	3.15103	0.00162697	0.0998558
LOC100742033	10449.4	-0.36281	0.115105	-3.15199	0.00162162	0.0998558
LOC100741000	1414.01	0.82883	0.263251	3.14844	0.00164142	0.0998558
LOC100740158	35.5158	-2.79445	0.889744	-3.14073	0.00168526	0.10198
LOC100744020	688.864	-0.371613	0.118436	-3.13768	0.00170289	0.102505
LOC100741102	141.445	0.847932	0.270993	3.12898	0.00175412	0.104489
LOC105680799	700.283	0.299132	0.0955701	3.12997	0.00174824	0.104489
LOC100742541	115.238	-0.627901	0.20093	-3.12497	0.00177824	0.105377
LOC100743215	2416.77	-0.375351	0.120313	-3.11978	0.00180987	0.106151
LOC100747258	2376.75	0.442094	0.141643	3.12119	0.00180122	0.106151
LOC100746036	393.645	0.436037	0.140226	3.10953	0.00187386	0.109344
LOC100749285	529.213	0.462819	0.149143	3.10319	0.00191448	0.109782
LOC100747885	4214.62	-0.865822	0.27887	-3.10475	0.00190438	0.109782
LOC100742426	233.513	-0.625406	0.20159	-3.10237	0.00191977	0.109782
LOC100745559	388.801	-0.727583	0.234357	-3.1046	0.00190539	0.109782
LOC117151896	15.1422	-1.60598	0.51801	-3.10028	0.00193338	0.11001
LOC100750086	847.155	-0.511031	0.164965	-3.09783	0.00194946	0.110376
LOC100747856	129.862	-0.651008	0.210432	-3.09367	0.00197699	0.111384
LOC100745811	8428.9	-0.434282	0.140486	-3.09129	0.00199292	0.111605
LOC100742399	1192.82	-0.384946	0.124571	-3.09017	0.00200045	0.111605
LOC100747779	308.659	0.494539	0.16012	3.08856	0.00201129	0.111665
LOC100743508	5068.28	-0.398735	0.129302	-3.08375	0.00204411	0.11294
LOC100750172	224.335	-1.13131	0.367355	-3.0796	0.00207277	0.113972
LOC100748733	102.288	-0.660883	0.214795	-3.0768	0.00209235	0.114499
LOC100745210	1024.51	0.231033	0.0752463	3.07036	0.002138	0.11644
LOC105680374	2.75078	-4.50142	1.46778	-3.06683	0.00216342	0.117265
LOC112212567	365.746	-0.5718	0.18662	-3.06398	0.00218416	0.117831
LOC100747743	76.8655	0.773114	0.25256	3.0611	0.00220522	0.118409
LOC100740831	63.4361	-0.931004	0.304694	-3.05554	0.00224658	0.119507
LOC105681106	217.329	-1.366	0.446866	-3.05685	0.00223674	0.119507
LOC100745842	1732.78	-1.12588	0.369539	-3.04673	0.00231347	0.121932
LOC100741938	599.639	-0.75562	0.247905	-3.04802	0.00230355	0.121932
LOC105682161	334.315	0.569414	0.187411	3.03831	0.00237909	0.123901
LOC100741414	288.69	0.533083	0.175397	3.0393	0.00237132	0.123901
LOC105682041	101.841	-2.54219	0.83686	-3.03777	0.00238333	0.123901
LOC100740855	880.067	0.558831	0.184284	3.03244	0.00242584	0.125167
LOC100745126	2579.21	0.484283	0.159725	3.03198	0.00242959	0.125167
LOC100748670	542.01	-0.447925	0.148006	-3.02639	0.00247491	0.126589
LOC100742647	2976.85	0.46635	0.154122	3.02586	0.00247931	0.126589
LOC100746390	605.391	-0.290226	0.0960126	-3.02279	0.00250457	0.12731
LOC100749301	595.045	-1.27393	0.421889	-3.01959	0.0025312	0.128094
LOC117151949	136.188	-0.561562	0.186333	-3.01375	0.00258042	0.13001
LOC105681620	203.296	-0.972447	0.323015	-3.01053	0.00260789	0.130818
LOC100740048	743.158	-0.945774	0.314439	-3.00782	0.00263132	0.131417
LOC100740511	2998.29	0.255556	0.0851917	2.99978	0.00270177	0.134349
LOC100749148	5502.79	0.648698	0.216415	2.99747	0.0027223	0.134783
LOC100741294	87.8708	-0.657585	0.219656	-2.99371	0.00275608	0.134809
LOC100742384	230.979	-0.470008	0.156885	-2.99587	0.00273666	0.134809
LOC112213763	32.868	0.925165	0.30906	2.99348	0.00275818	0.134809
LOC100743659	149.054	-1.4167	0.473935	-2.98922	0.00279691	0.135543
LOC100744324	435.819	0.581311	0.194432	2.9898	0.00279164	0.135543
LOC100748087	99.2911	-0.777686	0.260706	-2.983	0.00285439	0.137745
LOC100741535	1416.04	0.311942	0.104626	2.98149	0.00286848	0.137844
LOC100742970	4261.4	-0.852678	0.287237	-2.96855	0.0029921	0.140346
LOC100744564	59.1879	-0.856067	0.2884	-2.96834	0.00299417	0.140346
LOC100743546	110.89	-0.59994	0.201888	-2.97165	0.00296202	0.140346
LOC100742661	632.151	0.486545	0.163882	2.96888	0.00298884	0.140346
LOC100744576	375.713	0.533539	0.179589	2.97088	0.00296943	0.140346
LOC100741993	33.534	-0.923811	0.310711	-2.97321	0.002947	0.140346
LOC100748038	12.1892	-2.11514	0.714663	-2.95963	0.00308004	0.143781
LOC100748192	1747.77	-1.53356	0.520279	-2.94757	0.00320279	0.144214
LOC100747001	14101.8	-1.42574	0.48357	-2.94836	0.00319462	0.144214
LOC100748516	2526.83	-0.473235	0.160126	-2.95538	0.00312283	0.144214
LOC112212203	16.4238	-3.55322	1.20508	-2.94853	0.00319285	0.144214
LOC100749353	669.113	-0.736882	0.249534	-2.95304	0.00314665	0.144214
LOC100745783	2635.55	0.433716	0.147096	2.94852	0.003193	0.144214
LOC100745823	4300.31	-0.457701	0.154973	-2.95343	0.00314264	0.144214
LOC100744905	837.479	-0.655867	0.222438	-2.94854	0.00319278	0.144214
LOC100741282	1371.66	0.325679	0.110238	2.95433	0.00313353	0.144214
LOC100740405	37.031	-1.10277	0.374315	-2.9461	0.0032181	0.144335
LOC112213893	25.3415	1.28094	0.435188	2.94342	0.00324606	0.14502
LOC100744554	3575.66	0.363214	0.123664	2.9371	0.00331299	0.147328
LOC100747551	354.875	-0.533392	0.18183	-2.93346	0.0033521	0.147328
LOC100742870	401.48	-0.648663	0.221159	-2.93302	0.00335685	0.147328
LOC100750201	37.9333	1.40795	0.480116	2.93253	0.00336213	0.147328
LOC100742992	86.4451	-0.659956	0.225036	-2.93267	0.00336059	0.147328
LOC100742730	32.8353	-2.13834	0.729847	-2.92985	0.0033913	0.148039
LOC100744987	526.159	-0.93406	0.319226	-2.92602	0.00343329	0.149302
LOC100741453	624.16	1.0225	0.349881	2.92243	0.00347317	0.149897
LOC100747737	41.6452	2.46556	0.843398	2.92337	0.00346263	0.149897
LOC105680539	195.498	1.22208	0.418896	2.91738	0.00352982	0.150077
LOC105680597	67.3516	-0.645716	0.221263	-2.91832	0.00351927	0.150077
LOC112213765	75.8468	-1.51452	0.518934	-2.91852	0.00351695	0.150077
LOC100745072	282.662	0.69145	0.236873	2.91908	0.0035107	0.150077
LOC112212461	92.83	1.63151	0.559586	2.91557	0.00355035	0.15039
LOC105682170	735.5	0.256212	0.0881852	2.90539	0.00366798	0.150921
LOC100747675	204.06	-0.489407	0.168516	-2.90423	0.00368163	0.150921
LOC100742463	424.864	0.297917	0.102414	2.90896	0.00362638	0.150921
LOC117151471	71.6763	-0.72941	0.250415	-2.91281	0.00358197	0.150921
LOC105680575	52.6749	-1.84898	0.636288	-2.90588	0.00366218	0.150921
LOC100747804	5466.81	-0.525166	0.180549	-2.90872	0.00362911	0.150921
LOC100740898	123.785	-0.607887	0.209154	-2.90642	0.00365596	0.150921
LOC100740669	8687.58	0.701938	0.241651	2.90476	0.00367536	0.150921
LOC100748425	1455.23	-0.553419	0.190345	-2.90745	0.00364389	0.150921
LOC100745934	66.9143	-1.0885	0.37527	-2.90057	0.00372482	0.151604
LOC117151724	126.624	0.453702	0.156391	2.90108	0.00371881	0.151604
LOC100742835	1189.43	-0.444465	0.153513	-2.89529	0.00378812	0.153634
LOC100750142	650.415	-3.52812	1.21965	-2.89272	0.00381919	0.153834
LOC112212315	7126.85	-0.80089	0.27687	-2.89266	0.00381995	0.153834
LOC117151578	61.4868	1.47666	0.511763	2.88543	0.00390876	0.15631
LOC105681150	58.101	-0.88824	0.307736	-2.88637	0.00389717	0.15631
LOC100750209	871.159	0.710577	0.246469	2.88302	0.00393879	0.156961
LOC100742736	680.44	1.16053	0.403027	2.87954	0.00398261	0.157066
LOC100741504	9327.4	-0.584818	0.202945	-2.88166	0.00395583	0.157066
LOC100747934	333.581	0.658848	0.228785	2.87978	0.00397959	0.157066
LOC105680789	88.8577	-1.26864	0.440756	-2.87833	0.0039979	0.157127
LOC100744097	658.723	-1.35318	0.470953	-2.87328	0.00406229	0.159111
LOC100747936	39.5768	-0.961037	0.334773	-2.87071	0.00409545	0.159862
LOC105681287	240.254	1.53438	0.534872	2.86868	0.0041219	0.160348
LOC100740276	149.833	0.819768	0.286093	2.86539	0.00416491	0.160926
LOC100742522	207.262	-0.790805	0.275893	-2.86635	0.00415237	0.160926
LOC117151849	67.1767	-1.54024	0.538434	-2.86059	0.00422854	0.161936
LOC100743209	1288.56	0.750594	0.262426	2.86021	0.00423354	0.161936
LOC100746016	593.392	0.563458	0.196945	2.861	0.00422306	0.161936
LOC100747940	1647.88	0.348651	0.122139	2.85454	0.00430998	0.164311
LOC100749155	421.322	0.532256	0.186582	2.85267	0.00433533	0.164728
LOC112213461	44.5552	-1.20494	0.422593	-2.85129	0.00435417	0.164896
LOC117151462	291.289	0.901394	0.316407	2.84884	0.0043879	0.165625
LOC100747998	91.5557	-10.5772	3.71543	-2.84683	0.00441572	0.166127
LOC100746376	354.791	0.683337	0.240207	2.84478	0.00444423	0.166651
LOC105682120	205.486	-0.890957	0.313574	-2.84129	0.00449308	0.167933
LOC100743421	3136.63	0.431819	0.152458	2.83238	0.00462023	0.170457
LOC100742939	23.7879	-1.38221	0.487857	-2.83322	0.00460819	0.170457
LOC100741020	173.396	-0.85232	0.300786	-2.83364	0.00460215	0.170457
LOC100748059	6862.89	-0.496747	0.175357	-2.83277	0.00461461	0.170457
LOC100744478	990.219	0.710218	0.251081	2.82864	0.00467456	0.170808
LOC100745697	2475.34	0.247594	0.0875018	2.82959	0.00466079	0.170808
LOC100744789	5487.2	0.391241	0.138308	2.82876	0.00467289	0.170808
LOC100744440	1625.93	0.37143	0.131464	2.82534	0.00472301	0.171581
LOC100741908	8190.79	0.581457	0.205814	2.82516	0.00472572	0.171581
LOC105681003	16.1672	-2.17113	0.768874	-2.82378	0.00474607	0.171775
LOC105680391	52.0737	-0.973177	0.34529	-2.81843	0.00482589	0.17364
LOC112212677	9.7104	-2.29669	0.814922	-2.81829	0.00482798	0.17364
LOC100748140	270.19	-0.725727	0.258655	-2.80577	0.00501963	0.179967
LOC105680513	83.7942	-3.94083	1.40886	-2.79716	0.00515533	0.18311
LOC100740738	1105.03	-1.38651	0.495536	-2.798	0.00514198	0.18311
LOC100749637	1132.31	0.36552	0.130624	2.79826	0.00513782	0.18311
LOC100748965	240.326	-1.51498	0.542279	-2.79373	0.0052104	0.183808
LOC100743805	648.559	0.704107	0.252101	2.79295	0.00522297	0.183808
LOC100741683	139.451	0.736519	0.263708	2.79294	0.00522317	0.183808
LOC100740689	799.896	-0.964835	0.345981	-2.78869	0.00529215	0.184297
LOC100744433	214.208	0.595776	0.213686	2.7881	0.0053019	0.184297
LOC112213462	24.3716	-1.34527	0.48229	-2.78934	0.00528149	0.184297
LOC100742232	2934.25	-1.00802	0.361668	-2.78713	0.00531765	0.184297
LOC100749540	194.804	-0.777696	0.278902	-2.78842	0.00529666	0.184297
LOC100746913	841.278	0.276811	0.0995489	2.78066	0.0054249	0.185099
LOC100750183	2017.44	-0.93244	0.334962	-2.78372	0.00537395	0.185099
LOC117151300	19.4	-1.1853	0.426387	-2.77988	0.00543791	0.185099
LOC100744359	829.002	0.323854	0.11635	2.78344	0.00537863	0.185099
LOC100747508	4859.93	0.355959	0.127916	2.78275	0.00539005	0.185099
LOC100740481	24582.7	0.356764	0.128292	2.78086	0.00542144	0.185099
LOC100748554	706.187	-0.719741	0.259051	-2.77838	0.00546309	0.185405
LOC117152187	63.0386	-1.02854	0.370387	-2.77694	0.00548741	0.185679
LOC100740346	224.224	-1.08936	0.392575	-2.77492	0.00552157	0.186284
LOC100743467	1426.03	0.451343	0.163096	2.76734	0.0056515	0.190107
LOC100749786	3108.34	0.48146	0.174409	2.76053	0.00577074	0.19242
LOC100740891	3150.4	-0.45635	0.165244	-2.76167	0.00575063	0.19242
LOC100741542	503.595	0.659499	0.238848	2.76116	0.00575964	0.19242
LOC100740736	568.865	-0.279838	0.101473	-2.75775	0.0058201	0.193502
LOC100741621	272.779	-0.706845	0.256466	-2.75609	0.00584965	0.19392
LOC100740471	183.99	-1.07787	0.39158	-2.75262	0.00591199	0.19542
LOC100750082	1732.65	-0.779367	0.28347	-2.74939	0.00597068	0.196792
LOC100740886	681.279	0.301127	0.1096	2.7475	0.00600512	0.197358
LOC100742272	3679.17	0.383619	0.139722	2.74558	0.00604044	0.19795
LOC100740952	145.066	-0.718348	0.261972	-2.74208	0.00610514	0.199499
LOC100749673	1769.43	-0.392232	0.143096	-2.74104	0.00612442	0.199558
LOC100749471	242.309	-0.435063	0.158853	-2.73878	0.0061668	0.199801
LOC100746115	55.4562	-1.50714	0.550292	-2.7388	0.00616639	0.199801
LOC100740822	1513.21	-0.55836	0.204149	-2.73507	0.00623674	0.201496
LOC100743164	1642.19	0.469079	0.171627	2.73314	0.0062734	0.20211
LOC100743782	3586.45	-0.637086	0.233265	-2.73117	0.00631098	0.202749
LOC105681610	104.099	0.701198	0.25732	2.725	0.00643008	0.205997
LOC100740002	1252.17	0.475164	0.174456	2.72368	0.00645587	0.206099
LOC100742968	460.223	1.32389	0.48619	2.72299	0.00646932	0.206099
LOC100747234	3155.22	0.425886	0.157176	2.70961	0.00673614	0.213695
LOC100744762	150502	0.667636	0.246435	2.70917	0.00674512	0.213695
LOC100740214	107.69	-0.908107	0.335507	-2.70667	0.00679612	0.214716
LOC100742850	103.093	-1.02675	0.379721	-2.70397	0.0068517	0.215283
LOC100743762	286.692	2.77288	1.02516	2.70483	0.00683398	0.215283
LOC100743698	7455.38	0.273955	0.101453	2.70033	0.00692708	0.217055
LOC100746818	138.854	0.410756	0.152166	2.69938	0.0069468	0.217078
LOC100742456	6.42959	-4.10362	1.52253	-2.69527	0.00703323	0.218463
LOC100740269	653.897	-0.604272	0.224187	-2.69539	0.00703057	0.218463
LOC100742691	1.69605	-4.33144	1.60748	-2.69455	0.00704842	0.218463
LOC100750111	1942.12	-0.976194	0.362687	-2.69156	0.00711182	0.21865
LOC100742473	1315.52	0.511419	0.189998	2.69171	0.00710873	0.21865
LOC100740101	1073.46	0.316482	0.117561	2.69206	0.00710112	0.21865
LOC100742925	418.008	0.406586	0.151133	2.69025	0.00713988	0.218924
LOC100746100	908.743	-0.686775	0.255451	-2.68848	0.00717777	0.219498
LOC105681052	29951.4	-0.722573	0.269193	-2.68422	0.00726996	0.221724
LOC100744366	1252.91	0.279839	0.104316	2.6826	0.00730533	0.22221
LOC100742615	775.074	0.463645	0.173036	2.67948	0.00737373	0.222859
LOC100740292	1105.66	0.900921	0.336406	2.67808	0.0074046	0.222859
LOC117151965	20.9093	-1.38003	0.514833	-2.68053	0.00735054	0.222859
LOC100748016	1600.16	-0.708454	0.264537	-2.67809	0.00740442	0.222859
LOC100745873	153.487	-0.736597	0.275143	-2.67714	0.00742532	0.222896
LOC112213846	11.2324	-1.35029	0.504907	-2.67434	0.00748769	0.22418
LOC100749116	100.418	-0.674178	0.253168	-2.66297	0.00774545	0.224596
LOC100746211	1097.93	-1.25539	0.470871	-2.66611	0.00767351	0.224596
LOC112212514	101.869	-0.651333	0.24445	-2.66449	0.00771058	0.224596
LOC100745531	198.755	-1.58539	0.595133	-2.66392	0.0077236	0.224596
LOC100748966	12.5723	-1.6518	0.618917	-2.66886	0.007611	0.224596
LOC100740507	1791.35	-0.399566	0.149927	-2.66506	0.00769743	0.224596
LOC100748889	494.638	-0.513884	0.192632	-2.6677	0.00763735	0.224596
LOC100747294	4596.71	-0.241055	0.0905379	-2.66247	0.00775687	0.224596
LOC100740752	1305.19	0.448017	0.16804	2.66613	0.00767297	0.224596
LOC100742560	819.616	-0.46684	0.175177	-2.66497	0.00769959	0.224596
LOC100741751	2090.4	0.328458	0.123271	2.66452	0.00770981	0.224596
LOC100749733	705.431	-0.862054	0.32276	-2.67088	0.00756527	0.224596
LOC100740356	1637.5	0.685529	0.256507	2.67255	0.00752762	0.224596
LOC100748392	361.857	-0.788037	0.2963	-2.65959	0.00782353	0.225014
LOC100744396	3639.78	-0.662082	0.249183	-2.65701	0.00788367	0.225014
LOC100743730	464.105	-0.359524	0.135334	-2.65657	0.00789395	0.225014
LOC100749518	196.839	0.632369	0.237828	2.65894	0.00783875	0.225014
LOC100747970	82.1802	-0.757673	0.284744	-2.66089	0.00779337	0.225014
LOC105681326	277.027	-1.20526	0.453596	-2.65713	0.00788097	0.225014
LOC100743402	474.341	-2.13694	0.804591	-2.65593	0.00790903	0.225014
LOC100740889	200454	0.515965	0.194336	2.65502	0.00793037	0.225061
LOC100747083	80.0455	-1.42212	0.536139	-2.65251	0.00798951	0.226178
LOC105680644	8.91302	-2.17524	0.820339	-2.65164	0.0080102	0.226204
LOC100741388	189.382	-0.760774	0.287531	-2.64588	0.00814776	0.229522
LOC100741093	671.423	-0.520729	0.197198	-2.64064	0.0082749	0.232531
LOC100744583	865.387	-0.242091	0.0917478	-2.63865	0.00832364	0.233327
LOC100744553	985.941	-1.01099	0.38329	-2.63767	0.00834786	0.233434
LOC100741153	6168.24	0.412848	0.156666	2.63522	0.00840831	0.234551
LOC100748614	519.166	-1.25805	0.478643	-2.62837	0.00857957	0.23852
LOC100740440	365.754	-0.860681	0.327521	-2.62786	0.00859231	0.23852
LOC100745973	108.069	-0.567072	0.215927	-2.62623	0.00863369	0.238583
LOC100744068	535.251	-0.476178	0.181323	-2.62613	0.0086363	0.238583
LOC100741690	98.1894	-0.793781	0.302692	-2.62241	0.00873108	0.239335
LOC100740282	493.577	0.47814	0.182208	2.62415	0.00868658	0.239335
LOC112212541	16.9373	-1.34456	0.513386	-2.619	0.00881891	0.239335
LOC100744732	740.978	-0.421205	0.160791	-2.61958	0.00880388	0.239335
LOC100741556	1022.58	0.254765	0.0972173	2.62058	0.00877808	0.239335
LOC105681208	43.395	-1.09053	0.416557	-2.61796	0.00884565	0.239335
LOC112213463	26.4891	-0.888081	0.339257	-2.61772	0.00885185	0.239335
LOC100744033	197.585	-0.881859	0.33622	-2.62286	0.00871951	0.239335
LOC105680198	530.535	0.284575	0.108587	2.62071	0.00877478	0.239335
LOC100749825	261.425	0.868238	0.332486	2.61135	0.00901844	0.241544
LOC100743777	3540.22	-0.812245	0.311137	-2.61057	0.00903914	0.241544
LOC105680779	826.401	-0.370063	0.141714	-2.61134	0.0090189	0.241544
LOC117151722	52.423	-0.938435	0.35945	-2.61075	0.00903433	0.241544
LOC117151992	1.72008	-3.95005	1.51309	-2.61059	0.00903862	0.241544
LOC105680838	26080	0.543499	0.208374	2.60828	0.00909977	0.242597
LOC112212653	65.1231	-1.43645	0.551291	-2.60561	0.0091711	0.24393
LOC100743412	423.811	0.755594	0.290541	2.60064	0.00930499	0.244503
LOC100749781	117.486	-1.09265	0.420367	-2.59927	0.00934229	0.244503
LOC100748123	1311.94	-0.647182	0.248718	-2.60207	0.00926616	0.244503
LOC105680639	6906.66	0.975216	0.3746	2.60335	0.00923177	0.244503
LOC100745021	34.4574	-1.04104	0.400473	-2.59952	0.00933548	0.244503
LOC100740958	798.723	-0.600858	0.231108	-2.5999	0.00932502	0.244503
LOC117151111	379.172	0.661951	0.2545	2.60098	0.00929567	0.244503
LOC105680898	207.88	0.637785	0.245457	2.59836	0.009367	0.24459
LOC100740249	4451.7	0.33726	0.129844	2.59742	0.00939261	0.244676
LOC100747137	3821	-0.344333	0.132605	-2.59668	0.00941307	0.244676
LOC100748077	372.657	-0.415365	0.160438	-2.58895	0.00962689	0.245218
LOC100748354	596.466	-0.62997	0.243195	-2.59039	0.00958685	0.245218
LOC100748923	126.227	-0.510188	0.197036	-2.58931	0.00961685	0.245218
LOC100744018	580.904	0.566639	0.218365	2.59491	0.00946145	0.245218
LOC105680861	135.935	-0.94287	0.364168	-2.58911	0.00962257	0.245218
LOC100746544	202.735	-0.975758	0.376771	-2.58979	0.00960337	0.245218
LOC112213566	101.008	-0.900938	0.347443	-2.59305	0.00951294	0.245218
LOC100745432	972.561	0.374434	0.144602	2.58942	0.00961385	0.245218
LOC100742039	1361.28	0.562019	0.216868	2.59153	0.00955502	0.245218
LOC100745667	377.638	-0.579285	0.223895	-2.58731	0.00967282	0.24584
LOC100742145	15702.7	0.676848	0.26192	2.58418	0.00976122	0.247537
LOC105682115	25.1238	-0.892661	0.346221	-2.5783	0.00992877	0.24848
LOC100741413	1095.3	0.47768	0.185263	2.57839	0.00992621	0.24848
LOC100746643	1953.75	-0.299523	0.116125	-2.57932	0.00989954	0.24848
LOC100745042	142.039	-1.15891	0.449356	-2.57905	0.00990735	0.24848
LOC112213150	11.3676	-1.53681	0.59578	-2.57949	0.00989473	0.24848
LOC105681288	8252.76	-0.940069	0.364076	-2.58207	0.00982109	0.24848
LOC100742285	6.06616	-3.5346	1.37362	-2.5732	0.0100763	0.248904
LOC112214043	61.1379	-0.747778	0.290568	-2.57351	0.0100673	0.248904
LOC105680266	9167.56	-2.82497	1.09723	-2.57464	0.0100344	0.248904
LOC117151461	11.4182	-1.78161	0.691898	-2.57497	0.0100249	0.248904
LOC105680734	511.08	0.404185	0.157064	2.57337	0.0100713	0.248904
LOC105681781	1506.53	0.359635	0.139737	2.57366	0.0100629	0.248904
LOC100740470	729.4	-1.17639	0.457573	-2.57094	0.0101424	0.248924
LOC100749616	144.069	0.467401	0.181727	2.57199	0.0101115	0.248924
LOC100746996	1028.99	-2.7629	1.07461	-2.57108	0.0101383	0.248924
LOC100744037	638.732	0.68956	0.268639	2.56687	0.0102622	0.251326
LOC100742918	101.911	0.771682	0.301064	2.56318	0.0103717	0.253465
LOC100748703	1818.39	-1.04817	0.409091	-2.5622	0.0104012	0.25352
LOC100748269	415.518	-2.46547	0.962461	-2.56163	0.0104183	0.25352
LOC100746037	685.513	0.63077	0.24638	2.56015	0.0104626	0.254058
LOC112213217	3661.91	-0.613518	0.240159	-2.55464	0.0106298	0.254913
LOC100749666	355.558	1.0397	0.406963	2.55479	0.0106253	0.254913
LOC100749907	609.552	-1.99577	0.781475	-2.55385	0.0106539	0.254913
LOC100741381	1060.05	0.448876	0.175658	2.55539	0.0106068	0.254913
LOC100741707	4.88079	-2.62587	1.02725	-2.55621	0.0105818	0.254913
LOC100745628	184.142	1.26113	0.493739	2.55425	0.0106417	0.254913
LOC100746510	1936.82	0.434981	0.170096	2.55726	0.01055	0.254913
LOC112213797	6.95858	-1.95688	0.766572	-2.55277	0.0106871	0.255174
LOC100744558	244.349	0.808846	0.317185	2.55008	0.0107699	0.256072
LOC100742982	110.511	-0.530675	0.20816	-2.54937	0.0107919	0.256072
LOC100740664	574.156	-0.819295	0.321333	-2.54967	0.0107824	0.256072
LOC100744644	57.6307	-1.04566	0.410469	-2.54748	0.0108504	0.256664
LOC100746897	54.7682	0.745549	0.292703	2.54712	0.0108617	0.256664
LOC100743673	96.6198	-0.745456	0.292751	-2.54638	0.0108846	0.256674
LOC100744184	7936.47	-0.516691	0.203142	-2.5435	0.0109749	0.25827
LOC100750178	1649.77	-0.759569	0.298797	-2.54209	0.0110192	0.258564
LOC100742809	392.066	0.524492	0.206357	2.54167	0.0110326	0.258564
LOC112213283	84.691	-0.835393	0.32893	-2.53973	0.0110938	0.258937
LOC100740877	1562.14	0.230871	0.0908964	2.53994	0.0110872	0.258937
LOC117151566	8.9726	-1.87791	0.739692	-2.53877	0.0111244	0.259123
LOC100748004	236.137	-0.403139	0.158863	-2.53765	0.01116	0.259424
LOC100744551	3667.81	-0.598346	0.235926	-2.53616	0.0112074	0.259999
LOC100748139	7633.21	0.372989	0.147139	2.53495	0.0112463	0.260373
LOC100746697	39.1188	-1.09223	0.431143	-2.53333	0.0112986	0.261055
LOC100741471	82.505	-0.640781	0.253084	-2.53189	0.0113449	0.261596
LOC112213535	10.884	-1.50256	0.593778	-2.5305	0.0113899	0.262106
LOC112212794	10.1956	-1.63563	0.647051	-2.52782	0.0114772	0.263584
LOC100744977	13595.6	-0.710524	0.2812	-2.52676	0.0115122	0.263857
LOC100743929	1677.04	0.423428	0.16766	2.52551	0.011553	0.264264
LOC100748639	4558.61	-0.775772	0.307285	-2.5246	0.011583	0.26442
LOC105680465	846.843	0.447594	0.177421	2.52277	0.0116433	0.265107
LOC100741937	488.794	0.296333	0.117486	2.52229	0.0116594	0.265107
LOC100747163	96.829	-0.566724	0.225184	-2.51671	0.0118455	0.266687
LOC100749521	1330.59	-0.351213	0.139476	-2.51809	0.0117992	0.266687
LOC100744535	12.7286	-2.51902	1.00062	-2.51747	0.0118202	0.266687
LOC100750036	32.5914	-0.756555	0.300567	-2.51709	0.0118328	0.266687
LOC100740396	130.209	0.462019	0.183395	2.51925	0.0117604	0.266687
LOC100749522	74.5558	-0.737496	0.293537	-2.51245	0.0119896	0.267936
LOC100745986	399.118	0.374152	0.148916	2.5125	0.011988	0.267936
LOC117152070	111.026	-1.74159	0.69321	-2.51235	0.011993	0.267936
LOC100607970	194.539	0.400514	0.159421	2.5123	0.0119947	0.267936
LOC100741186	1085.11	0.279896	0.111577	2.50854	0.0121233	0.270281
LOC100748764	8291.47	-0.588222	0.234638	-2.50693	0.0121784	0.270959
LOC100741983	3045.97	-0.385038	0.15363	-2.50627	0.0122011	0.270959
LOC100743965	853.972	0.309077	0.123424	2.50418	0.0122737	0.271516
LOC100742856	3865.79	0.499631	0.199479	2.50468	0.0122564	0.271516
LOC100745521	189.069	-0.690347	0.275953	-2.50169	0.0123604	0.271857
LOC100749051	42.8714	0.824425	0.329524	2.50187	0.012354	0.271857
LOC100749689	554.471	0.644662	0.257587	2.5027	0.0123251	0.271857
LOC100744761	545.853	-0.582574	0.233018	-2.50012	0.012415	0.272013
LOC100740302	136.637	0.764218	0.305641	2.50038	0.0124062	0.272013
LOC105681401	78.2216	-0.67593	0.270521	-2.49862	0.0124677	0.272645
LOC100740484	77.1107	-0.952456	0.382121	-2.49255	0.0126829	0.273924
LOC100742966	1328.83	-1.9341	0.775988	-2.49244	0.0126869	0.273924
LOC100749869	547.564	-0.356867	0.142993	-2.49571	0.0125706	0.273924
LOC105680595	12.6182	-1.79499	0.719908	-2.49337	0.0126539	0.273924
LOC100748645	108.656	0.647198	0.259752	2.4916	0.012717	0.273924
LOC117152299	248.065	0.476208	0.190975	2.49357	0.0126467	0.273924
LOC100740758	8264.69	0.524149	0.210182	2.49379	0.0126388	0.273924
LOC112214017	6.33198	-1.83493	0.736455	-2.49157	0.0127178	0.273924
LOC100748680	798.705	-0.775172	0.311472	-2.48874	0.0128196	0.274352
LOC100745249	432.761	-0.685071	0.275223	-2.48915	0.0128049	0.274352
LOC100742640	268.179	-0.439438	0.176475	-2.49008	0.0127714	0.274352
LOC100743522	364.749	0.367444	0.147665	2.48835	0.0128336	0.274352
LOC100740046	14667.5	0.794063	0.319269	2.48713	0.0128779	0.274785
LOC105681483	2268.84	0.291961	0.117691	2.48074	0.013111	0.276627
LOC100747189	227.538	0.462758	0.186726	2.47828	0.0132018	0.276627
LOC105682092	294.293	0.460854	0.185694	2.4818	0.0130722	0.276627
LOC100740406	2873.32	0.277983	0.112228	2.47695	0.0132512	0.276627
LOC100748001	253.379	0.408619	0.165018	2.47621	0.0132787	0.276627
LOC100740169	696.313	0.335574	0.135173	2.48256	0.0130443	0.276627
LOC100742380	13186.7	-1.22429	0.492939	-2.48366	0.013004	0.276627
LOC100740706	730.933	-0.313106	0.126336	-2.47835	0.0131991	0.276627
LOC100749090	1052.6	0.565429	0.228078	2.47911	0.0131712	0.276627
LOC100747225	32.049	-0.900982	0.36361	-2.47788	0.0132165	0.276627
LOC100746398	3150.03	-0.702657	0.283744	-2.47638	0.0132724	0.276627
LOC112213875	176.457	-2.37565	0.958224	-2.47922	0.013167	0.276627
LOC100742455	5826.26	-1.33411	0.53834	-2.4782	0.0132047	0.276627
LOC100746810	14.4886	-1.17564	0.475269	-2.47362	0.0133752	0.277626
LOC100750057	16.9584	-0.938037	0.37914	-2.47412	0.0133565	0.277626
LOC100744431	1636.39	-1.12581	0.457688	-2.45978	0.0139023	0.277631
LOC100745764	8172.71	-0.480462	0.195035	-2.46347	0.0137601	0.277631
LOC100746641	3909.15	-0.326159	0.132607	-2.45959	0.0139094	0.277631
LOC117152461	4413.6	0.438804	0.178045	2.46457	0.0137179	0.277631
LOC105680303	26.8793	-1.63074	0.660495	-2.46896	0.0135506	0.277631
LOC100745125	625.485	0.440834	0.179125	2.46104	0.0138535	0.277631
LOC100748719	305.576	-1.27454	0.517043	-2.46505	0.0136994	0.277631
LOC100740284	70.7524	-0.768458	0.310929	-2.47149	0.0134549	0.277631
LOC100742088	816.742	-0.379109	0.153508	-2.46963	0.0135251	0.277631
LOC117151114	146.994	0.610016	0.247687	2.46285	0.0137837	0.277631
LOC100747125	12874.7	-0.329741	0.133807	-2.46431	0.0137277	0.277631
LOC100744764	4.54061	3.10819	1.26286	2.46122	0.0138464	0.277631
LOC100740255	2236.56	0.339086	0.13784	2.46	0.0138938	0.277631
LOC100744969	10722.6	-0.580597	0.235215	-2.46837	0.0135731	0.277631
LOC112212687	37.7247	-1.38117	0.560244	-2.4653	0.01369	0.277631
LOC117151572	2.05787	-3.75577	1.52161	-2.46829	0.0135761	0.277631
LOC105680848	1199.59	0.498126	0.202055	2.4653	0.0136899	0.277631
LOC100747174	325.382	-0.566351	0.229138	-2.47165	0.013449	0.277631
LOC100749061	2395.26	-0.689499	0.278935	-2.4719	0.0134399	0.277631
LOC117152349	19.0002	1.01096	0.409325	2.46982	0.0135181	0.277631
LOC100748623	140.032	-0.953854	0.386948	-2.46507	0.0136986	0.277631
LOC100746638	11736.7	-0.377103	0.153171	-2.46197	0.0138178	0.277631
LOC100744752	1497.75	0.253545	0.103126	2.45859	0.0139484	0.277847
LOC100742186	91.1947	-1.27656	0.519338	-2.45806	0.0139689	0.277847
LOC100747479	512.592	0.325365	0.132412	2.45722	0.0140018	0.278018
LOC100742049	890.939	-0.312025	0.127183	-2.45335	0.0141533	0.279089
LOC100745738	29181.9	-0.599551	0.244224	-2.45492	0.0140916	0.279089
LOC100747013	407.842	0.555	0.226133	2.4543	0.0141158	0.279089
LOC100741803	1069.77	0.869204	0.35425	2.45365	0.0141416	0.279089
LOC100746158	1665.78	0.239028	0.0974615	2.45254	0.0141853	0.279239
LOC100745612	927.253	0.378992	0.154671	2.45032	0.0142731	0.279838
LOC100742142	435.792	0.506892	0.206943	2.44943	0.0143081	0.279838
LOC100741142	2226.16	-0.630434	0.257266	-2.45052	0.0142651	0.279838
LOC117152477	54.6958	-0.758092	0.309515	-2.44929	0.0143137	0.279838
LOC100742071	2906.72	-0.433541	0.177058	-2.44859	0.0143417	0.279908
LOC100749249	2159.06	0.380526	0.155546	2.4464	0.0144292	0.280779
LOC100742484	1093.56	2.03191	0.830623	2.44624	0.0144354	0.280779
LOC100746138	242.229	-0.36365	0.148736	-2.44494	0.0144878	0.281319
LOC100746345	13852.4	-0.894308	0.366224	-2.44197	0.0146075	0.282683
LOC100742105	2805.49	-0.555991	0.227629	-2.44254	0.0145844	0.282683
LOC100743124	24.1263	-1.56895	0.642878	-2.44051	0.0146664	0.282866
LOC100742631	37.8896	1.44777	0.593172	2.44072	0.014658	0.282866
LOC100743131	412.791	-1.30405	0.535229	-2.43644	0.0148326	0.28511
LOC100743190	9535.02	0.403555	0.165602	2.43691	0.0148136	0.28511
LOC100747679	3.5532	-3.21095	1.31862	-2.43509	0.014888	0.285695
LOC112213927	9.17415	-2.21981	0.912032	-2.43392	0.0149362	0.285755
LOC100749508	8462.03	-0.333274	0.136942	-2.43369	0.0149458	0.285755
LOC100748060	6323.97	0.726068	0.2984	2.4332	0.0149661	0.285755
LOC100745585	89.5892	-0.879616	0.361641	-2.43229	0.0150037	0.285995
LOC100743368	572.607	0.234248	0.0963405	2.43146	0.0150381	0.286174
LOC100748913	4175.81	0.23833	0.0980726	2.43014	0.015093	0.286742
LOC100743410	669.819	0.338903	0.139589	2.42786	0.0151881	0.288069
LOC100746169	1111.29	-0.459693	0.189487	-2.42599	0.0152669	0.288607
LOC105680752	3467.66	0.286956	0.118255	2.42658	0.0152419	0.288607
LOC100746877	547.475	0.751084	0.311471	2.41141	0.0158911	0.288657
LOC100741487	2160.95	0.368965	0.152759	2.41535	0.0157203	0.288657
LOC100749386	1833.52	-0.384472	0.159425	-2.41162	0.0158818	0.288657
LOC105680859	40.2785	-1.25705	0.519947	-2.41765	0.0156212	0.288657
LOC100740932	1480.16	0.260283	0.107849	2.4134	0.0158045	0.288657
LOC100743294	703.913	-0.645183	0.267133	-2.41521	0.015726	0.288657
LOC100740369	124.956	-0.740822	0.307216	-2.4114	0.0158913	0.288657
LOC100748358	108.483	-1.51923	0.627112	-2.42258	0.0154108	0.288657
LOC105680470	764.641	0.432535	0.178733	2.42001	0.0155199	0.288657
LOC100746654	60.4185	-0.983784	0.406922	-2.41762	0.0156222	0.288657
LOC100746727	115.79	-0.645757	0.267875	-2.41066	0.0159235	0.288657
LOC100744132	2152.04	0.497902	0.206158	2.41515	0.0157287	0.288657
LOC105680665	20.3411	-1.41867	0.588511	-2.41061	0.0159257	0.288657
LOC100748366	515.116	-1.06195	0.440455	-2.41103	0.0159077	0.288657
LOC100749953	60.4625	-0.814062	0.33672	-2.41762	0.0156224	0.288657
LOC105680871	11.2246	-2.23551	0.926944	-2.4117	0.0158785	0.288657
LOC100742391	1940.23	-0.328411	0.135824	-2.41792	0.0156096	0.288657
LOC100741744	121.66	-0.832572	0.344425	-2.41728	0.0156369	0.288657
LOC117151778	9.04001	-1.69661	0.702041	-2.41668	0.0156629	0.288657
LOC100748971	866.591	-1.18867	0.492444	-2.41382	0.0157864	0.288657
LOC112213136	1047.06	0.372804	0.154018	2.42052	0.0154984	0.288657
LOC100743631	293.494	0.753152	0.311869	2.41496	0.0157368	0.288657
LOC100742349	1276.11	-0.991857	0.409167	-2.42409	0.0153467	0.288657
LOC100745149	2237.83	0.24907	0.10308	2.41627	0.0156802	0.288657
LOC117152226	40.8224	-0.603714	0.249512	-2.41958	0.0155385	0.288657
LOC100746519	132.262	0.714524	0.29597	2.41418	0.0157706	0.288657
LOC100747033	137680	0.703502	0.292214	2.40749	0.0160625	0.289302
LOC100750144	343.984	-0.440356	0.182785	-2.40915	0.0159896	0.289302
LOC100741216	347.828	0.364957	0.151567	2.40789	0.0160448	0.289302
LOC105681551	33.171	0.820201	0.3406	2.4081	0.0160357	0.289302
LOC100741465	557.651	0.556525	0.231257	2.40652	0.0161051	0.289368
LOC100747184	7125.69	0.864366	0.359215	2.40626	0.0161167	0.289368
LOC100740446	184.986	-0.691849	0.287609	-2.40552	0.0161497	0.289413
LOC100745358	870.03	0.466886	0.19416	2.40465	0.0161881	0.289413
LOC112212697	18.2917	-1.25896	0.523649	-2.4042	0.0162077	0.289413
LOC100740067	1144.85	0.327421	0.136203	2.40392	0.0162205	0.289413
LOC100746389	92.2063	-0.638166	0.265621	-2.40254	0.0162816	0.29005
LOC105681334	12.5219	1.65331	0.688412	2.40163	0.0163223	0.290323
LOC100740884	1208.62	0.208754	0.0869823	2.39997	0.0163966	0.290741
LOC105680233	136.769	0.678318	0.28263	2.40002	0.016394	0.290741
LOC112212669	34.4356	-0.888121	0.370224	-2.39888	0.0164454	0.291143
LOC100746896	516.017	-0.93898	0.391515	-2.39833	0.0164702	0.291143
LOC100740570	1155.76	0.545795	0.227722	2.39675	0.0165411	0.291495
LOC112212468	21.4325	-1.29296	0.539407	-2.397	0.0165299	0.291495
LOC100741943	99.7365	-1.24161	0.518771	-2.39337	0.0166943	0.293743
LOC100740254	1554.77	-0.216364	0.0904617	-2.39177	0.0167672	0.294572
LOC100742087	2076.87	0.396619	0.166273	2.38535	0.0170627	0.29506
LOC100742251	438.862	0.640776	0.268452	2.38693	0.0169896	0.29506
LOC100749709	90.3669	-0.663089	0.27745	-2.38994	0.0168512	0.29506
LOC105680312	969.82	0.594912	0.249108	2.38817	0.0169324	0.29506
LOC100742503	484.242	0.333364	0.139895	2.38296	0.0171741	0.29506
LOC100740944	1625.84	0.387491	0.162462	2.38511	0.0170738	0.29506
LOC117151532	30.055	-1.00316	0.421192	-2.38172	0.017232	0.29506
LOC100743553	2017.96	-0.499645	0.20943	-2.38574	0.0170449	0.29506
LOC100740384	71.1429	-0.533068	0.223464	-2.38547	0.0170571	0.29506
LOC100746500	1169.08	-0.354732	0.148883	-2.38262	0.0171899	0.29506
LOC100749171	8657.2	0.713134	0.299072	2.38449	0.0171029	0.29506
LOC105681031	31.3552	-1.55716	0.652208	-2.38752	0.0169626	0.29506
LOC100748497	39.3473	-0.746382	0.312677	-2.38707	0.0169833	0.29506
LOC100742678	720.549	-0.356333	0.149214	-2.38806	0.0169374	0.29506
LOC100749095	108.497	-0.535613	0.224888	-2.38169	0.0172335	0.29506
LOC100741994	208.656	0.405219	0.170033	2.38318	0.0171639	0.29506
LOC105681883	2273.5	0.269499	0.113144	2.38191	0.017223	0.29506
LOC100747231	10582.9	0.505071	0.212293	2.37913	0.0173537	0.295254
LOC100743411	88.5552	0.537862	0.225909	2.38088	0.0172712	0.295254
LOC100747243	1204.92	-0.492505	0.206967	-2.37964	0.0173298	0.295254
LOC100748335	210.571	-0.629036	0.26434	-2.37965	0.0173293	0.295254
LOC100748312	1371.71	0.428194	0.180012	2.3787	0.0173739	0.295254
LOC100745445	281.178	-0.903665	0.380108	-2.37739	0.0174356	0.295407
LOC100742536	802.701	0.902569	0.379731	2.37687	0.0174605	0.295407
LOC100749773	36.265	-0.75496	0.317617	-2.37695	0.0174565	0.295407
LOC117151951	6.33906	-3.72947	1.57117	-2.37369	0.0176114	0.296624
LOC112213746	119.225	-0.449942	0.189532	-2.37396	0.0175984	0.296624
LOC100740377	3821.42	0.449418	0.189418	2.37263	0.0176621	0.296624
LOC100744610	277.639	-1.48786	0.627003	-2.37298	0.0176453	0.296624
LOC100742387	325.977	0.364374	0.153568	2.37271	0.0176579	0.296624
LOC100744966	821.268	0.414734	0.174905	2.3712	0.0177303	0.296801
LOC100746733	1843.19	0.347879	0.146682	2.37165	0.0177089	0.296801
LOC105681627	488.152	0.346115	0.145992	2.37078	0.0177505	0.296801
LOC100741928	684.829	-0.448383	0.189889	-2.36129	0.0182117	0.299636
LOC100745492	151.827	0.772572	0.327032	2.36237	0.0181583	0.299636
LOC100743704	1318.3	0.342936	0.145163	2.36241	0.0181563	0.299636
LOC100743261	25.0827	-1.16109	0.491424	-2.3627	0.0181422	0.299636
LOC100744775	18.6641	-1.51847	0.643088	-2.36121	0.0182155	0.299636
LOC100745296	27593.3	1.90245	0.80584	2.36082	0.0182344	0.299636
LOC100741311	1779.48	0.474498	0.200667	2.36461	0.0180492	0.299636
LOC100748259	1066.63	-0.251974	0.106678	-2.36199	0.018177	0.299636
LOC100748853	2882.14	0.271809	0.114996	2.36363	0.0180969	0.299636
LOC105681215	31.1493	-1.45896	0.616714	-2.3657	0.0179959	0.299636
LOC100743767	93.6806	-0.541854	0.22929	-2.36318	0.0181189	0.299636
LOC100741083	16.2478	-1.72536	0.729428	-2.36536	0.0180126	0.299636
LOC100741429	671.398	0.546033	0.231457	2.35911	0.0183186	0.300203
LOC105680891	608.87	0.243307	0.103137	2.35906	0.0183214	0.300203
LOC100748385	926.548	-2.17624	0.922984	-2.35783	0.0183819	0.300764
LOC100744516	22.0178	-0.961949	0.408272	-2.35615	0.0184657	0.301442
LOC100748131	28.5716	1.00922	0.428371	2.35594	0.0184761	0.301442
LOC100749831	1949.52	-0.416632	0.176918	-2.35494	0.0185258	0.301582
LOC100742515	1817.09	0.332814	0.14134	2.35471	0.0185374	0.301582
LOC100745092	67.1344	0.580076	0.246773	2.35064	0.0187409	0.303169
LOC105680721	4603.84	-0.429249	0.182554	-2.35135	0.0187053	0.303169
LOC105681110	311.183	0.430365	0.183066	2.35087	0.0187296	0.303169
LOC100742963	504.718	1.03231	0.439144	2.35074	0.0187362	0.303169
LOC100746294	670.723	0.41838	0.178121	2.34885	0.0188315	0.303347
LOC100747087	220.415	-0.385931	0.164256	-2.34957	0.0187952	0.303347
LOC100750113	879.322	-0.621334	0.264479	-2.34927	0.0188101	0.303347
LOC100740930	441.162	0.31891	0.136024	2.34451	0.0190522	0.30433
LOC100748327	2186.26	0.402375	0.171548	2.34556	0.0189986	0.30433
LOC100740739	4609.77	0.294662	0.125575	2.3465	0.0189507	0.30433
LOC100741903	1329.77	-0.289513	0.123441	-2.34536	0.0190089	0.30433
LOC100743513	184.958	0.573672	0.244657	2.3448	0.0190372	0.30433
LOC100742199	63.6875	-0.69787	0.297507	-2.34572	0.0189902	0.30433
LOC100743306	662.471	0.411778	0.175724	2.34332	0.0191128	0.304563
LOC100740637	2980.76	-1.04784	0.447185	-2.34318	0.0191201	0.304563
LOC105680516	661	0.437514	0.186849	2.34154	0.0192044	0.305055
LOC100744642	1661.07	0.395275	0.168958	2.33948	0.0193105	0.305055
LOC100749905	442.933	-0.847271	0.362267	-2.3388	0.0193457	0.305055
LOC100746725	715.271	-0.255038	0.109065	-2.3384	0.0193667	0.305055
LOC100740262	348.778	0.266683	0.113933	2.3407	0.0192475	0.305055
LOC100750076	703.496	-0.32101	0.137336	-2.33741	0.0194177	0.305055
LOC117152011	21.184	1.31761	0.563186	2.33956	0.0193065	0.305055
LOC100748974	80.5245	-0.516385	0.220829	-2.33839	0.0193669	0.305055
LOC112213419	465.64	-0.459277	0.196452	-2.33785	0.019395	0.305055
LOC100744825	164.658	-0.76214	0.32588	-2.33871	0.0193502	0.305055
LOC112212888	6.45201	-1.77675	0.76059	-2.33601	0.0194906	0.305781
LOC100747150	2274.94	0.776767	0.333	2.33264	0.0196672	0.306229
LOC100743849	238.675	0.682809	0.292611	2.3335	0.0196218	0.306229
LOC112212476	136.535	-0.529787	0.227159	-2.33222	0.0196889	0.306229
LOC112212588	13.1522	-1.78168	0.763892	-2.33237	0.0196815	0.306229
LOC100745411	2317.99	-0.242722	0.103983	-2.33425	0.0195829	0.306229
LOC100748049	3.16538	-3.58447	1.53613	-2.33345	0.0196248	0.306229
LOC100742757	433.143	0.241799	0.103692	2.33189	0.0197066	0.306229
LOC100745773	1379.68	-0.905787	0.388548	-2.33121	0.0197422	0.306365
LOC100750116	733.776	-0.345464	0.148264	-2.33005	0.0198033	0.306864
LOC100747686	6950.49	0.195991	0.0841677	2.32857	0.0198817	0.306864
LOC105681061	19792.8	-0.824205	0.353838	-2.32933	0.0198416	0.306864
LOC100747618	998.138	0.393035	0.168784	2.32863	0.0198789	0.306864
LOC100745220	53.5922	-0.714923	0.307267	-2.32671	0.0199804	0.307974
LOC100746105	8.19614	1.80417	0.775683	2.32591	0.0200234	0.30822
LOC105682089	1.6972	-4.0549	1.74374	-2.3254	0.0200504	0.308221
LOC100747913	915.378	-1.30395	0.561122	-2.32383	0.0201345	0.308653
LOC100748117	999.275	0.355075	0.152861	2.32286	0.0201864	0.308653
LOC100744769	155.09	-0.801121	0.344679	-2.32426	0.0201118	0.308653
LOC105681079	2683.19	-1.08142	0.46546	-2.32333	0.0201612	0.308653
LOC100750181	60.5525	-0.739023	0.318271	-2.322	0.0202331	0.308801
LOC112213885	5.93351	-1.72153	0.741501	-2.32168	0.0202501	0.308801
LOC100750166	53.9573	-0.80961	0.348907	-2.32042	0.0203184	0.30943
LOC100746807	3419.32	0.34864	0.150426	2.31768	0.0204666	0.310339
LOC100741293	242.464	-0.310361	0.133931	-2.31731	0.0204867	0.310339
LOC100743338	288.785	-0.432343	0.186459	-2.3187	0.0204113	0.310339
LOC100744306	1345.74	-0.458614	0.197835	-2.31816	0.0204404	0.310339
LOC100746797	47.1125	-0.572054	0.247093	-2.31514	0.0206055	0.311102
LOC100746296	1412.8	0.43549	0.188164	2.31442	0.0206447	0.311102
LOC100740217	8555.49	0.250779	0.108363	2.31425	0.020654	0.311102
LOC100748609	29.8625	0.92305	0.398603	2.31571	0.020574	0.311102
LOC100742915	91.7145	-0.771481	0.333411	-2.3139	0.0206731	0.311102
LOC105682075	13.309	-1.43139	0.621112	-2.30456	0.0211914	0.311504
LOC100749071	301.083	0.448455	0.194034	2.31121	0.020821	0.311504
LOC105682107	1911.38	-0.789418	0.341653	-2.31058	0.0208558	0.311504
LOC100744879	1643.12	0.796763	0.344598	2.31215	0.0207695	0.311504
LOC100747198	3958.05	0.328444	0.142391	2.30664	0.0210751	0.311504
LOC100748452	1180.47	-0.567634	0.246212	-2.30547	0.0211405	0.311504
LOC100748724	9647.84	0.276049	0.119766	2.30491	0.0211719	0.311504
LOC100745821	1386.42	0.278557	0.120646	2.30887	0.0209509	0.311504
LOC100742830	1947.23	0.269406	0.116606	2.31039	0.0208665	0.311504
LOC100749085	153.739	0.534798	0.232156	2.30361	0.0212445	0.311504
LOC100748728	49.7205	-0.675119	0.292682	-2.30667	0.0210734	0.311504
LOC100748578	698.945	-2.10948	0.913958	-2.30807	0.0209953	0.311504
LOC100747213	484.11	0.303873	0.131659	2.30803	0.0209976	0.311504
LOC100747895	444.683	0.236914	0.102573	2.30972	0.0209039	0.311504
LOC117151883	9.57437	-1.35316	0.586749	-2.30619	0.0210997	0.311504
LOC112213215	251.894	0.980019	0.423787	2.31252	0.0207488	0.311504
LOC100750161	69.1046	-1.29772	0.561468	-2.3113	0.0208164	0.311504
LOC100745555	154.558	-0.417917	0.181398	-2.30387	0.02123	0.311504
LOC100748622	317.856	-1.89856	0.823683	-2.30497	0.0211684	0.311504
LOC100747784	164.031	-2.40055	1.04128	-2.30539	0.0211449	0.311504
LOC117151632	168.176	0.38303	0.166361	2.30241	0.0213122	0.312097
LOC100742437	1430.2	-0.638859	0.277554	-2.30174	0.0213497	0.312246
LOC100744371	627.468	0.213734	0.0930191	2.29774	0.0215767	0.314504
LOC117152087	1.71051	-3.61384	1.57272	-2.29783	0.0215715	0.314504
LOC100748186	494.899	-0.843645	0.367191	-2.29756	0.0215866	0.314504
LOC105682143	17744.8	-0.940047	0.40969	-2.29453	0.0217601	0.314632
LOC100749743	795.773	-0.262479	0.114311	-2.29618	0.0216655	0.314632
LOC100743496	1342.84	0.269953	0.117651	2.29452	0.0217604	0.314632
LOC112212941	676.744	-0.434269	0.18918	-2.29553	0.0217028	0.314632
LOC100744423	19585.3	0.176189	0.0767504	2.29561	0.0216983	0.314632
LOC100741164	2530.36	0.408829	0.178123	2.29521	0.0217213	0.314632
LOC100743176	580.983	0.499179	0.217652	2.29347	0.0218208	0.315107
LOC100744349	1862.93	-0.504484	0.220026	-2.29284	0.0218572	0.315235
LOC100748585	1058.86	-0.403206	0.176034	-2.2905	0.0219921	0.31678
LOC100749674	1227.9	-0.305487	0.133531	-2.28776	0.0221516	0.318276
LOC105681824	11.5703	-1.10381	0.482404	-2.28814	0.0221294	0.318276
LOC100746183	2.51578	3.07478	1.34537	2.28545	0.0222867	0.319415
LOC100749695	469.278	-0.688165	0.301068	-2.28574	0.0222692	0.319415
LOC100743011	1800.56	-0.623364	0.272899	-2.28423	0.0223582	0.320038
LOC100743091	619.89	0.29889	0.130885	2.28361	0.0223944	0.320156
LOC100740034	713.944	-0.308683	0.135215	-2.2829	0.0224365	0.320295
LOC100750004	839.55	-0.5988	0.262345	-2.2825	0.0224601	0.320295
LOC100746165	493.226	-0.426392	0.186857	-2.28192	0.0224938	0.320376
LOC100744310	1555.5	0.330581	0.144974	2.28028	0.0225912	0.320565
LOC105680704	48790	0.591739	0.259438	2.28085	0.0225572	0.320565
LOC100749562	1813.2	-0.745587	0.326911	-2.28071	0.0225658	0.320565
LOC112212139	94.927	-0.9434	0.414164	-2.27784	0.022736	0.322183
LOC105680294	101.269	-0.810505	0.355888	-2.27741	0.0227616	0.322183
LOC100749871	608.838	-0.605053	0.265758	-2.27671	0.0228038	0.322381
LOC100746720	1696.25	-0.493779	0.217005	-2.27542	0.0228805	0.322718
LOC100741065	784.025	0.582281	0.25596	2.2749	0.0229122	0.322718
LOC100741997	9278.67	-0.419565	0.1844	-2.27529	0.0228883	0.322718
LOC100745925	34.1534	-1.71285	0.753848	-2.27214	0.0230783	0.322845
LOC100745520	28.7645	2.16304	0.952335	2.27131	0.0231285	0.322845
LOC100746937	2428.61	0.336411	0.147971	2.27348	0.022997	0.322845
LOC100746580	22.8139	-0.829154	0.365102	-2.27102	0.0231455	0.322845
LOC100742873	108.841	0.461195	0.20288	2.27324	0.0230119	0.322845
LOC100744331	334.279	-0.350354	0.154273	-2.271	0.0231471	0.322845
LOC100743079	1669.96	0.434833	0.19122	2.27399	0.0229667	0.322845
LOC100742842	3123.83	-1.04044	0.458032	-2.27154	0.0231141	0.322845
LOC117152523	351.903	-1.20725	0.531921	-2.26959	0.0232323	0.323639
LOC100747350	314.338	-2.47293	1.08998	-2.26879	0.0232811	0.323924
LOC100743004	45.9287	-1.27	0.560107	-2.26743	0.0233642	0.324232
LOC112212127	6.98245	-1.53046	0.675924	-2.26426	0.0235583	0.324232
LOC100746087	41352.5	0.516539	0.227807	2.26744	0.0233635	0.324232
LOC105680342	145.701	-2.52124	1.11311	-2.26504	0.0235102	0.324232
LOC100746969	643.078	0.434984	0.191964	2.26597	0.0234531	0.324232
LOC100749766	15.518	-1.12316	0.49582	-2.26525	0.0234971	0.324232
LOC117151921	9.42454	1.90504	0.841187	2.2647	0.0235309	0.324232
LOC112213460	68.1089	-0.560893	0.247621	-2.26513	0.0235048	0.324232
LOC100746829	4276.41	-0.946126	0.41741	-2.26666	0.0234109	0.324232
LOC100743616	21621.8	0.282262	0.124685	2.26379	0.0235869	0.324235
LOC100744718	5711.65	-0.394822	0.174704	-2.25995	0.0238244	0.325331
LOC100744684	531.644	-0.396885	0.175545	-2.26087	0.023767	0.325331
LOC100741262	806.505	-0.393805	0.174256	-2.25992	0.0238261	0.325331
LOC100744494	192.067	0.65159	0.288122	2.26151	0.0237277	0.325331
LOC100742161	1467.56	-0.223786	0.0990316	-2.25974	0.0238373	0.325331
LOC100742328	387.134	-0.331118	0.146434	-2.26121	0.023746	0.325331
LOC105681260	3.86166	-2.39213	1.05888	-2.25912	0.0238759	0.325469
LOC100741210	475.42	-0.292285	0.129436	-2.25813	0.0239373	0.325918
LOC100746193	6295.45	-0.625791	0.27719	-2.25763	0.023969	0.325961
LOC105680313	231.395	0.568909	0.252085	2.25681	0.0240199	0.326265
LOC105680449	83.8815	0.486862	0.215953	2.25448	0.0241661	0.327652
LOC100740558	4597.66	0.40088	0.177831	2.25427	0.0241793	0.327652
LOC117152239	71.2179	0.723614	0.321162	2.25311	0.0242519	0.328248
LOC100742700	844.722	0.564048	0.25063	2.25052	0.0244161	0.328816
LOC100743341	1100.3	0.390664	0.173614	2.25019	0.0244369	0.328816
LOC100743558	2098.24	0.392769	0.174455	2.25141	0.0243594	0.328816
LOC100742482	1499.76	-0.310437	0.13792	-2.25085	0.0243951	0.328816
LOC100748147	226.644	-0.417338	0.185469	-2.25018	0.0244377	0.328816
LOC100749840	6557.43	-0.228297	0.101585	-2.24735	0.024618	0.330077
LOC100741075	446.724	-0.271831	0.120954	-2.24739	0.0246151	0.330077
LOC100744824	936.053	0.304451	0.135436	2.24793	0.0245804	0.330077
LOC100745114	591.164	0.205144	0.0913171	2.2465	0.0246718	0.330412
LOC100748527	2559.06	0.374726	0.166869	2.24563	0.0247275	0.33077
LOC117151946	140.687	-1.45109	0.64671	-2.2438	0.024845	0.331358
LOC100744404	138.376	-0.484912	0.216259	-2.24227	0.0249439	0.331358
LOC100747959	5414.85	0.332955	0.148445	2.24296	0.0248993	0.331358
LOC112212459	15.8083	-1.35299	0.603527	-2.2418	0.0249743	0.331358
LOC100741905	238.914	-2.11535	0.942563	-2.24426	0.024816	0.331358
LOC117151683	23.6125	-0.978513	0.436163	-2.24346	0.0248672	0.331358
LOC117151112	46.2041	-0.994339	0.44351	-2.24197	0.024963	0.331358
LOC100745451	612.795	-0.472244	0.210723	-2.24106	0.0250219	0.331606
LOC100744392	698.752	0.248006	0.110703	2.24029	0.0250724	0.331611
LOC100740956	761.465	-0.33236	0.148394	-2.23972	0.0251093	0.331611
LOC100742988	603.353	-1.11409	0.497359	-2.24002	0.0250895	0.331611
LOC100748605	182.365	-1.28457	0.573792	-2.23874	0.025173	0.332068
LOC100749705	2075.72	0.458651	0.204949	2.23788	0.0252288	0.332421
LOC100748365	2895.21	0.290462	0.129877	2.23644	0.0253229	0.332784
LOC117152005	12.7903	-1.70791	0.76378	-2.23612	0.0253436	0.332784
LOC100740030	12055.9	0.427432	0.191119	2.23647	0.0253209	0.332784
LOC100742657	394.142	0.257023	0.114981	2.23535	0.0253941	0.332943
LOC100745909	788.569	1.07186	0.47957	2.23505	0.025414	0.332943
LOC100742893	1946.14	-0.455867	0.204087	-2.23369	0.0255032	0.33373
LOC100748533	3816.86	-0.805443	0.360733	-2.2328	0.0255623	0.333773
LOC100745992	200.593	-0.595748	0.266821	-2.23276	0.0255649	0.333773
LOC100748887	2637.28	-0.590845	0.264945	-2.23007	0.0257431	0.335717
LOC117152072	35.3007	-1.5512	0.695886	-2.2291	0.0258072	0.33617
LOC100746799	1155.32	0.302983	0.13605	2.227	0.0259475	0.337612
LOC100744985	648.316	-0.816802	0.367108	-2.22497	0.0260835	0.338996
LOC100747194	560.11	-1.88855	0.849859	-2.22219	0.0262707	0.339783
LOC100744358	445.853	-0.687529	0.30956	-2.22098	0.026352	0.339783
LOC100748286	4515.97	-0.342216	0.154073	-2.22112	0.0263425	0.339783
LOC100748610	449.377	0.500045	0.225108	2.22136	0.0263265	0.339783
LOC100745385	601.616	0.305326	0.137321	2.22344	0.0261862	0.339783
LOC100741151	1490.74	0.195589	0.0880592	2.22111	0.0263437	0.339783
LOC100744467	605.38	-0.576447	0.259361	-2.22256	0.0262452	0.339783
LOC100744836	132.499	0.348349	0.156994	2.21887	0.0264953	0.340664
LOC100744082	1598.72	0.327218	0.147687	2.21561	0.0267182	0.340664
LOC100747002	747.141	-0.354542	0.16	-2.21588	0.0266996	0.340664
LOC100744009	6636.13	0.226639	0.102204	2.21751	0.0265884	0.340664
LOC117151276	25.3324	-0.834991	0.376851	-2.21571	0.0267117	0.340664
LOC100748583	67.0054	0.761771	0.343464	2.21791	0.0265611	0.340664
LOC100744339	1404.94	-0.377464	0.170329	-2.21609	0.0266854	0.340664
LOC100748023	1018.99	-0.414301	0.186669	-2.21945	0.0264562	0.340664
LOC112213782	21.3602	-1.13267	0.511077	-2.21624	0.0266748	0.340664
LOC100740757	688.443	0.769264	0.346947	2.21724	0.0266067	0.340664
LOC100747000	2603.93	0.310711	0.140278	2.21497	0.0267622	0.340845
LOC100740486	1044.13	-0.340167	0.153654	-2.21386	0.0268384	0.341436
LOC100749191	1853.87	0.320131	0.144798	2.21088	0.0270443	0.343089
LOC100749227	170.91	-0.561203	0.25396	-2.20981	0.0271183	0.343089
LOC112214107	181.008	-0.497308	0.225043	-2.20983	0.0271169	0.343089
LOC100744925	836.319	0.309248	0.139928	2.21006	0.0271012	0.343089
LOC100742600	1768.98	0.580973	0.262756	2.21107	0.0270309	0.343089
LOC100743885	584.402	-0.293547	0.13309	-2.20562	0.0274105	0.343743
LOC100746565	140.682	-0.512372	0.232169	-2.20689	0.0273217	0.343743
LOC100745485	1270.29	-0.70169	0.318132	-2.20566	0.0274081	0.343743
LOC100747160	17.4949	-2.01937	0.915478	-2.20581	0.0273974	0.343743
LOC112213041	307.01	-0.736903	0.333996	-2.20632	0.0273614	0.343743
LOC100748260	3214.71	0.293004	0.132669	2.20853	0.0272071	0.343743
LOC100750090	128.348	-0.424159	0.192114	-2.20785	0.0272545	0.343743
LOC100741200	1530.63	0.701998	0.318212	2.20607	0.027379	0.343743
LOC100749839	3576.42	-0.660712	0.299725	-2.2044	0.0274965	0.344068
LOC100747255	248.818	-1.51368	0.686578	-2.20467	0.0274772	0.344068
LOC112213656	20.0098	-0.820345	0.372256	-2.20372	0.0275443	0.344289
LOC100747319	767.938	-0.393798	0.178762	-2.20291	0.0276008	0.344618
LOC100742775	106.741	-0.822106	0.373449	-2.20138	0.0277088	0.345589
LOC100743465	3096.67	-0.609474	0.277013	-2.20016	0.0277954	0.345761
LOC100748968	472.496	-0.530182	0.241002	-2.19991	0.0278132	0.345761
LOC100742187	611.155	-0.324638	0.14753	-2.20049	0.0277723	0.345761
LOC112212429	37.6023	-1.09898	0.499672	-2.19941	0.0278491	0.345831
LOC100741635	231.399	-1.41429	0.643334	-2.19837	0.0279225	0.346366
LOC100743848	20.0008	0.824192	0.375477	2.19505	0.0281597	0.34705
LOC100747915	1941.38	0.196279	0.0893752	2.19613	0.0280828	0.34705
LOC112212182	71.5752	-0.700891	0.319257	-2.19538	0.0281364	0.34705
LOC100745853	30693.8	0.530829	0.241691	2.19631	0.0280698	0.34705
LOC117151619	8.57231	-1.23691	0.563445	-2.19527	0.0281441	0.34705
LOC100740721	7890.37	0.156211	0.0710977	2.19713	0.0280109	0.34705
LOC100745007	2429.24	-0.401169	0.182877	-2.19365	0.0282603	0.347915
LOC117151947	37.8511	-0.794032	0.362105	-2.19282	0.02832	0.348276
LOC100740595	1480.92	-0.725315	0.330842	-2.19233	0.0283557	0.34834
LOC100746895	2711.89	0.372912	0.170222	2.19074	0.0284707	0.348635
LOC100741268	751.034	-0.587075	0.267981	-2.19073	0.0284712	0.348635
LOC117152338	18.9939	0.827348	0.377524	2.19151	0.0284151	0.348635
LOC100744216	20.4105	-1.35042	0.616963	-2.18882	0.0286099	0.349959
LOC112213141	4.57672	-1.67556	0.766014	-2.18737	0.0287154	0.350874
LOC100749943	2923.67	-0.39915	0.182672	-2.18507	0.028884	0.35111
LOC105680356	101.119	-0.536861	0.245702	-2.18501	0.0288882	0.35111
LOC100749554	10.2848	-1.08687	0.497328	-2.18542	0.028858	0.35111
LOC100741099	499.606	-1.91376	0.875456	-2.18601	0.0288146	0.35111
LOC100744585	198.366	-0.392631	0.179665	-2.18535	0.0288635	0.35111
LOC100747845	641.918	-0.398442	0.18246	-2.18371	0.0289833	0.351146
LOC100749536	1960.41	-0.872526	0.399497	-2.18406	0.0289575	0.351146
LOC100740683	4695.97	0.379541	0.173789	2.18392	0.0289681	0.351146
LOC117151158	101.597	-0.791457	0.362952	-2.18061	0.029212	0.351312
LOC112211982	166.536	0.403052	0.184735	2.18178	0.0291258	0.351312
LOC100748485	33.5202	-0.737097	0.337959	-2.18102	0.0291816	0.351312
LOC100741188	658.368	-0.495427	0.227192	-2.18066	0.0292089	0.351312
LOC100749962	41.157	-0.5999	0.27482	-2.18288	0.0290444	0.351312
LOC117151988	10.7306	-1.35402	0.620626	-2.18171	0.0291312	0.351312
LOC100743919	1028.37	0.461119	0.211286	2.18244	0.0290773	0.351312
LOC100746625	668.584	0.617858	0.283469	2.17963	0.029285	0.351451
LOC100749372	1102.35	-0.432796	0.19853	-2.18	0.0292573	0.351451
LOC112213501	83.4831	1.0493	0.481528	2.17911	0.0293232	0.351541
LOC100741998	2330.75	-1.06481	0.488821	-2.17833	0.0293814	0.351869
LOC100743694	383.999	0.508775	0.233882	2.17534	0.0296043	0.352325
LOC100744722	123.705	-0.684428	0.314483	-2.17636	0.0295283	0.352325
LOC100741213	92.8392	-0.945421	0.434571	-2.17553	0.0295906	0.352325
LOC100743663	500.429	0.53946	0.247939	2.17578	0.0295719	0.352325
LOC100741137	72.5322	-0.822572	0.378112	-2.17547	0.0295947	0.352325
LOC100745459	4039.6	0.508801	0.233758	2.17662	0.029509	0.352325
LOC100741125	2164.35	-0.699967	0.322089	-2.17321	0.0297644	0.352404
LOC105682167	24210.1	-0.96621	0.444575	-2.17333	0.0297552	0.352404
LOC100744782	1821.82	0.181739	0.0835774	2.1745	0.0296678	0.352404
LOC100745787	1827.59	-0.36539	0.168198	-2.17238	0.0298267	0.352404
LOC100743392	1255.95	-0.208102	0.0957649	-2.17305	0.0297764	0.352404
LOC100741317	1364.07	0.199736	0.0918636	2.17427	0.0296849	0.352404
LOC100742766	2934.32	0.325176	0.149667	2.17266	0.0298061	0.352404
LOC100741029	927.951	0.514071	0.236719	2.17165	0.0298824	0.352699
LOC105680615	713.275	-0.411359	0.189549	-2.1702	0.0299919	0.353627
LOC100750030	613.688	0.315754	0.145528	2.16971	0.0300292	0.3537
LOC100745545	2242.54	-0.287393	0.132557	-2.16808	0.0301528	0.3537
LOC100745752	683.715	0.246512	0.113668	2.16871	0.0301048	0.3537
LOC112213794	2827.39	0.505991	0.233344	2.16843	0.030126	0.3537
LOC100749500	363.001	0.287007	0.132373	2.16817	0.0301457	0.3537
LOC100749228	805.541	0.19914	0.0919108	2.16667	0.0302601	0.354033
LOC100749796	13483.6	0.331475	0.152975	2.16685	0.0302462	0.354033
LOC100750162	13645.4	0.272862	0.125947	2.16649	0.030274	0.354033
LOC100748800	15.8087	-0.917774	0.423854	-2.16531	0.0303643	0.354617
LOC100746655	1619.52	0.465566	0.21504	2.16502	0.030386	0.354617
LOC100740985	7419.25	-0.420831	0.194473	-2.16396	0.0304675	0.355206
LOC117152570	13.3688	-1.69565	0.784083	-2.16259	0.0305727	0.355294
LOC105682130	2695.73	0.276089	0.12771	2.16184	0.0306304	0.355294
LOC100747801	147.866	-0.502185	0.232227	-2.16248	0.0305815	0.355294
LOC100747295	123.958	-0.570254	0.263736	-2.16222	0.0306016	0.355294
LOC100744462	5219.38	-0.299088	0.138328	-2.16216	0.0306061	0.355294
LOC100750012	1646.19	-0.50275	0.232839	-2.15921	0.0308335	0.357288
LOC100743953	875.602	0.223976	0.103753	2.15875	0.0308694	0.357342
LOC105680443	4.85477	-1.85764	0.861087	-2.15732	0.0309809	0.357907
LOC100748547	1804.43	-0.16252	0.0753226	-2.15766	0.0309545	0.357907
LOC100742092	229.299	-0.557505	0.258707	-2.15496	0.0311646	0.358221
LOC100749477	361.584	0.562492	0.260972	2.15537	0.0311327	0.358221
LOC100748696	3241.77	-0.391735	0.181754	-2.1553	0.0311384	0.358221
LOC100741715	861.466	0.356102	0.165205	2.15552	0.0311209	0.358221
LOC100744390	2915.08	-0.302163	0.140129	-2.15632	0.0310584	0.358221
LOC105680679	6518.55	-0.766562	0.355786	-2.15456	0.0311963	0.358225
LOC100748982	819.229	-0.318319	0.147871	-2.15269	0.0313432	0.359551
LOC100743533	379.884	-0.324002	0.150556	-2.15204	0.0313945	0.359587
LOC105680433	263.475	-0.416375	0.193496	-2.15185	0.0314092	0.359587
LOC100742310	935.357	0.352134	0.163744	2.15051	0.0315148	0.360147
LOC100743036	479.045	-0.457419	0.21271	-2.15043	0.0315211	0.360147
LOC100743375	598.079	0.331141	0.154047	2.14961	0.0315858	0.360526
LOC100745809	2892.56	0.261136	0.121531	2.14872	0.0316565	0.360569
LOC100744527	3.59549	2.1157	0.984794	2.14837	0.0316842	0.360569
LOC100747165	152.411	0.667787	0.310767	2.14884	0.0316472	0.360569
LOC105680414	447.378	0.242152	0.113239	2.13841	0.0324834	0.360614
LOC100744515	4397.3	-0.194003	0.0907753	-2.13718	0.0325833	0.360614
LOC100740692	388.648	0.426206	0.198731	2.14463	0.0319822	0.360614
LOC100744958	3708.37	0.209097	0.0977195	2.13977	0.0323734	0.360614
LOC105682114	2359.77	1.01737	0.476418	2.13546	0.0327234	0.360614
LOC100748474	963.379	-0.459132	0.214038	-2.1451	0.0319447	0.360614
LOC100749627	3077.59	0.316099	0.147384	2.14474	0.0319739	0.360614
LOC105680205	878.758	0.740851	0.346517	2.13799	0.0325173	0.360614
LOC100746005	857.669	0.254274	0.118876	2.13899	0.0324363	0.360614
LOC100748874	975.831	0.367447	0.171586	2.14148	0.0322353	0.360614
LOC105680286	106.497	-1.21961	0.569672	-2.1409	0.032282	0.360614
LOC100744524	1381.67	-0.220793	0.102919	-2.1453	0.0319287	0.360614
LOC100743250	903.185	-0.250884	0.117016	-2.14401	0.0320321	0.360614
LOC100741012	2139.9	-0.277974	0.129897	-2.13995	0.032359	0.360614
LOC100744726	594.908	-0.561091	0.262142	-2.14041	0.0323218	0.360614
LOC100742470	3684.27	-0.565276	0.26357	-2.14469	0.0319778	0.360614
LOC100740584	5250.21	0.296202	0.138488	2.13882	0.0324503	0.360614
LOC100744061	20.5798	-1.13195	0.52898	-2.13988	0.0323644	0.360614
LOC100744296	43.2739	-0.753631	0.35294	-2.13529	0.0327371	0.360614
LOC100741674	934.008	-0.29887	0.140017	-2.13453	0.0327991	0.360614
LOC100746578	779.949	-1.1338	0.530807	-2.136	0.0326794	0.360614
LOC105680999	90.4422	0.710163	0.331505	2.14224	0.0321745	0.360614
LOC100741709	920.008	0.210858	0.0984109	2.14263	0.0321432	0.360614
LOC100746783	26.3391	0.764687	0.358149	2.13511	0.032752	0.360614
LOC105681181	2.25501	-2.6368	1.23303	-2.13847	0.0324788	0.360614
LOC100744700	2270.22	-0.418995	0.196242	-2.1351	0.032753	0.360614
LOC100745631	1548.25	-0.602251	0.281081	-2.14263	0.0321432	0.360614
LOC100748143	867.934	0.355049	0.166246	2.13568	0.0327052	0.360614
LOC100742919	88.025	-0.497708	0.233154	-2.13468	0.0327871	0.360614
LOC100749100	4961.63	0.380953	0.17769	2.14391	0.0320397	0.360614
LOC100745878	4108.93	0.327959	0.152943	2.14433	0.0320067	0.360614
LOC100744350	579.658	0.536064	0.25001	2.14417	0.0320189	0.360614
LOC100744713	62.0872	-0.473648	0.220668	-2.14642	0.0318391	0.360614
LOC100745073	2150.31	-0.528246	0.246021	-2.14715	0.031781	0.360614
LOC100749384	23.1121	0.803159	0.376321	2.13424	0.0328232	0.360614
LOC100748671	19676.4	-0.39005	0.182318	-2.1394	0.0324032	0.360614
LOC100741991	106.424	-0.456322	0.213879	-2.13355	0.0328794	0.360885
LOC100749311	89.4098	-1.35939	0.637323	-2.13298	0.0329266	0.360915
LOC100745322	273.01	-0.480951	0.225543	-2.13242	0.0329727	0.360915
LOC100744158	999.834	-0.526793	0.247047	-2.13236	0.0329769	0.360915
LOC100743842	1328.37	0.320059	0.150399	2.12807	0.0333314	0.3624
LOC100744121	2390.85	0.197994	0.0929543	2.13001	0.0331704	0.3624
LOC100743463	3227.83	-0.201818	0.0948327	-2.12815	0.0333243	0.3624
LOC100750115	2291.97	0.458538	0.215392	2.12885	0.0332664	0.3624
LOC100743709	756.305	0.380327	0.178722	2.12803	0.0333343	0.3624
LOC105681316	313.881	-0.708774	0.33278	-2.12986	0.0331835	0.3624
LOC100750097	12.3594	-1.7649	0.828835	-2.12937	0.0332235	0.3624
LOC100742753	6.1154	1.54238	0.72516	2.12696	0.0334237	0.363026
LOC100739998	374.767	0.298726	0.140614	2.12444	0.0336335	0.363236
LOC100746322	1800.66	0.276742	0.130242	2.12483	0.033601	0.363236
LOC100748239	423.678	-0.388448	0.182772	-2.12531	0.0335606	0.363236
LOC100740655	2341.76	0.906212	0.426526	2.12463	0.0336171	0.363236
LOC100744454	3269.48	0.336067	0.158144	2.12507	0.0335808	0.363236
LOC112213514	117.799	-0.6096	0.286863	-2.12505	0.033582	0.363236
LOC100740036	862.957	-0.329569	0.155205	-2.12345	0.0337164	0.363787
LOC100749341	1054.76	-0.656904	0.309848	-2.12009	0.0339987	0.363852
LOC112214073	26.1668	-0.798279	0.376338	-2.12118	0.0339069	0.363852
LOC100749899	2015.24	0.222661	0.104893	2.12274	0.0337755	0.363852
LOC100744559	1696.09	-0.277925	0.131048	-2.12079	0.0339397	0.363852
LOC100749354	1471.16	-0.701178	0.330348	-2.12254	0.0337921	0.363852
LOC100745138	1216.88	-0.174683	0.0823676	-2.12077	0.0339411	0.363852
LOC100741950	417.518	0.212519	0.100246	2.11997	0.0340087	0.363852
LOC100744231	134.751	-0.80874	0.381415	-2.12037	0.0339753	0.363852
LOC100749659	807.608	-0.324993	0.153189	-2.12151	0.0338787	0.363852
LOC100743069	341.124	0.29449	0.138984	2.11888	0.034101	0.364499
LOC117151414	185.357	-0.472669	0.223118	-2.11847	0.0341355	0.3645
LOC100743019	1588.72	0.209019	0.0986989	2.11774	0.0341968	0.3645
LOC100744974	545.475	-0.350529	0.165502	-2.11798	0.0341769	0.3645
LOC100742086	383.786	-0.68832	0.325179	-2.11674	0.0342821	0.365069
LOC100743000	757.306	0.242833	0.114759	2.11603	0.0343425	0.365373
LOC100744873	3211.7	0.403359	0.190813	2.11389	0.0345245	0.366465
LOC117151592	63.7795	-1.31545	0.622346	-2.1137	0.0345413	0.366465
LOC100747419	173.742	-0.90488	0.428029	-2.11407	0.0345097	0.366465
LOC100746002	2480.31	0.673208	0.318578	2.11317	0.0345865	0.366604
LOC100749832	3442.42	-0.380231	0.18025	-2.10946	0.0349047	0.367592
LOC100742822	560.597	0.216384	0.102515	2.11075	0.0347936	0.367592
LOC100747439	9.6175	-1.32835	0.62951	-2.11014	0.0348463	0.367592
LOC100740017	202.678	-0.318964	0.151194	-2.10963	0.0348898	0.367592
LOC100749525	78.9213	-0.514452	0.243786	-2.11026	0.0348362	0.367592
LOC100745058	520.873	0.435462	0.20633	2.11051	0.0348144	0.367592
LOC100746632	485.25	0.368637	0.174635	2.1109	0.0347811	0.367592
LOC100747192	5162.67	-0.390834	0.185536	-2.10652	0.0351592	0.368359
LOC100748515	463.767	-0.780158	0.370349	-2.10655	0.0351568	0.368359
LOC100749292	91.5149	-1.528	0.725543	-2.10602	0.0352029	0.368359
LOC100742148	238.921	-0.354088	0.168117	-2.1062	0.0351868	0.368359
LOC100740782	20.6877	-2.59551	1.23114	-2.10822	0.0350119	0.368359
LOC100742036	7580.55	0.299683	0.142226	2.10709	0.03511	0.368359
LOC100745185	620.476	-0.294644	0.1399	-2.10611	0.0351952	0.368359
LOC100740252	13001.4	-0.301813	0.143372	-2.1051	0.0352824	0.368853
LOC100743301	108.015	-0.361594	0.172178	-2.10012	0.0357179	0.372828
LOC100741663	16.9121	0.95165	0.453164	2.10001	0.0357279	0.372828
LOC100745660	457.959	0.376617	0.179425	2.09903	0.0358147	0.373393
LOC100741105	309.862	-0.603416	0.287569	-2.09833	0.0358757	0.373428
LOC117152238	41.5727	1.25348	0.597395	2.09825	0.0358833	0.373428
LOC100748596	1127.18	0.304384	0.145321	2.09456	0.0362101	0.373529
LOC105680379	2121.28	-4.10187	1.95879	-2.09409	0.0362522	0.373529
LOC117151364	75.4615	0.445743	0.212786	2.0948	0.0361889	0.373529
LOC100740536	992.073	0.54046	0.257827	2.09621	0.0360635	0.373529
LOC100744657	1250.94	0.236998	0.11309	2.09566	0.0361125	0.373529
LOC100749010	142.414	-0.423903	0.202348	-2.09492	0.0361782	0.373529
LOC100742793	2519.38	-0.644058	0.30704	-2.09764	0.0359373	0.373529
LOC100742439	2380.17	-0.677542	0.323524	-2.09426	0.0362369	0.373529
LOC100749604	3415.85	-0.361688	0.172514	-2.09657	0.0360313	0.373529
LOC100747617	211.851	0.355499	0.169763	2.09409	0.0362519	0.373529
LOC117152438	17.477	-1.19163	0.568829	-2.09488	0.0361813	0.373529
LOC100742362	1742.86	-4.48999	2.14484	-2.09339	0.0363141	0.37383
LOC100743727	943.226	0.418207	0.200529	2.08552	0.037022	0.37454
LOC100742739	1611.48	-0.436476	0.209343	-2.08498	0.0370708	0.37454
LOC100740453	648.705	0.346195	0.165715	2.0891	0.0366988	0.37454
LOC100744437	1566.84	0.151319	0.0725714	2.0851	0.0370602	0.37454
LOC100748954	7602.29	0.349609	0.167546	2.08664	0.0369204	0.37454
LOC100749038	491.12	-0.818383	0.392209	-2.0866	0.0369244	0.37454
LOC100741249	98.0937	-0.588562	0.281932	-2.0876	0.0368339	0.37454
LOC112212215	47.5312	0.71917	0.344762	2.08599	0.0369794	0.37454
LOC100745489	2015.64	-0.803152	0.384859	-2.08688	0.0368994	0.37454
LOC100743545	1226.47	-0.61677	0.295685	-2.0859	0.0369874	0.37454
LOC100747559	76.1878	-0.60041	0.287164	-2.09083	0.0365435	0.37454
LOC100749407	671.53	0.436215	0.208522	2.09193	0.0364444	0.37454
LOC100743382	278.081	-0.789163	0.37813	-2.08702	0.0368868	0.37454
LOC100747729	1659.17	0.985977	0.472344	2.08741	0.0368507	0.37454
LOC100746741	22290.2	1.72836	0.828917	2.08508	0.037062	0.37454
LOC100740393	642.991	0.469768	0.225293	2.08514	0.0370563	0.37454
LOC105681122	351.777	0.402942	0.192675	2.09131	0.0365003	0.37454
LOC100741871	1184.94	-0.267718	0.128256	-2.08737	0.0368544	0.37454
LOC100743198	587.459	-0.229382	0.109923	-2.08675	0.0369107	0.37454
LOC100743917	2041.73	0.558593	0.267815	2.08574	0.0370019	0.37454
LOC105681833	1063.96	0.387161	0.185409	2.08814	0.0367853	0.37454
LOC100743742	501.588	0.420067	0.201566	2.08401	0.0371589	0.374767
LOC100742798	2272.86	-0.574431	0.275617	-2.08417	0.0371451	0.374767
LOC112212418	15.7205	-1.21035	0.58107	-2.08298	0.0372535	0.374819
LOC112212168	10.1282	-1.2293	0.590293	-2.08252	0.0372951	0.374819
LOC100745043	537.66	0.416027	0.199766	2.08257	0.0372907	0.374819
LOC100741971	2217.57	-0.233438	0.112077	-2.08283	0.0372667	0.374819
LOC100749683	1008.78	-0.344079	0.165268	-2.08195	0.0373472	0.375013
LOC100745371	59.9899	-0.709136	0.340679	-2.08153	0.037385	0.375064
LOC100747351	2186.25	0.598296	0.288456	2.07414	0.0380667	0.37574
LOC105681017	991.631	0.405919	0.195217	2.07932	0.0375877	0.37574
LOC100744517	416.712	0.708174	0.341427	2.07416	0.0380646	0.37574
LOC100745964	2254.48	0.723262	0.348557	2.07502	0.0379847	0.37574
LOC100742499	700.299	0.471788	0.22728	2.07581	0.037912	0.37574
LOC100742334	1009.76	-0.372742	0.179964	-2.07121	0.0383394	0.37574
LOC105680333	3291.27	0.290691	0.139765	2.07986	0.0375384	0.37574
LOC100741377	164.143	-0.393202	0.189528	-2.07463	0.0380205	0.37574
LOC100740253	230.563	0.501799	0.241307	2.0795	0.0375713	0.37574
LOC100745453	1258.31	-0.930124	0.448849	-2.07224	0.0382427	0.37574
LOC100750109	568.133	0.231625	0.111741	2.07287	0.0381841	0.37574
LOC117151514	19.9973	-0.731943	0.353273	-2.07189	0.0382759	0.37574
LOC100746657	30.4458	0.673776	0.324126	2.07874	0.037641	0.37574
LOC100742629	5285.81	0.317006	0.152874	2.07364	0.0381132	0.37574
LOC100749173	383.19	0.285597	0.13772	2.07374	0.0381031	0.37574
LOC100741144	962.428	-0.399816	0.193004	-2.07154	0.0383087	0.37574
LOC100748883	679.95	0.186086	0.0896994	2.07455	0.038028	0.37574
LOC100740297	278.938	-0.389637	0.187806	-2.07468	0.0380158	0.37574
LOC100746744	719.548	0.357999	0.17221	2.07886	0.0376306	0.37574
LOC117152000	22.7202	0.902569	0.434658	2.0765	0.0378474	0.37574
LOC105681204	5398.74	0.302814	0.146119	2.07237	0.0382307	0.37574
LOC100741986	951.546	0.251705	0.121102	2.07845	0.037668	0.37574
LOC100744145	22.957	-0.992601	0.477661	-2.07804	0.0377053	0.37574
LOC100743360	3137.28	0.435416	0.210116	2.07227	0.0382406	0.37574
LOC100742447	932.832	-0.459061	0.221102	-2.07624	0.0378716	0.37574
LOC117152303	5.28909	-3.39016	1.63618	-2.072	0.0382654	0.37574
LOC105681799	94.437	-0.839104	0.404226	-2.07583	0.0379099	0.37574
LOC100746889	3382.52	0.295356	0.142697	2.06981	0.03847	0.376696
LOC100746051	667.935	0.187146	0.0904749	2.06849	0.0385941	0.377588
LOC100743813	2288.18	-0.3116	0.150752	-2.06697	0.0387366	0.378209
LOC100749581	4601.21	0.405645	0.196208	2.06742	0.0386945	0.378209
LOC100747321	710.479	0.649551	0.314285	2.06676	0.0387568	0.378209
LOC100745470	57.2972	-1.07523	0.520648	-2.06518	0.0389057	0.379339
LOC100740690	2.61812	-2.75673	1.33616	-2.06318	0.039096	0.379763
LOC100740035	952.544	0.200959	0.0975661	2.05972	0.0394251	0.379763
LOC100740970	286.449	-0.30302	0.147132	-2.05951	0.0394453	0.379763
LOC100749114	9.42981	-1.7337	0.839968	-2.064	0.0390173	0.379763
LOC100749474	867.076	-0.374995	0.181914	-2.06138	0.0392664	0.379763
LOC105680423	59.8044	-0.685869	0.33268	-2.06164	0.0392416	0.379763
LOC105680638	50919.3	0.454308	0.220586	2.05954	0.0394421	0.379763
LOC100740778	5.28676	-2.28541	1.1097	-2.05949	0.0394473	0.379763
LOC100748933	887.864	-0.193237	0.0937016	-2.06226	0.0391828	0.379763
LOC117151835	46.3836	-1.33364	0.646443	-2.06305	0.0391081	0.379763
LOC100747103	11.7895	-1.34875	0.654391	-2.06108	0.0392954	0.379763
LOC100749603	2304.84	-0.338162	0.164017	-2.06175	0.0392318	0.379763
LOC100740352	193.095	0.33631	0.163006	2.06318	0.0390959	0.379763
LOC105681509	13570	0.602643	0.292198	2.06245	0.0391652	0.379763
LOC100748793	354.334	-1.71085	0.83054	-2.05992	0.0394062	0.379763
LOC100746477	918.001	-0.368452	0.179452	-2.0532	0.0400528	0.379772
LOC100741685	119.708	-0.635755	0.309238	-2.05587	0.0397948	0.379772
LOC117152309	7.75633	-1.44165	0.702059	-2.05346	0.0400276	0.379772
LOC117152539	535.866	-0.599797	0.292052	-2.05373	0.0400017	0.379772
LOC100744643	1057.38	0.352609	0.171759	2.05293	0.0400791	0.379772
LOC100747877	253.791	-0.377585	0.183527	-2.05738	0.0396497	0.379772
LOC100742174	954.591	0.321527	0.156476	2.0548	0.0398984	0.379772
LOC100747518	118.965	-4.19716	2.04134	-2.05608	0.0397747	0.379772
LOC100740943	613.971	-0.793419	0.385688	-2.05715	0.0396717	0.379772
LOC100746299	22419.1	0.284712	0.138546	2.05501	0.0398784	0.379772
LOC100745458	27052.8	1.02464	0.498477	2.05554	0.0398268	0.379772
LOC100747604	468.652	-0.473467	0.230117	-2.0575	0.039638	0.379772
LOC100742748	2537.76	0.410318	0.19935	2.05828	0.0395634	0.379772
LOC100741979	142.369	0.446192	0.217336	2.053	0.0400724	0.379772
LOC100748885	2054.99	0.242143	0.117622	2.05865	0.0395276	0.379772
LOC100746898	186.068	-0.375445	0.182707	-2.0549	0.0398882	0.379772
LOC105681639	1.96233	-3.18276	1.55012	-2.05324	0.0400497	0.379772
LOC100743646	1946.25	-0.929941	0.452955	-2.05306	0.0400672	0.379772
LOC100746637	1768.76	-0.444794	0.216034	-2.05891	0.039503	0.379772
LOC100746440	1907.6	-0.224683	0.109561	-2.05075	0.0402917	0.381155
LOC100740132	94.9907	-0.550582	0.268449	-2.05098	0.0402693	0.381155
LOC117151793	6.06321	-1.6409	0.800338	-2.05026	0.0403388	0.381285
LOC117151161	6.87348	-1.9933	0.973372	-2.04783	0.0405768	0.382462
LOC117151657	29.5525	-1.02408	0.499963	-2.04831	0.0405295	0.382462
LOC100745221	738.766	0.425945	0.207977	2.04804	0.0405559	0.382462
LOC112213696	49.3705	-0.789142	0.385395	-2.04762	0.0405971	0.382462
LOC100747630	412.908	-0.428132	0.209259	-2.04594	0.0407621	0.38307
LOC100747881	1532.44	-0.582114	0.284487	-2.04619	0.0407374	0.38307
LOC112213433	174.009	0.433573	0.211884	2.04628	0.0407288	0.38307
LOC100740762	560.213	-0.375282	0.18353	-2.0448	0.0408748	0.383499
LOC105681320	344.031	-0.533351	0.260821	-2.04489	0.0408655	0.383499
LOC117152071	221.23	-0.751393	0.367644	-2.04381	0.0409726	0.384102
LOC112212637	7.77989	-1.79362	0.877853	-2.04319	0.0410334	0.384165
LOC105681628	460.96	0.595114	0.291286	2.04306	0.0410465	0.384165
LOC100742815	536.238	-0.220244	0.107874	-2.04167	0.0411841	0.384822
LOC100743269	1742.63	-0.56623	0.277298	-2.04195	0.0411561	0.384822
LOC100743830	579.481	-0.56186	0.275246	-2.0413	0.0412208	0.384851
LOC100744160	52.0954	-0.905084	0.443896	-2.03895	0.0414547	0.385214
LOC100747963	2829.7	0.195791	0.0960202	2.03906	0.0414444	0.385214
LOC100743587	3165.3	-0.395441	0.19388	-2.03962	0.0413883	0.385214
LOC100748051	834.506	-0.618396	0.303302	-2.03888	0.0414617	0.385214
LOC117152296	4.47249	-2.88081	1.41208	-2.04012	0.0413383	0.385214
LOC100741117	3873.26	0.213623	0.104752	2.03932	0.0414181	0.385214
LOC105681319	283.766	0.685239	0.33615	2.03849	0.0415011	0.385266
LOC100741349	1359.18	0.522892	0.256554	2.03813	0.0415365	0.385282
LOC100742300	1244.7	0.490616	0.24088	2.03676	0.0416742	0.385527
LOC100741507	1116.75	0.36777	0.180571	2.03671	0.0416794	0.385527
LOC100749686	672.291	0.313768	0.154077	2.03643	0.0417072	0.385527
LOC100746939	732.747	0.22534	0.110704	2.03552	0.0417989	0.385527
LOC100745101	101.021	-1.1603	0.569953	-2.03578	0.0417726	0.385527
LOC100746709	1745.06	0.303293	0.148941	2.03633	0.0417169	0.385527
LOC100743479	708.453	-0.441598	0.21694	-2.03557	0.0417933	0.385527
LOC100746178	562.687	-0.436159	0.21434	-2.03489	0.0418617	0.385616
LOC100749475	316.699	-0.248348	0.122053	-2.03475	0.0418759	0.385616
LOC100742275	69.0803	-0.557893	0.274295	-2.03392	0.0419597	0.386077
LOC100746771	3769.06	-0.395752	0.195048	-2.029	0.0424585	0.387239
LOC100749756	659.956	0.417729	0.205765	2.03013	0.0423434	0.387239
LOC100743344	266.115	-0.300304	0.147891	-2.03057	0.0422982	0.387239
LOC100742059	234.465	0.348559	0.171565	2.03164	0.0421899	0.387239
LOC100742550	904.787	0.519223	0.255737	2.0303	0.042326	0.387239
LOC100742904	324.456	0.4569	0.2251	2.02977	0.0423802	0.387239
LOC112212950	264.167	0.42739	0.210531	2.03006	0.0423503	0.387239
LOC100742347	2388.17	-0.46637	0.229838	-2.02912	0.0424458	0.387239
LOC100747057	418.314	0.50548	0.248853	2.03124	0.0422304	0.387239
LOC100747661	748.984	0.542532	0.267303	2.02965	0.042392	0.387239
LOC100741920	1222.31	0.339664	0.167142	2.03218	0.0421352	0.387239
LOC100746243	1837.27	0.262933	0.129638	2.02821	0.0425392	0.387357
LOC100745504	3115.16	-0.782979	0.386007	-2.0284	0.0425189	0.387357
LOC105681457	61.6962	-0.670885	0.330884	-2.02755	0.0426062	0.387492
LOC112213896	34.7437	0.651391	0.321294	2.0274	0.0426218	0.387492
LOC100745245	32.7337	-0.668878	0.330019	-2.02679	0.0426844	0.38772
LOC100745303	134.687	-0.563009	0.277825	-2.02649	0.0427147	0.38772
LOC100743385	1882.1	-0.170564	0.0841875	-2.026	0.0427644	0.387759
LOC100741629	788.373	0.217655	0.10746	2.02545	0.0428207	0.387759
LOC100742314	3734.89	-0.45024	0.222278	-2.02558	0.0428083	0.387759
LOC100740517	2745.25	-0.57793	0.285401	-2.02498	0.0428696	0.387895
LOC100742853	26.1052	0.756185	0.373781	2.02307	0.043066	0.388366
LOC100745487	366.32	-0.524117	0.259035	-2.02335	0.0430376	0.388366
LOC100743541	15.2107	-1.13938	0.563539	-2.02184	0.0431933	0.388366
LOC100745164	642.295	-0.345039	0.170579	-2.02276	0.0430983	0.388366
LOC100745864	390.228	-0.38765	0.191544	-2.02381	0.0429892	0.388366
LOC112213248	368.845	-0.807014	0.399117	-2.022	0.0431764	0.388366
LOC117152136	30.0442	-0.724331	0.358179	-2.02226	0.0431492	0.388366
LOC100744942	3749.42	0.426806	0.210903	2.02371	0.0430002	0.388366
LOC100746167	29.0991	1.23766	0.613072	2.01878	0.0435101	0.389988
LOC100742422	41.2855	-0.562992	0.278743	-2.01976	0.0434087	0.389988
LOC100749355	421.221	-0.520514	0.257811	-2.01898	0.0434897	0.389988
LOC100740019	447.34	-0.543766	0.269308	-2.01913	0.0434741	0.389988
LOC100746447	19.3087	-1.4758	0.731431	-2.01769	0.0436234	0.390419
LOC100741623	595.304	-0.351954	0.174452	-2.01749	0.0436449	0.390419
LOC100743812	2214.85	0.293195	0.145338	2.01734	0.0436605	0.390419
LOC100745937	5499.66	0.238372	0.118212	2.01649	0.0437492	0.3906
LOC100745372	694.046	-0.221871	0.110026	-2.01654	0.0437436	0.3906
LOC100747164	2391.14	-0.345019	0.171199	-2.01531	0.0438718	0.391085
LOC100744301	3806.18	0.531782	0.263867	2.01534	0.0438688	0.391085
LOC100745806	2204.03	-0.481213	0.239068	-2.01287	0.0441284	0.39114
LOC105680525	965.825	-0.284416	0.141155	-2.01492	0.043913	0.39114
LOC100740571	1446.82	-0.33273	0.165312	-2.01274	0.0441423	0.39114
LOC100743928	2412.84	0.20355	0.101054	2.01426	0.0439817	0.39114
LOC100748475	2681.2	0.36276	0.180226	2.01281	0.0441349	0.39114
LOC100743178	532.509	0.848047	0.421359	2.01265	0.0441516	0.39114
LOC100744481	740.173	0.192456	0.0955687	2.0138	0.0440308	0.39114
LOC100748253	412.19	0.37627	0.186876	2.01348	0.0440646	0.39114
LOC117151303	13.1522	-0.938508	0.466381	-2.01232	0.0441861	0.391143
LOC100743334	157.254	0.726423	0.361084	2.01179	0.0442424	0.391155
LOC112212050	887.854	0.660774	0.328482	2.01159	0.0442627	0.391155
LOC100741178	166.026	-0.540711	0.268832	-2.01133	0.0442901	0.391155
LOC100740973	728.815	-0.862295	0.429007	-2.00998	0.0444334	0.391186
LOC100742056	4953.47	0.246844	0.122825	2.00973	0.0444603	0.391186
LOC100745784	739.04	-0.546032	0.271622	-2.01027	0.0444031	0.391186
LOC100743996	53.7798	-0.655576	0.326208	-2.00968	0.0444646	0.391186
LOC100740806	127.117	-0.738772	0.36752	-2.01016	0.0444147	0.391186
LOC100749564	29295.3	0.772533	0.384516	2.00911	0.0445258	0.391423
LOC100740624	893.264	-0.209134	0.104144	-2.00813	0.044629	0.392029
LOC100746204	3432.05	-0.254987	0.127028	-2.00733	0.0447145	0.392177
LOC100745557	138.238	-0.53505	0.266531	-2.00746	0.0447011	0.392177
LOC100749810	8872.92	-0.546351	0.272334	-2.00618	0.0448372	0.392779
LOC100747980	3.69401	-2.18887	1.09128	-2.00579	0.0448787	0.392779
LOC100741038	576.662	0.293568	0.146365	2.00572	0.0448861	0.392779
LOC100745881	621.549	0.295746	0.147644	2.0031	0.0451666	0.392955
LOC100745232	14.255	-1.08866	0.544399	-1.99975	0.0455269	0.392955
LOC112212145	53.3257	0.553403	0.27631	2.00283	0.0451955	0.392955
LOC100749030	454.018	-1.78036	0.890241	-1.99987	0.0455144	0.392955
LOC100745929	1212.79	0.4399	0.21982	2.00118	0.0453725	0.392955
LOC105682133	927.609	0.397535	0.198467	2.00303	0.0451745	0.392955
LOC100741967	5076.95	-0.214828	0.1074	-2.00026	0.0454726	0.392955
LOC100742892	27.598	-0.780435	0.390264	-1.99976	0.0455262	0.392955
LOC100742378	57.1142	-0.658817	0.329883	-1.99712	0.0458116	0.392955
LOC100742702	116319	0.859604	0.429044	2.00353	0.04512	0.392955
LOC100745852	2658.75	-0.402177	0.200963	-2.00125	0.0453656	0.392955
LOC117151362	7.5237	-1.19973	0.598707	-2.00387	0.0450839	0.392955
LOC100741618	9210.65	-0.396535	0.198506	-1.9976	0.0457603	0.392955
LOC100742591	3412.63	-1.03223	0.516709	-1.9977	0.0457487	0.392955
LOC100740946	1595.31	-0.481994	0.241155	-1.99869	0.0456415	0.392955
LOC100741907	2678.89	0.456124	0.228328	1.99767	0.0457526	0.392955
LOC100749363	503.807	-0.380196	0.189741	-2.00376	0.045096	0.392955
LOC100748534	634.877	-0.346804	0.173052	-2.00405	0.0450648	0.392955
LOC100747337	74.6059	-0.485543	0.242691	-2.00066	0.045429	0.392955
LOC100740107	1651.47	0.29423	0.147325	1.99715	0.0458084	0.392955
LOC100741438	10583.2	-0.700876	0.350532	-1.99946	0.0455583	0.392955
LOC100741233	27.961	-0.966058	0.483396	-1.99848	0.0456643	0.392955
LOC100748824	619.754	-0.648063	0.323774	-2.00159	0.0453284	0.392955
LOC100747781	8980.09	0.464868	0.232579	1.99876	0.0456348	0.392955
LOC117152214	5.90433	-1.78522	0.892774	-1.99963	0.0455403	0.392955
LOC100741035	775.79	0.244214	0.122295	1.99692	0.0458339	0.392955
LOC100741405	116.605	-0.454432	0.227271	-1.99952	0.0455524	0.392955
LOC100743629	1115.62	-0.385654	0.193165	-1.9965	0.0458796	0.393053
LOC100744211	709.415	0.235007	0.117795	1.99505	0.046037	0.393811
LOC100749806	518.335	-0.322905	0.161831	-1.99533	0.0460072	0.393811
LOC105682027	239.159	0.682113	0.342092	1.99394	0.0461581	0.394552
LOC100746381	65.5569	-0.499839	0.250802	-1.99296	0.0462659	0.395178
LOC105681160	300.362	-0.573647	0.287925	-1.99235	0.0463326	0.395399
LOC105681222	768.833	0.251767	0.126383	1.99209	0.0463609	0.395399
LOC100743692	1921.73	-0.694617	0.348914	-1.9908	0.0465033	0.396317
LOC100745212	32690.3	0.328746	0.165181	1.99021	0.0465675	0.396569
LOC100741726	1806.15	0.331614	0.166903	1.98687	0.0469369	0.398254
LOC117152302	1320.73	0.465556	0.234319	1.98685	0.0469395	0.398254
LOC100748917	33.1491	-1.25812	0.633088	-1.98727	0.0468923	0.398254
LOC100740232	206.573	-0.861487	0.433502	-1.98727	0.0468923	0.398254
LOC105681900	412.287	0.297032	0.149415	1.98796	0.0468156	0.398254
LOC100745618	8689.95	-0.84215	0.424122	-1.98563	0.0470745	0.399094
LOC100742883	818.138	0.531926	0.267929	1.98533	0.0471083	0.399094
LOC100749068	1685.06	0.285917	0.144053	1.9848	0.0471663	0.39929
LOC100748699	1724.46	0.18738	0.0944679	1.98353	0.0473086	0.400059
LOC100743205	1525.94	-2.35152	1.18562	-1.98336	0.0473271	0.400059
LOC117151733	7.51453	-1.51184	0.762716	-1.98218	0.0474589	0.400285
LOC112213069	270.179	-0.446398	0.225146	-1.9827	0.0474009	0.400285
LOC100745826	55.2287	-0.811314	0.409279	-1.9823	0.0474456	0.400285
LOC100746715	874.478	-0.42179	0.212842	-1.98171	0.0475119	0.400438
LOC100742169	641.04	0.497574	0.25125	1.9804	0.0476591	0.400658
LOC100744895	9331.08	0.193645	0.0977895	1.98023	0.0476781	0.400658
LOC100749768	7579.64	-0.436287	0.220269	-1.9807	0.047625	0.400658
LOC100747015	3319.42	0.668558	0.337615	1.98024	0.0476766	0.400658
LOC100747765	1017.5	0.340422	0.171998	1.97922	0.0477917	0.401237
LOC100743112	3111.73	0.261157	0.131965	1.97899	0.0478173	0.401237
LOC100746579	629.567	-0.361021	0.182521	-1.97797	0.0479321	0.401906
LOC100741891	799.873	-0.195447	0.0988722	-1.97676	0.0480685	0.402348
LOC100744317	2602.49	0.450862	0.228049	1.97704	0.0480373	0.402348
LOC100748543	3.66748	-2.28851	1.15782	-1.97657	0.0480904	0.402348
LOC100748041	6785.07	0.220685	0.111676	1.97611	0.0481421	0.402486
LOC100745348	139.702	-0.427223	0.216266	-1.97545	0.0482169	0.402817
LOC100746882	738.005	0.441586	0.223692	1.97408	0.0483725	0.403602
LOC100744323	278.012	-0.506376	0.256603	-1.97338	0.048452	0.403602
LOC100749127	387.02	0.210421	0.106598	1.97397	0.0483848	0.403602
LOC105680196	1328.9	-0.278187	0.140956	-1.97357	0.0484306	0.403602
LOC112213713	32.5667	-0.845327	0.428568	-1.97244	0.0485589	0.404198
LOC100747249	1647.6	0.309999	0.157206	1.97193	0.0486178	0.404394
LOC100741658	2950.29	0.324329	0.1645	1.97161	0.0486546	0.404406
LOC100749707	2599.25	-0.248944	0.126325	-1.97066	0.0487626	0.405009
LOC100746385	904.186	0.27702	0.140649	1.96958	0.0488864	0.405743
LOC100746600	899.037	-0.709734	0.360405	-1.96927	0.0489225	0.405748
LOC100740732	55.4462	0.479448	0.243657	1.96772	0.0491003	0.405752
LOC100743094	2495.29	0.587865	0.298734	1.96786	0.0490843	0.405752
LOC105680668	86.6063	-1.74281	0.885357	-1.96848	0.0490131	0.405752
LOC100741515	1533.71	0.159112	0.0808112	1.96894	0.0489604	0.405752
LOC100740274	172.451	-0.428826	0.217864	-1.96832	0.0490311	0.405752
LOC100747983	59.7849	1.38057	0.701718	1.96741	0.0491362	0.405755
LOC100747951	262.695	-0.583117	0.29655	-1.96634	0.0492595	0.405893
LOC100741285	2899.18	-0.76726	0.390258	-1.96603	0.0492949	0.405893
LOC100743780	3715.32	-0.468825	0.2384	-1.96655	0.0492352	0.405893
LOC105681299	5273.37	0.373872	0.190085	1.96687	0.0491988	0.405893
LOC100746166	1025.32	-0.28942	0.147427	-1.96314	0.0496299	0.406274
LOC100740244	82.756	-0.382789	0.195015	-1.96287	0.0496608	0.406274
LOC100746522	1891.59	-0.862204	0.43897	-1.96415	0.0495124	0.406274
LOC105680517	2.51023	-2.17222	1.10563	-1.96469	0.0494497	0.406274
LOC100740606	31266.7	0.285467	0.145336	1.96419	0.0495083	0.406274
LOC100740045	557.683	-0.409299	0.208307	-1.96488	0.0494277	0.406274
LOC100749257	20.1869	0.771001	0.392726	1.9632	0.0496228	0.406274
LOC100741389	2883.11	-0.284892	0.145112	-1.96326	0.0496156	0.406274
LOC117151123	23.0504	-0.778341	0.396367	-1.96369	0.0495662	0.406274
LOC100740117	2903.63	-0.18313	0.0933312	-1.96216	0.0497444	0.406667
LOC100740714	1868.39	0.18997	0.0968626	1.96124	0.0498514	0.40696
LOC100740878	1833.29	0.537429	0.273986	1.96152	0.0498183	0.40696
LOC100746046	4266.57	-0.673702	0.34401	-1.95838	0.0501853	0.407568
LOC100744637	86.5642	-0.513574	0.262273	-1.95816	0.050211	0.407568
LOC117152535	60.6755	-0.451451	0.230436	-1.95912	0.0500985	0.407568
LOC100742146	51929.5	0.314765	0.160702	1.95869	0.0501486	0.407568
LOC100740097	580.022	0.455634	0.23257	1.95913	0.0500979	0.407568
LOC100744900	3856.25	0.348007	0.177617	1.95931	0.0500763	0.407568
LOC100745226	109.333	-0.686752	0.35067	-1.9584	0.0501832	0.407568
LOC100747744	47.157	0.90571	0.462467	1.95843	0.0501795	0.407568
LOC100743497	6162.08	0.262494	0.134094	1.95754	0.0502843	0.407873
LOC117151295	40.637	0.56389	0.288204	1.95657	0.0503985	0.40851
LOC100746730	4142.99	-0.913273	0.46703	-1.95549	0.0505249	0.408608
LOC100747370	666.803	-0.776349	0.397059	-1.95525	0.0505535	0.408608
LOC100742911	234.624	0.333706	0.170633	1.95569	0.050502	0.408608
LOC100743647	13082.5	0.386399	0.19755	1.95596	0.0504702	0.408608
LOC100742244	155.285	-0.289502	0.148091	-1.95488	0.0505968	0.408669
LOC100742914	1525.67	-0.226769	0.116054	-1.95399	0.0507021	0.408942
LOC100744110	39.77	-0.907317	0.464293	-1.95419	0.0506788	0.408942
LOC100747709	5498.75	-0.48749	0.249816	-1.95139	0.0510105	0.409351
LOC100749504	5737.06	0.267937	0.137485	1.94885	0.0513133	0.409351
LOC117152551	9.83911	-1.72157	0.883357	-1.94889	0.0513086	0.409351
LOC100744676	126.239	-1.54464	0.791802	-1.95079	0.0510821	0.409351
LOC100744357	4869.39	-0.720658	0.368985	-1.95309	0.0508095	0.409351
LOC100742823	586.493	-1.19138	0.611632	-1.94787	0.0514301	0.409351
LOC100747441	11676.2	0.323723	0.166144	1.94846	0.0513604	0.409351
LOC100747086	18469.9	0.487631	0.250293	1.94824	0.0513857	0.409351
LOC100748010	1513.57	0.376422	0.19305	1.94986	0.0511922	0.409351
LOC100748528	253.246	-0.407865	0.209055	-1.95099	0.0510581	0.409351
LOC105680980	44.9859	0.669877	0.343189	1.95192	0.0509478	0.409351
LOC112213144	689.403	-0.264209	0.135641	-1.94785	0.0514329	0.409351
LOC105680194	1177.69	0.222569	0.114227	1.94849	0.0513565	0.409351
LOC100745175	13069.2	-0.729247	0.374078	-1.94945	0.0512414	0.409351
LOC100747458	2303.95	-0.337635	0.17332	-1.94805	0.0514095	0.409351
LOC100741155	51.1514	-0.599517	0.30754	-1.94939	0.0512487	0.409351
LOC100740397	454.581	0.426552	0.21883	1.94923	0.0512674	0.409351
LOC100745679	652.495	-0.267355	0.137022	-1.95118	0.0510355	0.409351
LOC100747829	6367.81	0.220069	0.112698	1.95273	0.0508515	0.409351
LOC100748197	7.29862	-1.49546	0.768	-1.94722	0.0515084	0.409525
LOC100745928	164.798	-0.420359	0.216162	-1.94465	0.051817	0.409525
LOC100747482	477.434	-0.263046	0.135182	-1.94586	0.051671	0.409525
LOC100744172	489.415	0.188528	0.0969239	1.94511	0.0517617	0.409525
LOC100748406	120.876	-0.541745	0.278376	-1.94609	0.0516435	0.409525
LOC100742594	189.901	-0.490907	0.252222	-1.94633	0.0516153	0.409525
LOC100742905	148.363	0.346829	0.178322	1.94496	0.0517795	0.409525
LOC112213021	81.7445	0.561439	0.288748	1.94439	0.0518486	0.409525
LOC117151964	43.4091	0.562281	0.28886	1.94656	0.0515881	0.409525
LOC100741265	5261.7	0.252244	0.129685	1.94506	0.0517679	0.409525
LOC100741712	239.404	-0.525121	0.269787	-1.94642	0.0516039	0.409525
LOC100740562	93.4212	-0.341385	0.175639	-1.94368	0.0519342	0.409918
LOC100744964	1438.7	-0.576764	0.29698	-1.9421	0.0521251	0.41001
LOC100750037	566.849	-0.252514	0.129955	-1.94309	0.0520054	0.41001
LOC100742634	11.3058	-1.02538	0.527754	-1.94291	0.0520274	0.41001
LOC100740626	391.175	-0.440486	0.226772	-1.94242	0.0520863	0.41001
LOC100743809	1151.65	0.321711	0.165643	1.94219	0.0521143	0.41001
LOC100746045	8892.55	-0.321044	0.165458	-1.94034	0.0523389	0.411304
LOC100743816	1299.79	-0.365323	0.188308	-1.94003	0.052376	0.411304
LOC100741354	1323.6	-0.168248	0.0867326	-1.93985	0.0523974	0.411304
LOC105680940	18.8704	1.81585	0.936515	1.93894	0.0525082	0.411891
LOC100745038	2255.14	0.370406	0.191137	1.9379	0.0526349	0.412178
LOC100747636	1895.31	0.297463	0.153509	1.93776	0.052653	0.412178
LOC100746824	138.235	-0.337937	0.174358	-1.93818	0.0526015	0.412178
LOC100742038	268.806	-0.306166	0.158035	-1.93734	0.0527041	0.412296
LOC100743845	842.72	0.245506	0.12696	1.93372	0.0531472	0.412965
LOC100745200	406.983	0.262398	0.135842	1.93164	0.0534035	0.412965
LOC117151241	8.42727	-1.98403	1.02648	-1.93284	0.0532556	0.412965
LOC100743937	1172.65	0.560149	0.289746	1.93325	0.0532059	0.412965
LOC100744319	199.77	0.461653	0.238954	1.93197	0.0533626	0.412965
LOC100744485	333.932	-0.487951	0.25246	-1.93278	0.0532631	0.412965
LOC100742258	11.0529	-1.15763	0.598398	-1.93455	0.053045	0.412965
LOC100748045	4777.83	-0.372562	0.192539	-1.935	0.0529909	0.412965
LOC100748362	644.943	0.288478	0.149081	1.93504	0.0529853	0.412965
LOC100744931	588.237	-0.651901	0.337177	-1.93341	0.0531861	0.412965
LOC112213162	17.1627	-0.734389	0.380168	-1.93175	0.0533905	0.412965
LOC100748494	5543.3	-0.63202	0.326636	-1.93494	0.0529981	0.412965
LOC100749258	50.5428	1.23346	0.637957	1.93345	0.0531813	0.412965
LOC100744032	1997.36	-0.353683	0.183044	-1.93223	0.0533308	0.412965
LOC100743915	720.372	-0.552204	0.285541	-1.93389	0.0531272	0.412965
LOC100743081	2766.65	0.268308	0.13877	1.93347	0.0531786	0.412965
LOC105682045	2330.69	-0.542093	0.279977	-1.9362	0.0528426	0.412965
LOC100746012	1648.54	0.556115	0.288018	1.93083	0.0535036	0.41346
LOC100740205	782.592	-0.380711	0.197285	-1.92975	0.0536378	0.413659
LOC100740327	802.816	-0.234216	0.121356	-1.93	0.0536069	0.413659
LOC100747842	3243.19	0.231858	0.120141	1.92989	0.0536209	0.413659
LOC100745275	634.8	0.211849	0.109803	1.92936	0.0536865	0.413755
LOC100743894	375.741	-0.281179	0.145771	-1.92891	0.0537423	0.413906
LOC100746022	1456.83	-0.350684	0.181833	-1.92861	0.0537797	0.413915
LOC100749039	982.898	0.253367	0.131398	1.92824	0.053825	0.413985
LOC100744499	3417.76	0.38862	0.201616	1.92752	0.0539144	0.414394
LOC100749346	1067.3	-0.340679	0.176788	-1.92705	0.053974	0.414458
LOC100745871	1860.44	0.415456	0.215611	1.92688	0.0539951	0.414458
LOC100747797	306.382	0.248596	0.129041	1.92649	0.0540426	0.414544
LOC105681248	397.238	-0.244753	0.127073	-1.92608	0.0540944	0.414663
LOC100740687	2.25012	-3.70782	1.92584	-1.9253	0.0541918	0.414854
LOC100744636	1265.55	0.999635	0.519182	1.9254	0.0541788	0.414854
LOC112213609	34.9712	0.650256	0.337886	1.92449	0.0542938	0.415356
LOC100747062	8226.23	-1.38324	0.718966	-1.92393	0.0543627	0.415606
LOC105680455	309.033	-0.434336	0.226	-1.92184	0.0546254	0.415765
LOC117151585	11.0543	-1.05637	0.549774	-1.92145	0.0546744	0.415765
LOC100747953	1552.85	0.276038	0.143641	1.92172	0.0546404	0.415765
LOC100750064	446.905	-0.441837	0.229805	-1.92266	0.0545228	0.415765
LOC100748399	3133.8	-0.631812	0.328589	-1.92281	0.0545045	0.415765
LOC100741129	18199.2	0.216907	0.112833	1.92237	0.0545597	0.415765
LOC100745059	711.788	-0.492266	0.256094	-1.92221	0.0545795	0.415765
LOC100741951	142.384	-0.342673	0.178287	-1.92203	0.0546025	0.415765
LOC100748677	1415.28	-0.222856	0.116254	-1.91697	0.0552421	0.415957
LOC100747753	1888.32	-0.445159	0.232382	-1.91564	0.0554114	0.415957
LOC100744839	1370.81	0.236835	0.123397	1.91929	0.0549482	0.415957
LOC100746170	1197.8	-0.224284	0.116875	-1.91901	0.0549831	0.415957
LOC100742137	414.863	-0.636879	0.33237	-1.91618	0.0553426	0.415957
LOC100743664	715.611	0.415495	0.216304	1.92089	0.0547457	0.415957
LOC100747009	106.808	-0.436648	0.227848	-1.9164	0.0553142	0.415957
LOC100746852	6569.84	0.153808	0.0802111	1.91754	0.0551689	0.415957
LOC100743790	169.524	-0.317157	0.165313	-1.91852	0.0550449	0.415957
LOC100747768	57.2069	-0.580802	0.303144	-1.91593	0.0553741	0.415957
LOC117151741	157.545	0.53995	0.281744	1.91646	0.0553069	0.415957
LOC117151804	99.7991	-0.743748	0.387456	-1.91957	0.0549124	0.415957
LOC100740870	54.9549	-0.971616	0.506547	-1.91811	0.0550965	0.415957
LOC100741678	4383.71	-0.415496	0.216548	-1.91872	0.0550196	0.415957
LOC100748138	221.817	0.43151	0.225089	1.91706	0.0552303	0.415957
LOC100747778	1708.83	0.186669	0.0972716	1.91905	0.0549786	0.415957
LOC100745993	277.029	-0.541922	0.282572	-1.91782	0.0551342	0.415957
LOC100749378	309.386	-0.254071	0.132639	-1.91551	0.055427	0.415957
LOC100746711	1440.9	-0.628129	0.327618	-1.91726	0.0552047	0.415957
LOC105682038	98.5363	-0.763415	0.397724	-1.91946	0.0549262	0.415957
LOC105682145	225.282	-0.259952	0.135743	-1.91503	0.0554882	0.416143
LOC100743129	1190.72	0.448429	0.234397	1.91312	0.055733	0.417108
LOC100748246	57023.6	-0.568265	0.297139	-1.91246	0.0558174	0.417108
LOC100747490	877.986	0.263285	0.137615	1.91321	0.0557215	0.417108
LOC100741196	4179.3	0.601694	0.314594	1.9126	0.0557991	0.417108
LOC100744589	1173.7	-0.228662	0.119574	-1.91232	0.0558357	0.417108
LOC100741479	314.948	0.275607	0.14412	1.91234	0.0558322	0.417108
LOC100741606	2491.65	-0.443756	0.232324	-1.91007	0.0561237	0.417221
LOC100749194	543.09	-0.316198	0.165489	-1.91069	0.0560443	0.417221
LOC100746485	984.187	-0.30321	0.158846	-1.90883	0.0562843	0.417221
LOC100749231	197.447	-0.521872	0.272968	-1.91184	0.0558965	0.417221
LOC100749397	14571.3	0.192472	0.100755	1.91029	0.0560956	0.417221
LOC100740859	478.978	-0.321403	0.168333	-1.90933	0.0562194	0.417221
LOC100745575	655.938	0.451519	0.236417	1.90984	0.0561535	0.417221
LOC112213068	65.4683	-0.463885	0.242827	-1.91035	0.056088	0.417221
LOC100749451	1197.01	0.725366	0.380013	1.90879	0.0562886	0.417221
LOC100741270	4401.85	-0.426396	0.223286	-1.90964	0.0561797	0.417221
LOC100748787	576.471	-0.340298	0.178183	-1.90982	0.0561567	0.417221
LOC105681957	548.319	0.208345	0.1091	1.90967	0.0561762	0.417221
LOC105681221	278.048	0.340394	0.178398	1.90806	0.0563839	0.41743
LOC100748203	589.54	-0.275514	0.144452	-1.90731	0.056481	0.41743
LOC100750033	558.501	-0.909018	0.476451	-1.90789	0.0564049	0.41743
LOC100748373	1254.77	0.282085	0.147908	1.90716	0.0564992	0.41743
LOC100743326	807.298	0.242212	0.126982	1.90745	0.0564624	0.41743
LOC100746685	1200.3	0.265029	0.139061	1.90585	0.0566691	0.418361
LOC100747095	16103	0.549825	0.288527	1.90563	0.0566984	0.418361
LOC100743484	811.289	0.226078	0.118798	1.90304	0.0570347	0.418806
LOC100748627	1753.54	0.216332	0.113668	1.90319	0.057016	0.418806
LOC100750063	421.539	-0.382278	0.200869	-1.90313	0.0570239	0.418806
LOC100744239	1638.06	-0.302932	0.159194	-1.90292	0.0570516	0.418806
LOC105680567	3453.32	0.285785	0.150066	1.90439	0.0568589	0.418806
LOC100740619	439.941	-1.50627	0.791129	-1.90395	0.0569167	0.418806
LOC100749678	1129.89	0.460876	0.242024	1.90426	0.0568766	0.418806
LOC100748458	778.037	-0.24932	0.130964	-1.90372	0.056946	0.418806
LOC100742755	621.684	-0.456203	0.23981	-1.90235	0.0571255	0.419017
LOC100744229	5692.71	0.187593	0.0986227	1.90213	0.0571537	0.419017
LOC100742425	1079.06	0.218661	0.115052	1.90055	0.057361	0.420268
LOC100749636	34.4439	-0.678381	0.356993	-1.90026	0.0573986	0.420274
LOC100744680	505.333	-0.352891	0.185751	-1.89981	0.0574585	0.420361
LOC100744939	8732.75	0.250664	0.131955	1.89961	0.057484	0.420361
LOC100741809	1133.59	-0.26707	0.140632	-1.89906	0.057556	0.420619
LOC112212185	7.52215	-1.88827	0.99522	-1.89734	0.0577832	0.421202
LOC100747246	29921	0.300081	0.158094	1.89812	0.0576803	0.421202
LOC100748097	70.6377	-0.445011	0.234486	-1.89781	0.0577206	0.421202
LOC100748020	5353.31	-0.492936	0.25978	-1.89752	0.0577596	0.421202
LOC117151418	18.3249	-0.750745	0.395747	-1.89703	0.0578237	0.421229
LOC100749235	625.875	-0.617511	0.325752	-1.89565	0.0580064	0.422291
LOC100742429	988.72	0.29089	0.153498	1.89507	0.0580833	0.422313
LOC100742430	1219.8	-0.366984	0.193645	-1.89514	0.0580737	0.422313
LOC100746587	1481.32	-0.314886	0.166188	-1.89475	0.0581249	0.422347
LOC100743219	1971.01	0.319319	0.168577	1.8942	0.0581988	0.422616
LOC112213243	3.0343	-2.94549	1.55553	-1.89356	0.0582835	0.422694
LOC100744587	6832.65	0.442716	0.233788	1.89367	0.0582694	0.422694
LOC100740321	21.8677	-1.1147	0.58948	-1.891	0.0586248	0.422756
LOC100741256	2837.23	-0.468953	0.247702	-1.89321	0.0583296	0.422756
LOC100746491	2785.21	0.520022	0.274833	1.89214	0.0584724	0.422756
LOC100746493	14956.1	0.565542	0.299059	1.89107	0.0586145	0.422756
LOC100747939	609.21	-0.576838	0.304752	-1.89281	0.0583832	0.422756
LOC112213606	72.8979	-0.483717	0.255761	-1.89129	0.0585859	0.422756
LOC105681403	44.0035	0.494027	0.261215	1.89127	0.0585885	0.422756
LOC100745875	1789.03	-0.40238	0.212698	-1.89179	0.0585192	0.422756
LOC100747505	20228.8	0.516621	0.273035	1.89214	0.0584721	0.422756
LOC100740632	920.366	-0.314503	0.166376	-1.89031	0.0587165	0.423151
LOC100748230	1.85369	-2.79003	1.47625	-1.88994	0.0587663	0.423243
LOC100746325	871.561	0.515791	0.2732	1.88796	0.0590311	0.423892
LOC100740409	115.469	0.645645	0.341994	1.88788	0.0590416	0.423892
LOC105680736	1928.5	0.562273	0.297727	1.88855	0.058952	0.423892
LOC100749410	1534.11	-0.260769	0.138102	-1.88823	0.0589954	0.423892
LOC100740685	1501.93	0.417154	0.22087	1.88869	0.0589334	0.423892
LOC100740010	15.5727	1.18874	0.629816	1.88744	0.0591005	0.424048
LOC100741449	366.967	-1.17319	0.622119	-1.88579	0.0593232	0.425113
LOC100742303	3379.82	0.130737	0.0693208	1.88597	0.0592989	0.425113
LOC100740825	3606.09	-1.34845	0.71521	-1.8854	0.0593764	0.425227
LOC100748003	5248.92	0.306689	0.162733	1.88461	0.0594829	0.425723
LOC100747042	5032.36	0.60963	0.323652	1.88359	0.0596199	0.425904
LOC100747680	463.299	0.412793	0.219098	1.88406	0.0595571	0.425904
LOC105680614	1102.96	-0.324143	0.172063	-1.88386	0.0595842	0.425904
LOC117151312	1.72982	-3.05616	1.6249	-1.88083	0.0599947	0.425947
LOC100745807	3348.59	0.234255	0.124454	1.88226	0.0598012	0.425947
LOC100745882	2092.31	-0.13604	0.0723712	-1.87975	0.0601424	0.425947
LOC100741808	354.536	0.331249	0.176049	1.88157	0.0598945	0.425947
LOC100741329	22.2217	-0.946289	0.503075	-1.88101	0.0599705	0.425947
LOC100741058	13.3908	1.15766	0.615267	1.88155	0.059897	0.425947
LOC105680431	4304.54	0.332573	0.176896	1.88005	0.0601017	0.425947
LOC100742505	1499.33	0.226763	0.120637	1.87971	0.0601473	0.425947
LOC100742828	21354.3	-0.169297	0.0900282	-1.88049	0.0600411	0.425947
LOC100747102	3939.6	0.507156	0.269751	1.88009	0.0600962	0.425947
LOC100744943	2779.37	-0.578256	0.307184	-1.88244	0.0597761	0.425947
LOC117152196	20.2477	-1.20633	0.64161	-1.88016	0.0600867	0.425947
LOC100746710	263.795	-0.465677	0.247493	-1.88158	0.0598935	0.425947
LOC100748862	1968.53	0.335516	0.178349	1.88123	0.0599411	0.425947
LOC100744185	964.588	-0.299153	0.159173	-1.87941	0.0601879	0.425971
LOC100745403	1402.24	0.187996	0.100121	1.8777	0.0604228	0.426841
LOC100744248	1277.41	0.48894	0.260359	1.87795	0.0603879	0.426841
LOC100742666	9104.87	0.343655	0.183	1.87789	0.0603957	0.426841
LOC100748223	1314.56	-0.813295	0.433377	-1.87665	0.0605666	0.427065
LOC100741952	41.6106	0.620682	0.330684	1.87696	0.0605231	0.427065
LOC100744464	2107.85	0.306763	0.163448	1.87682	0.0605424	0.427065
LOC100747503	12.7818	-1.05641	0.563026	-1.87631	0.060612	0.427123
LOC100742352	1501.24	-0.626399	0.33398	-1.87556	0.060716	0.427592
LOC100743102	1734.7	0.46594	0.248504	1.87498	0.0607954	0.427649
LOC112213209	806.077	0.347096	0.185122	1.87496	0.0607989	0.427649
LOC100745695	906.699	-0.207189	0.110526	-1.87457	0.0608526	0.427763
LOC100748921	1006.3	0.255113	0.136194	1.87316	0.0610465	0.428074
LOC100747761	24025.9	0.355603	0.189796	1.8736	0.060985	0.428074
LOC100746700	62.7725	-0.912345	0.487036	-1.87326	0.0610326	0.428074
LOC100748298	66.6113	-0.661315	0.353039	-1.87321	0.0610398	0.428074
LOC117152345	15.9388	-1.35741	0.724771	-1.87289	0.0610839	0.428074
LOC100741435	170.398	-0.3915	0.209067	-1.87261	0.0611222	0.42808
LOC100749273	3139.61	0.317663	0.169783	1.87099	0.0613464	0.428842
LOC112212193	70.9155	-1.25336	0.670149	-1.87027	0.0614459	0.428842
LOC100742052	927.877	0.279861	0.149641	1.87021	0.0614542	0.428842
LOC100747923	904.422	-0.327422	0.175049	-1.87046	0.0614198	0.428842
LOC100740021	415.234	-0.267884	0.143159	-1.87123	0.0613133	0.428842
LOC100745271	9600.32	0.335716	0.179508	1.8702	0.0614559	0.428842
LOC100749334	57.3207	-0.763333	0.408224	-1.86988	0.0614998	0.428886
LOC100741768	845.089	0.386823	0.206963	1.86904	0.061617	0.428998
LOC100748237	2050.64	0.377958	0.202203	1.8692	0.0615953	0.428998
LOC100744277	2812.54	-0.578203	0.309674	-1.86713	0.0618827	0.428998
LOC100744838	177.526	-0.663043	0.355045	-1.86749	0.0618334	0.428998
LOC100749352	1151.72	0.243958	0.130575	1.86833	0.0617161	0.428998
LOC117151457	3.33641	-2.20874	1.18288	-1.86726	0.0618652	0.428998
LOC100746416	786.168	0.218213	0.116849	1.86748	0.0618343	0.428998
LOC100741183	858.912	0.204466	0.109427	1.8685	0.0616919	0.428998
LOC100744222	934.257	-0.313683	0.168008	-1.86708	0.0618909	0.428998
LOC100745193	2086.9	-0.185023	0.0990109	-1.86872	0.0616621	0.428998
LOC100745399	22.1219	-1.62624	0.871268	-1.86652	0.061968	0.42908
LOC100743731	2910.33	-0.526495	0.282083	-1.86645	0.0619777	0.42908
LOC100740931	1224.93	0.220973	0.118428	1.86589	0.0620567	0.429107
LOC112212271	139.188	0.327056	0.175268	1.86603	0.0620371	0.429107
LOC105681138	349.883	0.324981	0.17424	1.86513	0.0621634	0.429585
LOC100742459	1191.12	0.337433	0.181059	1.86367	0.0623687	0.430483
LOC100749317	1076.65	0.288408	0.154737	1.86386	0.0623416	0.430483
LOC100744886	11232.1	0.380335	0.204141	1.8631	0.0624484	0.430774
LOC105680594	25.0442	0.738647	0.396648	1.86222	0.0625715	0.430843
LOC100746538	639.427	-0.370632	0.198981	-1.86265	0.062512	0.430843
LOC100742487	5617.01	0.221217	0.118791	1.86223	0.0625709	0.430843
LOC100749345	977.971	-0.42962	0.230767	-1.8617	0.0626449	0.430963
LOC100740686	263.858	-0.315528	0.169496	-1.86157	0.0626643	0.430963
LOC105680486	1655.6	0.211319	0.113574	1.86063	0.062797	0.431616
LOC100745206	2775.19	0.267922	0.144096	1.85932	0.0629812	0.43182
LOC100742090	159.427	-0.336124	0.180765	-1.85945	0.0629631	0.43182
LOC117151435	18.6686	1.22393	0.658349	1.85908	0.0630154	0.43182
LOC105680834	16.1683	-0.841359	0.452489	-1.8594	0.0629702	0.43182
LOC112213184	52.8964	-0.820274	0.440993	-1.86006	0.0628765	0.43182
LOC100749610	652.266	-0.300977	0.161932	-1.85866	0.0630753	0.431971
LOC100745560	663.134	0.411181	0.221467	1.85662	0.0633654	0.432181
LOC100744796	801.444	-0.389752	0.209847	-1.85731	0.0632664	0.432181
LOC100749443	1868	-0.20589	0.110845	-1.85746	0.0632455	0.432181
LOC105680958	872.025	0.23123	0.124568	1.85626	0.0634166	0.432181
LOC100744938	2172.49	-0.282853	0.1523	-1.85721	0.0632809	0.432181
LOC100743233	364.762	0.347011	0.186962	1.85605	0.063446	0.432181
LOC100743910	10193.4	0.273151	0.147136	1.85645	0.0633887	0.432181
LOC100743277	19.2846	-0.860691	0.46322	-1.85806	0.0631604	0.432181
LOC100743573	1013.37	-0.247817	0.13345	-1.857	0.0633114	0.432181
LOC100748449	1023.29	-0.222141	0.119775	-1.85465	0.0636465	0.432855
LOC100743784	19.5111	0.794025	0.428146	1.85456	0.0636585	0.432855
LOC100746816	20.1205	-1.35363	0.72985	-1.85466	0.0636443	0.432855
LOC100745522	893.757	0.395219	0.213211	1.85365	0.0637887	0.433326
LOC100741421	1916.21	0.281313	0.15177	1.85355	0.0638036	0.433326
LOC100746068	2261.61	0.220588	0.119028	1.85324	0.0638481	0.433371
LOC100745994	1876.73	0.22295	0.120323	1.85293	0.0638926	0.433416
LOC117151343	5.93525	-1.269	0.685492	-1.85122	0.0641373	0.433905
LOC100743788	3415.25	0.200036	0.108073	1.85094	0.0641775	0.433905
LOC100742717	4946.89	-0.314582	0.169939	-1.85114	0.0641493	0.433905
LOC100746747	1503.94	-0.469561	0.253594	-1.85162	0.0640802	0.433905
LOC100748185	188.784	-0.494304	0.266977	-1.85149	0.0640994	0.433905
LOC100744233	1.67021	-3.16499	1.71003	-1.85084	0.0641923	0.433905
LOC105681199	116.163	-0.61635	0.333138	-1.85013	0.0642944	0.434338
LOC100740696	348.446	-0.302035	0.163312	-1.84944	0.0643949	0.434538
LOC100743768	109.131	-0.621892	0.336267	-1.8494	0.0644	0.434538
LOC100744607	174.767	0.271995	0.147198	1.84781	0.0646295	0.434957
LOC100742471	9411.82	-0.357581	0.193532	-1.84766	0.0646522	0.434957
LOC105680847	154.24	-0.366785	0.19846	-1.84815	0.06458	0.434957
LOC100742872	1415.74	0.426605	0.230881	1.84773	0.0646419	0.434957
LOC100749692	1016.32	0.54049	0.292382	1.84857	0.0645198	0.434957
LOC112213385	9.32444	-1.11406	0.604887	-1.84176	0.0655098	0.435173
LOC100749465	364.504	-0.375741	0.203951	-1.84231	0.0654293	0.435173
LOC100742045	41487.9	-0.361753	0.196584	-1.8402	0.0657395	0.435173
LOC100747356	168.501	-0.404707	0.219837	-1.84094	0.0656299	0.435173
LOC100748990	3031.55	-0.370166	0.201038	-1.84127	0.0655815	0.435173
LOC100747917	1638.79	-0.282908	0.153597	-1.84188	0.0654924	0.435173
LOC100746603	1055.2	-0.214617	0.116575	-1.84102	0.0656186	0.435173
LOC100743820	1988.14	0.354028	0.192113	1.84281	0.0653564	0.435173
LOC100744606	12622.3	0.437472	0.237419	1.84262	0.0653851	0.435173
LOC100741335	197.764	-0.365182	0.198305	-1.84151	0.0655463	0.435173
LOC100747556	77.5296	-0.492082	0.267259	-1.84122	0.0655892	0.435173
LOC100745093	756.998	0.473605	0.256684	1.84509	0.065024	0.435173
LOC100741259	389.537	0.528697	0.287213	1.84078	0.0656534	0.435173
LOC100748768	508.053	0.230505	0.124812	1.84682	0.064773	0.435173
LOC100746539	3305.44	0.245482	0.133405	1.84013	0.0657496	0.435173
LOC100749297	62.0136	-0.530169	0.287464	-1.8443	0.0651397	0.435173
LOC100746504	1783.99	-0.306276	0.166131	-1.84359	0.0652434	0.435173
LOC100749250	84.0822	-0.516048	0.279611	-1.8456	0.0649509	0.435173
LOC100743511	289.845	-0.30776	0.166918	-1.84378	0.065215	0.435173
LOC100740424	16739	-0.170711	0.0927509	-1.84053	0.0656905	0.435173
LOC100741315	762.01	0.406139	0.220537	1.8416	0.0655342	0.435173
LOC100749370	1392.12	0.454492	0.246838	1.84126	0.0655841	0.435173
LOC100743756	3968.92	0.240022	0.130055	1.84554	0.0649593	0.435173
LOC100746942	1536.32	0.258565	0.140034	1.84645	0.0648275	0.435173
LOC117152195	11.916	-1.14377	0.620424	-1.84353	0.0652522	0.435173
LOC100747109	8807.11	0.379943	0.205847	1.84576	0.0649271	0.435173
LOC100742603	3249.24	-0.600227	0.326054	-1.84088	0.0656391	0.435173
LOC112213717	44.4864	0.519438	0.281396	1.84593	0.0649017	0.435173
LOC100740968	7299.28	0.359045	0.195175	1.8396	0.0658269	0.435264
LOC100743936	6373.39	-0.429072	0.233315	-1.83902	0.0659115	0.435264
LOC100747532	4758.46	0.415387	0.225877	1.839	0.0659156	0.435264
LOC117152091	2.19257	-2.50212	1.36056	-1.83904	0.0659091	0.435264
LOC100747396	977.518	0.250717	0.136409	1.83798	0.0660648	0.435536
LOC100749434	4424.73	0.262746	0.142957	1.83794	0.0660711	0.435536
LOC105680562	50.9116	-0.727683	0.395869	-1.83819	0.0660341	0.435536
LOC117151730	4.77726	-1.41742	0.771356	-1.83757	0.0661264	0.43565
LOC100743690	3269.28	0.311356	0.169495	1.83696	0.0662151	0.435983
LOC105680408	22.6083	-1.01561	0.553043	-1.8364	0.066298	0.436172
LOC100740777	1415.36	0.215063	0.117121	1.83625	0.06632	0.436172
LOC100749052	1453.16	-0.145625	0.0793207	-1.8359	0.0663724	0.436265
LOC100748634	1079.22	-0.937014	0.510838	-1.83427	0.0666143	0.436827
LOC105680281	31.081	-0.963323	0.525248	-1.83403	0.0666489	0.436827
LOC100744053	5754.54	0.42608	0.232259	1.8345	0.0665795	0.436827
LOC100743602	436.591	0.236466	0.128868	1.83495	0.0665129	0.436827
LOC100742567	189.45	-0.291319	0.158835	-1.8341	0.0666397	0.436827
LOC100745717	3000.74	-0.324824	0.177424	-1.83078	0.0671332	0.436996
LOC100741567	625.394	0.499283	0.272509	1.83217	0.0669261	0.436996
LOC112214109	22.1675	-0.670516	0.365994	-1.83204	0.0669453	0.436996
LOC100748278	630.932	-0.210461	0.114941	-1.83104	0.0670947	0.436996
LOC100744612	43.6926	-0.817187	0.446225	-1.83133	0.0670506	0.436996
LOC100745419	1936.08	0.365001	0.199206	1.83228	0.06691	0.436996
LOC100746868	49426.7	0.405493	0.221463	1.83098	0.0671042	0.436996
LOC112213614	92.6491	0.36873	0.201196	1.83269	0.0668485	0.436996
LOC100748903	3208.17	0.403219	0.219912	1.83355	0.0667209	0.436996
LOC100748069	554.599	-0.259335	0.141607	-1.83138	0.0670444	0.436996
LOC100745276	553.945	-0.348068	0.189888	-1.83302	0.0667993	0.436996
LOC100745513	356.18	-0.313842	0.171348	-1.8316	0.0670103	0.436996
LOC100749895	4056.99	0.545703	0.298203	1.82997	0.0672544	0.437018
LOC100742620	1411.34	0.185751	0.101568	1.82884	0.0674233	0.437018
LOC100744122	870.876	0.310115	0.169546	1.82909	0.0673855	0.437018
LOC100748999	12.0245	0.86777	0.474509	1.82877	0.0674335	0.437018
LOC100744487	721.173	-0.209855	0.114724	-1.82921	0.0673686	0.437018
LOC100744252	1615.12	-1.88107	1.02796	-1.82991	0.0672633	0.437018
LOC100744253	3047.55	-0.475658	0.260105	-1.82872	0.0674422	0.437018
LOC100743446	93.2423	-0.830361	0.453833	-1.82966	0.0673006	0.437018
LOC100743246	3965.76	0.623554	0.341665	1.82505	0.0679942	0.43703
LOC100742375	2008.33	0.341795	0.187008	1.8277	0.0675943	0.43703
LOC100741456	44.1191	-0.834641	0.457367	-1.82488	0.068019	0.43703
LOC100747485	725.732	0.231332	0.126606	1.82718	0.0676727	0.43703
LOC100741583	778.718	0.224513	0.122995	1.82539	0.0679422	0.43703
LOC100746662	1358.77	-0.205606	0.112599	-1.82599	0.0678514	0.43703
LOC100748258	935.609	0.2727	0.149444	1.82477	0.0680356	0.43703
LOC100750159	570.137	0.196041	0.107222	1.82836	0.0674953	0.43703
LOC100746270	248.187	-0.281329	0.153964	-1.82724	0.0676642	0.43703
LOC100748058	849.12	0.603326	0.330524	1.82536	0.0679465	0.43703
LOC100747374	1003	-0.391729	0.214337	-1.82763	0.0676055	0.43703
LOC100746590	337.535	-0.7093	0.388252	-1.82691	0.0677137	0.43703
LOC100744112	631.668	0.343329	0.188162	1.82464	0.0680555	0.43703
LOC100749425	1376.76	-0.551352	0.302053	-1.82535	0.0679489	0.43703
LOC100742238	2.09005	-3.27589	1.79475	-1.82526	0.0679612	0.43703
LOC100740119	31.8667	-0.67369	0.368791	-1.82675	0.0677367	0.43703
LOC100747776	1293.08	0.185083	0.101455	1.82428	0.0681094	0.437131
LOC100744721	1287.96	0.168447	0.0923532	1.82394	0.0681607	0.437215
LOC112212987	46.2239	-0.846779	0.464343	-1.8236	0.0682119	0.437298
LOC100740112	168.146	-0.430688	0.236253	-1.82299	0.0683046	0.437647
LOC100750122	4309.16	0.522511	0.286739	1.82225	0.0684164	0.437978
LOC100745022	2616.22	-0.339003	0.186046	-1.82215	0.0684329	0.437978
LOC105681129	21.288	0.726652	0.398904	1.82162	0.0685125	0.438243
LOC100742367	1256.15	0.337978	0.185608	1.82093	0.0686181	0.438672
LOC100745944	1219.24	0.340179	0.186846	1.82063	0.0686626	0.438712
LOC100741580	1617.3	-0.364567	0.200382	-1.81936	0.0688569	0.439708
LOC100743485	1599.73	0.200164	0.11026	1.81538	0.0694661	0.440849
LOC100740281	3289.66	-0.131266	0.0722913	-1.8158	0.0694017	0.440849
LOC100748208	1851.75	-0.163363	0.0899832	-1.81548	0.0694502	0.440849
LOC100742945	8275.43	-0.262111	0.1444	-1.81517	0.0694982	0.440849
LOC100745290	18421.7	0.459059	0.252679	1.81677	0.0692526	0.440849
LOC100743593	1313.19	0.209921	0.115529	1.81705	0.0692091	0.440849
LOC100741551	385.592	0.348746	0.192125	1.8152	0.0694929	0.440849
LOC100748054	1779.54	-0.617058	0.339533	-1.81737	0.0691601	0.440849
LOC100748941	5437.88	0.334959	0.184313	1.81734	0.0691653	0.440849
LOC100750170	129.452	-0.708271	0.390107	-1.81558	0.0694343	0.440849
LOC100747577	14.199	-0.90429	0.497594	-1.81732	0.0691675	0.440849
LOC100741682	1859.63	0.371628	0.204659	1.81584	0.0693949	0.440849
LOC100749863	1554.7	0.271807	0.150026	1.81173	0.0700281	0.441391
LOC100740128	762.846	-0.346216	0.19097	-1.81293	0.0698422	0.441391
LOC117151119	1481.57	0.444397	0.245096	1.81316	0.0698072	0.441391
LOC100745817	630.353	-0.190601	0.105144	-1.81277	0.069868	0.441391
LOC100745045	498.248	0.270747	0.149405	1.81217	0.0699607	0.441391
LOC105680500	20.5355	-1.0936	0.603463	-1.81221	0.0699545	0.441391
LOC100744537	156.596	0.258739	0.142715	1.81298	0.069835	0.441391
LOC100746303	287.116	-0.617069	0.340271	-1.81347	0.0697598	0.441391
LOC117151684	32.1692	-0.683749	0.377494	-1.81129	0.0700965	0.441391
LOC100740658	660.796	-0.546783	0.301905	-1.81111	0.0701239	0.441391
LOC100748897	9023.13	-0.575205	0.317512	-1.8116	0.0700476	0.441391
LOC100742954	229.101	-0.648898	0.358133	-1.81189	0.0700032	0.441391
LOC100742687	13266.8	0.408428	0.225425	1.81181	0.0700156	0.441391
LOC100740198	2211.48	0.27163	0.149947	1.81151	0.0700612	0.441391
LOC100740745	15484.3	0.437323	0.241627	1.80991	0.0703096	0.442073
LOC100749146	2338.12	0.382477	0.211301	1.81011	0.0702792	0.442073
LOC100742974	392.752	0.351315	0.194144	1.80956	0.070364	0.442172
LOC100748398	186.416	-0.45528	0.251716	-1.8087	0.070497	0.442521
LOC100742324	2064.6	0.300785	0.166276	1.80894	0.0704596	0.442521
LOC100742627	198.31	0.314131	0.173725	1.80821	0.0705741	0.442762
LOC100748672	4849.48	-0.242247	0.134059	-1.80702	0.0707597	0.443081
LOC100746761	7003.41	-3.15644	1.74761	-1.80614	0.0708961	0.443081
LOC100740126	88.0528	0.534219	0.295779	1.80614	0.0708958	0.443081
LOC100748839	99.0917	-0.365034	0.202093	-1.80627	0.0708769	0.443081
LOC100744889	4532.46	0.471734	0.26108	1.80686	0.0707842	0.443081
LOC100748975	97.3456	-0.398053	0.220293	-1.80692	0.0707745	0.443081
LOC100749976	600.725	0.419948	0.23236	1.80731	0.0707134	0.443081
LOC100741949	99.8245	-0.723151	0.400503	-1.80561	0.0709797	0.443362
LOC105681241	2030.28	0.248538	0.137737	1.80443	0.0711638	0.444269
LOC100744880	1326.05	0.167723	0.093027	1.80295	0.0713968	0.444752
LOC100740648	375.682	-0.755954	0.419117	-1.80368	0.0712808	0.444752
LOC100745988	914.483	0.367846	0.204016	1.80303	0.0713841	0.444752
LOC112213672	12.3377	-1.07348	0.595311	-1.80322	0.0713538	0.444752
LOC100746202	1187.7	-0.210277	0.11668	-1.80217	0.0715189	0.445255
LOC100741848	2831.64	-0.469734	0.260683	-1.80194	0.0715554	0.445255
LOC100742151	305.61	0.386466	0.214526	1.80149	0.0716257	0.44545
LOC100743699	1748.78	0.369708	0.205357	1.80032	0.0718102	0.446355
LOC100743284	1740.89	0.284219	0.157894	1.80006	0.0718515	0.446369
LOC100749708	520.831	0.209171	0.116274	1.79895	0.0720273	0.446804
LOC100749751	665.754	-0.315209	0.175226	-1.79887	0.0720388	0.446804
LOC100745903	1507.91	-0.759406	0.422101	-1.79911	0.0720015	0.446804
LOC100746291	932.822	-0.275715	0.153305	-1.79847	0.0721029	0.44696
LOC100742472	1158.57	0.232664	0.12945	1.79733	0.0722836	0.44728
LOC105681345	57.5028	0.575973	0.320433	1.79748	0.0722591	0.44728
LOC100743648	4472.65	0.238602	0.13275	1.79738	0.0722756	0.44728
LOC100746908	934.7	-0.15065	0.083827	-1.79716	0.0723109	0.44728
LOC100741933	18903.4	0.330448	0.183952	1.79638	0.0724341	0.447313
LOC100748569	1287.33	-0.36434	0.202769	-1.79682	0.0723641	0.447313
LOC100743187	7551.01	-0.455047	0.253372	-1.79597	0.0724999	0.447313
LOC100749800	676.637	-0.212273	0.118199	-1.79589	0.0725118	0.447313
LOC100740554	48501.2	-0.431711	0.24034	-1.79625	0.0724542	0.447313
LOC100747493	1288.47	-0.189582	0.105591	-1.79544	0.0725831	0.447511
LOC100744736	3011.1	0.285683	0.159177	1.79475	0.0726933	0.447708
LOC100749093	1267.34	-0.148963	0.0829886	-1.79499	0.072656	0.447708
LOC100748221	1720.62	0.252246	0.140627	1.79372	0.0728572	0.447994
LOC100745060	1305.07	-0.391131	0.218034	-1.7939	0.072829	0.447994
LOC100743715	2943.04	0.368081	0.205204	1.79373	0.0728559	0.447994
LOC100740800	2170.77	0.501982	0.280015	1.7927	0.0730213	0.448761
LOC100740688	227.021	0.525554	0.293536	1.79042	0.073386	0.449124
LOC100741930	179.814	-0.548876	0.306404	-1.79134	0.073238	0.449124
LOC100748204	918.482	-0.23748	0.13264	-1.79042	0.0733871	0.449124
LOC117151118	157.402	0.520735	0.290891	1.79014	0.0734312	0.449124
LOC100748402	410.473	0.244972	0.136865	1.78988	0.073473	0.449124
LOC100746532	3108.23	0.356671	0.199267	1.78992	0.0734675	0.449124
LOC100744292	10133	-0.352076	0.196586	-1.79095	0.0733018	0.449124
LOC100745732	4085.08	-0.350454	0.19559	-1.79178	0.0731679	0.449124
LOC100747769	1139.72	0.507216	0.283061	1.7919	0.0731494	0.449124
LOC100745320	144.929	-1.81076	1.01149	-1.7902	0.0734216	0.449124
LOC100745444	1148.79	0.226699	0.126751	1.78854	0.0736881	0.450159
LOC100749563	305.444	-0.32503	0.18175	-1.78834	0.0737211	0.450159
LOC100749512	715.726	0.3345	0.187121	1.78761	0.0738383	0.450478
LOC100740817	2336.97	0.284258	0.159045	1.78728	0.0738915	0.450478
LOC100741660	25638.5	0.161429	0.0903167	1.78736	0.0738788	0.450478
LOC100743964	2110.72	0.461498	0.258297	1.78669	0.0739869	0.450712
LOC100747904	1856.41	0.443686	0.248347	1.78656	0.0740086	0.450712
LOC100748180	19450.9	0.47993	0.268737	1.78587	0.0741195	0.450907
LOC100742526	781.615	-0.900817	0.504357	-1.78607	0.074088	0.450907
LOC100741426	3647.81	0.187456	0.104988	1.7855	0.0741802	0.450963
LOC117152313	24.3542	-0.911175	0.510368	-1.78533	0.0742077	0.450963
LOC100740590	28776.3	0.604661	0.338809	1.78466	0.0743159	0.451381
LOC100748198	361.277	-0.260072	0.145812	-1.78361	0.0744871	0.451701
LOC100743296	4970.61	0.364776	0.204501	1.78374	0.0744663	0.451701
LOC100741897	7107.7	0.203029	0.113801	1.78408	0.0744112	0.451701
LOC100742937	824.358	0.279393	0.15677	1.78218	0.0747192	0.452869
LOC100744118	13.3197	-1.3287	0.745968	-1.78118	0.0748829	0.45298
LOC100746647	1700.95	-0.363661	0.204098	-1.7818	0.0747818	0.45298
LOC100746883	1543.07	0.231287	0.129838	1.78136	0.0748542	0.45298
LOC100744448	2458.03	0.390069	0.219004	1.7811	0.0748959	0.45298
LOC112213071	12.1165	-0.86329	0.484893	-1.78037	0.0750153	0.453242
LOC112213915	33.9363	-0.615594	0.345771	-1.78035	0.0750185	0.453242
LOC100749138	1560.67	0.341477	0.191833	1.78008	0.0750632	0.453272
LOC100741984	1094.92	-0.2386	0.1341	-1.77927	0.0751951	0.45359
LOC100749571	600.089	-0.389187	0.218723	-1.77936	0.0751806	0.45359
LOC100742763	688.225	0.318828	0.179291	1.77827	0.0753597	0.454343
LOC100740600	6.0524	-1.39249	0.783199	-1.77796	0.075411	0.454413
LOC100746748	704.909	0.29205	0.164337	1.77715	0.0755441	0.454496
LOC100740073	479.786	0.31004	0.17445	1.77724	0.075529	0.454496
LOC100748946	3706.25	0.325452	0.183107	1.77739	0.0755047	0.454496
LOC100747354	458.625	0.271869	0.153039	1.77647	0.0756555	0.454688
LOC112212670	18.8739	-0.672595	0.378589	-1.77658	0.0756371	0.454688
LOC105680394	1157.83	-1.79674	1.01182	-1.77575	0.0757735	0.454919
LOC100749295	945.459	-0.358572	0.201902	-1.77597	0.0757384	0.454919
LOC100742366	4194.11	0.33347	0.187899	1.77473	0.0759427	0.455696
LOC105681035	170.537	-0.295675	0.167758	-1.76251	0.0779835	0.456131
LOC100744870	6531.54	-0.317742	0.180359	-1.76172	0.0781163	0.456131
LOC100742363	6601.29	0.407433	0.230274	1.76935	0.0768363	0.456131
LOC100748352	2635.34	0.247109	0.140286	1.76147	0.0781585	0.456131
LOC100748033	877.666	0.296644	0.168674	1.75868	0.078632	0.456131
LOC105680212	1624.96	-0.176988	0.100443	-1.76208	0.0780557	0.456131
LOC100740691	797.643	0.182975	0.103914	1.76083	0.0782674	0.456131
LOC100744005	48.5836	-0.650199	0.369557	-1.7594	0.0785095	0.456131
LOC100744795	76.5718	2.30302	1.30703	1.76202	0.0780658	0.456131
LOC100746003	7339.12	0.260866	0.148181	1.76045	0.0783308	0.456131
LOC100740935	104.134	-0.516845	0.292042	-1.76976	0.0767672	0.456131
LOC100747672	782.94	0.299698	0.16914	1.77189	0.0764125	0.456131
LOC100748035	1024.91	0.305727	0.173514	1.76197	0.0780738	0.456131
LOC100742936	5517.43	0.250558	0.142423	1.75925	0.0785351	0.456131
LOC112212083	35.2797	-0.699828	0.397735	-1.75953	0.0784868	0.456131
LOC100744050	329.481	-0.263115	0.149132	-1.7643	0.0776812	0.456131
LOC100741612	324.243	0.349082	0.197514	1.76738	0.077164	0.456131
LOC105680323	742.115	0.265265	0.14997	1.76879	0.0769292	0.456131
LOC105680363	985.1	-0.431003	0.245068	-1.75871	0.0786275	0.456131
LOC100741181	728.366	0.184974	0.10449	1.77026	0.0766843	0.456131
LOC100748124	2555.52	-0.20085	0.114126	-1.75989	0.0784258	0.456131
LOC100741576	124.981	-0.521574	0.296225	-1.76073	0.0782836	0.456131
LOC100741619	895.04	-0.332094	0.188312	-1.76353	0.0778116	0.456131
LOC100743135	133.669	0.309646	0.174868	1.77075	0.0766029	0.456131
LOC100747088	651.544	-0.29725	0.168258	-1.76663	0.0772898	0.456131
LOC100746093	2738.93	-0.480588	0.271016	-1.77329	0.0761814	0.456131
LOC100749524	357.543	-0.355047	0.201101	-1.76551	0.0774776	0.456131
LOC100743743	314.979	0.798339	0.451266	1.76911	0.0768759	0.456131
LOC100747766	10.3952	-0.990647	0.560789	-1.76652	0.077308	0.456131
LOC105680741	1515.02	0.350587	0.197832	1.77215	0.0763704	0.456131
LOC100743103	1665.85	-0.346035	0.196452	-1.76142	0.0781671	0.456131
LOC100745171	797.685	0.324767	0.183609	1.76879	0.0769281	0.456131
LOC100743347	2561.12	0.187927	0.106409	1.76608	0.0773819	0.456131
LOC100745619	868.604	0.46809	0.264923	1.76689	0.0772468	0.456131
LOC100745862	1308.38	-0.300001	0.169852	-1.76625	0.0773542	0.456131
LOC100747972	14.438	-1.19858	0.676097	-1.7728	0.0762622	0.456131
LOC100742637	16.8396	-0.690643	0.391163	-1.76561	0.0774605	0.456131
LOC100746936	2775.5	-0.269408	0.153191	-1.75864	0.0786395	0.456131
LOC105680947	559.231	0.310616	0.175392	1.77098	0.0765633	0.456131
LOC100745865	1637.77	0.156483	0.088734	1.7635	0.077816	0.456131
LOC100749719	1835.69	0.348921	0.197944	1.76273	0.0779468	0.456131
LOC100746106	332.543	-2.75864	1.56548	-1.76217	0.0780402	0.456131
LOC105681020	54.2798	0.535849	0.302916	1.76897	0.0768991	0.456131
LOC105681063	4636.73	-0.562724	0.319735	-1.75997	0.0784127	0.456131
LOC105681102	10.4664	-1.05562	0.5965	-1.76969	0.076778	0.456131
LOC117152027	31.4532	1.1345	0.644927	1.75912	0.0785572	0.456131
LOC100744857	150.656	0.897375	0.509685	1.76064	0.0782987	0.456131
LOC100747256	612.724	-0.299493	0.169815	-1.76364	0.0777919	0.456131
LOC100749369	985.242	-0.339017	0.191508	-1.77025	0.0766855	0.456131
LOC100743636	461.909	-0.313265	0.176864	-1.77122	0.0765239	0.456131
LOC100741872	2557.96	0.483072	0.273884	1.76378	0.0777683	0.456131
LOC100745063	1523.18	0.461791	0.261309	1.76722	0.077191	0.456131
LOC100746547	25190.1	0.375769	0.212707	1.7666	0.0772951	0.456131
LOC100741756	976.998	0.363412	0.205547	1.76802	0.077057	0.456131
LOC100743992	7311.72	0.311712	0.17646	1.76647	0.0773164	0.456131
LOC100746831	8084.15	-0.411529	0.23259	-1.76933	0.0768382	0.456131
LOC100744910	932.548	0.448313	0.253252	1.77022	0.0766897	0.456131
LOC100743997	2976.12	0.271619	0.153717	1.767	0.0772276	0.456131
LOC100749815	956.367	0.19879	0.112683	1.76416	0.0777058	0.456131
LOC100749422	322.576	-0.258515	0.14574	-1.77381	0.0760945	0.456131
LOC100748110	448.563	-0.46051	0.260531	-1.76759	0.0771302	0.456131
LOC100745514	23813	0.506187	0.285377	1.77375	0.0761044	0.456131
LOC100744471	410.032	-0.320418	0.181535	-1.76505	0.0775546	0.456131
LOC100741481	17194.6	0.21016	0.11887	1.76799	0.0770624	0.456131
LOC100744114	10418.6	-0.450545	0.256197	-1.75859	0.0786475	0.456131
LOC117152493	9.15294	1.21995	0.689531	1.76924	0.076854	0.456131
LOC100745446	1779.28	0.245947	0.139901	1.758	0.0787468	0.456476
LOC100747364	756.618	-0.431625	0.245653	-1.75705	0.0789089	0.456953
LOC100743643	1271.85	-0.337272	0.19193	-1.75727	0.078872	0.456953
LOC112212558	4.56743	-1.57912	0.899043	-1.75645	0.0790122	0.457319
LOC100745800	1620.22	-0.32866	0.1872	-1.75566	0.0791463	0.457863
LOC100746595	3354.7	0.268011	0.152694	1.75522	0.079222	0.458058
LOC100747978	808.061	0.254605	0.145075	1.755	0.07926	0.458058
LOC100745820	2715.28	0.364361	0.207819	1.75326	0.0795579	0.45839
LOC100742547	679.85	0.336761	0.192027	1.75371	0.0794799	0.45839
LOC105680738	8.53981	1.0059	0.573507	1.75395	0.0794391	0.45839
LOC100745747	164.997	-0.294803	0.168094	-1.7538	0.0794643	0.45839
LOC100742348	3773.69	-0.505289	0.288066	-1.75408	0.0794172	0.45839
LOC100745632	658.664	0.408905	0.233204	1.75342	0.0795295	0.45839
LOC100749462	11239.8	0.351393	0.200509	1.75251	0.0796866	0.458741
LOC100748493	1287.02	-0.136724	0.0780195	-1.75244	0.079699	0.458741
LOC100741312	820.922	0.224733	0.128289	1.75176	0.0798142	0.459173
LOC100742934	968.909	0.29018	0.1657	1.75124	0.0799046	0.459231
LOC100747813	4229.19	0.157972	0.0902016	1.75132	0.0798914	0.459231
LOC100746841	3633.01	0.464405	0.265239	1.75089	0.0799647	0.459289
LOC117151926	9.5412	-0.951277	0.543437	-1.75048	0.0800352	0.459289
LOC100740150	2697.25	0.451167	0.257736	1.7505	0.0800318	0.459289
LOC100745442	814.406	0.346015	0.1977	1.75021	0.0800824	0.459295
LOC100749157	669.221	-0.291668	0.166666	-1.75001	0.0801166	0.459295
LOC100746731	501.027	-0.478828	0.273812	-1.74875	0.0803351	0.460317
LOC100741913	4958.74	0.461293	0.263944	1.74769	0.0805176	0.46044
LOC100747974	2550.96	-0.473881	0.271054	-1.74829	0.0804132	0.46044
[truncated: 10,953 more rows]

## Sheet: 257-263
DESeq2 results from B. occidentalis colonies (comparison between colonies 257 and 263)
	baseMean	log2FoldChange	lfcSE	stat	pvalue	padj
LOC100745214	7922.26	3.12462	0.212973	14.6715	9.81748e-49	1.00521e-44
LOC100747061	78.6513	6.9759	0.829748	8.40725	4.19746e-17	2.14889e-13
LOC100744554	3575.66	-0.963849	0.123999	-7.77305	7.66171e-15	2.61494e-11
LOC100746509	126.263	1.94832	0.282323	6.90104	5.16224e-12	1.3214e-08
LOC100740831	63.4361	1.97495	0.295491	6.68362	2.33114e-11	4.023e-08
LOC100740952	145.066	1.72054	0.25749	6.68197	2.35746e-11	4.023e-08
LOC100740559	6299.17	-0.743371	0.117329	-6.33577	2.36152e-10	3.45423e-07
LOC100748025	125.796	1.47986	0.238395	6.20758	5.38069e-10	6.88661e-07
LOC100749557	263.193	-0.800936	0.141654	-5.65417	1.56601e-08	1.60344e-05
LOC117151965	20.9093	2.80261	0.494288	5.66999	1.42808e-08	1.60344e-05
LOC112213555	392.062	-1.8066	0.321702	-5.61575	1.95715e-08	1.82175e-05
LOC100745845	5697.98	-1.98257	0.355185	-5.58179	2.38059e-08	2.03124e-05
LOC117151320	131.329	3.32275	0.599356	5.54387	2.95854e-08	2.33019e-05
LOC100745508	1161.02	1.05317	0.191806	5.49082	4.00063e-08	2.92589e-05
LOC100750090	128.348	1.02566	0.188347	5.4456	5.16305e-08	3.5243e-05
LOC100747934	333.581	1.20298	0.223556	5.38109	7.40352e-08	4.73779e-05
LOC100743584	280.19	2.0209	0.379754	5.32159	1.02863e-07	6.19535e-05
LOC100741630	648.383	0.653255	0.123212	5.30188	1.14613e-07	6.51959e-05
LOC100745809	2892.56	-0.62381	0.12178	-5.12245	3.01594e-07	0.000162527
LOC100743230	613.606	0.695938	0.136425	5.10125	3.3741e-07	0.000172737
LOC105681106	217.329	2.25644	0.445296	5.06728	4.03541e-07	0.000196755
LOC105680728	1196.72	-0.367293	0.0740683	-4.95884	7.09147e-07	0.000330044
LOC100741912	684.731	-0.637634	0.131605	-4.84508	1.26564e-06	0.000563429
LOC100740571	1446.82	0.797068	0.165004	4.83061	1.36116e-06	0.000580195
LOC100740683	4695.97	-0.838856	0.173941	-4.82265	1.41663e-06	0.000580195
LOC100741666	1393.4	-1.71254	0.357123	-4.79537	1.62378e-06	0.000639459
LOC100741319	961.608	0.636028	0.134885	4.71534	2.41312e-06	0.000915107
LOC100743617	63.9457	1.7827	0.379453	4.69807	2.62631e-06	0.000948633
LOC100744587	6832.65	-1.09776	0.233894	-4.69341	2.68682e-06	0.000948633
LOC105680795	1031.19	-0.804392	0.171752	-4.68344	2.82097e-06	0.000962796
LOC100749127	387.02	-0.501275	0.108213	-4.63228	3.61657e-06	0.00119452
LOC100745621	1106.17	-0.57563	0.127667	-4.50885	6.51796e-06	0.00208554
LOC100741461	82.8042	1.5397	0.342783	4.49175	7.06396e-06	0.00219176
LOC100741450	2649.29	-0.403657	0.0905863	-4.45605	8.34835e-06	0.00251408
LOC100742087	2076.87	-0.740783	0.166515	-4.44874	8.63761e-06	0.00252551
LOC100742351	29.4793	1.82226	0.41016	4.4428	8.87961e-06	0.00252551
LOC100749806	518.335	0.709667	0.161119	4.40461	1.05974e-05	0.00281113
LOC100750012	1646.19	1.02451	0.232624	4.40417	1.0619e-05	0.00281113
LOC117152487	128.052	-0.760323	0.172708	-4.40237	1.07075e-05	0.00281113
LOC100748670	542.01	0.648674	0.147654	4.39321	1.11689e-05	0.00285896
LOC100742349	1276.11	1.79003	0.408931	4.37733	1.2014e-05	0.00300026
LOC112211971	754.258	-0.490439	0.112378	-4.36418	1.276e-05	0.00311072
LOC100742076	436.969	0.604089	0.138628	4.35763	1.31481e-05	0.00313078
LOC100740617	2523.75	-0.427975	0.098613	-4.33994	1.4252e-05	0.0033165
LOC100743168	1909.16	-0.882367	0.205146	-4.30117	1.69901e-05	0.00378178
LOC112212972	510.699	-0.808855	0.187876	-4.30526	1.66787e-05	0.00378178
LOC100749521	1330.59	0.597729	0.139265	4.29203	1.77045e-05	0.00385696
LOC112212139	94.927	1.74202	0.410884	4.23968	2.23838e-05	0.00470435
LOC100743309	141.097	0.759849	0.179278	4.23839	2.25133e-05	0.00470435
LOC105680502	157.665	1.26472	0.30021	4.21277	2.52255e-05	0.00488913
LOC100743496	1342.84	-0.4978	0.118005	-4.21847	2.45964e-05	0.00488913
LOC100745254	1225.75	-1.41259	0.335371	-4.21204	2.53076e-05	0.00488913
LOC100740114	64.7175	0.949755	0.225362	4.21435	2.505e-05	0.00488913
LOC100741314	1047.88	0.82846	0.197769	4.18904	2.80142e-05	0.00531181
LOC105681799	94.437	1.67381	0.400846	4.1757	2.97077e-05	0.00553049
LOC100743673	96.6198	1.20826	0.290031	4.16596	3.10051e-05	0.00566894
LOC100749864	50.5042	1.64385	0.395305	4.15844	3.20425e-05	0.00575585
LOC100749652	93.188	1.62849	0.393257	4.14104	3.45733e-05	0.00610338
LOC100743109	327.512	0.767595	0.185699	4.13354	3.57222e-05	0.00619931
LOC100744916	90.2528	1.26187	0.305714	4.12762	3.66538e-05	0.00625497
LOC105681657	121.077	-0.808914	0.196163	-4.12369	3.72851e-05	0.00625839
LOC100744141	931.251	1.882	0.457022	4.11796	3.82248e-05	0.00631265
LOC100746401	3728.31	0.832494	0.204353	4.07381	4.62511e-05	0.0075169
LOC100740017	202.678	0.609415	0.149777	4.06883	4.72501e-05	0.00755928
LOC112212567	365.746	0.755314	0.186252	4.05534	5.00621e-05	0.00783
LOC100748059	6862.89	0.710691	0.175331	4.05343	5.04717e-05	0.00783
LOC100742737	5914.23	0.314005	0.0777658	4.03783	5.39482e-05	0.00824441
LOC100748140	270.19	1.04061	0.257944	4.03424	5.47795e-05	0.00824834
LOC100746351	326.837	0.825841	0.205166	4.02524	5.69183e-05	0.00844618
LOC100741660	25638.5	-0.36145	0.0903369	-4.00114	6.30383e-05	0.0092207
LOC100744007	7011.91	1.01604	0.254555	3.99144	6.56746e-05	0.00933947
LOC112213514	117.799	1.13541	0.284454	3.99154	6.56464e-05	0.00933947
LOC100749620	373.853	1.23444	0.310472	3.976	7.00845e-05	0.00983007
LOC100749099	1909.76	-0.510068	0.128634	-3.96527	7.33124e-05	0.0101439
LOC100740891	3150.4	0.652503	0.165185	3.95013	7.81096e-05	0.0103865
LOC100744888	79.4416	-1.05439	0.266885	-3.95074	7.791e-05	0.0103865
LOC112212685	1900.37	-1.34672	0.340831	-3.95129	7.77327e-05	0.0103865
LOC100748345	15.5394	-2.79737	0.710217	-3.93875	8.19084e-05	0.010752
LOC100745210	1024.51	-0.296852	0.0755159	-3.93099	8.45965e-05	0.0108344
LOC100745743	435.78	-0.714185	0.181826	-3.92785	8.57101e-05	0.0108344
LOC100744110	39.77	1.79576	0.457068	3.92888	8.53435e-05	0.0108344
LOC100742199	63.6875	1.15285	0.294047	3.92062	8.83215e-05	0.0110283
LOC100744943	2779.37	1.20181	0.307071	3.91379	9.08587e-05	0.0112085
LOC112212268	143.503	1.37372	0.353369	3.88751	0.000101277	0.0122586
LOC100748297	199.044	0.722573	0.185926	3.88634	0.000101766	0.0122586
LOC100740706	730.933	0.4896	0.126087	3.88305	0.000103155	0.0122814
LOC100743185	59594.1	-0.33975	0.0876386	-3.87671	0.000105876	0.0123971
LOC100747496	107.319	1.37669	0.355259	3.87518	0.000106548	0.0123971
LOC100747681	78.0726	1.68509	0.435464	3.86965	0.000108991	0.0125389
LOC100745842	1732.78	1.42803	0.369471	3.86508	0.000111054	0.0126343
LOC100743136	222.087	0.863657	0.223671	3.86129	0.00011279	0.0126908
LOC100748553	178.51	0.755573	0.19602	3.85457	0.000115932	0.0129024
LOC100747873	1023.16	-0.533636	0.138734	-3.84647	0.000119831	0.0130526
LOC100742024	132.004	0.7905	0.205501	3.84669	0.000119724	0.0130526
LOC105681653	211.954	0.830208	0.215987	3.84378	0.000121153	0.0130578
LOC100746256	475.821	-0.781202	0.203699	-3.83509	0.000125518	0.0133872
LOC105682120	205.486	1.19782	0.312849	3.82875	0.000128794	0.0135951
LOC100746576	2025.51	-0.505215	0.132068	-3.82541	0.000130557	0.0136405
LOC100743769	14.729	1.7976	0.470694	3.81905	0.000133968	0.0138555
LOC100746389	92.2063	1.00233	0.263547	3.80323	0.000142824	0.0146237
LOC100740035	952.544	-0.371947	0.0980096	-3.79501	0.00014764	0.0148446
LOC100748597	23834.4	-0.549251	0.144745	-3.7946	0.00014788	0.0148446
LOC117151758	146.638	2.0329	0.537181	3.78439	0.000154088	0.0150472
LOC100744782	1821.82	-0.317087	0.0837962	-3.78403	0.000154307	0.0150472
LOC105681781	1506.53	-0.529736	0.139933	-3.78564	0.000153314	0.0150472
LOC100742736	680.44	1.50679	0.400354	3.76364	0.000167459	0.0161756
LOC100747369	203.103	0.921776	0.245115	3.76058	0.00016952	0.0162216
LOC100747759	684.902	0.858469	0.229065	3.74771	0.000178457	0.0166925
LOC100748775	262.779	-0.587767	0.156885	-3.74648	0.000179331	0.0166925
LOC100745555	154.558	0.674968	0.180136	3.747	0.000178965	0.0166925
LOC100747585	606.717	1.46735	0.393262	3.73122	0.000190551	0.0174414
LOC105680465	846.843	-0.663316	0.177789	-3.73092	0.000190784	0.0174414
LOC100747513	5880.43	0.535738	0.143961	3.72141	0.000198113	0.0177127
LOC100741146	1139.16	-0.415326	0.111564	-3.72276	0.000197054	0.0177127
LOC100746637	1768.76	0.803213	0.215897	3.72036	0.000198941	0.0177127
LOC100743198	587.459	0.406819	0.109568	3.71293	0.000204876	0.0180839
LOC112213269	512.611	-0.696843	0.188401	-3.69873	0.000216679	0.0188015
LOC100750086	847.155	0.610233	0.164889	3.70088	0.000214854	0.0188015
LOC100748398	186.416	0.923631	0.250165	3.6921	0.000222414	0.0190009
LOC100741185	1353.6	-0.432798	0.117233	-3.69178	0.000222689	0.0190009
LOC100747528	48.7777	-1.25872	0.341258	-3.68846	0.000225617	0.0190917
LOC100750210	3329.19	-1.06595	0.289187	-3.68602	0.000227785	0.0191171
LOC105680333	3291.27	-0.510709	0.139894	-3.65068	0.000261545	0.021772
LOC100744920	618.055	-2.78886	0.766028	-3.64068	0.000271923	0.0222737
LOC100744831	68.295	-0.884259	0.24286	-3.64102	0.000271558	0.0222737
LOC100749353	669.113	0.906873	0.249334	3.63718	0.000275644	0.0223994
LOC100742583	2135.49	0.614189	0.169191	3.63015	0.000283252	0.022742
LOC100744033	197.585	1.21762	0.335506	3.6292	0.000284303	0.022742
LOC100747150	2274.94	-1.20795	0.333157	-3.62575	0.000288119	0.0228686
LOC100740034	713.944	0.488646	0.134957	3.62075	0.000293751	0.0231362
LOC100749522	74.5558	1.05416	0.291409	3.61745	0.00029752	0.0232543
LOC100748099	2809.74	-0.309214	0.0856115	-3.61183	0.000304046	0.023407
LOC100742522	207.262	0.994896	0.275321	3.61359	0.000301987	0.023407
LOC100750183	2017.44	1.2059	0.334901	3.60078	0.000317265	0.024125
LOC112212687	37.7247	2.00184	0.556049	3.60011	0.000318085	0.024125
LOC100746500	1169.08	0.534982	0.14874	3.59676	0.00032221	0.0242581
LOC100743885	584.402	0.476295	0.132765	3.5875	0.000333858	0.0249516
LOC100741439	1331.02	0.410825	0.115143	3.56795	0.000359791	0.0266949
LOC105680371	32.7244	1.69975	0.478024	3.55579	0.000376846	0.0273794
LOC112212468	21.4325	1.88908	0.531288	3.55565	0.000377039	0.0273794
LOC105680792	319.749	-0.724819	0.203847	-3.5557	0.000376971	0.0273794
LOC100744879	1643.12	-1.22291	0.344833	-3.54639	0.000390541	0.0279633
LOC105680244	15.4296	-1.74402	0.491619	-3.5475	0.000388901	0.0279633
LOC100743421	3136.63	-0.539269	0.152524	-3.53565	0.000406778	0.0280351
LOC100742049	890.939	0.448866	0.127028	3.5336	0.000409947	0.0280351
LOC100749115	4188.87	-1.25242	0.354482	-3.5331	0.000410711	0.0280351
LOC100749637	1132.31	-0.462621	0.130827	-3.53612	0.000406055	0.0280351
LOC100742982	110.511	0.731351	0.206918	3.5345	0.00040855	0.0280351
LOC100748614	519.166	1.69317	0.478306	3.53994	0.000400214	0.0280351
LOC100747256	612.724	0.598551	0.16935	3.53441	0.000408687	0.0280351
LOC100749443	1868	0.390311	0.110719	3.52524	0.000423094	0.0283141
LOC100745265	86.7616	0.765382	0.216989	3.52729	0.000419842	0.0283141
LOC100743516	31.7604	1.15534	0.327707	3.52554	0.000422614	0.0283141
LOC100743074	80.6951	0.970717	0.275602	3.52217	0.000428037	0.0284589
LOC100740930	441.162	-0.480167	0.136683	-3.513	0.000443075	0.0288958
LOC117151531	12.6943	1.81855	0.517419	3.51466	0.000440325	0.0288958
LOC100742523	2560.83	-0.523286	0.148895	-3.51447	0.000440625	0.0288958
LOC100748995	2636.59	1.04266	0.297186	3.50844	0.000450751	0.029044
LOC100741544	2677.23	-0.588828	0.16784	-3.50828	0.00045102	0.029044
LOC100740406	2873.32	-0.393607	0.112321	-3.5043	0.000457811	0.029297
LOC100749708	520.831	-0.409147	0.117044	-3.49566	0.0004729	0.029877
LOC100745811	8428.9	0.491131	0.140481	3.49607	0.00047217	0.029877
LOC105680408	22.6083	1.89376	0.541984	3.49412	0.000475628	0.029877
LOC100749465	364.504	0.709227	0.203233	3.48973	0.000483513	0.0301871
LOC100745987	24747.3	1.24776	0.357867	3.48665	0.000489116	0.0303519
LOC100743047	756.533	0.392312	0.112606	3.48392	0.000494135	0.0304786
LOC100740913	4492.45	-0.452206	0.12992	-3.48064	0.000500215	0.0306688
LOC100747741	171.293	0.837639	0.24107	3.47468	0.000511463	0.0311719
LOC100749786	3108.34	-0.605364	0.174472	-3.4697	0.000521046	0.031568
LOC100747001	14101.8	1.67623	0.483565	3.46639	0.000527492	0.0315848
LOC100746100	908.743	0.885479	0.255331	3.46797	0.000524411	0.0315848
LOC105680261	243.671	1.09915	0.317562	3.4612	0.00053778	0.0320136
LOC100744062	77.7701	0.917825	0.265838	3.45257	0.00055527	0.0324881
LOC100749138	1560.67	-0.663473	0.192094	-3.4539	0.000552535	0.0324881
LOC100746432	1375.09	0.728069	0.210723	3.4551	0.000550096	0.0324881
LOC105680433	263.475	0.663783	0.192676	3.44508	0.000570886	0.0332119
LOC112213828	90.6622	1.18645	0.34502	3.43878	0.000584348	0.0338031
LOC100743295	2329.34	-0.496714	0.144545	-3.4364	0.000589507	0.0339099
LOC112212182	71.5752	1.08609	0.316791	3.42841	0.000607138	0.034729
LOC100747268	1684.25	0.525721	0.1535	3.42489	0.000615053	0.0349863
LOC100742690	2146.02	-0.408858	0.119477	-3.42206	0.000621487	0.0351569
LOC100748501	114.124	1.31622	0.38516	3.41732	0.000632399	0.0355777
LOC105681496	4135.59	-1.56594	0.459334	-3.40915	0.000651666	0.0364613
LOC100741193	592.265	-0.352262	0.103385	-3.40729	0.000656113	0.0365106
LOC100747588	10304.5	0.475571	0.140253	3.3908	0.000696893	0.0385702
LOC100743855	897.241	0.398126	0.117673	3.38333	0.000716138	0.0394223
LOC100746882	738.005	-0.756698	0.224162	-3.37567	0.00073635	0.0403181
LOC100746385	904.186	-0.474737	0.141033	-3.36615	0.00076225	0.0412226
LOC112213635	52.0782	1.54054	0.457789	3.36518	0.000764948	0.0412226
LOC100744594	3453.98	10.5298	3.1276	3.36673	0.000760655	0.0412226
LOC100749388	84.0928	1.177	0.350444	3.3586	0.00078337	0.0416059
LOC100743664	715.611	-0.728306	0.216773	-3.35976	0.000780095	0.0416059
LOC100744810	4911.91	0.508296	0.151355	3.35829	0.000784251	0.0416059
LOC105680891	608.87	-0.347661	0.103598	-3.35588	0.000791122	0.0417541
LOC105680947	559.231	-0.589911	0.176057	-3.35068	0.000806142	0.0418989
LOC100744576	375.713	-0.602866	0.179915	-3.35083	0.000805695	0.0418989
LOC100740758	8264.69	-0.704663	0.210209	-3.3522	0.000801724	0.0418989
LOC100747163	96.829	0.749581	0.224022	3.34602	0.000819808	0.042394
LOC100744423	19585.3	-0.256144	0.0767646	-3.33675	0.000847641	0.043613
LOC100741481	17194.6	-0.396063	0.118892	-3.33129	0.000864437	0.0442549
LOC100742515	1817.09	-0.470653	0.141476	-3.32673	0.000878724	0.0447625
LOC100750202	79.7637	1.54857	0.466325	3.32079	0.000897641	0.0454997
LOC100747672	782.94	-0.56288	0.16962	-3.31848	0.000905098	0.0456517
LOC100741285	2899.18	1.28943	0.390186	3.30466	0.000950911	0.0459263
LOC100741209	2483.29	-0.258665	0.0781237	-3.31097	0.000929735	0.0459263
LOC100745451	612.795	0.696376	0.210455	3.3089	0.000936631	0.0459263
LOC100742627	198.31	-0.58078	0.175575	-3.30787	0.00094007	0.0459263
LOC100742473	1315.52	-0.630001	0.190127	-3.31357	0.000921121	0.0459263
LOC100745618	8689.95	1.40215	0.4241	3.30617	0.000945803	0.0459263
LOC100748534	634.877	0.570948	0.17271	3.30581	0.000947016	0.0459263
LOC100740070	245.132	-0.68496	0.206941	-3.30993	0.000933192	0.0459263
LOC100746711	1440.9	1.08416	0.327469	3.31073	0.000930535	0.0459263
LOC100740282	493.577	-0.602143	0.182576	-3.29804	0.000973632	0.0468029
LOC100740002	1252.17	-0.572046	0.174581	-3.27669	0.00105033	0.0493373
LOC100741533	590.338	0.413008	0.125957	3.27897	0.00104188	0.0493373
LOC117151485	276.91	1.06579	0.325506	3.27425	0.00105944	0.0493373
LOC100748171	439.581	0.88033	0.268425	3.27962	0.00103948	0.0493373
LOC100743989	486.889	0.633649	0.193611	3.2728	0.00106487	0.0493373
LOC100747258	2376.75	-0.464078	0.14168	-3.27554	0.00105459	0.0493373
LOC112213696	49.3705	1.25212	0.381725	3.28017	0.00103745	0.0493373
LOC100745277	480.603	-0.970708	0.296599	-3.27279	0.0010649	0.0493373
LOC100749791	572.239	0.628088	0.192025	3.27087	0.00107217	0.0494452
LOC105681401	78.2216	0.880005	0.269145	3.26963	0.00107689	0.0494452
LOC100744158	999.834	0.80666	0.246856	3.26773	0.00108413	0.0495092
LOC100746930	56.9576	0.935144	0.28645	3.2646	0.00109618	0.0495092
LOC100741142	2226.16	0.839612	0.257216	3.26423	0.00109763	0.0495092
LOC100740193	203.172	0.708356	0.216974	3.26471	0.00109577	0.0495092
LOC100740822	1513.21	0.665592	0.204113	3.26091	0.00111057	0.0498733
LOC100750031	7245.41	-0.347314	0.106579	-3.25874	0.00111906	0.0500353
LOC100749155	421.322	-0.608492	0.186885	-3.25597	0.00113006	0.0503073
LOC100748497	39.3473	1.00779	0.309744	3.2536	0.00113951	0.0505085
LOC100744037	638.732	-0.874072	0.26894	-3.25006	0.00115381	0.0509216
LOC100740481	24582.7	-0.416361	0.128299	-3.24524	0.00117352	0.0515693
LOC100747295	123.958	0.851229	0.262446	3.24345	0.00118092	0.0516728
LOC100741567	625.394	-0.883843	0.273065	-3.23675	0.00120897	0.052452
LOC100742780	195.516	-0.893046	0.275845	-3.23749	0.00120588	0.052452
LOC100744642	1661.07	-0.546439	0.169088	-3.23168	0.00123065	0.052944
LOC100745303	134.687	0.893677	0.276516	3.23192	0.00122963	0.052944
LOC100746727	115.79	0.8618	0.266816	3.22994	0.00123816	0.0530441
LOC100744517	416.712	-1.10455	0.342153	-3.22823	0.0012456	0.0531404
LOC105681248	397.238	0.408269	0.126633	3.22404	0.00126394	0.0536992
LOC100749150	1062.69	-0.618138	0.192326	-3.21402	0.0013089	0.0542585
LOC100740884	1208.62	-0.280547	0.0871885	-3.2177	0.00129221	0.0542585
LOC100746526	1686.36	0.494741	0.153902	3.21466	0.00130601	0.0542585
LOC100748182	1218.89	0.811814	0.25249	3.21523	0.0013034	0.0542585
LOC105681810	100.223	0.716201	0.222722	3.21568	0.00130138	0.0542585
LOC100742328	387.134	0.470214	0.146109	3.21825	0.00128976	0.0542585
LOC100740423	156.868	0.946818	0.294704	3.21278	0.00131457	0.0542738
LOC100745881	621.549	-0.475363	0.148116	-3.2094	0.0013301	0.054596
LOC105680639	6906.66	-1.20168	0.374629	-3.20766	0.00133819	0.054596
LOC100747013	407.842	-0.727006	0.226649	-3.20762	0.00133837	0.054596
LOC100741262	806.505	0.558088	0.174084	3.20585	0.00134665	0.0547157
LOC100744966	821.268	-0.561028	0.175167	-3.20281	0.00136094	0.054861
LOC100745223	499.112	0.587339	0.18333	3.20373	0.0013566	0.054861
LOC112212514	101.869	0.78007	0.24373	3.20055	0.00137164	0.0550752
LOC105680861	135.935	1.1618	0.363537	3.19583	0.00139429	0.055401
LOC112213462	24.3716	1.53496	0.480354	3.19548	0.00139598	0.055401
LOC105681802	178.202	1.07141	0.335135	3.19694	0.00138892	0.055401
LOC100745808	1940.9	0.37085	0.116242	3.19033	0.00142111	0.0559781
LOC100746708	531.769	-0.452534	0.141849	-3.19026	0.00142146	0.0559781
LOC100748259	1066.63	0.339651	0.106593	3.18643	0.00144042	0.0565075
LOC112213150	11.3676	1.87501	0.589327	3.18162	0.00146456	0.0572354
LOC100750080	416.151	-0.553805	0.174532	-3.17308	0.00150829	0.0587199
LOC100750064	446.905	0.727328	0.2294	3.17057	0.00152139	0.0588161
LOC100749407	671.53	-0.662441	0.208945	-3.17041	0.00152225	0.0588161
LOC100744796	801.444	0.663971	0.209603	3.16776	0.0015362	0.059132
LOC100745358	870.03	-0.615054	0.194398	-3.16389	0.00155676	0.0593516
LOC100741928	684.829	0.600419	0.189735	3.16451	0.00155345	0.0593516
LOC100749297	62.0136	0.899269	0.284368	3.16234	0.00156509	0.0593516
LOC100740752	1305.19	-0.531866	0.16816	-3.16286	0.00156226	0.0593516
LOC100749631	380.948	0.537432	0.170024	3.16091	0.00157276	0.0594226
LOC100746807	3419.32	-0.47497	0.150484	-3.15629	0.00159793	0.0597538
LOC100745603	4854.72	0.602646	0.191076	3.15396	0.00161071	0.0597538
LOC105680796	334.36	-0.488903	0.154959	-3.15506	0.00160468	0.0597538
LOC105680897	66.0687	0.904368	0.286645	3.15501	0.00160494	0.0597538
LOC100749422	322.576	0.458051	0.145123	3.1563	0.00159782	0.0597538
LOC100744335	24847	-0.921877	0.292521	-3.15149	0.00162442	0.0600449
LOC100747294	4596.71	0.285133	0.0905396	3.14927	0.00163679	0.0602846
LOC100745518	1287.64	-0.369776	0.117462	-3.14805	0.00164364	0.0603198
LOC100749781	117.486	1.32007	0.419646	3.14569	0.00165698	0.0603767
LOC100742161	1467.56	0.311342	0.0989666	3.14592	0.00165563	0.0603767
LOC100742455	5826.26	1.69263	0.538325	3.14426	0.00166507	0.0604562
LOC100748312	1371.71	-0.566259	0.180163	-3.14303	0.00167208	0.0604962
LOC100744499	3417.76	-0.632619	0.201725	-3.13604	0.00171244	0.0617383
LOC100747768	57.2069	0.939812	0.300219	3.13043	0.00174553	0.0625742
LOC100749719	1835.69	-0.620133	0.198123	-3.13004	0.00174785	0.0625742
LOC105682019	232.053	-0.823523	0.26329	-3.12781	0.00176112	0.0628295
LOC100745093	756.998	-0.803245	0.257128	-3.12391	0.00178463	0.0632337
LOC100742634	11.3058	1.60453	0.513633	3.12389	0.0017848	0.0632337
LOC100741565	693.676	-0.514765	0.165108	-3.11774	0.00182244	0.0642156
LOC100744934	31.14	1.11138	0.356518	3.11732	0.00182505	0.0642156
LOC105681068	531.119	-0.548467	0.176088	-3.11474	0.00184108	0.06453
LOC100746510	1936.82	-0.52991	0.170178	-3.11386	0.0018466	0.06453
LOC105681212	216.617	0.945611	0.30378	3.11282	0.0018531	0.064537
LOC100744366	1252.91	-0.324726	0.10443	-3.10951	0.00187401	0.0646059
LOC100747776	1293.08	-0.316376	0.101691	-3.11115	0.0018636	0.0646059
LOC100742921	50446.1	0.300873	0.0967591	3.10951	0.00187401	0.0646059
LOC100741543	18955.9	-0.747249	0.240665	-3.10494	0.00190321	0.0653924
LOC100747951	262.695	0.917324	0.295844	3.1007	0.00193062	0.0661123
LOC100745924	1235.92	0.531213	0.171502	3.09742	0.00195214	0.0662376
LOC100744564	59.1879	0.892579	0.288282	3.0962	0.00196015	0.0662376
LOC100741705	1494.35	0.62821	0.202811	3.09752	0.00195148	0.0662376
LOC100740514	11232.9	-0.37031	0.119577	-3.09682	0.00195609	0.0662376
LOC100744891	545.103	0.551171	0.178193	3.09311	0.0019807	0.0665612
LOC100742001	154.107	1.35322	0.437537	3.09281	0.00198273	0.0665612
LOC105680615	713.275	0.585076	0.189364	3.08969	0.00200363	0.0670429
LOC112212856	262.138	-1.96079	0.634915	-3.08828	0.00201321	0.0671442
LOC100746178	562.687	0.660486	0.214054	3.08561	0.00203133	0.0675287
LOC100747949	1289.12	-0.454468	0.147436	-3.08248	0.00205283	0.0680225
LOC117152072	35.3007	2.13232	0.692159	3.08068	0.00206527	0.06813
LOC105681493	105.908	0.822278	0.266966	3.08009	0.00206938	0.06813
LOC100740100	416.613	-0.533365	0.173226	-3.079	0.00207693	0.0681594
LOC100741369	299.311	0.637736	0.20736	3.07549	0.00210154	0.0683204
LOC100744009	6636.13	-0.314522	0.102242	-3.07625	0.00209621	0.0683204
LOC100744253	3047.55	0.799747	0.260042	3.07545	0.00210186	0.0683204
LOC105681310	12.4353	2.76833	0.900667	3.07365	0.00211459	0.0685167
LOC100748327	2186.26	-0.527087	0.171639	-3.0709	0.00213414	0.0687538
LOC100740757	688.443	-1.06649	0.347308	-3.07073	0.00213534	0.0687538
LOC100747959	5414.85	-0.454634	0.148496	-3.0616	0.00220157	0.0706642
LOC100740067	1144.85	-0.41732	0.136375	-3.0601	0.0022126	0.0707963
LOC100740570	1155.76	-0.696564	0.227867	-3.05688	0.00223651	0.0709951
LOC100742939	23.7879	1.48885	0.486968	3.05739	0.00223271	0.0709951
LOC105680622	1128.1	2.32747	0.761491	3.05647	0.00223961	0.0709951
LOC100748853	2882.14	-0.351396	0.115074	-3.05366	0.00226071	0.0714426
LOC100744327	1002.82	-0.418272	0.137023	-3.05257	0.00226894	0.0714821
LOC100745959	910.643	-0.49031	0.160811	-3.04898	0.00229619	0.0718981
LOC100740325	2903.09	-0.302604	0.0992409	-3.04918	0.00229466	0.0718981
LOC105682157	1347.18	0.575281	0.188785	3.04728	0.00230926	0.0720868
LOC100746303	287.116	1.03447	0.339593	3.04621	0.00231745	0.0721227
LOC100749777	60.656	0.777884	0.255636	3.04294	0.00234278	0.0724857
LOC100748717	2065.38	0.337529	0.111006	3.04065	0.00236068	0.0724857
LOC100749810	8872.92	0.827647	0.272318	3.03927	0.00237152	0.0724857
LOC100744703	3431.16	-0.41599	0.136822	-3.04037	0.00236285	0.0724857
LOC117152173	121.39	0.853786	0.280648	3.04219	0.0023486	0.0724857
LOC100749213	242.728	0.866231	0.285014	3.03926	0.00237159	0.0724857
LOC100744619	4383.22	-0.663968	0.218629	-3.03696	0.00238974	0.0725107
LOC100744333	1720.12	-0.900895	0.296779	-3.03558	0.00240074	0.0725107
LOC100747781	8980.09	-0.706147	0.232608	-3.03579	0.0023991	0.0725107
LOC100747577	14.199	1.4726	0.484881	3.03703	0.00238918	0.0725107
LOC100747686	6950.49	-0.255331	0.0842074	-3.03217	0.002428	0.0731185
LOC100746189	76.2104	0.90141	0.297501	3.02995	0.00244598	0.0734439
LOC100741413	1095.3	-0.560065	0.18538	-3.02118	0.00251789	0.0736592
LOC100745722	1098.65	-0.408023	0.134991	-3.02259	0.00250622	0.0736592
LOC100747960	588.133	-0.520478	0.172253	-3.02159	0.00251449	0.0736592
LOC117151545	182.745	0.484127	0.160139	3.02317	0.00250138	0.0736592
LOC105680661	297.59	0.690072	0.228066	3.02576	0.00248012	0.0736592
LOC100742718	776.661	-0.582122	0.192463	-3.0246	0.00248966	0.0736592
LOC100744458	4244.88	-0.575005	0.189974	-3.02676	0.00247193	0.0736592
LOC100749455	342.249	0.417776	0.138156	3.02395	0.002495	0.0736592
LOC117152528	33.2772	1.0586	0.350327	3.02175	0.0025132	0.0736592
LOC100741556	1022.58	-0.293923	0.0973808	-3.01828	0.00254211	0.0741556
LOC100749674	1227.9	0.402539	0.133459	3.01619	0.00255971	0.0744571
LOC100741429	671.398	-0.698244	0.231737	-3.01308	0.00258607	0.0750107
LOC117151741	157.545	-0.853213	0.283455	-3.01005	0.00261209	0.0753453
LOC100742030	936.214	0.571402	0.189911	3.0088	0.00262284	0.0753453
LOC100741194	497.452	-0.358906	0.119297	-3.00852	0.00262521	0.0753453
LOC100744347	347.808	0.719509	0.239174	3.00831	0.00262704	0.0753453
LOC100744464	2107.85	-0.491563	0.163579	-3.00504	0.00265544	0.075947
LOC100748079	1287.06	-0.260191	0.0866852	-3.00156	0.00268599	0.0762575
LOC100740889	200454	-0.583254	0.194336	-3.00126	0.00268864	0.0762575
LOC100745268	2671.59	-0.898835	0.299409	-3.00203	0.00268183	0.0762575
LOC100747508	4859.93	-0.383636	0.127946	-2.99843	0.00271376	0.0767575
LOC105680527	580.361	-0.975249	0.325579	-2.99543	0.00274062	0.0773035
LOC100742731	471.733	0.612355	0.204676	2.99183	0.00277312	0.0779134
LOC100742748	2537.76	-0.596333	0.199437	-2.99008	0.00278906	0.0779134
LOC105680989	260.101	0.402005	0.134471	2.98952	0.00279415	0.0779134
LOC105681199	116.163	0.991088	0.331595	2.98885	0.00280029	0.0779134
LOC112213410	191.583	1.06253	0.355431	2.98941	0.00279519	0.0779134
LOC100748971	866.591	1.47005	0.492356	2.98574	0.0028289	0.0783251
LOC112213357	41.7466	0.884294	0.296188	2.98558	0.00283038	0.0783251
LOC100749038	491.12	1.16953	0.391899	2.98426	0.00284268	0.0784533
LOC100740609	814.744	-0.334831	0.112294	-2.98173	0.00286621	0.0788684
LOC100744928	3282.69	0.725661	0.24349	2.98026	0.00288008	0.0788684
LOC100749529	617.009	-0.86379	0.289845	-2.98018	0.00288083	0.0788684
LOC100741200	1530.63	-0.94828	0.318349	-2.97874	0.00289438	0.0790282
LOC100746468	1197.07	0.354721	0.119155	2.97697	0.00291113	0.0792741
LOC100748516	2526.83	0.476577	0.160135	2.9761	0.00291941	0.0792886
LOC100743209	1288.56	-0.780884	0.262473	-2.9751	0.00292893	0.0793368
LOC100750100	579.921	0.515204	0.17327	2.97342	0.00294505	0.0795629
LOC105680281	31.081	1.54506	0.519944	2.97158	0.00296267	0.0798283
LOC100742547	679.85	-0.571317	0.192459	-2.96852	0.00299241	0.0803622
LOC100746356	608.034	-0.529452	0.178391	-2.96792	0.00299818	0.0803622
LOC100750023	388.158	0.590586	0.199181	2.96507	0.00302612	0.0807982
LOC100744700	2270.22	0.581339	0.196185	2.96322	0.00304434	0.0807982
LOC100740120	23.5258	2.71145	0.91482	2.96392	0.00303752	0.0807982
LOC100740686	263.858	0.500531	0.168924	2.96306	0.00304601	0.0807982
LOC100744431	1636.39	1.35396	0.457645	2.95855	0.00309091	0.0815666
LOC100743805	648.559	-0.746324	0.252211	-2.95913	0.00308513	0.0815666
LOC100740557	409.402	-0.385724	0.130424	-2.95746	0.00310185	0.081645
LOC100744769	155.09	1.01722	0.344098	2.9562	0.00311453	0.0817685
LOC100747543	1244.42	-0.664097	0.22488	-2.95311	0.00314586	0.0823796
LOC100743460	354.574	0.496427	0.168192	2.95155	0.00316179	0.0825857
LOC100744534	197.634	0.683834	0.232051	2.94691	0.0032097	0.0829924
LOC100749295	945.459	0.594523	0.201723	2.94722	0.00320644	0.0829924
LOC100749247	574.283	-0.7483	0.253928	-2.9469	0.00320979	0.0829924
LOC100742483	1637.73	0.692167	0.234866	2.94707	0.00320804	0.0829924
LOC100747854	355.637	0.46451	0.157935	2.94114	0.00327006	0.0843378
LOC100747231	10582.9	-0.623519	0.212307	-2.93687	0.0033154	0.0848659
LOC100749451	1197.01	-1.11689	0.380238	-2.93735	0.00331033	0.0848659
LOC100740471	183.99	1.15022	0.391444	2.9384	0.00329915	0.0848659
LOC117151122	498.801	0.552574	0.188608	2.92975	0.00339236	0.0861024
LOC100744961	1757.98	-0.606992	0.207145	-2.93027	0.00338666	0.0861024
LOC100746629	24.4553	-1.37245	0.468378	-2.93022	0.00338724	0.0861024
LOC105681837	4442.29	-0.368279	0.125723	-2.92929	0.00339734	0.0861024
LOC100749504	5737.06	-0.401688	0.137528	-2.92077	0.00349173	0.0866373
LOC100742132	661.596	0.555156	0.1901	2.92034	0.00349655	0.0866373
LOC100748873	19.0272	2.16592	0.740519	2.92487	0.003446	0.0866373
LOC100749994	1432.36	0.410034	0.140335	2.92182	0.00347989	0.0866373
LOC100749354	1471.16	0.964258	0.330253	2.91976	0.00350306	0.0866373
LOC105680586	29.0454	-1.54077	0.527539	-2.92068	0.00349267	0.0866373
LOC100748962	505.823	-0.44652	0.152667	-2.9248	0.00344681	0.0866373
LOC100742438	1276.91	-0.391521	0.134029	-2.92116	0.00348731	0.0866373
LOC100749614	549.097	0.861238	0.294748	2.92195	0.00347851	0.0866373
LOC100746037	685.513	-0.720796	0.246539	-2.92366	0.0034594	0.0866373
LOC100741639	331.761	-0.471719	0.161626	-2.91858	0.00351627	0.0866854
LOC100740197	627.145	0.925228	0.317067	2.91808	0.00352194	0.0866854
LOC112213248	368.845	1.16306	0.39876	2.91669	0.00353762	0.0868625
LOC100742039	1361.28	-0.631853	0.216973	-2.91212	0.0035898	0.0879328
LOC100744312	4798.06	-0.776408	0.266942	-2.90852	0.0036314	0.0887397
LOC100742970	4261.4	0.83451	0.287244	2.90523	0.00366981	0.0894648
LOC100748696	3241.77	0.526904	0.181723	2.89948	0.00373778	0.0909054
LOC100743541	15.2107	1.60632	0.554705	2.89581	0.00378181	0.0911427
LOC117151532	30.055	1.21315	0.418948	2.8957	0.00378315	0.0911427
LOC100746107	68078.1	1.05565	0.364331	2.89752	0.0037613	0.0911427
LOC100740917	412.133	-0.598953	0.20683	-2.89587	0.00378104	0.0911427
LOC105682133	927.609	-0.575285	0.198727	-2.89486	0.00379329	0.0911726
LOC105680286	106.497	1.64451	0.568594	2.89224	0.00382507	0.0915067
LOC100743442	45.9048	1.50146	0.519087	2.89251	0.00382173	0.0915067
LOC100749758	2647.41	-0.399128	0.138141	-2.88927	0.00386136	0.0921596
LOC117151946	140.687	1.86507	0.64592	2.88746	0.0038837	0.0922626
LOC117151602	90.2757	0.831527	0.287929	2.88796	0.00387753	0.0922626
LOC117151530	13.5434	1.37602	0.476677	2.88669	0.00389314	0.0922728
LOC100749508	8462.03	0.395132	0.136938	2.88549	0.00390804	0.0924121
LOC100746003	7339.12	-0.427569	0.14822	-2.88469	0.00391796	0.0924331
LOC100744440	1625.93	-0.378995	0.131512	-2.88183	0.00395369	0.0928482
LOC100746871	145.477	0.535976	0.185974	2.882	0.00395163	0.0928482
LOC100741504	9327.4	0.583872	0.202947	2.87696	0.00401522	0.0940773
LOC100742324	2064.6	-0.478422	0.166403	-2.87508	0.00403926	0.0944246
LOC100743081	2766.65	-0.399099	0.138856	-2.87419	0.00405063	0.0944747
LOC100748358	108.483	1.79801	0.626445	2.87018	0.00410244	0.0947849
LOC100743799	17.7741	1.73307	0.603399	2.87218	0.00407652	0.0947849
LOC100749061	2395.26	0.800374	0.278917	2.86958	0.00411021	0.0947849
LOC117152139	45.4193	1.15916	0.40381	2.87056	0.00409747	0.0947849
LOC100749659	807.608	0.439276	0.153075	2.86967	0.00410895	0.0947849
LOC100747831	1234.63	-0.835661	0.291558	-2.86619	0.00415448	0.0949503
LOC100740484	77.1107	1.09301	0.381336	2.86627	0.00415337	0.0949503
LOC100745772	27.6399	1.27558	0.444909	2.86705	0.00414318	0.0949503
LOC100740377	3821.42	-0.543333	0.189459	-2.86782	0.00413313	0.0949503
LOC100746541	34544	-0.428062	0.149391	-2.86538	0.00416504	0.0949796
LOC105680709	54.5889	2.95264	1.03134	2.86291	0.00419767	0.095511
LOC100743731	2910.33	0.806733	0.282029	2.86047	0.00423017	0.0958369
LOC100748609	29.8625	-1.15606	0.404324	-2.85923	0.00424673	0.0958369
LOC100742151	305.61	-0.615798	0.215336	-2.8597	0.00424038	0.0958369
LOC100743326	807.298	-0.363941	0.127296	-2.85903	0.00424943	0.0958369
LOC100741373	1914.11	-1.05658	0.369863	-2.85667	0.0042811	0.0963388
LOC100748051	834.506	0.865709	0.303162	2.8556	0.00429559	0.096453
LOC100742468	105.917	0.82711	0.289894	2.85315	0.0043288	0.0969861
LOC100747351	2186.25	-0.823043	0.288549	-2.85235	0.0043397	0.0970179
LOC100744736	3011.1	-0.4541	0.159266	-2.85121	0.00435537	0.0971562
LOC100748419	120.164	0.670348	0.23518	2.85036	0.00436693	0.0972021
LOC100748523	1157.23	-0.270935	0.0950882	-2.84931	0.00438147	0.0973143
LOC100745624	155.731	0.681464	0.239302	2.84771	0.0044035	0.0975917
LOC112212437	12.3299	1.5054	0.528768	2.84699	0.00441344	0.097601
LOC100745234	2049.72	-0.794787	0.280165	-2.83686	0.00455599	0.0977962
LOC100748991	89.3312	-1.07464	0.378436	-2.83969	0.0045158	0.0977962
LOC117151118	157.402	-0.830377	0.292573	-2.83819	0.00453702	0.0977962
LOC100744359	829.002	-0.330718	0.11646	-2.83976	0.00451481	0.0977962
LOC100740944	1625.84	-0.462503	0.162551	-2.84528	0.00443718	0.0977962
LOC100747289	77.7423	-0.856938	0.301924	-2.83826	0.00453608	0.0977962
LOC100743226	770.705	0.511315	0.179785	2.84403	0.00445467	0.0977962
LOC100742033	10449.4	0.326835	0.115115	2.83921	0.00452254	0.0977962
LOC105681160	300.362	0.81747	0.287475	2.84362	0.00446039	0.0977962
LOC100742105	2805.49	0.646386	0.227612	2.83986	0.00451337	0.0977962
LOC100748260	3214.71	-0.377226	0.132727	-2.84212	0.00448152	0.0977962
LOC100740676	2253.13	-0.441428	0.155269	-2.843	0.00446913	0.0977962
LOC100743997	2976.12	-0.436418	0.153804	-2.8375	0.0045468	0.0977962
LOC100748979	4611.12	0.753377	0.265041	2.8425	0.00447619	0.0977962
LOC100748672	4849.48	0.380047	0.134031	2.83552	0.00457512	0.0980013
LOC100749753	7739.83	-0.344325	0.121567	-2.8324	0.00462005	0.0987572
LOC100748954	7602.29	-0.474484	0.167574	-2.83149	0.00463322	0.0988324
LOC100747728	96.1607	0.498139	0.175973	2.83077	0.00464361	0.0988481
LOC100749705	2075.72	-0.58024	0.205029	-2.83003	0.00465436	0.0988713
LOC100749623	471.011	0.482016	0.170502	2.82703	0.00469814	0.0994545
LOC100742798	2272.86	0.77887	0.275569	2.82641	0.00470727	0.0994545
LOC100747661	748.984	-0.756207	0.267574	-2.82616	0.00471095	0.0994545
LOC100748552	57.3993	1.23918	0.438607	2.82526	0.00472428	0.0995307
LOC100746814	691.239	-0.348916	0.123586	-2.82328	0.00475356	0.0996332
LOC100741667	1305.92	0.967143	0.342758	2.82165	0.0047778	0.0996332
LOC100740838	297.068	0.43791	0.155192	2.82174	0.00477642	0.0996332
LOC100740664	574.156	0.906545	0.32128	2.82167	0.00477746	0.0996332
LOC100741268	751.034	0.756312	0.267847	2.82367	0.00474769	0.0996332
LOC100741239	1580.96	-0.760386	0.269552	-2.82093	0.00478852	0.0996538
LOC100742384	230.979	0.443005	0.157147	2.81905	0.00481667	0.0999503
LOC100742032	1712.59	0.361491	0.128249	2.81867	0.00482229	0.0999503
LOC100740933	279.794	-0.666794	0.236679	-2.81729	0.00484311	0.100179
LOC100750178	1649.77	0.841091	0.298785	2.81504	0.00487716	0.10068
LOC100745513	356.18	0.481093	0.170941	2.81438	0.00488708	0.100682
LOC100750113	879.322	0.743215	0.264416	2.81078	0.00494219	0.101138
LOC100749558	4420.76	-0.391932	0.139384	-2.81189	0.00492513	0.101138
LOC100745904	158.848	-0.659915	0.234769	-2.81091	0.00494016	0.101138
LOC105681502	166.152	0.627605	0.223319	2.81035	0.00494873	0.101138
LOC100749132	44.5022	1.01869	0.362588	2.8095	0.00496186	0.101204
LOC100743294	703.913	0.750172	0.267075	2.80885	0.00497189	0.101207
LOC100743659	149.054	1.33093	0.47414	2.80704	0.00499997	0.101577
LOC100745689	186.075	1.1869	0.423054	2.80555	0.00502309	0.101643
LOC105680481	426.63	0.531381	0.189368	2.80608	0.00501484	0.101643
LOC100740771	2097.3	-1.25491	0.447989	-2.8012	0.00509133	0.101877
LOC100741349	1359.18	-0.719203	0.256719	-2.80152	0.00508625	0.101877
LOC100748901	3240.19	0.630547	0.225004	2.80238	0.00507274	0.101877
LOC100748858	1877.64	-0.440096	0.157154	-2.80042	0.00510368	0.101877
LOC100742201	606.58	-0.356391	0.127193	-2.80197	0.00507917	0.101877
LOC100743286	794.296	-0.405084	0.144654	-2.80038	0.0051043	0.101877
LOC100749027	3289.42	-1.13768	0.406163	-2.80104	0.00509381	0.101877
LOC100747388	1022.27	0.946855	0.338238	2.79938	0.00512008	0.101993
LOC100746187	817.13	-0.39594	0.141588	-2.79642	0.00516718	0.102731
LOC112212071	17524.4	0.949685	0.339799	2.79485	0.00519245	0.102835
LOC100748339	892.156	-0.308972	0.110536	-2.79521	0.00518664	0.102835
LOC105680516	661	-0.522497	0.187057	-2.79325	0.00521808	0.103127
LOC100743782	3586.45	0.65144	0.233267	2.79268	0.00522735	0.103127
LOC100749346	1067.3	0.493097	0.176672	2.79102	0.00525414	0.103456
LOC100741436	535.817	0.320332	0.114801	2.79033	0.00526545	0.10348
LOC100742934	968.909	-0.462923	0.165949	-2.78955	0.00527818	0.103531
LOC100747059	1670.09	0.789808	0.283317	2.78772	0.00530811	0.103721
LOC100741029	927.951	-0.660563	0.23694	-2.78789	0.00530531	0.103721
LOC105680541	1807.97	-0.710019	0.255043	-2.78391	0.00537072	0.103952
LOC100742624	4072.23	1.00883	0.362229	2.78505	0.00535198	0.103952
LOC100745956	1120.09	-0.571044	0.204963	-2.78608	0.00533499	0.103952
LOC100746039	44.4875	0.907704	0.326039	2.78403	0.00536876	0.103952
LOC100741044	17.8694	1.24478	0.447127	2.78395	0.0053702	0.103952
LOC112211994	112.841	-1.11545	0.400913	-2.78226	0.00539813	0.104264
LOC100744209	27.8852	0.913664	0.328525	2.78111	0.00541738	0.104264
LOC100745917	1704.83	-0.560107	0.201354	-2.78171	0.00540737	0.104264
LOC100745289	145.453	0.683925	0.245994	2.78025	0.00543177	0.104345
LOC105680751	706.64	-0.987661	0.355327	-2.77958	0.0054429	0.104363
LOC100743341	1100.3	-0.482576	0.173759	-2.77728	0.00548164	0.104909
LOC100742442	55453.4	-0.787616	0.283825	-2.77501	0.00552002	0.105447
LOC100741332	1431.25	-0.456422	0.164657	-2.77196	0.00557203	0.106242
LOC100744878	1654.65	-0.338739	0.122266	-2.77051	0.0055969	0.106518
LOC100744752	1497.75	-0.285785	0.103216	-2.7688	0.00562639	0.106683
LOC100743816	1299.79	0.52115	0.188211	2.76897	0.00562338	0.106683
LOC100748569	1287.33	0.560996	0.202658	2.76819	0.00563681	0.106683
LOC100748813	858.796	0.641404	0.231768	2.76744	0.00564979	0.106731
LOC100749363	503.807	0.523471	0.189528	2.76197	0.00574539	0.107628
LOC100748305	271.136	-0.678791	0.245786	-2.76172	0.00574984	0.107628
LOC100747026	494.164	-0.42706	0.154626	-2.7619	0.00574667	0.107628
LOC100746316	4633.09	0.866328	0.313463	2.76373	0.00571446	0.107628
LOC100750014	3035.52	-0.240095	0.0869208	-2.76222	0.00574091	0.107628
LOC100741473	5439.72	0.387053	0.140205	2.76063	0.00576896	0.107789
LOC100748623	140.032	1.06654	0.386748	2.75772	0.00582067	0.108557
LOC100743129	1190.72	-0.64632	0.234578	-2.75524	0.00586484	0.108969
LOC100740614	963.1	-0.494616	0.179554	-2.7547	0.00587467	0.108969
LOC100743985	808.808	-0.569939	0.206809	-2.75587	0.00585363	0.108969
LOC117152136	30.0442	0.977784	0.355042	2.754	0.00588722	0.109004
LOC100746491	2785.21	-0.755921	0.274911	-2.74969	0.00596518	0.110248
LOC100740762	560.213	0.504089	0.183382	2.74885	0.00598054	0.110333
LOC112212570	17.9536	1.57895	0.574539	2.74819	0.00599245	0.110354
LOC100744079	57.8016	-0.599102	0.218204	-2.7456	0.00603995	0.110672
LOC100743069	341.124	0.37481	0.136504	2.74578	0.00603671	0.110672
LOC100747696	270.458	0.64245	0.234002	2.74548	0.00604218	0.110672
LOC100744381	322.116	0.651739	0.237596	2.74305	0.00608707	0.111295
LOC100744121	2390.85	-0.255055	0.0930467	-2.74115	0.00612252	0.111347
LOC100745498	109.381	-0.663081	0.241872	-2.74145	0.00611684	0.111347
LOC100741911	97.3489	1.18472	0.432038	2.74216	0.00610367	0.111347
LOC100740533	9007.8	-0.372919	0.136147	-2.7391	0.00616073	0.11158
LOC100744132	2152.04	-0.564635	0.206212	-2.73813	0.00617889	0.11158
LOC105680978	478.34	0.968909	0.353706	2.7393	0.00615695	0.11158
LOC100744784	1063.21	-0.576668	0.210571	-2.7386	0.00617019	0.11158
LOC100746121	663.9	-0.552482	0.201869	-2.73683	0.00620346	0.11163
LOC100746889	3382.52	-0.390693	0.14275	-2.73691	0.00620193	0.11163
LOC112211992	921.233	0.866377	0.317013	2.73294	0.00627724	0.111871
LOC100744804	3080.29	-0.440851	0.161278	-2.73349	0.00626672	0.111871
LOC105680779	826.401	0.387465	0.141717	2.73409	0.00625536	0.111871
LOC100742187	611.155	0.403087	0.147437	2.73395	0.0062579	0.111871
LOC100745025	166.194	0.659355	0.241267	2.73288	0.00627825	0.111871
LOC100743511	289.845	0.455101	0.166541	2.73266	0.00628243	0.111871
LOC100749378	309.386	0.361392	0.132344	2.7307	0.00631997	0.112344
LOC100748596	1127.18	-0.39706	0.145473	-2.72943	0.00634436	0.11256
LOC100749514	478.212	-0.453755	0.166276	-2.72893	0.00635408	0.11256
LOC100744064	2312.19	-0.300337	0.110117	-2.72744	0.00638274	0.112872
LOC100749094	1314.57	-0.237374	0.0871588	-2.72346	0.00646018	0.114045
LOC100744317	2602.49	-0.621098	0.228129	-2.72257	0.00647767	0.114156
LOC100748436	644.773	-0.437477	0.160931	-2.71841	0.00655963	0.114288
LOC100748321	597.967	-0.52442	0.192828	-2.71962	0.00653561	0.114288
LOC100743246	3965.76	-0.929876	0.341725	-2.72112	0.00650609	0.114288
LOC100747721	225.948	0.429012	0.157793	2.71883	0.00655141	0.114288
LOC100750116	733.776	0.402719	0.148201	2.71738	0.00658014	0.114288
LOC117151657	29.5525	1.351	0.496934	2.71867	0.00655449	0.114288
LOC100746019	21.6142	1.13034	0.415434	2.72086	0.00651122	0.114288
LOC117151964	43.4091	-0.798185	0.293715	-2.71755	0.00657665	0.114288
LOC105681626	3368.61	-0.444385	0.163551	-2.7171	0.00658562	0.114288
LOC100748256	2159.74	-0.739747	0.27237	-2.71597	0.00660825	0.114427
LOC100741364	686.96	0.520038	0.191501	2.71558	0.00661593	0.114427
LOC100746365	387.785	0.675548	0.248837	2.71482	0.00663113	0.114471
LOC100743849	238.675	-0.794999	0.293088	-2.7125	0.00667786	0.114471
LOC100748761	2378.97	0.554152	0.204303	2.7124	0.00667972	0.114471
LOC100742506	1377.69	-0.382266	0.140916	-2.71271	0.00667347	0.114471
LOC100748422	1781.1	-0.272433	0.10045	-2.71211	0.00668557	0.114471
LOC100743756	3968.92	-0.353177	0.130116	-2.71432	0.00664122	0.114471
LOC100741767	2313.97	-0.603124	0.222566	-2.70986	0.00673119	0.115009
LOC100748748	925.329	-0.405142	0.149576	-2.7086	0.00675678	0.115009
LOC100742296	86.4538	0.484507	0.178851	2.709	0.00674856	0.115009
LOC100743432	342.085	0.512085	0.189077	2.70835	0.00676194	0.115009
LOC100740081	1099.5	0.843016	0.311575	2.70566	0.00681683	0.115368
LOC100743817	16686.8	-0.572271	0.211444	-2.70649	0.00679981	0.115368
LOC117151819	676.368	-0.32522	0.120197	-2.70572	0.00681566	0.115368
LOC100740728	271.225	-0.410842	0.152309	-2.69742	0.00698795	0.115784
LOC100749943	2923.67	0.493339	0.182653	2.70096	0.00691394	0.115784
LOC100745449	129.691	-0.662098	0.245091	-2.70144	0.00690397	0.115784
LOC100740817	2336.97	-0.430063	0.159144	-2.70235	0.00688511	0.115784
LOC100748484	641.265	-0.309846	0.114848	-2.69789	0.006978	0.115784
LOC105680713	719.956	0.576497	0.2137	2.6977	0.00698213	0.115784
LOC100742629	5285.81	-0.412486	0.152908	-2.69761	0.00698399	0.115784
LOC100743746	4392.11	0.294196	0.109107	2.6964	0.00700926	0.115784
LOC100742303	3379.82	-0.187117	0.0693971	-2.69632	0.00701105	0.115784
LOC100742186	91.1947	1.40272	0.51896	2.70294	0.00687284	0.115784
LOC117151804	99.7991	1.04219	0.386105	2.69924	0.00694979	0.115784
LOC105680999	90.4422	-0.899652	0.333281	-2.69938	0.00694687	0.115784
LOC100741270	4401.85	0.603408	0.223259	2.70273	0.00687734	0.115784
LOC100748110	448.563	0.70231	0.260222	2.69889	0.0069571	0.115784
LOC100749976	600.725	-0.627671	0.232728	-2.69702	0.00699638	0.115784
LOC100744397	1201.1	0.595577	0.221153	2.69306	0.00708005	0.115833
LOC100747197	1552.59	-0.312492	0.11604	-2.69297	0.00708187	0.115833
LOC100742088	816.742	0.413592	0.153493	2.69453	0.00704874	0.115833
LOC100747804	5466.81	0.486267	0.180563	2.69306	0.00708002	0.115833
LOC100745619	868.604	-0.714595	0.265186	-2.69469	0.00704534	0.115833
LOC100746937	2428.61	-0.398685	0.148034	-2.69319	0.00707714	0.115833
LOC100748187	27.6645	1.25909	0.467714	2.692	0.00710242	0.115984
LOC100745043	537.66	-0.538366	0.20008	-2.69076	0.00712899	0.116232
LOC105681628	460.96	-0.784609	0.291676	-2.69	0.00714514	0.11631
LOC100744156	186.139	-0.400228	0.148926	-2.68743	0.00720045	0.117024
LOC100745964	2254.48	-0.934566	0.348631	-2.68068	0.00734737	0.119223
LOC112212193	70.9155	1.78812	0.667784	2.67769	0.00741313	0.1201
LOC100744689	91.696	1.458	0.544929	2.67558	0.00746004	0.12058
LOC100742991	3025.4	-0.376832	0.140856	-2.6753	0.00746635	0.12058
LOC100749599	78.8341	0.581149	0.217295	2.67447	0.00748471	0.120615
LOC112213564	20.8316	1.65208	0.617798	2.67414	0.00749207	0.120615
LOC100744870	6531.54	0.482124	0.18034	2.67341	0.00750835	0.120688
LOC105680205	878.758	-0.926326	0.346695	-2.67187	0.0075429	0.121053
LOC100740324	35.1324	0.763945	0.286304	2.6683	0.00762362	0.121966
LOC100747143	2172.3	-0.622861	0.233407	-2.66856	0.00761781	0.121966
LOC100746682	1388.69	-0.640883	0.240364	-2.66631	0.00766899	0.121971
LOC100741808	354.536	-0.470697	0.176615	-2.6651	0.00769647	0.121971
LOC100741089	268.59	0.922697	0.345992	2.66682	0.00765725	0.121971
LOC100741776	440.95	0.309523	0.116203	2.66363	0.00773016	0.121971
LOC100741178	166.026	0.714928	0.268289	2.66477	0.00770413	0.121971
LOC100747088	651.544	0.447837	0.168069	2.6646	0.00770797	0.121971
LOC100741547	3379.06	-0.975714	0.366386	-2.66307	0.00774303	0.121971
LOC100743467	1426.03	-0.43439	0.163115	-2.66309	0.00774258	0.121971
LOC105681627	488.152	-0.389935	0.146233	-2.66653	0.00766397	0.121971
LOC100740480	211.795	0.490424	0.18402	2.66506	0.00769743	0.121971
LOC100745521	189.069	0.733896	0.275944	2.65958	0.00782374	0.122598
LOC100749869	547.564	0.379955	0.14301	2.65684	0.00788761	0.122598
LOC100741658	2950.29	-0.437503	0.164565	-2.65853	0.00784819	0.122598
LOC100746213	162.175	0.936685	0.35208	2.66043	0.00780407	0.122598
LOC100740217	8555.49	-0.28795	0.108386	-2.65672	0.00789061	0.122598
LOC100748535	1218.07	-0.8579	0.322883	-2.657	0.00788392	0.122598
LOC117152187	63.0386	0.986107	0.37086	2.65898	0.00783786	0.122598
LOC100749610	652.266	0.430173	0.16176	2.65932	0.00782977	0.122598
LOC112213884	4164.04	0.609907	0.22955	2.65696	0.00788478	0.122598
LOC100741578	813.801	-0.683476	0.257392	-2.65539	0.00792169	0.122733
LOC100741230	146.03	-0.529061	0.199246	-2.65532	0.00792331	0.122733
LOC117152009	91.9382	0.794259	0.299458	2.65232	0.00799412	0.123643
LOC100745545	2242.54	0.351452	0.132538	2.65171	0.00800853	0.123679
LOC100742244	155.285	0.39129	0.147631	2.65046	0.00803826	0.123773
LOC100748329	726.174	0.728721	0.274981	2.65007	0.00804744	0.123773
LOC100744248	1277.41	-0.690333	0.26051	-2.64993	0.00805085	0.123773
LOC100740537	1338	-0.559509	0.211291	-2.64805	0.00809566	0.124118
LOC100749370	1392.12	-0.654004	0.246982	-2.64798	0.00809752	0.124118
LOC100743996	53.7798	0.858806	0.324558	2.64608	0.00814301	0.124628
LOC100749012	654.566	-0.801981	0.30317	-2.64532	0.00816144	0.124724
LOC112214020	44.7641	0.662327	0.250445	2.64461	0.00817861	0.1248
LOC100746259	11729.4	-0.375594	0.142067	-2.64379	0.00819838	0.124916
LOC100746218	179.331	-0.786835	0.297681	-2.64321	0.00821234	0.124942
LOC105682087	229.203	0.797975	0.302434	2.63851	0.00832709	0.1265
LOC100741487	2160.95	-0.403018	0.152808	-2.63742	0.00835395	0.12672
LOC100744899	1070.59	-0.430444	0.163305	-2.63582	0.00839342	0.127131
LOC100742425	1079.06	-0.303666	0.115243	-2.63501	0.00841351	0.127247
LOC100749001	1142.81	-0.3672	0.139383	-2.63447	0.00842698	0.127262
LOC117151240	21.4897	-3.39435	1.28979	-2.63171	0.00849563	0.127922
LOC100741231	868.97	0.332313	0.126264	2.6319	0.00849092	0.127922
LOC100744384	1832.21	-0.278647	0.105973	-2.62941	0.00855335	0.128602
LOC100749359	467.067	-0.341826	0.130047	-2.62847	0.00857691	0.128767
LOC105681239	70.6319	-0.814524	0.310309	-2.62488	0.00866793	0.128811
LOC100744355	305.557	0.671588	0.255725	2.62621	0.0086341	0.128811
LOC100743786	1120.2	0.303811	0.115724	2.62532	0.00865675	0.128811
LOC100740535	971.59	-0.758362	0.288808	-2.62584	0.00864366	0.128811
LOC100746575	3456.6	-0.408908	0.155654	-2.62702	0.00861352	0.128811
LOC100744306	1345.74	0.519272	0.197817	2.62501	0.00866469	0.128811
LOC100747829	6367.81	-0.296082	0.112736	-2.62633	0.00863099	0.128811
LOC100746581	3154.99	-0.438892	0.167292	-2.62351	0.00870289	0.129143
LOC100747509	72.1127	1.11303	0.424434	2.62239	0.00873161	0.129382
LOC100742915	91.7145	0.872412	0.333021	2.61969	0.00880105	0.130222
LOC100743497	6162.08	-0.351222	0.134128	-2.61855	0.00883032	0.130467
LOC117152460	35.6032	1.87785	0.717293	2.61797	0.00884554	0.130504
LOC100745697	2475.34	-0.229055	0.0875214	-2.61713	0.00886727	0.130636
LOC105681259	22.4267	1.19866	0.458237	2.61581	0.00890156	0.130953
LOC105682142	108.774	0.723275	0.276639	2.61451	0.00893548	0.131263
LOC100748008	942.807	0.397247	0.152007	2.61335	0.00896593	0.131522
LOC100747090	929.868	0.452555	0.173214	2.6127	0.00898313	0.131585
LOC100746718	244.788	-0.550789	0.211056	-2.60968	0.00906282	0.131997
LOC100743094	2495.29	-0.780192	0.298801	-2.61107	0.00902591	0.131997
LOC112213069	270.179	0.586822	0.224846	2.60988	0.0090574	0.131997
LOC100747658	61.0048	1.04337	0.39979	2.6098	0.00905952	0.131997
LOC100746344	395.603	1.05492	0.404687	2.60675	0.00914052	0.132892
LOC100740029	1234.06	0.294463	0.112977	2.60639	0.00915018	0.132892
LOC100747192	5162.67	0.482783	0.185524	2.60227	0.0092608	0.133083
LOC100743929	1677.04	-0.436457	0.167695	-2.60269	0.00924959	0.133083
LOC100748598	1078.52	0.794522	0.305177	2.60348	0.00922832	0.133083
LOC100740254	1554.77	0.23539	0.0904821	2.6015	0.00928158	0.133083
LOC100748930	162.13	-0.394139	0.151529	-2.60107	0.00929332	0.133083
LOC100749535	687.797	0.433456	0.166583	2.60205	0.00926686	0.133083
LOC100749249	2159.06	-0.40482	0.155588	-2.60188	0.00927153	0.133083
LOC100747497	1026.98	0.598615	0.230085	2.60171	0.00927598	0.133083
LOC100743836	5170.47	-0.253179	0.0972965	-2.60213	0.00926459	0.133083
LOC100750097	12.3594	2.14028	0.822085	2.60348	0.0092282	0.133083
LOC100741535	1416.04	-0.272059	0.104619	-2.60049	0.00930919	0.133124
LOC100749680	63.7915	-0.559232	0.215287	-2.59761	0.00938742	0.134055
LOC100743019	1588.72	-0.25648	0.0988075	-2.59575	0.00943849	0.134597
LOC100745239	827.378	-0.316877	0.122119	-2.59482	0.00946401	0.134773
LOC100745821	1386.42	-0.31319	0.120725	-2.59423	0.00948025	0.134799
LOC117151896	15.1422	1.35701	0.523174	2.5938	0.00949217	0.134799
LOC105681061	19792.8	0.91747	0.353835	2.59293	0.00951626	0.134954
LOC100741938	599.639	0.642682	0.248069	2.59074	0.00957707	0.135244
LOC100747131	2076.58	-0.408311	0.157585	-2.59105	0.00956833	0.135244
LOC100740666	1158.18	0.362184	0.139775	2.5912	0.00956421	0.135244
LOC112213585	41.8582	1.00684	0.388698	2.59029	0.0095895	0.135244
LOC100746896	516.017	1.01232	0.391467	2.58595	0.00971102	0.136394
LOC100742353	9207.26	-0.985804	0.381181	-2.58618	0.00970457	0.136394
LOC100745276	553.945	0.490689	0.189699	2.58667	0.0096907	0.136394
LOC100745601	722.57	-0.34714	0.134364	-2.58357	0.00977827	0.136403
LOC100743135	133.669	-0.45598	0.176485	-2.58368	0.00977538	0.136403
LOC100746499	398.168	-0.612878	0.237203	-2.58377	0.0097726	0.136403
LOC100744300	686.231	-0.503406	0.194744	-2.58496	0.00973896	0.136403
LOC100748889	494.638	0.498147	0.192684	2.58531	0.00972926	0.136403
LOC100743964	2110.72	-0.666975	0.25839	-2.58128	0.00984356	0.13683
LOC100742437	1430.2	0.716345	0.277536	2.58109	0.00984897	0.13683
LOC100741389	2883.11	0.374583	0.145085	2.58182	0.00982795	0.13683
LOC117151688	51.7741	0.839128	0.325262	2.57985	0.00988419	0.137133
LOC100748507	6500.62	-0.321049	0.124501	-2.57869	0.00991769	0.137412
LOC105680618	219.569	0.492771	0.191133	2.57816	0.00993266	0.137433
LOC100745432	972.561	-0.372745	0.14466	-2.57669	0.0099751	0.137831
LOC100741079	505.965	0.727416	0.282356	2.57623	0.00998833	0.137831
LOC105682143	17744.8	1.05466	0.409688	2.57431	0.010044	0.138412
LOC100748913	4175.81	-0.252339	0.0981068	-2.57208	0.0101089	0.13912
LOC100745488	1093.38	0.486399	0.189275	2.56979	0.0101759	0.13922
LOC100750189	204.326	0.444166	0.172822	2.57008	0.0101676	0.13922
LOC100744182	4861.2	-0.483937	0.188286	-2.57023	0.0101632	0.13922
LOC100740954	2130.96	-0.700322	0.2726	-2.56905	0.0101978	0.13922
LOC100743236	967.043	0.392301	0.152697	2.56915	0.0101947	0.13922
LOC105681495	1065.67	0.364981	0.142002	2.57025	0.0101625	0.13922
LOC100744126	1262.61	-0.451539	0.175802	-2.56845	0.0102154	0.139275
LOC100745404	599.174	-0.5318	0.207232	-2.5662	0.0102819	0.139439
LOC100742315	221.272	0.85205	0.331995	2.56645	0.0102745	0.139439
LOC100748902	120.529	0.549328	0.214002	2.56693	0.0102603	0.139439
LOC105682045	2330.69	0.71867	0.279944	2.56719	0.0102526	0.139439
LOC105682167	24210.1	1.13937	0.444572	2.56285	0.0103817	0.139682
LOC100747240	13385.4	0.388854	0.151608	2.56486	0.0103216	0.139682
LOC117151601	24.1251	1.30269	0.507959	2.56455	0.0103311	0.139682
LOC112213416	34.4483	0.822325	0.320825	2.56316	0.0103724	0.139682
LOC100743360	3137.28	-0.538734	0.210155	-2.56351	0.0103621	0.139682
LOC100748384	971.158	0.386933	0.150975	2.56288	0.0103807	0.139682
LOC100749724	1725.52	0.259958	0.101471	2.56189	0.0104103	0.139883
LOC100744656	1241.5	-0.346405	0.135263	-2.56098	0.0104377	0.140068
LOC100746438	1522.97	-0.796061	0.311365	-2.55668	0.0105676	0.140158
LOC112212249	30.2436	1.03712	0.405422	2.55812	0.0105239	0.140158
LOC100749000	2432.25	-0.41281	0.161454	-2.55683	0.0105631	0.140158
LOC100745899	1437.81	0.338301	0.132215	2.55872	0.0105059	0.140158
LOC100743506	8634.77	-0.345451	0.134941	-2.56002	0.0104668	0.140158
LOC100741313	1152.09	-0.503121	0.196675	-2.55813	0.0105236	0.140158
LOC100743910	10193.4	-0.376277	0.147156	-2.557	0.010558	0.140158
LOC100745550	173.997	0.688028	0.268994	2.55778	0.0105343	0.140158
LOC100741993	33.534	0.801363	0.313151	2.55903	0.0104966	0.140158
LOC100744930	1263.71	-0.555924	0.21748	-2.55621	0.0105819	0.140165
LOC100744216	20.4105	1.56738	0.613437	2.55507	0.0106166	0.140443
LOC100743492	941.763	-0.348243	0.136376	-2.55356	0.0106627	0.140528
LOC100745820	2715.28	-0.530771	0.207894	-2.55309	0.0106773	0.140528
LOC100740634	995.909	1.00735	0.394436	2.5539	0.0106524	0.140528
LOC100748977	459.264	0.835221	0.327144	2.55307	0.0106779	0.140528
LOC100742007	203.528	0.54952	0.215358	2.55165	0.0107213	0.140557
LOC100748212	5106.35	0.404007	0.158322	2.55181	0.0107164	0.140557
LOC100740307	905.017	0.358053	0.140288	2.55228	0.0107021	0.140557
LOC100746072	468.005	0.656522	0.257375	2.55084	0.0107464	0.140707
LOC100746839	8907.36	0.518582	0.203416	2.54936	0.010792	0.140763
LOC100746204	3432.05	0.32388	0.12701	2.55004	0.010771	0.140763
LOC100747935	2163.95	0.471977	0.185116	2.54963	0.0107839	0.140763
LOC100744842	3007.29	-0.397605	0.156082	-2.54741	0.0108526	0.141374
LOC100746465	1328.22	-0.585443	0.229999	-2.54541	0.0109149	0.141824
LOC100748066	898.607	-0.520965	0.204659	-2.54553	0.0109113	0.141824
LOC100743813	2288.18	0.383359	0.150733	2.5433	0.0109811	0.142323
LOC100748639	4558.61	0.781595	0.307289	2.54352	0.0109743	0.142323
LOC100747266	879.78	0.324854	0.127795	2.54199	0.0110223	0.142677
LOC100748750	319.131	0.654346	0.25747	2.54144	0.0110395	0.142711
LOC100748933	887.864	0.238046	0.0936812	2.54103	0.0110528	0.142711
LOC100740150	2697.25	-0.65451	0.25781	-2.53873	0.0111256	0.14347
LOC112212917	212.033	1.26112	0.497361	2.53562	0.0112249	0.144205
LOC105681241	2030.28	-0.349593	0.13784	-2.53623	0.0112053	0.144205
LOC100746757	2309.56	-0.675881	0.266519	-2.53596	0.0112141	0.144205
LOC117151835	46.3836	1.63452	0.644825	2.53482	0.0112504	0.14423
LOC100743575	4043.7	-0.231604	0.0913739	-2.53468	0.011255	0.14423
LOC117151158	101.597	0.917787	0.362421	2.53238	0.0113292	0.144278
LOC117151359	38.2066	1.14499	0.452139	2.53239	0.0113287	0.144278
LOC100741507	1116.75	-0.457743	0.180705	-2.5331	0.0113059	0.144278
LOC100747299	1898.03	-0.42295	0.166965	-2.53317	0.0113036	0.144278
LOC100745916	585.538	0.403536	0.159309	2.53304	0.0113079	0.144278
LOC100746918	630.34	-0.453543	0.179177	-2.53126	0.0113655	0.144283
LOC100744229	5692.71	-0.249756	0.0986567	-2.53157	0.0113554	0.144283
LOC100744002	698.384	-0.37928	0.14985	-2.53106	0.0113719	0.144283
LOC100747630	412.908	0.528919	0.209108	2.52941	0.0114256	0.144683
LOC100746534	296.775	-0.568225	0.224672	-2.52913	0.0114345	0.144683
LOC105681965	115.193	1.47397	0.582876	2.52879	0.0114458	0.144683
LOC100741153	6168.24	-0.396122	0.156676	-2.52829	0.011462	0.144709
LOC100741728	3060.47	0.383326	0.151651	2.52769	0.0114815	0.144777
LOC100748724	9647.84	-0.3027	0.119778	-2.52717	0.0114985	0.144813
LOC100741065	784.025	-0.646876	0.256067	-2.5262	0.0115305	0.14486
LOC100740800	2170.77	-0.707637	0.280106	-2.52632	0.0115264	0.14486
LOC100743178	532.509	-1.06487	0.42163	-2.52559	0.0115503	0.144931
LOC105680893	39.3587	1.0691	0.42342	2.52493	0.0115722	0.145027
LOC100741183	858.912	-0.276675	0.109657	-2.52311	0.0116323	0.145425
LOC100744627	1047.55	-0.336693	0.133422	-2.52352	0.0116187	0.145425
LOC100744215	16069.3	-0.350039	0.138774	-2.52236	0.0116569	0.145454
LOC100744217	4253.15	0.357036	0.141583	2.52175	0.0116773	0.145454
LOC100742925	418.008	-0.381279	0.151171	-2.52216	0.0116636	0.145454
LOC100742620	1411.34	-0.256154	0.101717	-2.51831	0.011792	0.145955
LOC100745647	1315.07	-0.367999	0.146207	-2.51697	0.011837	0.145955
LOC105680311	837.568	0.251874	0.10013	2.51547	0.0118875	0.145955
LOC100745126	2579.21	-0.401751	0.159705	-2.51558	0.0118837	0.145955
LOC100748123	1311.94	0.626645	0.248745	2.51923	0.0117613	0.145955
LOC100747640	316.239	-0.77851	0.309067	-2.51891	0.0117719	0.145955
LOC100748091	393.119	0.313639	0.124711	2.51492	0.011906	0.145955
LOC100741903	1329.77	0.310616	0.123448	2.51617	0.0118636	0.145955
LOC100749594	7202.24	-0.511321	0.203266	-2.51553	0.0118855	0.145955
LOC100744732	740.978	0.40464	0.160854	2.51556	0.0118842	0.145955
LOC100748732	10853.9	-0.618139	0.245371	-2.5192	0.0117623	0.145955
LOC100742600	1768.98	-0.660977	0.262805	-2.51509	0.0119003	0.145955
LOC100743684	1840.88	-0.448931	0.178378	-2.51675	0.0118444	0.145955
LOC100748862	1968.53	-0.448708	0.178442	-2.51459	0.011917	0.145955
LOC100744569	438.581	-0.44999	0.179043	-2.5133	0.0119607	0.146119
LOC100747697	9344.06	-0.674076	0.26823	-2.51305	0.0119692	0.146119
LOC100746162	3537.81	-0.564581	0.22467	-2.51293	0.0119732	0.146119
LOC100746502	116.811	1.22648	0.488187	2.51231	0.0119943	0.146201
LOC100743607	473.768	0.565066	0.225069	2.51063	0.0120515	0.146248
LOC100744119	13321	-0.296391	0.118054	-2.51064	0.0120512	0.146248
LOC100749410	1534.11	0.346586	0.138053	2.51052	0.0120552	0.146248
LOC100740470	729.4	1.14928	0.457601	2.51153	0.0120209	0.146248
LOC100744568	4073.85	0.403674	0.16091	2.50869	0.012118	0.14682
LOC100745221	738.766	-0.522156	0.20817	-2.50831	0.012131	0.14682
LOC100740346	224.224	0.98476	0.392791	2.50708	0.0121732	0.147157
LOC100745944	1219.24	-0.468385	0.186995	-2.50481	0.0122519	0.147933
LOC100747276	311.71	0.619739	0.247479	2.50421	0.0122726	0.148009
LOC105680455	309.033	0.565183	0.225739	2.50369	0.0122904	0.148049
LOC100746098	1253.63	-0.262356	0.104858	-2.502	0.0123493	0.148584
LOC100743866	746.361	-0.236806	0.0946928	-2.50078	0.0123919	0.148672
LOC100742075	282.161	0.643243	0.257241	2.50055	0.0124002	0.148672
LOC100740796	2397.57	-0.23808	0.095182	-2.50131	0.0123734	0.148672
LOC100744579	1542.33	-0.354958	0.141997	-2.49975	0.012428	0.148831
LOC100745679	652.495	0.34229	0.136982	2.49879	0.0124617	0.14906
LOC100743890	1087.29	-0.647539	0.259198	-2.49824	0.0124812	0.149119
LOC100742850	103.093	0.94892	0.380028	2.49698	0.0125258	0.149344
LOC100742503	484.242	-0.34956	0.140022	-2.49647	0.0125438	0.149344
LOC100740711	48.607	0.774141	0.310082	2.49657	0.0125401	0.149344
LOC100744277	2812.54	0.771559	0.309641	2.49179	0.0127101	0.149737
LOC100741055	189.194	0.638418	0.255931	2.49449	0.0126137	0.149737
LOC112212030	50.0607	0.633116	0.253957	2.49301	0.0126666	0.149737
LOC100742822	560.597	-0.256059	0.102776	-2.49143	0.0127231	0.149737
LOC100745411	2317.99	0.25924	0.103991	2.49291	0.0126701	0.149737
LOC100747492	346.626	-0.40833	0.163831	-2.49238	0.0126891	0.149737
LOC105681052	29951.4	0.670759	0.269194	2.49173	0.0127123	0.149737
LOC100749254	1381.44	-0.586984	0.235588	-2.49157	0.012718	0.149737
LOC100740795	1551.38	0.430486	0.17276	2.49182	0.012709	0.149737
LOC100749100	4961.63	-0.44322	0.177718	-2.49395	0.012633	0.149737
LOC117152504	119.065	0.638652	0.256503	2.48984	0.0127801	0.150236
LOC100740247	512.314	0.363345	0.146039	2.488	0.0128462	0.15084
LOC100743781	4646.32	-0.373722	0.150305	-2.48642	0.0129037	0.150986
LOC100740896	1562.73	0.439595	0.176804	2.48634	0.0129066	0.150986
LOC100747532	4758.46	-0.561892	0.225909	-2.48725	0.0128736	0.150986
LOC100741593	2270.04	-0.500564	0.201351	-2.48603	0.0129177	0.150986
LOC100749039	982.898	-0.326799	0.131576	-2.48372	0.0130018	0.151451
LOC100741311	1779.48	-0.498513	0.200702	-2.48385	0.0129972	0.151451
LOC100746788	1456.52	0.523123	0.210574	2.48428	0.0129815	0.151451
LOC100748039	228.44	-0.509152	0.205098	-2.48248	0.0130471	0.151681
LOC100745819	4916.05	-0.70502	0.284057	-2.48197	0.013066	0.151681
LOC117152345	15.9388	1.78608	0.719543	2.48225	0.0130556	0.151681
LOC100740486	1044.13	0.381141	0.153636	2.4808	0.0131088	0.151817
LOC100743338	288.785	0.46241	0.186423	2.48044	0.0131222	0.151817
LOC100742378	57.1142	0.815818	0.328837	2.48092	0.0131043	0.151817
LOC117151585	11.0543	1.34707	0.543298	2.47943	0.0131592	0.152073
LOC100740809	143.164	-0.740778	0.298908	-2.47828	0.0132017	0.152221
LOC100744413	4843.5	-0.59455	0.239878	-2.47855	0.0131918	0.152221
LOC112212222	10.8373	1.30768	0.527852	2.47736	0.013236	0.152229
LOC100748001	253.379	-0.409166	0.165182	-2.47706	0.013247	0.152229
LOC100746234	538.694	0.256967	0.103712	2.47769	0.0132237	0.152229
LOC100743111	1696.83	-0.431204	0.174129	-2.47635	0.0132732	0.152359
LOC100740522	2288.81	0.577395	0.233413	2.47371	0.0133719	0.15238
LOC100746005	857.669	-0.294548	0.119022	-2.47474	0.0133331	0.15238
LOC100745249	432.761	0.681187	0.275275	2.47457	0.0133396	0.15238
LOC100749355	421.221	0.637157	0.257662	2.47284	0.0134044	0.15238
LOC117151592	63.7795	1.53889	0.621546	2.4759	0.01329	0.15238
LOC100749171	8657.2	-0.739811	0.299078	-2.47364	0.0133743	0.15238
LOC100750198	70.1909	0.918717	0.371541	2.47272	0.0134089	0.15238
LOC100740393	642.991	-0.55783	0.225473	-2.47404	0.0133596	0.15238
LOC117151995	188.441	0.73533	0.297289	2.47345	0.0133815	0.15238
LOC100747669	3555.73	-0.261926	0.106099	-2.4687	0.0135604	0.152487
LOC100744609	5398.63	-0.412348	0.166928	-2.47021	0.0135035	0.152487
LOC100741580	1617.3	0.494571	0.200333	2.46875	0.0135586	0.152487
LOC100748094	877.467	0.243539	0.0986581	2.46852	0.0135673	0.152487
LOC105680847	154.24	0.488921	0.197939	2.47006	0.013509	0.152487
LOC100745943	699.454	0.646687	0.261883	2.46937	0.013535	0.152487
LOC112213463	26.4891	0.841133	0.340718	2.46871	0.0135602	0.152487
LOC105681261	59.4808	-1.93245	0.782052	-2.47101	0.0134733	0.152487
LOC100744909	1485.95	0.460769	0.1866	2.4693	0.0135379	0.152487
LOC100746036	393.645	-0.345743	0.14005	-2.46871	0.0135601	0.152487
LOC105680414	447.378	-0.280107	0.113527	-2.46732	0.013613	0.152833
LOC112212730	41.023	1.62612	0.659651	2.46512	0.0136965	0.153182
LOC100745134	1539.69	-0.448184	0.181853	-2.46454	0.0137189	0.153182
LOC100742060	830.532	0.307673	0.124809	2.46516	0.0136953	0.153182
LOC100742992	86.4451	0.557362	0.226132	2.46476	0.0137104	0.153182
LOC100746944	509.16	0.454107	0.184236	2.46481	0.0137086	0.153182
LOC100748684	461.063	0.469892	0.190726	2.4637	0.0137511	0.153374
LOC100741522	339.924	0.356828	0.144918	2.46228	0.0138059	0.153817
LOC100741842	2049.33	-0.448852	0.182514	-2.45927	0.013922	0.154072
LOC100746913	841.278	-0.244792	0.0995667	-2.45857	0.0139491	0.154072
LOC100745333	600.736	0.801644	0.325788	2.46063	0.0138694	0.154072
LOC100748403	2389.55	-0.271558	0.110442	-2.45882	0.0139395	0.154072
LOC100742399	1192.82	0.306775	0.124695	2.46021	0.0138857	0.154072
LOC100742569	12.6438	1.48631	0.604402	2.45913	0.0139273	0.154072
LOC100747505	20228.8	-0.671304	0.273044	-2.45859	0.0139483	0.154072
LOC100740685	1501.93	-0.543866	0.22097	-2.46127	0.0138448	0.154072
LOC105680470	764.641	-0.439537	0.178821	-2.45798	0.0139722	0.154161
LOC100742068	1776.47	-0.340606	0.138719	-2.45536	0.0140742	0.154952
LOC117151973	41.8789	1.01666	0.414016	2.45561	0.0140645	0.154952
LOC100743889	850.756	-0.269248	0.109791	-2.45235	0.0141925	0.155853
LOC100746689	1927.21	-0.257996	0.105213	-2.45212	0.0142017	0.155853
LOC100749855	4570.87	-0.571352	0.232954	-2.45264	0.0141814	0.155853
LOC105682044	910.474	0.701012	0.28593	2.45169	0.0142186	0.155872
LOC100740327	802.816	0.297009	0.121295	2.44864	0.0143397	0.156135
LOC100741572	2259.07	-0.272673	0.111368	-2.4484	0.0143494	0.156135
LOC100749789	2144.49	0.49805	0.203354	2.44918	0.0143181	0.156135
LOC100749678	1129.89	-0.592969	0.242155	-2.44872	0.0143366	0.156135
LOC100741583	778.718	-0.301831	0.123226	-2.44941	0.014309	0.156135
LOC100746222	140357	-0.710992	0.290225	-2.4498	0.0142936	0.156135
LOC100744462	5219.38	0.338959	0.138328	2.45039	0.01427	0.156135
LOC117151276	25.3324	0.920074	0.376087	2.44644	0.0144274	0.156155
LOC100742212	1196.4	-0.392192	0.160281	-2.44691	0.0144086	0.156155
LOC100747011	1878.09	-0.24436	0.0998262	-2.44786	0.0143709	0.156155
LOC100747053	792.074	-0.327822	0.133989	-2.44663	0.0144199	0.156155
LOC100740517	2745.25	0.698232	0.285384	2.44664	0.0144196	0.156155
LOC100747254	314.065	0.670244	0.274138	2.44491	0.0144886	0.156652
LOC100749725	5625.19	0.337297	0.138139	2.44172	0.0146174	0.157878
LOC100743724	3721.7	0.544808	0.223224	2.44063	0.0146616	0.158188
LOC100742530	362.556	-1.29793	0.531896	-2.44019	0.0146794	0.158213
LOC100742818	6652.5	-0.631319	0.258758	-2.4398	0.0146953	0.158218
LOC100749728	5676.72	-0.66752	0.273661	-2.43922	0.0147191	0.158307
LOC100747573	50.1748	0.952107	0.3904	2.4388	0.0147363	0.158326
LOC100744044	820.304	0.617427	0.253319	2.43735	0.0147955	0.158796
LOC100743663	500.429	-0.6044	0.248117	-2.43595	0.0148528	0.159244
LOC100741125	2164.35	0.783614	0.322073	2.43303	0.0149731	0.159532
LOC100746017	1585.87	-0.491635	0.202024	-2.43355	0.0149515	0.159532
LOC100748462	143.174	-0.414089	0.170079	-2.43468	0.0149048	0.159532
LOC100742671	1504.55	0.670386	0.275369	2.4345	0.0149124	0.159532
LOC100740300	222.055	0.696844	0.286296	2.434	0.014933	0.159532
LOC100741717	3245.08	-0.289766	0.11908	-2.43338	0.0149587	0.159532
LOC100741729	298.197	0.289881	0.119172	2.43245	0.0149969	0.159619
LOC100746399	694.862	-0.477603	0.196423	-2.4315	0.0150363	0.159872
LOC100743458	132.455	0.643663	0.264759	2.43113	0.0150519	0.159872
LOC100749905	442.933	0.880199	0.362241	2.42987	0.0151043	0.160262
LOC100746643	1953.75	0.282018	0.116159	2.42786	0.0151883	0.160323
LOC100742255	2055.56	-0.258025	0.106272	-2.42797	0.0151835	0.160323
LOC100743302	672.435	-0.525347	0.216321	-2.42855	0.0151593	0.160323
LOC100744129	2643.43	0.230104	0.0947488	2.42857	0.0151584	0.160323
LOC100746773	231.061	-0.572517	0.235761	-2.42838	0.0151664	0.160323
LOC100741489	1090.42	-0.633316	0.260955	-2.42691	0.015228	0.160576
LOC100745626	36.6177	0.898118	0.370242	2.42576	0.0152765	0.160922
LOC100741486	1496.65	1.16556	0.480816	2.42413	0.015345	0.161085
LOC100741170	1382.11	-0.229562	0.0946678	-2.42492	0.0153119	0.161085
LOC100743698	7455.38	-0.245814	0.101459	-2.42278	0.0154021	0.161085
LOC100740890	58.5876	0.914703	0.377423	2.42355	0.0153698	0.161085
LOC100742145	15702.7	-0.634635	0.261922	-2.42299	0.0153932	0.161085
LOC100748010	1513.57	-0.468027	0.193142	-2.42322	0.0153834	0.161085
LOC100746621	346.437	0.42956	0.177213	2.42397	0.0153517	0.161085
LOC100745306	15033.7	0.208599	0.0861129	2.42239	0.0154187	0.161094
LOC100744610	277.639	1.51853	0.627003	2.42189	0.01544	0.161152
LOC100741315	762.01	-0.534474	0.220731	-2.42138	0.0154617	0.161214
LOC100742385	799.075	-0.642998	0.265597	-2.42095	0.01548	0.161241
LOC100748065	69.6145	0.675683	0.279299	2.41921	0.0155542	0.161849
LOC112212064	14.5251	1.41847	0.586573	2.41822	0.0155964	0.161851
LOC100742941	1168.38	0.620703	0.256678	2.41821	0.0155969	0.161851
LOC100748452	1180.47	0.595357	0.246209	2.4181	0.0156018	0.161851
LOC100743141	524.751	-0.434275	0.179625	-2.41767	0.0156202	0.161878
LOC100741508	39.675	-1.1587	0.479431	-2.41683	0.0156564	0.162089
LOC105680498	3918.44	-0.445857	0.184547	-2.41595	0.0156941	0.162315
LOC100749345	977.971	0.556575	0.23069	2.41265	0.015837	0.162428
LOC100748204	918.482	0.319695	0.132554	2.41182	0.0158733	0.162428
LOC100743657	1597.05	-0.397978	0.165021	-2.41167	0.0158795	0.162428
LOC100744923	185.958	0.629802	0.261025	2.4128	0.0158303	0.162428
LOC100743465	3096.67	0.668248	0.277007	2.41239	0.0158485	0.162428
LOC100749447	3042.7	-0.624221	0.258689	-2.41302	0.0158211	0.162428
LOC100749918	395.088	-0.320957	0.132922	-2.41464	0.0157509	0.162428
LOC100744583	865.387	0.22164	0.0918676	2.4126	0.015839	0.162428
LOC100748662	3295.05	-0.451242	0.186925	-2.41403	0.0157772	0.162428
LOC100743157	3818.58	-0.675371	0.279642	-2.41513	0.0157297	0.162428
LOC100750092	4160.98	0.678433	0.281271	2.41202	0.0158644	0.162428
LOC100749275	800.679	0.275141	0.114363	2.40586	0.0161345	0.162461
LOC100748474	963.379	0.51489	0.214019	2.40581	0.0161367	0.162461
LOC100747675	204.06	0.407134	0.169115	2.40744	0.0160646	0.162461
LOC100745816	435.694	0.367408	0.152642	2.407	0.0160842	0.162461
LOC100740739	4609.77	-0.30235	0.125588	-2.40747	0.0160636	0.162461
LOC100749122	111.505	1.80387	0.749258	2.40755	0.0160602	0.162461
LOC100749087	2158.82	-0.278629	0.115777	-2.40659	0.016102	0.162461
LOC100740951	103.62	-0.615557	0.255648	-2.40783	0.0160475	0.162461
LOC100742347	2388.17	0.554036	0.229824	2.4107	0.015922	0.162461
LOC100741980	438.172	-0.533999	0.221931	-2.40615	0.0161216	0.162461
LOC100744739	1639.31	0.625513	0.25966	2.40897	0.0159976	0.162461
LOC100744101	759.81	0.521379	0.216269	2.41079	0.0159181	0.162461
LOC105681287	240.254	-1.28594	0.534508	-2.40583	0.0161356	0.162461
LOC100745873	153.487	0.663659	0.27552	2.40875	0.0160071	0.162461
LOC100741398	693.295	-0.407439	0.169265	-2.40711	0.0160793	0.162461
LOC100740878	1833.29	-0.659465	0.274055	-2.40633	0.0161139	0.162461
LOC100748870	57.9183	1.06646	0.443351	2.40544	0.0161528	0.162465
LOC117152464	111.321	0.627647	0.261177	2.40314	0.0162548	0.162822
LOC100748952	921.055	-0.329899	0.137381	-2.40134	0.0163353	0.162822
LOC100744050	329.481	0.357859	0.148923	2.40298	0.0162622	0.162822
LOC100743219	1971.01	-0.405096	0.168654	-2.40194	0.0163086	0.162822
LOC100740170	25.3071	0.994581	0.413793	2.40357	0.0162357	0.162822
LOC100749796	13483.6	-0.367322	0.152983	-2.40107	0.0163474	0.162822
LOC100743504	3623.26	-0.536699	0.223363	-2.4028	0.0162699	0.162822
LOC100741863	428.585	0.442628	0.184325	2.40135	0.0163348	0.162822
LOC100746709	1745.06	-0.357885	0.149009	-2.40177	0.0163161	0.162822
LOC100743203	17717.6	-0.645649	0.268628	-2.40351	0.0162386	0.162822
LOC100741259	389.537	-0.690296	0.287609	-2.40012	0.0163897	0.163085
LOC100745482	677.837	0.466819	0.194657	2.39816	0.0164779	0.163448
LOC100747360	406.794	0.497344	0.207386	2.39816	0.0164776	0.163448
LOC100748884	7755.24	-0.582657	0.242988	-2.39788	0.0164901	0.163448
LOC105681288	8252.76	0.873063	0.364082	2.39799	0.0164855	0.163448
LOC100746416	786.168	-0.280614	0.117056	-2.39727	0.0165178	0.16354
LOC117152070	111.026	1.662	0.693374	2.39697	0.0165312	0.16354
LOC100744454	3269.48	-0.378987	0.158177	-2.39598	0.0165762	0.163668
LOC100748903	3208.17	-0.52708	0.219961	-2.39625	0.0165639	0.163668
LOC100742026	124.212	-0.663063	0.276786	-2.39558	0.0165939	0.163685
LOC100749024	1443.96	-0.611329	0.255272	-2.39481	0.0166288	0.163872
LOC100744889	4532.46	-0.625115	0.261113	-2.39404	0.0166638	0.164058
LOC100742539	1050.71	-0.352037	0.147069	-2.39368	0.0166804	0.164064
LOC100749317	1076.65	-0.370675	0.154893	-2.39311	0.0167064	0.164162
LOC105680753	1448.36	-0.251251	0.105059	-2.39153	0.0167784	0.164451
LOC105680303	26.8793	1.58112	0.661094	2.39168	0.0167716	0.164451
LOC100743151	56.3931	0.954586	0.399174	2.39141	0.016784	0.164451
LOC100748736	574.189	-0.319928	0.133815	-2.39082	0.0168109	0.164472
LOC100746193	6295.45	0.662571	0.277191	2.39031	0.0168343	0.164472
LOC100741040	2226.38	-0.394353	0.164968	-2.39048	0.0168265	0.164472
LOC100742541	115.238	0.483183	0.202227	2.38931	0.01688	0.164525
LOC100741621	272.779	0.6132	0.256737	2.38844	0.0169201	0.164525
LOC112213041	307.01	0.797698	0.333966	2.38856	0.0169145	0.164525
LOC117151840	80.8423	1.08955	0.456174	2.38845	0.0169198	0.164525
LOC100742277	307.553	0.54448	0.227926	2.38885	0.0169014	0.164525
LOC100741176	1402.24	-0.611782	0.25622	-2.38772	0.0169532	0.16469
LOC100741503	2072.87	-0.268077	0.112336	-2.38637	0.0170154	0.164982
LOC100745060	1305.07	0.520224	0.217973	2.38664	0.0170031	0.164982
LOC100744282	6189.64	-0.327472	0.137323	-2.38468	0.0170939	0.165559
LOC100745933	1357.14	-1.10825	0.464793	-2.3844	0.0171072	0.165559
LOC100743026	2499.75	-0.297087	0.124727	-2.3819	0.0172236	0.166408
LOC100745194	3360.63	-0.650474	0.2731	-2.38182	0.0172275	0.166408
LOC117151195	274.015	1.35165	0.568617	2.37709	0.0174499	0.167607
LOC100744758	1909.81	-0.432556	0.181891	-2.3781	0.0174019	0.167607
LOC100745281	96.2013	1.06791	0.449123	2.37777	0.0174179	0.167607
LOC100747313	245.282	-0.595615	0.250419	-2.37847	0.0173844	0.167607
LOC100740538	2342.04	0.547778	0.230283	2.37872	0.017373	0.167607
LOC100748941	5437.88	-0.438243	0.184344	-2.37731	0.0174394	0.167607
LOC117151205	882.184	0.399994	0.168311	2.37652	0.0174769	0.167709
LOC100747363	597.072	0.378561	0.159364	2.37544	0.0175278	0.167944
LOC100744446	758.046	0.233614	0.0983629	2.37502	0.0175479	0.167944
LOC100747172	4365.59	-0.450327	0.189614	-2.37497	0.0175506	0.167944
LOC100742110	910.276	-0.369425	0.155593	-2.37431	0.017582	0.168088
LOC100748714	752.086	-0.490495	0.206671	-2.37332	0.017629	0.16838
LOC100748363	8294.42	-0.556486	0.234566	-2.37241	0.0176724	0.16848
LOC100745738	29181.9	0.579431	0.244226	2.37252	0.017667	0.16848
LOC100746848	411.021	0.402643	0.169748	2.37201	0.0176918	0.168508
LOC100741930	179.814	0.725566	0.306029	2.3709	0.0177446	0.168854
LOC100743742	501.588	-0.47825	0.20176	-2.37039	0.0177692	0.168931
LOC105680195	1702.54	-0.675199	0.284988	-2.36922	0.0178257	0.168998
LOC100740558	4597.66	-0.421367	0.177848	-2.36926	0.0178239	0.168998
LOC100743201	1010.6	-0.269996	0.113942	-2.36959	0.0178077	0.168998
LOC100746440	1907.6	0.259264	0.109552	2.36659	0.017953	0.16942
LOC100745212	32690.3	-0.390977	0.165186	-2.36689	0.0179385	0.16942
LOC100745301	41949.3	-0.512475	0.216538	-2.36668	0.0179486	0.16942
LOC100747018	152.662	0.428631	0.181056	2.36739	0.0179139	0.16942
LOC100741001	137.582	-0.569055	0.240344	-2.36767	0.0179005	0.16942
LOC100740714	1868.39	-0.229411	0.0969546	-2.36617	0.0179732	0.169454
LOC100741854	4331.81	-0.618663	0.26151	-2.36574	0.0179941	0.169496
LOC100745729	3081.75	-0.334647	0.141571	-2.36381	0.0180882	0.169917
LOC100746374	273.592	0.335993	0.142103	2.36443	0.018058	0.169917
LOC117151698	211.204	0.56978	0.241044	2.3638	0.0180887	0.169917
LOC100745764	8172.71	0.460778	0.19504	2.36248	0.0181531	0.17006
LOC100740887	19.4876	-1.5925	0.674081	-2.36247	0.0181537	0.17006
LOC100745553	409.797	-0.34977	0.148013	-2.36311	0.0181222	0.17006
LOC117151919	13.0675	1.33781	0.566433	2.36182	0.0181854	0.170201
LOC100745485	1270.29	0.75116	0.318123	2.36123	0.0182145	0.170318
LOC100747033	137680	-0.689713	0.292214	-2.3603	0.0182601	0.170588
LOC100747485	725.732	-0.29932	0.126835	-2.35992	0.0182787	0.170607
LOC100741330	1470.84	-0.211621	0.0897015	-2.35917	0.0183158	0.170716
LOC100748604	1923.51	-0.401013	0.170111	-2.35736	0.0184056	0.170716
LOC100741907	2678.89	-0.538356	0.228376	-2.35733	0.0184071	0.170716
LOC100741983	3045.97	0.362276	0.153648	2.35783	0.0183821	0.170716
LOC100741030	1300.71	-0.400798	0.169991	-2.35776	0.0183858	0.170716
LOC100741515	1533.71	-0.190838	0.0809183	-2.35841	0.0183536	0.170716
LOC100740477	301.793	-0.34565	0.146542	-2.35872	0.0183383	0.170716
LOC100749191	1853.87	-0.341227	0.144838	-2.35592	0.018477	0.170902
LOC100744161	855.747	0.220795	0.0937767	2.35447	0.018549	0.170902
LOC100748798	2404.84	-0.554562	0.235581	-2.35402	0.0185718	0.170902
LOC105682031	384.534	0.556956	0.236397	2.35602	0.0184721	0.170902
LOC100740580	2092.09	-0.575613	0.244434	-2.35488	0.0185287	0.170902
LOC100743704	1318.3	-0.34202	0.145195	-2.3556	0.0184929	0.170902
LOC100748968	472.496	-0.572511	0.243049	-2.35553	0.0184961	0.170902
LOC112213084	862.357	0.420087	0.178464	2.3539	0.0185774	0.170902
LOC100741236	2762.24	-0.419899	0.178368	-2.35411	0.0185669	0.170902
LOC100741897	7107.7	-0.267698	0.113827	-2.35179	0.0186833	0.171261
LOC100740388	28879.8	-0.688913	0.292854	-2.35241	0.018652	0.171261
LOC100742793	2519.38	0.722203	0.307031	2.35222	0.0186619	0.171261
LOC100744698	1514.85	-0.311586	0.132479	-2.35196	0.0186747	0.171261
LOC105681193	2795.24	-0.330635	0.140667	-2.35047	0.0187495	0.171714
LOC100742842	3123.83	1.07639	0.458032	2.35003	0.0187719	0.171766
LOC117151114	146.994	-0.581953	0.247704	-2.34939	0.0188043	0.171908
LOC100741674	934.008	0.328792	0.140019	2.3482	0.0188646	0.172305
LOC100744185	964.588	0.373558	0.159108	2.34783	0.0188831	0.172321
LOC100749862	1514.61	0.425677	0.181373	2.34696	0.0189272	0.172511
LOC100741768	845.089	-0.485835	0.207111	-2.34577	0.0189877	0.172511
LOC100743777	3540.22	0.729822	0.311156	2.34552	0.0190006	0.172511
LOC105680334	1611.95	0.428101	0.182493	2.34584	0.018984	0.172511
LOC100746255	372.02	-0.401157	0.171038	-2.34543	0.019005	0.172511
LOC100749604	3415.85	0.404775	0.172511	2.34638	0.0189569	0.172511
LOC112213418	53.9715	0.876592	0.374125	2.34305	0.019127	0.17271
LOC117152401	11.8488	-1.62017	0.691668	-2.34241	0.0191594	0.17271
LOC100748916	87.0253	-0.561465	0.239762	-2.34176	0.0191931	0.17271
LOC100740249	4451.7	-0.304068	0.129848	-2.34173	0.0191944	0.17271
LOC100743010	1533.58	-0.417204	0.17798	-2.3441	0.019073	0.17271
LOC105680409	17.9233	1.00126	0.427575	2.34171	0.0191956	0.17271
LOC100741300	1700.51	0.497853	0.212477	2.34309	0.0191246	0.17271
LOC112212805	20.4222	1.47759	0.630846	2.34223	0.0191687	0.17271
LOC112212950	264.167	-0.494626	0.210983	-2.34439	0.0190585	0.17271
LOC117151947	37.8511	0.848051	0.361877	2.34348	0.019105	0.17271
LOC100742587	998.596	-0.423389	0.180867	-2.34088	0.0192383	0.17279
LOC100746334	519.452	0.515705	0.220277	2.34116	0.0192239	0.17279
LOC100747212	1143.36	0.405395	0.173207	2.34052	0.019257	0.172806
LOC100744669	578.636	0.395982	0.169303	2.33889	0.0193411	0.173409
LOC100743950	841.144	-0.598725	0.256121	-2.33767	0.0194046	0.173826
LOC105680802	623.375	0.284865	0.121934	2.33622	0.01948	0.17435
LOC100741210	475.42	0.302284	0.129464	2.33488	0.0195496	0.17482
LOC100748202	747.039	-0.429409	0.183994	-2.33382	0.0196051	0.17501
LOC100748412	757.832	0.998208	0.427673	2.33404	0.0195934	0.17501
LOC100746294	670.723	-0.415507	0.17818	-2.33195	0.0197036	0.175465
LOC100749672	601.929	-0.320864	0.137616	-2.3316	0.0197219	0.175465
LOC100748967	324.327	-1.09805	0.470908	-2.33177	0.0197126	0.175465
LOC100741144	962.428	0.449953	0.192985	2.33155	0.0197246	0.175465
LOC100748157	761.376	0.418895	0.179697	2.33112	0.0197469	0.175511
LOC117151680	13.0503	1.40462	0.602803	2.33015	0.0197981	0.175814
LOC100747559	76.1878	0.668039	0.286802	2.32927	0.019845	0.176077
LOC100747093	1325.71	-0.370437	0.159073	-2.32872	0.0198739	0.176181
LOC100741584	493.397	-0.418309	0.179688	-2.32798	0.0199134	0.176378
LOC100744910	932.548	-0.589496	0.253415	-2.32621	0.0200075	0.177058
LOC100740365	3846.47	-0.577822	0.248885	-2.32164	0.0202524	0.177131
LOC100746919	1035.32	-0.293779	0.126571	-2.32105	0.0202839	0.177131
LOC100748475	2681.2	-0.418386	0.180271	-2.32087	0.0202939	0.177131
LOC100745695	906.699	0.25665	0.110476	2.32313	0.0201721	0.177131
LOC100740169	696.313	-0.313903	0.135221	-2.32141	0.0202648	0.177131
LOC100740047	183.548	-0.617451	0.265716	-2.32372	0.0201403	0.177131
LOC100744323	278.012	0.595442	0.256462	2.32175	0.0202463	0.177131
LOC100743382	278.081	0.879147	0.378012	2.32571	0.0200339	0.177131
LOC100745742	157.832	-0.407815	0.175548	-2.3231	0.0201738	0.177131
LOC105681007	935.172	-0.548557	0.236298	-2.32146	0.0202618	0.177131
LOC100745667	377.638	0.520216	0.22408	2.32156	0.0202566	0.177131
LOC112213441	28.7453	1.071	0.461522	2.32057	0.0203098	0.177131
LOC100745951	607.012	-0.277652	0.119488	-2.32368	0.0201427	0.177131
LOC100745875	1789.03	0.494405	0.212674	2.32471	0.0200876	0.177131
LOC100744589	1173.7	0.277914	0.119559	2.3245	0.0200988	0.177131
LOC100749540	194.804	0.648766	0.279373	2.32222	0.0202211	0.177131
LOC100746590	337.535	0.902139	0.388001	2.32509	0.0200669	0.177131
LOC105682115	25.1238	0.804179	0.348449	2.30788	0.0210056	0.178545
LOC100744954	7409.81	-0.36435	0.157348	-2.31557	0.0205818	0.178545
LOC100743725	444.554	0.396228	0.171738	2.30717	0.0210454	0.178545
LOC100748117	999.275	-0.353581	0.152913	-2.3123	0.0207613	0.178545
LOC100749074	459.097	-0.220138	0.095383	-2.30794	0.0210027	0.178545
LOC100746205	5751.19	0.459507	0.198635	2.31332	0.0207051	0.178545
LOC100743967	1329.4	-0.617288	0.266986	-2.31206	0.0207745	0.178545
LOC100748395	8380.69	-0.420163	0.182061	-2.30781	0.0210095	0.178545
LOC100741213	92.8392	1.00372	0.43433	2.31097	0.0208346	0.178545
LOC100747516	3972.17	-1.25779	0.544877	-2.3084	0.020977	0.178545
LOC100744684	531.644	0.406089	0.175583	2.31281	0.0207331	0.178545
LOC112212475	15.8998	1.14873	0.497083	2.31094	0.0208363	0.178545
LOC100744648	1443.6	-0.325266	0.140803	-2.31007	0.0208841	0.178545
LOC100747966	726.976	0.347419	0.150414	2.30976	0.0209016	0.178545
LOC100747364	756.618	0.568474	0.245563	2.31498	0.0206139	0.178545
LOC100749288	928.113	0.255531	0.110459	2.31336	0.0207027	0.178545
LOC100749204	1228	-0.485323	0.209473	-2.31687	0.0205106	0.178545
LOC100748217	18.1857	-0.878845	0.380821	-2.30777	0.0210122	0.178545
LOC100748459	2027.72	-0.209566	0.0906548	-2.3117	0.0207944	0.178545
LOC100749683	1008.78	0.381654	0.165262	2.30938	0.0209223	0.178545
LOC117151755	32.4961	1.16783	0.504986	2.31259	0.0207452	0.178545
LOC100748649	131.753	0.612016	0.264916	2.31023	0.0208755	0.178545
LOC100744694	1148.47	0.336466	0.145496	2.31254	0.0207477	0.178545
LOC100748298	66.6113	0.815914	0.352115	2.31718	0.0204938	0.178545
LOC100748058	849.12	-0.763665	0.33068	-2.30938	0.0209226	0.178545
LOC100741872	2557.96	-0.633856	0.273941	-2.31384	0.0206764	0.178545
LOC100744032	1997.36	0.422757	0.183022	2.30988	0.020895	0.178545
LOC100745586	7224.74	-0.500518	0.216733	-2.30938	0.0209226	0.178545
LOC100742726	394.881	0.259882	0.112338	2.31339	0.0207012	0.178545
LOC100742235	751.909	0.587915	0.254787	2.30748	0.0210281	0.178545
LOC100743084	23004.3	-0.154601	0.0669458	-2.30935	0.020924	0.178545
LOC100740804	2690.44	-0.730012	0.316415	-2.30713	0.0210473	0.178545
LOC100742926	28.0671	-0.974281	0.421499	-2.31147	0.020807	0.178545
LOC100743257	1058.12	-0.286576	0.124275	-2.30598	0.0211115	0.178645
LOC100744018	580.904	-0.503482	0.218322	-2.30615	0.0211024	0.178645
LOC100746336	6030.86	-0.538472	0.233485	-2.30624	0.0210974	0.178645
LOC100743598	775.8	-0.739732	0.321051	-2.30409	0.0212173	0.179208
LOC100745149	2237.83	-0.237527	0.1031	-2.30386	0.0212305	0.179208
LOC100743204	990.447	-0.243484	0.105677	-2.30405	0.0212197	0.179208
LOC100745536	5971.97	-0.3088	0.134103	-2.30271	0.021295	0.179604
LOC100747523	924.92	-0.348543	0.151426	-2.30174	0.0213498	0.179918
LOC100744249	623.059	0.344871	0.149915	2.30045	0.0214227	0.180088
LOC100742156	1346.62	-0.340007	0.147766	-2.30099	0.0213924	0.180088
LOC100744232	5255.07	0.441174	0.191767	2.30058	0.0214156	0.180088
LOC100743848	20.0008	-0.870485	0.378469	-2.30001	0.0214474	0.180148
LOC100749847	3288.17	0.795944	0.346136	2.29951	0.0214758	0.180238
LOC112214095	18.5605	0.904199	0.39341	2.29837	0.0215409	0.180341
LOC117151151	875.542	0.639906	0.278393	2.29857	0.0215294	0.180341
LOC117151636	11.6286	1.21263	0.527571	2.29852	0.0215322	0.180341
LOC100749462	11239.8	-0.460743	0.200523	-2.29771	0.0215782	0.180444
LOC100746725	715.271	0.250792	0.109157	2.29753	0.0215885	0.180444
LOC100747586	576.548	0.601821	0.262072	2.2964	0.0216532	0.180449
LOC100745282	229.577	-0.363376	0.158237	-2.29641	0.0216526	0.180449
LOC100741703	23.4291	0.940649	0.409639	2.29629	0.0216595	0.180449
LOC100747102	3939.6	-0.619618	0.269783	-2.29673	0.0216343	0.180449
LOC100744618	3171.57	-0.656816	0.286185	-2.29507	0.021729	0.18088
LOC100747314	59.6101	1.12609	0.490899	2.29392	0.0217948	0.18108
LOC100745010	238.002	0.421414	0.183687	2.2942	0.0217791	0.18108
LOC100743605	67.7479	-0.845765	0.368729	-2.29373	0.021806	0.18108
LOC100749505	318.962	0.684799	0.298635	2.29309	0.0218426	0.181237
LOC100741169	1613.91	-0.384304	0.167724	-2.29129	0.0219464	0.181648
LOC100748396	6570.15	-0.418561	0.182661	-2.29146	0.021937	0.181648
LOC100745022	2616.22	0.426332	0.186025	2.2918	0.0219172	0.181648
LOC100748029	1051.5	0.508284	0.221861	2.29101	0.0219631	0.181648
LOC100744873	3211.7	-0.436913	0.190836	-2.28947	0.022052	0.181942
LOC100743249	1616.55	-0.281828	0.123096	-2.2895	0.0220504	0.181942
LOC100743690	3269.28	-0.388217	0.169541	-2.28981	0.0220321	0.181942
LOC100743345	3830.17	0.344978	0.150778	2.28798	0.0221387	0.18251
LOC112214107	181.008	0.514795	0.225102	2.28694	0.0221991	0.182806
LOC100750209	871.159	-0.563403	0.246377	-2.28675	0.0222102	0.182806
LOC100750083	1140.26	0.535937	0.234409	2.28633	0.0222348	0.182861
LOC100746979	1743.29	0.254006	0.111169	2.28486	0.0223209	0.183422
LOC100742242	3679.51	-0.32134	0.140708	-2.28374	0.022387	0.183429
LOC100740016	1863.8	0.339151	0.148464	2.2844	0.0223482	0.183429
LOC100740870	54.9549	1.15528	0.50588	2.28371	0.0223886	0.183429
LOC100743864	351.245	-0.389471	0.170549	-2.28363	0.0223934	0.183429
LOC100744676	126.239	1.80548	0.791419	2.28132	0.0225293	0.183759
LOC100746008	12.0054	2.20778	0.9678	2.28124	0.0225345	0.183759
LOC100747845	641.918	0.416438	0.182475	2.28216	0.0224797	0.183759
LOC100743896	1579.44	-0.264085	0.115731	-2.28189	0.0224956	0.183759
LOC100742827	1136.23	-0.253456	0.11111	-2.28112	0.0225414	0.183759
LOC100748847	109.447	0.87113	0.381807	2.2816	0.022513	0.183759
LOC100740441	6140.8	-0.505283	0.221537	-2.28081	0.0225599	0.183763
LOC100741920	1222.31	-0.381241	0.167225	-2.27982	0.0226186	0.184096
LOC100745053	1855.72	0.513329	0.22524	2.27903	0.0226652	0.184212
LOC100742687	13266.8	-0.513766	0.225438	-2.27897	0.0226689	0.184212
LOC100747835	2281.14	-0.22055	0.0968092	-2.27819	0.0227152	0.184442
LOC100748286	4515.97	0.350893	0.154079	2.27735	0.0227653	0.184702
LOC100745890	340.497	0.413514	0.181646	2.27649	0.0228168	0.184775
LOC105680674	138.543	-0.57561	0.252935	-2.27572	0.0228627	0.184775
LOC100741822	1217.81	-0.32948	0.144783	-2.27569	0.0228645	0.184775
LOC100741474	2757.42	0.348747	0.153188	2.2766	0.0228104	0.184775
LOC100746990	257.202	-0.555392	0.243993	-2.27626	0.0228306	0.184775
LOC100747251	2311.58	0.692756	0.304519	2.27492	0.0229109	0.185004
LOC100743714	1231.63	0.243074	0.106867	2.27455	0.0229327	0.185034
LOC100743881	6102.77	-0.404203	0.177748	-2.27402	0.0229651	0.185149
LOC100748060	6323.97	-0.678284	0.298402	-2.27305	0.0230231	0.185325
LOC100743153	1913.1	0.227155	0.0999256	2.27325	0.0230114	0.185325
LOC100741493	82.7524	0.789303	0.347355	2.27232	0.023067	0.185327
LOC100748249	764.309	0.368567	0.162186	2.2725	0.0230563	0.185327
LOC100743674	3146.47	0.497575	0.218989	2.27215	0.0230777	0.185327
LOC100745081	680.854	-0.420513	0.185153	-2.27117	0.0231368	0.185656
LOC100744467	605.38	0.589011	0.259384	2.27081	0.0231587	0.185687
LOC112214081	18.1282	1.86426	0.821496	2.26935	0.0232469	0.185957
LOC105680920	129.16	0.413225	0.182061	2.2697	0.0232256	0.185957
LOC100742603	3249.24	0.739903	0.326038	2.26937	0.0232456	0.185957
LOC100740945	89.1521	-1.7811	0.784995	-2.26893	0.0232725	0.186017
LOC100749908	2101.7	0.554645	0.244499	2.26849	0.0232991	0.186069
LOC100743065	1904.05	-0.703534	0.310169	-2.26823	0.0233154	0.186069
LOC112212027	13.2334	1.30892	0.577327	2.26721	0.0233772	0.186417
LOC100740085	41.6197	1.14502	0.505186	2.26653	0.0234193	0.186468
LOC100745522	893.757	-0.483514	0.21333	-2.26651	0.0234201	0.186468
LOC100745325	155.03	0.486273	0.214652	2.2654	0.023488	0.18667
LOC100748221	1720.62	-0.318759	0.140711	-2.26535	0.0234914	0.18667
LOC100742883	818.138	-0.607171	0.268043	-2.26521	0.0235001	0.18667
LOC100740970	286.449	0.333215	0.147159	2.26432	0.0235546	0.186958
LOC100740973	728.815	0.97101	0.428964	2.26362	0.0235976	0.187154
LOC105680958	872.025	-0.282226	0.124734	-2.26263	0.0236586	0.187203
LOC100746548	3138.16	0.422619	0.186741	2.26313	0.0236278	0.187203
LOC100744153	3028.18	-0.447596	0.197805	-2.26281	0.0236476	0.187203
LOC100746052	9695.98	0.54099	0.23924	2.26128	0.0237417	0.187635
LOC100743102	1734.7	-0.562036	0.248572	-2.26105	0.0237559	0.187635
LOC100748169	90.4955	0.621332	0.274822	2.26086	0.0237682	0.187635
LOC100745983	378.656	-1.10799	0.490317	-2.25974	0.0238372	0.187791
LOC100743629	1115.62	0.436516	0.193152	2.25996	0.0238239	0.187791
LOC100746781	306.253	0.471964	0.208921	2.25906	0.0238796	0.187791
LOC117151877	61.6909	1.19356	0.528283	2.25933	0.0238631	0.187791
LOC105681150	58.101	0.700299	0.30999	2.2591	0.023877	0.187791
LOC100744196	2904.04	-0.508039	0.224994	-2.25801	0.023945	0.187863
LOC100740648	375.682	0.945823	0.418941	2.25765	0.0239673	0.187863
LOC100740994	886.604	-0.404472	0.179101	-2.25834	0.0239242	0.187863
LOC100743638	2411.07	-0.336239	0.148947	-2.25744	0.0239806	0.187863
LOC100743992	7311.72	-0.398549	0.176481	-2.25831	0.0239262	0.187863
LOC100742008	1088.23	0.26569	0.117727	2.25682	0.0240191	0.187881
LOC100742052	927.877	-0.338001	0.149769	-2.25682	0.0240195	0.187881
LOC100740132	94.9907	0.605509	0.268364	2.2563	0.0240518	0.18795
LOC100743587	3165.3	0.437397	0.193874	2.25609	0.0240651	0.18795
LOC112211985	30.6354	1.08792	0.482786	2.25343	0.0242322	0.188428
LOC100750073	720.094	-0.318458	0.141292	-2.2539	0.0242027	0.188428
LOC100749756	659.956	-0.463891	0.205875	-2.25326	0.0242426	0.188428
LOC100746299	22419.1	-0.312318	0.13855	-2.2542	0.0241837	0.188428
LOC100741856	431.405	0.628985	0.279098	2.25363	0.0242192	0.188428
LOC100746831	8084.15	0.52402	0.232581	2.25306	0.0242551	0.188428
LOC105681815	71615.3	-0.606418	0.269002	-2.25433	0.0241757	0.188428
LOC100748365	2895.21	-0.292589	0.129895	-2.2525	0.0242904	0.188455
LOC100740296	1372.79	0.30622	0.135951	2.25243	0.0242953	0.188455
LOC112213550	31.2646	1.16845	0.518995	2.25137	0.0243618	0.188545
LOC112212275	26.4306	0.911735	0.405022	2.25108	0.0243807	0.188545
LOC100747925	6702.36	-0.283251	0.125814	-2.25134	0.0243641	0.188545
LOC117151569	78.3638	-0.599331	0.266181	-2.25159	0.0243482	0.188545
LOC100743727	943.226	-0.451368	0.200595	-2.25015	0.0244395	0.188573
LOC100744447	14492.1	-0.327342	0.145453	-2.2505	0.0244175	0.188573
LOC100743032	448.202	-0.455106	0.202239	-2.25033	0.0244277	0.188573
LOC100745937	5499.66	-0.265925	0.11823	-2.24922	0.0244985	0.188886
LOC100750143	398.407	0.295501	0.131471	2.24766	0.024598	0.189142
LOC100742715	1992.2	-0.475896	0.21179	-2.24702	0.0246387	0.189142
LOC100740995	1703.83	-0.563674	0.250851	-2.24705	0.0246368	0.189142
LOC100741917	18887.4	-0.502126	0.223469	-2.24696	0.0246426	0.189142
LOC100746114	558.251	0.481114	0.214086	2.24729	0.0246212	0.189142
LOC100741558	476.923	0.376186	0.167411	2.24708	0.024635	0.189142
LOC100748118	1265.24	-0.375727	0.167352	-2.24513	0.0247597	0.189331
LOC112212255	506.374	0.383809	0.170913	2.24564	0.0247274	0.189331
LOC105680194	1177.69	-0.256703	0.114334	-2.24521	0.0247547	0.189331
LOC100746229	1378.77	0.510555	0.227371	2.24547	0.0247378	0.189331
LOC100743713	953.446	-0.321152	0.143028	-2.24538	0.0247435	0.189331
LOC100742058	95.0711	0.941536	0.419522	2.2443	0.0248129	0.189523
LOC100748338	1063.3	0.341379	0.152118	2.24417	0.0248217	0.189523
LOC100744414	1015.24	-0.581125	0.259001	-2.24371	0.024851	0.189604
LOC100745867	5113.36	-0.478418	0.213424	-2.24163	0.0249852	0.190348
LOC100743479	708.453	0.486251	0.216919	2.24162	0.0249857	0.190348
LOC100740636	1301.07	0.380147	0.169617	2.24121	0.0250122	0.190409
LOC100740232	206.573	-0.982025	0.438377	-2.24014	0.025082	0.190798
LOC100749706	2532.44	0.336671	0.150367	2.239	0.025156	0.191219
LOC100742300	1244.7	-0.539338	0.240937	-2.2385	0.0251886	0.191325
LOC100740658	660.796	0.675461	0.301809	2.23804	0.0252184	0.19141
LOC100748680	798.705	0.696935	0.31154	2.23706	0.0252823	0.191752
LOC100746099	536.104	0.757741	0.339028	2.23504	0.0254147	0.191994
LOC100743073	697.923	0.627384	0.280709	2.235	0.0254176	0.191994
LOC112213257	47.3164	-0.549518	0.245868	-2.23501	0.0254168	0.191994
LOC100740959	1295	-0.372321	0.166597	-2.23486	0.0254267	0.191994
LOC100742326	144.4	0.482265	0.215735	2.23545	0.0253878	0.191994
LOC100744987	526.159	0.713961	0.319457	2.23492	0.0254223	0.191994
LOC100747152	773.49	-0.441201	0.197571	-2.23313	0.0255403	0.192497
LOC100743830	579.481	0.614636	0.275198	2.23343	0.0255203	0.192497
LOC100744779	353.808	0.39327	0.176118	2.23299	0.0255498	0.192497
LOC100745445	281.178	0.848823	0.380226	2.23242	0.0255875	0.192554
LOC100743743	314.979	-1.0083	0.451686	-2.2323	0.0255949	0.192554
LOC100740364	3003.61	-0.68793	0.308235	-2.23183	0.0256259	0.192571
LOC100745251	8075.85	-3.6939	1.65539	-2.23144	0.0256523	0.192571
LOC100747889	5784.59	-1.22681	0.549792	-2.23142	0.0256536	0.192571
LOC100744326	885.761	-0.570465	0.255759	-2.23048	0.0257154	0.192721
LOC100745504	3115.16	0.860885	0.386001	2.23026	0.02573	0.192721
LOC100742446	2195.62	-0.47968	0.215072	-2.23032	0.025726	0.192721
LOC100740207	1109.52	0.477356	0.214099	2.2296	0.025774	0.192833
LOC100741294	87.8708	0.493478	0.221343	2.22947	0.0257826	0.192833
LOC100740611	8849.26	-0.218189	0.0979502	-2.22755	0.0259103	0.192942
LOC117151365	29.7695	0.765541	0.343647	2.2277	0.0259008	0.192942
LOC100745138	1216.88	0.183637	0.0824171	2.22814	0.0258712	0.192942
LOC100748583	67.0054	-0.765226	0.343403	-2.22836	0.0258563	0.192942
LOC117152176	67.224	0.953039	0.427764	2.22795	0.0258835	0.192942
LOC100744907	1273.01	-0.421617	0.18927	-2.22759	0.0259078	0.192942
LOC100743059	1628.39	0.389258	0.174818	2.22665	0.0259708	0.193112
LOC100746543	1902.72	-0.340709	0.153006	-2.22677	0.0259627	0.193112
LOC100740736	568.865	0.226504	0.101747	2.22614	0.026005	0.193125
LOC100749960	1090.91	-0.363694	0.163381	-2.22604	0.0260112	0.193125
LOC100749309	75.196	0.644374	0.289505	2.22578	0.0260292	0.193125
LOC100743417	2676.55	-0.301371	0.135529	-2.22367	0.0261705	0.193599
LOC100742975	783.14	-0.289016	0.129949	-2.22407	0.0261439	0.193599
LOC100748699	1724.46	-0.210213	0.0945535	-2.22322	0.0262012	0.193599
LOC100745104	1020.55	-0.228765	0.102898	-2.22321	0.0262015	0.193599
LOC100746032	10352.4	-0.397339	0.17868	-2.22375	0.0261653	0.193599
LOC100747707	703.084	0.274881	0.123645	2.22314	0.0262065	0.193599
LOC100743487	47.1973	0.596587	0.268503	2.2219	0.0262903	0.193651
LOC100747002	747.141	0.355581	0.160054	2.22163	0.0263081	0.193651
LOC100748156	703.023	0.431369	0.194125	2.22212	0.0262753	0.193651
LOC100744691	2103.53	-0.444428	0.200015	-2.22198	0.0262847	0.193651
LOC100747495	40892.1	-0.521096	0.23451	-2.22206	0.0262791	0.193651
LOC112214047	51.8059	0.851435	0.38344	2.22052	0.0263838	0.193811
LOC100749827	2151.2	-0.266332	0.11996	-2.22017	0.0264072	0.193811
LOC100746569	742.46	0.38035	0.171433	2.21866	0.0265101	0.193811
LOC100744608	3536.46	-0.244304	0.110068	-2.21958	0.0264476	0.193811
LOC100744650	546.268	-0.255887	0.115238	-2.2205	0.026385	0.193811
LOC100743464	746.051	-0.295453	0.133202	-2.21808	0.0265493	0.193811
LOC100748964	1105.18	-0.423071	0.190734	-2.21812	0.0265466	0.193811
LOC100743261	25.0827	1.09309	0.492649	2.21879	0.0265007	0.193811
LOC100745421	123.501	0.805953	0.363375	2.21797	0.026557	0.193811
LOC100740194	31.4784	0.745141	0.335786	2.21909	0.0264804	0.193811
LOC100742688	217.231	0.427581	0.192659	2.21937	0.0264618	0.193811
LOC100744189	711.45	0.442903	0.199616	2.21878	0.0265016	0.193811
LOC100746765	187.257	0.542848	0.244797	2.21755	0.0265857	0.193825
LOC100744411	2722.96	-0.405698	0.182981	-2.21715	0.0266127	0.193825
LOC100747416	18.923	1.18839	0.536009	2.21711	0.0266157	0.193825
LOC100745635	1822.41	0.475208	0.214406	2.2164	0.0266644	0.194042
LOC100741289	22.1276	1.1384	0.513805	2.21563	0.0267169	0.194286
LOC100743162	279.907	0.822224	0.371333	2.21425	0.0268116	0.194836
LOC117152302	1320.73	-0.518855	0.234378	-2.21376	0.0268456	0.194945
LOC100746525	3996.82	0.340467	0.153817	2.21345	0.0268667	0.19496
LOC105681191	1378.46	0.295859	0.133694	2.21295	0.0269012	0.195072
LOC100743853	2916.16	-0.380747	0.172083	-2.21258	0.0269268	0.195119
LOC100739998	374.767	-0.311295	0.140802	-2.21087	0.0270448	0.195283
LOC100740090	208.421	0.531992	0.240603	2.21108	0.0270303	0.195283
LOC100748965	240.326	1.20012	0.542669	2.21152	0.0270001	0.195283
LOC100748289	3828.67	-0.674568	0.305096	-2.211	0.0270358	0.195283
LOC100747534	872.777	0.553816	0.250473	2.21108	0.0270302	0.195283
LOC100744483	3970.71	-0.243333	0.110084	-2.21043	0.0270751	0.195365
LOC100748966	12.5723	1.38113	0.625153	2.20927	0.0271561	0.19581
LOC100743484	811.289	-0.262713	0.118951	-2.20857	0.0272044	0.196021
LOC100747032	20185.1	-0.615614	0.278939	-2.20698	0.0273152	0.196024
LOC100749863	1554.7	-0.331341	0.150107	-2.20736	0.027289	0.196024
LOC100743330	5832.5	0.671328	0.30419	2.20694	0.0273184	0.196024
LOC112212050	887.854	-0.725384	0.328564	-2.20774	0.0272625	0.196024
LOC100744558	244.349	-0.699555	0.316982	-2.20692	0.0273196	0.196024
LOC100743156	2574.59	0.255375	0.115711	2.20701	0.0273137	0.196024
LOC100748400	3527.69	0.668304	0.30299	2.2057	0.0274051	0.196087
LOC100743935	1968.6	0.222505	0.100843	2.20646	0.0273521	0.196087
LOC100744606	12622.3	-0.523736	0.237429	-2.20587	0.0273933	0.196087
LOC100748638	1145.96	-0.360621	0.163474	-2.20599	0.027385	0.196087
LOC100748554	706.187	0.571292	0.259188	2.20416	0.0275132	0.196165
LOC105680815	144.79	-0.556404	0.25244	-2.2041	0.0275173	0.196165
LOC105681017	991.631	-0.42971	0.195289	-2.20038	0.02778	0.196165
LOC100746559	3133.04	-0.508653	0.231044	-2.20154	0.0276977	0.196165
LOC100748239	423.678	0.402322	0.182819	2.20066	0.02776	0.196165
LOC100748445	28.2009	0.866577	0.393437	2.20258	0.0276241	0.196165
LOC117151152	42.9069	-1.0768	0.488453	-2.20452	0.0274881	0.196165
LOC100740697	8458.71	-0.461198	0.209411	-2.20235	0.0276403	0.196165
LOC100741694	12.0661	1.08823	0.49454	2.20049	0.0277725	0.196165
LOC112212315	7126.85	0.609741	0.276889	2.20211	0.0276576	0.196165
LOC100743012	1228.88	-0.364988	0.165753	-2.202	0.0276655	0.196165
LOC105680575	52.6749	1.40626	0.638353	2.20295	0.0275985	0.196165
LOC100749166	3343.92	-0.359266	0.163256	-2.20063	0.0277624	0.196165
LOC100742628	440.93	0.841145	0.38178	2.20322	0.0275792	0.196165
LOC100742391	1940.23	0.299407	0.135867	2.20368	0.0275465	0.196165
LOC100740832	66.6511	0.585876	0.266215	2.20076	0.0277528	0.196165
LOC100741632	1402.78	-0.496185	0.225028	-2.205	0.0274543	0.196165
LOC100742323	3136.77	-0.724809	0.329348	-2.20074	0.0277544	0.196165
LOC100745348	139.702	0.476533	0.216108	2.20506	0.0274496	0.196165
LOC100741562	2095.8	0.434296	0.197421	2.19985	0.0278179	0.196297
LOC100749003	2896.96	0.940076	0.427433	2.19935	0.0278529	0.196409
LOC100742988	603.353	1.09351	0.497393	2.19849	0.0279142	0.196706
LOC100740483	1945.6	0.274215	0.124804	2.19716	0.028009	0.197238
LOC100742101	3074.37	-0.159482	0.0726452	-2.19535	0.0281385	0.198014
LOC100747315	46.1195	-0.696613	0.317657	-2.19297	0.0283095	0.198681
LOC100740294	1105.21	0.389684	0.177748	2.19233	0.0283554	0.198681
LOC105680982	56.3121	-1.3887	0.633331	-2.1927	0.0283293	0.198681
LOC100744331	334.279	0.338526	0.154418	2.19227	0.02836	0.198681
LOC100741678	4383.71	0.474669	0.216539	2.19207	0.0283744	0.198681
LOC100742878	64.6703	-0.625115	0.285196	-2.19188	0.0283885	0.198681
LOC100743402	474.341	1.76455	0.804873	2.19233	0.0283555	0.198681
LOC100750172	224.335	0.807384	0.368057	2.19364	0.0282613	0.198681
LOC100742124	2019.06	-0.628184	0.286717	-2.19096	0.028455	0.198993
LOC105680657	38.0198	0.608295	0.277669	2.19072	0.028472	0.198993
LOC100743375	598.079	-0.337624	0.154146	-2.19029	0.0285031	0.199074
LOC100740598	1757.71	-0.563249	0.257217	-2.18978	0.0285405	0.1992
LOC100743439	1303.59	-0.311689	0.142363	-2.1894	0.0285676	0.199253
LOC100741625	847.898	-0.40517	0.185151	-2.18833	0.0286456	0.199522
LOC105680956	64.0412	0.58561	0.267638	2.18807	0.0286646	0.199522
LOC100743200	3920.08	0.183157	0.0836883	2.18856	0.0286291	0.199522
LOC100742486	1075.57	0.299713	0.136993	2.1878	0.0286844	0.199524
LOC100744148	600.431	-0.663178	0.303201	-2.18725	0.028724	0.199664
LOC100742408	425.399	-0.274704	0.125657	-2.18614	0.0288056	0.19996
LOC105680499	27.3453	0.705789	0.32283	2.18625	0.028797	0.19996
LOC100745512	2215.68	-0.244776	0.112003	-2.18544	0.0288568	0.200179
LOC100743715	2943.04	-0.448493	0.205244	-2.18516	0.0288768	0.200182
LOC100744441	412.571	0.286049	0.130941	2.18456	0.0289211	0.20031
LOC100741020	173.396	0.658494	0.301456	2.18438	0.0289343	0.20031
LOC100748163	4344.1	-0.175933	0.0805869	-2.18314	0.0290255	0.200627
LOC105681063	4636.73	0.698029	0.319717	2.18327	0.0290159	0.200627
LOC100741196	4179.3	-0.686791	0.314615	-2.18296	0.0290388	0.200627
LOC100741484	709.399	0.361784	0.165756	2.18263	0.0290633	0.20066
LOC105682125	69.5133	0.50522	0.231558	2.18183	0.0291222	0.200661
LOC100747042	5032.36	-0.706334	0.323677	-2.18222	0.0290935	0.200661
LOC100742666	9104.87	-0.399348	0.183015	-2.18205	0.0291056	0.200661
LOC112213461	44.5552	0.92708	0.425381	2.17941	0.0293012	0.200821
LOC117152550	657.692	-0.436923	0.200468	-2.17951	0.0292935	0.200821
LOC100747000	2603.93	-0.305773	0.140291	-2.17956	0.0292902	0.200821
LOC112212653	65.1231	1.20411	0.552497	2.1794	0.0293023	0.200821
LOC100747285	308.624	-0.841456	0.386	-2.17994	0.029262	0.200821
LOC100740422	497.773	-0.663882	0.304488	-2.18033	0.0292332	0.200821
LOC100745629	1100.97	-0.385619	0.176894	-2.17994	0.0292619	0.200821
LOC100741599	1116.35	-1.03596	0.47523	-2.17991	0.0292642	0.200821
LOC100741317	1364.07	-0.200282	0.0919218	-2.17882	0.0293447	0.200977
LOC100745406	10047.8	0.591788	0.271706	2.17805	0.0294026	0.201071
LOC100741137	72.5322	0.823678	0.378207	2.17785	0.0294173	0.201071
LOC100748610	449.377	-0.490523	0.225191	-2.17825	0.0293875	0.201071
LOC100740853	2041.82	-0.323304	0.148525	-2.17676	0.0294985	0.201083
LOC100740585	236.618	0.804258	0.369485	2.1767	0.029503	0.201083
LOC100741941	274.655	0.429813	0.197388	2.1775	0.029443	0.201083
LOC117152036	21.5679	0.932934	0.428638	2.17651	0.0295174	0.201083
LOC100741438	10583.2	0.763099	0.350531	2.17698	0.029482	0.201083
LOC100745784	739.04	0.59102	0.271597	2.17609	0.0295486	0.201162
LOC100749517	1287.26	-0.446028	0.205205	-2.17357	0.0297376	0.201912
LOC100749086	605.542	-0.258909	0.119094	-2.17399	0.0297059	0.201912
LOC100742665	20.2075	0.860539	0.39588	2.17373	0.0297251	0.201912
LOC100745110	289.875	0.421854	0.194057	2.17386	0.0297157	0.201912
LOC105680741	1515.02	-0.430115	0.197921	-2.17316	0.0297682	0.201986
LOC100743606	1093.27	-0.338711	0.1561	-2.16984	0.0300192	0.202539
LOC100750065	389.355	0.510125	0.23505	2.17029	0.0299853	0.202539
LOC100742856	3865.79	-0.432948	0.199482	-2.17036	0.0299794	0.202539
LOC100746296	1412.8	-0.408244	0.188171	-2.16954	0.0300414	0.202539
LOC117151655	156.925	0.755205	0.348107	2.16946	0.0300476	0.202539
LOC105680789	88.8577	0.960168	0.442282	2.17094	0.0299357	0.202539
LOC100747375	1808.66	0.391421	0.180316	2.17075	0.02995	0.202539
LOC100748585	1058.86	0.382389	0.176075	2.17174	0.0298753	0.202539
LOC100740840	1307.92	0.387578	0.17855	2.1707	0.0299538	0.202539
LOC100748787	576.471	0.386632	0.178155	2.1702	0.0299915	0.202539
LOC100746166	1025.32	0.319506	0.147433	2.16713	0.0302253	0.202803
LOC117151304	256.099	0.33674	0.155366	2.1674	0.0302042	0.202803
LOC100747405	34.291	0.638209	0.2944	2.16783	0.0301718	0.202803
LOC100742594	189.901	0.546552	0.252132	2.16772	0.0301799	0.202803
LOC100744448	2458.03	-0.474858	0.219056	-2.16775	0.0301779	0.202803
LOC100740669	8687.58	-0.523686	0.241638	-2.16723	0.0302171	0.202803
LOC100741479	314.948	-0.313173	0.144455	-2.16796	0.030162	0.202803
LOC100741417	2873.04	-0.246426	0.113736	-2.16664	0.0302623	0.202918
LOC100749429	2297.5	-0.26939	0.124402	-2.16548	0.0303511	0.202929
LOC100746972	102.092	0.760759	0.351338	2.16532	0.0303631	0.202929
LOC100744900	3856.25	-0.384728	0.177638	-2.1658	0.0303264	0.202929
LOC100749932	8415.01	-0.315229	0.145574	-2.16543	0.030355	0.202929
LOC100742882	168.003	0.662441	0.305804	2.16623	0.0302935	0.202929
LOC100742169	641.04	-0.543943	0.251361	-2.16399	0.0304649	0.203365
LOC100740373	435.013	0.864388	0.399496	2.1637	0.0304878	0.203365
LOC100744223	1544.19	0.320656	0.148199	2.16369	0.0304879	0.203365
LOC100745888	11914.3	-0.742941	0.343454	-2.16314	0.0305302	0.203515
LOC100747393	6007.15	-0.450985	0.208625	-2.1617	0.0306416	0.204124
LOC100740142	325.829	-0.412074	0.190671	-2.16118	0.0306818	0.204259
LOC100748874	975.831	-0.370724	0.17163	-2.16002	0.0307709	0.204586
LOC100741914	1140.68	-0.356096	0.164856	-2.16004	0.0307697	0.204586
LOC112212149	20.4746	0.973326	0.450753	2.15933	0.0308244	0.204809
LOC100746580	22.8139	0.791093	0.366496	2.15853	0.0308865	0.205088
LOC100749947	48.4023	0.685086	0.317604	2.15704	0.0310022	0.205175
LOC100744122	870.876	-0.366101	0.169676	-2.15765	0.0309552	0.205175
LOC100741059	1363.86	-0.295495	0.137016	-2.15665	0.0310331	0.205175
LOC117151493	11.0623	1.51141	0.700709	2.15698	0.0310076	0.205175
LOC100747978	808.061	-0.313206	0.145234	-2.15656	0.0310397	0.205175
LOC100749179	37.7438	-0.816215	0.378385	-2.1571	0.0309976	0.205175
LOC100743284	1740.89	-0.340842	0.15798	-2.15751	0.0309659	0.205175
LOC100748119	324.03	0.436395	0.202418	2.15591	0.0310904	0.205377
LOC105680246	471.9	0.818959	0.380071	2.15475	0.0311811	0.205711
LOC100750036	32.5914	0.65282	0.302961	2.1548	0.0311776	0.205711
LOC100744969	10722.6	0.506591	0.235223	2.15366	0.0312668	0.205773
LOC100744571	538.223	0.423525	0.196658	2.15361	0.031271	0.205773
LOC100743510	838.294	-0.415492	0.19291	-2.15381	0.0312548	0.205773
LOC100741985	1197.98	-0.399657	0.185563	-2.15375	0.0312597	0.205773
LOC100740299	3771.35	-0.732843	0.340608	-2.15157	0.0314309	0.206693
LOC100742717	4946.89	0.365574	0.169935	2.15126	0.0314558	0.206724
LOC100747085	1069.9	-0.240904	0.111999	-2.15095	0.0314798	0.206749
LOC100740448	2538.03	-0.336695	0.156593	-2.15013	0.0315449	0.206778
LOC117152233	21.2459	-1.96858	0.915373	-2.15057	0.0315099	0.206778
LOC100746470	1578.11	-0.281087	0.13073	-2.15014	0.0315445	0.206778
LOC100748845	1214.54	-0.423033	0.196847	-2.14904	0.0316308	0.206969
LOC100745660	457.959	-0.385917	0.179538	-2.1495	0.0315951	0.206969
LOC100743560	629.806	-0.377436	0.175633	-2.149	0.0316345	0.206969
LOC100746532	3108.23	-0.428201	0.199303	-2.1485	0.0316742	0.207096
LOC100746861	2742.44	-0.532398	0.248068	-2.14617	0.031859	0.208039
LOC100741160	363.43	-0.527622	0.245822	-2.14636	0.0318447	0.208039
LOC100748917	33.1491	1.35649	0.632415	2.14494	0.0319575	0.20831
LOC100742893	1946.14	0.437869	0.204108	2.14528	0.0319304	0.20831
LOC100749694	3728.78	-0.188342	0.0878098	-2.14489	0.0319616	0.20831
LOC100745684	341.864	-0.36785	0.171562	-2.14413	0.0320227	0.20831
LOC100744977	13595.6	0.603037	0.281206	2.14447	0.0319954	0.20831
LOC100747945	307.066	0.708297	0.330321	2.14427	0.0320115	0.20831
LOC105681035	170.537	0.358971	0.167632	2.14142	0.0322401	0.208313
LOC100746286	1584.51	0.209859	0.0979358	2.14283	0.0321271	0.208313
LOC100743692	1921.73	0.746782	0.348909	2.14033	0.0323279	0.208313
LOC105682086	51.5377	0.649496	0.30346	2.14031	0.0323301	0.208313
LOC100748041	6785.07	-0.239141	0.111693	-2.14106	0.0322693	0.208313
LOC100744524	1381.67	0.22044	0.102966	2.1409	0.0322818	0.208313
LOC100745852	2658.75	0.430304	0.200963	2.14121	0.0322569	0.208313
LOC100743544	798.665	-0.468753	0.218877	-2.14162	0.0322238	0.208313
LOC100746414	837.116	0.185053	0.0864804	2.13982	0.0323689	0.208313
LOC100743621	558.545	-0.560495	0.261706	-2.14169	0.0322181	0.208313
LOC100748252	88.8791	0.439101	0.205082	2.1411	0.0322662	0.208313
LOC100749965	1908.84	-0.378067	0.176493	-2.1421	0.0321853	0.208313
LOC100744859	1382.59	-0.386966	0.180736	-2.14106	0.0322695	0.208313
LOC100741357	1105.17	-0.419167	0.195541	-2.14363	0.0320626	0.208313
LOC100747063	24.0584	1.41043	0.658422	2.14213	0.0321828	0.208313
LOC112213566	101.008	0.745311	0.348287	2.13993	0.0323603	0.208313
LOC100743691	1418.35	-0.248866	0.116257	-2.14065	0.0323022	0.208313
LOC100743819	820.2	-0.386275	0.180582	-2.13906	0.0324311	0.208582
LOC100749340	1055.51	0.297185	0.138993	2.13813	0.0325063	0.208841
LOC100744015	77.3163	-0.963497	0.450793	-2.13734	0.0325706	0.208841
LOC100746655	1619.52	-0.459754	0.215064	-2.13775	0.0325368	0.208841
LOC100745148	405.005	0.422201	0.197582	2.13684	0.0326107	0.208841
LOC105681467	1646.85	0.537595	0.251532	2.13728	0.0325749	0.208841
LOC100748625	692.222	-0.393531	0.184151	-2.137	0.0325982	0.208841
LOC100744155	300.614	-0.541452	0.253394	-2.1368	0.0326141	0.208841
LOC100746641	3909.15	0.283276	0.132632	2.13581	0.0326951	0.208954
LOC100748556	2558.2	-0.403872	0.189116	-2.13558	0.0327136	0.208954
LOC100742314	3734.89	0.474706	0.222278	2.13564	0.0327088	0.208954
LOC100744375	2627.23	-0.325459	0.15236	-2.13612	0.03267	0.208954
LOC100749590	24.4269	-0.782493	0.366596	-2.13448	0.0328035	0.20917
LOC100745862	1308.38	0.362491	0.169832	2.13442	0.0328086	0.20917
LOC100747904	1856.41	-0.530245	0.248405	-2.1346	0.0327937	0.20917
LOC100749948	993.37	-0.452958	0.212295	-2.13362	0.0328737	0.209455
LOC100748077	372.657	0.342886	0.160732	2.13328	0.0329017	0.209503
LOC100744643	1057.38	-0.366268	0.171811	-2.13181	0.0330223	0.21014
LOC100741325	477.817	-0.5524	0.259335	-2.13006	0.0331664	0.210155
LOC100744405	429.471	0.395845	0.185779	2.13073	0.0331111	0.210155
LOC105680637	19.5374	0.824894	0.387298	2.12987	0.0331825	0.210155
LOC100746614	291.15	-0.334842	0.157218	-2.12979	0.0331889	0.210155
LOC100748493	1287.02	0.166195	0.0780247	2.13003	0.033169	0.210155
LOC100740475	1903.76	-0.20765	0.0974636	-2.13054	0.0331268	0.210155
LOC100747703	220.989	-0.514479	0.241371	-2.13148	0.0330494	0.210155
LOC100742922	2785.64	0.279734	0.131299	2.1305	0.03313	0.210155
LOC100745606	2835.4	-0.341775	0.160523	-2.12913	0.0332432	0.210258
LOC100741542	503.595	-0.508125	0.238657	-2.1291	0.0332461	0.210258
LOC100742548	42773.8	-0.164587	0.0773169	-2.12874	0.0332761	0.210317
LOC100748002	2529.54	-0.37768	0.177512	-2.12763	0.0333676	0.210506
LOC100742949	2346.69	-0.320709	0.150729	-2.12771	0.0333608	0.210506
LOC117151672	107.198	-0.553731	0.260208	-2.12803	0.0333347	0.210506
LOC100741021	1787.91	-0.222537	0.104611	-2.12728	0.0333965	0.210558
LOC100746561	2455.79	-0.203825	0.0958652	-2.12616	0.0334897	0.210922
LOC100748362	644.943	-0.317221	0.149227	-2.12575	0.0335237	0.210922
LOC100743622	1693.11	0.590137	0.277591	2.12593	0.0335094	0.210922
LOC100743311	959.278	0.361207	0.169932	2.1256	0.0335366	0.210922
LOC100747769	1139.72	-0.601672	0.283157	-2.12487	0.0335977	0.211177
LOC100748483	560.088	-0.403541	0.189948	-2.12449	0.0336296	0.211247
LOC100748109	41660	-0.667327	0.314199	-2.1239	0.0336786	0.211426
LOC100745384	1170.62	-0.182384	0.0858893	-2.12347	0.0337142	0.21152
LOC100742010	551.878	0.584235	0.276153	2.11562	0.0343774	0.212896
LOC100741092	1101.35	0.388319	0.183159	2.12012	0.0339961	0.212896
LOC112212154	182.108	0.544138	0.257024	2.11707	0.0342539	0.212896
LOC100746844	844.195	-0.358164	0.169247	-2.11621	0.0343266	0.212896
LOC100741376	262.511	0.739503	0.349509	2.11583	0.0343589	0.212896
LOC100746846	2441.25	-0.276046	0.130359	-2.11758	0.0342103	0.212896
LOC112212669	34.4356	0.786707	0.371903	2.11536	0.0343996	0.212896
LOC100740019	447.34	0.570601	0.269297	2.11885	0.0341029	0.212896
LOC112212806	32.2658	0.930324	0.439006	2.11916	0.0340769	0.212896
LOC100748527	2559.06	-0.352999	0.166877	-2.11532	0.0344026	0.212896
LOC100746223	1324.55	0.445855	0.210491	2.11817	0.0341608	0.212896
LOC100742429	988.72	-0.324879	0.153592	-2.11521	0.0344119	0.212896
LOC100749837	1135.05	0.34901	0.164979	2.11548	0.0343887	0.212896
LOC100740589	3812.97	0.622613	0.29409	2.11708	0.034253	0.212896
LOC117152057	16.3932	1.14313	0.540094	2.11655	0.0342984	0.212896
LOC100742109	656.491	-0.232101	0.109632	-2.11709	0.0342522	0.212896
LOC100745184	553.927	0.47708	0.225321	2.11733	0.0342317	0.212896
LOC100744825	164.658	0.690594	0.326115	2.11764	0.0342057	0.212896
LOC100748900	154.847	-0.430407	0.203162	-2.11854	0.0341291	0.212896
LOC112213672	12.3377	1.25372	0.592014	2.11772	0.0341988	0.212896
LOC100740596	621.945	-0.371287	0.175336	-2.11758	0.0342109	0.212896
LOC100743163	653.869	0.233079	0.109922	2.12041	0.0339718	0.212896
LOC100746280	130.839	-0.448547	0.21157	-2.12008	0.0339989	0.212896
LOC100740846	256.642	-0.482897	0.228391	-2.11434	0.0344863	0.213006
LOC100746743	362.337	0.669249	0.316539	2.11427	0.0344921	0.213006
LOC100745271	9600.32	-0.379556	0.17952	-2.11429	0.0344906	0.213006
LOC105680833	40.4652	0.802554	0.379985	2.11207	0.0346807	0.21317
LOC100749033	239.236	0.423461	0.200389	2.1132	0.0345836	0.21317
LOC100743054	741.505	0.330398	0.156402	2.11249	0.0346444	0.21317
LOC100747120	3163.02	0.271088	0.128378	2.11163	0.0347178	0.21317
LOC100742499	700.299	-0.480267	0.227354	-2.11242	0.0346502	0.21317
LOC100741702	73.2429	0.679294	0.32155	2.11256	0.0346387	0.21317
LOC100740390	2402.39	-0.276473	0.130865	-2.11266	0.0346295	0.21317
LOC100743476	1227.26	0.791164	0.374509	2.11254	0.0346406	0.21317
LOC100749692	1016.32	-0.617546	0.292464	-2.11153	0.0347268	0.21317
LOC100742355	421.888	-0.256715	0.121572	-2.11163	0.0347181	0.21317
LOC100740656	2916.09	-0.52197	0.247262	-2.111	0.0347724	0.213322
LOC112212145	53.3257	-0.585061	0.277278	-2.11002	0.0348566	0.213455
LOC100746651	68.899	-0.430221	0.203891	-2.11005	0.0348537	0.213455
LOC100744746	1101.57	0.603479	0.28598	2.11021	0.0348401	0.213455
LOC100742056	4953.47	-0.259153	0.122845	-2.1096	0.0348929	0.213549
LOC100740590	28776.3	-0.714612	0.338814	-2.10916	0.034931	0.213655
LOC100746375	493.892	0.405589	0.192409	2.10796	0.0350348	0.214034
LOC100740185	787.313	-0.467103	0.221576	-2.10809	0.0350228	0.214034
LOC100740401	153.152	0.483525	0.229412	2.10768	0.0350591	0.214055
LOC100748567	856.511	-0.238207	0.113064	-2.10684	0.0351316	0.214151
LOC100744243	774.415	-0.422451	0.200613	-2.10581	0.0352212	0.214151
LOC100748841	3737.16	-0.371695	0.176504	-2.10588	0.0352151	0.214151
LOC100744057	2184.88	-0.24286	0.115277	-2.10676	0.0351385	0.214151
LOC100741978	3769.5	-0.502843	0.238783	-2.10586	0.0352167	0.214151
LOC100741103	4578.83	-0.261114	0.123997	-2.10582	0.0352201	0.214151
LOC100745170	1525.17	-0.39398	0.187005	-2.10679	0.0351362	0.214151
LOC100745132	39.9224	0.566924	0.269263	2.10546	0.035251	0.214205
LOC100745632	658.664	-0.491262	0.233354	-2.10522	0.035272	0.214205
LOC100744886	11232.1	-0.429695	0.204151	-2.10479	0.0353094	0.214214
LOC112213726	19150.6	0.448017	0.212862	2.10473	0.0353152	0.214214
LOC100744493	219.52	0.774931	0.36834	2.10384	0.035392	0.214552
LOC112212890	34.5043	0.717079	0.340927	2.10332	0.0354376	0.214702
LOC100740667	2208.1	-0.5034	0.239522	-2.10169	0.0355808	0.215442
LOC100740369	124.956	0.64629	0.307786	2.0998	0.0357462	0.215678
LOC100746720	1696.25	0.455806	0.217037	2.10013	0.0357172	0.215678
LOC100746961	6493.81	-0.331602	0.157913	-2.09991	0.0357371	0.215678
LOC100740613	12.3681	1.11564	0.531259	2.09999	0.0357298	0.215678
LOC100745548	2972.68	0.339282	0.161537	2.10034	0.0356992	0.215678
LOC100742766	2934.32	-0.314424	0.14968	-2.10065	0.0356717	0.215678
LOC100748829	162.084	0.43342	0.206435	2.09955	0.0357682	0.215684
LOC100747028	2172.69	-0.489121	0.232997	-2.09926	0.0357937	0.215711
LOC100749006	219.137	0.707898	0.337504	2.09745	0.0359536	0.216547
LOC100743680	604.379	-0.41689	0.198812	-2.09691	0.0360015	0.216707
LOC100744942	3749.42	-0.442113	0.210919	-2.09613	0.0360705	0.216995
LOC105681244	17.8214	-7.75026	3.69796	-2.09582	0.0360981	0.217034
LOC105681528	57.9963	0.586463	0.2805	2.09078	0.0365479	0.217213
LOC100740451	939.468	-0.311003	0.148571	-2.09329	0.036323	0.217213
LOC100747549	121.61	0.677468	0.323971	2.09114	0.0365157	0.217213
LOC100746484	1385.36	-0.31477	0.150538	-2.09097	0.0365307	0.217213
LOC100741612	324.243	-0.414316	0.197824	-2.09436	0.0362279	0.217213
LOC100749197	43.7453	0.682494	0.326438	2.09073	0.0365521	0.217213
LOC100743251	13512.4	-0.611928	0.292342	-2.09319	0.0363323	0.217213
LOC112212378	1630.55	0.356856	0.170564	2.09221	0.0364196	0.217213
LOC100747842	3243.19	-0.251442	0.120179	-2.09223	0.0364179	0.217213
LOC112212513	187.172	-0.607591	0.290068	-2.09465	0.0362022	0.217213
LOC100742380	13186.7	1.03086	0.492945	2.09122	0.0365085	0.217213
LOC100745853	30693.8	-0.506201	0.241692	-2.09441	0.0362237	0.217213
LOC117151561	40.5383	0.732425	0.350074	2.0922	0.0364203	0.217213
LOC105680722	1195.57	-0.244912	0.116895	-2.09514	0.0361587	0.217213
LOC100749562	1813.2	0.684122	0.326937	2.09251	0.0363925	0.217213
LOC100746419	1433.21	-0.224352	0.107176	-2.09331	0.0363216	0.217213
LOC100749125	2237.08	-0.561681	0.26863	-2.09091	0.0365363	0.217213
LOC105681155	74.4976	-0.711463	0.340246	-2.09103	0.0365255	0.217213
LOC100741164	2530.36	-0.372791	0.178127	-2.09284	0.0363632	0.217213
LOC100747304	3795.78	-0.416621	0.199197	-2.09151	0.0364828	0.217213
LOC100747699	2269.56	-0.806072	0.385661	-2.09011	0.0366083	0.21742
LOC100740978	8338.27	0.62542	0.299398	2.08893	0.0367142	0.217923
LOC100743218	438.102	0.387789	0.18567	2.08859	0.0367446	0.217977
LOC100743779	102.665	0.637657	0.305381	2.08807	0.0367917	0.218122
LOC100747342	16.9981	1.20081	0.575141	2.08785	0.0368116	0.218122
LOC100744787	4239.71	-0.228583	0.109504	-2.08744	0.0368481	0.218211
LOC100744070	1012.9	0.265521	0.127243	2.08672	0.0369131	0.218218
LOC100742571	3782.57	-0.379785	0.181986	-2.0869	0.0368976	0.218218
LOC100740807	574.578	0.382285	0.183164	2.08712	0.0368771	0.218218
LOC100743937	1172.65	-0.604609	0.289797	-2.08632	0.0369499	0.218309
LOC112212005	16.5213	0.963006	0.461763	2.0855	0.0370244	0.218397
LOC100741208	358.593	0.578034	0.277175	2.08545	0.0370288	0.218397
LOC100746078	2547.9	0.320626	0.153724	2.08573	0.0370032	0.218397
LOC100745661	1369.35	-0.315162	0.151156	-2.08502	0.0370677	0.218501
LOC100744409	4873.8	-0.282272	0.135399	-2.08475	0.0370921	0.218519
LOC100749095	108.497	0.470236	0.225587	2.0845	0.037115	0.218528
LOC100743658	2292.53	0.206245	0.0989793	2.08371	0.0371862	0.218696
LOC100740416	1577.29	0.374975	0.179936	2.08394	0.0371658	0.218696
LOC100745322	273.01	0.469558	0.225651	2.0809	0.0374427	0.219004
LOC100741770	9667.79	-0.74384	0.357518	-2.08057	0.0374737	0.219004
LOC100741328	868.841	-0.445852	0.214124	-2.08222	0.0373225	0.219004
LOC112212476	136.535	0.473866	0.227636	2.08168	0.0373713	0.219004
LOC100741623	595.304	0.363177	0.174496	2.08129	0.0374072	0.219004
LOC100744208	948.247	0.438836	0.210757	2.08219	0.0373249	0.219004
LOC100749325	572.086	-0.295474	0.142016	-2.08056	0.0374739	0.219004
LOC100744974	545.475	0.344532	0.165567	2.08092	0.0374417	0.219004
LOC117152130	69.6133	-1.37351	0.659738	-2.08191	0.0373508	0.219004
LOC100749575	1800.72	-0.471523	0.226511	-2.08168	0.0373718	0.219004
LOC100740443	1385.43	-0.452479	0.217456	-2.08078	0.0374537	0.219004
LOC100745710	2155.45	-0.885659	0.42579	-2.08004	0.037522	0.21916
LOC100749992	1767.2	-0.320401	0.1541	-2.07917	0.0376016	0.2195
LOC100749430	1528.4	-0.212483	0.102211	-2.07887	0.0376296	0.219515
LOC100748361	175.684	0.344641	0.165798	2.07868	0.037647	0.219515
LOC100745419	1936.08	-0.413715	0.199254	-2.07632	0.0378642	0.219788
LOC100742759	3719.99	0.280449	0.135009	2.07726	0.0377776	0.219788
LOC100750204	300.194	-0.999421	0.481343	-2.07632	0.0378644	0.219788
LOC100741756	976.998	-0.427081	0.205651	-2.07673	0.0378264	0.219788
LOC100748262	198.692	0.851704	0.409938	2.07764	0.0377425	0.219788
LOC100745992	200.593	0.554633	0.267026	2.07708	0.0377945	0.219788
LOC100740998	421.561	-0.376149	0.181163	-2.07631	0.0378656	0.219788
LOC100740396	130.209	-0.380171	0.183048	-2.07689	0.0378117	0.219788
LOC100740203	192.744	0.292024	0.140716	2.07527	0.0379613	0.220219
LOC100740427	225.508	0.343905	0.16579	2.07434	0.0380479	0.220596
LOC100742206	2280.15	-0.299563	0.144459	-2.07369	0.0381085	0.220809
LOC100741927	3477.23	-0.32021	0.154431	-2.07348	0.0381278	0.220809
LOC112213670	132.325	1.23543	0.595893	2.07324	0.0381503	0.220815
LOC100742580	477.258	0.305692	0.147501	2.07247	0.0382218	0.220978
LOC105680390	11.5679	-1.24779	0.602066	-2.07252	0.038217	0.220978
LOC100749920	112.804	0.332911	0.160687	2.07181	0.0382836	0.221211
LOC105680224	126.247	0.442193	0.213487	2.07129	0.0383321	0.221366
LOC100744478	990.219	-0.519469	0.250955	-2.06997	0.038455	0.221387
LOC100741128	417.281	-0.401518	0.193927	-2.07046	0.0384093	0.221387
LOC100740855	880.067	-0.381005	0.184113	-2.06941	0.038508	0.221387
LOC100745570	262.033	-1.07696	0.520188	-2.07032	0.0384222	0.221387
LOC100745859	495.257	0.248596	0.12013	2.0694	0.0385087	0.221387
LOC100742980	1513.56	-0.633249	0.305803	-2.07077	0.03838	0.221387
LOC100744939	8732.75	-0.273136	0.131966	-2.06974	0.0384766	0.221387
LOC100747503	12.7818	1.16258	0.561736	2.06962	0.0384883	0.221387
LOC100749392	405.352	-0.2688	0.129913	-2.06908	0.0385388	0.221425
LOC100741848	2831.64	0.539298	0.260673	2.06887	0.0385586	0.221425
LOC117152556	43.9453	0.854858	0.413397	2.06789	0.0386506	0.221457
LOC100749464	15717.1	-0.526253	0.254472	-2.06802	0.0386383	0.221457
LOC100749765	925.692	-0.428135	0.206996	-2.06833	0.0386091	0.221457
LOC112213355	22.7877	0.981971	0.47476	2.06835	0.0386069	0.221457
LOC100742595	622.752	-0.311903	0.15085	-2.06763	0.0386745	0.22147
LOC100742491	164.607	-0.887366	0.429431	-2.06637	0.0387931	0.221868
LOC100746808	510.219	0.510562	0.247085	2.06634	0.0387964	0.221868
LOC100745174	105.288	-0.54492	0.263816	-2.06553	0.0388726	0.221868
LOC100749803	1123.05	0.331346	0.160373	2.0661	0.0388189	0.221868
LOC100746939	732.747	-0.228919	0.110808	-2.0659	0.0388376	0.221868
LOC100744343	332.613	0.429304	0.207843	2.06552	0.038874	0.221868
LOC105680734	511.08	-0.324023	0.156955	-2.06443	0.0389773	0.222086
LOC112213484	12.7091	1.23111	0.596299	2.06459	0.0389619	0.222086
LOC100745065	738.412	0.237447	0.115	2.06476	0.038946	0.222086
LOC100745497	3917.67	-0.509652	0.24696	-2.0637	0.0390457	0.222228
LOC100745052	1049.53	-0.593288	0.287471	-2.06382	0.0390347	0.222228
LOC100742127	1928.88	0.632498	0.306614	2.06285	0.0391273	0.22228
LOC100750024	1497.82	-0.264288	0.128112	-2.06294	0.0391182	0.22228
LOC100741010	217768	-0.408355	0.197916	-2.06327	0.039087	0.22228
LOC100745216	12019.4	0.387636	0.187927	2.0627	0.0391416	0.22228
LOC100741318	631.232	-0.237226	0.115027	-2.06236	0.0391739	0.22234
LOC100743027	231.68	0.338717	0.164275	2.06189	0.0392179	0.222466
LOC100740604	313.982	0.30946	0.150149	2.06102	0.0393013	0.222712
LOC100744761	545.853	0.480599	0.233189	2.06098	0.0393046	0.222712
LOC100741963	479.302	0.378598	0.183769	2.06018	0.0393812	0.222776
LOC100745127	475.69	-0.404723	0.196433	-2.06036	0.0393644	0.222776
LOC100748541	1338.95	-0.29636	0.14383	-2.06049	0.0393513	0.222776
LOC100747429	22.2288	0.819744	0.398383	2.05768	0.039621	0.222971
LOC100747474	45.0132	0.732107	0.355564	2.059	0.0394941	0.222971
LOC100748629	2287.03	-0.29455	0.143018	-2.05954	0.0394427	0.222971
LOC100743580	703.542	0.31982	0.155422	2.05774	0.0396147	0.222971
LOC100747189	227.538	-0.383667	0.186503	-2.05716	0.0396708	0.222971
LOC100746600	899.037	0.741813	0.360405	2.05828	0.0395635	0.222971
LOC100748513	1956.74	0.426342	0.207056	2.05906	0.0394881	0.222971
LOC100742150	353.26	-0.35937	0.174669	-2.05743	0.0396448	0.222971
LOC100745542	56.1522	0.682436	0.331472	2.0588	0.0395134	0.222971
LOC100742071	2906.72	0.364285	0.177087	2.0571	0.039677	0.222971
LOC100744145	22.957	-1.08649	0.527984	-2.05781	0.0396086	0.222971
LOC100746430	531.732	0.432257	0.21	2.05837	0.0395546	0.222971
LOC112212266	118.031	0.70299	0.34183	2.05655	0.0397299	0.222981
LOC100749397	14571.3	-0.207184	0.100762	-2.05617	0.0397659	0.222981
LOC100747971	1959.57	0.20812	0.101195	2.05663	0.039722	0.222981
LOC100750040	124.188	0.736395	0.358105	2.05637	0.0397471	0.222981
LOC100743549	1511.91	-0.565003	0.275007	-2.05451	0.0399268	0.223709
LOC117151652	19.2477	1.21018	0.589137	2.05415	0.0399612	0.223709
LOC100749568	1256.9	-0.317583	0.154589	-2.05437	0.0399397	0.223709
LOC100744871	83.2746	0.595907	0.290326	2.05254	0.040117	0.224046
LOC100749285	529.213	-0.30545	0.148839	-2.05222	0.0401487	0.224046
LOC100748223	1314.56	0.8896	0.433365	2.05277	0.0400945	0.224046
LOC100747936	39.5768	0.694441	0.338324	2.0526	0.0401119	0.224046
LOC100748660	134.899	0.485111	0.23641	2.05199	0.0401709	0.224046
LOC105681509	13570	-0.599924	0.292204	-2.0531	0.0400627	0.224046
LOC100741642	401.184	0.483378	0.235596	2.05172	0.0401966	0.224046
LOC105681845	28227.3	-0.599862	0.292339	-2.05194	0.0401755	0.224046
LOC100743647	13082.5	-0.405223	0.197554	-2.0512	0.0402479	0.22421
LOC100746690	169.459	0.411206	0.200519	2.05071	0.0402954	0.224352
LOC100745336	1521.86	-0.401196	0.195661	-2.05046	0.0403192	0.224363
LOC100740703	902.721	-0.3969	0.193594	-2.05017	0.0403477	0.2244
LOC100744843	77.8304	-0.441274	0.21536	-2.049	0.0404619	0.224791
LOC100741759	264.427	-0.406758	0.198503	-2.04913	0.0404491	0.224791
LOC100748011	930.194	0.457549	0.223421	2.04792	0.0405682	0.225137
LOC100742637	16.8396	0.797991	0.389618	2.04814	0.0405466	0.225137
LOC100741175	550.053	0.227249	0.110991	2.04745	0.0406135	0.225266
LOC100745833	414.554	0.62444	0.305051	2.047	0.0406583	0.225393
LOC100745795	2058.8	0.362492	0.177125	2.04653	0.0407043	0.225526
LOC100745585	89.5892	0.741717	0.362471	2.04628	0.0407291	0.225541
LOC100740584	5250.21	-0.283337	0.138494	-2.04585	0.0407715	0.225654
LOC100746485	984.187	0.324862	0.158848	2.04511	0.0408436	0.22593
LOC100744339	1404.94	0.348136	0.170364	2.04349	0.0410041	0.226696
LOC100749402	50.3783	0.509056	0.249192	2.04283	0.0410695	0.226935
LOC100742768	1735.63	-0.244247	0.1196	-2.0422	0.0411316	0.227156
LOC100742003	1714.79	-0.34726	0.170183	-2.04051	0.0412991	0.227958
LOC100744753	1048.46	-0.452029	0.221599	-2.03986	0.0413647	0.228126
LOC100741511	4363.28	-0.310141	0.152048	-2.03976	0.0413741	0.228126
LOC100748749	265.984	-0.379433	0.186104	-2.03882	0.0414675	0.228173
LOC100740606	31266.7	-0.296294	0.145338	-2.03866	0.0414843	0.228173
LOC100745929	1212.79	-0.448229	0.219858	-2.03872	0.041478	0.228173
LOC100749435	618.122	-0.674163	0.330706	-2.03856	0.0414941	0.228173
LOC105681304	117.334	0.573327	0.281173	2.03906	0.0414445	0.228173
LOC100744789	5487.2	0.281575	0.138143	2.03829	0.0415213	0.2282
LOC105680363	985.1	0.499401	0.245038	2.03806	0.0415443	0.228204
LOC100741614	638.318	0.681278	0.334357	2.03757	0.0415926	0.228346
LOC100749975	2685.52	-0.282829	0.138831	-2.03722	0.0416281	0.228419
LOC100741046	421.863	-0.231608	0.113753	-2.03607	0.0417437	0.228931
LOC100746171	2589.21	0.445416	0.218889	2.0349	0.0418612	0.229057
LOC100740136	1337.47	0.271711	0.133524	2.03492	0.0418593	0.229057
LOC100746142	2695.07	-0.292485	0.143718	-2.03513	0.0418375	0.229057
LOC100741388	189.382	0.586341	0.288167	2.03473	0.0418785	0.229057
LOC100747743	76.8655	-0.508959	0.250092	-2.03509	0.0418418	0.229057
LOC100746404	54.6159	0.993306	0.488299	2.03422	0.0419299	0.229093
LOC100744989	339.851	0.37831	0.185954	2.03443	0.0419081	0.229093
LOC100741690	98.1894	0.617478	0.303741	2.03291	0.0420613	0.229689
LOC117151100	9468.5	-0.298668	0.146995	-2.03182	0.0421717	0.229833
LOC105681252	13212.9	0.295633	0.145483	2.03208	0.0421453	0.229833
LOC100749173	383.19	-0.280001	0.137814	-2.03173	0.0421807	0.229833
LOC105680864	1029.69	0.552667	0.272043	2.03154	0.0422	0.229833
LOC100742223	2518.51	-0.32821	0.1615	-2.03226	0.0421274	0.229833
LOC100743897	2156.15	-0.226626	0.111637	-2.03002	0.0423548	0.229882
LOC100747970	82.1802	0.580922	0.28607	2.0307	0.0422854	0.229882
LOC100742792	464.022	-2.29931	1.13242	-2.03043	0.0423125	0.229882
LOC100740750	1479.05	0.397947	0.195955	2.0308	0.0422748	0.229882
LOC100745152	52.0288	0.803329	0.395701	2.03014	0.0423421	0.229882
LOC100745190	205.229	0.343899	0.169416	2.02991	0.0423661	0.229882
LOC105681786	41.7538	2.54814	1.25482	2.03069	0.0422866	0.229882
LOC100746289	11157.9	-0.240762	0.118633	-2.02947	0.0424107	0.229955
LOC100750028	1112.38	-0.290192	0.142999	-2.02933	0.0424245	0.229955
LOC100743147	355.113	0.54468	0.268535	2.02834	0.0425254	0.230084
LOC105680981	92086.7	-0.459116	0.226364	-2.02822	0.0425383	0.230084
LOC100748180	19450.9	-0.545102	0.268742	-2.02835	0.0425246	0.230084
LOC100741121	788.801	0.608523	0.299953	2.02873	0.0424863	0.230084
LOC100745340	29.5867	-2.00846	0.990562	-2.0276	0.0426013	0.230303
LOC112212808	19.3002	1.28579	0.635918	2.02194	0.0431822	0.230403
LOC100746080	276.232	1.30595	0.644474	2.02637	0.0427264	0.230403
LOC100746081	746.695	0.595236	0.294267	2.02277	0.0430965	0.230403
LOC112214109	22.1675	0.739962	0.365407	2.02503	0.0428638	0.230403
LOC100741452	1058.83	0.22685	0.112003	2.0254	0.0428267	0.230403
LOC100744559	1696.09	0.265231	0.131088	2.0233	0.0430421	0.230403
LOC105680329	157.454	0.544857	0.269319	2.0231	0.0430632	0.230403
LOC100745773	1379.68	0.786578	0.388589	2.02419	0.0429509	0.230403
LOC100742896	1466.4	-0.470904	0.23278	-2.02296	0.0430777	0.230403
LOC100741381	1060.05	-0.355122	0.175591	-2.02244	0.0431308	0.230403
LOC100746890	3687.38	-0.336078	0.165887	-2.02595	0.0427696	0.230403
LOC100742904	324.456	-0.456071	0.225212	-2.02508	0.0428596	0.230403
LOC105680945	232.548	0.640451	0.31668	2.02239	0.0431357	0.230403
LOC100744780	1591.51	0.362523	0.179112	2.02401	0.0429695	0.230403
LOC100742104	2900.19	-0.244578	0.12081	-2.02449	0.0429196	0.230403
LOC100745182	180.148	0.688044	0.339874	2.02441	0.0429283	0.230403
LOC100740788	104.968	0.486946	0.240612	2.02378	0.0429923	0.230403
LOC100746868	49426.7	-0.448197	0.221465	-2.02379	0.0429922	0.230403
LOC117152149	21.0523	1.21182	0.598406	2.02508	0.0428587	0.230403
LOC100741157	1082.98	-0.565409	0.278998	-2.02657	0.0427062	0.230403
LOC105681620	203.296	0.656194	0.324124	2.02452	0.042917	0.230403
LOC100741682	1859.63	-0.4139	0.204704	-2.02194	0.0431822	0.230403
LOC117152449	771.221	0.275778	0.136368	2.0223	0.0431453	0.230403
LOC117152467	38.4597	-0.820953	0.405684	-2.02363	0.0430086	0.230403
LOC100744389	3475.74	0.328085	0.16203	2.02483	0.0428843	0.230403
LOC100743007	1929.24	0.37883	0.187384	2.02168	0.0432098	0.23043
LOC100741926	1226.6	0.75266	0.372445	2.02086	0.0432939	0.230638
LOC100749922	170.404	0.741828	0.367057	2.02102	0.0432781	0.230638
LOC112213717	44.4864	-0.571364	0.282866	-2.01991	0.0433923	0.231042
LOC100749686	672.291	-0.311279	0.154148	-2.01936	0.0434499	0.231229
LOC100746748	704.909	-0.331858	0.164484	-2.01757	0.0436363	0.2321
LOC100742366	4194.11	-0.37895	0.187918	-2.01657	0.0437408	0.232275
LOC100749826	2384.14	0.215238	0.106788	2.01557	0.0438446	0.232275
LOC100742216	346.671	0.570928	0.283198	2.01601	0.0437992	0.232275
LOC100746060	114.026	-0.560982	0.278126	-2.01701	0.0436948	0.232275
LOC100744852	580.829	-0.298223	0.147931	-2.01596	0.0438038	0.232275
LOC100741469	576.739	-0.446399	0.221481	-2.01552	0.0438506	0.232275
LOC100741395	7323.38	-0.485753	0.240865	-2.01671	0.0437263	0.232275
LOC117152510	29.3667	0.641648	0.318331	2.01566	0.0438351	0.232275
LOC100741414	288.69	-0.351892	0.174821	-2.01287	0.0441285	0.233359
LOC100749170	445.722	0.265122	0.131715	2.01284	0.0441314	0.233359
LOC100748460	3690.14	0.427374	0.212297	2.01309	0.0441048	0.233359
LOC100743984	673.518	-0.417234	0.207301	-2.0127	0.0441465	0.233359
LOC100745878	4108.93	-0.307703	0.152948	-2.01181	0.0442401	0.233614
LOC100748508	551.111	-0.253166	0.12584	-2.01181	0.0442404	0.233614
LOC100748682	1499.29	0.338062	0.168157	2.01039	0.0443895	0.233698
LOC100741415	2027.91	0.406107	0.201957	2.01086	0.0443404	0.233698
LOC100749116	100.418	0.511396	0.254482	2.00956	0.044478	0.233698
LOC100748566	1374.31	0.698714	0.34793	2.0082	0.0446215	0.233698
LOC117151635	14.9449	0.837682	0.417127	2.00822	0.0446204	0.233698
LOC105680743	22.2082	1.00283	0.499179	2.00896	0.0445413	0.233698
LOC100745259	2281.82	-0.252874	0.125896	-2.00859	0.0445806	0.233698
LOC100744570	5141.3	0.754209	0.375246	2.0099	0.0444413	0.233698
LOC100741074	928.197	-0.359715	0.178895	-2.01076	0.0443512	0.233698
[truncated: 11,003 more rows]
