# Supplementary material for: Pesticide and Pathogen Exposure Causes Idiosyncratic Gene Expression Responses Across Four Diverse North American Bumble Bee Species
Source: Mol Ecol. 2025 Aug 8;34(17):e70042. doi: 10.1111/mec.70042 (PMC12376964; doi:10.1111/mec.70042)
Supplement: Supplementary file 11 — Table S10. [file MEC-34-e70042-s012.xlsx]

## Sheet: 57-64
DESeq2 results from B. impatiens colonies (comparison between colonies 57 and 64)
	baseMean	log2FoldChange	lfcSE	stat	pvalue	padj
LOC105681345	91.164	1.80066	0.244425	7.36693	1.74604e-13	1.07914e-09
LOC100747026	407.309	1.43549	0.193713	7.41036	1.25956e-13	1.07914e-09
LOC100746824	14.7386	4.19798	0.661678	6.34445	2.23221e-10	9.19746e-07
LOC117152010	36.6775	1.90365	0.305239	6.23659	4.47224e-10	1.38203e-06
LOC105680825	108.29	1.50344	0.248452	6.05124	1.43731e-09	3.55332e-06
LOC100747378	19.0452	-2.80255	0.478437	-5.8577	4.69308e-09	9.66852e-06
LOC117151428	36.1958	-3.49374	0.602921	-5.79469	6.84494e-09	1.20872e-05
LOC100747472	281.669	1.40482	0.249014	5.64154	1.68539e-08	2.60414e-05
LOC105682142	54.4502	1.59627	0.295131	5.4087	6.34835e-08	8.71911e-05
LOC100747838	111.606	1.32957	0.24932	5.33278	9.6723e-08	0.000119559
LOC117151427	73.9312	-2.73053	0.535611	-5.09798	3.43294e-07	0.000385769
LOC105680565	1311.34	0.662063	0.134633	4.91754	8.76379e-07	0.000902743
LOC100748755	439.316	0.853959	0.181118	4.71494	2.4178e-06	0.00229895
LOC112214009	1165.83	-0.589752	0.126464	-4.6634	3.11021e-06	0.00274609
LOC105681828	11.6614	2.68719	0.594341	4.5213	6.14616e-06	0.00476937
LOC117151344	18.3027	-3.53512	0.782045	-4.52036	6.17345e-06	0.00476937
LOC100746972	162.554	1.58486	0.356714	4.44293	8.87435e-06	0.0064527
LOC100747292	176.717	2.09559	0.474341	4.41789	9.96711e-06	0.00684463
LOC100742779	674.913	-0.97564	0.22269	-4.38115	1.18052e-05	0.00768022
LOC100749749	1128.4	-5.10367	1.16929	-4.36476	1.27265e-05	0.00786561
LOC100746411	24.4518	-2.20284	0.512771	-4.29596	1.7394e-05	0.0101088
LOC100742794	402.897	0.640849	0.149436	4.28846	1.79915e-05	0.0101088
LOC100746019	98.6504	1.49268	0.353242	4.22565	2.38256e-05	0.0128047
LOC100741281	298.702	1.11357	0.267479	4.1632	3.13816e-05	0.0161628
LOC117152191	61.5152	1.02606	0.248504	4.12893	3.64452e-05	0.0180199
LOC100747920	158.089	0.865609	0.211915	4.0847	4.41329e-05	0.0209818
LOC100742342	2485.24	-5.50279	1.35159	-4.07134	4.6744e-05	0.0214001
LOC100746938	2.26199	5.29327	1.31256	4.03278	5.51213e-05	0.0243341
LOC105682068	285.331	-1.21501	0.302829	-4.01219	6.01572e-05	0.0247868
LOC100744269	638.394	-3.0042	0.747327	-4.01993	5.82164e-05	0.0247868
LOC105681163	16.192	-2.323	0.58919	-3.9427	8.05711e-05	0.0316989
LOC117152269	9.21357	2.80056	0.711109	3.9383	8.20616e-05	0.0316989
LOC100747635	158.727	-4.47038	1.1582	-3.85976	0.0001135	0.0425143
LOC112212809	20.3474	2.04953	0.536331	3.8214	0.000132697	0.0482433
LOC100742413	117.778	-3.43932	0.913388	-3.76545	0.000166247	0.0570829
LOC100747936	110.072	0.936561	0.248594	3.76743	0.000164936	0.0570829
LOC100747774	3112.35	5.67269	1.51408	3.74663	0.000179223	0.0598751
LOC100749308	546.374	-0.689194	0.185038	-3.72461	0.000195619	0.0636329
LOC100749889	321.332	0.537691	0.144806	3.71317	0.000204676	0.0648718
LOC100742966	769.266	-2.25443	0.610954	-3.69002	0.000224234	0.0652089
LOC100745206	8233.14	-0.354792	0.0969894	-3.65805	0.000254142	0.0652089
LOC100741333	408.831	-3.9781	1.08293	-3.67345	0.000239299	0.0652089
LOC100744125	275.437	0.663966	0.180128	3.68609	0.000227729	0.0652089
LOC112212565	42.1021	1.61549	0.437271	3.69448	0.000220338	0.0652089
LOC117151551	7.19909	1.94724	0.529575	3.67698	0.000236008	0.0652089
LOC100747605	23.4996	1.26977	0.34753	3.6537	0.000258493	0.0652089
LOC100748645	97.5302	0.680859	0.185656	3.66732	0.000245102	0.0652089
LOC100748258	1483.9	1.04285	0.284647	3.66367	0.000248627	0.0652089
LOC100742230	623.195	-3.46842	0.947373	-3.66109	0.000251147	0.0652089
LOC105680318	626.173	0.615048	0.170177	3.61416	0.000301325	0.0744935
LOC100750054	205.122	2.0784	0.57593	3.60877	0.000307652	0.0745663
LOC100747108	1225.05	-1.95868	0.544986	-3.59399	0.000325651	0.0774111
LOC117151687	68.9609	3.23454	0.904216	3.57717	0.00034733	0.0810065
LOC117151810	11.1926	-2.1786	0.611791	-3.56102	0.000369421	0.0845632
LOC100744937	9290.36	-0.568651	0.161049	-3.53091	0.00041413	0.0930739
LOC112213144	99.5785	-0.990424	0.282121	-3.51063	0.000447041	0.0986763
LOC100747594	36.7006	1.59066	0.454967	3.49621	0.000471915	0.102311
LOC100744368	349.641	-3.1803	0.910833	-3.49164	0.00048006	0.102311
LOC100742621	440.945	0.544249	0.157251	3.46102	0.000538135	0.111161
LOC105681197	1822.08	-0.526604	0.152185	-3.4603	0.000539575	0.111161
LOC100749518	90.1536	0.986143	0.286598	3.44086	0.000579861	0.114457
LOC100749993	125.147	-1.93146	0.561594	-3.43924	0.000583351	0.114457
LOC112213194	50.7416	-1.33758	0.388366	-3.44413	0.000572909	0.114457
LOC100746389	71.0155	0.90782	0.264583	3.43113	0.000601075	0.116092
LOC105680342	67.452	-2.24511	0.661777	-3.39254	0.000692472	0.12544
LOC100742901	122.12	0.760691	0.223863	3.39801	0.000678771	0.12544
LOC100744979	2240.41	-0.881684	0.259907	-3.3923	0.000693074	0.12544
LOC100740790	124.003	0.906583	0.26634	3.40385	0.000664425	0.12544
LOC100748902	110.2	0.991913	0.292643	3.3895	0.000700215	0.12544
LOC100750199	2090.35	-3.07969	0.909832	-3.38489	0.000712056	0.125739
LOC100745454	489.539	0.630866	0.187013	3.37337	0.000742531	0.129274
LOC100741369	348.675	-0.702911	0.209199	-3.36002	0.000779371	0.130186
LOC100741808	422.239	0.844514	0.25122	3.36164	0.000774799	0.130186
LOC100745150	408.353	-1.56104	0.463968	-3.36454	0.000766708	0.130186
LOC100743594	334.575	-1.64146	0.489782	-3.35141	0.000804012	0.132512
LOC100746492	484.366	-1.1969	0.358222	-3.34123	0.000834076	0.134925
LOC100741758	179.134	-1.68363	0.504215	-3.33911	0.000840484	0.134925
LOC100742138	210.785	-0.953849	0.286962	-3.32396	0.000887503	0.139727
LOC105680677	114.247	0.692739	0.208516	3.32223	0.000893002	0.139727
LOC100747860	5.90901	-2.54184	0.767547	-3.31165	0.000927488	0.143309
LOC105681301	18.8067	-1.23356	0.374351	-3.29518	0.000983571	0.150098
LOC100749584	538.299	0.851946	0.259675	3.28082	0.00103507	0.152039
LOC100741533	789.036	0.577705	0.176335	3.27618	0.00105223	0.152039
LOC105680334	1941.84	-0.457331	0.13952	-3.27788	0.0010459	0.152039
LOC100742464	722.302	-2.02067	0.617675	-3.27142	0.00107009	0.152039
LOC100743688	357.66	0.687184	0.209825	3.27504	0.00105646	0.152039
LOC100741723	349.467	0.542479	0.165822	3.27145	0.00106999	0.152039
LOC105682185	450.003	-1.26879	0.390248	-3.25124	0.00114904	0.161402
LOC117151474	5.47441	2.82206	0.872063	3.23607	0.00121186	0.163705
LOC112212623	13.9331	2.13072	0.657189	3.24217	0.00118624	0.163705
LOC100740154	171.753	1.03714	0.320646	3.23453	0.00121842	0.163705
LOC100743882	1032.51	-3.7056	1.1453	-3.23549	0.00121435	0.163705
LOC100750217	239.21	1.58671	0.491266	3.22983	0.00123863	0.164632
LOC100741568	1053.21	0.504818	0.157209	3.21114	0.00132212	0.166233
LOC112212283	24.7724	2.12279	0.658795	3.22223	0.00127197	0.166233
LOC100744134	1604.3	-0.841885	0.262014	-3.21313	0.00131298	0.166233
LOC100747213	449.363	0.78567	0.24425	3.21666	0.00129692	0.166233
LOC100749731	270.663	0.54959	0.171258	3.20913	0.00133137	0.166233
LOC117152323	6.5533	-1.81394	0.56393	-3.21661	0.00129713	0.166233
LOC112212840	27.2143	-1.71282	0.535732	-3.19716	0.00138788	0.171555
LOC100750142	303.881	-3.46633	1.08591	-3.1921	0.00141244	0.172746
LOC100740119	90.0439	1.05151	0.329686	3.18945	0.00142546	0.172746
LOC100748275	5988.45	-0.519348	0.163706	-3.17243	0.00151168	0.176617
LOC100742656	1102.47	0.465747	0.147263	3.16269	0.00156319	0.176617
LOC100740041	1206.85	-1.78422	0.561619	-3.17692	0.00148849	0.176617
LOC100746488	645.637	0.345212	0.109137	3.1631	0.00156097	0.176617
LOC112212514	157.701	0.904452	0.286119	3.16111	0.00157171	0.176617
LOC100745258	167.342	-1.43014	0.451429	-3.16804	0.00153471	0.176617
LOC100748734	1693.4	2.55891	0.805487	3.17685	0.00148885	0.176617
LOC105681138	165.808	0.73989	0.233427	3.16969	0.00152602	0.176617
LOC117152483	0.28205	-17.4515	5.54733	-3.14592	0.00165563	0.184372
LOC100743041	150.057	-0.759038	0.24167	-3.1408	0.00168488	0.185954
LOC100743651	371.629	0.705176	0.225547	3.12652	0.00176891	0.192483
LOC105680622	939.374	-1.52069	0.486946	-3.1229	0.00179076	0.192483
LOC100745615	637.912	-0.732891	0.234507	-3.12524	0.00177658	0.192483
LOC105682125	112.257	-1.1407	0.366052	-3.11622	0.00183186	0.193171
LOC100746930	155.944	-0.579399	0.186154	-3.11246	0.00185532	0.193171
LOC117151874	19.7962	1.21594	0.390754	3.11177	0.00185967	0.193171
LOC117152190	514.818	0.791968	0.254241	3.11503	0.00183926	0.193171
LOC117151343	11.9466	-1.8132	0.587575	-3.08591	0.00202931	0.209036
LOC105680343	20.669	-5.05475	1.64448	-3.07378	0.00211368	0.214157
LOC105680662	48.2561	-1.14872	0.373704	-3.07387	0.00211302	0.214157
LOC105681288	6037.1	-0.794433	0.260103	-3.05431	0.00225582	0.226701
LOC100741057	1110.51	0.36181	0.118586	3.05103	0.00228055	0.227338
LOC100747783	65.7694	0.695715	0.228899	3.0394	0.00237049	0.234413
LOC117152321	251.04	-0.78616	0.259362	-3.03113	0.00243638	0.239017
LOC100740983	609.07	0.600538	0.19889	3.01945	0.00253233	0.244548
LOC100749641	151.41	0.756437	0.250343	3.0216	0.00251442	0.244548
LOC100748679	437.366	0.454506	0.150688	3.01621	0.00255954	0.245259
LOC100741638	259.991	-3.96519	1.31572	-3.01371	0.00258075	0.24539
LOC100745639	66.6239	-3.24359	1.07848	-3.00755	0.0026336	0.246621
LOC100741321	116.43	-1.50061	0.498807	-3.00839	0.00262634	0.246621
LOC100745593	327.23	-3.02252	1.0062	-3.00391	0.00266535	0.247717
LOC100741290	234.439	0.481759	0.16052	3.00124	0.00268881	0.248033
LOC100743700	439.667	0.630115	0.210585	2.99221	0.0027697	0.253602
LOC100749477	248.576	0.568454	0.190255	2.98785	0.00280944	0.255349
LOC112213152	925.752	-0.392035	0.131346	-2.98475	0.00283813	0.256074
LOC100747044	251.077	0.502549	0.168778	2.97758	0.00290538	0.258808
LOC100741350	2760.22	0.810688	0.272312	2.97706	0.00291031	0.258808
LOC100740883	182.497	-1.56179	0.527379	-2.96142	0.00306228	0.264585
LOC100748356	421.342	-2.77693	0.93753	-2.96196	0.00305689	0.264585
LOC100748052	389.241	0.420236	0.141958	2.96027	0.00307367	0.264585
LOC113218476	5584.6	-0.572702	0.193519	-2.95941	0.00308229	0.264585
LOC100740362	5683.55	-4.58374	1.54575	-2.96539	0.00302303	0.264585
LOC100746211	943.982	-1.1624	0.394414	-2.94716	0.00320706	0.273397
LOC100741453	322.277	0.636276	0.216809	2.93473	0.00333843	0.275109
LOC100741214	73.0754	-1.71622	0.58428	-2.93733	0.00331052	0.275109
LOC100742462	144.412	0.413897	0.140971	2.93604	0.00332432	0.275109
LOC112212391	4.0587	-2.51831	0.857374	-2.93724	0.00331149	0.275109
LOC100746306	348.619	0.626311	0.213021	2.94013	0.00328072	0.275109
LOC105681221	46.9479	0.872534	0.298132	2.92667	0.00342615	0.279221
LOC100748806	201.844	0.554298	0.189534	2.92453	0.00344981	0.279221
LOC100745408	377.061	0.529277	0.181218	2.92067	0.0034928	0.279221
LOC100749563	201.035	0.541998	0.18552	2.92151	0.00348336	0.279221
LOC100741194	284.685	0.63773	0.218407	2.91991	0.00350127	0.279221
LOC117151232	300.98	0.504623	0.17386	2.90247	0.00370232	0.291493
LOC105681236	1130.74	-2.43846	0.839995	-2.90295	0.00369668	0.291493
LOC100743730	288.931	0.728951	0.252013	2.89252	0.0038217	0.298988
LOC105680260	337.427	0.404404	0.140149	2.88552	0.0039077	0.303793
LOC100743092	38.6073	-1.99301	0.692345	-2.87864	0.00399395	0.308557
LOC100748646	840.91	0.390527	0.13583	2.87512	0.00403878	0.310083
LOC112212318	11.799	1.57975	0.550973	2.86719	0.00414136	0.315535
LOC100743860	199.812	-0.802765	0.280128	-2.8657	0.00416085	0.315535
LOC100744328	601.549	-0.510261	0.178217	-2.86314	0.00419462	0.316157
LOC100740728	406.07	0.347992	0.121807	2.85691	0.00427786	0.318546
LOC100740766	391.01	0.883143	0.308974	2.85831	0.00425905	0.318546
LOC100744716	218.934	0.610258	0.214281	2.84793	0.00440041	0.32571
LOC100743611	138.63	0.538256	0.18922	2.8446	0.00444674	0.32579
LOC117151486	0.278557	15.8241	5.5639	2.84406	0.00445421	0.32579
LOC112212561	0.212552	-15.8037	5.56048	-2.84214	0.00448115	0.325832
LOC100743117	723.332	0.37537	0.132272	2.83785	0.00454182	0.328313
LOC100746647	1555.12	-0.324554	0.114907	-2.82448	0.00473574	0.332605
LOC100743424	349.255	0.511395	0.180728	2.82965	0.00465992	0.332605
LOC100740897	769.184	-1.23199	0.435141	-2.83125	0.00463659	0.332605
LOC100748409	411.839	-1.05053	0.371805	-2.82549	0.00472079	0.332605
LOC100749689	572.15	0.456685	0.161543	2.82702	0.00469837	0.332605
LOC112214070	59.5509	1.59321	0.567075	2.80952	0.00496156	0.341183
LOC105682151	21848.6	-0.415668	0.148148	-2.80577	0.00501967	0.341183
LOC100746009	368.876	0.479846	0.170573	2.81313	0.00490611	0.341183
LOC117151729	4.34819	2.33806	0.833377	2.80552	0.00502348	0.341183
LOC100742355	256.488	-0.451847	0.160854	-2.80905	0.00496877	0.341183
LOC100747302	27.3463	1.35994	0.484013	2.80972	0.00495841	0.341183
LOC117152432	18.0477	1.29956	0.463719	2.80247	0.00507131	0.342549
LOC112213769	348.094	-2.63805	0.942056	-2.80032	0.00510525	0.342968
LOC112213217	8179.43	-0.840307	0.30051	-2.79627	0.00516961	0.343556
LOC100750109	241.101	0.632869	0.226221	2.79757	0.00514886	0.343556
LOC100749411	362.107	-1.10703	0.39665	-2.79094	0.00525556	0.345553
LOC105681896	120.874	-9.33543	3.34354	-2.79208	0.00523702	0.345553
LOC100750025	169.226	-2.8046	1.01132	-2.77321	0.00555058	0.355496
LOC112212343	853.107	-2.69665	0.971953	-2.77447	0.00552918	0.355496
LOC100750111	1505.66	-0.952738	0.342994	-2.77771	0.00547427	0.355496
LOC100746968	228.115	-0.906431	0.326653	-2.7749	0.00552183	0.355496
LOC105680689	134.679	0.937928	0.337906	2.77571	0.00550813	0.355496
LOC112213419	595.763	-0.582648	0.210499	-2.76794	0.00564117	0.359436
LOC100749126	248.097	0.469592	0.169791	2.76571	0.00567997	0.360052
LOC100746499	504.928	0.372708	0.135027	2.76025	0.00577565	0.3624
LOC100740198	2218.68	0.318271	0.115279	2.76089	0.00576448	0.3624
LOC100743470	489.687	0.401213	0.145445	2.75852	0.00580637	0.362487
LOC100744723	534.376	-0.347672	0.126312	-2.75248	0.00591462	0.36739
LOC100749123	89.5034	0.614211	0.223538	2.74768	0.00600185	0.370945
LOC100748598	520.539	-0.778703	0.284284	-2.73917	0.00615947	0.378792
LOC100741050	930.912	-0.661925	0.242204	-2.73292	0.00627756	0.382228
LOC100741537	270.797	0.517651	0.189636	2.72971	0.00633903	0.382228
LOC100740270	527.943	0.525681	0.192316	2.73343	0.00626789	0.382228
LOC100743883	493.289	-0.810459	0.296901	-2.72973	0.00633865	0.382228
LOC112212036	3.57694	-2.42178	0.889477	-2.7227	0.00647502	0.383681
LOC100748038	6.85729	-2.08205	0.765744	-2.71899	0.0065481	0.383681
LOC117151292	12.1773	-2.3217	0.853558	-2.72003	0.00652759	0.383681
LOC100745208	0.30249	15.1069	5.55336	2.72031	0.00652204	0.383681
LOC100741232	26.7603	-4.29647	1.58021	-2.71893	0.00654936	0.383681
LOC100744473	538.99	-3.75422	1.37922	-2.72199	0.00648897	0.383681
LOC100746000	340.075	0.648545	0.239209	2.7112	0.00670393	0.389048
LOC100741770	20173.4	0.844705	0.31144	2.71226	0.00668267	0.389048
LOC100740530	3.81601	2.68507	0.991146	2.70906	0.00674743	0.389743
LOC100746195	403.404	0.403339	0.149023	2.70655	0.00679856	0.39087
LOC100745002	15239	0.422077	0.156219	2.70183	0.00689589	0.39307
LOC100748369	633.191	0.429135	0.158934	2.70008	0.00693223	0.39307
LOC117152280	57.3631	0.63489	0.235088	2.70065	0.00692044	0.39307
LOC100740220	698.983	0.449587	0.167135	2.68996	0.00714603	0.40151
LOC105681850	213.386	0.673255	0.250199	2.69087	0.00712654	0.40151
LOC112212383	4.00928	2.05423	0.76561	2.68313	0.00729366	0.40795
LOC105680442	56.1221	-0.906523	0.338148	-2.68084	0.0073437	0.408898
LOC100741671	38.7037	1.06081	0.396299	2.6768	0.00743296	0.4098
LOC100744901	613.689	-3.50858	1.31205	-2.67412	0.0074925	0.4098
LOC112212000	3.67111	3.5098	1.31231	2.67452	0.00748354	0.4098
LOC100740481	27884.5	-0.498967	0.186459	-2.67601	0.0074504	0.4098
LOC100746373	190.332	0.461656	0.173039	2.66792	0.00763214	0.415598
LOC100742649	953.668	0.330049	0.123974	2.66224	0.00776226	0.418167
LOC117152609	0.236405	-14.8807	5.5871	-2.6634	0.00773558	0.418167
LOC100747384	1022.28	1.47943	0.555875	2.66144	0.0077808	0.418167
LOC105680632	168.153	0.574967	0.216181	2.65966	0.00782195	0.418559
LOC100745391	348.236	0.647912	0.243908	2.65637	0.00789859	0.420838
LOC105680727	3.46618	-3.47344	1.30835	-2.65482	0.00793512	0.42097
LOC112212671	9.90164	1.45356	0.547841	2.65325	0.00797211	0.421125
LOC112212310	17.4606	-1.05282	0.397184	-2.65071	0.00803231	0.4225
LOC100746493	32757.8	1.00103	0.378343	2.64583	0.00814912	0.426827
LOC100742002	2856.95	3.92722	1.48847	2.63843	0.0083292	0.434419
LOC100740715	93.5189	-2.81253	1.06715	-2.63556	0.00839993	0.436267
LOC100746435	271.762	0.365208	0.139222	2.62321	0.00871052	0.437807
LOC100744756	1079.9	-1.86491	0.711875	-2.61972	0.00880031	0.437807
LOC100747712	73.7346	-2.55158	0.97477	-2.61762	0.00885461	0.437807
LOC100746250	281.695	0.54268	0.206881	2.62315	0.00871207	0.437807
LOC117151276	56.0141	0.706251	0.268878	2.62666	0.00862282	0.437807
LOC100748402	325.635	0.37624	0.143353	2.62456	0.008676	0.437807
LOC100747723	1011.31	-3.17206	1.2074	-2.62719	0.00860938	0.437807
LOC100744363	518.254	0.438547	0.167027	2.6256	0.00864952	0.437807
LOC100747332	691.352	0.26524	0.101292	2.61858	0.00882977	0.437807
LOC100748138	314.622	0.534222	0.203962	2.61922	0.00881318	0.437807
LOC100748021	429.832	0.48145	0.183316	2.62634	0.0086309	0.437807
LOC100743721	3915.59	-0.892499	0.340468	-2.62138	0.00875733	0.437807
LOC105680679	7014.84	-0.768528	0.294611	-2.60862	0.00909093	0.439775
LOC100742292	539.982	-1.51116	0.578157	-2.61375	0.00895556	0.439775
LOC100744644	82.7046	-0.477194	0.183533	-2.60004	0.00932135	0.439775
LOC100745814	4.17017	1.8573	0.712112	2.60816	0.00910317	0.439775
LOC100746883	872.827	0.316204	0.121571	2.60098	0.00929575	0.439775
LOC100741858	304.51	-0.739335	0.283132	-2.61127	0.00902057	0.439775
LOC100746897	16.6026	-1.49268	0.574011	-2.60044	0.0093104	0.439775
LOC100742349	466.924	0.734667	0.282436	2.60118	0.00929031	0.439775
LOC100749610	716.828	0.485035	0.186057	2.60691	0.00913624	0.439775
LOC100746588	4002.3	-0.37249	0.142758	-2.60923	0.00907455	0.439775
LOC117152378	63.6017	-1.04286	0.400665	-2.60282	0.00924605	0.439775
LOC100743201	891.465	0.350776	0.134749	2.60319	0.0092361	0.439775
LOC100745686	517.151	0.505079	0.194367	2.59859	0.00936083	0.439959
LOC100740350	926.23	-0.687261	0.264845	-2.59495	0.00946038	0.442954
LOC100749113	78.2524	0.802839	0.309977	2.59	0.0095977	0.443693
LOC100749160	1531.26	0.271455	0.104841	2.58921	0.00961975	0.443693
LOC105680625	231.719	-0.515954	0.199067	-2.59186	0.00954592	0.443693
LOC117151629	13.223	1.20669	0.465745	2.59089	0.00957275	0.443693
LOC112213461	142.627	-1.05706	0.408681	-2.58652	0.00969493	0.444954
LOC100744558	290.017	0.559781	0.216707	2.58312	0.00979108	0.444954
LOC100742480	78.1994	0.713108	0.275827	2.58534	0.00972829	0.444954
LOC100742996	687.708	-1.01098	0.391263	-2.5839	0.009769	0.444954
LOC100749239	8299.28	-0.582144	0.225515	-2.5814	0.00984012	0.445545
LOC100742266	762.613	0.456025	0.177072	2.57537	0.0100132	0.451729
LOC100748333	126.18	0.557565	0.216742	2.57248	0.0100972	0.452217
LOC100749407	263.375	0.692441	0.269165	2.57255	0.0100952	0.452217
LOC100744145	118.519	3.02118	1.17539	2.57035	0.0101595	0.453362
LOC100744513	501.104	0.301516	0.117419	2.56786	0.0102327	0.454875
LOC100749285	499.934	0.460291	0.179331	2.56671	0.010267	0.454875
LOC112213319	16.0807	-1.83231	0.714327	-2.56508	0.0103151	0.455373
LOC105680878	14.8995	-1.0304	0.401906	-2.56378	0.0103538	0.455457
LOC105681004	354.176	0.353877	0.138155	2.56146	0.0104234	0.456893
LOC100749272	47.9818	0.711431	0.277963	2.55945	0.0104839	0.45792
LOC100740281	3854.78	-0.340779	0.133257	-2.55731	0.0105484	0.459114
LOC100740969	549.818	0.348403	0.136487	2.55265	0.0106907	0.463677
LOC112213161	19.8058	-0.939079	0.368281	-2.5499	0.0107754	0.465714
LOC117151538	29.9866	1.3225	0.519056	2.54789	0.0108377	0.466778
LOC100742205	149.488	0.410323	0.161397	2.54232	0.0110119	0.469372
LOC100740325	3317.2	-0.29261	0.11502	-2.544	0.0109593	0.469372
LOC100743830	304.382	0.681837	0.268091	2.5433	0.010981	0.469372
LOC100749985	48.0625	0.565917	0.223458	2.53254	0.011324	0.478683
LOC117151634	339.146	1.00996	0.398861	2.5321	0.0113382	0.478683
LOC117151752	5.32188	-1.61748	0.638854	-2.53184	0.0113465	0.478683
LOC100747912	680.369	-0.321117	0.126937	-2.52974	0.0114146	0.479918
LOC100746962	5981.12	-0.272009	0.107919	-2.52049	0.0117193	0.487751
LOC100746108	301.116	0.403635	0.160085	2.52138	0.0116897	0.487751
LOC105681863	93.7119	1.4642	0.580603	2.52186	0.0116737	0.487751
LOC105680264	9.10933	-1.38162	0.549936	-2.51233	0.0119938	0.497176
LOC100744964	1586.75	-1.09771	0.437097	-2.51138	0.0120262	0.497176
LOC100749483	390.429	-1.61611	0.644063	-2.50924	0.012099	0.498518
LOC100742173	134.061	-0.841666	0.336241	-2.50316	0.0123089	0.498852
LOC100740134	1406.73	0.387178	0.154551	2.50518	0.0122388	0.498852
LOC117151718	18.5623	-1.56729	0.625687	-2.50491	0.0122482	0.498852
LOC100743110	163.362	0.421675	0.1684	2.50401	0.0122795	0.498852
LOC100742686	33.4939	1.02671	0.409786	2.50547	0.0122288	0.498852
LOC117151277	26.0703	-0.882169	0.352934	-2.49953	0.0124358	0.500714
LOC100743709	622.641	0.376444	0.150562	2.50026	0.0124101	0.500714
LOC100750179	707.958	0.380006	0.152116	2.49813	0.0124852	0.501068
LOC100742129	26.8808	-1.72227	0.690479	-2.49431	0.0126204	0.504855
LOC100748121	66.8668	-6.82114	2.74044	-2.48907	0.0128079	0.508476
LOC112212749	15.3986	-1.06594	0.428069	-2.49011	0.0127705	0.508476
LOC100742882	186.971	-0.734618	0.295225	-2.48834	0.0128343	0.508476
LOC100741724	33.7903	0.967021	0.389613	2.482	0.0130646	0.509673
LOC100740726	695.351	0.448992	0.18061	2.48598	0.0129196	0.509673
LOC100750139	26225	-0.668114	0.270174	-2.4729	0.0134023	0.509673
LOC100749552	3885.61	-0.655444	0.264316	-2.47978	0.0131465	0.509673
LOC100748448	1997.5	0.169213	0.0684491	2.4721	0.0134324	0.509673
LOC100747879	19.72	-4.27803	1.73049	-2.47215	0.0134304	0.509673
LOC100746450	777.207	-0.300637	0.121442	-2.47556	0.0133028	0.509673
LOC100743466	458.638	0.54823	0.221884	2.4708	0.0134812	0.509673
LOC100747647	1398.3	0.223727	0.090293	2.47779	0.0132198	0.509673
LOC100741979	86.0114	0.564878	0.227819	2.4795	0.0131567	0.509673
LOC100745343	1226.12	0.48427	0.195184	2.48109	0.013098	0.509673
LOC100748897	7315.13	-0.949743	0.382243	-2.48466	0.0129677	0.509673
LOC100744819	215.833	1.99967	0.809335	2.47075	0.013483	0.509673
LOC100740302	134.319	0.494646	0.199237	2.48271	0.0130389	0.509673
LOC100743121	401.683	0.303424	0.122739	2.47211	0.013432	0.509673
LOC100744823	957.511	0.266985	0.108128	2.46916	0.013543	0.510379
LOC117152164	36.1521	-2.11216	0.857226	-2.46395	0.0137415	0.516288
LOC112212535	2.74142	2.85088	1.16018	2.45727	0.0139998	0.519943
LOC105680356	106.723	0.687742	0.280388	2.45282	0.0141742	0.519943
LOC105680674	101.726	-0.657372	0.267993	-2.45294	0.0141692	0.519943
LOC100744899	1007.45	0.450487	0.183398	2.45634	0.0140359	0.519943
LOC100745298	320.788	-2.4826	1.01235	-2.45232	0.0141939	0.519943
LOC100740629	15.4835	1.66028	0.676057	2.45583	0.0140559	0.519943
LOC105681147	24.2901	-1.33017	0.541538	-2.45628	0.0140382	0.519943
LOC112213357	33.7663	0.913254	0.371673	2.45714	0.0140047	0.519943
LOC100740960	588.811	-0.761944	0.310837	-2.45126	0.0142356	0.519943
LOC100747745	68.7347	0.828975	0.338266	2.45066	0.0142594	0.519943
LOC100742091	419.554	0.294636	0.120417	2.44679	0.0144134	0.524013
LOC100740785	122.221	0.592701	0.242387	2.44527	0.0144745	0.524691
LOC105680989	202.482	0.532003	0.217849	2.44207	0.0146032	0.526498
LOC100749848	54.9982	-1.40428	0.575073	-2.44192	0.0146096	0.526498
LOC100746260	1112.04	0.517433	0.212387	2.43628	0.0148393	0.530101
LOC100745461	155.187	-0.428366	0.175809	-2.43655	0.0148283	0.530101
LOC100740391	10.182	-2.19033	0.899729	-2.43443	0.0149152	0.530101
LOC100747611	1002.76	0.271721	0.111626	2.43422	0.014924	0.530101
LOC100748302	473.031	0.386026	0.158345	2.43788	0.0147737	0.530101
LOC100741252	693.743	0.562704	0.231313	2.43265	0.0149889	0.530882
LOC100740781	549.833	0.286886	0.118184	2.42746	0.015205	0.536226
LOC100743086	939.228	-4.04865	1.66821	-2.42695	0.0152265	0.536226
LOC100747482	277.236	0.572775	0.236541	2.42146	0.0154584	0.537223
LOC100748777	3497.28	0.245906	0.101529	2.42203	0.0154342	0.537223
LOC112213414	376.78	0.620009	0.255818	2.42363	0.0153661	0.537223
LOC112213547	0.972158	3.5197	1.45374	2.42113	0.0154721	0.537223
LOC100746075	843.016	1.25032	0.515919	2.42349	0.0153722	0.537223
LOC100743136	189.152	0.650631	0.268993	2.41877	0.0155732	0.539217
LOC100748566	3242.5	-0.60427	0.250013	-2.41695	0.0156511	0.539421
LOC100743668	2684.62	-0.48135	0.199185	-2.4166	0.0156664	0.539421
LOC100741386	2043.67	0.440869	0.182738	2.41257	0.0158405	0.543028
LOC100744710	2791.88	-0.285299	0.118276	-2.41214	0.015859	0.543028
LOC100742006	488.015	-2.63761	1.09519	-2.40835	0.0160246	0.54644
LOC100747808	4282.94	-1.66083	0.690045	-2.40684	0.0160913	0.54644
LOC100742911	243.384	0.612353	0.254422	2.40684	0.0160913	0.54644
LOC100746905	400.267	0.350005	0.14557	2.40437	0.0162004	0.548639
LOC100744212	281.84	-0.990787	0.41244	-2.40226	0.0162942	0.548831
LOC100744781	1.71369	-3.01433	1.25532	-2.40125	0.0163393	0.548831
LOC105681458	705.808	0.51907	0.216096	2.40204	0.016304	0.548831
LOC100740981	190.269	0.467365	0.194993	2.39682	0.0165378	0.551199
LOC100746463	175.752	0.738082	0.307958	2.3967	0.0165436	0.551199
LOC100744989	467.453	0.489883	0.204301	2.39785	0.0164914	0.551199
LOC100740138	1542.62	0.378452	0.158136	2.39321	0.0167019	0.554977
LOC100741449	108.272	-1.1594	0.48534	-2.38884	0.0169019	0.557131
LOC100740887	44.5539	-3.27619	1.37085	-2.38991	0.0168527	0.557131
LOC100745409	274.744	-1.09045	0.456365	-2.38942	0.0168751	0.557131
LOC100748461	280.829	-1.76173	0.738612	-2.38519	0.0170704	0.560462
LOC100748029	1181.95	-0.801506	0.336105	-2.38469	0.0170936	0.560462
LOC100747950	177.189	0.585007	0.245423	2.38366	0.0171413	0.560538
LOC117151569	349.886	-0.57565	0.241758	-2.3811	0.0172611	0.561486
LOC100743646	2164.58	-0.914602	0.384022	-2.38164	0.0172357	0.561486
LOC100746997	333.926	0.453398	0.191117	2.37236	0.0176748	0.563263
LOC100743843	778.258	0.544089	0.228875	2.37723	0.0174434	0.563263
LOC100744522	172.248	0.466634	0.197658	2.36082	0.0182346	0.563263
LOC100749078	7183.26	-0.671567	0.284397	-2.36138	0.0182073	0.563263
LOC105680440	11.528	1.44783	0.611495	2.36769	0.0178995	0.563263
LOC100749673	821.633	-0.699417	0.29659	-2.3582	0.0183638	0.563263
LOC100746135	542.832	0.594496	0.250574	2.37254	0.0176663	0.563263
LOC100743344	265.964	-0.382934	0.162345	-2.35877	0.0183356	0.563263
LOC100749409	326.913	0.409176	0.173191	2.36257	0.0181485	0.563263
LOC112212886	0.206327	13.233	5.58634	2.36881	0.0178455	0.563263
LOC100746893	353.083	0.341397	0.144162	2.36815	0.0178773	0.563263
LOC100744904	1052.81	0.382906	0.161081	2.3771	0.0174494	0.563263
LOC105680992	125.927	0.583447	0.247127	2.36092	0.0182297	0.563263
LOC100744494	159.446	0.516233	0.218688	2.36059	0.0182457	0.563263
LOC100740108	277.375	0.395622	0.166597	2.37472	0.0175622	0.563263
LOC100749495	185.155	2.21507	0.935911	2.36675	0.0179451	0.563263
LOC100744109	328.74	0.350703	0.147905	2.37113	0.0177338	0.563263
LOC100743282	802.544	0.363267	0.153406	2.36801	0.0178839	0.563263
LOC100749815	1258.04	0.303921	0.128528	2.36463	0.0180481	0.563263
LOC105681610	75.1607	0.64519	0.27241	2.36846	0.0178625	0.563263
LOC105681617	129.003	-2.33698	0.985583	-2.37117	0.0177321	0.563263
LOC105681624	102.775	-1.05521	0.446969	-2.36081	0.0182351	0.563263
LOC105681897	135.998	-6.68049	2.83168	-2.3592	0.0183145	0.563263
LOC112214047	28.1783	1.05455	0.4481	2.35338	0.0186035	0.568513
LOC100743159	132.524	0.767699	0.326276	2.35291	0.018627	0.568513
LOC117151107	219.944	0.605382	0.258149	2.34509	0.0190224	0.570351
LOC100743656	593.526	0.262124	0.111799	2.34461	0.0190471	0.570351
LOC100743505	2753.67	0.432198	0.1842	2.34635	0.0189581	0.570351
LOC100741675	435.411	0.541212	0.23076	2.34535	0.0190094	0.570351
LOC100747456	391.875	0.378128	0.16118	2.346	0.0189761	0.570351
LOC100743038	356.805	0.399311	0.170196	2.34619	0.0189666	0.570351
LOC100740917	162.127	0.495666	0.210935	2.34985	0.0187809	0.570351
LOC100748789	327.634	0.474959	0.202591	2.34443	0.0190563	0.570351
LOC100743942	147.353	0.488991	0.208815	2.34174	0.019194	0.573083
LOC100748656	213.735	-0.43375	0.18533	-2.34042	0.0192621	0.573733
LOC100748959	1820.39	-3.28287	1.40424	-2.33782	0.0193964	0.574961
LOC100748306	345.586	0.449766	0.192356	2.3382	0.0193768	0.574961
LOC117151150	406.239	-2.09156	0.895217	-2.33637	0.0194719	0.57497
LOC100741597	138.241	0.398952	0.170782	2.33603	0.0194897	0.57497
LOC100743441	4045.95	0.419016	0.179454	2.33495	0.0195462	0.575263
LOC100746282	1246.46	-0.35814	0.153451	-2.3339	0.019601	0.575504
LOC100741273	15.6671	-1.08022	0.463058	-2.33279	0.0196591	0.575844
LOC112212844	35.5271	0.585701	0.251626	2.32767	0.0199297	0.579664
LOC100741433	476.683	0.591725	0.254176	2.32801	0.0199116	0.579664
LOC100744380	817.304	0.647874	0.278337	2.32766	0.0199302	0.579664
LOC100748943	1108.88	0.33014	0.141914	2.32634	0.0200002	0.580335
LOC100744905	1388.63	-1.02684	0.441648	-2.32501	0.0200714	0.581038
LOC100749662	1173.69	-0.410999	0.177242	-2.31885	0.020403	0.583898
LOC100740894	42.7527	0.870572	0.375377	2.3192	0.0203844	0.583898
LOC105681184	120.691	-0.89429	0.38581	-2.31795	0.0204518	0.583898
LOC100750172	279.76	-0.569822	0.245833	-2.31792	0.0204537	0.583898
LOC100741719	627.853	-0.526086	0.22688	-2.31879	0.0204067	0.583898
LOC100749978	151.097	-0.43458	0.187165	-2.32191	0.020238	0.583898
LOC100743960	488.974	0.38827	0.168275	2.30736	0.0210349	0.584131
LOC100749867	511.391	0.297462	0.128734	2.31068	0.0208506	0.584131
LOC100740038	554.065	0.246709	0.106964	2.30645	0.0210853	0.584131
LOC100745648	1608.28	0.44956	0.194416	2.31237	0.0207575	0.584131
LOC100748877	33.992	0.788319	0.341164	2.31067	0.0208509	0.584131
LOC100744406	661.306	0.352815	0.152825	2.30862	0.0209648	0.584131
LOC100741539	988.71	-0.418865	0.181367	-2.30949	0.0209166	0.584131
LOC100745776	204.411	0.43047	0.18666	2.30618	0.0211008	0.584131
LOC105680700	553.863	0.645253	0.279543	2.30824	0.0209857	0.584131
LOC100741909	955.208	0.220087	0.095526	2.30395	0.0212255	0.584131
LOC100741430	263.574	0.475548	0.206469	2.30324	0.0212652	0.584131
LOC100744213	3914.87	0.405212	0.175875	2.30398	0.0212239	0.584131
LOC100750201	134.149	1.34257	0.581027	2.31068	0.0208507	0.584131
LOC100748533	4309.55	-0.882269	0.381864	-2.31043	0.0208644	0.584131
LOC100743762	273.848	-2.46611	1.06935	-2.30618	0.0211004	0.584131
LOC117152304	16.0345	-1.29235	0.56073	-2.30476	0.0211801	0.584131
LOC100745192	1240.48	0.309526	0.133841	2.31264	0.0207427	0.584131
LOC100741570	13550.6	-0.575545	0.250007	-2.30212	0.0213287	0.584576
LOC100745495	520.046	-2.2168	0.963583	-2.30058	0.0214156	0.58566
LOC100747310	407.517	0.490223	0.213273	2.29857	0.0215295	0.587474
LOC100746437	562.421	0.225698	0.0983328	2.29525	0.021719	0.588747
LOC112213498	19.5849	0.989145	0.430833	2.29589	0.0216822	0.588747
LOC100749977	101.223	-1.2439	0.541561	-2.29688	0.0216256	0.588747
LOC100741190	236.652	0.53456	0.233132	2.29295	0.0218509	0.591025
LOC100744163	844.891	-0.802497	0.351333	-2.28415	0.0223629	0.593253
LOC100749233	873.477	0.209403	0.0917493	2.28234	0.0224693	0.593253
LOC100747996	431.051	0.420939	0.184551	2.28088	0.0225556	0.593253
LOC100748572	600.648	0.252569	0.110375	2.28829	0.0221206	0.593253
LOC100745941	442.097	0.281672	0.123151	2.28722	0.0221832	0.593253
LOC100749835	634.608	0.438003	0.191664	2.28526	0.0222974	0.593253
LOC100745784	975.16	0.421826	0.184578	2.28536	0.0222918	0.593253
LOC100749359	976.915	-0.266241	0.116522	-2.2849	0.0223184	0.593253
LOC105680958	638.779	-0.22338	0.0978858	-2.28204	0.0224868	0.593253
LOC100748418	881.858	0.416774	0.182662	2.28167	0.022509	0.593253
LOC100740545	2801.96	-0.223276	0.0978914	-2.28085	0.0225571	0.593253
LOC100742610	356.428	-2.30732	1.00785	-2.28934	0.0220596	0.593253
LOC100743329	121.75	-1.98909	0.869419	-2.28784	0.0221469	0.593253
LOC100740521	430.084	0.332633	0.146159	2.27584	0.0228559	0.594668
LOC100749703	22.9246	0.898493	0.394835	2.27562	0.022869	0.594668
LOC100749075	437.363	0.341366	0.150379	2.27004	0.0232054	0.594668
LOC100743006	263.608	0.373169	0.163864	2.2773	0.0227683	0.594668
LOC100745573	274.865	0.497535	0.219001	2.27184	0.0230961	0.594668
LOC112212769	1.22351	-3.14533	1.38361	-2.27328	0.0230095	0.594668
LOC100747729	790.214	0.600162	0.264444	2.26953	0.0232364	0.594668
LOC100748100	446.803	0.490003	0.215485	2.27395	0.0229688	0.594668
LOC105680975	218.33	-0.463203	0.20343	-2.27696	0.0227886	0.594668
LOC100741708	286.657	0.320484	0.140887	2.27475	0.022921	0.594668
LOC100746898	196.688	0.555871	0.24478	2.2709	0.0231529	0.594668
LOC100742454	246.109	-2.14028	0.942747	-2.27026	0.0231916	0.594668
LOC100745074	1674.78	0.319721	0.140413	2.277	0.0227863	0.594668
LOC100748317	1497.86	0.44912	0.199013	2.25674	0.0240242	0.595242
LOC112214043	15.5188	1.10916	0.491498	2.25669	0.0240272	0.595242
LOC100748561	70.7128	-0.645231	0.285018	-2.26383	0.0235848	0.595242
LOC100742371	362.773	0.376065	0.166647	2.25666	0.0240293	0.595242
LOC117151269	53.7083	0.65631	0.29053	2.25901	0.0238831	0.595242
LOC112212285	2.82058	2.15508	0.953474	2.26024	0.0238065	0.595242
LOC100743372	1526.46	0.56501	0.249238	2.26695	0.0233936	0.595242
LOC112212673	25.2325	-0.908942	0.402588	-2.25775	0.0239614	0.595242
LOC100749639	1180.38	0.308811	0.136279	2.26602	0.0234502	0.595242
LOC105680657	202.466	0.637613	0.282033	2.26078	0.023773	0.595242
LOC100747728	70.3916	0.513524	0.227526	2.257	0.0240084	0.595242
LOC105681160	87.0003	0.803047	0.35407	2.26805	0.0233264	0.595242
LOC105681250	707.392	-0.475611	0.210168	-2.26301	0.0236352	0.595242
LOC100745152	47.0039	-0.643045	0.283798	-2.26586	0.0234601	0.595242
LOC100750095	161.321	0.458711	0.202863	2.26118	0.0237481	0.595242
LOC112213902	1256.04	-0.52382	0.231672	-2.26104	0.0237566	0.595242
LOC105681681	10.736	-2.31214	1.02538	-2.25492	0.0241386	0.595564
LOC100749620	716.482	0.799574	0.354587	2.25495	0.0241367	0.595564
LOC100746384	14498	0.417716	0.185532	2.25145	0.0243568	0.599749
LOC100741436	697.583	0.342048	0.152084	2.24907	0.0245083	0.602279
LOC100742848	14.7452	-3.57035	1.58938	-2.24638	0.02468	0.605296
LOC100747703	317.416	0.470342	0.209501	2.24506	0.0247643	0.60616
LOC105680711	585.62	-1.01011	0.450606	-2.24168	0.0249823	0.608753
LOC100749800	837.868	0.327798	0.146188	2.2423	0.0249418	0.608753
LOC100743158	1970.74	0.523013	0.233371	2.24113	0.0250179	0.608753
LOC100745963	552.492	0.361758	0.161714	2.23703	0.0252846	0.610435
LOC100749986	1559.13	-0.384296	0.17169	-2.23831	0.0252008	0.610435
LOC100748476	191.052	0.418762	0.187136	2.23775	0.0252376	0.610435
LOC100749690	372.288	0.327907	0.146443	2.23915	0.0251463	0.610435
LOC100746110	816.067	0.283321	0.126752	2.23524	0.0254014	0.612059
LOC100744156	112.4	0.675237	0.303242	2.22672	0.0259658	0.61835
LOC100747913	580.598	-2.1064	0.947165	-2.2239	0.0261553	0.61835
LOC100745601	963.224	-0.196786	0.0883633	-2.22701	0.0259466	0.61835
LOC100748517	530.968	0.403595	0.181179	2.2276	0.025907	0.61835
LOC100748205	2.44038	2.35957	1.05881	2.22851	0.0258467	0.61835
LOC100742987	687.005	0.418375	0.187952	2.22596	0.0260166	0.61835
LOC100745946	883.098	-0.361796	0.162574	-2.22542	0.0260529	0.61835
LOC100747222	540.155	0.470083	0.211389	2.22379	0.0261627	0.61835
LOC117152138	46.2887	0.848731	0.380643	2.22973	0.0257655	0.61835
LOC117152299	164.358	0.663877	0.298499	2.22405	0.0261448	0.61835
LOC100743665	115.5	0.5523	0.248475	2.22276	0.0262322	0.61881
LOC100744633	8054.61	-0.303224	0.136609	-2.21966	0.0264421	0.621388
LOC112213247	43.8284	0.65153	0.293511	2.21978	0.0264336	0.621388
LOC117151425	8.97528	-1.89676	0.855614	-2.21684	0.0266343	0.622928
LOC117151712	17.6977	-1.6845	0.760184	-2.21591	0.0266975	0.622928
LOC100744810	4474.25	0.736629	0.332318	2.21664	0.0266476	0.622928
LOC105682032	1230.69	-0.354824	0.160138	-2.21574	0.0267092	0.622928
LOC112212289	26.8752	-1.59009	0.717999	-2.21461	0.0267871	0.62357
LOC112213726	21983	0.624424	0.282136	2.2132	0.0268837	0.624641
LOC100744166	38278.8	-2.4325	1.10065	-2.21006	0.0271012	0.627389
LOC100744936	1830.62	0.503132	0.227659	2.21002	0.0271035	0.627389
LOC100744722	136.359	0.8734	0.395866	2.2063	0.0273629	0.6303
LOC112212275	94.0675	0.593264	0.268826	2.20687	0.0273228	0.6303
LOC100742303	3044.58	0.250044	0.113417	2.20464	0.0274795	0.6303
LOC117151742	180.781	-0.390242	0.177015	-2.20457	0.0274842	0.6303
LOC105680891	1568.59	0.206922	0.0938314	2.20526	0.027436	0.6303
LOC112213376	7.28026	-1.71638	0.779501	-2.2019	0.0276726	0.632676
LOC117152448	2.05646	2.45303	1.11418	2.20165	0.0276901	0.632676
LOC112212507	9.16883	-2.20928	1.00511	-2.19805	0.0279454	0.633823
LOC100745045	238.445	0.349995	0.159193	2.19856	0.027909	0.633823
LOC100747446	834.872	0.383484	0.174308	2.20004	0.0278044	0.633823
LOC100749920	175.575	0.594868	0.270555	2.1987	0.0278994	0.633823
LOC105680898	140.299	0.573937	0.261373	2.19585	0.0281028	0.633903
LOC105681005	5.07818	1.28645	0.585617	2.19675	0.0280386	0.633903
LOC100747828	398.374	0.390635	0.177848	2.19646	0.028059	0.633903
LOC105680646	50.4902	0.498661	0.227697	2.19002	0.0285226	0.637556
LOC112212701	15.6047	-1.35315	0.617747	-2.19046	0.0284906	0.637556
LOC100745307	79.3472	0.866597	0.395343	2.19201	0.0283786	0.637556
LOC117152389	29.6449	-0.803033	0.36638	-2.1918	0.0283937	0.637556
LOC100748389	1497.98	-0.238558	0.10886	-2.19141	0.0284219	0.637556
LOC100741779	768.342	-2.8356	1.29882	-2.18321	0.0290201	0.638252
LOC117151364	66.0856	0.478477	0.218867	2.18616	0.0288039	0.638252
LOC100744207	777.887	0.401595	0.183497	2.18857	0.0286281	0.638252
LOC100746615	937.267	0.343833	0.157483	2.1833	0.0290135	0.638252
LOC100749532	188.821	0.394552	0.180777	2.18253	0.0290701	0.638252
LOC100743867	647.945	0.570617	0.261433	2.18265	0.0290616	0.638252
LOC100747177	399.04	0.414199	0.189446	2.18638	0.028788	0.638252
LOC100743037	604.429	0.246464	0.112684	2.18722	0.0287265	0.638252
LOC112213679	88.8062	0.885998	0.405778	2.18345	0.0290025	0.638252
LOC100748828	1032.79	0.356202	0.163112	2.18378	0.0289781	0.638252
LOC100746996	755.27	-1.91872	0.879663	-2.1812	0.0291686	0.639279
LOC100744537	242.926	0.469744	0.215785	2.1769	0.0294878	0.645131
LOC117152599	61.3451	0.579213	0.266305	2.175	0.0296304	0.647105
LOC100744392	770.202	0.191514	0.0881431	2.17277	0.029798	0.649617
LOC100742702	74700.4	-0.940261	0.433306	-2.16997	0.0300091	0.651179
LOC100741542	530.598	0.546711	0.252053	2.16903	0.0300803	0.651179
LOC100748975	320.674	0.560611	0.258455	2.16908	0.0300763	0.651179
LOC112213762	15.26	-1.16352	0.536088	-2.17038	0.029978	0.651179
LOC100749983	399.187	-0.415264	0.191815	-2.16492	0.0303937	0.652192
LOC105680380	440.21	-2.08787	0.964456	-2.16482	0.0304015	0.652192
LOC100749376	310.875	0.455673	0.210283	2.16695	0.0302389	0.652192
LOC112213752	3563.65	0.486508	0.224657	2.16555	0.0303454	0.652192
LOC100745916	663.38	0.4399	0.203059	2.16637	0.0302831	0.652192
LOC100749333	2703.42	-0.682326	0.315269	-2.16427	0.0304437	0.652192
LOC100746712	268.86	-0.744883	0.344461	-2.16246	0.0305829	0.654039
LOC117151750	30.6844	1.39257	0.644303	2.16135	0.030668	0.654369
LOC100740549	436.897	0.440175	0.203701	2.16089	0.0307042	0.654369
LOC105680816	2.74387	2.04096	0.946099	2.15723	0.0309874	0.657362
LOC105680383	35.7132	-1.33212	0.617505	-2.15726	0.0309852	0.657362
LOC117151995	15.7855	-1.15828	0.536981	-2.15702	0.0310041	0.657362
LOC117152114	20.8107	0.738515	0.342746	2.1547	0.0311854	0.657378
LOC100747362	1963.02	0.198651	0.0922255	2.15397	0.0312422	0.657378
LOC100747690	474.492	0.360839	0.167341	2.15632	0.0310591	0.657378
LOC100741509	1889.97	0.375722	0.174448	2.15377	0.0312583	0.657378
LOC100743324	10023.7	-0.316962	0.147199	-2.15329	0.031296	0.657378
LOC100745559	2593.66	-0.734828	0.341315	-2.15293	0.031324	0.657378
LOC100743048	12080.3	-0.694879	0.32313	-2.15046	0.0315186	0.659384
LOC100747632	1740.45	0.55844	0.26006	2.14735	0.0317655	0.659384
LOC112212052	821.502	-0.368461	0.17209	-2.1411	0.0322661	0.659384
LOC100748873	2.61781	2.228	1.04113	2.13999	0.0323557	0.659384
LOC100743130	577.403	0.326351	0.152523	2.13969	0.0323798	0.659384
LOC100742824	406.549	0.300935	0.140146	2.1473	0.0317695	0.659384
LOC100749633	5207.39	-1.16605	0.543244	-2.14647	0.0318357	0.659384
LOC100748253	425.734	-0.297912	0.139153	-2.14089	0.032283	0.659384
LOC100743591	337.704	0.354756	0.165701	2.14094	0.0322792	0.659384
LOC105680897	64.0447	0.933463	0.435172	2.14505	0.0319492	0.659384
LOC100743634	676.439	0.249805	0.116436	2.14543	0.0319188	0.659384
LOC105681100	19.4504	1.23321	0.575908	2.14134	0.032247	0.659384
LOC117152077	12.4393	-1.00423	0.467488	-2.14814	0.031703	0.659384
LOC100748896	431.058	0.468451	0.218062	2.14825	0.0316942	0.659384
LOC100748424	559.323	0.366013	0.170704	2.14414	0.0320217	0.659384
LOC117152281	1.09132	-3.02691	1.41174	-2.1441	0.0320245	0.659384
LOC100744590	390.985	-0.421074	0.196631	-2.14144	0.0322383	0.659384
LOC105681892	388.393	-1.99379	0.929759	-2.14441	0.0319997	0.659384
LOC100745371	144.005	-0.945088	0.442306	-2.13673	0.03262	0.659704
LOC112212811	2759.47	-3.33149	1.55994	-2.13566	0.0327075	0.659704
LOC100740345	1875.87	0.284876	0.133273	2.13754	0.0325539	0.659704
LOC105680945	481.276	-0.683459	0.31995	-2.13614	0.0326678	0.659704
LOC100749061	1858.32	-0.615199	0.288075	-2.13556	0.0327157	0.659704
LOC105681657	192.198	-0.473921	0.221808	-2.13663	0.0326284	0.659704
LOC100748768	469.11	0.319266	0.149658	2.1333	0.0329002	0.662344
LOC100739998	177.196	0.374167	0.175655	2.13013	0.0331613	0.666176
LOC100747511	3117.17	-0.541493	0.254261	-2.12968	0.0331983	0.666176
LOC100743301	222.526	0.56478	0.265277	2.12902	0.0332527	0.666185
LOC100748648	497.345	0.566608	0.26644	2.12659	0.0334545	0.666688
LOC100749487	15446.2	-0.390934	0.183872	-2.12612	0.0334935	0.666688
LOC100744469	2559.55	0.324572	0.152642	2.12637	0.0334726	0.666688
LOC100748273	236.001	-1.12673	0.529597	-2.12753	0.0333758	0.666688
LOC112212425	4.78928	-1.52002	0.715165	-2.12541	0.0335523	0.666786
LOC100740187	1785.16	0.327988	0.154452	2.12356	0.0337068	0.66878
LOC100741004	1605.13	0.37978	0.182248	2.08387	0.0371721	0.669222
LOC100740967	1482.59	-0.562691	0.269245	-2.08988	0.0366282	0.669222
LOC100746046	4675.48	-0.847392	0.405151	-2.09154	0.0364794	0.669222
LOC100748749	160.043	0.323578	0.155114	2.08607	0.0369723	0.669222
LOC100749192	630.344	1.57734	0.753348	2.09378	0.0362797	0.669222
LOC100740931	1245.6	0.401711	0.192794	2.08363	0.037194	0.669222
LOC100742616	840.62	-0.4387	0.208304	-2.10605	0.0351997	0.669222
LOC100744555	308.772	0.414978	0.19727	2.1036	0.0354132	0.669222
LOC100744314	1971.38	0.457328	0.217172	2.10583	0.0352187	0.669222
LOC100742372	1034	-0.290542	0.139385	-2.08446	0.0371182	0.669222
LOC112214151	6.71349	1.85317	0.885943	2.09176	0.0364604	0.669222
LOC117151138	1290.67	1.05978	0.500848	2.11597	0.0343474	0.669222
LOC100741293	254.405	0.606508	0.287376	2.1105	0.0348153	0.669222
LOC100742251	372.759	0.781906	0.374088	2.09017	0.0366028	0.669222
LOC117151217	8.6242	-1.07659	0.509003	-2.1151	0.0344215	0.669222
LOC100742252	141.601	0.544596	0.25694	2.11955	0.0340442	0.669222
LOC100745813	950.531	0.348634	0.167109	2.08627	0.0369538	0.669222
LOC112212292	5.03476	-1.10521	0.527607	-2.09476	0.0361926	0.669222
LOC117151370	6.15929	-1.38452	0.664379	-2.08394	0.037166	0.669222
LOC100746653	170.845	0.536235	0.254291	2.10875	0.0349664	0.669222
LOC105680472	7.12087	-1.06854	0.509205	-2.09845	0.0358656	0.669222
LOC112212568	739.705	0.476466	0.227756	2.092	0.0364387	0.669222
LOC100743255	4163.51	-0.598413	0.282331	-2.11954	0.0340444	0.669222
LOC100744017	23540.5	0.366189	0.173123	2.1152	0.0344133	0.669222
LOC100745047	67.4401	-2.60797	1.2505	-2.08554	0.0370199	0.669222
LOC100743257	862.845	0.428949	0.205584	2.08648	0.0369348	0.669222
LOC100744018	460.889	0.489302	0.230681	2.12112	0.0339116	0.669222
LOC100743139	21.5895	0.883784	0.419644	2.10603	0.0352016	0.669222
LOC100749441	1791.06	-0.774237	0.366967	-2.10983	0.0348732	0.669222
LOC100748007	1814.83	-0.151265	0.0722019	-2.09503	0.0361687	0.669222
LOC100747889	58684.1	1.87196	0.893185	2.09583	0.0360974	0.669222
LOC100748694	209.075	0.758981	0.364006	2.08508	0.0370621	0.669222
LOC117151685	13.5265	-1.06317	0.50619	-2.10033	0.0356998	0.669222
LOC100749529	194.372	-0.680151	0.32497	-2.09297	0.0363519	0.669222
LOC100749885	3275.12	0.425505	0.201404	2.11269	0.0346272	0.669222
LOC105680839	331.113	0.69306	0.329326	2.10448	0.0353365	0.669222
LOC105680840	729.316	-0.651888	0.308416	-2.11367	0.0345438	0.669222
LOC117151720	11.711	0.816772	0.388234	2.10382	0.0353945	0.669222
LOC112212956	0.767898	3.76043	1.78449	2.10729	0.0350923	0.669222
LOC100749004	667.751	0.310377	0.147665	2.1019	0.0355618	0.669222
LOC105680930	5780.38	-0.472858	0.225457	-2.09733	0.0359643	0.669222
LOC100743389	42.97	1.03703	0.490863	2.11266	0.0346303	0.669222
LOC100746024	907.051	-0.180886	0.0852331	-2.12225	0.0338169	0.669222
LOC105681031	45.3622	-0.628432	0.300587	-2.09069	0.0365561	0.669222
LOC100747816	4618.73	-0.355473	0.167738	-2.11921	0.0340727	0.669222
LOC100742793	3812.38	-0.509181	0.241191	-2.11111	0.0347628	0.669222
LOC117151960	7.94859	1.14632	0.544442	2.10549	0.0352483	0.669222
LOC112213322	16.0282	0.833212	0.396977	2.09889	0.0358263	0.669222
LOC117151111	260.896	0.438459	0.209458	2.0933	0.0363224	0.669222
LOC100744144	109.519	-1.19621	0.564946	-2.1174	0.0342263	0.669222
LOC100742840	171.762	0.448324	0.215054	2.0847	0.0370962	0.669222
LOC100740840	1333.8	0.367254	0.174238	2.10778	0.0350505	0.669222
LOC100742682	2143.67	0.506606	0.243012	2.08469	0.0370972	0.669222
LOC100748348	14233.2	-0.64413	0.305026	-2.11172	0.0347103	0.669222
LOC100742526	1737.27	1.2362	0.58975	2.09615	0.036069	0.669222
LOC100746073	555.025	0.274444	0.131494	2.08712	0.0368772	0.669222
LOC117152325	20798.5	-0.529101	0.251717	-2.10197	0.0355559	0.669222
LOC100745471	78.6123	0.673369	0.322167	2.09012	0.0366066	0.669222
LOC100745555	238.906	-0.540681	0.25718	-2.10235	0.0355229	0.669222
LOC100743325	185.611	0.395039	0.186843	2.11429	0.0344907	0.669222
LOC100740361	311.885	0.411615	0.197043	2.08896	0.0367116	0.669222
LOC100746833	53.7245	0.620785	0.292657	2.1212	0.0339046	0.669222
LOC100748270	1936.75	-0.328803	0.156056	-2.10696	0.0351213	0.669222
LOC100740315	1260.83	0.40556	0.191542	2.11735	0.0342304	0.669222
LOC100742606	1808.11	-0.263181	0.126389	-2.08231	0.0373144	0.669439
LOC100743000	591.543	0.370534	0.177897	2.08286	0.037264	0.669439
LOC100749275	916.06	0.306377	0.147343	2.07934	0.037586	0.67236
LOC100744219	24.5159	1.44709	0.69585	2.0796	0.037562	0.67236
LOC100747194	605.179	-0.961417	0.462882	-2.07702	0.0377995	0.672575
LOC100746623	21.0341	-1.16988	0.563298	-2.07685	0.0378157	0.672575
LOC100745431	361.57	0.339193	0.163205	2.07832	0.0376799	0.672575
LOC100743605	108.373	-0.620971	0.298917	-2.0774	0.0377646	0.672575
LOC105680705	19.6767	-0.778281	0.374954	-2.07567	0.0379246	0.673543
LOC100747187	1945.85	0.366065	0.176618	2.07264	0.0382061	0.675112
LOC100740445	8.09394	1.39148	0.671445	2.07236	0.0382314	0.675112
LOC112213457	48.8578	-0.857273	0.413586	-2.07278	0.038193	0.675112
LOC100749419	3136.87	-0.523116	0.25242	-2.0724	0.0382281	0.675112
LOC100748452	2123.84	-0.524574	0.253239	-2.07146	0.0383159	0.675639
LOC112213927	19.2315	0.913352	0.441148	2.0704	0.0384152	0.676318
LOC100741974	4058.41	-0.998376	0.482472	-2.06929	0.0385186	0.676318
LOC117152423	1.52553	-2.58674	1.24975	-2.06981	0.0384705	0.676318
LOC117151819	748.358	0.422444	0.204227	2.06851	0.0385925	0.676654
LOC117151760	106.161	0.478861	0.231645	2.06722	0.038713	0.676848
LOC100749177	75.2347	-1.08578	0.52519	-2.0674	0.0386961	0.676848
LOC100747549	148.796	-0.874527	0.423589	-2.06457	0.0389641	0.677503
LOC100748203	779.981	-0.339151	0.164415	-2.06277	0.0391342	0.677503
LOC100741737	331.608	-0.310469	0.150403	-2.06425	0.038994	0.677503
LOC100748370	8529.79	-0.356556	0.172773	-2.06372	0.0390442	0.677503
LOC105680848	2180.72	-0.421632	0.204137	-2.06544	0.0388818	0.677503
LOC100749377	18387.5	0.239783	0.116182	2.06386	0.0390312	0.677503
LOC100749659	788.61	0.228081	0.110557	2.06301	0.0391121	0.677503
LOC105682075	52.5526	0.908452	0.440569	2.062	0.0392079	0.67783
LOC100745252	522.243	-0.591486	0.286939	-2.06137	0.0392679	0.67792
LOC100747752	1018.45	0.205268	0.0996773	2.05932	0.0394636	0.6794
LOC100745680	416.16	0.398841	0.193633	2.05978	0.0394192	0.6794
LOC100748784	3573.68	0.534804	0.259809	2.05845	0.0395472	0.679892
LOC105682145	326.057	0.432826	0.210359	2.05756	0.0396323	0.68041
LOC100743095	860.859	-0.424976	0.206807	-2.05494	0.0398851	0.681976
LOC100742873	205.212	0.338535	0.164746	2.0549	0.0398891	0.681976
LOC100741438	14540.7	-0.569814	0.277146	-2.05601	0.0397819	0.681976
LOC100740221	201.813	0.59569	0.290049	2.05376	0.0399992	0.682915
LOC100744968	258.39	0.411188	0.200349	2.05235	0.0401353	0.68335
LOC117152213	4.12682	1.23815	0.603274	2.05239	0.0401315	0.68335
LOC100749897	437.629	-0.320289	0.156548	-2.04594	0.040762	0.684352
LOC100743532	720.098	0.402673	0.196715	2.04699	0.0406593	0.684352
LOC112214073	44.8087	-0.558915	0.273238	-2.04553	0.0408031	0.684352
LOC100749085	185.42	0.60755	0.296797	2.04702	0.0406562	0.684352
LOC100742865	439.968	0.426909	0.208441	2.0481	0.0405503	0.684352
LOC100749595	318.786	-0.284749	0.139192	-2.04573	0.040783	0.684352
LOC100748411	1001.47	-0.336642	0.164279	-2.04921	0.0404415	0.684352
LOC117151781	2.35323	-2.26875	1.10844	-2.0468	0.0406782	0.684352
LOC117151918	419.316	-0.632821	0.309338	-2.04573	0.0407831	0.684352
LOC100749095	72.883	0.665366	0.324495	2.05046	0.0403192	0.684352
LOC100744594	2189.34	-6.85592	3.34706	-2.04834	0.0405263	0.684352
LOC105682131	49.8866	-0.57518	0.281546	-2.04293	0.0410591	0.687088
LOC100747276	366.656	0.346446	0.169598	2.04275	0.0410774	0.687088
LOC100744249	847.732	0.530375	0.259729	2.04203	0.0411482	0.687341
LOC112212443	6.39317	1.47043	0.721387	2.03834	0.0415164	0.691836
LOC100744921	6473.3	-0.63216	0.310155	-2.03821	0.0415292	0.691836
LOC100744435	155.293	-1.01099	0.496517	-2.03616	0.0417346	0.693515
LOC100742699	1388.78	-0.45209	0.222088	-2.03564	0.0417869	0.693515
LOC100744286	31.7669	1.04413	0.513547	2.03318	0.042034	0.693515
LOC105680384	6.68042	-2.764	1.35965	-2.03288	0.0420644	0.693515
LOC100746095	4637.33	-0.379025	0.186364	-2.03379	0.0419729	0.693515
LOC100746695	158.796	0.628948	0.309409	2.03274	0.0420788	0.693515
LOC100740552	160.25	0.423398	0.208094	2.03464	0.0418868	0.693515
LOC100743403	184.047	0.406611	0.199885	2.03422	0.0419293	0.693515
LOC105680502	257.573	0.660798	0.32541	2.03066	0.0422894	0.696058
LOC112212427	25.7297	-0.568204	0.280767	-2.02376	0.0429953	0.696546
LOC100747795	219.478	0.319079	0.157349	2.02784	0.0425763	0.696546
LOC100744677	355.738	-0.381853	0.188563	-2.02507	0.0428604	0.696546
LOC100744012	887.454	0.220364	0.108858	2.02431	0.0429379	0.696546
LOC100743180	149.307	0.424209	0.209562	2.02427	0.0429422	0.696546
LOC105680701	768.187	0.211903	0.104527	2.02726	0.0426357	0.696546
LOC100748577	216.451	0.622963	0.307518	2.02578	0.0427874	0.696546
LOC100740540	85.2635	0.597589	0.294528	2.02897	0.0424613	0.696546
LOC100740953	41.1446	0.487413	0.240482	2.02681	0.0426816	0.696546
LOC100748144	329.642	0.275894	0.136004	2.02857	0.0425019	0.696546
LOC117152490	755.661	-0.529848	0.261506	-2.02614	0.0427509	0.696546
LOC100746164	9842.04	0.328233	0.162167	2.02404	0.0429658	0.696546
LOC100750218	1527.95	0.332996	0.164666	2.02225	0.0431507	0.698148
LOC105680780	295.981	0.308834	0.152964	2.01899	0.0434879	0.701351
LOC100744370	5.41477	-1.35542	0.671802	-2.01758	0.0436346	0.701351
LOC100747858	199220	-0.312373	0.154675	-2.01954	0.0434315	0.701351
LOC112213765	111.609	-0.66657	0.330345	-2.0178	0.0436119	0.701351
LOC100744591	451.259	-2.56752	1.2729	-2.01706	0.043689	0.701351
LOC100745195	4629.43	0.51623	0.25576	2.01842	0.043548	0.701351
LOC100749881	1310.65	0.286797	0.142262	2.01597	0.0438028	0.702265
LOC100744997	1590.05	-0.556401	0.276332	-2.01352	0.0440595	0.702489
LOC100745249	485.591	-0.454005	0.225564	-2.01275	0.0441407	0.702489
LOC100746460	457.39	0.351377	0.174526	2.01332	0.0440809	0.702489
LOC100745502	121.04	-0.605637	0.300967	-2.01231	0.0441878	0.702489
LOC105681203	2.58941	-1.70247	0.846136	-2.01205	0.0442146	0.702489
LOC100741951	241.112	-0.339333	0.168496	-2.0139	0.0440204	0.702489
LOC100748505	45.8145	-2.10476	1.04555	-2.01307	0.0441067	0.702489
LOC100742888	1741.03	-0.263351	0.131049	-2.00957	0.044477	0.703731
LOC100743536	741.269	0.236797	0.117834	2.00957	0.0444762	0.703731
LOC100740294	1539.56	-0.328694	0.163598	-2.00916	0.0445205	0.703731
LOC100746150	1576.41	-0.211383	0.10516	-2.01011	0.0444195	0.703731
LOC117151327	183.296	-2.21098	1.10074	-2.00862	0.0445776	0.703734
LOC100740748	1312.34	0.330209	0.164449	2.00798	0.0446457	0.703909
LOC100744178	103.19	1.30297	0.649174	2.00711	0.0447377	0.703917
LOC100740874	449.921	0.407103	0.202851	2.0069	0.04476	0.703917
LOC100747125	20019.3	-0.430606	0.214639	-2.00618	0.0448365	0.704224
LOC100744433	250.948	0.673292	0.335881	2.00456	0.0450105	0.704272
LOC100744123	672.328	0.473603	0.236253	2.00465	0.0450008	0.704272
LOC100742796	178.173	0.386305	0.192651	2.0052	0.0449413	0.704272
LOC105682147	23.0923	0.631708	0.315282	2.00363	0.0451101	0.704939
LOC112211976	614.707	0.328371	0.164044	2.00173	0.045314	0.707231
LOC100742577	1961.12	-0.393411	0.196654	-2.00053	0.0454433	0.708354
LOC100740001	1068.07	0.31344	0.156802	1.99896	0.0456127	0.709511
LOC112212461	340.951	-1.74479	0.872929	-1.99878	0.0456323	0.709511
LOC100747667	1219.07	0.239766	0.120355	1.99216	0.0463539	0.712249
LOC100742012	550.476	0.222629	0.111737	1.99243	0.0463235	0.712249
LOC100742134	1381.29	-0.332842	0.167232	-1.9903	0.0465575	0.712249
LOC100749871	1194.53	-0.445688	0.223531	-1.99386	0.0461678	0.712249
LOC112212515	42.8383	0.722409	0.362799	1.99121	0.0464576	0.712249
LOC100742544	542.447	0.304627	0.153043	1.99047	0.0465394	0.712249
LOC100741669	547.018	0.603551	0.30314	1.991	0.0464812	0.712249
LOC100748133	56.9104	-0.713742	0.358394	-1.9915	0.0464255	0.712249
LOC100749598	263.795	-1.52103	0.763757	-1.99151	0.0464254	0.712249
LOC100749303	157.158	0.575149	0.288136	1.9961	0.0459229	0.712249
LOC100741800	3072.24	-0.471623	0.236517	-1.99404	0.0461481	0.712249
LOC100746516	2422.18	0.36879	0.185087	1.99253	0.0463132	0.712249
LOC112213819	224.057	-0.904422	0.454299	-1.99081	0.0465021	0.712249
LOC117151916	583.764	-0.54478	0.273813	-1.9896	0.0466348	0.712549
LOC100746053	328.092	0.463151	0.232933	1.98834	0.0467742	0.712691
LOC100741379	2185.2	-0.356325	0.179154	-1.98894	0.0467082	0.712691
LOC100745678	3055.11	-0.271216	0.13643	-1.98795	0.046817	0.712691
LOC112213775	107.458	-0.366909	0.184834	-1.98507	0.0471368	0.716677
LOC100742851	35579.2	1.57903	0.796113	1.98342	0.0473207	0.717021
LOC100748202	577.69	0.411379	0.207426	1.98325	0.047339	0.717021
LOC100745451	319.146	0.390158	0.196742	1.9831	0.0473565	0.717021
LOC100744443	1353.98	-0.437094	0.220445	-1.98278	0.0473915	0.717021
LOC105680613	241.264	-1.93731	0.977814	-1.98127	0.0475611	0.71748
LOC100744399	324.633	0.335895	0.169562	1.98096	0.047596	0.71748
LOC100749197	63.0352	0.389727	0.196653	1.9818	0.0475017	0.71748
LOC117151992	13.1188	-0.896143	0.452861	-1.97885	0.0478331	0.719301
LOC100740240	808.485	0.49336	0.249279	1.97915	0.0477993	0.719301
LOC112212686	61.5935	0.6872	0.347522	1.97742	0.0479936	0.719963
LOC100741102	367.595	0.429217	0.217041	1.97759	0.0479753	0.719963
LOC100747270	91.7759	-0.548415	0.278091	-1.97207	0.0486014	0.722946
LOC100746125	157.176	-1.01613	0.515847	-1.96982	0.0488586	0.722946
LOC100740970	207.668	0.38526	0.195642	1.96921	0.048929	0.722946
LOC112212061	1.77991	-2.75092	1.39438	-1.97287	0.0485107	0.722946
LOC112212137	33.6138	0.713339	0.362106	1.96997	0.0488413	0.722946
LOC100742975	1086.93	0.336845	0.171215	1.96738	0.0491392	0.722946
LOC100746136	868.408	-0.325248	0.165244	-1.96828	0.0490355	0.722946
LOC100746849	378.199	0.369323	0.187668	1.96796	0.0490725	0.722946
LOC100743068	1977.62	0.221817	0.112593	1.97008	0.0488294	0.722946
LOC100747524	305.483	0.367505	0.186435	1.97122	0.0486986	0.722946
LOC100750001	2216.04	-0.513127	0.259875	-1.97452	0.0483228	0.722946
LOC100744255	1006.07	0.220004	0.111664	1.97024	0.0488107	0.722946
LOC117151768	4.52758	1.23006	0.624469	1.96976	0.0488655	0.722946
LOC112213159	12.3497	0.828291	0.4211	1.96697	0.0491868	0.722946
LOC100740668	6777.38	-1.07364	0.545684	-1.96751	0.049124	0.722946
LOC100743452	343.117	0.476778	0.242336	1.96742	0.0491343	0.722946
LOC100741001	266.965	0.500233	0.254151	1.96826	0.0490387	0.722946
LOC100740495	1150.63	-0.251824	0.128063	-1.9664	0.0492525	0.723052
LOC105680474	241.327	0.435901	0.221769	1.96556	0.049349	0.723071
LOC117151426	7.94143	-1.2494	0.635706	-1.96538	0.0493707	0.723071
LOC100743935	2689.21	-0.223664	0.113841	-1.96469	0.0494496	0.723368
LOC100742407	1235.46	0.296723	0.151254	1.96176	0.0497908	0.727499
LOC100747564	5739.63	-0.768138	0.391702	-1.96103	0.049876	0.727884
LOC100747797	355.713	0.533076	0.272049	1.95948	0.0500562	0.728224
LOC117152233	119.257	0.49172	0.250924	1.95963	0.0500387	0.728224
LOC100750093	268.409	0.687129	0.350699	1.95931	0.0500761	0.728224
LOC100743123	740.369	0.349413	0.178531	1.95715	0.0503294	0.728279
LOC100740529	189.771	0.571172	0.291895	1.95677	0.0503744	0.728279
LOC100748573	238.447	-0.978902	0.499881	-1.95827	0.0501984	0.728279
LOC100749086	627.965	0.34297	0.175227	1.95729	0.0503134	0.728279
LOC100740876	2304.91	-0.207049	0.105801	-1.95697	0.0503509	0.728279
LOC100745356	1056.6	0.427681	0.218829	1.95441	0.0506528	0.729742
LOC100746205	4923.33	-0.429323	0.219573	-1.95526	0.0505522	0.729742
LOC100741781	1108.68	-0.727783	0.372318	-1.95474	0.0506143	0.729742
LOC117152539	1152	-0.458343	0.234814	-1.95194	0.0509455	0.731319
LOC117152557	1.57779	-2.12362	1.08764	-1.95251	0.0508779	0.731319
LOC100747155	1004.98	-0.366074	0.187587	-1.95149	0.0509989	0.731319
LOC100741710	203.94	0.318211	0.162994	1.9523	0.0509032	0.731319
LOC100746376	194.96	0.457521	0.234799	1.94856	0.0513477	0.735468
LOC100747390	955.859	-0.208286	0.106949	-1.94753	0.0514712	0.736384
LOC100741100	597.861	0.262613	0.134949	1.94602	0.0516518	0.73641
LOC100743024	752.81	0.480398	0.246859	1.94604	0.0516498	0.73641
LOC100743645	115.83	0.396374	0.203674	1.94611	0.0516411	0.73641
LOC100747311	600.429	0.449896	0.231394	1.94428	0.0518612	0.736575
LOC100747124	256.217	0.548603	0.282269	1.94355	0.0519499	0.736575
LOC100741216	251.384	0.367713	0.189022	1.94535	0.0517332	0.736575
LOC100744337	2630.56	0.235226	0.120994	1.94412	0.0518814	0.736575
LOC100749221	222.815	0.422773	0.217537	1.94345	0.0519613	0.736575
LOC112213249	2.56146	2.72678	1.40454	1.94141	0.0522091	0.73924
LOC117151961	1.49513	-2.7665	1.42572	-1.94043	0.0523277	0.740072
LOC100742859	464.355	0.306932	0.158223	1.93987	0.0523951	0.740178
LOC100747790	1747.81	-0.719348	0.371552	-1.93606	0.05286	0.740411
LOC117151113	375.838	0.332538	0.171999	1.93337	0.0531903	0.740411
LOC100740608	1393.5	0.804074	0.415631	1.93458	0.0530412	0.740411
LOC100742890	1121.9	-0.595347	0.30774	-1.93458	0.0530419	0.740411
LOC100749038	352.022	-0.721091	0.372804	-1.93424	0.0530838	0.740411
LOC100747597	180.257	-0.891486	0.461034	-1.93367	0.053154	0.740411
LOC100741907	3654.22	0.480075	0.248067	1.93526	0.0529586	0.740411
LOC105680962	269.736	0.687256	0.355137	1.93518	0.0529677	0.740411
LOC100744977	15858.2	-0.602452	0.311319	-1.93516	0.0529704	0.740411
LOC112213647	2.31522	2.64629	1.36703	1.9358	0.0528921	0.740411
LOC100745275	642.769	0.328319	0.169479	1.93722	0.0527184	0.740411
LOC100744154	390.52	0.412893	0.212972	1.93872	0.0525358	0.740411
LOC100743648	3939.58	0.447662	0.231538	1.93343	0.0531835	0.740411
LOC117151289	53.0872	0.516352	0.267421	1.93086	0.0535009	0.741815
LOC100740907	167.337	0.42617	0.220639	1.93152	0.0534182	0.741815
LOC117152098	62.0735	-0.405182	0.209872	-1.93061	0.0535312	0.741815
LOC100743566	774.664	0.35914	0.185963	1.93125	0.0534525	0.741815
LOC105681007	2557.27	0.34372	0.178163	1.92924	0.0537007	0.742105
LOC100749128	620.843	0.449623	0.233048	1.92931	0.0536919	0.742105
LOC100741989	400.121	0.360728	0.187004	1.92899	0.0537322	0.742105
LOC105681089	142.943	0.552932	0.286828	1.92775	0.0538867	0.743408
LOC100740133	2529.95	-0.179142	0.0929603	-1.92708	0.0539696	0.743722
LOC100745209	785.933	0.282199	0.146489	1.92642	0.0540518	0.744025
LOC100747088	413.033	-0.334669	0.173842	-1.92514	0.0542118	0.744569
LOC100745976	994.062	0.253079	0.131434	1.92552	0.0541644	0.744569
LOC112213867	92.9933	0.45101	0.234348	1.92453	0.054288	0.744788
LOC100743722	458.069	-0.335723	0.174767	-1.92097	0.0547356	0.745458
LOC112213746	133.778	-0.385572	0.20059	-1.92219	0.0545818	0.745458
LOC100744476	13.5412	-1.30603	0.681196	-1.91727	0.0552041	0.745458
LOC100746371	2953.36	-0.246507	0.128273	-1.92174	0.0546381	0.745458
LOC100747519	2528.65	-0.377243	0.196726	-1.91761	0.055161	0.745458
LOC100741898	19831.1	-0.524737	0.273796	-1.91653	0.0552981	0.745458
LOC100741461	21.6324	-0.891674	0.464333	-1.92033	0.0548159	0.745458
LOC117151635	18.1068	0.832322	0.433568	1.9197	0.0548954	0.745458
LOC105680867	101.343	-0.427576	0.22303	-1.91712	0.0552223	0.745458
LOC100746700	222.89	-0.567124	0.295662	-1.91815	0.0550923	0.745458
LOC100747337	194.614	0.752778	0.392843	1.91623	0.055336	0.745458
LOC100748016	3265.83	-0.426796	0.222365	-1.91935	0.0549397	0.745458
LOC100741477	28.019	0.88426	0.460427	1.92052	0.054792	0.745458
LOC100742995	422.234	0.427084	0.222901	1.91602	0.0553621	0.745458
LOC100740596	800.78	0.49797	0.259311	1.92036	0.0548123	0.745458
LOC100745798	195.099	-0.468431	0.2438	-1.92137	0.0546846	0.745458
LOC117152495	7.46243	-1.15122	0.600811	-1.9161	0.0553517	0.745458
LOC100746916	567.356	0.390512	0.204345	1.91104	0.0559988	0.745969
LOC100747959	6471.48	-0.55652	0.290807	-1.91371	0.0556576	0.745969
LOC100740701	684.965	0.268395	0.140441	1.91108	0.0559943	0.745969
LOC100749674	1215.5	0.293373	0.153318	1.9135	0.0556845	0.745969
LOC100748490	633.765	-0.485331	0.253908	-1.91145	0.0559473	0.745969
LOC100740507	1452.17	-0.337279	0.176212	-1.91405	0.0556132	0.745969
LOC100740178	8487.51	-0.260681	0.136251	-1.91324	0.055717	0.745969
LOC117151907	1.07879	-3.05883	1.59942	-1.91246	0.0558167	0.745969
LOC100747896	5.61633	1.08724	0.568981	1.91086	0.0560229	0.745969
LOC100748067	977.012	-0.407772	0.213043	-1.91404	0.0556153	0.745969
LOC100743769	435.613	-0.664661	0.347892	-1.91054	0.0560639	0.745969
LOC100746303	691.571	-0.708335	0.371165	-1.90841	0.056338	0.746404
LOC100745056	147.075	-0.591185	0.309661	-1.90914	0.056244	0.746404
LOC100747140	148.611	0.486782	0.254946	1.90935	0.0562168	0.746404
LOC117152433	3.14233	-1.6057	0.841224	-1.90877	0.0562921	0.746404
LOC100747008	495.54	0.370976	0.194617	1.90619	0.0566262	0.747805
LOC100742391	2140.08	-0.238479	0.125137	-1.90575	0.056683	0.747805
LOC100746790	1023.09	0.261238	0.137018	1.9066	0.0565724	0.747805
LOC100747746	5590.92	0.382413	0.200665	1.90573	0.0566858	0.747805
LOC112212496	382.316	-0.927256	0.486778	-1.90489	0.0567949	0.748446
LOC117151971	49.0434	0.461759	0.242534	1.90389	0.0569243	0.749352
LOC100744894	933.551	0.18631	0.0979267	1.90255	0.0570993	0.750856
LOC100740839	6834.71	-0.564092	0.296587	-1.90194	0.0571787	0.751101
LOC100746799	671.78	0.372472	0.195905	1.90128	0.0572649	0.751435
LOC105680695	499.277	0.379145	0.199544	1.90006	0.0574257	0.751595
LOC100749486	412.497	-4.61583	2.42958	-1.89985	0.0574532	0.751595
LOC100740669	50828.7	-0.649586	0.342007	-1.89934	0.0575203	0.751595
LOC100742445	452.223	0.241836	0.127299	1.89974	0.0574675	0.751595
LOC100740480	243.306	0.399068	0.210205	1.89848	0.0576335	0.752278
LOC100748085	387.158	-0.444216	0.234172	-1.89696	0.0578328	0.752497
LOC117151753	11.2968	0.852212	0.449191	1.89721	0.0577996	0.752497
LOC105681064	123.987	0.514264	0.271007	1.8976	0.0577487	0.752497
LOC100743482	2309.05	0.345753	0.182361	1.89598	0.0579627	0.753393
LOC100743396	13.8183	0.790458	0.417109	1.89509	0.0580805	0.754131
LOC100748783	60.9871	-1.76613	0.932402	-1.89418	0.0582015	0.754909
LOC100750048	6599.97	-0.348079	0.18382	-1.89359	0.0582799	0.755134
LOC100747952	3045.98	0.260758	0.139094	1.87469	0.0608354	0.757218
LOC100741530	469.449	0.263175	0.139518	1.88632	0.0592518	0.757218
LOC117152384	2.88418	1.7724	0.945804	1.87396	0.0609354	0.757218
LOC100743816	981.317	0.264122	0.141118	1.87164	0.0612557	0.757218
LOC105682058	439.784	0.438327	0.233755	1.87515	0.0607714	0.757218
LOC117152540	3.24567	2.05085	1.08949	1.88239	0.0597829	0.757218
LOC112214077	1.28525	-2.72665	1.45375	-1.87559	0.0607112	0.757218
LOC112212170	15.9126	-0.63517	0.338514	-1.87635	0.0606078	0.757218
LOC100744881	667.468	0.237927	0.125947	1.88911	0.0588776	0.757218
LOC100740131	521.462	0.309976	0.164076	1.88922	0.0588618	0.757218
LOC100740941	145.369	0.658571	0.351665	1.87272	0.0611066	0.757218
LOC100740089	810.135	0.439671	0.232558	1.89059	0.0586797	0.757218
LOC100746173	1463.35	-0.377481	0.200123	-1.88625	0.0592616	0.757218
LOC100746214	320.454	0.430943	0.228368	1.88706	0.0591528	0.757218
LOC100748522	542.243	0.567994	0.301499	1.8839	0.0595784	0.757218
LOC100747522	1073.16	-0.383222	0.204342	-1.8754	0.0607382	0.757218
LOC100746610	1245.78	0.876301	0.467341	1.87508	0.0607819	0.757218
LOC117151528	79.2541	-0.703416	0.375832	-1.87162	0.0612587	0.757218
LOC100747206	428.856	0.501125	0.266275	1.88198	0.0598389	0.757218
LOC100748127	221.106	0.613431	0.326143	1.88086	0.0599903	0.757218
LOC100749913	525.462	0.317992	0.168717	1.88477	0.0594613	0.757218
LOC100747050	1685.95	0.321429	0.171713	1.8719	0.0612211	0.757218
LOC105680762	65.8512	-0.489179	0.259314	-1.88644	0.0592363	0.757218
LOC100749955	424.038	0.357499	0.190464	1.87699	0.060519	0.757218
LOC100746855	463.419	0.423782	0.225096	1.88267	0.059745	0.757218
LOC100740951	59.37	0.517792	0.275685	1.8782	0.0603534	0.757218
LOC105680877	5.34935	-2.09471	1.10745	-1.89148	0.0585608	0.757218
LOC100746145	14419.3	0.294483	0.157239	1.87283	0.0610914	0.757218
LOC100748176	887.639	-0.831749	0.441873	-1.88233	0.0597914	0.757218
LOC100743477	566.312	0.406868	0.216142	1.88241	0.0597802	0.757218
LOC100750130	497.553	0.247638	0.131594	1.88183	0.0598585	0.757218
LOC100743040	222.204	0.497906	0.263701	1.88814	0.0590068	0.757218
LOC100741039	776.539	0.406471	0.216658	1.87609	0.0606428	0.757218
LOC100744948	840.487	-0.793313	0.423297	-1.87413	0.0609129	0.757218
LOC100740113	457.88	0.503309	0.267868	1.87894	0.0602526	0.757218
LOC117152339	23.9928	-0.767879	0.409739	-1.87407	0.060921	0.757218
LOC100744383	753.293	0.310488	0.164532	1.8871	0.0591467	0.757218
LOC100749854	45.8617	0.574014	0.305513	1.87885	0.0602645	0.757218
LOC100747348	327.858	0.381141	0.201905	1.88773	0.0590624	0.757218
LOC100746792	28690.9	0.516944	0.275228	1.87824	0.0603484	0.757218
LOC100749616	119.957	0.403406	0.214559	1.88016	0.0600859	0.757218
LOC100745318	1304.87	0.355122	0.189536	1.87364	0.0609803	0.757218
LOC100741363	2561.13	-0.307781	0.162889	-1.88951	0.0588229	0.757218
LOC117152476	845.09	-0.354141	0.188046	-1.88327	0.0596637	0.757218
LOC112214005	2.97308	-2.3725	1.25854	-1.88511	0.0594147	0.757218
LOC112214027	187.451	-0.628801	0.335886	-1.87207	0.0611972	0.757218
LOC112212248	24.3205	0.723072	0.38791	1.86402	0.0623188	0.757414
LOC100741285	2595.9	-0.798387	0.428072	-1.86508	0.0621708	0.757414
LOC112212185	2.4907	1.42044	0.760678	1.86733	0.0618555	0.757414
LOC100749234	1172.89	0.178286	0.0956584	1.86378	0.0623523	0.757414
LOC100746182	2822.27	-0.24573	0.131533	-1.8682	0.0617347	0.757414
LOC100743982	3619.29	-0.30005	0.160981	-1.86388	0.062339	0.757414
LOC100748051	636.448	-0.802411	0.428949	-1.87064	0.0613947	0.757414
LOC100745665	257.314	0.497404	0.26656	1.86601	0.0620394	0.757414
LOC100740106	85.3429	-1.19971	0.643131	-1.86542	0.062123	0.757414
LOC100742914	1296.25	-0.318542	0.170613	-1.86704	0.061896	0.757414
LOC100748898	479.535	0.272574	0.146044	1.86639	0.061987	0.757414
LOC100748619	223.533	0.386728	0.207471	1.86401	0.0623203	0.757414
LOC100746789	292.38	0.285832	0.153376	1.8636	0.0623774	0.757414
LOC105681484	9.39975	1.34621	0.719843	1.87015	0.0614635	0.757414
LOC100741199	157.141	0.408944	0.218634	1.87045	0.0614215	0.757414
LOC100740477	423.208	0.363627	0.194617	1.86843	0.0617024	0.757414
LOC100744388	636.182	0.272523	0.146121	1.86506	0.0621737	0.757414
LOC100748388	2261.52	-1.08901	0.582989	-1.86797	0.061766	0.757414
LOC117151925	298.943	-0.502564	0.269831	-1.86251	0.0625307	0.75853
LOC100749771	6312.31	-0.28062	0.150705	-1.86205	0.0625966	0.758585
LOC100747152	436.143	0.436905	0.234958	1.8595	0.0629559	0.761667
LOC100743341	784.95	0.409383	0.220173	1.85937	0.0629741	0.761667
LOC100740927	1112.63	0.23692	0.127613	1.85654	0.063376	0.762053
LOC100746959	380.871	0.495496	0.266734	1.85764	0.0632199	0.762053
LOC100743936	7342.54	-0.515182	0.277403	-1.85716	0.0632882	0.762053
LOC100744131	338.388	0.289652	0.155939	1.85747	0.0632447	0.762053
LOC100744809	5376.88	-0.644706	0.347215	-1.85679	0.0633407	0.762053
LOC117151691	21.0705	0.855558	0.460823	1.85659	0.0633701	0.762053
LOC100749592	3266.49	0.863292	0.465164	1.85589	0.0634697	0.762438
LOC100746801	395.519	0.297206	0.16025	1.85464	0.0636477	0.763093
LOC105680478	327.919	0.259147	0.13972	1.85475	0.0636313	0.763093
LOC105680976	574.854	0.174636	0.0943609	1.85073	0.064209	0.763181
LOC100742367	1174.82	0.330186	0.179074	1.84385	0.0652056	0.763181
LOC100743819	660.571	0.474476	0.25598	1.85356	0.0638015	0.763181
LOC100743339	2352.83	-0.772715	0.417209	-1.8521	0.0640108	0.763181
LOC100748920	1739.7	-0.338694	0.183577	-1.84497	0.0650418	0.763181
LOC117151304	384.591	0.233317	0.126249	1.84807	0.0645926	0.763181
LOC100742942	5329.19	-0.20483	0.110708	-1.85018	0.0642873	0.763181
LOC112212513	21.8606	0.70301	0.380755	1.84636	0.0648402	0.763181
LOC100743740	2096.97	-0.252243	0.13638	-1.84957	0.0643758	0.763181
LOC100743784	29.7117	0.661214	0.358437	1.84472	0.0650788	0.763181
LOC100740412	484.071	0.226121	0.122024	1.85308	0.0638703	0.763181
LOC112212588	74.5264	-0.689719	0.373065	-1.84879	0.0644881	0.763181
LOC100744539	391.591	0.676415	0.366649	1.84486	0.0650584	0.763181
LOC100745620	123.112	-1.32953	0.72043	-1.84547	0.0649689	0.763181
LOC100745218	4138.27	-0.220075	0.119338	-1.84413	0.0651642	0.763181
LOC112213053	4.87911	-1.61043	0.872268	-1.84625	0.0648553	0.763181
LOC100744450	3101.3	-0.461459	0.24906	-1.8528	0.0639107	0.763181
LOC105680982	73.7528	-1.2848	0.694001	-1.8513	0.0641267	0.763181
LOC100749962	20.5295	0.690818	0.37495	1.84243	0.065413	0.763181
LOC100744257	1316.3	-0.451071	0.244854	-1.8422	0.0654455	0.763181
LOC100749890	72.9425	0.582738	0.314287	1.85416	0.0637169	0.763181
LOC100740752	1150.28	0.322606	0.174877	1.84476	0.065073	0.763181
LOC105681122	173.396	0.366884	0.198731	1.84614	0.0648724	0.763181
LOC100745828	1084.85	0.194434	0.105541	1.84226	0.0654377	0.763181
LOC112213519	11.7528	-1.08706	0.590069	-1.84226	0.0654372	0.763181
LOC100743764	2730.03	-0.229416	0.124296	-1.84573	0.0649317	0.763181
LOC100746906	401.504	0.274465	0.148208	1.85189	0.0640416	0.763181
LOC100742925	420.384	0.399795	0.216643	1.84541	0.0649778	0.763181
LOC100747116	564.931	-1.90895	1.03559	-1.84334	0.065279	0.763181
LOC100748816	271.175	0.44674	0.242591	1.84154	0.0655431	0.763599
LOC105682179	2.14855	-2.37415	1.29102	-1.83898	0.0659186	0.765492
LOC100745085	23475.2	1.0353	0.562852	1.83939	0.0658584	0.765492
LOC100748720	3075.64	1.13001	0.614268	1.83961	0.0658261	0.765492
LOC100744129	2287.83	-0.279439	0.152034	-1.83801	0.0660611	0.765492
LOC100747407	38.4598	0.564409	0.307136	1.83765	0.0661135	0.765492
LOC100742552	650.4	0.432643	0.235455	1.83748	0.0661391	0.765492
LOC100748269	234.56	3.75769	2.04392	1.83847	0.0659933	0.765492
LOC100742082	112.411	0.501591	0.275513	1.82057	0.0686717	0.766079
LOC100741564	4.77863	1.2823	0.710624	1.80448	0.0711568	0.766079
LOC100750017	845.57	0.363996	0.200947	1.8114	0.070079	0.766079
LOC100741648	180.394	0.446978	0.246402	1.81402	0.0696749	0.766079
LOC100746877	950.059	0.537046	0.297985	1.80226	0.0715048	0.766079
LOC105680624	3885.56	-0.484762	0.267836	-1.80992	0.0703078	0.766079
LOC105680558	3.18251	-1.87871	1.0355	-1.81431	0.0696303	0.766079
LOC100744872	202.007	0.347325	0.191664	1.81215	0.0699624	0.766079
LOC100742044	390.878	0.533638	0.291711	1.82933	0.0673495	0.766079
LOC112212940	2.11794	1.83248	1.01644	1.80283	0.0714146	0.766079
LOC100740568	11506.5	-0.805318	0.442628	-1.8194	0.0688506	0.766079
LOC100749745	518.217	-0.488121	0.27013	-1.80699	0.0707646	0.766079
LOC100745325	116.029	-0.365696	0.199684	-1.83138	0.0670446	0.766079
LOC100740485	356.702	0.328165	0.178963	1.8337	0.0666985	0.766079
LOC100746245	642.881	0.206361	0.11293	1.82733	0.06765	0.766079
LOC100747189	335.176	0.2587	0.1436	1.80154	0.0716186	0.766079
LOC117152535	340.503	-0.479431	0.263579	-1.81893	0.0689228	0.766079
LOC112214045	6.13805	1.17433	0.650497	1.80528	0.0710314	0.766079
LOC100750021	894.718	-0.696743	0.382708	-1.82056	0.0686739	0.766079
LOC105682136	329.081	0.389612	0.216325	1.80105	0.0716946	0.766079
LOC100749278	52.7962	0.740802	0.404992	1.82918	0.067373	0.766079
LOC112212030	4.03675	1.32235	0.725882	1.82172	0.0684978	0.766079
LOC100746485	1153.15	0.253394	0.139998	1.80999	0.0702977	0.766079
LOC117151178	7.75754	0.81817	0.454022	1.80205	0.0715381	0.766079
LOC100744315	23790.6	0.708998	0.388939	1.8229	0.0683185	0.766079
LOC100744199	3062.23	-0.179494	0.0982858	-1.82624	0.0678141	0.766079
LOC100748633	1617.06	-0.198745	0.109152	-1.8208	0.0686374	0.766079
LOC100740329	917.185	0.347594	0.193002	1.80098	0.0717056	0.766079
LOC100741491	746.937	0.217119	0.118692	1.82926	0.067361	0.766079
LOC112212211	47.7645	-0.665052	0.367452	-1.8099	0.0703113	0.766079
LOC100744524	958.491	0.27353	0.151811	1.80178	0.0715801	0.766079
LOC100747280	63.1038	1.10661	0.607349	1.82204	0.0684491	0.766079
LOC117151299	35.0628	0.709462	0.393549	1.80273	0.0714305	0.766079
LOC112212435	28.802	0.895398	0.490341	1.82607	0.0678393	0.766079
LOC100740496	446.497	0.316095	0.173894	1.81775	0.0691027	0.766079
LOC100746415	631.822	0.260531	0.144577	1.80203	0.0715413	0.766079
LOC100742746	252.601	0.300926	0.166887	1.80317	0.0713608	0.766079
LOC100743787	231.446	0.673519	0.367378	1.83331	0.066756	0.766079
LOC100749356	1719.74	-0.240445	0.132256	-1.81803	0.0690595	0.766079
LOC100744969	18255	-0.32975	0.18284	-1.80349	0.0713107	0.766079
LOC117151545	201.136	0.457986	0.249526	1.83542	0.066443	0.766079
LOC100748962	324.256	0.449509	0.246873	1.82082	0.0686348	0.766079
LOC100747847	1268.16	0.330583	0.182453	1.81188	0.0700043	0.766079
LOC100748727	664.061	0.170313	0.0944443	1.80331	0.0713391	0.766079
LOC100745734	358.092	0.288367	0.157012	1.83659	0.0662711	0.766079
LOC100742144	324.307	0.463632	0.255151	1.81709	0.0692037	0.766079
LOC100744296	50.7565	0.703717	0.384495	1.83024	0.0672145	0.766079
LOC100746219	856.821	0.248906	0.136321	1.82588	0.0678678	0.766079
LOC105680741	1651.08	0.307486	0.170338	1.80515	0.0710515	0.766079
LOC100749763	2794.14	-0.407335	0.223253	-1.82455	0.068069	0.766079
LOC100741905	194.56	-0.799778	0.438948	-1.82203	0.0684498	0.766079
LOC100748817	9589.75	1.55258	0.852776	1.82062	0.0686643	0.766079
LOC100747892	1955.85	0.441515	0.24478	1.80372	0.0712749	0.766079
LOC100744021	255.03	0.440503	0.243307	1.81049	0.0702206	0.766079
LOC117151681	10.7327	0.850849	0.471881	1.8031	0.0713725	0.766079
LOC100740021	180.166	0.434705	0.240676	1.80619	0.0708891	0.766079
LOC100745138	1406.21	0.160429	0.0877611	1.82802	0.0675471	0.766079
LOC100740342	1050.06	-0.463273	0.254963	-1.81702	0.0692138	0.766079
LOC100741143	1795.72	0.236575	0.129282	1.82991	0.0672631	0.766079
LOC100740779	3870.89	0.391536	0.214163	1.82822	0.0675172	0.766079
LOC100741548	1408.69	0.523334	0.287833	1.81818	0.0690361	0.766079
LOC117151771	5.01856	-1.40912	0.780649	-1.80507	0.0710642	0.766079
LOC100749958	277.314	-0.377889	0.209665	-1.80234	0.0714915	0.766079
LOC105680925	374.303	0.31106	0.172299	1.80535	0.07102	0.766079
LOC100743507	462.81	0.244546	0.135317	1.80721	0.0707302	0.766079
LOC100747252	1915.7	-0.341733	0.1884	-1.81386	0.0696986	0.766079
LOC100740392	594.194	0.420415	0.229493	1.83193	0.0669623	0.766079
LOC117151920	1.6211	-2.21025	1.21053	-1.82586	0.0678712	0.766079
LOC100747458	5205.31	-0.443215	0.242155	-1.8303	0.0672058	0.766079
LOC105681106	98.1439	-0.4118	0.226712	-1.8164	0.0693087	0.766079
LOC100749569	260.299	-0.684748	0.37665	-1.81799	0.0690652	0.766079
LOC100749726	2951.08	0.273432	0.151135	1.80919	0.0704221	0.766079
LOC100741635	148.879	-1.05979	0.580589	-1.82538	0.0679442	0.766079
LOC100740027	235.393	0.402359	0.220865	1.82175	0.0684935	0.766079
LOC105681570	537.556	0.324038	0.177604	1.8245	0.0680769	0.766079
LOC100745760	10.8946	-1.58801	0.86908	-1.82723	0.0676657	0.766079
LOC100745876	257.705	-2.29226	1.26882	-1.80661	0.0708237	0.766079
LOC100745350	3929.9	-0.450376	0.248033	-1.81579	0.0694023	0.766079
LOC100748743	486.468	-0.831997	0.453391	-1.83505	0.0664976	0.766079
LOC100740757	556.817	-0.594204	0.324992	-1.82837	0.0674947	0.766079
LOC100743285	3.6479	-2.02442	1.10534	-1.8315	0.0670263	0.766079
LOC100747072	1148.03	-0.523358	0.28804	-1.81696	0.0692226	0.766079
LOC100742121	563.89	0.429008	0.236639	1.81292	0.069844	0.766079
LOC117152474	17.8408	-0.984039	0.540312	-1.82124	0.0685701	0.766079
LOC100743205	1019.49	-1.92847	1.06656	-1.80812	0.0705871	0.766079
LOC100749776	49.6494	-1.8717	1.03605	-1.80658	0.0708282	0.766079
LOC100744953	1866	-1.52146	0.833066	-1.82634	0.067799	0.766079
LOC100741366	674.973	0.214838	0.118394	1.8146	0.0695854	0.766079
LOC117152514	5.43448	1.12487	0.620249	1.81358	0.0697426	0.766079
LOC112212502	20.2692	-0.691799	0.384392	-1.79972	0.0719046	0.766879
LOC100744862	806.887	0.299017	0.16611	1.80011	0.0718432	0.766879
LOC105681772	1.06926	3.05645	1.70036	1.79753	0.0722517	0.769036
LOC100747478	2281.44	-0.348277	0.193782	-1.79727	0.0722935	0.769036
LOC100745376	530.544	0.316984	0.176338	1.79759	0.0722416	0.769036
LOC100750011	1764.31	0.277806	0.154712	1.79564	0.0725526	0.771128
LOC100745485	1251.9	-0.371611	0.207052	-1.79477	0.0726896	0.771259
LOC100743231	1406.7	-0.219046	0.122022	-1.79513	0.0726328	0.771259
LOC100740727	219.878	1.21012	0.674469	1.79418	0.0727839	0.771597
LOC100747215	145.928	-0.514368	0.28685	-1.79316	0.0729475	0.772007
LOC105681304	115.962	-0.657774	0.366806	-1.79324	0.0729338	0.772007
LOC100746453	122.286	0.49648	0.277005	1.79232	0.0730823	0.772112
LOC100743027	125.439	0.489012	0.272808	1.79251	0.0730509	0.772112
LOC100749225	702.156	0.198981	0.111051	1.7918	0.0731644	0.77215
LOC100749873	465.579	-0.258596	0.144377	-1.79112	0.0732733	0.77215
LOC100746229	1648.44	-0.256937	0.143419	-1.79151	0.0732113	0.77215
LOC100744721	1300.59	0.352659	0.196941	1.79068	0.0733444	0.77224
LOC100741124	807.405	0.254955	0.142446	1.78983	0.0734805	0.773015
LOC112213794	2281.68	0.594864	0.332459	1.78928	0.0735692	0.77329
LOC100746393	258.656	0.261834	0.146376	1.78878	0.07365	0.773481
LOC100740399	914.975	0.37425	0.210043	1.78178	0.0747855	0.773541
LOC100740641	4507.29	-0.289414	0.162795	-1.77779	0.0754386	0.773541
LOC112212145	52.7915	-0.456097	0.256006	-1.78159	0.0748159	0.773541
LOC100747388	850.614	-0.272107	0.153109	-1.77721	0.0755331	0.773541
LOC100745477	48.866	0.433625	0.243884	1.778	0.0754042	0.773541
LOC100747587	269.061	0.388834	0.217796	1.78531	0.0742107	0.773541
LOC100749900	37.9541	-0.616327	0.346791	-1.77723	0.0755308	0.773541
LOC112212106	151.39	0.349678	0.196449	1.78	0.0750764	0.773541
LOC100747998	139.094	-7.1975	4.04592	-1.77895	0.0752474	0.773541
LOC100749081	1721.53	0.456511	0.25553	1.78652	0.0740147	0.773541
LOC100740287	1940.38	0.168871	0.0945452	1.78614	0.074077	0.773541
LOC100749082	4574.49	-0.269178	0.151041	-1.78216	0.0747238	0.773541
LOC100743621	677.367	0.38375	0.215808	1.77821	0.0753701	0.773541
LOC100746730	2769.17	-0.761462	0.426441	-1.78562	0.074161	0.773541
LOC100746970	239.167	0.424141	0.238126	1.78116	0.0748858	0.773541
LOC100745013	3446.05	-0.176155	0.0989422	-1.78038	0.0750139	0.773541
LOC100742474	2166.24	-0.585367	0.32785	-1.78547	0.074185	0.773541
LOC100747371	4106.23	-0.419633	0.235332	-1.78315	0.0745613	0.773541
LOC100741980	739.184	0.474519	0.266424	1.78107	0.0749013	0.773541
LOC100748614	62.5244	-0.50648	0.284971	-1.7773	0.0755185	0.773541
LOC105681164	3.26767	-2.2051	1.24002	-1.77827	0.0753588	0.773541
LOC100742836	75.2608	-0.406808	0.22843	-1.78089	0.0749304	0.773541
LOC100743394	440.392	0.307414	0.171913	1.7882	0.0737434	0.773541
LOC100742644	514.493	0.463717	0.260583	1.77954	0.0751512	0.773541
LOC112213767	6.68677	1.08237	0.608032	1.78011	0.0750573	0.773541
LOC100745191	288.523	0.267974	0.150488	1.7807	0.0749614	0.773541
LOC117152373	4.84304	-1.58039	0.888609	-1.7785	0.0753212	0.773541
LOC100747787	2366.33	2.12402	1.19105	1.78332	0.0745342	0.773541
LOC100741168	674.351	-0.491553	0.276321	-1.77892	0.0752535	0.773541
LOC100748433	38.6935	0.453712	0.254658	1.78165	0.0748061	0.773541
LOC100746257	38.5544	-0.624071	0.351845	-1.77371	0.0761111	0.775575
LOC105680729	335.129	0.341737	0.192618	1.77417	0.0760348	0.775575
LOC100743144	9918.78	-0.254058	0.143088	-1.77554	0.075808	0.775575
LOC117151777	10.3552	1.37195	0.773816	1.77297	0.0762336	0.775575
LOC100741072	4.10914	-1.09935	0.619713	-1.77397	0.0760685	0.775575
LOC100741348	461.083	-0.393431	0.221766	-1.77408	0.0760505	0.775575
LOC100742435	732.57	0.232242	0.13086	1.77473	0.075942	0.775575
LOC100741715	809.34	0.283998	0.160179	1.773	0.0762285	0.775575
LOC100742988	1611.2	-0.47285	0.267042	-1.77069	0.0766115	0.778779
LOC100745442	870.266	0.358399	0.203834	1.75829	0.0786987	0.778887
LOC100749109	176.853	0.393254	0.223119	1.76253	0.0779801	0.778887
LOC100749707	2553.07	-0.238273	0.135149	-1.76304	0.0778942	0.778887
LOC100742970	6176.68	-0.500111	0.28354	-1.76381	0.0777637	0.778887
LOC100747754	41.1545	0.507232	0.286713	1.76913	0.0768723	0.778887
LOC117151173	5.43944	1.3347	0.756724	1.76379	0.077768	0.778887
LOC117151288	5.0052	-1.09686	0.620848	-1.76672	0.0772759	0.778887
LOC117151461	9.36376	0.845315	0.477908	1.76878	0.0769306	0.778887
LOC117151478	22.3333	0.676953	0.383153	1.76679	0.0772628	0.778887
LOC100741665	519.731	0.545535	0.309201	1.76434	0.0776752	0.778887
LOC100744610	46.8937	-0.93857	0.533613	-1.7589	0.0785953	0.778887
LOC117151566	555.693	0.677663	0.383206	1.7684	0.0769936	0.778887
LOC100740536	826.559	0.539156	0.30664	1.75827	0.0787015	0.778887
LOC112212777	106.573	1.06167	0.603244	1.75993	0.0784198	0.778887
LOC100749799	5179.51	0.256327	0.145311	1.76399	0.0777343	0.778887
LOC100743705	12.8133	0.873997	0.494471	1.76754	0.0771375	0.778887
LOC100746143	4200.29	0.31323	0.178086	1.75887	0.0785999	0.778887
LOC100749715	2280.78	0.283542	0.160633	1.76516	0.0775373	0.778887
LOC100748412	419.389	-1.15127	0.654347	-1.75942	0.0785069	0.778887
LOC100741312	531.854	0.263491	0.149383	1.76386	0.0777558	0.778887
LOC100748295	588.985	0.303112	0.17167	1.76567	0.0774511	0.778887
LOC117151949	331.742	-0.383013	0.217628	-1.75994	0.0784177	0.778887
LOC117152003	3.30054	1.53603	0.869925	1.7657	0.077446	0.778887
LOC100747775	1170.95	0.328078	0.186429	1.7598	0.0784424	0.778887
LOC100744070	851.779	0.318142	0.180076	1.76671	0.0772764	0.778887
LOC100746308	1006.46	0.438465	0.24936	1.75836	0.0786862	0.778887
LOC100744334	948.042	0.17154	0.0971912	1.76497	0.0775683	0.778887
LOC100748104	1378.24	-0.831649	0.470113	-1.76904	0.0768873	0.778887
LOC100741357	616.372	0.531316	0.302178	1.75829	0.0786983	0.778887
LOC105681627	555.524	0.245375	0.138816	1.76764	0.0771219	0.778887
LOC100740316	2582.68	0.331383	0.188277	1.76008	0.0783948	0.778887
LOC100746952	1.62225	2.32948	1.32274	1.7611	0.0782212	0.778887
LOC100748625	659.659	0.270442	0.153388	1.76313	0.0778793	0.778887
LOC100745444	862.569	0.287387	0.163534	1.75735	0.0788575	0.779183
LOC100749952	463.433	0.260747	0.14837	1.75742	0.078847	0.779183
LOC100743630	1055.66	-0.184085	0.104794	-1.75665	0.078978	0.77975
LOC100744235	533.411	0.306588	0.174607	1.75588	0.0791089	0.780419
LOC100748986	29433.9	0.582839	0.334568	1.74206	0.0814971	0.780712
LOC100746321	5532.77	0.34178	0.196098	1.7429	0.0813511	0.780712
LOC100741651	920.311	0.289536	0.165937	1.74485	0.0810103	0.780712
LOC100747993	1830.57	0.297497	0.170457	1.74529	0.0809341	0.780712
LOC105682086	107.482	0.439202	0.251145	1.7488	0.0803261	0.780712
LOC100742169	787.072	0.382893	0.219893	1.74127	0.0816366	0.780712
LOC105682137	784.098	0.235373	0.13442	1.75103	0.0799402	0.780712
LOC100741415	3648.24	-0.295812	0.169798	-1.74214	0.0814832	0.780712
LOC100749869	747.55	-0.342431	0.195483	-1.75172	0.0798226	0.780712
LOC100747917	1439.01	0.21968	0.126091	1.74223	0.0814675	0.780712
LOC100745728	496.139	-1.36481	0.779024	-1.75195	0.0797822	0.780712
LOC100742214	712.79	0.445357	0.255285	1.74455	0.0810639	0.780712
LOC112212567	463.27	0.522767	0.298763	1.74977	0.0801573	0.780712
LOC112212546	15.5564	-0.863201	0.492588	-1.75238	0.0797082	0.780712
LOC105680598	518.873	0.342368	0.1967	1.74056	0.0817614	0.780712
LOC100743666	2780.28	0.235061	0.134747	1.74447	0.0810775	0.780712
LOC105680649	0.782761	2.62316	1.50365	1.74453	0.0810669	0.780712
LOC100747527	1070.97	0.266789	0.152892	1.74494	0.0809945	0.780712
LOC100747562	2136.15	0.387579	0.220994	1.7538	0.0794649	0.780712
LOC117151668	6.3391	-1.3437	0.767914	-1.7498	0.0801526	0.780712
LOC100749054	252.694	0.2718	0.155668	1.74602	0.0808071	0.780712
LOC100748698	384.901	0.24247	0.138768	1.7473	0.0805853	0.780712
LOC100744569	493.215	0.388093	0.222992	1.74039	0.0817913	0.780712
LOC100743862	58.2095	0.549337	0.314367	1.74744	0.0805615	0.780712
LOC117151782	2.12719	1.98256	1.13274	1.75024	0.0800773	0.780712
LOC100745023	500.412	0.20289	0.115805	1.75199	0.0797755	0.780712
LOC100744574	1508.37	0.232072	0.133037	1.74441	0.081088	0.780712
LOC105681071	58.7836	-0.499646	0.28689	-1.7416	0.081579	0.780712
LOC105681095	117.935	-0.415658	0.238357	-1.74384	0.0811861	0.780712
LOC105681150	5.08671	-1.35416	0.775821	-1.74545	0.0809067	0.780712
LOC100747374	989.829	-0.386485	0.221938	-1.74142	0.0816108	0.780712
LOC100743116	1609.88	0.249217	0.142617	1.74745	0.0805588	0.780712
LOC100746546	16.8019	-0.554117	0.317127	-1.74731	0.0805842	0.780712
LOC117152308	64.2846	-0.563521	0.322457	-1.74758	0.0805361	0.780712
LOC105681510	5012.21	-0.311875	0.178773	-1.74453	0.0810662	0.780712
LOC100743920	1017.21	0.213791	0.12278	1.74125	0.0816395	0.780712
LOC100745072	314.471	0.352346	0.200849	1.75428	0.0793818	0.780712
LOC117152453	43.7783	0.418766	0.239733	1.7468	0.0806718	0.780712
LOC100746360	88.988	-0.676084	0.38714	-1.74635	0.0807494	0.780712
LOC112213941	127.203	0.49009	0.280028	1.75014	0.0800936	0.780712
LOC100742282	425.057	-0.815275	0.468404	-1.74054	0.0817648	0.780712
LOC100741443	17513.6	-0.464298	0.264922	-1.75258	0.0796734	0.780712
LOC100749408	390.558	-2.62015	1.50642	-1.73932	0.0819782	0.781892
LOC100747891	8990.96	-0.370217	0.21303	-1.73786	0.0822348	0.783131
LOC100742105	4865.27	-0.315507	0.181512	-1.73822	0.0821724	0.783131
LOC100748924	711.689	0.235069	0.135353	1.73671	0.0824378	0.783358
LOC100747299	724.004	0.601836	0.346474	1.73703	0.0823818	0.783358
LOC100742683	241.043	0.461189	0.265562	1.73665	0.0824487	0.783358
LOC117151166	120.747	-0.496085	0.285875	-1.73532	0.0826845	0.783791
LOC117151105	6.79902	-1.0741	0.618735	-1.73596	0.0825703	0.783791
LOC112213562	12.2531	-1.10858	0.638801	-1.73541	0.0826681	0.783791
LOC100742084	745.858	0.194324	0.112012	1.73485	0.0827671	0.783972
LOC100749107	92.3279	-0.540905	0.312305	-1.73198	0.0832773	0.783993
LOC105680278	630.225	0.267761	0.15463	1.73163	0.0833401	0.783993
LOC100745724	487.724	0.215304	0.124144	1.7343	0.082864	0.783993
LOC100741014	600.125	0.346154	0.199679	1.73355	0.0829977	0.783993
LOC100746657	111.377	0.409302	0.236107	1.73354	0.0829989	0.783993
LOC100747529	1636.37	-0.415776	0.239975	-1.73258	0.0831705	0.783993
LOC100745908	198.541	0.304564	0.175787	1.73257	0.0831712	0.783993
LOC100741711	1440.13	0.304361	0.175688	1.73239	0.0832037	0.783993
LOC105681835	1893.24	0.440212	0.254115	1.73233	0.0832148	0.783993
LOC105682175	111.935	0.301039	0.174745	1.72274	0.084936	0.784266
LOC100746522	1515.38	-0.699622	0.407536	-1.71671	0.0860316	0.784266
LOC100741885	351.374	0.298995	0.174145	1.71693	0.0859917	0.784266
LOC117151888	1.78982	1.58525	0.922091	1.71919	0.08558	0.784266
LOC100745236	1207.67	0.18292	0.106754	1.71348	0.0866237	0.784266
LOC117152171	1.02781	-2.4894	1.45244	-1.71394	0.0865398	0.784266
LOC112213554	11.469	0.772534	0.447734	1.72543	0.0844502	0.784266
LOC100742459	1329.85	0.777274	0.451271	1.72241	0.0849953	0.784266
LOC100741054	278.084	0.382823	0.221306	1.72984	0.0836596	0.784266
LOC100743697	916.372	0.222334	0.129735	1.71376	0.0865736	0.784266
LOC100746688	179.069	0.449165	0.260291	1.72563	0.0844143	0.784266
LOC100747715	76.1178	-0.544539	0.316815	-1.71879	0.0856524	0.784266
LOC100740576	4937.73	0.353143	0.204398	1.72772	0.0840379	0.784266
LOC100747156	351.363	0.233748	0.135781	1.7215	0.0851597	0.784266
LOC112212206	1.90887	1.85024	1.07792	1.7165	0.0860714	0.784266
LOC100747922	1121.28	-0.313681	0.181974	-1.72377	0.0847492	0.784266
LOC100747840	4952.79	0.461053	0.268905	1.71456	0.0864261	0.784266
LOC100743299	3517.42	0.250494	0.146078	1.7148	0.0863817	0.784266
LOC100747520	2.91752	1.35128	0.783163	1.72541	0.0844528	0.784266
LOC100742465	64.9105	0.860899	0.500099	1.72146	0.0851679	0.784266
LOC105680487	640.996	0.19832	0.115746	1.7134	0.0866383	0.784266
LOC112211971	1068.78	0.205978	0.119593	1.72233	0.0850105	0.784266
LOC100746333	1740.26	0.912327	0.531911	1.71519	0.0863108	0.784266
LOC100747404	724.738	0.232838	0.135412	1.71948	0.0855276	0.784266
LOC100744130	683.689	0.238943	0.139458	1.71338	0.0866433	0.784266
LOC100740014	1422.39	0.359405	0.20951	1.71545	0.086262	0.784266
LOC100741541	117.806	0.397387	0.231231	1.71857	0.0856923	0.784266
LOC117151529	198.487	-0.40775	0.238382	-1.71049	0.0871759	0.784266
LOC100743070	2425.18	0.386202	0.223117	1.73094	0.0834623	0.784266
LOC105680724	4.46127	-1.23159	0.71754	-1.7164	0.0860883	0.784266
LOC100749527	510.81	0.237221	0.138526	1.71246	0.0868114	0.784266
LOC117151709	1.77042	2.12516	1.23152	1.72564	0.0844126	0.784266
LOC105680847	158.398	0.450456	0.261432	1.72304	0.0848817	0.784266
LOC100745983	762.092	-1.35611	0.789745	-1.71715	0.0859519	0.784266
LOC112212989	18.3068	0.643371	0.373392	1.72304	0.0848806	0.784266
LOC100745663	4917.78	0.158133	0.0922798	1.71363	0.0865971	0.784266
LOC117151841	373.856	0.370504	0.21635	1.71252	0.0868013	0.784266
LOC100740055	1147.03	0.168025	0.0980099	1.71437	0.0864617	0.784266
LOC100743316	139.993	-0.38431	0.222811	-1.72483	0.0845584	0.784266
LOC100749007	968.128	0.134758	0.0784746	1.71722	0.0859393	0.784266
LOC100749250	256.496	-0.36546	0.212397	-1.72065	0.0853147	0.784266
LOC105681082	1034.88	0.234252	0.136914	1.71095	0.0870911	0.784266
LOC100748891	726.986	0.264726	0.154666	1.7116	0.0869707	0.784266
LOC100740469	14.0365	0.870393	0.504941	1.72375	0.0847526	0.784266
LOC100746704	47552.6	-0.394623	0.228285	-1.72865	0.0838724	0.784266
LOC117152011	8.95412	1.00996	0.586618	1.72167	0.0851289	0.784266
LOC112213340	23.0243	-0.702511	0.406342	-1.72887	0.083833	0.784266
LOC117152073	38.8646	1.64213	0.956611	1.71661	0.0860496	0.784266
LOC100743715	2326.69	0.480173	0.280466	1.71205	0.0868871	0.784266
LOC100746309	2588.62	0.650464	0.380119	1.71121	0.087042	0.784266
LOC100740788	346.642	-0.49811	0.290825	-1.71275	0.086759	0.784266
LOC100746274	498.619	0.446022	0.259923	1.71598	0.0861658	0.784266
LOC100748825	490.687	-0.473829	0.274127	-1.7285	0.0838989	0.784266
LOC117152215	142.164	-0.394352	0.230544	-1.71053	0.0871683	0.784266
LOC100746193	3979.5	-0.374713	0.218046	-1.71851	0.0857042	0.784266
LOC105681615	539.951	0.405859	0.234959	1.72736	0.0841036	0.784266
LOC100742964	18.0783	-4.55082	2.63027	-1.73017	0.0835999	0.784266
LOC117152503	217.535	-0.558182	0.323114	-1.72751	0.0840767	0.784266
LOC100745921	12.5884	0.849194	0.491405	1.72809	0.0839713	0.784266
LOC112214029	590.607	-0.294697	0.171638	-1.71697	0.0859856	0.784266
LOC100743845	702.272	0.311433	0.183162	1.70032	0.0890714	0.784322
LOC117152125	21.0371	-0.919117	0.538546	-1.70666	0.0878844	0.784322
LOC100748797	995.073	0.287068	0.168734	1.7013	0.0888869	0.784322
LOC100747190	1728.75	0.135893	0.0795672	1.70791	0.087654	0.784322
LOC100747873	1758.36	-0.200182	0.117651	-1.70149	0.0888502	0.784322
LOC100749156	20073.1	-0.424178	0.24958	-1.69957	0.0892125	0.784322
LOC100748035	1804.65	0.295866	0.173781	1.70253	0.088657	0.784322
LOC117151227	5.43982	1.33313	0.781926	1.70493	0.0882077	0.784322
LOC100746603	857.694	0.337239	0.197883	1.70423	0.0883378	0.784322
LOC105680274	35.6801	-0.617768	0.361324	-1.70973	0.0873151	0.784322
LOC112212197	1.20713	-2.5682	1.50341	-1.70825	0.0875907	0.784322
LOC100748041	5704.84	0.322493	0.189283	1.70376	0.0884253	0.784322
LOC100745125	339.039	0.381644	0.224271	1.70171	0.0888101	0.784322
LOC100743179	109.975	-0.804169	0.471255	-1.70644	0.0879258	0.784322
LOC100742463	435.777	0.172376	0.101417	1.69968	0.0891911	0.784322
LOC100743543	119.156	0.645344	0.377709	1.70858	0.0875296	0.784322
LOC100741498	2.77842	-1.62711	0.952323	-1.70857	0.0875308	0.784322
LOC100744567	13.3688	0.776324	0.456628	1.70012	0.0891079	0.784322
LOC100740743	507.073	0.289792	0.169976	1.7049	0.0882131	0.784322
LOC100745015	52.8665	-0.723758	0.425009	-1.70292	0.0885824	0.784322
LOC100745340	29.7419	-1.56072	0.917678	-1.70072	0.0889952	0.784322
LOC100743190	6647.31	0.539677	0.316309	1.70617	0.0879758	0.784322
LOC100748341	1027.21	-0.835774	0.490995	-1.7022	0.0887171	0.784322
LOC100748886	4548.55	0.407356	0.239394	1.70161	0.088828	0.784322
LOC112213150	28.9438	-0.703495	0.412057	-1.70727	0.0877712	0.784322
LOC100749724	2015.13	-0.198932	0.116782	-1.70345	0.0884835	0.784322
LOC112213408	1.45383	1.88784	1.10745	1.70467	0.0882554	0.784322
LOC100747179	146.521	0.548228	0.321779	1.70374	0.0884296	0.784322
LOC100745671	388.419	0.469985	0.275368	1.70675	0.0878679	0.784322
LOC105681668	132.125	0.531333	0.312257	1.70159	0.0888329	0.784322
LOC100744831	94.5496	-1.03903	0.611091	-1.70029	0.0890765	0.784322
LOC112213924	44.5862	-0.918318	0.540154	-1.7001	0.0891112	0.784322
LOC100746350	292.616	-0.540804	0.318288	-1.6991	0.0892996	0.784529
LOC100742946	1247.63	0.67372	0.396943	1.69727	0.0896456	0.785336
LOC100745898	2325.57	-0.2714	0.159815	-1.69821	0.0894681	0.785336
LOC100749956	1912.22	0.28626	0.168642	1.69744	0.0896141	0.785336
LOC100746063	261.301	-0.623931	0.36749	-1.69781	0.0895428	0.785336
LOC105680391	1.60567	-2.10343	1.24062	-1.69547	0.0899857	0.785344
LOC100747323	962.649	0.258834	0.152643	1.69569	0.0899454	0.785344
LOC100747334	252.827	-0.50926	0.300519	-1.6946	0.0901511	0.785344
LOC100741313	779.836	-0.752236	0.443458	-1.6963	0.0898299	0.785344
LOC100741032	2535.6	-0.584401	0.344932	-1.69425	0.0902183	0.785344
LOC100749929	677.165	0.243675	0.143684	1.69591	0.0899032	0.785344
LOC100747067	223.091	0.318219	0.187817	1.6943	0.0902088	0.785344
LOC100744551	4504.42	-0.317813	0.187544	-1.69461	0.0901497	0.785344
LOC117152500	532.882	-0.400956	0.236533	-1.69514	0.0900494	0.785344
LOC100747757	103.08	-4.35098	2.5699	-1.69305	0.0904459	0.786218
LOC100742357	3020.7	-0.150358	0.0887958	-1.6933	0.0903979	0.786218
LOC100743849	282.833	0.376561	0.222623	1.69147	0.0907466	0.787171
LOC100748358	140.56	-1.06001	0.626527	-1.69189	0.0906671	0.787171
LOC105680571	9.51196	0.724393	0.428188	1.69176	0.0906914	0.787171
LOC100742285	3.03457	-1.45798	0.880095	-1.65662	0.0975972	0.787711
LOC100746286	1180.88	0.183291	0.10847	1.68979	0.0910677	0.787711
LOC100745321	25.0596	-0.599551	0.360994	-1.66083	0.0967469	0.787711
LOC100744834	61.6953	-0.595825	0.357717	-1.66563	0.0957868	0.787711
LOC100748627	1485.8	0.364738	0.216573	1.68413	0.0921564	0.787711
LOC100749341	1973.84	-0.506853	0.301866	-1.67907	0.0931388	0.787711
LOC100746800	296.318	0.334359	0.198293	1.68619	0.0917592	0.787711
LOC105681036	6.5717	-1.37206	0.823152	-1.66683	0.0955473	0.787711
LOC100741608	52.2013	0.380835	0.229276	1.66103	0.0967068	0.787711
LOC100750065	607.099	0.225371	0.135395	1.66455	0.0960024	0.787711
LOC117152545	1.46382	-1.86236	1.10263	-1.68902	0.0912156	0.787711
LOC100746324	256.717	0.353122	0.211186	1.67209	0.0945073	0.787711
LOC100748680	1087.73	-0.435945	0.259985	-1.67681	0.09358	0.787711
LOC100742617	212.625	0.274376	0.164696	1.66596	0.095722	0.787711
LOC117151126	4.07199	1.82817	1.09645	1.66735	0.0954442	0.787711
LOC100744048	108.988	-0.831791	0.492792	-1.68791	0.0914276	0.787711
LOC100745120	146.131	-0.717487	0.426796	-1.6811	0.0927434	0.787711
LOC100748240	2858.16	-0.197947	0.119323	-1.65893	0.0971308	0.787711
LOC100744678	315.176	0.290719	0.172154	1.68871	0.0912748	0.787711
LOC100745000	457.352	-0.547821	0.328347	-1.66842	0.095232	0.787711
LOC100746724	2026.07	0.475579	0.281529	1.68927	0.0911673	0.787711
LOC100747593	1004.42	0.374483	0.224888	1.6652	0.0958736	0.787711
LOC117151279	8.39142	-0.843026	0.505715	-1.667	0.095515	0.787711
LOC105680335	204.831	-0.745423	0.44343	-1.68104	0.0927558	0.787711
LOC112212252	630.546	-0.234363	0.139998	-1.67405	0.0941217	0.787711
LOC112212295	4.76951	1.69141	1.01397	1.66811	0.0952943	0.787711
LOC100747281	752.532	0.366992	0.221018	1.66046	0.0968217	0.787711
LOC100744244	4388.93	-0.319398	0.192556	-1.65873	0.0971701	0.787711
LOC100746923	4420.53	-0.4503	0.270162	-1.66678	0.0955585	0.787711
LOC100747360	353.34	0.442375	0.266044	1.66279	0.0963549	0.787711
LOC117151356	1609.28	0.188397	0.11336	1.66194	0.0965251	0.787711
LOC100742587	799.461	0.51201	0.306316	1.67151	0.0946214	0.787711
LOC100747319	1465.16	-0.405084	0.242693	-1.66912	0.0950936	0.787711
LOC100743374	665.396	0.413488	0.249517	1.65716	0.0974876	0.787711
LOC100744649	783.409	-0.470148	0.281009	-1.67307	0.094313	0.787711
LOC105680567	3216.57	0.496143	0.294097	1.687	0.0916027	0.787711
LOC100744533	124.115	-0.399747	0.241551	-1.65492	0.0979415	0.787711
LOC100740980	302.8	0.240314	0.142698	1.68407	0.0921672	0.787711
LOC100750114	654.179	0.365845	0.220848	1.65654	0.0976123	0.787711
LOC100746137	1488.79	-0.168868	0.101403	-1.66531	0.0958501	0.787711
LOC100748483	484.069	0.306801	0.183028	1.67625	0.0936888	0.787711
LOC100749083	1423.13	-0.363689	0.217613	-1.67127	0.0946691	0.787711
LOC100749289	6715.81	-0.352584	0.2115	-1.66706	0.0955018	0.787711
LOC112211982	221.611	0.216098	0.129865	1.66402	0.0961094	0.787711
LOC105680672	10.6535	1.10388	0.667347	1.65413	0.0981011	0.787711
LOC100744366	1338.08	-0.276603	0.163716	-1.68953	0.0911172	0.787711
LOC100741857	395.593	-0.596535	0.359422	-1.65971	0.0969735	0.787711
LOC100749000	2626.76	0.233271	0.139146	1.67645	0.0936501	0.787711
LOC100750034	1923.44	0.249277	0.150378	1.65766	0.0973853	0.787711
LOC100746218	467.004	0.543629	0.324927	1.67308	0.0943114	0.787711
LOC112212796	1.76142	-2.53882	1.53452	-1.65447	0.098033	0.787711
LOC105680719	2.71645	1.86476	1.11105	1.67837	0.0932753	0.787711
LOC100746497	1122.23	0.718332	0.42986	1.67109	0.0947048	0.787711
LOC100748336	64.4725	1.11909	0.668545	1.67391	0.094148	0.787711
LOC100749443	2001.79	-0.257148	0.152143	-1.69018	0.0909933	0.787711
LOC105680769	4.23675	1.13302	0.676334	1.67524	0.0938877	0.787711
LOC105680832	1148.52	-0.940998	0.557001	-1.6894	0.0911423	0.787711
LOC100743145	312.997	0.407572	0.245827	1.65796	0.0973259	0.787711
LOC100743223	652.838	0.3903	0.231998	1.68234	0.0925028	0.787711
LOC100746341	30866.1	-1.97108	1.19174	-1.65395	0.0981379	0.787711
LOC105680874	1305.97	-0.899215	0.536644	-1.67563	0.0938113	0.787711
LOC100740830	1174.25	-0.435421	0.258203	-1.68635	0.0917284	0.787711
LOC112212977	13.5855	0.923102	0.553343	1.66823	0.0952704	0.787711
LOC100743314	421.839	0.210547	0.127348	1.65333	0.0982647	0.787711
LOC100742063	1339.12	0.297145	0.178432	1.66531	0.0958504	0.787711
LOC100745173	4567.98	-0.169915	0.101974	-1.66627	0.09566	0.787711
LOC100742951	2496.3	0.194038	0.116748	1.66203	0.0965072	0.787711
LOC100745299	502.022	-0.400746	0.24212	-1.65515	0.0978941	0.787711
LOC105680919	34.0935	1.0475	0.621827	1.68456	0.0920743	0.787711
LOC100741795	2084.7	-0.434362	0.258854	-1.67802	0.0933437	0.787711
LOC100748462	315.418	0.268318	0.16119	1.66461	0.0959908	0.787711
LOC100743350	11073.7	-0.342417	0.206985	-1.65431	0.0980653	0.787711
LOC100741747	688.857	0.243745	0.146946	1.65873	0.0971693	0.787711
LOC100749919	723.54	0.259614	0.154147	1.6842	0.0921436	0.787711
LOC100743596	34806.1	-2.02732	1.22501	-1.65494	0.0979371	0.787711
LOC105680192	984.178	0.273469	0.163404	1.67357	0.0942142	0.787711
LOC117151896	3.29002	1.59187	0.951101	1.67372	0.0941865	0.787711
LOC117151892	114.911	-0.411746	0.248222	-1.65878	0.09716	0.787711
LOC112213208	158.67	-0.448084	0.27065	-1.65558	0.097806	0.787711
LOC100742760	8333.57	-0.431481	0.259052	-1.66561	0.0957901	0.787711
LOC100740227	2077.46	-0.232986	0.139703	-1.66772	0.0953705	0.787711
LOC100740349	5404.61	-0.303799	0.183534	-1.65527	0.0978688	0.787711
LOC100747294	2487.94	0.328016	0.194478	1.68665	0.0916709	0.787711
LOC100741749	562.224	0.481944	0.290022	1.66175	0.0965634	0.787711
LOC105681128	13.1687	0.82912	0.498538	1.6631	0.0962917	0.787711
LOC100743908	941.711	-0.258388	0.153051	-1.68825	0.091363	0.787711
LOC100745826	73.1557	-0.53405	0.322885	-1.65399	0.098129	0.787711
LOC112213355	5.05754	-1.24059	0.738537	-1.67979	0.0929977	0.787711
LOC100749418	1527.85	0.428676	0.257131	1.66715	0.0954849	0.787711
LOC100748541	698.503	0.283365	0.168353	1.68316	0.0923442	0.787711
LOC117152129	39.8334	0.80136	0.480309	1.66842	0.0952315	0.787711
LOC100746154	5992.85	-0.235261	0.141476	-1.66291	0.0963307	0.787711
LOC100750168	695.589	0.504901	0.302101	1.6713	0.0946633	0.787711
LOC100746427	8119.9	-0.34286	0.20522	-1.67069	0.0947826	0.787711
LOC100747225	69.7343	-0.455377	0.274389	-1.6596	0.0969946	0.787711
LOC105681424	35.7113	-0.771776	0.466798	-1.65334	0.0982615	0.787711
LOC117152279	285.52	0.280808	0.167345	1.67802	0.093343	0.787711
LOC100744226	3035.39	0.70206	0.421729	1.66472	0.0959686	0.787711
LOC105681469	14.7837	-0.896289	0.537666	-1.667	0.0955144	0.787711
LOC100743198	843.935	0.258824	0.153678	1.6842	0.0921437	0.787711
LOC100743567	134.23	-0.684594	0.408706	-1.67503	0.0939285	0.787711
LOC100742038	308.199	0.340671	0.205781	1.6555	0.097823	0.787711
LOC100740918	4081.06	-0.586168	0.350355	-1.67307	0.0943133	0.787711
LOC100742842	12356.6	-0.787477	0.469659	-1.6767	0.0936009	0.787711
LOC117152336	292.813	0.251721	0.15168	1.65955	0.0970053	0.787711
LOC100746037	837.786	0.488242	0.294501	1.65786	0.0973452	0.787711
LOC100746399	601.237	0.389842	0.232919	1.67372	0.0941847	0.787711
LOC100744627	2132.04	0.309273	0.183774	1.6829	0.0923943	0.787711
LOC105681550	1520.71	0.494481	0.298555	1.65625	0.0976719	0.787711
LOC100743523	1105.9	0.340033	0.202459	1.67952	0.0930513	0.787711
LOC117152417	48.5237	0.503563	0.300269	1.67704	0.0935347	0.787711
LOC100744592	561.795	0.268087	0.161497	1.66001	0.0969117	0.787711
LOC117152469	62.6148	-0.558284	0.331973	-1.68171	0.0926243	0.787711
LOC100741000	1403.11	0.543831	0.324991	1.67337	0.0942545	0.787711
LOC100743204	635.347	0.280022	0.168589	1.66098	0.0967184	0.787711
LOC100745073	3871.19	-0.463301	0.27753	-1.66937	0.0950438	0.787711
LOC100745112	1351.48	-0.262854	0.158049	-1.66312	0.0962893	0.787711
LOC100745291	1039.25	0.503612	0.304768	1.65245	0.0984438	0.787924
LOC100743309	265.87	-0.450708	0.272783	-1.65225	0.0984826	0.787924
LOC100741953	2012.44	-0.594304	0.359594	-1.65271	0.0983898	0.787924
LOC117151462	268.055	0.588929	0.356658	1.65124	0.0986887	0.788552
LOC100750128	947.172	-0.189932	0.115013	-1.65139	0.098659	0.788552
LOC100741256	3948.01	-0.355623	0.215414	-1.65088	0.0987632	0.788638
LOC117151109	23.2601	-0.743019	0.450375	-1.64978	0.0989882	0.789067
LOC100743986	190.754	0.459132	0.278313	1.64969	0.0990054	0.789067
LOC100748027	1044.8	0.238382	0.144502	1.64968	0.0990084	0.789067
LOC100745685	345.967	0.406769	0.24665	1.64917	0.099112	0.789384
LOC105680560	3063.82	-0.589546	0.357602	-1.64861	0.0992277	0.789796
LOC112212736	188.092	-0.959992	0.583341	-1.64568	0.0998301	0.79408
LOC100749475	431.873	0.251395	0.152821	1.64503	0.0999643	0.794636
LOC117151585	11.0635	0.909471	0.552999	1.64461	0.100049	0.794801
LOC100744699	359.112	0.283952	0.172712	1.64408	0.10016	0.795172
LOC117151658	1.47575	2.09026	1.27164	1.64375	0.100228	0.7952
LOC100743412	244.508	0.388794	0.236607	1.64321	0.100339	0.795402
LOC100748091	1181.21	-0.203401	0.123845	-1.64238	0.100511	0.795402
LOC112213463	45.8891	-0.429854	0.261709	-1.64249	0.100489	0.795402
LOC112213493	24.719	-1.0418	0.63432	-1.64239	0.100509	0.795402
LOC100745336	1369.95	0.415759	0.253279	1.64151	0.100692	0.795458
LOC100744568	4262.47	-0.179499	0.109356	-1.64142	0.100711	0.795458
LOC100744223	2495.94	-0.30477	0.185654	-1.6416	0.100673	0.795458
LOC100747492	353.782	0.404836	0.246779	1.64048	0.100905	0.796483
LOC100745720	687.334	0.316571	0.193095	1.63945	0.101119	0.796551
LOC100745736	1406.51	-0.397156	0.242245	-1.63948	0.101113	0.796551
LOC112213068	47.3308	-0.700542	0.427251	-1.63965	0.101078	0.796551
LOC100746027	3.33046	1.65787	1.01139	1.6392	0.101172	0.796551
LOC100744393	551.987	0.281181	0.172019	1.63459	0.102135	0.797189
LOC100746913	1019.64	0.201266	0.123101	1.63496	0.102057	0.797189
LOC100741815	1994.96	0.254709	0.155846	1.63436	0.102183	0.797189
LOC100743662	659.279	0.381567	0.233319	1.63539	0.101968	0.797189
LOC100748842	16.6705	0.893886	0.54601	1.63712	0.101605	0.797189
LOC112212676	0.967057	2.30652	1.4115	1.63408	0.102241	0.797189
LOC100745738	27392.2	-0.336892	0.205991	-1.63547	0.10195	0.797189
LOC100745378	2086.92	-0.401495	0.245732	-1.63388	0.102285	0.797189
LOC100747855	2869.83	0.360018	0.220201	1.63495	0.10206	0.797189
LOC100747976	255.359	0.338599	0.20673	1.63788	0.101446	0.797189
LOC105681117	370.565	-0.387908	0.237017	-1.63662	0.10171	0.797189
LOC100747137	5102.58	-0.334556	0.204644	-1.63482	0.102087	0.797189
LOC100741033	302.419	-0.240617	0.147238	-1.6342	0.102216	0.797189
LOC100747983	123.61	-2.0545	1.25435	-1.6379	0.101443	0.797189
LOC100746315	84.9565	-1.03702	0.633705	-1.63643	0.101749	0.797189
LOC100746636	2182.77	0.384936	0.23514	1.63705	0.10162	0.797189
LOC100747545	620.57	0.318295	0.195636	1.62697	0.103743	0.797898
LOC100745927	678.576	0.379412	0.233163	1.62724	0.103686	0.797898
LOC100747313	249.551	0.463107	0.2845	1.62779	0.103569	0.797898
LOC112212082	28.1726	0.650632	0.39866	1.63205	0.102669	0.797898
LOC100749589	1698.39	0.203154	0.12447	1.63215	0.102648	0.797898
LOC100742339	11.9671	0.777774	0.476418	1.63255	0.102564	0.797898
LOC100746178	613.132	0.274471	0.168464	1.62926	0.103258	0.797898
LOC100745216	12773.1	-0.330252	0.202567	-1.63033	0.103031	0.797898
LOC117151657	138.977	-1.12751	0.692843	-1.62737	0.103658	0.797898
LOC100745136	298.448	-0.785546	0.482687	-1.62744	0.103643	0.797898
LOC100744420	1117.55	0.212402	0.130457	1.62813	0.103497	0.797898
LOC100743503	15723.4	-0.47467	0.29173	-1.62708	0.103719	0.797898
LOC100742950	555.166	0.210003	0.129144	1.62612	0.103925	0.797898
LOC112213045	0.822696	-3.29744	2.02386	-1.62928	0.103254	0.797898
LOC105681037	6.91786	-2.23569	1.37472	-1.62629	0.103888	0.797898
LOC105681139	724.541	0.308134	0.189446	1.6265	0.103843	0.797898
LOC112211972	795.934	0.494423	0.303462	1.62927	0.103255	0.797898
LOC117152152	1.51991	-2.35293	1.44211	-1.63158	0.102768	0.797898
LOC100744147	556.838	0.288916	0.17725	1.62999	0.103103	0.797898
LOC100745188	313.783	-1.36458	0.83816	-1.62807	0.103511	0.797898
LOC100740556	2204.43	0.263174	0.161771	1.62683	0.103773	0.797898
LOC117152334	2.99041	-1.24224	0.76311	-1.62787	0.103552	0.797898
LOC100748146	442.928	0.236031	0.145109	1.62658	0.103826	0.797898
LOC105681953	11589.7	-0.426899	0.262241	-1.62789	0.103548	0.797898
LOC100740639	1181.62	0.271424	0.16884	1.60758	0.107927	0.798912
LOC100741804	653.968	0.18612	0.115444	1.6122	0.106918	0.798912
LOC100743723	416.898	0.351684	0.21744	1.61739	0.105794	0.798912
LOC100749429	2146.52	-0.134609	0.08355	-1.61112	0.107154	0.798912
LOC105680859	55.3142	0.597176	0.372592	1.60276	0.108987	0.798912
LOC100740079	366.867	-0.413608	0.255468	-1.61902	0.105443	0.798912
LOC100742886	3061.22	0.389354	0.242042	1.60862	0.107699	0.798912
LOC100746480	417.234	0.308471	0.189877	1.62458	0.104251	0.798912
LOC100743291	20972.5	0.430758	0.266351	1.61725	0.105824	0.798912
LOC100746879	1172.81	-0.219311	0.135423	-1.61945	0.10535	0.798912
LOC100749508	8843.18	-0.303449	0.188804	-1.60722	0.108006	0.798912
LOC105682052	5.56653	1.15759	0.721824	1.6037	0.108779	0.798912
LOC100743885	748.182	0.25394	0.15786	1.60864	0.107695	0.798912
LOC100749828	961.922	0.218728	0.136512	1.60226	0.109098	0.798912
LOC112214112	9.44474	-1.65956	1.02953	-1.61197	0.106969	0.798912
LOC105682144	32.005	-0.764531	0.475002	-1.60953	0.107501	0.798912
LOC112214165	66.946	-0.418248	0.257617	-1.62353	0.104477	0.798912
LOC100744200	1151.86	-0.476107	0.294298	-1.61777	0.105712	0.798912
LOC105680266	7874.2	-1.54506	0.952345	-1.62238	0.104723	0.798912
LOC105680352	9.62364	0.888215	0.550027	1.61486	0.106342	0.798912
LOC100742701	432.092	0.294395	0.182712	1.61125	0.107125	0.798912
LOC100747123	150.528	0.520369	0.324056	1.6058	0.108318	0.798912
LOC117151335	287.317	-0.610677	0.377678	-1.61693	0.105894	0.798912
LOC117151346	1.73215	-2.08262	1.29176	-1.61224	0.106911	0.798912
LOC112212401	4.77135	-2.05356	1.27761	-1.60734	0.10798	0.798912
LOC100743822	2688.22	-0.191456	0.118291	-1.61851	0.105553	0.798912
LOC100746332	364.594	0.287878	0.177557	1.62133	0.104947	0.798912
LOC100745527	9825.14	-1.60276	0.996708	-1.60805	0.107824	0.798912
LOC100749520	588.091	0.307337	0.191804	1.60235	0.109079	0.798912
LOC105680536	1144.97	-0.483901	0.299784	-1.61417	0.106491	0.798912
LOC100742898	635.154	0.271025	0.168909	1.60456	0.108591	0.798912
LOC100743741	1072.2	0.198652	0.12336	1.61034	0.107324	0.798912
LOC100742424	533.155	0.296377	0.184282	1.60828	0.107773	0.798912
LOC100747523	363.928	0.284083	0.176663	1.60805	0.107823	0.798912
LOC100748362	264.19	0.230878	0.143807	1.60547	0.108391	0.798912
LOC100741543	16276.8	-0.532832	0.331853	-1.60563	0.108355	0.798912
LOC100741668	5726.26	-0.385396	0.238391	-1.61665	0.105953	0.798912
LOC100744773	1282.56	-0.314046	0.194577	-1.61399	0.106529	0.798912
LOC105680824	391.176	0.263477	0.164148	1.60512	0.108468	0.798912
LOC117151702	8.2979	1.71351	1.06879	1.60323	0.108884	0.798912
LOC100745942	509.479	0.261265	0.161726	1.61548	0.106207	0.798912
LOC100746304	1173.38	0.211058	0.131049	1.61053	0.107282	0.798912
LOC117151747	72.3864	0.426553	0.263917	1.61624	0.106042	0.798912
LOC100745420	13185.5	0.499677	0.308773	1.61827	0.105605	0.798912
LOC100747058	221.798	0.354003	0.218737	1.6184	0.105577	0.798912
LOC100742757	495.083	0.184741	0.114872	1.60824	0.107784	0.798912
LOC100741469	540.002	0.444353	0.276062	1.60962	0.107482	0.798912
LOC112213186	16.1416	1.57055	0.972473	1.61501	0.106309	0.798912
LOC100744330	3974.42	-0.36291	0.224908	-1.61359	0.106616	0.798912
LOC100740992	1280.6	0.276576	0.172231	1.60584	0.108308	0.798912
LOC100743868	3258.3	-0.627429	0.390627	-1.60621	0.108228	0.798912
LOC100746862	13429.9	-0.914572	0.567426	-1.61179	0.107008	0.798912
LOC100743228	575.657	0.245718	0.152133	1.61515	0.106278	0.798912
LOC105681149	3.85056	-1.05824	0.653636	-1.61901	0.105445	0.798912
LOC117152076	104.956	-0.405009	0.252638	-1.60312	0.108908	0.798912
LOC100740664	3396.76	-0.867447	0.538666	-1.61036	0.107319	0.798912
LOC100745583	2810.83	-0.367514	0.228229	-1.61028	0.107336	0.798912
LOC100743756	3146.86	0.399313	0.247552	1.61305	0.106734	0.798912
LOC100746273	443.059	-0.426769	0.263164	-1.62168	0.104872	0.798912
LOC117152127	25.0215	-1.06157	0.660615	-1.60695	0.108066	0.798912
LOC100746868	50885.8	0.873289	0.53973	1.61801	0.10566	0.798912
LOC117152153	2.68373	1.50544	0.934434	1.61108	0.107163	0.798912
LOC100742954	408.996	-0.621787	0.383493	-1.62138	0.104937	0.798912
LOC100747180	852.647	0.535788	0.331113	1.61814	0.105632	0.798912
LOC100747300	5887.19	-0.325499	0.202342	-1.60866	0.107691	0.798912
LOC100749813	7529.96	0.290736	0.181257	1.604	0.108714	0.798912
LOC100743877	29970.6	1.82417	1.12478	1.62181	0.104845	0.798912
LOC100747701	1181.29	-0.651164	0.402001	-1.6198	0.105274	0.798912
LOC105681539	98.3756	-1.12963	0.700335	-1.61299	0.106747	0.798912
LOC100742844	604.523	0.241784	0.149553	1.61672	0.105939	0.798912
LOC100741644	281.27	-0.476561	0.294332	-1.61913	0.105419	0.798912
LOC117152420	2.3734	2.25273	1.40485	1.60354	0.108816	0.798912
LOC112213893	2.34173	1.56503	0.970773	1.61215	0.10693	0.798912
LOC100740073	485.227	0.193332	0.120594	1.60317	0.108896	0.798912
LOC100742327	5.20487	1.01762	0.626785	1.62355	0.104473	0.798912
LOC105681877	1.71283	2.66428	1.65313	1.61166	0.107036	0.798912
LOC100746908	1118.29	0.366493	0.227764	1.60909	0.107597	0.798912
LOC100748190	710.065	-0.197827	0.122706	-1.6122	0.106918	0.798912
LOC100745823	3262.4	-0.37028	0.231212	-1.60147	0.109273	0.799245
LOC100744711	55.5852	-0.614013	0.3834	-1.60149	0.109268	0.799245
LOC105682124	209.742	-0.462973	0.289191	-1.60092	0.109394	0.799656
LOC100747658	18.6371	0.857771	0.536049	1.60017	0.10956	0.800399
LOC100746280	62.9264	0.550762	0.344308	1.59962	0.109683	0.800824
LOC100745379	589.288	0.254843	0.159387	1.59889	0.109845	0.801331
LOC100740225	2605.22	-0.475741	0.297576	-1.59872	0.109882	0.801331
LOC100742428	73.3069	-0.623964	0.390432	-1.59814	0.110012	0.801807
LOC100745681	561.164	-0.231717	0.145191	-1.59595	0.1105	0.802332
LOC100748152	685.051	0.224281	0.140691	1.59414	0.110904	0.802332
LOC105682062	240.421	0.398664	0.250151	1.59369	0.111005	0.802332
LOC100740128	893.288	-0.502266	0.316521	-1.58683	0.112551	0.802332
LOC100746249	211.529	0.582833	0.365878	1.59297	0.111167	0.802332
LOC117151237	5.33597	1.36776	0.85995	1.59051	0.111719	0.802332
LOC105680340	23.4209	-0.892434	0.559281	-1.59568	0.11056	0.802332
LOC100743657	2653.46	0.212809	0.133727	1.59137	0.111526	0.802332
LOC100749515	932.955	0.270711	0.170409	1.58859	0.112152	0.802332
LOC100743302	588.125	0.307169	0.192549	1.59527	0.110651	0.802332
LOC100747483	6818.27	-0.212595	0.133415	-1.59349	0.111051	0.802332
LOC100745890	133.927	0.366503	0.230187	1.59219	0.111341	0.802332
LOC100744204	869.604	0.294878	0.185648	1.58837	0.112203	0.802332
LOC100741621	8.77937	-1.00258	0.629997	-1.59141	0.111517	0.802332
LOC112212609	2.60269	1.17153	0.734707	1.59456	0.110811	0.802332
LOC100748214	1323.8	0.248524	0.156594	1.58707	0.112498	0.802332
LOC117151550	69.0957	0.843183	0.528659	1.59495	0.110724	0.802332
LOC100749915	488.176	0.46829	0.294025	1.59269	0.11123	0.802332
LOC105680819	654.003	-0.313312	0.196538	-1.59416	0.1109	0.802332
LOC100744660	847.306	0.200523	0.126042	1.59092	0.111627	0.802332
LOC100748372	468.481	0.332763	0.209594	1.58765	0.112365	0.802332
LOC112213085	238.283	-0.426241	0.267017	-1.5963	0.110421	0.802332
LOC105680983	12.1097	-1.49712	0.943216	-1.58725	0.112455	0.802332
LOC100746745	604.938	0.30078	0.189288	1.58901	0.112059	0.802332
LOC100749257	11.1964	1.53795	0.968573	1.58785	0.11232	0.802332
LOC112213423	146.844	-0.234909	0.147674	-1.59073	0.111671	0.802332
LOC100744459	56.4016	0.859431	0.540807	1.58916	0.112024	0.802332
LOC100740665	1072.21	0.206186	0.129905	1.5872	0.112466	0.802332
LOC117152096	11.2768	-0.729479	0.458821	-1.5899	0.111857	0.802332
LOC100747176	545.135	-1.14642	0.719389	-1.59361	0.111024	0.802332
LOC100744942	3516.74	0.312211	0.196295	1.59052	0.111718	0.802332
LOC117152268	30.1255	0.855682	0.538554	1.58885	0.112094	0.802332
LOC100740794	690.001	-0.245905	0.154011	-1.59667	0.11034	0.802332
LOC100745710	1099.87	-1.22662	0.770996	-1.59096	0.11162	0.802332
LOC100750133	1416.23	0.296923	0.186354	1.59333	0.111086	0.802332
LOC117152397	1.69295	2.18289	1.3742	1.58848	0.112179	0.802332
LOC100744470	800.905	0.257508	0.161532	1.59416	0.1109	0.802332
LOC100745920	972.446	-1.45534	0.916583	-1.58779	0.112333	0.802332
LOC100750186	39.7896	-0.420838	0.265369	-1.58586	0.112771	0.802731
LOC100742215	297.406	0.221576	0.139715	1.58592	0.112758	0.802731
LOC117152383	1.39063	2.17315	1.37045	1.58572	0.112802	0.802731
LOC100745353	486.281	0.272336	0.172596	1.57788	0.114594	0.80281
LOC105680525	593.549	-0.197594	0.125569	-1.5736	0.115581	0.80281
LOC105681216	272.568	0.221532	0.140465	1.57713	0.114765	0.80281
LOC117152188	4.97637	-1.05045	0.665298	-1.57891	0.114356	0.80281
LOC105681418	48.9976	0.408021	0.257436	1.58494	0.112979	0.80281
LOC100741086	2139.55	0.315707	0.200104	1.57772	0.11463	0.80281
LOC117152594	8.219	0.815633	0.517902	1.57488	0.115285	0.80281
LOC100743245	23840.5	-0.138575	0.0878219	-1.57791	0.114585	0.80281
LOC100749783	280.883	0.300309	0.190518	1.57628	0.114962	0.80281
LOC100743535	1060.86	0.230225	0.14533	1.58416	0.113158	0.80281
LOC100741729	258.553	0.35752	0.227113	1.57419	0.115443	0.80281
LOC117151205	1134.03	0.286787	0.181249	1.58228	0.113586	0.80281
LOC117151118	116.221	0.469317	0.296594	1.58235	0.113569	0.80281
LOC100747358	3694.76	0.283595	0.179504	1.57988	0.114133	0.80281
LOC100750028	665.598	0.299676	0.190411	1.57383	0.115526	0.80281
LOC117151371	18.9998	-0.653592	0.414051	-1.57853	0.114444	0.80281
LOC100744648	1635.94	0.227335	0.144232	1.57618	0.114984	0.80281
LOC100748403	2617.33	0.401491	0.253727	1.58237	0.113564	0.80281
LOC100742825	711.277	0.196929	0.124992	1.57553	0.115134	0.80281
LOC100744485	543.502	-0.365867	0.232275	-1.57515	0.115222	0.80281
LOC100740652	338.849	-0.459883	0.292246	-1.57361	0.115577	0.80281
LOC100742591	1599.41	-1.10398	0.699207	-1.57891	0.114357	0.80281
LOC100742711	1607.4	-1.30324	0.826269	-1.57725	0.114737	0.80281
LOC100742142	421.873	0.248173	0.157372	1.57699	0.114799	0.80281
LOC100743432	143.641	-0.5026	0.318297	-1.57903	0.11433	0.80281
LOC100742148	368.459	0.290806	0.184529	1.57593	0.115041	0.80281
LOC100749002	3645.23	-0.391803	0.248989	-1.57358	0.115585	0.80281
LOC112213072	10.6006	-1.17706	0.745904	-1.57803	0.114559	0.80281
LOC100745664	681.617	0.399622	0.253577	1.57594	0.11504	0.80281
LOC100741148	8.02288	1.19627	0.755586	1.58323	0.113369	0.80281
LOC100740151	274.829	0.965368	0.60977	1.58317	0.113383	0.80281
LOC100740064	1470.12	-0.233503	0.148292	-1.57462	0.115344	0.80281
LOC100746351	416.099	-0.425362	0.269296	-1.57953	0.114214	0.80281
LOC100741270	6853.03	-0.406066	0.257392	-1.57762	0.114653	0.80281
LOC100740109	1035.59	0.280903	0.177512	1.58244	0.113548	0.80281
LOC100747739	3.09656	-1.94891	1.23859	-1.57349	0.115606	0.80281
LOC117152316	16.7054	-0.754869	0.477412	-1.58117	0.113839	0.80281
LOC100745994	2679.18	0.347128	0.220545	1.57395	0.115498	0.80281
LOC100743283	2704.06	0.199327	0.126598	1.57449	0.115375	0.80281
LOC100747826	423.757	0.30244	0.191614	1.57838	0.114479	0.80281
LOC100741403	851.81	-0.195225	0.12322	-1.58436	0.113111	0.80281
LOC100744511	159.524	-0.30931	0.195205	-1.58454	0.113071	0.80281
LOC100745319	738.355	0.328445	0.207347	1.58403	0.113186	0.80281
LOC100747793	5986.32	0.228788	0.145473	1.57272	0.115783	0.803394
LOC100741328	695.955	0.293672	0.186754	1.57251	0.115833	0.803394
LOC100743735	388.451	0.228437	0.145354	1.57159	0.116047	0.803394
LOC100742213	313.444	0.247838	0.157683	1.57175	0.116009	0.803394
LOC100745049	6.05152	1.13229	0.720369	1.57181	0.115994	0.803394
LOC117151738	635.749	-0.354382	0.225514	-1.57144	0.11608	0.803394
LOC100743802	2174.61	0.242077	0.154127	1.57064	0.116266	0.804236
LOC105680246	88.4556	0.589712	0.375671	1.56976	0.116472	0.805198
LOC100742104	2394.33	0.337067	0.214763	1.56948	0.116536	0.805198
LOC100745597	445.328	0.274115	0.174752	1.56859	0.116743	0.805302
LOC100742395	3381.84	-0.308693	0.196777	-1.56875	0.116707	0.805302
LOC100743475	679.747	0.211144	0.134609	1.56858	0.116746	0.805302
LOC100745232	9.91751	-0.960183	0.612598	-1.5674	0.117022	0.805872
LOC100748245	1.79095	-1.91038	1.21897	-1.56721	0.117067	0.805872
LOC100740177	126.157	0.973872	0.621656	1.56658	0.117214	0.805872
LOC100741673	1147.2	-0.333886	0.213134	-1.56655	0.11722	0.805872
LOC100741106	1349.61	0.199596	0.127403	1.56665	0.117196	0.805872
LOC100745057	608.692	0.282222	0.18002	1.56772	0.116946	0.805872
LOC100748086	443.377	0.6983	0.446044	1.56554	0.117456	0.806466
LOC100740654	567.501	0.410465	0.26229	1.56493	0.1176	0.806466
LOC100740049	263.355	0.25818	0.165002	1.5647	0.117652	0.806466
LOC100743265	331.899	0.311295	0.198973	1.56451	0.117698	0.806466
LOC105680193	545.954	0.177806	0.113558	1.56577	0.117402	0.806466
LOC100748432	4.15643	-1.19041	0.760686	-1.56491	0.117603	0.806466
LOC117152047	1.89524	-1.69662	1.0862	-1.56197	0.118295	0.807146
LOC100745961	532.101	0.339836	0.217533	1.56223	0.118235	0.807146
LOC100742419	3830.66	-0.261825	0.167712	-1.56116	0.118486	0.807146
LOC105680470	945.394	0.274947	0.176068	1.5616	0.118383	0.807146
LOC100742709	1318.84	-0.142262	0.0911334	-1.56104	0.118515	0.807146
LOC100741540	603.084	-0.389789	0.249369	-1.5631	0.118029	0.807146
LOC100747286	895.93	0.312874	0.200404	1.56122	0.118473	0.807146
LOC100746462	1818.68	0.290167	0.185812	1.56162	0.118378	0.807146
LOC100746619	1568.18	0.295576	0.189077	1.56326	0.117993	0.807146
LOC100743510	1318.01	0.333847	0.213847	1.56115	0.118488	0.807146
LOC100741352	702.219	-0.17426	0.111479	-1.56316	0.118014	0.807146
LOC117151162	1.74843	2.09399	1.34288	1.55933	0.118919	0.8084
LOC100748319	98.9946	0.372009	0.238639	1.55888	0.119025	0.8084
LOC100749232	420.669	0.320934	0.205773	1.55965	0.118842	0.8084
LOC100741830	426.337	-0.218851	0.140391	-1.55887	0.119027	0.8084
LOC112213827	22.6006	0.547689	0.351132	1.55978	0.118812	0.8084
LOC100746793	1223.57	-0.353618	0.226895	-1.55851	0.119112	0.808538
LOC100740366	705.244	0.223124	0.143273	1.55733	0.119392	0.808874
LOC117151295	48.7338	-0.529205	0.339814	-1.55734	0.11939	0.808874
LOC117151331	5.75202	1.51065	0.970109	1.5572	0.119424	0.808874
LOC117152507	718.932	-0.207819	0.133455	-1.55723	0.119416	0.808874
LOC117151700	25.8515	0.668094	0.429298	1.55625	0.119649	0.80996
LOC100745743	798.041	-0.292686	0.188226	-1.55497	0.119953	0.811129
LOC112213007	17.7602	-0.522101	0.335741	-1.55507	0.119929	0.811129
LOC100745283	1215.94	0.199005	0.128022	1.55446	0.120075	0.81151
LOC100743807	340.46	0.40794	0.262581	1.55358	0.120285	0.812244
LOC100743839	310.33	-0.207579	0.133624	-1.55345	0.120315	0.812244
LOC100743664	377.171	0.380614	0.245276	1.55178	0.120716	0.813147
LOC100748966	16.8545	-0.653193	0.420864	-1.55203	0.120655	0.813147
LOC100750197	1627.88	-0.157436	0.101461	-1.55169	0.120736	0.813147
LOC100741912	454.915	0.264788	0.170653	1.55162	0.120754	0.813147
LOC100747346	21.1587	0.615856	0.396938	1.55152	0.120778	0.813147
LOC100748314	2376.84	-0.257724	0.16709	-1.54243	0.12297	0.813325
LOC100741047	403.2	-0.371784	0.240712	-1.54452	0.122463	0.813325
LOC100741284	852.751	-0.230633	0.149141	-1.5464	0.122007	0.813325
LOC100745115	1012.77	0.300254	0.194562	1.54323	0.122775	0.813325
LOC100743003	714.664	0.283354	0.183567	1.5436	0.122686	0.813325
LOC117152224	1.07345	2.3504	1.5245	1.54175	0.123135	0.813325
LOC100745600	905.051	-0.370531	0.239974	-1.54405	0.122576	0.813325
LOC105682138	458.836	0.308349	0.20008	1.54113	0.123286	0.813325
LOC100750023	496.511	0.523949	0.339321	1.54411	0.122562	0.813325
LOC117151169	71.796	1.17179	0.75992	1.54199	0.123075	0.813325
LOC100748279	859.381	0.225452	0.146001	1.54418	0.122546	0.813325
LOC100740007	102.674	-0.599642	0.38706	-1.54922	0.121328	0.813325
LOC117151278	1.78124	-1.7916	1.15577	-1.55013	0.12111	0.813325
LOC100741895	35285	-0.790561	0.512429	-1.54277	0.122886	0.813325
LOC100745971	2.03231	-1.61372	1.04118	-1.54989	0.121168	0.813325
LOC100745571	505.49	0.253938	0.164076	1.54768	0.121699	0.813325
LOC100746887	528.082	0.254843	0.165261	1.54206	0.123059	0.813325
LOC100744967	268.053	0.304262	0.197156	1.54326	0.122769	0.813325
LOC100749165	2333.32	-0.795397	0.515563	-1.54277	0.122886	0.813325
LOC100744565	12298.5	-0.447836	0.289766	-1.54551	0.122223	0.813325
LOC100746451	3364.61	-0.21353	0.138009	-1.54722	0.12181	0.813325
LOC100743308	729.427	0.228305	0.147775	1.54495	0.122359	0.813325
LOC100746819	1011.35	0.312128	0.202019	1.54504	0.122336	0.813325
LOC100742059	198.8	0.290571	0.18856	1.541	0.123317	0.813325
LOC100748968	742.314	-0.465569	0.302165	-1.54078	0.123371	0.813325
LOC100748134	1140.43	0.285436	0.184757	1.54493	0.122364	0.813325
LOC100749647	253.766	0.443512	0.287779	1.54115	0.123279	0.813325
LOC105680893	210.162	-0.839042	0.541918	-1.54828	0.121554	0.813325
LOC100748221	1792.82	0.373554	0.242207	1.54229	0.123003	0.813325
LOC100749127	430.527	0.269925	0.174979	1.54262	0.122924	0.813325
LOC117151993	16.2762	0.627852	0.407143	1.54209	0.123051	0.813325
LOC100748423	100.508	-0.413348	0.268082	-1.54187	0.123106	0.813325
LOC100743638	3058.01	0.19924	0.129169	1.54247	0.122959	0.813325
LOC100746900	3467.91	-0.516794	0.334324	-1.54579	0.122155	0.813325
LOC112213577	240.814	-0.333666	0.215609	-1.54755	0.121731	0.813325
LOC100740354	1003.46	0.304927	0.197765	1.54186	0.123107	0.813325
LOC100748503	1238.48	0.167542	0.108178	1.54877	0.121437	0.813325
LOC100747380	418.137	-0.301182	0.195292	-1.54222	0.123021	0.813325
LOC100749541	208.456	-0.360925	0.234013	-1.54233	0.122994	0.813325
LOC100743515	1447.28	0.207324	0.134589	1.54042	0.123458	0.813469
LOC100744858	1943.61	-0.161184	0.104778	-1.53834	0.123965	0.816374
LOC100740146	3385.77	-0.199051	0.12943	-1.5379	0.124072	0.816643
LOC100740087	637.147	0.273297	0.177842	1.53674	0.124358	0.816783
LOC100745624	568.171	-0.349688	0.227493	-1.53714	0.124259	0.816783
LOC105681148	1.41829	-2.02967	1.32072	-1.53679	0.124344	0.816783
LOC100749500	427.269	0.191529	0.12462	1.5369	0.124318	0.816783
LOC100747955	3141.23	0.578712	0.377025	1.53494	0.124798	0.817068
LOC100745127	590.853	0.242887	0.158187	1.53545	0.124674	0.817068
LOC100748775	574.021	-0.212098	0.138177	-1.53497	0.124791	0.817068
LOC105681127	16.9939	-0.624893	0.40703	-1.53525	0.124723	0.817068
LOC100746750	122.887	0.405196	0.263888	1.53548	0.124665	0.817068
LOC112213859	1.04517	-2.05689	1.3389	-1.53626	0.124475	0.817068
LOC100745357	1141.58	-0.149263	0.097437	-1.53189	0.125548	0.818685
LOC100745770	4854.99	-0.183269	0.119688	-1.53123	0.125712	0.818685
LOC100746208	30.5128	0.855623	0.558411	1.53225	0.125462	0.818685
LOC100747438	1606.79	0.330189	0.21566	1.53106	0.125754	0.818685
LOC117151342	2.17482	-2.39546	1.56374	-1.53187	0.125554	0.818685
LOC100743498	4562.76	-0.145467	0.0950396	-1.53059	0.125871	0.818685
LOC100744092	33686.9	-0.552658	0.360824	-1.53166	0.125607	0.818685
LOC100748012	5974.53	-0.218611	0.14274	-1.53153	0.125639	0.818685
LOC100740908	753.629	0.327119	0.2136	1.53146	0.125656	0.818685
LOC117152252	19.0949	-0.655209	0.428116	-1.53045	0.125906	0.818685
LOC100748588	895.441	-0.679394	0.443824	-1.53077	0.125826	0.818685
LOC100747262	517.45	0.206506	0.134758	1.53242	0.125418	0.818685
LOC100745347	474.094	0.377856	0.246796	1.53105	0.125758	0.818685
LOC100743072	2221.31	0.691675	0.452377	1.52898	0.12627	0.819327
LOC100748822	14944.3	0.302291	0.197683	1.52917	0.126223	0.819327
LOC100746705	334.525	-0.480716	0.314397	-1.52901	0.126263	0.819327
LOC100742920	6.44993	-0.986137	0.644628	-1.52978	0.126072	0.819327
LOC100743052	729.153	0.391622	0.25625	1.52828	0.126442	0.819587
LOC105680789	897.743	-0.77593	0.507678	-1.52839	0.126416	0.819587
LOC100745463	1548.94	-0.188291	0.123253	-1.52768	0.126593	0.819706
LOC100743277	32.3019	0.565005	0.36979	1.52791	0.126536	0.819706
LOC100745475	2.3573	1.71514	1.12597	1.52325	0.127697	0.8198
LOC117152571	14.0519	-1.21267	0.795905	-1.52364	0.127599	0.8198
LOC100747233	4285.06	-0.377929	0.248343	-1.5218	0.128059	0.8198
LOC100749073	3094.95	-0.416433	0.272856	-1.5262	0.12696	0.8198
LOC100749945	2214.8	0.263234	0.172979	1.52177	0.128067	0.8198
LOC112214105	113.445	-0.546234	0.357671	-1.5272	0.126712	0.8198
LOC100745205	45.7189	-0.75031	0.491391	-1.52691	0.126783	0.8198
LOC100741298	10.9241	-0.906463	0.595522	-1.52213	0.127976	0.8198
LOC100740892	6198.9	-0.27046	0.177498	-1.52374	0.127575	0.8198
LOC100748690	2788.61	-0.267592	0.175401	-1.5256	0.12711	0.8198
LOC100741666	2390.28	-1.96263	1.28842	-1.52329	0.127687	0.8198
LOC100745614	883.172	-1.07685	0.707213	-1.52267	0.127842	0.8198
LOC100749294	14.3845	0.634893	0.416993	1.52255	0.127871	0.8198
LOC117151883	3.16127	1.68907	1.10826	1.52407	0.127491	0.8198
LOC100741865	1113.8	-0.477347	0.313424	-1.52301	0.127757	0.8198
LOC117152005	511.232	-0.459667	0.301366	-1.52528	0.12719	0.8198
LOC105681248	745.994	-0.43064	0.282956	-1.52193	0.128026	0.8198
LOC105681272	981.798	-0.3593	0.236088	-1.52189	0.128037	0.8198
LOC100749656	1184.86	0.284757	0.186738	1.5249	0.127284	0.8198
LOC100748623	80.4112	-0.821651	0.538575	-1.5256	0.127109	0.8198
LOC117152504	191.113	0.324706	0.213299	1.52231	0.127933	0.8198
LOC105682019	8.08582	-0.947196	0.621538	-1.52396	0.12752	0.8198
LOC100748908	280.558	0.349514	0.229753	1.52126	0.128194	0.820046
LOC100740450	3162.93	0.254188	0.167131	1.52089	0.128287	0.820046
LOC117151403	4.37438	1.07888	0.709407	1.52082	0.128304	0.820046
LOC100745018	1631.74	0.150487	0.0989866	1.52028	0.128441	0.820072
LOC100745989	3303.46	0.336032	0.221032	1.52029	0.128439	0.820072
LOC100745892	404.114	0.255391	0.16806	1.51964	0.128601	0.820165
LOC100742183	3254.99	-0.30097	0.198068	-1.51953	0.12863	0.820165
LOC100745102	244.866	0.352485	0.231985	1.51943	0.128655	0.820165
LOC105682073	33.7955	-0.379217	0.249657	-1.51895	0.128775	0.82024
LOC100748928	157.698	0.444099	0.292567	1.51794	0.129029	0.82024
LOC100747129	4800.66	0.269975	0.17775	1.51885	0.128801	0.82024
LOC100747604	468.218	-0.329246	0.216998	-1.51728	0.129197	0.82024
LOC105680798	202.328	0.339713	0.223804	1.5179	0.12904	0.82024
LOC100748296	804.816	0.30941	0.203815	1.5181	0.12899	0.82024
LOC100745947	599.586	0.305159	0.201104	1.51742	0.12916	0.82024
LOC100748793	135.793	-0.856697	0.56462	-1.5173	0.129191	0.82024
LOC100748866	1955.24	0.198636	0.130965	1.5167	0.129342	0.82029
LOC100743378	1055.21	0.182952	0.12065	1.51638	0.129422	0.82029
LOC100740344	2585.83	-0.282591	0.186306	-1.51681	0.129314	0.82029
LOC100746860	3536.14	-0.1657	0.10929	-1.51615	0.129482	0.82029
LOC100746748	718.016	0.1771	0.116826	1.51593	0.129537	0.82029
LOC100746847	226.639	-0.763596	0.504524	-1.5135	0.130153	0.822981
LOC117151878	2.48857	1.76944	1.16913	1.51346	0.130162	0.822981
LOC100742360	5698.89	-0.224125	0.148055	-1.51379	0.130079	0.822981
LOC105681390	0.616478	3.3182	2.19406	1.51235	0.130444	0.824345
LOC100741962	1.69744	-1.59451	1.05491	-1.51151	0.130658	0.825115
LOC100740039	4429.56	-0.243945	0.161589	-1.50966	0.13113	0.825115
LOC100742502	282.858	0.431465	0.285818	1.50958	0.131151	0.825115
LOC100746055	579.756	0.186655	0.123563	1.51061	0.130888	0.825115
LOC105680526	942.915	0.231146	0.153138	1.5094	0.131197	0.825115
LOC100744662	14005.6	-0.196151	0.12994	-1.50955	0.131158	0.825115
LOC100744545	1391.61	0.336535	0.22279	1.51055	0.130903	0.825115
LOC117151853	177.317	0.409537	0.271354	1.50924	0.131238	0.825115
LOC117151990	3179.12	-0.884737	0.585875	-1.51011	0.131015	0.825115
LOC100740958	933.573	-0.427072	0.283018	-1.50899	0.1313	0.825115
LOC105681619	14	-1.36662	0.905509	-1.50923	0.131241	0.825115
LOC100749485	3422.19	0.148286	0.0983246	1.50813	0.131521	0.826085
LOC100742534	919.386	0.30086	0.199583	1.50744	0.131697	0.82673
LOC105680690	633.784	0.281709	0.18694	1.50695	0.131825	0.82673
LOC100741981	206.741	-0.471005	0.312527	-1.50709	0.131789	0.82673
LOC100745618	2689.63	-1.06674	0.708025	-1.50664	0.131903	0.826803
LOC100740812	1135.86	-0.1899	0.126064	-1.50637	0.131973	0.82682
LOC105681207	178.29	0.468603	0.311326	1.50519	0.132276	0.82788
LOC100741114	2.00974	-1.77889	1.18173	-1.50533	0.132239	0.82788
LOC100741709	362.171	0.235049	0.156189	1.5049	0.13235	0.827925
LOC100741175	568.76	0.165063	0.10972	1.50441	0.132477	0.828037
LOC100745579	351.98	0.260424	0.173119	1.50431	0.132502	0.828037
LOC100746248	706.17	-0.233755	0.155455	-1.50368	0.132664	0.828217
LOC105680948	2502.24	-0.262858	0.174849	-1.50334	0.132752	0.828217
LOC100742224	1971.71	-0.289115	0.192304	-1.50342	0.13273	0.828217
LOC100741803	2466.58	-1.50171	0.999037	-1.50316	0.132799	0.828217
LOC100745807	3297.18	-0.109514	0.0729606	-1.501	0.133356	0.828656
LOC105680326	467.688	-0.193476	0.128887	-1.50113	0.133322	0.828656
LOC112212685	2775.44	-1.78765	1.19105	-1.50091	0.13338	0.828656
LOC100747644	205.164	0.220642	0.146897	1.50202	0.133092	0.828656
LOC100745177	875.731	0.161063	0.107204	1.5024	0.132994	0.828656
LOC100741473	6952.81	-0.311002	0.207219	-1.50084	0.133397	0.828656
LOC100743834	554.453	0.304688	0.202938	1.50138	0.133256	0.828656
LOC100748666	1286.69	0.168387	0.112198	1.50081	0.133405	0.828656
LOC100747720	1477.64	0.102834	0.0685603	1.4999	0.13364	0.829109
LOC117151504	0.677922	-2.64133	1.76084	-1.50004	0.133605	0.829109
LOC100747967	17.4122	0.472227	0.31498	1.49923	0.133814	0.829109
LOC100743186	31.6875	0.452356	0.301623	1.49974	0.133682	0.829109
LOC105681891	5.22462	-1.92776	1.28579	-1.49928	0.133801	0.829109
LOC100741843	22.2716	-0.966745	0.646213	-1.49602	0.13465	0.82995
LOC100746045	10415.1	-0.201484	0.134937	-1.49317	0.135393	0.82995
LOC100742612	234.921	-0.468499	0.312947	-1.49706	0.134379	0.82995
[truncated: 10,953 more rows]

## Sheet: 57-81
DESeq2 results from B. impatiens colonies (comparison between colonies 57 and 81)
	baseMean	log2FoldChange	lfcSE	stat	pvalue	padj
LOC105680565	1311.34	-1.95416	0.14008	-13.9503	3.13353e-44	3.72013e-40
LOC100746009	368.876	2.1962	0.164713	13.3335	1.47859e-40	8.7769e-37
LOC100746453	122.286	3.22394	0.248998	12.9477	2.42137e-38	9.58218e-35
LOC112212106	151.39	2.16471	0.179942	12.03	2.47064e-33	5.86629e-30
LOC100745511	939.789	1.31756	0.10948	12.0346	2.33663e-33	5.86629e-30
LOC105681192	155.283	2.77689	0.23499	11.817	3.18712e-32	6.30625e-29
LOC100744993	260.19	3.26532	0.277238	11.7781	5.06438e-32	8.58918e-29
LOC100743532	720.098	2.215	0.193778	11.4306	2.94008e-30	4.36308e-27
LOC105681064	123.987	2.87356	0.252989	11.3584	6.73573e-30	8.88518e-27
LOC100748698	384.901	1.50153	0.134161	11.192	4.46371e-29	5.29932e-26
LOC105681514	529.549	2.73941	0.245044	11.1793	5.15138e-29	5.55974e-26
LOC117151999	163.642	2.66875	0.244473	10.9164	9.62877e-28	9.52606e-25
LOC100746195	403.404	1.5666	0.14563	10.7573	5.47265e-27	4.99779e-24
LOC100740970	207.668	2.00605	0.187491	10.6995	1.0234e-26	8.67845e-24
LOC100746460	457.39	1.82063	0.170635	10.6698	1.41e-26	1.11597e-23
LOC100744125	275.437	1.81236	0.176218	10.2848	8.25417e-25	6.12459e-22
LOC105680847	158.398	2.51906	0.248946	10.1189	4.55572e-24	3.00475e-21
LOC100741710	203.94	1.57971	0.156098	10.12	4.50342e-24	3.00475e-21
LOC100741124	807.405	1.39176	0.140695	9.89203	4.50786e-23	2.8167e-20
LOC100744899	1007.45	1.75357	0.182164	9.62634	6.1895e-22	3.67409e-19
LOC100749123	89.5034	2.00779	0.210021	9.55998	1.17785e-21	6.65877e-19
LOC100747462	707.515	1.16653	0.122524	9.52083	1.71808e-21	9.27141e-19
LOC112212271	560.718	1.21173	0.127527	9.50174	2.06404e-21	1.0654e-18
LOC100747720	1477.64	0.634463	0.0678568	9.35002	8.76336e-21	4.33494e-18
LOC105680699	103.649	2.44261	0.261776	9.33091	1.04962e-20	4.98444e-18
LOC100746437	562.421	0.897854	0.0965566	9.29873	1.42136e-20	6.49013e-18
LOC100740983	609.07	1.78886	0.197175	9.07247	1.16349e-19	5.11591e-17
LOC100748725	217.284	1.76437	0.194749	9.05969	1.30822e-19	5.54687e-17
LOC117151427	73.9312	-5.13297	0.569985	-9.00546	2.14765e-19	8.79204e-17
LOC100745454	489.539	1.65249	0.185198	8.92286	4.54392e-19	1.79818e-16
LOC100747286	895.93	1.76742	0.198808	8.89011	6.10489e-19	2.33797e-16
LOC100742508	232.386	1.66874	0.188368	8.85894	8.07817e-19	2.997e-16
LOC100743470	489.687	1.26872	0.143472	8.84297	9.32058e-19	3.35315e-16
LOC105682142	54.4502	2.52543	0.286319	8.82034	1.14112e-18	3.98453e-16
LOC100745828	1084.85	0.919017	0.10462	8.7843	1.57345e-18	5.33715e-16
LOC112213493	24.719	4.18824	0.477523	8.77076	1.77471e-18	5.85259e-16
LOC100749968	261.029	1.287	0.147017	8.75409	2.05751e-18	6.60183e-16
LOC100742938	503.679	1.11782	0.127969	8.73505	2.43547e-18	7.60893e-16
LOC100744313	269.605	1.80221	0.207464	8.68684	3.72662e-18	1.10606e-15
LOC105680965	482.792	1.84297	0.212105	8.68898	3.65693e-18	1.10606e-15
LOC100750123	267.272	2.14285	0.250216	8.56403	1.08994e-17	3.08089e-15
LOC100741199	157.141	1.81217	0.21156	8.56579	1.07335e-17	3.08089e-15
LOC100746250	281.695	1.73386	0.203196	8.53294	1.42671e-17	3.93905e-15
LOC105680598	518.873	1.65867	0.194479	8.52879	1.47882e-17	3.99013e-15
LOC100749674	1215.5	1.29848	0.152381	8.52132	1.57749e-17	4.16178e-15
LOC100740653	957.558	1.75619	0.206298	8.51286	1.69691e-17	4.3795e-15
LOC100748021	429.832	1.52734	0.181128	8.43233	3.38837e-17	8.55887e-15
LOC100749675	162.041	2.14084	0.254121	8.4245	3.623e-17	8.85381e-15
LOC100744983	559.606	2.08967	0.248077	8.42349	3.65428e-17	8.85381e-15
LOC100747752	1018.45	0.830859	0.0988155	8.40819	4.16374e-17	9.88638e-15
LOC100743511	968.744	1.78677	0.213944	8.35157	6.7364e-17	1.56813e-14
LOC100742457	1097.56	1.14873	0.13764	8.34589	7.0678e-17	1.61363e-14
LOC117151428	36.1958	-5.71688	0.685688	-8.33743	7.5921e-17	1.70063e-14
LOC100743325	185.611	1.50845	0.181507	8.31071	9.51331e-17	2.09152e-14
LOC100750133	1416.23	1.53038	0.185476	8.2511	1.56946e-16	3.38776e-14
LOC117152190	514.818	2.0736	0.252553	8.21057	2.20144e-16	4.66705e-14
LOC100749418	1527.85	2.09388	0.256202	8.17279	3.01336e-16	6.27625e-14
LOC100742371	362.773	1.33819	0.164137	8.15288	3.55369e-16	7.21533e-14
LOC100747703	317.416	1.68186	0.206318	8.15179	3.58579e-16	7.21533e-14
LOC100749670	1215.91	0.916151	0.11272	8.12764	4.37739e-16	8.6614e-14
LOC100740273	48.6913	3.62396	0.44646	8.1171	4.77458e-16	9.29242e-14
LOC100746893	353.083	1.15076	0.141845	8.11275	4.94858e-16	9.47574e-14
LOC100748678	1176.55	0.921271	0.113675	8.10445	5.29843e-16	9.9846e-14
LOC100741568	1053.21	1.26452	0.156472	8.08147	6.39929e-16	1.18707e-13
LOC100747702	435.339	2.14881	0.266514	8.06268	7.46397e-16	1.36327e-13
LOC100744965	832.061	2.22013	0.275793	8.04998	8.28088e-16	1.48955e-13
LOC100743301	222.526	2.06937	0.260142	7.95475	1.79486e-15	3.18039e-13
LOC100750114	654.179	1.73956	0.218743	7.95253	1.82737e-15	3.19038e-13
LOC100746055	579.756	0.968314	0.121869	7.94554	1.93343e-15	3.32662e-13
LOC100749543	33.1743	2.44879	0.309096	7.92244	2.329e-15	3.94999e-13
LOC100743466	458.638	1.73813	0.219474	7.91952	2.38438e-15	3.98696e-13
LOC112212236	195.212	1.67565	0.211746	7.91346	2.50339e-15	4.12781e-13
LOC100746286	1180.88	0.850437	0.107718	7.89505	2.90188e-15	4.65555e-13
LOC117151819	748.358	1.60146	0.202828	7.89566	2.88786e-15	4.65555e-13
LOC100743735	388.451	1.12641	0.142833	7.8862	3.1152e-15	4.93116e-13
LOC100741729	258.553	1.72251	0.222601	7.73807	1.00935e-14	1.57671e-12
LOC100747920	158.089	1.61243	0.208598	7.72984	1.07683e-14	1.63898e-12
LOC100747414	821.816	1.18926	0.15385	7.72999	1.07558e-14	1.63898e-12
LOC100749892	939.907	1.52482	0.198302	7.68938	1.47855e-14	2.22194e-12
LOC100743217	157.002	1.90819	0.248232	7.68713	1.50474e-14	2.23304e-12
LOC105680695	499.277	1.51431	0.197456	7.66908	1.73229e-14	2.53898e-12
LOC100747995	1968.39	1.11214	0.145068	7.66636	1.7695e-14	2.56189e-12
LOC100743709	622.641	1.14217	0.149327	7.64878	2.02892e-14	2.90209e-12
LOC105680474	241.327	1.66271	0.217566	7.64231	2.13359e-14	2.98e-12
LOC100748659	1335.85	0.640673	0.0838214	7.64331	2.1171e-14	2.98e-12
LOC100746729	1176.29	0.792689	0.103977	7.62372	2.46458e-14	3.40227e-12
LOC100743159	132.524	2.40494	0.318151	7.55913	4.05778e-14	5.53724e-12
LOC112213639	64.3021	2.79414	0.370346	7.54466	4.53461e-14	6.1176e-12
LOC100750130	497.553	0.97862	0.129895	7.53396	4.92228e-14	6.56599e-12
LOC112211994	220.405	2.40847	0.319851	7.52998	5.07477e-14	6.69418e-12
LOC100745734	358.092	1.15861	0.154618	7.49334	6.7144e-14	8.75971e-12
LOC117151103	103.912	2.06092	0.275702	7.47517	7.71066e-14	9.9501e-12
LOC100744732	724.835	1.13222	0.152145	7.44171	9.93882e-14	1.26875e-11
LOC100747124	256.217	2.06057	0.277639	7.42176	1.15576e-13	1.4597e-11
LOC100749610	716.828	1.37013	0.184965	7.40754	1.28664e-13	1.60789e-11
LOC100749665	173.008	1.36097	0.184546	7.37465	1.64779e-13	2.03776e-11
LOC100749520	588.091	1.40131	0.19008	7.37224	1.67781e-13	2.0535e-11
LOC100749634	962.143	1.58835	0.21572	7.36303	1.79779e-13	2.1734e-11
LOC100742898	635.154	1.2325	0.167415	7.36195	1.81239e-13	2.1734e-11
LOC105680869	58.1245	1.82184	0.247747	7.35363	1.92902e-13	2.29013e-11
LOC100744726	594.549	1.26898	0.172657	7.34975	1.98583e-13	2.33424e-11
LOC100744534	170.104	1.44976	0.197934	7.32447	2.39853e-13	2.7917e-11
LOC100745461	155.187	-1.34716	0.184056	-7.31929	2.4928e-13	2.87325e-11
LOC112213369	964.65	1.89813	0.260784	7.27857	3.37384e-13	3.85137e-11
LOC100746484	1210.51	0.863739	0.118774	7.27214	3.53835e-13	4.00069e-11
LOC105682113	599.101	1.41572	0.194891	7.26417	3.75349e-13	4.20391e-11
LOC100749500	427.269	0.888799	0.122564	7.25169	4.116e-13	4.56684e-11
LOC112213247	43.8284	1.98975	0.274543	7.24751	4.24518e-13	4.66655e-11
LOC100742779	674.913	-1.61751	0.223661	-7.23194	4.76129e-13	5.18588e-11
LOC100740392	594.194	1.64335	0.227844	7.21261	5.48896e-13	5.92408e-11
LOC100740412	484.071	0.866399	0.12058	7.18527	6.70733e-13	7.17382e-11
LOC100748424	559.323	1.21035	0.169305	7.14891	8.74701e-13	9.27183e-11
LOC105680992	125.927	1.72004	0.240703	7.14588	8.9423e-13	9.39496e-11
LOC112212514	157.701	2.00959	0.282258	7.11968	1.0818e-12	1.12659e-10
LOC100748110	808.258	1.20836	0.169848	7.11434	1.12447e-12	1.16084e-10
LOC100742995	422.234	1.56869	0.220838	7.10335	1.21765e-12	1.2462e-10
LOC117151760	106.161	1.57871	0.222975	7.08021	1.43935e-12	1.46051e-10
LOC100747936	110.072	1.72831	0.244426	7.07089	1.53946e-12	1.54885e-10
LOC105680780	295.981	1.05876	0.150397	7.03978	1.92546e-12	1.92093e-10
LOC100748648	497.345	1.85865	0.26467	7.02253	2.17879e-12	2.15555e-10
LOC100744962	565.864	0.871	0.124098	7.01864	2.24045e-12	2.19824e-10
LOC100748562	295.068	1.32122	0.188375	7.01376	2.31999e-12	2.25761e-10
LOC100745311	516.295	0.778922	0.111961	6.95706	3.47452e-12	3.35362e-10
LOC100748891	726.986	1.06637	0.15355	6.94479	3.79028e-12	3.62889e-10
LOC100740361	311.885	1.34813	0.194535	6.93	4.2085e-12	3.99707e-10
LOC100744376	1672.55	-0.532552	0.077062	-6.91069	4.82296e-12	4.5443e-10
LOC100744388	636.182	0.999106	0.144938	6.89332	5.45049e-12	5.09514e-10
LOC100747235	269.58	-22.2985	3.23754	-6.88748	5.67889e-12	5.26717e-10
LOC100741292	268.169	0.936318	0.136489	6.86002	6.88515e-12	6.33436e-10
LOC100741190	236.652	1.57748	0.229988	6.85896	6.93621e-12	6.33436e-10
LOC100748416	547.48	0.833697	0.121586	6.85682	7.04081e-12	6.3808e-10
LOC100740021	180.166	1.61356	0.235931	6.83909	7.96954e-12	7.16776e-10
LOC100747456	391.875	1.09009	0.159543	6.83261	8.33813e-12	7.44288e-10
LOC100748581	443.044	1.20224	0.178511	6.73482	1.64138e-11	1.45421e-09
LOC100745684	524.012	1.50251	0.223315	6.72821	1.71765e-11	1.51051e-09
LOC100747482	277.236	1.57179	0.234004	6.71692	1.85602e-11	1.6202e-09
LOC100745018	1631.74	0.661508	0.0985839	6.7101	1.94485e-11	1.68535e-09
LOC100749952	463.433	0.98274	0.146789	6.69492	2.15796e-11	1.85647e-09
LOC105680196	1590.86	1.04037	0.155654	6.68388	2.32704e-11	1.98752e-09
LOC100743227	853.766	1.31001	0.196157	6.67834	2.41657e-11	2.04925e-09
LOC100745431	361.57	1.07553	0.161397	6.66387	2.66701e-11	2.24558e-09
LOC100741654	254.611	1.00129	0.1503	6.66193	2.70261e-11	2.25953e-09
LOC105680356	106.723	1.82313	0.273875	6.65681	2.79828e-11	2.32316e-09
LOC117151299	35.0628	2.4059	0.363753	6.61411	3.73802e-11	3.08179e-09
LOC100745029	172.27	1.03456	0.156595	6.60656	3.93355e-11	3.22063e-09
LOC100746365	316.88	1.71321	0.260848	6.56787	5.10403e-11	4.15035e-09
LOC100743651	371.629	1.46495	0.224285	6.53163	6.50584e-11	5.25424e-09
LOC100744062	527.028	-1.89947	0.291319	-6.52026	7.01877e-11	5.63019e-09
LOC100747468	289.51	1.15869	0.177972	6.51051	7.48943e-11	5.96742e-09
LOC117152552	71.2192	2.17088	0.333903	6.50153	7.95094e-11	6.2929e-09
LOC100740117	2107.49	1.01258	0.155874	6.49616	8.23986e-11	6.47839e-09
LOC105681139	724.541	1.21421	0.188351	6.44657	1.14413e-10	8.93627e-09
LOC100746601	1235.66	1.34875	0.209265	6.44519	1.15453e-10	8.95853e-09
LOC100743756	3146.86	1.59188	0.247271	6.43778	1.21232e-10	9.34586e-09
LOC112212809	20.3474	3.3481	0.521001	6.42628	1.30767e-10	1.00159e-08
LOC112212770	121.283	1.77715	0.276664	6.4235	1.33177e-10	1.01351e-08
LOC100747472	281.669	1.59456	0.248927	6.40575	1.49628e-10	1.13145e-08
LOC100749584	538.299	1.65758	0.258812	6.40456	1.50807e-10	1.13315e-08
LOC100740113	457.88	1.70103	0.266019	6.3944	1.61177e-10	1.20346e-08
LOC100746567	313.358	-1.3112	0.205386	-6.38407	1.72441e-10	1.27156e-08
LOC100742029	199.864	1.2688	0.198717	6.38498	1.71425e-10	1.27156e-08
LOC100741385	272.461	1.34789	0.211553	6.3714	1.87308e-10	1.37267e-08
LOC100750083	748.603	1.08665	0.170717	6.36519	1.95043e-10	1.42058e-08
LOC100743811	1247.66	-0.779734	0.122606	-6.35969	2.02164e-10	1.46347e-08
LOC100743885	748.182	0.99524	0.156846	6.34533	2.21948e-10	1.59695e-08
LOC100748934	864.062	-1.48912	0.234908	-6.33915	2.31033e-10	1.6523e-08
LOC100742372	1034	-0.886239	0.140317	-6.316	2.68427e-10	1.90824e-08
LOC100747841	231.913	0.958644	0.151824	6.31417	2.71623e-10	1.91947e-08
LOC100749221	222.815	1.35149	0.214381	6.30418	2.89729e-10	2.03531e-08
LOC100744235	533.411	1.09116	0.173343	6.2948	3.07805e-10	2.14281e-08
LOC100747698	1268.18	1.6029	0.254656	6.29437	3.08642e-10	2.14281e-08
LOC100748052	389.241	0.883975	0.14088	6.27468	3.50363e-10	2.41832e-08
LOC100740682	2189.41	1.14481	0.182546	6.27138	3.57869e-10	2.45585e-08
LOC117151691	21.0705	2.64986	0.422632	6.26989	3.61306e-10	2.46518e-08
LOC100741608	52.2013	1.35468	0.216306	6.26281	3.78102e-10	2.56504e-08
LOC100742901	122.12	1.38317	0.220942	6.26034	3.84141e-10	2.59121e-08
LOC100749113	78.2524	1.89087	0.302239	6.25621	3.94456e-10	2.64576e-08
LOC100741724	33.7903	2.30856	0.369153	6.25368	4.00887e-10	2.67378e-08
LOC100743879	310.86	0.929495	0.148697	6.25094	4.08001e-10	2.70603e-08
LOC100747417	149.901	2.29729	0.368663	6.23142	4.62223e-10	3.04862e-08
LOC100748100	446.803	1.3279	0.213998	6.2052	5.46286e-10	3.58316e-08
LOC100749588	8116.72	-0.796209	0.128345	-6.20369	5.51551e-10	3.59781e-08
LOC100745451	319.146	1.20487	0.194766	6.18623	6.16212e-10	3.99763e-08
LOC105680689	134.679	2.06311	0.33386	6.17957	6.42779e-10	4.14732e-08
LOC100743749	307.217	1.56293	0.253003	6.17751	6.51201e-10	4.17895e-08
LOC117151698	134.11	1.56891	0.254055	6.17548	6.59631e-10	4.21029e-08
LOC100742916	814.315	-0.707704	0.115025	-6.1526	7.62216e-10	4.83905e-08
LOC117151569	349.886	1.45958	0.237671	6.14116	8.19201e-10	5.17317e-08
LOC100745125	339.039	1.36338	0.222084	6.13905	8.30151e-10	5.21458e-08
LOC100749800	837.868	0.891498	0.145516	6.12645	8.98631e-10	5.61502e-08
LOC100747293	1052	0.873556	0.142647	6.1239	9.13127e-10	5.67573e-08
LOC100743364	1115.69	0.797152	0.130354	6.11528	9.63877e-10	5.95997e-08
LOC100747096	575.843	1.70224	0.278661	6.10865	1.00478e-09	6.1807e-08
LOC100743068	1977.62	0.684317	0.112321	6.09253	1.11142e-09	6.80145e-08
LOC100740382	308.367	1.29314	0.21246	6.08652	1.15388e-09	7.02508e-08
LOC117151273	31.5253	1.91751	0.31532	6.08117	1.19312e-09	7.22687e-08
LOC100746657	111.377	1.39824	0.230041	6.07822	1.21521e-09	7.32331e-08
LOC100742683	241.043	1.59411	0.262444	6.07411	1.24675e-09	7.47544e-08
LOC100745408	377.061	1.09305	0.180175	6.06659	1.30652e-09	7.7945e-08
LOC100741418	280.805	0.905575	0.14993	6.04	1.54113e-09	9.14815e-08
LOC112213516	204.85	1.54769	0.256679	6.02967	1.64299e-09	9.70425e-08
LOC105681495	564.811	0.693307	0.115041	6.0266	1.67442e-09	9.84092e-08
LOC100746800	296.318	1.17775	0.195968	6.00992	1.85615e-09	1.08391e-07
LOC100745740	2738.76	0.492285	0.0819197	6.00936	1.86251e-09	1.08391e-07
LOC100744021	255.03	1.4431	0.240591	5.99817	1.99559e-09	1.15569e-07
LOC105680250	45.3531	-3.13569	0.523379	-5.99125	2.08235e-09	1.19686e-07
LOC100741747	688.857	0.874987	0.146053	5.9909	2.08685e-09	1.19686e-07
LOC100749400	1518.37	0.721025	0.120391	5.98903	2.11095e-09	1.20486e-07
LOC100743123	740.369	1.06045	0.177765	5.96543	2.43987e-09	1.38594e-07
LOC105681035	316.952	1.41879	0.238039	5.96031	2.51766e-09	1.42332e-07
LOC100740089	810.135	1.37868	0.231726	5.94961	2.6878e-09	1.5123e-07
LOC105680193	545.954	0.668826	0.112604	5.93961	2.85694e-09	1.59238e-07
LOC100741828	506.082	0.876702	0.147591	5.94009	2.84872e-09	1.59238e-07
LOC105680318	626.173	1.00635	0.169787	5.92711	3.08313e-09	1.71042e-07
LOC100741186	1065.02	0.803956	0.135695	5.92473	3.12818e-09	1.72734e-07
LOC100744585	180.399	1.78009	0.300963	5.91463	3.32623e-09	1.82819e-07
LOC117151123	49.1161	1.51354	0.256083	5.91033	3.41428e-09	1.86794e-07
LOC100748902	110.2	1.71114	0.289852	5.90349	3.55899e-09	1.93818e-07
LOC100742757	495.083	0.671123	0.113803	5.89724	3.69641e-09	2.00383e-07
LOC100744955	846.179	1.90643	0.323748	5.88863	3.89403e-09	2.10136e-07
LOC100747155	1004.98	-1.10812	0.188559	-5.87678	4.18311e-09	2.24715e-07
LOC105680486	1988.89	-1.25669	0.214201	-5.86688	4.44069e-09	2.37425e-07
LOC100749971	163.458	1.7977	0.306452	5.86617	4.45972e-09	2.37425e-07
LOC100746016	685.427	-0.864049	0.148046	-5.83636	5.3352e-09	2.82765e-07
LOC100740714	1390.52	0.797529	0.136734	5.83272	5.45321e-09	2.87735e-07
LOC100743041	150.057	-1.44239	0.247988	-5.81637	6.01379e-09	3.1591e-07
LOC100749923	1656.14	-0.538676	0.0928529	-5.80139	6.57666e-09	3.43957e-07
LOC100741216	251.384	1.08295	0.186731	5.79955	6.64937e-09	3.46234e-07
LOC100740790	124.003	1.52778	0.263683	5.79398	6.87386e-09	3.5636e-07
LOC100747557	909.15	1.05234	0.181662	5.79283	6.92098e-09	3.57243e-07
LOC100742997	853.594	0.823944	0.142513	5.78152	7.40267e-09	3.80453e-07
LOC100749283	10373	-0.9034	0.156463	-5.77389	7.74619e-09	3.96391e-07
LOC100745597	445.328	1.00048	0.17334	5.77179	7.84351e-09	3.99649e-07
LOC100749881	1310.65	0.818486	0.141885	5.76866	7.99052e-09	4.05399e-07
LOC112213794	2281.68	1.91463	0.332072	5.76571	8.13137e-09	4.1079e-07
LOC100748216	490.708	1.18922	0.206523	5.7583	8.49634e-09	4.2578e-07
LOC100742758	604.61	-1.06265	0.184545	-5.75823	8.49983e-09	4.2578e-07
LOC100745428	1213.08	-0.640321	0.111235	-5.75648	8.5885e-09	4.28414e-07
LOC100747834	917.999	1.39151	0.242543	5.73719	9.62623e-09	4.7817e-07
LOC100744179	133.465	1.46056	0.254809	5.732	9.92519e-09	4.90966e-07
LOC100749870	872.758	-0.889871	0.155423	-5.72548	1.03139e-08	5.08078e-07
LOC105680482	137.092	1.29723	0.226657	5.7233	1.04476e-08	5.12537e-07
LOC100746605	294.549	0.900684	0.1574	5.72225	1.0512e-08	5.13573e-07
LOC100743008	3028.36	0.573849	0.100489	5.71054	1.12619e-08	5.47958e-07
LOC100742850	38.5208	1.84468	0.323239	5.70685	1.15087e-08	5.5768e-07
LOC100741194	284.685	1.23848	0.217162	5.70303	1.17699e-08	5.68019e-07
LOC100749955	424.038	1.07801	0.189077	5.70143	1.18808e-08	5.71049e-07
LOC100741102	367.595	1.22839	0.21552	5.69965	1.20051e-08	5.74697e-07
LOC100748784	3573.68	1.47783	0.25964	5.69185	1.25671e-08	5.99181e-07
LOC100749158	250.959	0.975398	0.171396	5.6909	1.26372e-08	6.00116e-07
LOC112212082	28.1726	2.10341	0.36973	5.68904	1.27754e-08	6.04262e-07
LOC100748829	216.549	1.64542	0.289438	5.68489	1.309e-08	6.16683e-07
LOC100744522	172.248	1.10938	0.195228	5.68249	1.32746e-08	6.20456e-07
LOC100749889	321.332	0.820172	0.144325	5.68281	1.32496e-08	6.20456e-07
LOC100746552	582.64	1.01594	0.178823	5.68124	1.33724e-08	6.22579e-07
LOC100746913	1019.64	0.696135	0.122607	5.6778	1.36438e-08	6.32731e-07
LOC100745376	530.544	0.993912	0.175309	5.66947	1.43237e-08	6.61677e-07
LOC105681207	178.29	1.74118	0.30716	5.66864	1.43935e-08	6.62326e-07
LOC100749752	1170.63	0.631518	0.111603	5.65861	1.52608e-08	6.99522e-07
LOC100749563	201.035	1.03961	0.183861	5.65432	1.56466e-08	7.14448e-07
LOC105681160	87.0003	1.9624	0.34918	5.62002	1.90934e-08	8.669e-07
LOC100742608	2071.47	-1.09343	0.194572	-5.61968	1.91314e-08	8.669e-07
LOC105681374	1285.08	0.850531	0.151458	5.61564	1.95837e-08	8.8402e-07
LOC100746516	2422.18	1.037	0.18484	5.61027	2.02006e-08	9.08413e-07
LOC100740281	3854.78	-0.747922	0.133461	-5.60404	2.09413e-08	9.38172e-07
LOC100744399	324.633	0.93684	0.168034	5.57529	2.47125e-08	1.10296e-06
LOC112212156	49.1633	1.68051	0.302184	5.5612	2.6792e-08	1.191e-06
LOC100740540	85.2635	1.59777	0.287372	5.55994	2.69862e-08	1.191e-06
LOC117151886	35.2152	1.66964	0.300283	5.56023	2.69412e-08	1.191e-06
LOC100748927	495.027	1.22851	0.221502	5.54628	2.91806e-08	1.28308e-06
LOC117152561	592.463	0.955864	0.172624	5.53727	3.07223e-08	1.34588e-06
LOC117151742	180.781	-1.00626	0.181952	-5.53035	3.19584e-08	1.39489e-06
LOC100745112	1351.48	-0.87771	0.158739	-5.52927	3.2156e-08	1.39837e-06
LOC100748163	3770.91	0.485685	0.0879471	5.52246	3.34279e-08	1.44838e-06
LOC100743182	2745.21	-0.618204	0.112052	-5.51714	3.44558e-08	1.48749e-06
LOC100743175	3695.23	-0.47461	0.0861283	-5.5105	3.57813e-08	1.53912e-06
LOC112213937	124.117	2.02788	0.368122	5.50872	3.61452e-08	1.54915e-06
LOC100747722	750.055	0.594947	0.108201	5.49854	3.82946e-08	1.63537e-06
LOC112214046	68.9545	-3.0742	0.559336	-5.49616	3.88152e-08	1.65145e-06
LOC100740457	377.344	0.696541	0.126746	5.49555	3.89494e-08	1.65145e-06
LOC100740220	698.983	0.915113	0.166632	5.49183	3.97792e-08	1.68063e-06
LOC100747845	616.79	1.07084	0.195013	5.49111	3.99412e-08	1.6815e-06
LOC112212275	94.0675	1.445	0.263472	5.48445	4.14761e-08	1.73994e-06
LOC100748636	576.959	0.848251	0.155037	5.47129	4.46772e-08	1.86763e-06
LOC100744513	501.104	0.638588	0.116865	5.46433	4.64664e-08	1.93561e-06
LOC100746456	1990.05	-2.41089	0.442072	-5.45362	4.93557e-08	2.04878e-06
LOC100748816	271.175	1.30964	0.240424	5.44721	5.11667e-08	2.11655e-06
LOC112212664	38.2998	2.56912	0.4717	5.44652	5.13645e-08	2.11736e-06
LOC117152507	718.932	-0.733738	0.134752	-5.44509	5.17805e-08	2.12712e-06
LOC100749963	247.393	0.623587	0.114717	5.43585	5.45343e-08	2.23252e-06
LOC100750084	3168.41	-0.426252	0.0784856	-5.43096	5.60532e-08	2.28682e-06
LOC117152320	129.693	-1.4706	0.27085	-5.42959	5.64839e-08	2.2965e-06
LOC100740307	861.779	1.00998	0.186415	5.41792	6.02963e-08	2.44313e-06
LOC100741726	1175.75	0.945055	0.174491	5.41607	6.09243e-08	2.46018e-06
LOC100740785	122.221	1.29375	0.23906	5.41181	6.23909e-08	2.51086e-06
LOC100745082	291.308	0.82708	0.15286	5.4107	6.27774e-08	2.51788e-06
LOC100745318	1304.87	1.02185	0.189143	5.40253	6.57076e-08	2.62654e-06
LOC100748302	473.031	0.851089	0.157581	5.40095	6.6288e-08	2.6323e-06
LOC100746593	1224.85	0.82398	0.152563	5.40093	6.62952e-08	2.6323e-06
LOC100745798	195.099	-1.33569	0.247844	-5.38926	7.07473e-08	2.79971e-06
LOC100741396	958.211	0.823666	0.153075	5.38078	7.41624e-08	2.9251e-06
LOC105682062	240.421	1.3302	0.247722	5.36973	7.8855e-08	3.09989e-06
LOC112212255	377.117	1.09167	0.203407	5.36692	8.00946e-08	3.13823e-06
LOC100748779	627.863	0.78494	0.146282	5.36593	8.05334e-08	3.14504e-06
LOC100740271	1405.92	0.91558	0.170745	5.36228	8.21794e-08	3.1988e-06
LOC100743659	46.0233	-1.98967	0.371279	-5.35897	8.36994e-08	3.24732e-06
LOC100742038	308.199	1.09256	0.203988	5.356	8.50839e-08	3.29028e-06
LOC105680697	76.2557	1.45622	0.271962	5.35449	8.57997e-08	3.30719e-06
LOC100749637	1275.82	0.868459	0.162423	5.34691	8.94707e-08	3.43753e-06
LOC117151993	16.2762	2.03701	0.381025	5.34613	8.98541e-08	3.44112e-06
LOC100749179	11.178	3.40036	0.636983	5.33822	9.38625e-08	3.58307e-06
LOC100744478	942.078	-0.978542	0.183506	-5.33248	9.68819e-08	3.68648e-06
LOC100748688	209.154	0.964824	0.18096	5.33168	9.73071e-08	3.69083e-06
LOC117152151	436.124	-0.738574	0.138697	-5.32509	1.00901e-07	3.80286e-06
LOC105680278	630.225	0.819282	0.15384	5.32554	1.00653e-07	3.80286e-06
LOC105680760	832.751	1.1684	0.219558	5.32161	1.02851e-07	3.86405e-06
LOC100745327	480.969	1.10562	0.207809	5.32038	1.03552e-07	3.87376e-06
LOC100745963	552.492	0.856576	0.16101	5.32001	1.03761e-07	3.87376e-06
LOC100740788	346.642	-1.56174	0.293678	-5.31787	1.04989e-07	3.90731e-06
LOC100746053	328.092	1.22607	0.231328	5.30012	1.15728e-07	4.29249e-06
LOC100750093	268.409	1.84736	0.348586	5.29959	1.16062e-07	4.29249e-06
LOC100742621	440.945	0.831447	0.156928	5.29827	1.16907e-07	4.29697e-06
LOC100741110	248.511	-0.97748	0.184481	-5.29855	1.16727e-07	4.29697e-06
LOC112214029	590.607	-0.917018	0.173109	-5.29733	1.17509e-07	4.30576e-06
LOC100747996	431.051	0.972136	0.183644	5.29358	1.19945e-07	4.38149e-06
LOC100741737	331.608	-0.809189	0.152958	-5.29027	1.22136e-07	4.44784e-06
LOC105680300	4968.17	0.724866	0.13707	5.2883	1.23458e-07	4.48224e-06
LOC100746651	67.0464	1.85769	0.351331	5.28756	1.23957e-07	4.48666e-06
LOC100743591	337.704	0.869799	0.164547	5.28601	1.25014e-07	4.51113e-06
LOC100745300	405.6	1.13545	0.214911	5.28332	1.26867e-07	4.56412e-06
LOC100747050	1685.95	0.904796	0.171432	5.27787	1.30694e-07	4.6876e-06
LOC100742435	732.57	0.68587	0.130296	5.26392	1.41016e-07	5.0426e-06
LOC100749216	50.9145	1.25789	0.238999	5.26317	1.41589e-07	5.04788e-06
LOC100742633	376.334	-1.15577	0.219939	-5.25497	1.48049e-07	5.26239e-06
LOC105680858	70.9695	1.99081	0.379645	5.24387	1.57244e-07	5.57255e-06
LOC100742911	243.384	1.3253	0.252818	5.2421	1.58763e-07	5.60962e-06
LOC100743671	1622.41	0.715833	0.136588	5.24084	1.5985e-07	5.63129e-06
LOC117152489	1589.6	-0.959774	0.183275	-5.2368	1.63388e-07	5.73888e-06
LOC117151635	18.1068	2.1409	0.410172	5.21951	1.79399e-07	6.28269e-06
LOC100742853	33.3196	-2.11573	0.405866	-5.21289	1.85917e-07	6.49178e-06
LOC112214047	28.1783	2.24776	0.43179	5.20568	1.9329e-07	6.72942e-06
LOC100750179	707.958	0.789487	0.15168	5.20494	1.94056e-07	6.73636e-06
LOC100743688	357.66	1.08813	0.209245	5.20028	1.98985e-07	6.88731e-06
LOC100743445	2316.33	-1.16322	0.2239	-5.19527	2.04424e-07	7.055e-06
LOC117152136	42.5959	1.46872	0.28282	5.19311	2.0681e-07	7.11667e-06
LOC100740931	1245.6	0.999142	0.192455	5.19157	2.08533e-07	7.15521e-06
LOC100748524	586.595	0.632187	0.121794	5.19062	2.09591e-07	7.17078e-06
LOC100740315	1260.83	0.992028	0.191219	5.18791	2.12668e-07	7.25516e-06
LOC105680608	84.8504	-2.40285	0.463254	-5.1869	2.13826e-07	7.27375e-06
LOC105680824	391.176	0.844436	0.162836	5.18581	2.1508e-07	7.29552e-06
LOC100749689	572.15	0.835031	0.161082	5.18388	2.17317e-07	7.35039e-06
LOC100746288	128.691	1.28298	0.247899	5.17541	2.27406e-07	7.6698e-06
LOC100743535	1060.86	0.749483	0.144903	5.17233	2.31199e-07	7.77562e-06
LOC100740055	1147.03	0.505327	0.0977141	5.17149	2.32236e-07	7.78845e-06
LOC100745380	236.81	0.994712	0.192423	5.16939	2.3486e-07	7.84079e-06
LOC100741351	950.892	0.80104	0.154964	5.16918	2.35118e-07	7.84079e-06
LOC100744615	1990.65	-1.24062	0.240098	-5.16713	2.37719e-07	7.90531e-06
LOC100741446	249.792	0.837223	0.162171	5.16258	2.43571e-07	8.07729e-06
LOC100740927	1112.63	0.656565	0.127274	5.15868	2.48701e-07	8.22446e-06
LOC100740496	446.497	0.891612	0.172867	5.15779	2.49877e-07	8.24037e-06
LOC100747962	1457.2	0.990011	0.192106	5.15347	2.55714e-07	8.40951e-06
LOC100748387	382.794	0.814304	0.158112	5.15018	2.60232e-07	8.53446e-06
LOC100743412	244.508	1.20525	0.234412	5.14157	2.72451e-07	8.91058e-06
LOC100740138	1542.62	0.81167	0.15794	5.13911	2.76037e-07	9.00305e-06
LOC100744083	137.303	1.49168	0.290552	5.13396	2.83709e-07	9.21789e-06
LOC105681825	63.5225	1.93501	0.376927	5.13365	2.84177e-07	9.21789e-06
LOC112213424	448.686	-1.18085	0.230241	-5.12878	2.91626e-07	9.43375e-06
LOC100748335	331.922	1.79556	0.350314	5.12559	2.96607e-07	9.56879e-06
LOC100741751	1432.42	0.875641	0.171051	5.11918	3.06864e-07	9.87288e-06
LOC105681484	9.39975	3.35573	0.655732	5.11754	3.09553e-07	9.93246e-06
LOC100747056	1325.28	0.505288	0.0988578	5.11126	3.20019e-07	1.02406e-05
LOC100749428	383.388	-0.589091	0.115337	-5.10756	3.26344e-07	1.04149e-05
LOC112213687	27.7182	2.07307	0.406124	5.10454	3.31602e-07	1.05544e-05
LOC100745810	2699.87	-0.771717	0.151214	-5.10348	3.33455e-07	1.0565e-05
LOC105681501	45.5332	1.49116	0.292192	5.10334	3.33716e-07	1.0565e-05
LOC100748912	292.367	-1.08216	0.212398	-5.09494	3.48843e-07	1.09853e-05
LOC100743272	780.393	0.638279	0.125269	5.09528	3.48229e-07	1.09853e-05
LOC100741062	1386.19	-0.504126	0.0990162	-5.09135	3.55516e-07	1.11658e-05
LOC100746304	1173.38	0.664829	0.130691	5.08704	3.63701e-07	1.13928e-05
LOC100745916	663.38	1.02966	0.202432	5.08646	3.64807e-07	1.13973e-05
LOC100749708	774.461	-0.620154	0.122047	-5.08126	3.74946e-07	1.16833e-05
LOC100743037	604.429	0.569673	0.112233	5.07581	3.85849e-07	1.19916e-05
LOC100743533	627.732	0.809604	0.159575	5.07351	3.90551e-07	1.21061e-05
LOC100747803	342.504	1.4662	0.289289	5.0683	4.01392e-07	1.24097e-05
LOC100742546	1530.73	0.675415	0.133427	5.06205	4.14768e-07	1.27899e-05
LOC100747252	1915.7	-0.955585	0.188818	-5.06089	4.17304e-07	1.28348e-05
LOC100740892	6198.9	-0.898875	0.17764	-5.06008	4.1908e-07	1.28561e-05
LOC100747950	177.189	1.2306	0.243264	5.0587	4.22127e-07	1.29162e-05
LOC100745114	543.611	-0.634103	0.12537	-5.05786	4.23991e-07	1.29399e-05
LOC100748028	308.481	1.01781	0.201328	5.0555	4.29276e-07	1.30676e-05
LOC105680888	160.603	1.59241	0.315202	5.05202	4.37172e-07	1.32739e-05
LOC100744264	1292.56	-0.623614	0.123542	-5.04778	4.46967e-07	1.35367e-05
LOC100741819	327.961	0.869271	0.172393	5.04237	4.59797e-07	1.38898e-05
LOC100744766	769.753	0.6118	0.121351	5.04159	4.61679e-07	1.39113e-05
LOC100748064	1609.68	-0.571966	0.11357	-5.03625	4.74737e-07	1.42685e-05
LOC100747673	1323.68	-0.618933	0.123018	-5.03124	4.87323e-07	1.46099e-05
LOC100743505	2753.67	0.92548	0.184084	5.0275	4.96923e-07	1.48601e-05
LOC100745092	34.133	1.46229	0.290937	5.02614	5.00443e-07	1.48904e-05
LOC105680841	64.8311	1.56466	0.311281	5.02651	4.9949e-07	1.48904e-05
LOC100746214	320.454	1.14046	0.227026	5.02346	5.07485e-07	1.50622e-05
LOC100745342	902.837	0.664101	0.132379	5.01667	5.25741e-07	1.55651e-05
LOC100745403	1051.52	0.64653	0.128986	5.0124	5.37552e-07	1.58411e-05
LOC100741708	286.657	0.700836	0.139822	5.01234	5.37732e-07	1.58411e-05
LOC100749827	2015.13	0.4572	0.0912417	5.01086	5.41869e-07	1.59234e-05
LOC100745927	678.576	1.16275	0.232377	5.00371	5.62379e-07	1.64853e-05
LOC100741178	355.314	-0.726546	0.145242	-5.0023	5.66494e-07	1.65651e-05
LOC100742859	464.355	0.787066	0.157369	5.0014	5.69152e-07	1.66019e-05
LOC100748017	848.237	1.16274	0.232564	4.99964	5.74368e-07	1.6713e-05
LOC100749532	188.821	0.893012	0.17893	4.99085	6.01153e-07	1.74496e-05
LOC100743163	537.385	0.712775	0.143003	4.98433	6.21783e-07	1.80044e-05
LOC100742082	112.411	1.34769	0.27052	4.98185	6.29792e-07	1.81919e-05
LOC100742492	416.359	0.978065	0.196357	4.98104	6.32427e-07	1.82237e-05
LOC100746308	1006.46	1.23923	0.248845	4.97994	6.36035e-07	1.82833e-05
LOC100743931	1001.12	0.952513	0.191291	4.97939	6.37837e-07	1.82908e-05
LOC100743006	263.608	0.809584	0.162709	4.97566	6.50273e-07	1.86025e-05
LOC100749759	2954.2	-0.884464	0.177791	-4.97474	6.53363e-07	1.86249e-05
LOC100749535	661.298	1.074	0.215902	4.97449	6.54194e-07	1.86249e-05
LOC100744729	2552.68	-1.41896	0.285425	-4.97138	6.64794e-07	1.88814e-05
LOC100745481	24.0357	2.03133	0.408643	4.97091	6.664e-07	1.88819e-05
LOC100740732	79.3401	1.37439	0.276728	4.96658	6.81434e-07	1.92619e-05
LOC105680264	9.10933	-4.07846	0.821501	-4.96465	6.88265e-07	1.94087e-05
LOC100745612	539.005	1.47119	0.296563	4.96078	7.02115e-07	1.97524e-05
LOC100744038	623.104	0.634556	0.127961	4.95898	7.0863e-07	1.98886e-05
LOC100747395	246.235	-0.961747	0.194065	-4.95581	7.20297e-07	2.01683e-05
LOC100743664	377.171	1.20745	0.243795	4.95272	7.31829e-07	2.0443e-05
LOC105680801	48.0208	1.44542	0.292318	4.94469	7.62633e-07	2.12535e-05
LOC100748270	1936.75	-0.773189	0.15642	-4.94305	7.69106e-07	2.13837e-05
LOC100745631	4539.78	-1.0245	0.207394	-4.93988	7.817e-07	2.1683e-05
LOC100742544	542.447	0.752687	0.152428	4.93798	7.89347e-07	2.18441e-05
LOC100742894	164.763	0.971825	0.196825	4.93751	7.91261e-07	2.18462e-05
LOC117152100	204.725	1.27413	0.258179	4.93506	8.01264e-07	2.2071e-05
LOC100743027	125.439	1.32612	0.268845	4.93268	8.11101e-07	2.22388e-05
LOC100740840	1333.8	0.858095	0.173949	4.93302	8.09691e-07	2.22388e-05
LOC100744314	1971.38	1.06916	0.216983	4.92741	8.33263e-07	2.27938e-05
LOC105681458	705.808	1.06194	0.215602	4.92546	8.41622e-07	2.29695e-05
LOC100741472	1008.2	-0.928379	0.188511	-4.9248	8.44468e-07	2.29943e-05
LOC100747460	104.407	0.991902	0.201451	4.92379	8.48847e-07	2.3008e-05
LOC100741081	1203.98	-0.639487	0.129876	-4.92383	8.48656e-07	2.3008e-05
LOC100741537	270.797	0.929112	0.188739	4.92274	8.53412e-07	2.30791e-05
LOC100743949	338.005	1.09459	0.222616	4.91694	8.79064e-07	2.37188e-05
LOC100740208	393.266	1.40964	0.287463	4.90371	9.40419e-07	2.52024e-05
LOC117151949	331.742	-1.07918	0.220039	-4.90447	9.36778e-07	2.52024e-05
LOC100742919	88.3216	1.11017	0.226392	4.90376	9.40177e-07	2.52024e-05
LOC105681147	24.2901	-2.84881	0.582424	-4.89129	1.00176e-06	2.67858e-05
LOC100747835	2312.87	0.58344	0.119297	4.89063	1.00512e-06	2.68153e-05
LOC100750076	1500.42	0.631806	0.129233	4.88888	1.01414e-06	2.69951e-05
LOC100742410	705.745	0.651423	0.133683	4.8729	1.09973e-06	2.9078e-05
LOC100741814	1557.47	0.758194	0.155578	4.87342	1.09684e-06	2.9078e-05
LOC100748146	442.928	0.702822	0.144227	4.87303	1.099e-06	2.9078e-05
LOC100748317	1497.86	0.968439	0.19879	4.87167	1.10659e-06	2.91944e-05
LOC105680835	105.691	1.09864	0.226014	4.86096	1.16818e-06	3.07507e-05
LOC100748462	315.418	-0.805521	0.165854	-4.85679	1.19303e-06	3.13354e-05
LOC105681570	537.556	0.85844	0.176812	4.8551	1.20327e-06	3.15348e-05
LOC100742975	1086.93	0.829328	0.17087	4.85356	1.21264e-06	3.17103e-05
LOC105681480	10.6177	2.99979	0.618216	4.85233	1.22016e-06	3.18369e-05
LOC100744095	495.631	0.655453	0.135227	4.84704	1.25315e-06	3.2626e-05
LOC100742626	1980.8	0.447644	0.0924023	4.84451	1.26923e-06	3.29721e-05
LOC117151117	595.804	0.938526	0.19393	4.83952	1.30153e-06	3.37275e-05
LOC100743308	729.427	0.712194	0.147174	4.83915	1.30399e-06	3.37275e-05
LOC100743380	287.644	-0.950472	0.196561	-4.8355	1.32811e-06	3.42768e-05
LOC100740781	549.833	0.569026	0.117813	4.8299	1.366e-06	3.51783e-05
LOC100743332	323.841	0.814511	0.16869	4.82845	1.376e-06	3.52162e-05
LOC100746324	256.717	1.0111	0.209424	4.82802	1.379e-06	3.52162e-05
LOC100746780	1179.19	1.61266	0.334026	4.82797	1.37934e-06	3.52162e-05
LOC100749771	6312.31	-0.728218	0.150827	-4.82817	1.37792e-06	3.52162e-05
LOC100743845	702.272	0.880875	0.182536	4.82577	1.39466e-06	3.55308e-05
LOC100740100	792.882	1.06071	0.219995	4.8215	1.4248e-06	3.62209e-05
LOC100744206	449.809	1.01346	0.210249	4.8203	1.43342e-06	3.63624e-05
LOC105682066	38.9424	1.62164	0.336502	4.8191	1.4421e-06	3.65044e-05
LOC100748144	329.642	0.650639	0.13509	4.81632	1.46227e-06	3.69363e-05
LOC105680914	230.867	2.14308	0.445575	4.80969	1.51161e-06	3.80209e-05
LOC100742840	171.762	1.02488	0.213072	4.81001	1.5092e-06	3.80209e-05
LOC100746127	8304.77	-0.610611	0.127039	-4.80648	1.53608e-06	3.85545e-05
LOC100743295	990.975	0.957173	0.199165	4.80594	1.54028e-06	3.85785e-05
LOC100747985	540.349	0.787753	0.164027	4.80258	1.56636e-06	3.9149e-05
LOC105680642	195.358	1.34526	0.280213	4.80084	1.58003e-06	3.94077e-05
LOC100741187	839.777	1.07964	0.225086	4.79657	1.61405e-06	4.0172e-05
LOC100742877	4053.92	0.664178	0.13854	4.79413	1.63379e-06	4.05782e-05
LOC100740427	351.901	1.17668	0.24557	4.79164	1.6542e-06	4.09994e-05
LOC100741534	373.213	0.795034	0.166248	4.78223	1.73361e-06	4.27887e-05
LOC100749037	627.959	0.544726	0.113901	4.78247	1.73157e-06	4.27887e-05
LOC100750195	487.494	0.707542	0.147988	4.78107	1.74367e-06	4.29478e-05
LOC100742010	480.386	1.16415	0.24368	4.77739	1.77581e-06	4.36489e-05
LOC100740688	109.335	1.85139	0.387599	4.77656	1.78319e-06	4.37396e-05
LOC100746317	622.472	0.453097	0.0949967	4.76961	1.8458e-06	4.51821e-05
LOC100748990	4025.8	0.784644	0.164753	4.76256	1.91148e-06	4.66936e-05
LOC100747504	937.918	0.827522	0.173797	4.76144	1.92216e-06	4.68581e-05
LOC100747813	6093.63	-0.568796	0.119517	-4.75912	1.94434e-06	4.73017e-05
LOC112213306	66.4473	1.5769	0.331627	4.75504	1.98409e-06	4.81701e-05
LOC100741106	1349.61	0.603947	0.127121	4.75094	2.02471e-06	4.90558e-05
LOC100740131	521.462	0.775697	0.163386	4.74763	2.05813e-06	4.9764e-05
LOC100747624	313.312	1.36865	0.288458	4.74471	2.08806e-06	5.03851e-05
LOC100740429	16339.9	-0.383958	0.0809987	-4.7403	2.134e-06	5.13892e-05
LOC100742413	117.778	-4.36834	0.922346	-4.73612	2.17849e-06	5.23542e-05
LOC100750090	101.441	1.24813	0.263581	4.73527	2.18761e-06	5.24672e-05
LOC100743882	1032.51	-5.44188	1.14973	-4.73318	2.21026e-06	5.29036e-05
LOC100748333	126.18	1.01732	0.214977	4.73222	2.22078e-06	5.2942e-05
LOC100744109	328.74	0.696432	0.147165	4.73233	2.21956e-06	5.2942e-05
LOC117152588	210.279	1.24599	0.263375	4.73085	2.23586e-06	5.31945e-05
LOC100740169	592.388	0.6149	0.129993	4.73027	2.24227e-06	5.32404e-05
LOC100746597	862.77	0.736816	0.155906	4.72603	2.28952e-06	5.42538e-05
LOC100741826	255.516	1.45807	0.308702	4.72323	2.32127e-06	5.48267e-05
LOC100745275	642.769	0.79796	0.168949	4.72309	2.32293e-06	5.48267e-05
LOC100742589	240.627	0.888078	0.188212	4.7185	2.37586e-06	5.58539e-05
LOC100743558	1479.61	1.11879	0.237106	4.71851	2.37581e-06	5.58539e-05
LOC100747026	407.309	0.92211	0.195452	4.71783	2.38377e-06	5.59291e-05
LOC100743143	729.886	0.904031	0.191759	4.7144	2.42425e-06	5.67667e-05
LOC100749749	1128.4	-5.51369	1.17015	-4.71194	2.45365e-06	5.73419e-05
LOC117151757	1002.62	0.708629	0.150713	4.70185	2.57818e-06	6.01339e-05
LOC100746280	62.9264	1.57891	0.336046	4.69849	2.62095e-06	6.10115e-05
LOC100747328	2324.6	-0.641046	0.136533	-4.69516	2.66392e-06	6.18906e-05
LOC100741004	1605.13	0.854108	0.182026	4.69223	2.70248e-06	6.26638e-05
LOC100746754	163.858	0.984415	0.21038	4.67922	2.87971e-06	6.66431e-05
LOC100744327	1306.53	0.65612	0.140254	4.67807	2.89588e-06	6.6887e-05
LOC100747951	204.886	1.86591	0.399466	4.67101	2.99728e-06	6.89218e-05
LOC100748402	325.635	0.667146	0.142816	4.67138	2.99187e-06	6.89218e-05
LOC112212923	60.283	-1.8658	0.399467	-4.67072	3.00139e-06	6.89218e-05
LOC100745664	681.617	1.18112	0.25296	4.66918	3.02397e-06	6.93062e-05
LOC100740099	893.724	0.742669	0.159226	4.66424	3.09757e-06	7.08562e-05
LOC100741580	2170.79	0.756676	0.162292	4.66245	3.12471e-06	7.13395e-05
LOC100749281	553.834	0.520576	0.111713	4.65992	3.16325e-06	7.20808e-05
LOC117151586	21.1031	1.89407	0.406733	4.65678	3.21188e-06	7.30488e-05
LOC100742822	677.258	0.562277	0.120812	4.65414	3.25335e-06	7.38504e-05
LOC100743477	566.312	1.00075	0.215491	4.64405	3.41637e-06	7.74029e-05
LOC105681847	976.687	1.11871	0.240936	4.64319	3.43073e-06	7.75803e-05
LOC100747177	399.04	0.874167	0.188642	4.63399	3.58683e-06	8.09559e-05
LOC100748119	371.294	0.625409	0.135132	4.62813	3.68979e-06	8.31218e-05
LOC100746488	645.637	0.504822	0.109106	4.62687	3.71231e-06	8.34707e-05
LOC100744269	638.394	-3.45827	0.748036	-4.62314	3.77983e-06	8.48282e-05
LOC112213763	293.643	-1.10947	0.240017	-4.62246	3.79212e-06	8.49434e-05
LOC105681826	20.562	1.55203	0.33606	4.61832	3.86858e-06	8.64931e-05
LOC112213746	133.778	-0.949469	0.205641	-4.61713	3.89089e-06	8.67262e-05
LOC100745532	1927.67	-0.66687	0.144439	-4.61698	3.89362e-06	8.67262e-05
LOC100746393	258.656	0.669557	0.145176	4.61205	3.98716e-06	8.86434e-05
LOC100742559	19933.5	-0.444972	0.0965114	-4.61057	4.01569e-06	8.91109e-05
LOC100741057	1110.51	0.546322	0.118536	4.6089	4.0481e-06	8.94953e-05
LOC100748253	425.734	-0.648554	0.140718	-4.6089	4.04801e-06	8.94953e-05
LOC100740493	659.455	0.680417	0.14781	4.60332	4.15805e-06	9.16076e-05
LOC100741258	879.306	0.814518	0.176943	4.60327	4.15907e-06	9.16076e-05
LOC100746959	380.871	1.22285	0.265695	4.60247	4.17508e-06	9.17898e-05
LOC100745429	601.941	-1.0479	0.227895	-4.59815	4.2626e-06	9.35409e-05
LOC100742342	2485.24	-6.21467	1.35282	-4.59385	4.35132e-06	9.53117e-05
LOC100749379	1355.26	-0.992188	0.216326	-4.58655	4.50639e-06	9.83594e-05
LOC100744035	2273.45	1.12085	0.244379	4.58652	4.50703e-06	9.83594e-05
LOC100748888	2557.66	-0.759186	0.165716	-4.58126	4.62191e-06	0.000100681
LOC100745980	393.772	0.877958	0.191755	4.57854	4.68228e-06	0.00010181
LOC100742215	297.406	0.633975	0.138566	4.57525	4.75646e-06	0.000103234
LOC100749126	248.097	0.773076	0.169183	4.56948	4.88936e-06	0.000105924
LOC105680897	64.0447	1.95819	0.428847	4.56618	4.96695e-06	0.000107409
LOC112211975	1367.36	0.812499	0.178021	4.56406	5.01736e-06	0.000108302
LOC100741333	408.831	-4.96243	1.08757	-4.56286	5.04606e-06	0.000108527
LOC100748924	711.689	0.615607	0.134911	4.56307	5.04114e-06	0.000108527
LOC100744968	258.39	0.908356	0.199195	4.56014	5.11203e-06	0.000109351
LOC100744576	225.542	1.06046	0.232548	4.56019	5.11071e-06	0.000109351
LOC100742841	440.33	0.621823	0.136347	4.56059	5.10111e-06	0.000109351
LOC100740980	302.8	0.6449	0.141608	4.55413	5.26036e-06	0.000112322
LOC100742637	82.8765	2.07733	0.456268	4.55287	5.29187e-06	0.000112792
LOC100742173	134.061	-1.54828	0.340146	-4.55182	5.31834e-06	0.000113153
LOC105680313	154.213	1.06124	0.233309	4.54863	5.39964e-06	0.000114677
LOC100749369	1216.48	-1.28412	0.282451	-4.54633	5.45894e-06	0.00011573
LOC100749485	3422.19	0.446339	0.0982428	4.54322	5.54009e-06	0.000117241
LOC100747378	19.0452	-2.02684	0.446927	-4.53507	5.75857e-06	0.000121647
LOC100743942	147.353	0.938703	0.207091	4.53281	5.82051e-06	0.000122737
LOC100746178	613.132	0.760506	0.167828	4.53145	5.8579e-06	0.000123307
LOC100743745	158.315	0.845444	0.186706	4.52822	5.94828e-06	0.000124987
LOC105680839	331.113	1.48581	0.328217	4.52691	5.98511e-06	0.000125539
LOC100745609	4942.63	-0.875259	0.193614	-4.52064	6.1654e-06	0.000128941
LOC105680903	516.183	1.1134	0.2463	4.52051	6.16901e-06	0.000128941
LOC105680440	11.528	2.6824	0.593611	4.51879	6.21939e-06	0.000129766
LOC117151713	499.178	-1.99701	0.44202	-4.51793	6.24478e-06	0.000130067
LOC100744432	1628.66	-0.536778	0.118862	-4.51599	6.30227e-06	0.000131034
LOC117151122	387.11	0.916702	0.203035	4.51498	6.33215e-06	0.000131425
LOC100741942	307.959	0.8978	0.198989	4.51182	6.42748e-06	0.000133171
LOC100744569	493.215	1.00243	0.222239	4.51061	6.46421e-06	0.000133631
LOC105681421	113.129	1.09536	0.242855	4.51035	6.4722e-06	0.000133631
LOC117151615	90.5582	1.33161	0.295354	4.50852	6.52809e-06	0.000134551
LOC100744093	859.746	0.6281	0.139362	4.50696	6.57641e-06	0.000135312
LOC100740911	532.578	-0.957622	0.212575	-4.50486	6.64166e-06	0.000136418
LOC100742282	425.057	-2.11577	0.470116	-4.50053	6.7783e-06	0.000138984
LOC100741143	1795.72	0.580972	0.129138	4.49885	6.83236e-06	0.000139851
LOC100746000	340.075	1.07338	0.238659	4.49755	6.87404e-06	0.000140462
LOC100744256	109.295	0.854169	0.190089	4.49353	7.00522e-06	0.000142897
LOC100742170	3089.09	-0.952332	0.212055	-4.49096	7.09018e-06	0.000144382
LOC100746100	464.197	1.11696	0.248806	4.48928	7.14658e-06	0.000145281
LOC100742419	3830.66	-0.752953	0.167892	-4.48474	7.30033e-06	0.000148153
LOC100745874	550.659	0.668489	0.149072	4.48434	7.31388e-06	0.000148175
LOC100740907	167.337	0.978804	0.218407	4.48156	7.40988e-06	0.000149864
LOC100749316	956.368	-1.37132	0.306115	-4.47976	7.47286e-06	0.000150881
LOC100742534	919.386	0.891568	0.19914	4.47709	7.56667e-06	0.000152515
LOC100749666	112.206	-1.80384	0.403979	-4.46519	7.99993e-06	0.000160975
LOC100746548	2967.86	-1.21345	0.272099	-4.45961	8.21088e-06	0.00016494
LOC100746732	1011.29	0.622364	0.139801	4.45179	8.51557e-06	0.000170772
LOC100741850	212.78	-1.23104	0.276715	-4.44876	8.63659e-06	0.000172615
LOC100749014	2723.3	-0.548591	0.12331	-4.44888	8.63188e-06	0.000172615
LOC100740766	391.01	1.37127	0.308491	4.44507	8.78628e-06	0.000175312
LOC100744677	355.738	-0.845329	0.190246	-4.44336	8.85652e-06	0.00017614
LOC100744102	686.218	0.994295	0.223772	4.44334	8.85744e-06	0.00017614
LOC100746042	106.117	1.16949	0.263447	4.4392	9.0293e-06	0.000179257
LOC100750192	266.344	0.797468	0.179671	4.4385	9.05882e-06	0.000179543
LOC117152571	14.0519	-4.30937	0.971192	-4.43719	9.11398e-06	0.000180335
LOC100746799	671.78	0.867022	0.19545	4.43603	9.16336e-06	0.000181011
LOC100744328	601.549	-0.792755	0.179006	-4.42865	9.48238e-06	0.000187001
LOC100748579	2674.54	0.930125	0.210058	4.42793	9.51396e-06	0.000187313
LOC100748657	12277.9	-1.25935	0.284471	-4.42699	9.5558e-06	0.000187825
LOC100747199	594.3	0.531573	0.120104	4.42594	9.60254e-06	0.000188121
LOC100744002	719.632	0.865326	0.195501	4.42619	9.59114e-06	0.000188121
LOC117151564	5.89079	3.09894	0.700886	4.42146	9.80357e-06	0.000191743
LOC100743792	317.522	0.681738	0.154258	4.41947	9.89432e-06	0.0001932
LOC100747708	4165.41	0.466417	0.105644	4.41497	1.01024e-05	0.000196419
LOC100744559	1693.52	-0.480515	0.108846	-4.41465	1.01173e-05	0.000196419
LOC100746141	539.252	0.680797	0.154185	4.41545	1.00799e-05	0.000196419
LOC100741189	19.3708	1.93047	0.437305	4.41448	1.01253e-05	0.000196419
LOC100741553	5581.33	-0.540309	0.122464	-4.412	1.0242e-05	0.000198357
LOC100740297	556.764	-1.13117	0.256478	-4.41039	1.03182e-05	0.00019886
LOC100746389	71.0155	1.16351	0.263785	4.41083	1.02973e-05	0.00019886
LOC100744859	1967.43	0.749377	0.169907	4.41052	1.03121e-05	0.00019886
LOC105680326	467.688	0.560058	0.127001	4.40987	1.03431e-05	0.000199016
LOC105681288	6037.1	-1.14713	0.260168	-4.40917	1.03765e-05	0.000199337
LOC100748328	269.348	0.774387	0.175683	4.40786	1.04397e-05	0.000199904
LOC100743996	55.9788	1.72412	0.391134	4.40799	1.04332e-05	0.000199904
LOC100743626	1856.63	-0.414276	0.0940058	-4.40692	1.0485e-05	0.000200447
LOC100748964	906.702	0.849473	0.192796	4.40606	1.05266e-05	0.00020092
LOC100747052	337.629	0.691107	0.157103	4.39908	1.08711e-05	0.000207162
LOC100743793	423.24	1.42773	0.325141	4.39112	1.12769e-05	0.000214551
LOC100749650	498.506	1.02248	0.233071	4.387	1.14926e-05	0.000218305
LOC100746832	1728.34	0.943136	0.215035	4.38596	1.15473e-05	0.000218993
LOC100748540	81.1753	1.58353	0.361564	4.37966	1.18863e-05	0.000225062
LOC100747635	158.727	-5.08206	1.16503	-4.36217	1.28776e-05	0.000243444
LOC100747116	564.931	-4.53791	1.04206	-4.35477	1.33207e-05	0.000251421
LOC100746816	17.575	-2.8919	0.664571	-4.35154	1.35186e-05	0.000254751
LOC100743935	2689.21	-0.496277	0.114095	-4.34968	1.36336e-05	0.000256104
LOC100742846	221.068	0.775409	0.178255	4.34999	1.36146e-05	0.000256104
LOC100746482	247.657	0.847112	0.194808	4.34845	1.37105e-05	0.000257143
LOC100743816	981.317	0.612045	0.140823	4.34619	1.3852e-05	0.000259386
LOC100740547	1515.06	0.840265	0.193458	4.3434	1.40295e-05	0.000262296
LOC100745941	442.097	0.533108	0.122809	4.34095	1.41865e-05	0.000264816
LOC100746492	484.366	-1.55719	0.358789	-4.34012	1.42408e-05	0.00026541
LOC100740596	800.78	1.12234	0.258886	4.33527	1.45579e-05	0.000270896
LOC100748393	1527.93	-0.772813	0.178298	-4.33438	1.46171e-05	0.000271571
LOC100740562	121.507	0.934377	0.215593	4.33398	1.46435e-05	0.000271638
LOC100749510	794.784	1.15881	0.267488	4.33219	1.47632e-05	0.000273004
LOC100749515	932.955	0.736599	0.170019	4.33245	1.4746e-05	0.000273004
LOC105681190	838.17	0.774425	0.178789	4.33149	1.48101e-05	0.000273445
LOC100746789	292.38	0.659754	0.152462	4.32734	1.50922e-05	0.000278221
LOC100744266	284.103	0.59075	0.136698	4.32158	1.54917e-05	0.000285144
LOC117151249	10.7159	-2.58282	0.597906	-4.31978	1.56186e-05	0.000287034
LOC100742962	269.255	1.16809	0.270586	4.31689	1.58244e-05	0.000290367
LOC100742978	418.874	0.767372	0.177811	4.31567	1.5912e-05	0.000291524
LOC100747323	962.649	0.65716	0.152346	4.3136	1.60617e-05	0.000293812
LOC100749659	788.61	0.475974	0.110355	4.31313	1.60959e-05	0.000293985
LOC100745083	805.38	0.448214	0.103943	4.3121	1.61708e-05	0.0002949
LOC100747492	353.782	1.05905	0.245759	4.30928	1.63784e-05	0.000298227
LOC100746083	1939.52	0.797041	0.185016	4.30795	1.64773e-05	0.00029957
LOC112213322	16.0282	1.63833	0.38105	4.29951	1.71176e-05	0.000310734
LOC105680383	35.7132	-2.76892	0.644342	-4.29728	1.72906e-05	0.000313396
LOC117151702	8.2979	4.18332	0.97388	4.29552	1.74282e-05	0.000315407
LOC112213839	12.1686	5.30526	1.23522	4.29499	1.74697e-05	0.000315678
LOC105681037	6.91786	4.04925	0.943455	4.29194	1.7712e-05	0.000319571
LOC112212283	24.7724	2.80329	0.653898	4.28704	1.81066e-05	0.000325896
LOC100747898	202.358	1.42886	0.333307	4.28691	1.81175e-05	0.000325896
LOC105680924	23.5924	1.36156	0.31777	4.28474	1.82954e-05	0.000328101
LOC105681122	173.396	0.844011	0.196977	4.28481	1.82895e-05	0.000328101
LOC100742770	501.719	0.794061	0.1858	4.27374	1.92223e-05	0.000343648
LOC100745663	4917.78	0.394163	0.0922415	4.27316	1.92718e-05	0.000343648
LOC100749962	20.5295	1.52749	0.357454	4.27325	1.92647e-05	0.000343648
LOC112212000	3.67111	5.28927	1.23781	4.27309	1.92781e-05	0.000343648
LOC100740374	329.637	0.731685	0.17129	4.27161	1.9407e-05	0.000345427
LOC100750125	400.415	1.10412	0.25864	4.26893	1.96409e-05	0.000349067
LOC100741054	278.084	0.939256	0.220093	4.26755	1.97634e-05	0.000350718
LOC100745524	1223.85	0.938572	0.220191	4.26254	2.02113e-05	0.000358132
LOC100742910	9.22726	2.23367	0.524332	4.26004	2.0439e-05	0.000361627
LOC105681250	707.392	-0.898837	0.211073	-4.25843	2.05869e-05	0.000363702
LOC100747763	5078.1	-0.515692	0.121134	-4.25721	2.06994e-05	0.000365147
LOC100745416	1842.25	-0.495593	0.116459	-4.25552	2.08564e-05	0.00036737
LOC100740969	549.818	0.579453	0.136289	4.25164	2.1221e-05	0.000373192
LOC100743753	156.211	0.873866	0.205551	4.25134	2.12498e-05	0.000373192
LOC100743242	592.32	0.748976	0.176236	4.24985	2.13909e-05	0.000374562
LOC100745596	1176.24	0.494644	0.116389	4.24993	2.13835e-05	0.000374562
LOC100740318	360.143	0.669239	0.157509	4.2489	2.14819e-05	0.000375601
LOC100749225	702.156	0.47023	0.110772	4.24501	2.18586e-05	0.000381626
LOC117152526	245.682	-0.800198	0.188548	-4.24399	2.19576e-05	0.000382792
LOC105680419	360.048	-1.20688	0.284481	-4.2424	2.21142e-05	0.000384956
LOC100747771	2452.31	-0.742584	0.175199	-4.23851	2.25004e-05	0.000391106
LOC100746962	5981.12	-0.457702	0.108018	-4.23729	2.26234e-05	0.000392669
LOC112214067	128.214	1.28771	0.30401	4.23574	2.27801e-05	0.00039481
LOC100746444	1083.55	0.550979	0.130093	4.23527	2.28274e-05	0.000395054
LOC105680370	579.728	0.615115	0.145267	4.23439	2.29178e-05	0.000395465
LOC117151627	15.9678	1.73437	0.409573	4.23459	2.28972e-05	0.000395465
LOC100747931	547.356	0.572013	0.135146	4.23254	2.31069e-05	0.000398149
LOC100740677	770.977	-0.98002	0.231973	-4.22471	2.39251e-05	0.00041165
LOC100742865	439.968	0.878088	0.207886	4.2239	2.40112e-05	0.000412534
LOC100742382	212.211	0.849989	0.20132	4.22207	2.42065e-05	0.000414689
LOC100749913	525.462	0.710418	0.168251	4.22237	2.41747e-05	0.000414689
LOC100740154	171.753	1.35156	0.320167	4.22141	2.42779e-05	0.000415313
LOC100747797	355.713	1.14425	0.271194	4.21932	2.45044e-05	0.000418142
LOC100743710	2993.6	-0.876537	0.207748	-4.21923	2.45137e-05	0.000418142
LOC100749121	754.604	0.416403	0.0987061	4.21862	2.45801e-05	0.000418673
LOC100742403	2206.72	0.605348	0.143615	4.21509	2.4968e-05	0.00042467
LOC100749803	918.769	0.645596	0.153271	4.21213	2.52974e-05	0.000429658
LOC112214043	15.5188	1.99823	0.474454	4.21165	2.53509e-05	0.000429951
LOC100744572	454.829	-0.509085	0.121	-4.2073	2.5844e-05	0.000437689
LOC105680877	5.34935	-6.0928	1.44855	-4.20613	2.59782e-05	0.000439335
LOC100746173	1463.35	-0.842691	0.200504	-4.20286	2.63566e-05	0.000445101
LOC100744265	369.892	-0.795332	0.189344	-4.20046	2.66376e-05	0.000449207
LOC105681822	16.2199	-1.92456	0.458334	-4.19903	2.68059e-05	0.000451404
LOC117151550	69.0957	-2.30545	0.549255	-4.1974	2.69992e-05	0.000454015
LOC105682145	326.057	0.878826	0.209503	4.19482	2.73091e-05	0.000458019
LOC100744061	36.5192	1.79073	0.426895	4.19477	2.73145e-05	0.000458019
LOC100742617	212.625	0.685038	0.163383	4.19283	2.75492e-05	0.000461304
LOC117151232	300.98	0.727086	0.173651	4.18705	2.82598e-05	0.000472535
LOC100741050	930.912	-1.01485	0.242602	-4.18318	2.87455e-05	0.000479982
LOC100744998	99.9433	1.60855	0.38461	4.18228	2.88596e-05	0.00048121
LOC100749215	17.3121	1.90475	0.455502	4.18165	2.89405e-05	0.000481882
LOC100745171	705.703	0.639382	0.152974	4.17966	2.91941e-05	0.000484744
LOC100744949	232.032	-0.84511	0.202187	-4.17984	2.91711e-05	0.000484744
LOC100744823	957.511	0.45152	0.108067	4.17813	2.9391e-05	0.000487332
LOC117152092	28.7244	1.60508	0.384443	4.17507	2.97898e-05	0.000493255
LOC100742209	1544.53	-0.93424	0.223833	-4.17382	2.99539e-05	0.000495283
LOC100746898	196.688	1.01569	0.243574	4.16995	3.04668e-05	0.000503062
LOC100745267	42.9552	1.02712	0.246445	4.16777	3.07601e-05	0.000507199
LOC105680192	984.178	0.678865	0.1631	4.16226	3.15109e-05	0.000518859
LOC100742271	1622.47	-0.614063	0.147623	-4.15968	3.18701e-05	0.000524046
LOC100743703	605.007	0.57856	0.139316	4.15287	3.28328e-05	0.00053846
LOC100747169	251.489	1.16281	0.280003	4.15284	3.28373e-05	0.00053846
LOC100745276	435.675	0.729687	0.175873	4.14895	3.3401e-05	0.000546947
LOC100743631	211.522	0.988905	0.238395	4.14818	3.35124e-05	0.000548015
LOC100740846	460.777	0.840312	0.202734	4.14491	3.39954e-05	0.000555149
LOC100748914	2083.37	0.636127	0.153496	4.14427	3.40897e-05	0.000555162
LOC100740097	689.463	0.589155	0.142158	4.14436	3.40765e-05	0.000555162
LOC105680342	67.452	-2.76082	0.666921	-4.13965	3.47834e-05	0.000564909
LOC100749085	185.42	1.22263	0.295343	4.13968	3.47787e-05	0.000564909
LOC100742060	1238.46	0.45565	0.110112	4.13805	3.50274e-05	0.000568095
LOC100743067	2344.06	0.691548	0.167134	4.13768	3.50838e-05	0.000568233
LOC100748008	619.468	1.11996	0.270804	4.1357	3.53882e-05	0.000572382
LOC100742543	638.175	0.41615	0.100681	4.13336	3.57496e-05	0.000577442
LOC105680700	553.863	1.15348	0.279136	4.1323	3.59145e-05	0.000579316
LOC117151919	46.4423	-1.67627	0.405949	-4.12927	3.63924e-05	0.000586228
LOC100743892	228.158	-0.619668	0.150108	-4.12815	3.6569e-05	0.000588276
LOC100747555	484.89	0.509836	0.123637	4.12365	3.72915e-05	0.000598277
LOC100743758	905.473	0.775178	0.187982	4.12368	3.7286e-05	0.000598277
LOC100742908	767.409	0.580108	0.140726	4.12224	3.752e-05	0.000601131
LOC100745538	1095.57	0.600037	0.14558	4.1217	3.76082e-05	0.000601731
LOC100742144	324.307	1.04766	0.254202	4.12137	3.76627e-05	0.000601793
LOC112211980	305.951	0.924176	0.22435	4.11934	3.79958e-05	0.000606299
LOC100748957	1263.3	0.907368	0.220456	4.11586	3.85732e-05	0.000614686
LOC105682086	107.482	1.0219	0.248305	4.1155	3.86341e-05	0.00061483
LOC100740451	980.738	0.48351	0.117693	4.10823	3.98706e-05	0.000633659
LOC100748665	1084.75	0.6783	0.165313	4.10313	4.0759e-05	0.000646912
LOC100742090	255.629	0.65382	0.159372	4.10248	4.08744e-05	0.000647015
LOC100741366	674.973	0.48455	0.11811	4.10255	4.08621e-05	0.000647015
LOC100743363	2151.94	-0.747807	0.182321	-4.1016	4.10301e-05	0.000648615
LOC112212052	821.502	-0.708148	0.172727	-4.09982	4.13473e-05	0.000652609
LOC100748332	458.86	-0.48879	0.11923	-4.09956	4.13927e-05	0.000652609
LOC100748195	447.732	-0.399616	0.0975509	-4.09649	4.1946e-05	0.000660455
LOC100746373	190.332	0.706337	0.172541	4.09374	4.24463e-05	0.000667448
LOC100742532	775.798	0.782567	0.191441	4.08777	4.35536e-05	0.000683953
LOC100743539	3242.84	-0.414713	0.101555	-4.08362	4.43387e-05	0.000695362
LOC117152248	16.1637	1.83476	0.449414	4.08255	4.45436e-05	0.000697654
LOC105681325	597.164	-2.06014	0.505058	-4.07903	4.52247e-05	0.000707389
LOC100740750	1938.94	-0.742907	0.182265	-4.07597	4.58235e-05	0.000715811
LOC100740402	911.741	-0.472188	0.115956	-4.07214	4.65835e-05	0.000725773
LOC100744149	272.136	0.858451	0.210805	4.07226	4.65593e-05	0.000725773
LOC100746360	88.988	-1.60396	0.394007	-4.07089	4.68331e-05	0.000728706
LOC100741909	955.208	0.388536	0.095491	4.06883	4.72505e-05	0.000734238
LOC100749410	2030.61	0.627183	0.154173	4.06803	4.74115e-05	0.000735776
LOC100744839	1255.45	0.67272	0.165403	4.06715	4.75913e-05	0.000737603
LOC112212623	13.9331	2.64548	0.650927	4.06417	4.82041e-05	0.000746127
LOC100742018	743.858	0.676763	0.166554	4.06333	4.83777e-05	0.000747838
LOC100745186	1130.07	-0.582442	0.143434	-4.06069	4.89278e-05	0.000755358
LOC100740693	1608.28	-0.396611	0.0977311	-4.05819	4.94547e-05	0.000762501
LOC100742091	419.554	0.487931	0.120255	4.05747	4.96063e-05	0.000763847
LOC100744209	57.1904	1.26762	0.312441	4.05714	4.96776e-05	0.000763954
LOC100741352	702.219	-0.45642	0.112516	-4.0565	4.98145e-05	0.000765068
LOC100748997	100.984	-0.989005	0.24419	-4.05015	5.11847e-05	0.000784084
LOC100747380	418.137	-0.797528	0.196908	-4.05025	5.11628e-05	0.000784084
LOC100746216	46.8628	1.5792	0.390157	4.04761	5.17438e-05	0.000791626
LOC100748738	815.605	0.967114	0.239088	4.04501	5.23203e-05	0.000799416
LOC117151175	112.295	0.915325	0.226453	4.04201	5.29958e-05	0.000808696
LOC100749289	6715.81	-0.854954	0.211599	-4.04045	5.33486e-05	0.000812896
LOC100743144	9918.78	-0.578344	0.143148	-4.04019	5.34079e-05	0.000812896
LOC117151364	66.0856	0.870721	0.215672	4.03724	5.40832e-05	0.00082212
LOC100740383	3562.29	0.578701	0.143472	4.03355	5.49397e-05	0.000834072
LOC105681418	48.9976	1.01119	0.250788	4.03203	5.5296e-05	0.000838409
LOC105680563	260.679	0.760022	0.188567	4.03052	5.56535e-05	0.000842752
LOC100742796	178.173	0.771391	0.191466	4.02886	5.6047e-05	0.000847631
LOC100747313	249.551	1.13948	0.283126	4.02463	5.70645e-05	0.000861921
LOC100743399	694.617	0.650356	0.161639	4.02351	5.73368e-05	0.000864933
LOC100747510	221.504	0.534965	0.132983	4.0228	5.75107e-05	0.000866455
LOC100741363	2561.13	-0.656072	0.163106	-4.02236	5.76178e-05	0.00086697
LOC105682187	534.432	1.07778	0.268142	4.01945	5.83354e-05	0.000876655
LOC100745890	133.927	0.91496	0.227727	4.01779	5.87454e-05	0.000881701
LOC100748894	254.008	1.20847	0.300884	4.01641	5.90927e-05	0.000885793
LOC100741868	1400.29	0.64931	0.161816	4.01263	6.00449e-05	0.000898932
LOC100748079	1354.43	0.590069	0.147109	4.01109	6.04388e-05	0.000903689
LOC100748275	5988.45	-0.656252	0.163762	-4.00736	6.14017e-05	0.000914845
LOC100747154	1317.46	0.619275	0.154537	4.0073	6.14161e-05	0.000914845
LOC100740854	252.643	0.519482	0.129632	4.00736	6.13999e-05	0.000914845
LOC100745372	1081.91	-0.503043	0.125752	-4.00028	6.32673e-05	0.000941241
LOC105682157	3023.98	-0.670482	0.168016	-3.99059	6.59102e-05	0.000979266
LOC100743329	121.75	-3.49432	0.875702	-3.99031	6.59882e-05	0.000979266
LOC100744200	1151.86	-1.17472	0.294787	-3.985	6.74814e-05	0.000999698
LOC100746745	604.938	0.752406	0.188819	3.98481	6.75335e-05	0.000999698
LOC105680455	282.794	0.715164	0.179591	3.98218	6.82852e-05	0.00100957
LOC100749095	72.883	1.27669	0.320874	3.97879	6.92682e-05	0.00102283
LOC105680611	35.1549	1.43575	0.361013	3.977	6.97896e-05	0.00102925
LOC100744014	1988.11	-0.837175	0.210591	-3.97537	7.02709e-05	0.00103506
LOC100744296	50.7565	1.50775	0.379482	3.97318	7.0919e-05	0.00104331
LOC100744872	202.007	0.756636	0.190502	3.97179	7.13336e-05	0.00104681
LOC112212593	448.504	1.14655	0.288652	3.97208	7.12472e-05	0.00104681
LOC100744371	518.544	0.661501	0.166565	3.97143	7.14426e-05	0.00104712
LOC100742752	232.449	-0.910686	0.229445	-3.96907	7.21525e-05	0.00105463
LOC100743031	4220.99	-0.627635	0.158124	-3.96927	7.20947e-05	0.00105463
LOC100749141	538.083	0.494453	0.124584	3.96885	7.22215e-05	0.00105463
LOC100744363	518.254	0.662251	0.166899	3.96798	7.24849e-05	0.00105718
LOC100745353	486.281	0.682067	0.171962	3.96638	7.29713e-05	0.00106166
LOC100746603	857.694	0.783671	0.197569	3.96657	7.29153e-05	0.00106166
LOC100749654	358.459	-0.507997	0.128156	-3.9639	7.37342e-05	0.00107145
LOC100748198	335.602	0.858496	0.216659	3.96243	7.41905e-05	0.00107669
LOC100741730	1824.63	0.43433	0.10962	3.96215	7.42766e-05	0.00107669
LOC100740715	93.5189	-4.3381	1.09569	-3.95925	7.5187e-05	0.00108856
LOC100741370	1152.9	-1.11593	0.282014	-3.95701	7.58946e-05	0.00109747
LOC100744834	61.6953	1.32607	0.335212	3.9559	7.62456e-05	0.0011012
LOC100746690	166.488	0.785337	0.198596	3.95445	7.67104e-05	0.00110657
LOC117152339	23.9928	-1.74503	0.441324	-3.95409	7.68271e-05	0.00110691
LOC100742610	356.428	-4.01389	1.01522	-3.95372	7.69457e-05	0.00110727
LOC112213208	158.67	-1.08472	0.274535	-3.9511	7.7793e-05	0.00111811
LOC100750172	279.76	-0.97836	0.247666	-3.95032	7.80471e-05	0.00112041
LOC100745236	1207.67	0.421098	0.106616	3.94968	7.82569e-05	0.00112172
LOC100748065	155.929	1.41556	0.358419	3.94946	7.83273e-05	0.00112172
LOC100747847	1268.16	0.719398	0.182269	3.9469	7.91691e-05	0.0011324
LOC100744804	2514.8	0.625748	0.158612	3.94515	7.97491e-05	0.00113646
LOC100741620	633.904	0.610826	0.154837	3.94496	7.98138e-05	0.00113646
LOC100740171	174.257	-1.27656	0.323599	-3.94489	7.98356e-05	0.00113646
LOC100743870	243.81	-0.736417	0.186669	-3.94505	7.97837e-05	0.00113646
LOC100747077	46.3324	-2.70999	0.687152	-3.9438	8.02005e-05	0.00114029
LOC100744444	998.857	-0.593711	0.150662	-3.94069	8.12489e-05	0.00115381
LOC117152492	249.816	-1.49871	0.380348	-3.94038	8.13541e-05	0.00115393
LOC100747562	2136.15	0.869886	0.220871	3.93843	8.20159e-05	0.00116192
LOC100741426	3923.71	0.616886	0.156776	3.93482	8.32598e-05	0.00117814
LOC100745006	274.947	0.819569	0.208381	3.93304	8.38793e-05	0.00118549
LOC112214055	1036.96	0.699725	0.178286	3.92474	8.68224e-05	0.0012245
LOC100744538	1263.97	0.576221	0.14682	3.92468	8.68452e-05	0.0012245
LOC100743244	2108.1	0.709232	0.181055	3.91721	8.95806e-05	0.00126157
LOC100746144	478.388	0.491029	0.125421	3.91505	9.03847e-05	0.00127138
LOC100744600	656.383	-0.728236	0.186096	-3.91324	9.10677e-05	0.00127947
LOC100745947	599.586	0.784681	0.200627	3.91114	9.18628e-05	0.00128912
LOC117152114	20.8107	1.3024	0.333159	3.90923	9.2589e-05	0.00129778
LOC100749048	883.456	0.544427	0.139482	3.90321	9.49258e-05	0.00132896
LOC100745610	3581.35	-0.542373	0.13907	-3.90001	9.6188e-05	0.0013445
LOC100744473	538.99	-5.45173	1.39794	-3.89983	9.6262e-05	0.0013445
LOC100741591	1900.56	-0.294354	0.0755085	-3.89829	9.68749e-05	0.00135147
LOC100743787	231.446	1.42676	0.366079	3.8974	9.72309e-05	0.00135484
LOC100747338	32.9038	-1.19938	0.307776	-3.89694	9.74162e-05	0.00135583
LOC100745479	615.829	0.45159	0.115989	3.89339	9.8854e-05	0.00137423
LOC100749993	125.147	-2.19229	0.563186	-3.89265	9.91533e-05	0.00137678
LOC100746343	1067.13	0.734529	0.188712	3.89232	9.92885e-05	0.00137705
LOC100741561	628.303	0.606086	0.155753	3.89133	9.96942e-05	0.00138106
LOC100746211	943.982	-1.53595	0.394759	-3.89086	9.98891e-05	0.00138215
LOC100748819	648.89	0.413014	0.106196	3.88917	0.000100586	0.00139017
LOC100740134	1406.73	0.60044	0.154503	3.88627	0.000101797	0.00140528
LOC105681900	375.037	0.629542	0.162332	3.87811	0.000105272	0.00145156
LOC117151319	83.589	1.399	0.360955	3.87582	0.000106266	0.00146356
LOC100749644	1047.16	0.524384	0.135442	3.87164	0.000108104	0.00148714
LOC100746802	2534.11	-0.667855	0.172579	-3.86985	0.000108902	0.0014964
LOC100749314	1206.3	-0.405744	0.104856	-3.86956	0.000109034	0.00149647
LOC100743294	2783.62	-1.13357	0.292994	-3.86892	0.000109317	0.00149863
LOC100749359	976.915	-0.452697	0.117078	-3.86661	0.000110357	0.00151114
LOC117151333	39.9932	-1.66497	0.430935	-3.86362	0.000111721	0.00152806
LOC100747008	495.54	0.750095	0.194204	3.8624	0.000112277	0.00153389
LOC100742727	1327.57	-0.336975	0.0872765	-3.861	0.000112922	0.00154093
LOC100749815	1258.04	0.495964	0.128483	3.86015	0.00011332	0.00154458
LOC100742464	722.302	-2.38532	0.618001	-3.85973	0.000113513	0.00154478
LOC100748408	536.452	0.874513	0.226584	3.85955	0.000113594	0.00154478
LOC105681272	981.798	-0.912825	0.236683	-3.85675	0.000114904	0.00155902
LOC100746156	774.055	0.724322	0.187798	3.85692	0.000114825	0.00155902
LOC100746245	642.881	0.434701	0.112742	3.85572	0.000115391	0.00156033
LOC100746695	158.796	1.18715	0.307895	3.85571	0.000115395	0.00156033
LOC100748338	1241.75	0.4912	0.12738	3.85618	0.000115173	0.00156033
LOC105680854	20.6239	-1.62468	0.421536	-3.85419	0.000116114	0.00156826
LOC100744147	556.838	0.681224	0.176818	3.85268	0.000116832	0.00157617
LOC100748207	1734.65	-0.5944	0.154386	-3.85008	0.000118079	0.00159119
LOC100745719	268.646	0.768165	0.199637	3.84782	0.000119174	0.00160265
LOC100749995	78.1486	0.862852	0.224248	3.84777	0.0001192	0.00160265
LOC100748395	7332.04	0.793088	0.206138	3.84737	0.000119395	0.00160346
LOC100743205	1019.49	-4.11055	1.07024	-3.84077	0.000122648	0.00164529
LOC100748850	665.119	-0.541668	0.141126	-3.83819	0.000123945	0.00165894
LOC100747706	103.285	-1.08768	0.283371	-3.83835	0.000123863	0.00165894
LOC117152129	39.8334	-2.02861	0.528602	-3.83768	0.0001242	0.00166048
LOC100747054	106.988	0.95871	0.249986	3.83505	0.000125537	0.00167647
LOC100746049	634.997	0.881647	0.230113	3.83136	0.000127437	0.00169993
LOC100741100	597.861	0.515956	0.13469	3.8307	0.000127779	0.00170258
LOC100749994	1215.88	-0.915593	0.23919	-3.82789	0.000129247	0.00171956
LOC117152319	77.955	-0.910688	0.23792	-3.8277	0.000129344	0.00171956
LOC100747213	449.363	0.932759	0.244266	3.81863	0.000134197	0.00178209
LOC100743522	673.489	-0.794483	0.208095	-3.81788	0.000134604	0.0017855
LOC100740423	191.813	-1.13528	0.298017	-3.80944	0.000139283	0.0018455
LOC100740146	3385.77	-0.493577	0.129606	-3.8083	0.000139928	0.00184991
LOC100743475	679.747	0.511612	0.134338	3.8084	0.000139869	0.00184991
LOC100742203	630.367	-1.15499	0.303346	-3.80749	0.000140385	0.0018539
LOC100749064	1481.64	0.406717	0.10683	3.80716	0.000140575	0.00185433
LOC100741635	148.879	-2.22431	0.584377	-3.80629	0.000141066	0.00185875
LOC105681136	45.5333	1.42932	0.375718	3.80424	0.000142242	0.00187217
LOC105680197	1281.95	0.610892	0.160627	3.80319	0.000142848	0.00187806
LOC100740041	1206.85	-2.13378	0.561814	-3.79802	0.000145855	0.00191548
LOC100740477	423.208	0.737144	0.194122	3.79732	0.00014627	0.0019188
LOC100744249	847.732	0.984859	0.259498	3.79525	0.000147496	0.00193062
LOC105680975	218.33	-0.779465	0.205373	-3.79536	0.000147427	0.00193062
LOC100741312	531.854	0.563848	0.149024	3.78361	0.000154571	0.002021
LOC100746957	368.461	0.64895	0.171546	3.78295	0.000154978	0.00202376
LOC100746969	718.326	-0.968336	0.255989	-3.78272	0.000155123	0.00202376
LOC100741656	248.811	-0.879469	0.232564	-3.78163	0.000155807	0.00203039
LOC100741941	231.991	0.929432	0.245811	3.78109	0.000156144	0.00203039
LOC100741362	500.003	0.475518	0.125757	3.78124	0.000156051	0.00203039
LOC117152302	1483.93	-0.809797	0.214201	-3.78055	0.00015648	0.00203253
LOC100741214	73.0754	-2.22487	0.588575	-3.7801	0.000156766	0.00203402
LOC117151391	8.73282	2.04384	0.541126	3.77701	0.000158721	0.00205489
LOC100747735	7247.93	-0.622108	0.164707	-3.77706	0.00015869	0.00205489
LOC100740951	59.37	1.02634	0.271848	3.77543	0.000159732	0.00206573
LOC100745204	1427.39	0.459422	0.121756	3.7733	0.000161104	0.00208121
LOC112212333	888.214	-0.631897	0.16749	-3.77275	0.000161456	0.00208348
LOC100741037	1672.3	-0.654397	0.173498	-3.77178	0.000162089	0.00208889
LOC105681895	1205.99	-4.91249	1.30251	-3.77157	0.000162227	0.00208889
LOC100741357	616.372	1.13785	0.301729	3.77112	0.000162518	0.00209038
LOC100744858	1943.61	-0.396075	0.105124	-3.76771	0.000164754	0.00211684
LOC100745091	3197.63	-0.797717	0.21177	-3.76691	0.000165279	0.00212129
LOC105681330	77.9763	0.782911	0.2079	3.76581	0.000166013	0.0021284
LOC105682071	748.29	0.666884	0.177153	3.76445	0.000166915	0.00213767
LOC112213536	14.8024	1.50595	0.40009	3.76403	0.000167197	0.00213897
LOC100740915	766.644	-0.492641	0.131041	-3.75945	0.00017029	0.0021762
LOC100743193	11065.4	0.777145	0.206765	3.75859	0.000170874	0.00218131
LOC100743074	160.283	-1.18256	0.314697	-3.75777	0.000171433	0.00218609
LOC100748789	327.634	0.75984	0.202254	3.75686	0.00017206	0.00219174
LOC105681077	73.5967	1.07604	0.286828	3.75152	0.000175767	0.00223656
LOC100742736	170.649	-1.12428	0.299752	-3.75068	0.000176353	0.00224161
LOC100748034	709.89	0.352717	0.0940809	3.74908	0.000177481	0.00225354
LOC100742926	11.985	2.04643	0.546385	3.74541	0.000180103	0.00228438
LOC100747045	781.494	-0.963224	0.257257	-3.74422	0.000180958	0.00229278
LOC100743284	2064.64	-0.589801	0.15756	-3.74335	0.000181584	0.00229825
LOC100747087	257.628	0.687519	0.183792	3.74075	0.000183471	0.00231966
LOC100749750	655.019	-0.802081	0.214473	-3.73978	0.00018418	0.00232616
LOC100743819	660.571	0.955804	0.255639	3.73888	0.00018484	0.00233201
LOC100748904	691.404	0.690891	0.184869	3.73719	0.000186091	0.0023453
LOC100746905	400.267	0.543156	0.145451	3.7343	0.000188241	0.00236988
LOC100742701	432.092	0.679487	0.182145	3.73048	0.000191115	0.00240097
LOC100747659	1112.28	0.479992	0.128664	3.73058	0.000191036	0.00240097
LOC100745299	502.022	-0.906669	0.243168	-3.72857	0.000192567	0.0024143
LOC100744034	2976.85	0.766316	0.205526	3.72855	0.000192583	0.0024143
LOC105680551	200.764	-1.43901	0.386294	-3.72516	0.00019519	0.0024444
LOC100747287	2963.98	-0.710217	0.190673	-3.7248	0.000195473	0.00244537
LOC100747529	1636.37	-0.893815	0.240276	-3.71996	0.000199258	0.0024901
LOC117151687	68.9609	3.36197	0.904203	3.71815	0.000200685	0.00250529
LOC100741430	263.574	0.765744	0.206036	3.71656	0.000201952	0.00251846
LOC100740480	243.306	0.777081	0.209397	3.71104	0.000206412	0.00257138
LOC117152495	7.46243	-2.57103	0.692935	-3.71034	0.000206977	0.00257571
LOC100743960	488.974	0.623323	0.168106	3.70791	0.000208973	0.00259511
LOC100744244	4388.93	-0.714469	0.192682	-3.70801	0.000208894	0.00259511
LOC117151968	16.2706	1.92701	0.519858	3.7068	0.000209898	0.00260115
LOC117152280	57.3631	0.868282	0.234228	3.70699	0.000209736	0.00260115
LOC100749849	54.4723	-1.63968	0.442461	-3.70582	0.000210708	0.00260847
LOC100744997	1590.05	-1.02351	0.276622	-3.70005	0.000215561	0.00266379
LOC105680488	917.86	0.792715	0.214249	3.69997	0.000215625	0.00266379
LOC100745582	1151.37	-0.659104	0.178182	-3.69905	0.000216406	0.00267066
LOC105680549	46.6629	-1.11793	0.30239	-3.69699	0.000218168	0.00268961
LOC100742996	687.708	-1.4473	0.391729	-3.69465	0.000220189	0.0027117
LOC117152268	30.1255	1.95033	0.528314	3.69161	0.000222835	0.00274144
LOC100743872	1725.48	-0.8183	0.221837	-3.68875	0.000225359	0.00276963
LOC100741213	8.57564	-3.98755	1.08235	-3.68415	0.000229465	0.00281557
LOC100744350	793.956	0.582594	0.15814	3.68403	0.000229571	0.00281557
LOC100742230	623.195	-3.48839	0.947591	-3.68132	0.000232029	0.00284277
LOC100746839	12615.1	-0.450534	0.122587	-3.6752	0.00023766	0.00290876
LOC112212110	33.5721	-1.61877	0.440609	-3.67393	0.000238853	0.00292035
LOC117151126	4.07199	3.77082	1.02816	3.66754	0.000244898	0.00299119
LOC100742763	638.606	0.601308	0.163994	3.66665	0.000245744	0.00299843
LOC100742174	997.439	0.590005	0.160963	3.66547	0.000246881	0.00300921
LOC100744438	912.106	-0.847688	0.231352	-3.66406	0.000248252	0.00302282
LOC100746867	18663	-0.563961	0.154087	-3.66	0.000252212	0.00306789
LOC100749583	2589.07	-0.35259	0.0964256	-3.65661	0.000255576	0.00310562
LOC100746972	162.554	1.30848	0.35792	3.65577	0.00025641	0.0031094
LOC100740552	160.25	0.757335	0.207155	3.65588	0.000256302	0.0031094
LOC100749278	52.7962	1.46485	0.400845	3.65441	0.000257777	0.00312278
LOC100742138	210.785	-1.05121	0.287826	-3.65223	0.000259975	0.0031462
LOC100749002	3645.23	-0.909777	0.249131	-3.65179	0.000260414	0.0031483
LOC100749411	362.107	-1.45076	0.397395	-3.65068	0.000261546	0.00315877
LOC117151269	53.7083	1.05071	0.28786	3.65006	0.000262174	0.00316314
LOC117151937	138.221	-1.43414	0.393196	-3.64741	0.0002649	0.00319279
LOC100746058	256.488	-1.27765	0.350478	-3.64546	0.000266912	0.00321378
LOC100740607	864.845	-0.42469	0.116517	-3.64487	0.000267523	0.00321787
LOC100741577	1982.03	-0.437925	0.12021	-3.643	0.000269479	0.00323811
LOC112212588	74.5264	-1.38389	0.379988	-3.64192	0.000270608	0.00324839
LOC100748896	431.058	0.792808	0.217751	3.6409	0.000271689	0.00325808
LOC100743450	2737.25	-0.786747	0.216246	-3.63821	0.000274538	0.00328891
LOC100748113	1174.28	-0.988145	0.271891	-3.63435	0.000278686	0.00333524
LOC100744901	613.689	-4.78263	1.3167	-3.63229	0.000280915	0.00335853
LOC100742148	368.459	0.667776	0.183871	3.63177	0.000281483	0.00336194
LOC100745607	852.822	0.697617	0.19215	3.63058	0.000282785	0.00337409
LOC100747271	75.4098	1.10471	0.304316	3.63013	0.000283283	0.00337664
LOC105680546	20.6268	1.51045	0.416125	3.6298	0.000283643	0.00337754
LOC100746825	339.178	-1.99111	0.54861	-3.62937	0.000284116	0.00337843
LOC100743921	388.32	0.572212	0.157668	3.62921	0.000284286	0.00337843
LOC100744260	1101.16	-0.487051	0.134236	-3.62832	0.000285269	0.00338672
LOC100742951	2496.3	0.423338	0.116693	3.62778	0.000285864	0.00339038
LOC100740899	791.229	0.880193	0.242698	3.6267	0.000287064	0.00340122
LOC100745287	1578.64	0.783634	0.216122	3.62589	0.000287971	0.00340857
LOC100748356	421.342	-3.40314	0.938853	-3.62478	0.000289203	0.00341634
LOC100746017	1388.13	0.814447	0.224675	3.625	0.000288957	0.00341634
LOC100745486	1781.46	0.29668	0.0819021	3.62238	0.000291905	0.00344482
LOC100745552	622.65	0.404094	0.11161	3.6206	0.000293922	0.00346519
LOC100740279	3098.8	0.48772	0.134758	3.61924	0.000295469	0.00347997
LOC117152095	25.6883	-1.77059	0.489801	-3.61492	0.000300436	0.00353496
LOC105681054	57.8364	1.14918	0.318094	3.61271	0.000303008	0.00356151
LOC100745142	215.914	0.685943	0.189882	3.61247	0.000303292	0.00356151
LOC100744385	1885.91	-0.691764	0.191591	-3.61062	0.000305464	0.00358346
LOC100741210	319.499	0.852711	0.236354	3.60777	0.000308843	0.00361953
LOC100740351	464.93	-0.625182	0.173353	-3.60642	0.000310453	0.00363481
LOC117151852	40.9124	0.959386	0.26625	3.60333	0.000314164	0.00367464
LOC105680632	168.153	0.777364	0.215807	3.60213	0.000315619	0.00368802
LOC100742740	6922.24	-0.603853	0.167698	-3.60083	0.000317207	0.00369929
LOC100747656	1239.61	-0.469416	0.130358	-3.60097	0.000317035	0.00369929
LOC100749227	90.9112	0.688048	0.19126	3.59745	0.000321357	0.00374034
LOC100746269	414.84	0.88692	0.246528	3.59765	0.000321107	0.00374034
LOC100748177	192.034	0.716499	0.199186	3.59713	0.000321742	0.00374116
LOC112214070	59.5509	2.03341	0.565519	3.59565	0.000323589	0.00375895
LOC100748388	2261.52	-2.09665	0.583194	-3.59511	0.000324253	0.00376299
LOC100740240	808.485	0.895295	0.249065	3.59462	0.000324861	0.00376636
LOC100743192	535.986	-1.07602	0.299398	-3.59395	0.000325701	0.00377193
LOC100746108	301.116	0.575146	0.160042	3.59373	0.000325977	0.00377193
LOC100741558	396.502	0.651432	0.181392	3.5913	0.000329037	0.00380363
LOC100743283	2704.06	0.453931	0.126536	3.58738	0.000334023	0.00385752
LOC100746219	856.821	0.488251	0.136191	3.58505	0.000337017	0.0038883
LOC100746189	86.072	-1.23911	0.345663	-3.58474	0.000337413	0.0038891
LOC117151853	177.317	0.96591	0.269599	3.58277	0.000339976	0.00391484
LOC100743920	1017.21	0.438949	0.122674	3.57817	0.000346009	0.00398044
LOC100743066	155.78	1.10409	0.308633	3.57737	0.000347066	0.00398874
LOC100744250	622.045	-0.621399	0.173816	-3.57505	0.000350162	0.00402043
LOC100747837	891.16	0.685175	0.19196	3.56936	0.00035785	0.00410472
LOC100743853	3218.86	-0.493426	0.138275	-3.56845	0.000359102	0.00411511
LOC100745996	188.941	-0.59795	0.167658	-3.56648	0.000361809	0.00414214
LOC100747040	1174.79	-0.744527	0.209179	-3.55928	0.000371866	0.00424908
LOC100746540	1703.88	0.37156	0.104386	3.55947	0.000371597	0.00424908
LOC100750142	303.881	-3.86966	1.0875	-3.5583	0.000373262	0.00426093
LOC100748372	468.481	0.743432	0.209089	3.55558	0.00037715	0.00430117
LOC100748727	664.061	0.335544	0.0944021	3.55442	0.000378819	0.00431606
LOC100745389	1117.23	0.56719	0.159634	3.55306	0.000380777	0.00433422
LOC100742266	762.613	0.628987	0.177048	3.55264	0.000381383	0.00433695
LOC100750168	695.589	1.07182	0.301752	3.55199	0.000382322	0.00434347
LOC100741565	593.552	0.550751	0.155094	3.55109	0.000383637	0.00435424
LOC117152343	416.896	-1.21022	0.340909	-3.54996	0.000385285	0.00436878
LOC100746765	228.297	0.952933	0.268475	3.54942	0.000386076	0.00436961
LOC100740340	3778.23	-0.481307	0.135612	-3.54916	0.000386463	0.00436961
LOC100744115	479.508	-7.40374	2.08599	-3.54927	0.000386294	0.00436961
LOC100743216	1624.05	0.967392	0.272907	3.54477	0.000392958	0.0044346
LOC100744850	1001.35	-0.410179	0.115709	-3.54492	0.000392738	0.0044346
LOC100748492	2431.44	-0.744982	0.210213	-3.54394	0.000394193	0.00444431
LOC100745200	484.358	0.488219	0.137783	3.54339	0.000395017	0.00444937
LOC105680352	9.62364	1.83601	0.518264	3.54262	0.000396178	0.00445823
LOC100748088	58.3498	1.24854	0.352636	3.54059	0.00039923	0.00448832
LOC100744716	218.934	0.758492	0.214285	3.53964	0.000400672	0.00450026
LOC100748517	530.968	0.640678	0.181021	3.53925	0.000401265	0.00450266
LOC100742734	117.686	0.774007	0.219039	3.53365	0.000409862	0.00459141
LOC100740337	8671.34	-0.568186	0.160795	-3.5336	0.000409947	0.00459141
LOC100740624	844.569	0.708214	0.20075	3.52784	0.00041897	0.00468804
LOC100743213	1030.53	-0.66698	0.189143	-3.52633	0.000421368	0.00471044
LOC117151566	555.693	1.3473	0.382462	3.5227	0.000427169	0.00477079
LOC100744275	4546.52	-0.698022	0.198319	-3.5197	0.000432036	0.00482061
LOC100747108	1225.05	-1.91755	0.545012	-3.51836	0.000434223	0.00484047
LOC100743083	5523.91	-0.809516	0.2301	-3.5181	0.00043464	0.00484057
LOC100740618	119.331	1.08851	0.309496	3.51704	0.000436384	0.00485543
LOC100741863	364.966	0.849567	0.241774	3.5139	0.000441587	0.00490873
LOC100740833	1164.18	-0.403061	0.114749	-3.51254	0.000443841	0.00492916
LOC100740619	352.768	-2.2232	0.633122	-3.51148	0.000445616	0.00494426
LOC100743943	546.764	1.0711	0.305098	3.51068	0.000446967	0.00495462
LOC100741152	670.816	-0.674175	0.192074	-3.50998	0.000448134	0.00496292
LOC100744841	44.0432	1.33991	0.381798	3.50949	0.00044897	0.00496754
LOC100745899	1460.1	0.54343	0.154885	3.5086	0.000450463	0.00497942
LOC100745547	321.41	-0.893606	0.254814	-3.5069	0.00045336	0.00500678
LOC100744185	1919.07	0.596174	0.170055	3.50577	0.000455296	0.00502349
LOC100745373	134.588	0.649366	0.185241	3.50551	0.000455728	0.00502359
LOC100745982	3494.91	-1.99864	0.571087	-3.49971	0.00046577	0.00512477
LOC100747067	223.091	0.654652	0.187049	3.49989	0.000465457	0.00512477
LOC105681149	3.85056	-3.11918	0.891478	-3.49888	0.000467215	0.0051359
LOC100745653	901.223	0.458791	0.13116	3.49796	0.000468828	0.00514887
LOC100747723	1011.31	-4.22472	1.20878	-3.49503	0.000474013	0.005201
LOC100749271	3832.39	0.387836	0.11101	3.49369	0.000476387	0.00522222
LOC100748315	929.747	-0.442599	0.126733	-3.49238	0.000478729	0.00524306
LOC100748959	1820.39	-4.91098	1.40696	-3.4905	0.000482126	0.00527539
LOC112213192	86.3739	-1.22414	0.350787	-3.48971	0.000483546	0.00528606
LOC100745198	1884.26	0.519014	0.148773	3.48862	0.000485518	0.00530273
LOC100746478	12730.5	-1.64714	0.472212	-3.48813	0.000486404	0.00530752
LOC100607970	2226.02	-0.362672	0.103999	-3.48727	0.000487982	0.00531986
LOC100740981	190.269	0.678591	0.194682	3.48564	0.000490955	0.00534736
LOC100743273	436.939	0.524014	0.150351	3.48527	0.000491634	0.00534985
LOC100747517	828.086	0.486921	0.139734	3.48462	0.000492832	0.00535347
LOC100748301	117.702	1.05086	0.301573	3.4846	0.000492869	0.00535347
LOC100749280	157.825	-0.867825	0.249093	-3.48394	0.000494098	0.00535952
LOC100746576	1782.91	0.646955	0.185703	3.48381	0.000494329	0.00535952
LOC100742615	303.937	0.824594	0.236785	3.48246	0.000496835	0.00537687
LOC100745779	1931.48	0.341937	0.0981854	3.48257	0.000496629	0.00537687
LOC100743093	460.215	-0.672307	0.193101	-3.48164	0.000498356	0.00538841
LOC100744359	883.038	0.638542	0.183629	3.47735	0.000506396	0.00547036
LOC100745593	327.23	-3.50116	1.00715	-3.47631	0.000508359	0.00548658
LOC100740731	1049.96	-0.697117	0.200616	-3.47488	0.000511088	0.00551102
LOC105680983	12.1097	-3.87416	1.1154	-3.47334	0.000514019	0.0055376
LOC100742670	712.857	0.903383	0.260286	3.47073	0.000519043	0.00558665
LOC100741758	179.134	-1.75122	0.504714	-3.46973	0.000520988	0.00560251
LOC100747593	1004.42	0.77867	0.224693	3.46548	0.000529284	0.00568657
LOC100749084	7879.59	-0.57455	0.165822	-3.46486	0.000530506	0.00569175
LOC100749270	2894.84	-0.627806	0.181198	-3.46475	0.000530725	0.00569175
LOC100744105	4144.06	-0.413336	0.119343	-3.46341	0.000533367	0.00571492
LOC100742519	27311	-1.01907	0.294293	-3.46276	0.000534665	0.00572366
LOC100744925	1397.34	0.687198	0.19861	3.46004	0.000540099	0.00577663
LOC100747083	166.333	-1.51213	0.437452	-3.45668	0.000546866	0.00582951
LOC100749000	2626.76	0.480934	0.139106	3.45731	0.000545598	0.00582951
LOC100741316	979.711	-4.8324	1.39801	-3.45661	0.000547007	0.00582951
LOC100748713	102.004	-1.03759	0.300153	-3.45686	0.000546505	0.00582951
LOC100744091	995.868	-0.338667	0.0980012	-3.45574	0.000548784	0.0058432
LOC100745298	320.788	-3.50772	1.01518	-3.45528	0.000549717	0.00584513
LOC105681138	165.808	0.807835	0.233805	3.45517	0.00054995	0.00584513
LOC100744699	359.112	0.595077	0.172255	3.45462	0.000551059	0.00585168
LOC100746446	910.773	0.512451	0.14836	3.4541	0.000552131	0.00585781
LOC100741336	1642.73	-0.558112	0.161658	-3.45242	0.000555581	0.00588916
LOC100744751	665.648	-0.417347	0.120908	-3.45178	0.000556902	0.00589789
LOC117152528	133.84	-1.15985	0.336048	-3.45142	0.000557635	0.0059004
LOC100743169	566.14	0.760976	0.220506	3.45104	0.000558429	0.00590354
LOC100746378	492.495	1.13819	0.330025	3.4488	0.000563088	0.00594749
LOC100742420	11068.3	-0.389048	0.112819	-3.44842	0.000563873	0.00595049
LOC100740313	1169.57	0.561104	0.162743	3.4478	0.000565169	0.00595887
LOC100744881	667.468	0.433804	0.125833	3.44746	0.000565893	0.00596121
LOC100741105	198.123	0.820204	0.238098	3.44482	0.000571449	0.0060144
LOC100746390	654.652	0.422095	0.122708	3.43982	0.000582095	0.00612103
LOC100747476	518.211	-0.752299	0.218736	-3.4393	0.000583222	0.00612744
LOC117152215	142.164	-0.805845	0.234385	-3.43813	0.000585756	0.00614862
LOC100740646	5250.93	-0.335467	0.0975841	-3.43773	0.000586623	0.00615228
LOC105682151	21848.6	-0.509168	0.148163	-3.43653	0.000589218	0.0061686
LOC100742467	253.774	-1.1974	0.34841	-3.43674	0.000588754	0.0061686
LOC100744610	46.8937	-1.87119	0.544574	-3.43607	0.000590224	0.00617369
LOC100744410	738.705	-0.679593	0.197823	-3.43537	0.000591755	0.00618426
LOC100746376	194.96	0.803841	0.234038	3.43466	0.000593303	0.00619498
LOC100747783	65.7694	0.788633	0.229755	3.43249	0.000598061	0.00623917
LOC100748547	2495.46	-0.381145	0.111063	-3.4318	0.000599599	0.00624973
LOC100743954	839.87	-0.412068	0.120088	-3.43139	0.000600502	0.00625365
LOC100748768	469.11	0.513067	0.149558	3.43057	0.000602321	0.0062671
LOC100742255	2061.72	0.419178	0.122199	3.43029	0.000602941	0.00626805
LOC100744663	524.549	0.506287	0.147621	3.42963	0.000604399	0.00627772
LOC100750023	496.511	1.16101	0.338758	3.42727	0.00060968	0.00632702
LOC100744598	323.951	0.909688	0.265559	3.42556	0.00061354	0.00636059
LOC105680958	638.779	-0.338032	0.0986852	-3.42536	0.000613986	0.00636059
LOC100749233	873.477	0.314382	0.091853	3.42266	0.00062011	0.00641284
LOC100749741	3620.26	-0.391326	0.114328	-3.42283	0.000619738	0.00641284
LOC100740424	17316.1	-0.576722	0.168674	-3.41915	0.000628169	0.00648489
LOC100741149	206.806	-0.702916	0.205568	-3.41939	0.000627625	0.00648489
LOC100742267	9224.83	-0.800755	0.234247	-3.41843	0.000629839	0.00649648
LOC117151344	18.3027	-2.58209	0.755578	-3.41738	0.000632278	0.00651032
LOC100740748	1312.34	0.561802	0.164387	3.41756	0.000631844	0.00651032
LOC100746328	868.909	-0.431107	0.126232	-3.41518	0.000637399	0.00654278
LOC100747680	452.605	0.611107	0.178956	3.41484	0.000638186	0.00654278
LOC112213021	49.1683	-0.914753	0.267874	-3.41486	0.000638142	0.00654278
LOC105681892	388.393	-3.18161	0.931597	-3.41523	0.00063729	0.00654278
LOC100740807	607.018	-0.288434	0.0844562	-3.41519	0.000637386	0.00654278
LOC100746130	11770.6	-0.637512	0.186702	-3.41459	0.000638773	0.00654316
LOC100748796	366.74	-0.461759	0.135277	-3.41343	0.000641496	0.00655658
LOC112212053	334.517	-0.994034	0.291207	-3.4135	0.000641342	0.00655658
LOC100740874	449.921	0.691572	0.202609	3.41333	0.000641741	0.00655658
LOC100742076	545.519	0.510772	0.149664	3.41278	0.000643033	0.00656413
LOC112213828	144.944	-1.13082	0.332015	-3.40594	0.00065937	0.00672512
LOC112212318	11.799	1.8648	0.54758	3.40553	0.000660361	0.00672624
LOC100749133	568.234	0.620189	0.182118	3.40542	0.000660613	0.00672624
LOC117151655	277.574	0.904182	0.265671	3.4034	0.00066554	0.0067706
LOC100742210	902.72	-0.481814	0.141605	-3.40252	0.000667686	0.00678662
LOC100747716	251.212	-0.693493	0.203975	-3.39989	0.000674127	0.00684038
LOC100745219	862.668	-0.492088	0.144735	-3.39993	0.000674033	0.00684038
LOC100743145	312.997	0.83342	0.24517	3.39936	0.000675436	0.0068478
LOC100742890	1121.9	-1.04709	0.308076	-3.39879	0.000676839	0.00685617
LOC100743206	186.006	-0.987487	0.290721	-3.39669	0.000682069	0.00689848
LOC100742855	3277.84	-0.571823	0.168349	-3.39664	0.000682178	0.00689848
LOC100749686	478.119	0.522092	0.153741	3.39592	0.000683992	0.00691094
LOC100747300	5887.19	-0.687305	0.202434	-3.3952	0.000685793	0.00692324
LOC100745925	183.544	-2.33607	0.688158	-3.39467	0.000687106	0.00693061
LOC100746628	1017.94	-0.465538	0.13722	-3.39263	0.000692258	0.00697664
LOC100740975	1329.69	0.332008	0.0978823	3.39191	0.000694075	0.00698903
LOC100747044	251.077	0.573653	0.169137	3.39164	0.000694747	0.00698986
LOC100744616	9270.02	-0.519017	0.15307	-3.39071	0.000697108	0.00700768
LOC100745357	1141.58	-0.331983	0.0979814	-3.38822	0.000703475	0.00705557
LOC100743676	2438.84	-0.607653	0.179342	-3.38823	0.000703465	0.00705557
LOC100743520	1838.26	-0.46864	0.138317	-3.38815	0.000703655	0.00705557
LOC100745802	6291.68	-0.529456	0.156353	-3.3863	0.000708428	0.00709744
LOC100742078	808.082	0.611087	0.18052	3.38515	0.000711387	0.00712107
LOC100743488	1281.54	-0.293567	0.0867505	-3.38404	0.000714274	0.00714394
LOC100749516	865.854	0.468077	0.138342	3.38349	0.000715712	0.00715225
LOC117152404	497.743	-0.477453	0.14113	-3.38308	0.000716778	0.00715225
LOC100744714	1418.07	-0.596461	0.17631	-3.38303	0.000716912	0.00715225
LOC100740304	772.882	0.561015	0.165907	3.38149	0.000720929	0.00718542
LOC100745152	47.0039	-0.984476	0.291153	-3.3813	0.000721447	0.00718542
LOC100748749	160.043	0.523483	0.154873	3.38008	0.000724637	0.0072051
LOC100748644	281.326	0.693846	0.205268	3.38019	0.00072435	0.0072051
LOC100748397	2101.77	-0.506958	0.150119	-3.37704	0.000732707	0.00727565
LOC100747360	353.34	0.895976	0.26534	3.37671	0.000733571	0.00727565
LOC100744727	24626.8	-0.574563	0.17015	-3.3768	0.000733339	0.00727565
LOC100742055	15263.3	-0.448164	0.132734	-3.3764	0.000734404	0.00727783
LOC100741912	454.915	0.574787	0.170285	3.37543	0.000736999	0.00729746
LOC100742503	713.869	0.627484	0.185966	3.37419	0.000740338	0.00732441
LOC100749104	9600.28	-0.889588	0.263738	-3.373	0.000743546	0.00735003
LOC105681002	5.78482	2.30485	0.684021	3.36956	0.000752896	0.00743626
LOC105680989	202.482	0.733069	0.217598	3.36891	0.000754656	0.00744126
LOC100749598	263.795	-2.58032	0.765877	-3.3691	0.000754137	0.00744126
LOC100744257	1316.3	-0.82565	0.245166	-3.36772	0.000757935	0.00746739
LOC100749060	1321.14	-1.01619	0.301928	-3.36568	0.000763563	0.0075078
LOC100744220	231.025	0.479106	0.14235	3.36569	0.000763517	0.0075078
LOC100747746	5590.92	0.675282	0.200646	3.36554	0.000763934	0.0075078
LOC100748054	2216.12	-0.967067	0.287509	-3.36361	0.000769314	0.00754818
LOC100742357	3020.7	-0.299362	0.0889991	-3.36365	0.000769194	0.00754818
LOC100748687	695.821	-1.66913	0.496503	-3.36178	0.000774428	0.00759208
LOC100748043	332.479	-0.465382	0.13847	-3.36088	0.000776956	0.00761058
LOC100744644	82.7046	-0.62937	0.187297	-3.36028	0.000778643	0.00761976
LOC117151304	384.591	-0.433973	0.129155	-3.36009	0.000779177	0.00761976
LOC100744556	14.2189	-1.89914	0.565735	-3.35695	0.000788076	0.00770044
LOC100747874	39732.8	-0.454661	0.135563	-3.35388	0.00079688	0.00778006
LOC100743394	440.392	0.575578	0.171628	3.35364	0.00079755	0.00778021
LOC100746788	1461.23	0.432348	0.128979	3.35209	0.000802049	0.00781767
LOC100740003	543.141	0.572919	0.170956	3.35127	0.000804428	0.00783443
LOC105680624	3885.56	-0.897849	0.267946	-3.35086	0.000805607	0.00783948
LOC100745831	3111.67	-0.389018	0.11612	-3.35014	0.000807714	0.00785355
LOC100740744	200.444	3.68246	1.09948	3.34927	0.000810235	0.00787162
LOC100747754	41.1545	0.946751	0.282702	3.34893	0.000811231	0.00787485
LOC100748635	573.749	0.427932	0.127941	3.34476	0.000823533	0.00798121
LOC100749308	546.374	-0.61942	0.185189	-3.34481	0.000823395	0.00798121
LOC105681095	117.935	-0.80752	0.241581	-3.34264	0.00082985	0.00803587
LOC100743605	108.373	-1.00915	0.301946	-3.34214	0.000831342	0.00804375
LOC100747349	727.926	0.711488	0.213024	3.33994	0.000837953	0.00810112
LOC100742268	4571.94	-0.672555	0.201395	-3.33947	0.000839372	0.00810824
LOC100749381	668.09	0.533747	0.159995	3.33604	0.000849823	0.00820252
LOC100744130	683.689	0.464561	0.139307	3.3348	0.000853622	0.00823249
LOC100741659	779.807	-0.39277	0.117894	-3.33156	0.000863599	0.00832196
LOC100743700	439.667	0.701099	0.21074	3.32684	0.000878371	0.00845743
LOC100746081	1045.51	0.649889	0.195384	3.32621	0.000880355	0.00846967
LOC100740399	914.975	0.697993	0.209888	3.32554	0.000882471	0.00848315
LOC100747315	51.7262	-1.15115	0.346281	-3.32434	0.000886295	0.00851302
LOC100741055	597.473	-0.793677	0.23879	-3.32374	0.000888177	0.00851937
LOC117151413	16.3013	1.35599	0.407979	3.32368	0.000888391	0.00851937
LOC100744080	2241.96	0.558659	0.168134	3.3227	0.000891511	0.00854238
LOC112214151	6.71349	2.85807	0.860498	3.32141	0.000895635	0.00857498
LOC100743290	412.964	-0.428581	0.12907	-3.32052	0.000898487	0.00858843
LOC100740391	10.182	-3.18551	0.959281	-3.32073	0.000897835	0.00858843
LOC100746643	1640.61	-0.374805	0.112915	-3.31936	0.000902245	0.00861742
LOC100743875	3028.12	-0.381008	0.114861	-3.31711	0.00090953	0.00868002
LOC100743550	983.932	0.339878	0.102472	3.31679	0.000910584	0.0086831
LOC100745976	994.062	0.435625	0.131382	3.31571	0.000914107	0.00870969
LOC117151289	53.0872	0.87846	0.265024	3.31464	0.000917604	0.008736
LOC100746106	221.076	-2.52482	0.761895	-3.31387	0.000920151	0.00875323
LOC112212168	42.2716	1.44244	0.435814	3.30977	0.000933728	0.00886109
LOC100742823	841.511	-1.73307	0.523591	-3.30997	0.000933045	0.00886109
LOC100746730	2769.17	-1.41195	0.426577	-3.30995	0.000933141	0.00886109
LOC100742317	1768.67	0.321244	0.0971355	3.30717	0.000942439	0.00893661
LOC100747390	955.859	-0.355316	0.107495	-3.30544	0.000948288	0.0089849
LOC100747927	482.04	-1.92636	0.58304	-3.304	0.00095315	0.00902376
LOC100740408	26.956	-1.86276	0.564022	-3.30264	0.000957802	0.00905164
LOC100744088	1919.94	-0.309787	0.0937954	-3.30279	0.000957279	0.00905164
LOC105681062	420.524	0.960749	0.290919	3.30247	0.000958382	0.00905164
LOC100746274	498.619	0.856752	0.259581	3.30051	0.00096508	0.00910766
LOC105680657	202.466	0.928979	0.281504	3.30005	0.000966662	0.00911534
LOC105681248	745.994	-0.935501	0.283505	-3.29977	0.000967639	0.00911731
LOC112212855	40.9964	0.980351	0.297288	3.29764	0.000974999	0.00917938
LOC100743928	2680	0.388017	0.117676	3.29733	0.000976072	0.00918219
LOC100748152	685.051	0.463145	0.140548	3.29528	0.000983249	0.00923089
LOC100741089	296.038	1.26046	0.382516	3.29518	0.000983581	0.00923089
LOC100740816	2103.44	-0.43668	0.132508	-3.2955	0.000982462	0.00923089
LOC100745846	1161.78	-0.646425	0.19622	-3.29439	0.000986361	0.00924967
LOC117151738	635.749	-0.745038	0.226172	-3.29413	0.000987277	0.00925095
LOC100744348	57.6919	0.722821	0.219459	3.29365	0.000988973	0.00925224
LOC100740075	244.706	-2.9536	0.896744	-3.2937	0.000988789	0.00925224
LOC117151837	4.16214	2.42674	0.737044	3.29253	0.000992906	0.00928172
LOC100745776	204.411	0.61383	0.18647	3.29185	0.000995304	0.00929681
LOC100741968	2145.72	-0.349699	0.10625	-3.29128	0.000997314	0.00930095
LOC100749203	627.824	0.522379	0.158709	3.29142	0.000996842	0.00930095
LOC100746044	695.661	0.548079	0.166588	3.29003	0.00100177	0.00933518
LOC112211973	478.801	-0.398693	0.121191	-3.28979	0.00100264	0.00933594
LOC105681896	120.874	-11.1841	3.40315	-3.28638	0.00101482	0.00944198
LOC100744903	43.4241	-0.854026	0.259923	-3.28568	0.00101736	0.00945815
LOC100741638	259.991	-4.32649	1.31739	-3.28415	0.00102292	0.00950244
LOC100746996	755.27	-2.89103	0.880575	-3.28312	0.00102666	0.00952969
LOC100745733	543.746	-0.396291	0.120729	-3.28249	0.00102893	0.00953643
LOC100741266	5646.82	-0.598965	0.182474	-3.28248	0.00102899	0.00953643
LOC100747609	4402.84	-0.56753	0.172921	-3.28201	0.00103069	0.00954473
LOC100745626	30.981	-1.26661	0.385953	-3.28179	0.00103152	0.00954496
LOC100742436	811.056	0.831029	0.25335	3.28016	0.00103748	0.00959269
LOC100746150	1576.41	-0.345769	0.105455	-3.27885	0.00104231	0.00962984
LOC100740473	1703.89	-0.605982	0.184899	-3.27737	0.00104777	0.00967275
LOC100742129	26.8808	-2.3018	0.702767	-3.27533	0.00105538	0.00973543
LOC100745294	2206.1	-0.62039	0.189464	-3.27444	0.00105872	0.00975863
LOC100742107	263.257	0.588902	0.180062	3.27056	0.00107337	0.00988595
LOC100740181	318.833	0.41945	0.128452	3.26542	0.00109302	0.0100591
LOC100746683	576.545	-0.669978	0.205349	-3.26263	0.00110382	0.0101462
LOC100747503	8.32952	-2.1881	0.670674	-3.26254	0.00110419	0.0101462
LOC117151669	4.99799	-3.51904	1.07869	-3.26232	0.00110505	0.0101463
LOC112213068	47.3308	-1.42351	0.436405	-3.2619	0.00110667	0.0101533
LOC100744106	171.75	1.24747	0.38247	3.2616	0.00110784	0.0101562
LOC100746979	2404.6	-0.676623	0.207525	-3.26044	0.00111239	0.0101901
LOC105681315	994.444	0.862563	0.264575	3.26018	0.00111342	0.0101916
LOC100748621	891.778	-0.373558	0.1146	-3.25967	0.00111541	0.010202
LOC117152096	11.2768	-1.64616	0.505091	-3.25914	0.00111751	0.0102133
LOC112213933	130.094	0.934703	0.286872	3.25825	0.001121	0.0102373
LOC117151130	28.2425	0.917605	0.281654	3.25792	0.00112233	0.0102394
LOC100744528	400.69	0.805947	0.247393	3.25776	0.00112295	0.0102394
LOC100742731	311.389	0.968406	0.297321	3.2571	0.00112555	0.0102552
LOC105682031	795.351	-0.741297	0.227689	-3.25574	0.00113097	0.010292
LOC100746958	308.453	-0.577206	0.177293	-3.25565	0.00113132	0.010292
LOC100746114	341.2	0.60628	0.186253	3.25514	0.00113336	0.0103026
LOC117152490	755.661	-0.852505	0.262007	-3.25375	0.00113893	0.0103454
LOC100743277	32.3019	1.18203	0.363351	3.25314	0.00114136	0.0103595
LOC100750208	485.043	-0.740566	0.227699	-3.2524	0.00114437	0.0103789
LOC105680481	314.148	0.746863	0.229703	3.25144	0.00114824	0.0103981
LOC100749443	2001.79	-0.495457	0.152373	-3.25162	0.00114751	0.0103981
LOC117151731	34.8992	1.39915	0.430365	3.25108	0.00114968	0.0104032
LOC100745047	67.4401	-4.12205	1.26809	-3.2506	0.00115161	0.0104127
LOC100742970	6176.68	-0.921805	0.283605	-3.25032	0.00115277	0.0104144
LOC100748183	65.7417	-1.46577	0.45099	-3.25012	0.00115355	0.0104144
LOC100749885	3275.12	-0.655516	0.201753	-3.24911	0.00115767	0.0104437
LOC100743478	490.205	0.541427	0.166657	3.24876	0.00115909	0.0104485
LOC100747589	624.29	0.517238	0.159308	3.24678	0.00116718	0.0105055
LOC100745487	366.399	0.667819	0.205673	3.24699	0.00116634	0.0105055
LOC105681158	13.3141	1.41588	0.436154	3.24629	0.00116922	0.0105159
LOC105682185	450.003	-1.26681	0.390369	-3.24516	0.00117384	0.0105495
LOC117151482	2.68103	-3.91383	1.20662	-3.24364	0.00118014	0.0105981
LOC100744711	55.5852	-1.26677	0.391045	-3.23946	0.00119755	0.0107463
LOC100742612	234.921	-1.01924	0.31486	-3.23714	0.00120735	0.010826
LOC100741443	17513.6	-0.857455	0.264948	-3.23632	0.00121082	0.010849
LOC100741957	1988.72	0.323808	0.100108	3.2346	0.00121814	0.0109063
LOC100749461	11.8945	1.83114	0.566169	3.23427	0.00121955	0.0109107
LOC100745769	113.037	0.71314	0.220535	3.23369	0.00122203	0.0109247
LOC100748949	1386.18	0.54038	0.167292	3.23015	0.00123724	0.0110423
LOC100746243	1851.39	0.935204	0.289537	3.23	0.00123791	0.0110423
LOC100746850	202.077	-0.682028	0.211155	-3.22998	0.00123798	0.0110423
LOC117152082	43.9625	1.1642	0.360614	3.22838	0.00124493	0.011096
LOC100743890	742.378	0.670242	0.207672	3.2274	0.00124921	0.0111258
LOC100746680	117.538	-0.85952	0.266427	-3.2261	0.0012549	0.011168
LOC100741771	462.372	-0.800397	0.248215	-3.22461	0.00126142	0.0112177
LOC117152227	14.0462	1.6478	0.511523	3.22137	0.0012758	0.0113371
LOC100745792	343.78	0.85395	0.265129	3.22088	0.00127796	0.0113478
LOC100742933	2250.6	0.363483	0.112897	3.2196	0.00128371	0.0113818
LOC100742913	541.093	0.879266	0.273086	3.21974	0.00128307	0.0113818
LOC100742881	767.827	-0.651512	0.202378	-3.21929	0.0012851	0.0113856
LOC100745269	8870.7	-0.683577	0.212395	-3.21842	0.00128899	0.0114115
LOC100740198	2218.68	0.371121	0.115347	3.21744	0.0012934	0.0114421
LOC100749506	595.24	-0.796206	0.247538	-3.2165	0.00129766	0.0114542
LOC100740210	1532.04	0.586674	0.182374	3.21687	0.00129597	0.0114542
LOC105681550	1520.71	-0.962503	0.299225	-3.21665	0.00129697	0.0114542
LOC100742378	65.4439	1.08875	0.338593	3.21552	0.00130207	0.011476
LOC100749647	253.766	0.922487	0.286885	3.21553	0.00130205	0.011476
LOC105680384	6.68042	-4.84403	1.50771	-3.21284	0.00131427	0.011575
LOC100744853	850.714	0.312291	0.0973051	3.2094	0.00133012	0.0117059
LOC100743267	1667.9	-1.45481	0.45333	-3.20917	0.00133117	0.0117064
LOC100740253	182.386	-0.691758	0.215657	-3.20768	0.00133812	0.0117589
LOC100743728	289.664	0.558467	0.174194	3.206	0.00134593	0.0118013
LOC112212014	60.8991	0.821303	0.256172	3.20605	0.00134568	0.0118013
LOC100746590	875.926	1.23869	0.386355	3.20608	0.00134556	0.0118013
LOC100748435	16.6574	1.35331	0.422363	3.20413	0.00135471	0.0118694
LOC100743589	598.687	0.454994	0.142041	3.20325	0.00135886	0.011897
LOC100745680	416.16	0.619534	0.193457	3.20245	0.00136265	0.0119214
LOC100748179	13889.3	-0.605683	0.189182	-3.20159	0.0013667	0.0119481
LOC117151990	3179.12	-1.87601	0.586017	-3.20129	0.00136812	0.0119517
LOC100742044	390.878	0.932502	0.291341	3.20072	0.00137083	0.0119597
LOC100749117	606.144	0.50946	0.159215	3.19983	0.00137509	0.0119597
LOC100744124	436.094	0.400648	0.125183	3.20051	0.00137187	0.0119597
LOC117151119	4645.2	-1.34737	0.421038	-3.20012	0.00137371	0.0119597
LOC100743586	303.338	0.664082	0.207506	3.20031	0.00137281	0.0119597
LOC100744204	869.604	0.593486	0.185474	3.19983	0.00137507	0.0119597
LOC100746734	2090.67	-0.50385	0.157535	-3.19835	0.00138218	0.0119957
LOC100746903	1023.12	-0.451699	0.14123	-3.19833	0.00138226	0.0119957
LOC105681547	1647.19	-0.506386	0.158327	-3.19835	0.00138216	0.0119957
LOC100744079	76.209	-0.836872	0.261696	-3.19788	0.00138441	0.0119969
LOC100748565	651.383	0.522608	0.163416	3.19802	0.00138374	0.0119969
LOC100742393	1678	-0.499047	0.156109	-3.19678	0.00138969	0.0120338
LOC100744970	2014.95	-0.837799	0.26259	-3.19052	0.00142017	0.0122888
LOC105680855	17.2536	1.11543	0.349713	3.18955	0.00142494	0.0123183
LOC100747299	724.004	1.10428	0.346233	3.18941	0.00142565	0.0123183
LOC100749638	29322.7	-0.441141	0.13838	-3.18789	0.00143314	0.012374
LOC100741064	45.9014	-2.69555	0.846333	-3.18497	0.00144769	0.0124905
LOC100744778	2874.65	-0.293626	0.0922611	-3.18255	0.00145984	0.0125862
LOC100746874	4346.32	-0.251578	0.0790632	-3.18199	0.00146266	0.0126014
LOC100745050	1872.26	-0.392353	0.123317	-3.18166	0.00146434	0.0126067
LOC100741403	851.81	-0.393849	0.123855	-3.17992	0.00147316	0.0126734
LOC100743722	458.069	0.549236	0.172773	3.17894	0.00147814	0.0127071
LOC100749633	5207.39	-1.72596	0.543303	-3.17678	0.00148918	0.0127927
LOC112213556	41.8954	0.932904	0.293771	3.17561	0.0014952	0.0128352
LOC100745402	2861.74	-1.14741	0.361583	-3.17329	0.00150723	0.0129291
LOC100749471	179.704	0.961583	0.303062	3.17289	0.00150929	0.0129374
LOC100742362	3386.5	-4.86135	1.53337	-3.17036	0.0015225	0.0130412
LOC100743140	845.225	0.777874	0.245385	3.17002	0.0015243	0.0130472
LOC100747855	2869.83	0.697777	0.220156	3.16947	0.00152716	0.0130622
LOC105680502	257.573	1.0295	0.324848	3.16917	0.00152876	0.0130665
LOC100744157	1338.22	-0.338051	0.106676	-3.16894	0.00152994	0.0130672
LOC100748078	363.609	-0.798979	0.252152	-3.16864	0.00153156	0.0130717
LOC105680701	768.187	0.331356	0.104585	3.16829	0.00153338	0.0130778
LOC100742703	290.499	0.41618	0.131437	3.16638	0.00154351	0.0131547
LOC100748012	5974.53	-0.452136	0.14282	-3.16578	0.00154669	0.0131724
LOC100748171	481.913	1.09356	0.345544	3.16474	0.00155223	0.0132101
LOC112213508	12.4439	1.56046	0.493311	3.16324	0.00156023	0.0132687
LOC100748666	1286.69	0.354696	0.112142	3.16293	0.00156192	0.0132735
LOC100748753	1033.3	0.594242	0.188012	3.16067	0.00157409	0.0133645
LOC100740211	505.909	0.515496	0.163115	3.16033	0.00157591	0.0133645
LOC100743428	514.259	-0.51394	0.162634	-3.1601	0.00157713	0.0133645
LOC100746351	416.099	-0.853995	0.270241	-3.16012	0.00157702	0.0133645
LOC100741693	510.138	0.375339	0.118785	3.15981	0.00157873	0.0133685
LOC100748878	824.108	0.486067	0.153929	3.15774	0.00158997	0.0134541
LOC100748460	4436.88	0.80525	0.255043	3.1573	0.00159235	0.0134647
LOC100744271	723.342	-0.430767	0.136467	-3.15658	0.00159631	0.0134886
LOC100750111	1505.66	-1.08286	0.34309	-3.15621	0.00159834	0.0134961
LOC112212689	38.7231	0.835722	0.264806	3.15597	0.00159963	0.0134973
LOC100745584	10740.3	-0.619109	0.196199	-3.15551	0.00160216	0.0135092
LOC100741910	362.71	0.54585	0.173067	3.15398	0.00161061	0.0135611
LOC105682026	3.84229	-4.32535	1.37137	-3.15404	0.00161028	0.0135611
LOC100747823	1055.93	0.531688	0.168618	3.15321	0.00161485	0.0135872
LOC105680979	1024.91	0.672493	0.2133	3.15281	0.00161706	0.0135961
LOC100747478	2281.44	-0.610986	0.193938	-3.15042	0.00163033	0.0136884
LOC100743280	227.711	-0.590515	0.187436	-3.15048	0.00163	0.0136884
LOC100748084	2658.74	-0.743072	0.236358	-3.14384	0.00166746	0.0139901
LOC100743324	10023.7	-0.4626	0.14724	-3.14181	0.00167907	0.0140776
LOC100742292	539.982	-1.81746	0.578541	-3.14145	0.00168115	0.0140851
LOC105680883	7.57757	2.24314	0.715254	3.13615	0.00171184	0.0143321
LOC100749603	3529.39	-0.482384	0.153882	-3.13476	0.00171996	0.01439
LOC100740057	1201.52	0.508843	0.16237	3.13385	0.00172527	0.0144242
LOC100741219	542.814	0.663573	0.21197	3.1305	0.0017451	0.0145797
LOC100748520	783.31	0.494107	0.157866	3.12992	0.00174852	0.0145981
LOC100745742	78.4245	-1.01614	0.324793	-3.12858	0.00175652	0.0146546
LOC112214112	9.44474	-3.72959	1.19298	-3.12627	0.00177038	0.0147598
LOC112213588	82.2212	-0.799587	0.255951	-3.12398	0.00178423	0.0148648
LOC100750044	281.857	0.572359	0.183283	3.12282	0.00179129	0.0149113
LOC100745471	78.6123	1.00203	0.320891	3.12265	0.00179232	0.0149113
LOC117152581	2.96265	3.28589	1.05272	3.12134	0.00180032	0.0149588
LOC100747909	563.574	-0.667543	0.213867	-3.1213	0.00180055	0.0149588
LOC100748153	1140.6	0.278994	0.0894219	3.11997	0.0018087	0.0150055
LOC100744541	759.087	-0.551888	0.176888	-3.11998	0.00180863	0.0150055
LOC100747222	540.155	0.659372	0.211364	3.11961	0.00181091	0.0150133
LOC100743723	416.898	0.677303	0.217135	3.11927	0.00181301	0.0150203
LOC100742153	15.5763	-1.42552	0.457293	-3.11729	0.00182519	0.0151092
LOC105681082	1034.88	0.42662	0.136864	3.11712	0.00182629	0.0151092
LOC100745919	3609	-0.527676	0.169295	-3.1169	0.00182764	0.0151098
LOC100743281	688.156	0.562141	0.180372	3.11656	0.00182975	0.0151167
LOC100748686	1724.53	0.324175	0.104059	3.11529	0.00183763	0.0151713
LOC117151356	1609.28	0.353	0.11334	3.11453	0.0018424	0.0152001
LOC100749356	1719.74	-0.41254	0.132505	-3.1134	0.00184948	0.0152479
LOC105680210	1246.02	0.339572	0.109164	3.11067	0.00186661	0.0153492
LOC100745459	2966.2	0.560108	0.180063	3.11062	0.00186694	0.0153492
LOC100749212	1457.76	0.675247	0.217074	3.11067	0.00186663	0.0153492
LOC100747860	5.90901	-2.38875	0.767835	-3.11102	0.00186444	0.0153492
LOC100748154	1272.33	0.770609	0.247943	3.10801	0.00188353	0.0154463
LOC100746455	712.146	-0.548115	0.176348	-3.10814	0.00188269	0.0154463
LOC100750199	2090.35	-2.82759	0.909795	-3.10794	0.00188395	0.0154463
LOC100747500	8151.98	-0.821937	0.264434	-3.10828	0.00188177	0.0154463
LOC100745977	371.233	0.539573	0.17368	3.1067	0.00189188	0.0155007
LOC100746418	1326.67	-0.460557	0.148338	-3.10479	0.00190417	0.0155829
LOC100749687	1125.03	-0.634556	0.204384	-3.10473	0.00190455	0.0155829
LOC100748536	1345.78	0.333708	0.107495	3.10442	0.00190655	0.0155885
LOC100747767	2123.6	-0.372729	0.120102	-3.10345	0.00191279	0.015617
LOC100743086	939.228	-5.23076	1.68539	-3.10359	0.00191188	0.015617
LOC100750098	209.303	0.71606	0.230744	3.10327	0.00191398	0.015617
LOC117151752	5.32188	-2.16718	0.698685	-3.1018	0.00192351	0.015684
LOC100749511	304.151	-0.542649	0.174973	-3.10134	0.00192648	0.0156975
LOC100740454	548.191	0.509156	0.164219	3.10047	0.00193213	0.0157327
LOC105680645	890.816	0.787743	0.254103	3.10009	0.0019346	0.015742
LOC105680473	87.0488	0.881818	0.284574	3.09873	0.00194354	0.0158039
LOC100743343	595.208	0.413034	0.133304	3.09845	0.00194538	0.015808
LOC113218476	5584.6	-0.599611	0.193552	-3.09793	0.00194877	0.0158248
LOC100748483	484.069	0.566093	0.182828	3.09631	0.00195944	0.0159005
LOC100747025	4329.59	-0.603607	0.195017	-3.09515	0.00196713	0.0159521
LOC100743615	1217.68	0.514733	0.16637	3.0939	0.00197543	0.0160084
LOC100745161	64.2681	-4.5499	1.47136	-3.09231	0.00198605	0.0160661
LOC100747055	258.452	-0.705223	0.228062	-3.09224	0.00198651	0.0160661
LOC100740187	1785.16	0.477628	0.154461	3.09223	0.00198661	0.0160661
LOC100740234	212.516	0.843832	0.272934	3.09171	0.00199009	0.0160833
LOC100746919	1507.72	0.497073	0.160849	3.09031	0.00199945	0.016137
LOC100744442	543.391	0.714219	0.231111	3.09037	0.00199907	0.016137
LOC100749345	1198.96	-0.749203	0.242647	-3.08762	0.00201763	0.0162726
LOC100745120	146.131	-1.32484	0.429214	-3.08666	0.00202417	0.0163032
LOC100748129	489.374	0.890078	0.288348	3.08682	0.0020231	0.0163032
LOC100749743	1247.5	0.443212	0.143628	3.08584	0.00202979	0.0163153
LOC100747435	66.9096	-1.54952	0.502095	-3.08612	0.00202787	0.0163153
LOC100743629	913.43	0.580207	0.188018	3.08591	0.00202931	0.0163153
LOC100743652	678.229	0.444721	0.14422	3.08363	0.00204494	0.016426
LOC100742684	1173.8	-1.10374	0.358035	-3.08277	0.00205085	0.0164623
LOC100742920	6.44993	-2.24762	0.729181	-3.08238	0.0020535	0.0164724
LOC100740632	722.037	-0.448493	0.145527	-3.08186	0.00205714	0.0164905
LOC112214101	81.2298	-0.678485	0.220343	-3.07922	0.00207541	0.0166257
LOC105681964	3475.08	0.407651	0.132454	3.07768	0.0020862	0.0167009
LOC100741797	3803.46	-0.496595	0.16142	-3.07642	0.00209501	0.0167601
LOC100746860	3536.14	-0.336484	0.109435	-3.07474	0.00210684	0.0168298
LOC100749135	689.603	-0.350666	0.114053	-3.07458	0.00210797	0.0168298
LOC100744594	2189.34	-10.4998	3.41487	-3.07472	0.00210701	0.0168298
LOC112212343	853.107	-2.98916	0.972361	-3.07412	0.00211124	0.0168445
LOC100745639	66.6239	-3.32129	1.08067	-3.07337	0.00211655	0.0168755
LOC105681818	44.9638	-1.21243	0.394594	-3.07259	0.00212207	0.0169082
LOC100744480	1751.79	-0.52951	0.172462	-3.0703	0.00213846	0.0170274
LOC100745872	121.898	0.612328	0.199516	3.06907	0.00214725	0.0170859
LOC100743866	969.033	0.43319	0.14125	3.06684	0.00216333	0.0172023
LOC100744334	948.042	0.298074	0.0972527	3.06495	0.00217709	0.0172891
LOC112213485	33.8259	0.86582	0.282492	3.06494	0.00217715	0.0172891
LOC100747506	131.204	-1.16414	0.379863	-3.06465	0.00217927	0.0172943
LOC100746479	656.597	0.443537	0.144811	3.06287	0.00219225	0.0173741
LOC117152590	3.65352	3.06802	1.00163	3.06302	0.00219116	0.0173741
LOC100744504	832.528	-0.39412	0.128735	-3.06147	0.00220253	0.0174439
LOC100741080	2321.79	0.526	0.171876	3.06034	0.00221085	0.0174982
LOC117151113	375.838	0.525814	0.171892	3.05898	0.00222093	0.0175662
LOC100746435	271.762	0.426945	0.139633	3.05762	0.00223103	0.0176343
LOC100747538	4236.24	-0.336124	0.109974	-3.05639	0.00224021	0.0176952
LOC100741386	2043.67	0.558512	0.182762	3.05595	0.0022435	0.0177093
LOC100747289	501.952	0.639929	0.209475	3.05492	0.00225119	0.0177582
LOC100742242	3746.31	0.449392	0.147136	3.05426	0.00225619	0.017774
LOC100742943	1007.71	-0.401175	0.131347	-3.05432	0.00225572	0.017774
LOC100748802	829.778	-0.496774	0.162726	-3.05282	0.00226705	0.0178359
LOC105681197	1822.08	-0.464805	0.15225	-3.05292	0.00226629	0.0178359
LOC112213416	29.1516	0.840556	0.275438	3.0517	0.00227546	0.0178903
LOC100743610	1164.81	0.451704	0.148043	3.05118	0.00227947	0.0179098
LOC100740998	506.165	0.354682	0.116252	3.05098	0.00228096	0.0179098
LOC117151461	9.36376	1.4172	0.46455	3.0507	0.00228309	0.0179147
LOC100747795	219.478	0.47971	0.157275	3.05013	0.00228743	0.0179368
LOC100749372	1321.55	-0.478817	0.156997	-3.04985	0.00228955	0.0179416
LOC100745807	3297.18	0.222073	0.0728256	3.04938	0.00229314	0.0179526
LOC100742334	1312.58	-0.582881	0.191187	-3.04875	0.00229799	0.0179526
LOC100746411	24.4518	-1.5257	0.500425	-3.04881	0.00229753	0.0179526
LOC100743861	257.461	0.662103	0.217139	3.04921	0.00229442	0.0179526
LOC100741641	33235.8	-0.428733	0.140638	-3.04848	0.00230002	0.0179526
LOC100747543	1017.32	-0.571775	0.187556	-3.04856	0.00229939	0.0179526
LOC100742244	185.797	0.574384	0.188535	3.04656	0.00231477	0.0180558
LOC100750210	402.193	0.720316	0.236569	3.04485	0.00232795	0.0181467
LOC100745076	597.409	0.480408	0.157874	3.04299	0.0023424	0.0182474
LOC100749047	2285.31	-0.576426	0.189473	-3.04226	0.00234807	0.0182795
LOC100750074	801.394	0.568193	0.186856	3.04081	0.00235943	0.0183559
LOC100748578	548.613	-2.32735	0.765448	-3.04051	0.00236179	0.0183622
LOC100743070	2425.18	-0.679561	0.223543	-3.03995	0.00236616	0.0183722
LOC100743352	4582.72	-0.552474	0.181726	-3.04014	0.00236464	0.0183722
LOC112213957	332.571	0.699717	0.230204	3.03955	0.0023693	0.0183846
LOC112212401	4.77135	2.51783	0.82861	3.03862	0.00237661	0.0184025
LOC105680513	106.028	-2.96576	0.976065	-3.03848	0.00237772	0.0184025
LOC100747459	6857.91	-0.523651	0.172316	-3.03891	0.0023744	0.0184025
LOC100744232	5466.79	-0.624277	0.205458	-3.03847	0.00237782	0.0184025
LOC100740746	1097.23	1.15799	0.381169	3.038	0.00238156	0.0184194
LOC100747564	5739.63	-1.18973	0.391754	-3.03693	0.00239001	0.0184728
LOC100745379	589.288	0.48345	0.159225	3.03627	0.00239522	0.018501
LOC105680711	585.62	-1.36935	0.451027	-3.03607	0.0023968	0.0185012
LOC100745119	864.162	-0.48215	0.158912	-3.03407	0.00241278	0.0185859
LOC117151960	7.94859	1.61985	0.533915	3.03391	0.00241403	0.0185859
LOC100742103	701.293	0.426103	0.140444	3.03396	0.00241365	0.0185859
LOC117152105	47.1436	-1.58661	0.522877	-3.03439	0.00241021	0.0185859
LOC105680266	7874.2	-2.88781	0.952406	-3.03212	0.00242846	0.0186849
LOC100749920	175.575	0.81921	0.270311	3.03062	0.00244049	0.0187653
LOC100746539	3576.89	-0.431137	0.142389	-3.02787	0.00246284	0.0189248
LOC100744403	2414.63	-0.455835	0.150577	-3.02725	0.00246786	0.0189389
LOC100745352	468.638	-3.12613	1.03261	-3.02741	0.00246662	0.0189389
LOC100749835	634.608	0.580155	0.191666	3.02691	0.00247065	0.018948
LOC100742016	395.777	0.537585	0.177753	3.02434	0.00249176	0.0190976
LOC100744387	499.064	-0.519598	0.171847	-3.02362	0.00249773	0.019131
LOC100744686	1076.08	0.906756	0.300037	3.02215	0.00250986	0.0191991
LOC100744261	27.5771	-1.31054	0.433622	-3.0223	0.00250858	0.0191991
LOC100750191	360.003	0.43525	0.144033	3.02187	0.0025122	0.0192046
LOC100744627	2132.04	0.554727	0.183733	3.01921	0.00253436	0.0193616
LOC100743001	761.448	0.432206	0.143189	3.01844	0.00254082	0.0193984
LOC100743469	965.025	-0.703852	0.233255	-3.01753	0.00254846	0.0194443
LOC100749062	442.789	-0.499525	0.165669	-3.0152	0.00256814	0.0195818
LOC100745495	520.046	-2.90764	0.964426	-3.01489	0.00257074	0.0195891
LOC100746817	429.194	-0.605307	0.20081	-3.01432	0.00257555	0.0196127
LOC100747218	177.591	-0.889385	0.295072	-3.01413	0.00257714	0.0196127
LOC100743095	860.859	-0.623874	0.207165	-3.01149	0.00259968	0.0197715
LOC100741291	365.351	-0.357519	0.118855	-3.00803	0.00262943	0.019985
LOC112213249	2.56146	4.04593	1.34523	3.00761	0.00263314	0.0200004
LOC100748783	60.9871	-2.83425	0.942462	-3.00728	0.00263595	0.020009
LOC100741329	12.8861	-1.50548	0.500858	-3.00579	0.00264892	0.0200946
LOC100745013	3446.05	-0.297719	0.0990864	-3.00464	0.00265898	0.020158
LOC112212965	78.1387	-0.895151	0.298131	-3.00254	0.00267737	0.0202845
LOC100741966	2588.94	-0.442756	0.14749	-3.00194	0.00268268	0.0203117
LOC100749842	2000.35	-0.620849	0.206837	-3.00164	0.00268531	0.0203186
LOC100748202	577.69	0.622213	0.207363	3.0006	0.00269452	0.0203614
LOC105680664	23.5928	1.48302	0.494215	3.00077	0.00269301	0.0203614
LOC100741198	22.9003	1.10179	0.367237	3.00022	0.00269782	0.0203614
LOC100747705	3.51114	-4.22667	1.40873	-3.00035	0.00269672	0.0203614
LOC100742168	1496.66	0.463089	0.154383	2.99961	0.00270328	0.0203638
LOC100743807	340.46	0.786479	0.262186	2.9997	0.00270248	0.0203638
LOC100742240	2787.31	-6.14703	2.0491	-2.99987	0.00270091	0.0203638
LOC100744662	14005.6	-0.389692	0.129973	-2.99825	0.00271535	0.0204417
LOC100748429	1423.05	-0.550839	0.183801	-2.99694	0.00272706	0.0205169
LOC100747597	180.257	-1.38674	0.462757	-2.9967	0.00272918	0.0205199
LOC100748897	7315.13	-1.14425	0.382266	-2.99333	0.00275955	0.0207351
LOC100747190	1728.75	0.238223	0.0796305	2.99161	0.00277511	0.0208388
LOC100745685	345.967	0.736599	0.246295	2.99072	0.0027832	0.0208863
LOC100742164	2257.96	-0.681707	0.227957	-2.9905	0.0027852	0.0208882
LOC100748793	135.793	-1.69842	0.56799	-2.99023	0.00278768	0.0208935
LOC100744847	995.601	0.47977	0.160498	2.98925	0.00279663	0.0209474
LOC100749983	399.187	-0.575409	0.192532	-2.98864	0.00280219	0.0209758
LOC112213193	54.5485	-0.972646	0.325526	-2.98792	0.00280881	0.0210121
LOC100747750	4674.13	-0.446552	0.149564	-2.9857	0.00282929	0.021152
LOC100743683	12296.6	-0.540869	0.181232	-2.9844	0.0028414	0.0212291
LOC100747514	1295.99	0.321461	0.107769	2.98289	0.00285544	0.0213206
LOC105682124	209.742	-0.867363	0.291004	-2.98059	0.00287696	0.0214678
LOC100748695	399.146	0.419942	0.140973	2.97888	0.00289301	0.02156
LOC100741475	868.721	0.57647	0.193531	2.9787	0.00289477	0.02156
LOC100741406	3617.26	-0.345129	0.115858	-2.9789	0.00289287	0.02156
LOC112213880	1.22687	-4.38194	1.47136	-2.97816	0.00289987	0.0215845
LOC100749529	194.372	-0.972499	0.326583	-2.9778	0.00290327	0.0215939
LOC100749738	945.705	-0.627128	0.210613	-2.97764	0.00290478	0.0215939
LOC117152418	7.05679	2.12051	0.712468	2.97629	0.00291755	0.0216753
LOC100745726	4462.92	-1.26221	0.424552	-2.97303	0.00294872	0.0218932
LOC100743240	1547.68	0.462168	0.155549	2.97121	0.00296626	0.0220097
LOC100747864	1345.13	0.534471	0.179956	2.97	0.00297798	0.0220828
LOC100740726	695.351	0.536545	0.180713	2.96905	0.00298726	0.0221378
LOC112212249	86.4372	0.942668	0.317555	2.96852	0.00299233	0.0221616
LOC105681080	32.4675	1.10127	0.371076	2.96778	0.00299963	0.0222017
LOC100747924	25.0144	-1.35941	0.458229	-2.96666	0.0030105	0.0222683
LOC112212433	11.3723	1.24975	0.421453	2.96533	0.00302358	0.0223372
LOC100741096	1668.53	-0.30606	0.103209	-2.96545	0.00302244	0.0223372
LOC105680334	1941.84	-0.413811	0.139588	-2.96451	0.00303161	0.0223757
LOC100741980	739.184	0.789402	0.266293	2.96442	0.00303256	0.0223757
LOC117152062	319.526	-0.505386	0.170593	-2.96253	0.00305126	0.0224997
LOC100742632	192.692	0.716405	0.241847	2.96222	0.00305428	0.022508
LOC100742742	309.114	-0.467449	0.157832	-2.96169	0.0030596	0.0225332
LOC100744050	938.159	0.593995	0.200578	2.96142	0.00306227	0.0225389
LOC100749819	5151.54	-0.252341	0.0852295	-2.96073	0.00306913	0.0225754
LOC100742084	745.858	0.331685	0.112048	2.96022	0.00307419	0.0225986
LOC100741248	820.203	-0.378544	0.127888	-2.95996	0.00307678	0.0226037
LOC100748916	58.8215	-0.68702	0.232188	-2.95889	0.00308745	0.022668
LOC100743480	814.783	0.39023	0.131895	2.95864	0.00308999	0.0226727
LOC100747690	474.492	0.49514	0.167383	2.95813	0.00309516	0.0226965
LOC100740654	567.501	0.775068	0.262063	2.95756	0.00310082	0.022724
LOC117151730	10.5056	1.79775	0.607895	2.95734	0.00310306	0.0227264
LOC105681884	50.6763	3.61311	1.22187	2.95702	0.0031063	0.0227361
LOC100749862	1345.34	-0.35216	0.119175	-2.95498	0.00312687	0.0228726
LOC100743662	659.279	0.688024	0.233112	2.95148	0.0031626	0.0231197
LOC100743930	4110.13	-0.487605	0.165219	-2.95126	0.00316481	0.0231216
LOC100749958	277.314	-0.622416	0.210945	-2.95061	0.00317147	0.023156
LOC100749757	17086.1	-0.516446	0.175104	-2.94938	0.00318415	0.0232343
LOC100748011	129.269	0.79224	0.268687	2.94856	0.00319261	0.0232817
LOC100741781	1108.68	-1.09777	0.372582	-2.94638	0.00321521	0.0234178
LOC100741802	1330.86	-1.41399	0.479907	-2.94638	0.00321517	0.0234178
LOC100748691	671.645	0.389687	0.13227	2.94616	0.00321747	0.0234199
LOC100742966	769.266	-1.79892	0.610643	-2.94594	0.00321972	0.0234219
LOC117151292	12.1773	-2.54519	0.864701	-2.94343	0.00324592	0.023598
LOC105681641	1705.51	-0.372237	0.126483	-2.94297	0.00325075	0.0236042
LOC100743032	928.282	0.629778	0.213984	2.94311	0.00324935	0.0236042
LOC100746607	1245.65	-0.395494	0.134436	-2.94187	0.00326239	0.0236742
LOC100741990	7227.47	-0.569372	0.193637	-2.94042	0.00327772	0.023771
LOC100747418	1396.08	-0.622806	0.211974	-2.93812	0.00330206	0.0239329
LOC117151955	14.9514	2.49565	0.849688	2.93714	0.00331252	0.0239941
LOC100750170	216.539	-0.863734	0.294097	-2.93691	0.00331505	0.0239977
LOC100746696	1338.54	0.60951	0.207584	2.93621	0.00332248	0.0240368
LOC117151268	495.698	-0.654218	0.222967	-2.93414	0.00334468	0.0241827
LOC100741041	3783.94	-0.414485	0.141332	-2.93271	0.00336021	0.0242802
LOC100742205	149.488	0.475204	0.162116	2.93126	0.00337593	0.0243654
LOC100747123	150.528	0.946831	0.323032	2.93108	0.00337787	0.0243654
LOC105680550	3219.2	0.22219	0.0758055	2.93105	0.00337815	0.0243654
LOC100746589	1333.62	-0.527577	0.180061	-2.92999	0.00338973	0.024434
LOC100748782	75.518	-1.71404	0.585073	-2.92962	0.0033938	0.0244485
LOC100744704	1296.71	0.40214	0.137332	2.92824	0.00340891	0.0245425
LOC112213902	1256.04	-0.678784	0.231862	-2.92754	0.00341657	0.0245827
LOC100741343	414.47	0.414754	0.141774	2.92546	0.00343949	0.0247327
LOC100748697	3227.54	-0.503169	0.172107	-2.92358	0.00346026	0.024867
LOC100742198	5644.79	-0.834337	0.285523	-2.92213	0.00347644	0.0249681
LOC100740126	70.085	0.923926	0.316241	2.92158	0.00348256	0.0249818
LOC100744852	552.775	0.43343	0.148347	2.92173	0.00348091	0.0249818
LOC100744929	1016.08	-0.524428	0.179596	-2.92004	0.00349982	0.0250905
LOC100746883	872.827	0.355477	0.121767	2.91933	0.00350784	0.0251235
LOC100744211	746.229	-0.359128	0.12302	-2.91926	0.00350866	0.0251235
LOC100740578	2645.14	-0.409107	0.14025	-2.91698	0.00353435	0.0252636
LOC100742711	1607.4	-2.4114	0.826683	-2.91696	0.0035346	0.0252636
LOC105681465	9.98771	-1.54767	0.53053	-2.91722	0.00353169	0.0252636
LOC100747569	1552.88	-0.490731	0.168265	-2.91642	0.00354071	0.025292
LOC100744408	73920.9	-0.355081	0.121775	-2.91589	0.00354674	0.0253046
LOC100742918	53.8923	1.04417	0.358077	2.91604	0.00354509	0.0253046
LOC112212842	30.4102	2.42947	0.833357	2.91528	0.00355369	0.025339
LOC105681607	454.397	0.605445	0.207717	2.91476	0.00355959	0.0253658
LOC112213762	15.26	1.31464	0.451358	2.91264	0.00358386	0.0255234
LOC100742932	375.252	-0.461896	0.158667	-2.9111	0.00360154	0.0256108
LOC100743628	648.705	0.436731	0.150027	2.91101	0.0036026	0.0256108
LOC100742195	528.473	0.632742	0.217338	2.91133	0.00359897	0.0256108
LOC100744268	77.1879	1.1653	0.400439	2.91005	0.00361371	0.0256744
LOC100741246	1027.31	-0.565863	0.194504	-2.90927	0.00362274	0.0257078
LOC100740916	4308.15	0.244024	0.0838745	2.90939	0.00362131	0.0257078
LOC100742012	550.476	0.325369	0.111865	2.90858	0.00363072	0.0257432
LOC117152465	77.7616	-1.19565	0.411092	-2.90847	0.00363206	0.0257432
LOC100747053	681.355	-0.43592	0.149925	-2.90758	0.00364238	0.0258009
LOC100748755	439.316	0.529013	0.181975	2.90707	0.00364829	0.0258273
LOC100742348	4187.88	-1.13644	0.390952	-2.90685	0.00365083	0.02583
LOC100745249	485.591	-0.657299	0.226183	-2.90605	0.00366022	0.0258809
LOC100748167	5108.88	-0.622345	0.214251	-2.90475	0.00367546	0.0259733
LOC100746843	1619.88	-0.600677	0.206836	-2.90412	0.00368282	0.0260009
LOC100747401	333.272	-0.375616	0.129342	-2.90405	0.00368375	0.0260009
LOC100741108	756.673	-0.476307	0.164089	-2.90274	0.00369919	0.0260944
LOC100745561	5985.44	-0.472107	0.162684	-2.90199	0.00370803	0.0261412
LOC105681236	1130.74	-2.43756	0.840036	-2.90173	0.00371112	0.0261474
LOC100745564	661.487	-0.352913	0.121721	-2.89937	0.00373909	0.0263133
LOC100744069	1744.88	-0.624206	0.215283	-2.89947	0.00373796	0.0263133
LOC112213898	29.2874	2.4115	0.831975	2.89853	0.00374922	0.0263689
LOC112213486	17.2564	-1.47474	0.509149	-2.89648	0.00377378	0.0265259
LOC100749029	256.055	0.596735	0.206039	2.89623	0.00377678	0.0265313
LOC112212035	19.8689	-1.21276	0.419276	-2.89252	0.00382168	0.0268309
LOC100740902	1459.43	-0.439852	0.1521	-2.89185	0.00382978	0.0268719
LOC100743176	653.634	-0.896225	0.309959	-2.89143	0.00383492	0.026892
LOC100740886	658.011	0.455743	0.157659	2.89069	0.00384397	0.0269395
LOC100745554	305.468	0.473072	0.163678	2.89025	0.0038493	0.026961
LOC100748121	66.8668	-7.95259	2.75172	-2.89005	0.00385186	0.026963
LOC100741491	746.937	0.342929	0.118763	2.88752	0.00388294	0.0271638
LOC100744368	349.641	-2.62795	0.910164	-2.88734	0.00388512	0.0271638
LOC100744132	1914.11	0.633568	0.219561	2.88562	0.00390646	0.0272969
LOC100745122	2963.42	-0.475608	0.164897	-2.88428	0.00392312	0.0273811
LOC105680622	939.374	-1.4046	0.486972	-2.88436	0.00392206	0.0273811
LOC100744805	82.0278	-6.7935	2.35713	-2.88211	0.00395027	0.0275382
LOC100748664	795.783	-0.847442	0.294033	-2.88213	0.00395001	0.0275382
LOC100740831	34.5566	1.32865	0.461127	2.88132	0.00396016	0.0275909
LOC100747519	2528.65	-0.567118	0.196861	-2.8808	0.00396664	0.0276199
LOC100746412	4982.06	-0.916733	0.31835	-2.87964	0.00398127	0.0277056
LOC100744193	10044.1	-0.26504	0.0920469	-2.8794	0.00398427	0.0277101
LOC100742776	255.442	0.45488	0.158003	2.87893	0.00399026	0.0277356
LOC100743773	40.6754	-1.58013	0.549145	-2.87743	0.00400927	0.0278194
LOC117151653	17.3999	-1.52734	0.5308	-2.87742	0.00400935	0.0278194
LOC100741232	26.7603	-4.56694	1.58697	-2.87776	0.00400507	0.0278194
LOC100747310	407.517	0.61365	0.213358	2.87615	0.00402554	0.0278992
LOC100742141	2420.97	0.429063	0.149178	2.87618	0.00402516	0.0278992
LOC112213435	25.552	2.30381	0.801316	2.87504	0.0040398	0.0279816
LOC100749149	4492.01	-0.511715	0.178057	-2.87388	0.00405466	0.0280612
LOC100746542	181.72	-0.672216	0.233914	-2.87377	0.00405602	0.0280612
LOC100740039	4429.56	-0.464354	0.161697	-2.87175	0.004082	0.0282245
LOC100743649	6515.07	-0.558597	0.194544	-2.87132	0.00408759	0.0282467
LOC100746377	55.7493	0.961705	0.334972	2.871	0.00409179	0.0282593
LOC100746577	181.88	-0.722334	0.251669	-2.87018	0.00410244	0.0283164
LOC100741668	5726.26	-0.684115	0.238451	-2.86899	0.00411781	0.0283936
LOC100747466	45.2906	-0.911941	0.317866	-2.86895	0.00411841	0.0283936
LOC100740301	1747.86	0.331063	0.115444	2.86775	0.00413404	0.0284848
LOC100748675	33.1042	-1.08949	0.38017	-2.8658	0.00415954	0.0286439
LOC100743030	1725.55	-0.424187	0.148036	-2.86543	0.00416439	0.0286441
LOC100746355	627.986	-0.596017	0.207994	-2.86555	0.00416283	0.0286441
LOC112212083	15.1291	1.41137	0.492627	2.86498	0.00417035	0.0286685
LOC112212002	101.058	0.746607	0.260617	2.86477	0.00417315	0.0286711
LOC117151442	101.849	-0.718698	0.250905	-2.86442	0.00417768	0.0286856
LOC100746923	4420.53	-0.77381	0.270237	-2.86345	0.00419055	0.0287574
LOC100749015	1913.58	-0.472017	0.164995	-2.8608	0.0042258	0.0289825
LOC117151332	22.5878	-1.00698	0.352024	-2.86055	0.00422907	0.0289882
LOC100741169	1249.31	0.54484	0.190516	2.85981	0.00423897	0.0290393
LOC100749641	151.41	0.71808	0.251289	2.85758	0.0042688	0.0292268
LOC100745368	3384.44	-0.551195	0.192933	-2.85693	0.00427766	0.0292705
LOC100747003	1563.02	-0.392823	0.137561	-2.85562	0.00429525	0.0293489
LOC100748766	331.41	-0.65255	0.228522	-2.85553	0.00429653	0.0293489
LOC117152256	22.4021	2.0395	0.714138	2.85588	0.00429171	0.0293489
LOC100741570	13550.6	-0.71375	0.250025	-2.85472	0.00430751	0.029407
LOC100745738	27392.2	-0.587109	0.206003	-2.85	0.00437197	0.0298299
LOC100746772	4424.15	-0.5131	0.180101	-2.84896	0.00438622	0.0299099
LOC100742693	124.882	0.850796	0.298696	2.84836	0.00439449	0.029932
LOC100749586	1804.41	0.260595	0.0914835	2.84854	0.00439201	0.029932
LOC100740175	2966.23	-0.462512	0.162415	-2.84771	0.00440346	0.0299758
LOC100741047	403.2	-0.688116	0.241663	-2.84742	0.00440756	0.0299865
LOC100744877	4088.06	-0.515092	0.180937	-2.8468	0.00441609	0.0300274
LOC112212844	35.5271	0.71736	0.25213	2.8452	0.00443831	0.0301591
LOC100747099	58.8559	0.85204	0.299482	2.84504	0.00444053	0.0301591
LOC112214027	187.451	-0.95946	0.337284	-2.84467	0.00444581	0.0301776
LOC100746926	435.294	-0.634419	0.223055	-2.84422	0.004452	0.0302024
LOC100748308	2757.78	-0.398099	0.140052	-2.84252	0.00447587	0.0303469
LOC117152367	4.80857	2.99913	1.05516	2.84233	0.00447845	0.0303471
LOC100746785	416.907	0.562591	0.197947	2.84213	0.00448138	0.0303497
LOC100746731	790.197	-0.803486	0.282817	-2.84101	0.00449712	0.0304389
LOC100745843	184.11	0.992901	0.349589	2.8402	0.00450857	0.0304972
LOC112213899	98.2051	1.51027	0.531779	2.84003	0.00451087	0.0304972
LOC105682027	67.3034	-1.44514	0.508883	-2.83983	0.00451371	0.030499
LOC100741290	234.439	0.457917	0.161347	2.83809	0.00453842	0.0306212
LOC100742092	181.316	-0.620106	0.218514	-2.83783	0.00454211	0.0306212
LOC100749441	1791.06	-1.04173	0.367081	-2.83788	0.00454146	0.0306212
LOC105681624	102.775	-1.27365	0.448728	-2.83835	0.00453474	0.0306212
LOC100742536	543.2	-1.21753	0.429183	-2.83685	0.00455604	0.0306976
LOC100748057	1595.04	0.304909	0.107506	2.8362	0.00456537	0.0307431
LOC117151453	455.333	0.466763	0.164622	2.83536	0.00457747	0.0307722
LOC117151729	4.34819	2.37806	0.838647	2.83559	0.00457406	0.0307722
LOC117152475	6.34498	-2.06055	0.726732	-2.83536	0.00457737	0.0307722
LOC100746934	971.619	-0.705771	0.249043	-2.83393	0.00459797	0.0308925
LOC100749340	945.87	-0.442232	0.156097	-2.83306	0.00461051	0.0309495
LOC100741450	3790.35	-0.575228	0.20306	-2.8328	0.00461427	0.0309495
LOC117152334	2.99041	-2.64946	0.935249	-2.83289	0.00461286	0.0309495
LOC117152463	121.833	0.613886	0.21673	2.83249	0.00461872	0.0309619
LOC100748127	221.106	0.922575	0.325773	2.83195	0.00462644	0.0309961
LOC100749739	1523.01	-0.546066	0.192876	-2.83118	0.00463772	0.0310541
LOC117151439	12.1259	1.19393	0.421894	2.82994	0.00465571	0.0311571
LOC100747120	3659.78	-0.410327	0.145015	-2.82954	0.00466143	0.0311778
LOC100744279	5131.08	0.417584	0.147674	2.82774	0.00468783	0.0313366
LOC100743832	928.083	0.556298	0.196754	2.82738	0.00469301	0.0313537
LOC100743543	119.156	1.06486	0.376708	2.82675	0.00470227	0.0313703
LOC105681167	13.3917	1.42115	0.502764	2.82667	0.00470343	0.0313703
LOC100744230	1426.53	0.683956	0.241963	2.8267	0.00470303	0.0313703
LOC100740139	3210.64	-0.814363	0.288295	-2.82475	0.00473171	0.0315412
LOC100749483	390.429	-1.82022	0.644474	-2.82434	0.00473775	0.0315638
LOC100746078	3331.49	-0.56221	0.199076	-2.82409	0.00474151	0.031571
LOC100749899	2283.88	-0.395222	0.139972	-2.82357	0.00474919	0.0316045
LOC100748461	280.829	-2.08564	0.739179	-2.82156	0.00477902	0.0317852
LOC100747192	1312.48	-0.901113	0.319503	-2.82036	0.00479704	0.0318871
LOC117151478	22.3333	1.06654	0.378247	2.81969	0.00480697	0.0319353
LOC100744112	846.351	0.479546	0.170088	2.8194	0.00481138	0.0319467
LOC100744875	1398.41	-0.617492	0.219086	-2.8185	0.0048249	0.0320006
LOC100748081	1641.37	-0.287519	0.102016	-2.81836	0.00482689	0.0320006
LOC100744252	1016.94	-2.39473	0.8497	-2.81832	0.00482758	0.0320006
LOC100748633	1617.06	-0.308387	0.109432	-2.81806	0.00483143	0.0320082
LOC100748510	2254.62	-0.889619	0.315741	-2.81756	0.00483895	0.0320401
LOC100744854	2735.5	-0.559907	0.19878	-2.81672	0.00485173	0.0321069
LOC100743580	1687.9	0.433426	0.153889	2.81648	0.00485523	0.0321122
LOC100742098	709.111	-0.856766	0.304296	-2.81556	0.00486916	0.0321864
LOC100748656	213.735	-0.524472	0.186415	-2.81347	0.00490103	0.032379
LOC117152009	76.8084	0.618248	0.219902	2.81147	0.00493159	0.0325628
LOC100744671	3065.51	-0.355179	0.126348	-2.81111	0.00493705	0.0325807
LOC100746844	627.826	0.791952	0.28182	2.81014	0.00495206	0.0326616
LOC117152580	8.56041	1.36636	0.486662	2.80762	0.0049909	0.0328995
LOC100741522	820.23	0.682975	0.243275	2.80742	0.00499398	0.0329015
LOC100742127	3851.58	-0.848467	0.302305	-2.80666	0.00500574	0.0329607
LOC100747368	1381.37	0.336381	0.11989	2.80576	0.00501988	0.0330355
LOC100745956	877.576	0.669358	0.238631	2.805	0.00503169	0.0330949
LOC112212431	8.66486	-1.36828	0.48794	-2.80419	0.00504436	0.0331501
LOC100747035	1336.47	0.368348	0.13136	2.8041	0.00504568	0.0331501
LOC117151361	13.7581	1.43727	0.512874	2.80239	0.00507249	0.0333078
LOC100749152	186.797	0.348351	0.124322	2.802	0.00507873	0.0333182
LOC100742606	1808.11	-0.354702	0.126592	-2.80194	0.00507969	0.0333182
LOC112212677	14.0342	-1.382	0.49343	-2.8008	0.00509759	0.0334172
LOC100749020	712.687	-0.34149	0.121957	-2.80008	0.00510899	0.0334734
LOC100747879	19.72	-4.9672	1.77407	-2.7999	0.00511187	0.0334739
LOC100742006	488.015	-3.06615	1.09592	-2.7978	0.00514521	0.0336551
LOC117152312	18.7581	1.02145	0.365081	2.79787	0.00514406	0.0336551
LOC100744595	571.052	0.420571	0.150345	2.79737	0.00515211	0.0336816
LOC100740742	16682.4	0.33418	0.119493	2.79665	0.00516349	0.0337375
LOC100746184	778.859	-0.459587	0.164396	-2.79561	0.00518016	0.0338277
LOC100747206	428.856	0.743945	0.266175	2.79495	0.00519076	0.0338784
LOC100750067	2021.88	-0.604398	0.216283	-2.79447	0.00519841	0.0338955
LOC100743218	532.229	0.587315	0.210181	2.79433	0.00520074	0.0338955
LOC112212888	15.0473	1.09827	0.393069	2.7941	0.00520444	0.0338955
LOC100746750	122.887	0.734303	0.262807	2.79408	0.00520481	0.0338955
LOC100749769	789.981	0.440876	0.157845	2.79309	0.00522074	0.033962
LOC100746828	389.784	0.469041	0.167927	2.79312	0.00522026	0.033962
LOC100742471	9807.24	-0.528362	0.189209	-2.79248	0.00523059	0.0340074
LOC100747949	2231.76	0.427842	0.1533	2.79089	0.00525635	0.0341562
LOC100741893	247.5	0.440915	0.158015	2.79033	0.00526548	0.0341968
LOC100743763	477.169	-0.635541	0.2278	-2.78992	0.00527219	0.0342217
LOC100742433	367.363	-1.76392	0.632543	-2.78862	0.00529335	0.0343402
LOC100746670	3417.33	-0.331491	0.118885	-2.78832	0.00529823	0.0343532
LOC100740765	252.233	-1.37885	0.494641	-2.78757	0.0053105	0.0344139
LOC100744201	780.7	-0.456532	0.163805	-2.78705	0.00531908	0.0344507
LOC100748451	7201.87	-0.513136	0.184132	-2.78678	0.00532339	0.0344562
LOC100741405	157.684	-0.707522	0.253898	-2.78664	0.00532574	0.0344562
LOC100744864	956.611	0.347566	0.124765	2.78576	0.00534019	0.0345309
LOC100744392	770.202	0.246145	0.0883909	2.78473	0.00535724	0.0346034
LOC100749953	227.919	-0.663103	0.23811	-2.78486	0.00535516	0.0346034
LOC100745425	190.708	0.709223	0.25474	2.78411	0.00536749	0.0346508
LOC100740395	31.4182	0.91778	0.329959	2.78149	0.00541093	0.0349122
LOC100749392	329.084	0.541752	0.194882	2.7799	0.00543755	0.0350649
LOC100747801	221.09	-0.500628	0.180161	-2.77877	0.00545646	0.0351613
LOC100749144	2360.12	0.570057	0.205156	2.77866	0.00545842	0.0351613
LOC117151447	288.942	1.43183	0.515391	2.77815	0.00546694	0.0351971
LOC100743847	977.614	0.488686	0.175922	2.77786	0.00547174	0.035209
LOC117151839	84.0629	0.806554	0.290392	2.77747	0.0054784	0.0352327
LOC100744880	1791.22	-0.387146	0.139429	-2.77666	0.00549206	0.0353014
LOC105680590	25.4308	1.13013	0.407243	2.77507	0.0055189	0.0354453
LOC100741307	3037.87	-0.433964	0.156401	-2.77469	0.00552547	0.0354453
LOC100744450	3101.3	-0.691322	0.249158	-2.77463	0.00552639	0.0354453
LOC100748625	659.659	0.42563	0.153384	2.77494	0.00552116	0.0354453
LOC100742940	835.925	0.463004	0.166923	2.77375	0.00554137	0.035503
LOC100746829	4031.75	-1.21584	0.438323	-2.77385	0.00553975	0.035503
LOC100749304	3469.65	-0.532071	0.191861	-2.77322	0.00555054	0.0355426
LOC117151734	35.1179	-0.941192	0.33964	-2.77114	0.005586	0.0357311
LOC105681459	29.4108	0.98591	0.355769	2.77121	0.00558492	0.0357311
LOC100749477	248.576	0.529106	0.190965	2.77069	0.00559368	0.035761
LOC100745113	2555.36	0.510765	0.184495	2.76845	0.00563242	0.0359699
LOC117152560	101.159	0.665529	0.240389	2.76855	0.00563067	0.0359699
LOC100743906	709.95	-0.803885	0.290606	-2.76623	0.00567078	0.0361954
LOC100741600	1029.74	-0.535623	0.193677	-2.76555	0.00568264	0.0362516
LOC100743130	577.403	0.421985	0.152624	2.76487	0.00569451	0.0363062
LOC105681227	28.563	-1.03276	0.373552	-2.76471	0.00569731	0.0363062
LOC100743092	38.6073	-1.91719	0.693619	-2.76404	0.0057091	0.0363618
LOC105681120	859.16	0.5193	0.187959	2.76284	0.00573006	0.0364562
LOC100746524	820.587	-0.640307	0.231747	-2.76296	0.00572799	0.0364562
LOC117151242	20.5671	1.59471	0.577318	2.76227	0.00574004	0.0364806
LOC112213310	59.0519	1.00054	0.362201	2.76238	0.00573815	0.0364806
LOC117151585	11.0635	1.49402	0.541012	2.76153	0.0057531	0.0365083
LOC100740544	5.3333	-3.31238	1.19948	-2.7615	0.00575362	0.0365083
LOC100749724	2015.13	-0.323054	0.116984	-2.76151	0.00575339	0.0365083
LOC100748928	157.698	0.805389	0.291755	2.7605	0.00577131	0.036601
LOC100746273	443.059	-0.728307	0.263899	-2.75979	0.00578388	0.0366611
LOC100740123	634.87	-0.352972	0.127917	-2.75937	0.00579125	0.0366816
LOC100740679	858.302	0.61608	0.223277	2.75926	0.0057933	0.0366816
LOC100741032	2535.6	-0.951294	0.345038	-2.75707	0.00583217	0.036908
LOC100749472	646.86	0.434041	0.157461	2.7565	0.00584238	0.036953
LOC100745248	285.205	0.693144	0.251557	2.75542	0.00586172	0.0370556
LOC100744995	6813.47	-3.65968	1.32844	-2.75488	0.00587131	0.0370964
LOC100750002	806.998	-0.561626	0.203916	-2.7542	0.00588363	0.0371545
LOC100749948	1146.7	0.357107	0.129681	2.75374	0.0058919	0.0371583
LOC100741179	146.163	0.448034	0.162716	2.75347	0.00589674	0.0371583
LOC117151631	4.32359	-3.34322	1.21414	-2.75357	0.00589497	0.0371583
LOC100742391	2140.08	-0.345018	0.125296	-2.75362	0.00589409	0.0371583
LOC100745022	2780.77	-0.462678	0.168054	-2.75315	0.00590248	0.0371747
LOC100750145	4041.14	-0.685215	0.248926	-2.75269	0.00591086	0.0372077
LOC100742882	186.971	-0.813946	0.295916	-2.7506	0.00594859	0.0374253
LOC100745641	2674.81	-0.720945	0.262215	-2.74945	0.00596963	0.0375378
LOC105680600	1907.08	-3.39648	1.23556	-2.74893	0.00597897	0.0375767
LOC100748533	4309.55	-1.04966	0.381897	-2.74854	0.0059862	0.0376022
LOC100740362	5683.55	-4.248	1.54571	-2.74826	0.00599124	0.037614
LOC112213111	621.246	0.612395	0.222946	2.74682	0.00601753	0.0377591
LOC117151832	1634.91	0.78557	0.286035	2.74641	0.00602506	0.0377863
LOC100743984	718.176	0.454564	0.165554	2.74572	0.00603784	0.0378465
LOC100741460	184.531	-0.554873	0.202204	-2.74412	0.00606734	0.0380113
LOC100740010	93.3618	-1.11787	0.40743	-2.74372	0.00607477	0.0380308
LOC100748295	588.985	0.470848	0.171617	2.74361	0.00607686	0.0380308
LOC100749366	685.878	-0.398129	0.145127	-2.74331	0.00608225	0.0380445
LOC100742649	953.668	0.340634	0.124177	2.74313	0.00608572	0.0380462
LOC100744148	589.35	-0.519214	0.189326	-2.74243	0.00609867	0.038107
LOC100747316	8030.73	-0.945626	0.34504	-2.74063	0.00613221	0.0382965
LOC117151879	26.0541	1.27146	0.463995	2.74023	0.00613953	0.0383043
LOC117152033	3.27534	-2.92898	1.06889	-2.74021	0.00613992	0.0383043
LOC105681897	135.998	-7.85737	2.86823	-2.73945	0.00615415	0.0383729
LOC100742053	542.468	1.09707	0.400546	2.73895	0.0061636	0.0384095
LOC112213782	14.8614	1.49472	0.545759	2.73879	0.00616648	0.0384095
LOC100745728	496.139	-2.13562	0.780057	-2.73777	0.00618576	0.0385094
LOC100740841	87.4964	-1.07837	0.393953	-2.73732	0.00619429	0.0385422
LOC117152299	164.358	0.817203	0.298578	2.73698	0.00620054	0.0385609
LOC100748834	1188.95	0.1992	0.0727926	2.73655	0.0062088	0.0385719
LOC100741436	697.583	-0.420278	0.153574	-2.73665	0.00620681	0.0385719
LOC100748780	1004.07	0.387587	0.141649	2.73624	0.00621457	0.0385875
LOC100744897	387.172	-0.297394	0.108708	-2.73571	0.00622451	0.038629
LOC100749676	328.393	0.502958	0.183875	2.73533	0.00623185	0.038647
LOC100748574	215.508	0.775249	0.28345	2.73505	0.00623717	0.038647
LOC100741745	19.7704	-1.3416	0.490515	-2.73509	0.00623628	0.038647
LOC100740534	2608.47	0.40567	0.148389	2.73383	0.00626019	0.0387694
LOC100740107	2258.9	-0.414738	0.151728	-2.73343	0.00626782	0.0387964
LOC100748676	3698.95	-0.572082	0.209387	-2.73217	0.00629185	0.0389249
LOC117151581	11.0237	1.6632	0.608858	2.73168	0.00630129	0.038963
LOC112212282	10.4945	1.40308	0.513732	2.73116	0.00631126	0.0390043
LOC100748631	309.37	0.323203	0.118358	2.73072	0.00631959	0.0390355
LOC100746878	1117.07	-2.7817	1.01923	-2.72921	0.00634864	0.0391945
LOC112212777	106.573	-1.67048	0.612141	-2.72891	0.00635437	0.0392095
LOC100746205	4923.33	-0.599205	0.219626	-2.7283	0.00636624	0.039242
LOC100741915	780.824	-0.510798	0.18722	-2.72833	0.00636555	0.039242
LOC100747090	1030.76	-0.525857	0.192759	-2.72805	0.00637101	0.039251
LOC117151572	67.6209	-0.989291	0.362736	-2.72731	0.00638539	0.0392988
LOC100743507	462.81	0.369345	0.135423	2.72734	0.00638471	0.0392988
LOC100743514	227.184	0.893199	0.327576	2.7267	0.00639718	0.0393509
LOC100749459	1035.83	-0.338332	0.12412	-2.72585	0.00641352	0.039431
LOC100743292	1344.51	-0.473396	0.173755	-2.72451	0.00643965	0.0395712
LOC105680646	50.4902	0.621581	0.228188	2.72398	0.00644995	0.0396008
LOC100748093	83.2009	0.5866	0.215351	2.72392	0.00645115	0.0396008
LOC112213136	1100.42	-0.615944	0.226144	-2.72368	0.00645588	0.0396094
LOC100748089	234.841	-0.393164	0.144366	-2.72338	0.00646167	0.0396245
LOC105680978	943.223	0.862635	0.316779	2.72314	0.00646642	0.0396331
LOC100740967	1482.59	-0.733431	0.269394	-2.72252	0.00647856	0.0396665
LOC100749432	2122.44	-0.322662	0.118514	-2.72256	0.0064778	0.0396665
LOC100740064	1470.12	-0.40445	0.14857	-2.72229	0.0064831	0.0396739
LOC100748348	14233.2	-0.830198	0.305039	-2.72161	0.00649643	0.039735
LOC100744565	12298.5	-0.788504	0.289789	-2.72096	0.00650933	0.0397934
LOC100743568	800.48	0.575109	0.211392	2.72058	0.00651669	0.0398179
LOC100740546	293.5	-0.804883	0.295872	-2.72037	0.00652085	0.0398228
LOC100750218	1527.95	-0.449722	0.165329	-2.72016	0.00652503	0.0398279
LOC117151235	18.8057	-1.25248	0.460508	-2.71979	0.0065324	0.0398523
LOC105681510	5012.21	-0.48621	0.178838	-2.71872	0.00655355	0.0399608
LOC100743061	198.492	-0.77824	0.28628	-2.71846	0.00655871	0.0399718
LOC100744574	1508.37	0.361669	0.13306	2.71809	0.0065659	0.0399951
LOC100740466	1332.69	0.370656	0.13639	2.71762	0.00657531	0.0400318
LOC100749454	800.109	-0.578212	0.21287	-2.71627	0.00660217	0.0401747
LOC117152500	532.882	-0.643983	0.237124	-2.71581	0.00661148	0.0402108
LOC100748099	2523.08	-0.345464	0.127332	-2.7131	0.00666572	0.0405199
LOC100741768	685.923	0.658962	0.242916	2.71272	0.00667344	0.0405358
LOC117152179	68.788	0.792358	0.292099	2.71263	0.00667515	0.0405358
LOC100740738	1384.02	-0.676697	0.249523	-2.71196	0.00668859	0.0405759
LOC100745017	2211.09	-0.511307	0.188527	-2.71211	0.00668568	0.0405759
LOC100743976	390.179	-0.588103	0.216945	-2.71084	0.00671131	0.0406929
LOC100742928	32.2287	1.31606	0.485728	2.70947	0.00673918	0.0407993
LOC100744966	493.385	0.3281	0.12109	2.70956	0.0067372	0.0407993
LOC100740844	2521.39	-0.362247	0.133682	-2.70976	0.00673327	0.0407993
LOC117152029	20.5319	1.12575	0.415609	2.70867	0.00675526	0.0408759
LOC100748822	14944.3	0.53538	0.197676	2.70837	0.00676142	0.0408923
LOC100743195	336.067	0.51052	0.188581	2.70717	0.00678597	0.0410199
LOC100742474	2166.24	-0.887326	0.327969	-2.70552	0.00681983	0.0411964
LOC100740229	647.788	-0.449487	0.166144	-2.7054	0.00682212	0.0411964
LOC117151342	2.17482	-4.64573	1.71925	-2.70218	0.00688865	0.0415771
LOC100744919	26.1112	-4.11426	1.52272	-2.70192	0.00689409	0.0415888
LOC100746665	1778.92	-0.343397	0.127112	-2.70154	0.00690202	0.0416154
LOC100747710	1083.29	0.620944	0.229883	2.70112	0.00691055	0.0416189
LOC100744917	3056.73	-0.798992	0.295779	-2.70131	0.00690668	0.0416189
LOC100740108	277.375	0.450951	0.166957	2.701	0.00691311	0.0416189
LOC100749587	3687.36	-0.509889	0.188819	-2.70041	0.00692538	0.0416716
LOC100743938	629.604	-0.620559	0.2299	-2.69926	0.00694938	0.0417948
LOC100744068	369.256	0.710451	0.26324	2.69887	0.00695753	0.0418227
LOC117151900	592.053	-0.643411	0.238674	-2.69578	0.00702247	0.0421917
LOC100743607	284.045	0.51393	0.19077	2.69398	0.00706054	0.0423386
LOC100748083	712.935	0.692404	0.257002	2.69416	0.00705667	0.0423386
LOC100748042	3312.1	0.316748	0.117578	2.69394	0.00706119	0.0423386
LOC100748962	324.256	0.664695	0.246734	2.69397	0.00706066	0.0423386
LOC117151237	5.33597	2.23566	0.830297	2.6926	0.00708965	0.0424878
LOC100745635	1618.68	-0.469497	0.174398	-2.6921	0.00710031	0.0425302
LOC100743009	27.1082	0.91715	0.340715	2.69184	0.00710585	0.0425419
LOC100748559	617.236	0.491421	0.182598	2.69128	0.00711788	0.042571
LOC100749486	412.497	-6.55326	2.43487	-2.69142	0.00711479	0.042571
LOC100740388	12681.3	-0.844755	0.313916	-2.69102	0.00712331	0.042582
LOC100745530	341.912	0.317477	0.117998	2.69054	0.00713363	0.0426223
LOC100749078	7183.26	-0.765116	0.284422	-2.69007	0.00714362	0.0426605
LOC100744918	371.716	0.308426	0.114672	2.68962	0.00715328	0.0426967
LOC100741538	1085.76	-0.382414	0.142201	-2.68925	0.00716129	0.0427016
LOC105681953	11589.7	-0.70535	0.262271	-2.68939	0.00715827	0.0427016
LOC100742739	2336.29	-0.337516	0.125539	-2.68854	0.00717659	0.0427713
LOC100740209	391.578	0.352381	0.131089	2.6881	0.00718606	0.0428063
LOC100743387	1336.17	-0.937918	0.349191	-2.68598	0.00723184	0.0430574
LOC100745337	2105.3	-0.392163	0.14606	-2.68495	0.00725402	0.0431678
LOC100748502	2864.09	0.38688	0.144111	2.68459	0.00726191	0.0431931
LOC100745620	123.112	-1.94308	0.723877	-2.68427	0.00726875	0.0432121
LOC100745867	5714.37	-0.427848	0.159446	-2.68334	0.00728901	0.0433109
[truncated: 10,953 more rows]

## Sheet: 57-109
DESeq2 results from B. impatiens colonies (comparison between colonies 57 and 109)
	baseMean	log2FoldChange	lfcSE	stat	pvalue	padj
LOC112212106	151.39	2.66938	0.177542	15.0352	4.31955e-51	5.12817e-47
LOC100746453	122.286	3.43051	0.248293	13.8164	2.03067e-43	1.2054e-39
LOC100746009	368.876	2.12165	0.1649	12.8663	6.96679e-38	2.75699e-34
LOC105681514	529.549	2.97109	0.244845	12.1346	6.92746e-34	2.05607e-30
LOC105681192	155.283	2.83993	0.23482	12.0941	1.13532e-33	2.69572e-30
LOC100748698	384.901	1.59299	0.133962	11.8914	1.31245e-32	2.59689e-29
LOC100743532	720.098	2.19533	0.193805	11.3275	9.587e-30	1.62596e-26
LOC100746460	457.39	1.91401	0.170472	11.2277	2.98019e-29	4.4226e-26
LOC105681064	123.987	2.80136	0.253295	11.0597	1.96747e-28	2.59531e-25
LOC117151999	163.642	2.65993	0.244453	10.8812	1.41757e-27	1.68294e-24
LOC100745511	939.789	1.19123	0.109683	10.8607	1.77452e-27	1.91519e-24
LOC100740970	207.668	2.01155	0.187437	10.7319	7.2084e-27	7.13151e-24
LOC100743466	458.638	2.31755	0.218738	10.5951	3.14044e-26	2.86795e-23
LOC100741710	203.94	1.64056	0.155912	10.5224	6.81255e-26	5.77705e-23
LOC117151427	73.9312	-7.08339	0.675211	-10.4906	9.54014e-26	7.07878e-23
LOC100746195	403.404	1.52912	0.14576	10.4906	9.53863e-26	7.07878e-23
LOC100747026	407.309	1.99814	0.193004	10.3528	4.06308e-25	2.83746e-22
LOC112212271	560.718	1.24354	0.127512	9.75232	1.80306e-22	1.18922e-19
LOC100742779	674.913	-2.17239	0.224766	-9.6651	4.2419e-22	2.65052e-19
LOC100744125	275.437	1.70315	0.176605	9.64385	5.21912e-22	3.09807e-19
LOC100743470	489.687	1.37454	0.143309	9.59142	8.68819e-22	4.91172e-19
LOC100747286	895.93	1.89461	0.198732	9.53351	1.52059e-21	8.20565e-19
LOC105680847	158.398	2.35827	0.249447	9.45402	3.26062e-21	1.68305e-18
LOC100748678	1176.55	1.07072	0.113525	9.43156	4.04052e-21	1.99871e-18
LOC100744983	559.606	2.32756	0.247871	9.39022	5.98766e-21	2.84342e-18
LOC100743511	968.744	1.97342	0.213798	9.23029	2.69906e-20	1.23243e-17
LOC105680699	103.649	2.41073	0.261954	9.2029	3.4843e-20	1.53206e-17
LOC100749123	89.5034	1.92924	0.210784	9.15268	5.55373e-20	2.35478e-17
LOC100741568	1053.21	1.42603	0.156332	9.12177	7.39069e-20	3.0256e-17
LOC100747702	435.339	2.42351	0.266194	9.10432	8.68113e-20	3.43541e-17
LOC100740983	609.07	1.78011	0.197222	9.02594	1.78165e-19	6.82313e-17
LOC100740653	957.558	1.8554	0.206242	8.99624	2.33575e-19	8.66564e-17
LOC100750133	1416.23	1.66707	0.185422	8.99068	2.45706e-19	8.83946e-17
LOC100741124	807.405	1.25404	0.140903	8.89998	5.58552e-19	1.94246e-16
LOC105680965	482.792	1.88655	0.212038	8.89721	5.72659e-19	1.94246e-16
LOC112212236	195.212	1.87698	0.211162	8.88884	6.17522e-19	2.01236e-16
LOC100745454	489.539	1.64647	0.185265	8.88711	6.27168e-19	2.01236e-16
LOC100746250	281.695	1.79069	0.203091	8.81716	1.174e-18	3.66783e-16
LOC100742508	232.386	1.65786	0.188444	8.79763	1.39735e-18	4.25369e-16
LOC100750114	654.179	1.90798	0.218572	8.72932	2.56203e-18	7.6041e-16
LOC100744899	1007.45	1.5897	0.18232	8.71931	2.7991e-18	8.1051e-16
LOC100749418	1527.85	2.22327	0.256166	8.67902	3.99178e-18	1.12834e-15
LOC100744313	269.605	1.79457	0.207474	8.64965	5.16592e-18	1.42627e-15
LOC100740273	48.6913	3.81113	0.44556	8.55359	1.19322e-17	3.21952e-15
LOC100743217	157.002	2.10776	0.247628	8.51178	1.7128e-17	4.51875e-15
LOC100749968	261.029	1.25067	0.147234	8.49445	1.98866e-17	5.13247e-15
LOC117151428	36.1958	-7.50889	0.886227	-8.47288	2.39401e-17	6.04718e-15
LOC100743159	132.524	2.66372	0.317455	8.39084	4.82698e-17	1.19387e-14
LOC100746437	562.421	0.812215	0.0968596	8.38548	5.0518e-17	1.22398e-14
LOC117151760	106.161	1.8539	0.221362	8.37499	5.52265e-17	1.3113e-14
LOC100749543	33.1743	2.57533	0.307923	8.36356	6.0854e-17	1.41659e-14
LOC105682142	54.4502	2.40108	0.287553	8.35002	6.82494e-17	1.53301e-14
LOC100749674	1215.5	1.27248	0.152399	8.3497	6.8438e-17	1.53301e-14
LOC100747757	103.08	-22.2385	2.66582	-8.34209	7.29887e-17	1.60467e-14
LOC100749675	162.041	2.11777	0.254307	8.32764	8.24706e-17	1.78016e-14
LOC100750123	267.272	2.08309	0.25034	8.32107	8.71715e-17	1.84804e-14
LOC105680695	499.277	1.64079	0.197311	8.31574	9.11837e-17	1.89918e-14
LOC100746216	46.8628	3.16603	0.381579	8.29716	1.06627e-16	2.18255e-14
LOC100747920	158.089	1.72105	0.208235	8.26495	1.39751e-16	2.81208e-14
LOC100749500	427.269	1.00976	0.122279	8.25785	1.48321e-16	2.93479e-14
LOC112211994	220.405	2.62043	0.319511	8.20136	2.37673e-16	4.62566e-14
LOC117152489	1589.6	-1.50536	0.183951	-8.18346	2.75818e-16	5.28147e-14
LOC105680869	58.1245	2.0122	0.246185	8.17352	2.99517e-16	5.64423e-14
LOC100747124	256.217	2.26427	0.277293	8.16564	3.19728e-16	5.93096e-14
LOC100749665	173.008	1.49929	0.184002	8.14822	3.69328e-16	6.74564e-14
LOC100747720	1477.64	0.549584	0.0680102	8.0809	6.42907e-16	1.15128e-13
LOC112213247	43.8284	2.20281	0.272638	8.07961	6.49728e-16	1.15128e-13
LOC100749610	716.828	1.48556	0.184855	8.03634	9.25599e-16	1.61599e-13
LOC112213369	964.65	2.09414	0.26068	8.03335	9.48445e-16	1.63188e-13
LOC100748021	429.832	1.45205	0.181298	8.0092	1.15457e-15	1.95816e-13
LOC100746729	1176.29	0.831886	0.103969	8.00129	1.23125e-15	2.05879e-13
LOC117151819	748.358	1.61198	0.202845	7.94686	1.913e-15	3.15433e-13
LOC100746055	579.756	0.966855	0.121911	7.93082	2.17696e-15	3.5404e-13
LOC100749520	588.091	1.5053	0.18999	7.92307	2.31715e-15	3.71747e-13
LOC100743735	388.451	1.13107	0.142888	7.91582	2.45627e-15	3.88811e-13
LOC100743301	222.526	2.05689	0.260204	7.90489	2.68168e-15	4.18907e-13
LOC105680474	241.327	1.70702	0.217483	7.84898	4.19447e-15	6.46711e-13
LOC100747752	1018.45	0.774933	0.0989189	7.83403	4.72483e-15	7.19144e-13
LOC100744965	832.061	2.1493	0.275843	7.79178	6.60736e-15	9.92944e-13
LOC100741729	258.553	1.73315	0.222653	7.78406	7.02353e-15	1.04229e-12
LOC105680780	295.981	1.16286	0.150132	7.7456	9.51317e-15	1.39433e-12
LOC100744388	636.182	1.11503	0.14477	7.70209	1.33863e-14	1.93808e-12
LOC100749892	939.907	1.5259	0.198307	7.69466	1.41874e-14	2.0293e-12
LOC100748934	864.062	-1.80578	0.23545	-7.66947	1.72704e-14	2.44088e-12
LOC100746286	1180.88	0.821972	0.107779	7.62644	2.41323e-14	3.37058e-12
LOC100747468	289.51	1.34655	0.177501	7.58613	3.2959e-14	4.54988e-12
LOC117151299	35.0628	2.72971	0.360568	7.5706	3.71518e-14	5.06972e-12
LOC100744534	170.104	1.49634	0.197755	7.5666	3.83112e-14	5.16852e-12
LOC100749634	962.143	1.62957	0.215708	7.55454	4.20344e-14	5.60711e-12
LOC100748725	217.284	1.47484	0.19577	7.53351	4.93949e-14	6.51574e-12
LOC100742371	362.773	1.23687	0.164425	7.52244	5.37636e-14	7.01409e-12
LOC100747414	821.816	1.1566	0.153912	7.5147	5.70425e-14	7.36097e-12
LOC100740113	457.88	1.9936	0.265704	7.50308	6.23339e-14	7.9573e-12
LOC100743325	185.611	1.36518	0.182288	7.48912	6.93369e-14	8.7571e-12
LOC105680992	125.927	1.79962	0.240505	7.48267	7.28301e-14	9.10147e-12
LOC100741654	254.611	1.12019	0.149912	7.47232	7.87938e-14	9.72316e-12
LOC100749952	463.433	1.09552	0.146631	7.47124	7.94429e-14	9.72316e-12
LOC100740392	594.194	1.69547	0.227814	7.44234	9.89146e-14	1.19828e-11
LOC100748052	389.241	1.04317	0.140501	7.42462	1.13102e-13	1.35631e-11
LOC100749670	1215.91	0.83538	0.112818	7.40469	1.31459e-13	1.56069e-11
LOC100741199	157.141	1.56855	0.212667	7.37563	1.63567e-13	1.92264e-11
LOC100744726	594.549	1.27087	0.17265	7.36096	1.82598e-13	2.1162e-11
LOC100742898	635.154	1.23242	0.167443	7.36023	1.83598e-13	2.1162e-11
LOC100740361	311.885	1.42909	0.194409	7.35094	1.96823e-13	2.24681e-11
LOC100748562	295.068	1.37652	0.188217	7.31346	2.60359e-13	2.94379e-11
LOC117152552	71.2192	2.42037	0.332482	7.2797	3.34556e-13	3.74703e-11
LOC117151566	555.693	2.77438	0.381492	7.27245	3.5303e-13	3.91699e-11
LOC100747462	707.515	0.890786	0.123017	7.24116	4.44878e-13	4.89036e-11
LOC100747703	317.416	1.49456	0.206781	7.22777	4.90971e-13	5.34753e-11
LOC100741351	950.892	1.11439	0.154659	7.20543	5.78591e-13	6.24457e-11
LOC117151698	134.11	1.82197	0.253057	7.19983	6.0289e-13	6.44821e-11
LOC100750130	497.553	0.935227	0.130065	7.19045	6.45789e-13	6.84536e-11
LOC100742029	199.864	1.42233	0.198176	7.1771	7.12069e-13	7.48113e-11
LOC112213794	2281.68	2.3754	0.331991	7.15502	8.36616e-13	8.71254e-11
LOC117152190	514.818	1.79687	0.252861	7.10616	1.19313e-12	1.23173e-10
LOC100741724	33.7903	2.60145	0.366331	7.10135	1.23546e-12	1.26442e-10
LOC100749584	538.299	1.83624	0.258668	7.09884	1.25809e-12	1.27658e-10
LOC100748100	446.803	1.51627	0.21371	7.09498	1.29367e-12	1.30157e-10
LOC100747482	277.236	1.64771	0.233908	7.04428	1.86426e-12	1.85987e-10
LOC117151103	103.912	1.93028	0.276241	6.98768	2.79469e-12	2.76488e-10
LOC100742995	422.234	1.54279	0.220902	6.98404	2.86814e-12	2.81409e-10
LOC100747456	391.875	1.10994	0.159553	6.95657	3.48662e-12	3.39288e-10
LOC112213516	204.85	1.77769	0.25607	6.94218	3.86086e-12	3.72651e-10
LOC100746567	313.358	-1.42591	0.20601	-6.92155	4.46743e-12	4.25413e-10
LOC100743068	1977.62	0.77705	0.112271	6.92117	4.47917e-12	4.25413e-10
LOC100745461	155.187	-1.26679	0.183334	-6.90975	4.8551e-12	4.57458e-10
LOC100746516	2422.18	1.27586	0.184757	6.90561	4.99895e-12	4.67303e-10
LOC117151364	66.0856	1.43874	0.2096	6.86423	6.68489e-12	6.20023e-10
LOC100741385	272.461	1.44831	0.211339	6.85303	7.2304e-12	6.65421e-10
LOC100740907	167.337	1.48224	0.216436	6.84842	7.46711e-12	6.81919e-10
LOC100747417	149.901	2.51931	0.368222	6.84183	7.81898e-12	7.08602e-10
LOC100746365	316.88	1.77714	0.260743	6.8157	9.38033e-12	8.3794e-10
LOC100740540	85.2635	1.9462	0.285551	6.8156	9.3873e-12	8.3794e-10
LOC100748110	808.258	1.15603	0.169896	6.80431	1.01533e-11	8.99549e-10
LOC105680356	106.723	1.85993	0.273796	6.79314	1.09721e-11	9.64895e-10
LOC100748648	497.345	1.79666	0.264778	6.78553	1.15662e-11	1.00966e-09
LOC100742082	112.411	1.81837	0.268215	6.77952	1.20574e-11	1.04485e-09
LOC100743885	748.182	1.06207	0.156773	6.77459	1.24758e-11	1.07328e-09
LOC112213639	64.3021	2.51711	0.371983	6.76674	1.31714e-11	1.12497e-09
LOC100741190	236.652	1.55267	0.230098	6.74785	1.50048e-11	1.2724e-09
LOC100740790	124.003	1.77118	0.262658	6.74331	1.54822e-11	1.30358e-09
LOC100748424	559.323	1.14171	0.169456	6.73751	1.61121e-11	1.34707e-09
LOC100746800	296.318	1.31121	0.195707	6.69987	2.08608e-11	1.73188e-09
LOC112212255	377.117	1.35924	0.202923	6.69832	2.10825e-11	1.73814e-09
LOC100749588	8116.72	-0.858742	0.12836	-6.6901	2.23015e-11	1.82596e-09
LOC100749113	78.2524	2.01595	0.301637	6.68335	2.33542e-11	1.89905e-09
LOC100745828	1084.85	0.699844	0.104953	6.66815	2.59044e-11	2.09209e-09
LOC100747698	1268.18	1.69601	0.254629	6.66068	2.72554e-11	2.18633e-09
LOC105680598	518.873	1.29781	0.195012	6.65502	2.83255e-11	2.25692e-09
LOC100740682	2189.41	1.21422	0.182529	6.65222	2.88708e-11	2.28503e-09
LOC100748163	3770.91	0.584468	0.0879085	6.64859	2.9592e-11	2.3266e-09
LOC100743756	3146.86	1.64271	0.247271	6.64335	3.06633e-11	2.39496e-09
LOC100742457	1097.56	0.914897	0.137885	6.63521	3.24034e-11	2.51433e-09
LOC100742938	503.679	0.853285	0.128618	6.63425	3.26151e-11	2.51433e-09
LOC100748891	726.986	1.01832	0.153641	6.62793	3.40437e-11	2.59189e-09
LOC100743272	780.393	0.828408	0.124989	6.62786	3.40578e-11	2.59189e-09
LOC100748416	547.48	0.805997	0.121717	6.62192	3.54568e-11	2.68117e-09
LOC100743749	307.217	1.67312	0.252811	6.61806	3.63952e-11	2.73471e-09
LOC100741292	268.169	0.902163	0.136705	6.59933	4.13009e-11	3.0838e-09
LOC100744327	1306.53	0.923075	0.140034	6.5918	4.3454e-11	3.22429e-09
LOC100745810	2699.87	-0.996581	0.151362	-6.58408	4.5772e-11	3.37519e-09
LOC100745311	516.295	0.737766	0.112147	6.57856	4.75042e-11	3.48129e-09
LOC100749800	837.868	0.955089	0.145453	6.56632	5.15744e-11	3.75639e-09
LOC112213306	66.4473	2.14977	0.32821	6.54998	5.75429e-11	4.16554e-09
LOC100744376	1672.55	-0.504417	0.0770333	-6.54804	5.82952e-11	4.19443e-09
LOC100744021	255.03	1.56648	0.240344	6.51766	7.14106e-11	5.10715e-09
LOC105681035	316.952	1.54669	0.237823	6.50354	7.84513e-11	5.51664e-09
LOC100742215	297.406	0.89525	0.137659	6.50339	7.85304e-11	5.51664e-09
LOC100740021	180.166	1.53665	0.236228	6.50492	7.77351e-11	5.51664e-09
LOC100746484	1210.51	0.772351	0.118904	6.49557	8.27191e-11	5.77671e-09
LOC100748779	627.863	0.947777	0.146015	6.49097	8.5288e-11	5.92128e-09
LOC100740220	698.983	1.07829	0.166441	6.47852	9.26241e-11	6.37921e-09
LOC100743920	1017.21	0.79192	0.122248	6.47798	9.29585e-11	6.37921e-09
LOC100748177	192.034	1.2674	0.196591	6.44692	1.14143e-10	7.78799e-09
LOC100747557	909.15	1.16705	0.181581	6.42715	1.30015e-10	8.82025e-09
LOC100749889	321.332	0.925223	0.144123	6.41966	1.3658e-10	9.21296e-09
LOC105680318	626.173	1.08689	0.169745	6.40306	1.52298e-10	1.02151e-08
LOC100744615	1990.65	-1.53585	0.240293	-6.39156	1.64205e-10	1.09519e-08
LOC100740457	377.344	0.804901	0.126429	6.36641	1.93502e-10	1.28338e-08
LOC105680689	134.679	2.12031	0.333726	6.35344	2.10546e-10	1.38867e-08
LOC100744399	324.633	1.06526	0.167743	6.35056	2.14529e-10	1.40712e-08
LOC100748540	81.1753	2.27033	0.358035	6.3411	2.28135e-10	1.48814e-08
LOC100746893	353.083	0.902208	0.142651	6.32458	2.53921e-10	1.6473e-08
LOC100741708	286.657	0.877753	0.139186	6.30633	2.85727e-10	1.84356e-08
LOC100748829	216.549	1.81929	0.289039	6.29427	3.0884e-10	1.98192e-08
LOC105681825	63.5225	2.35431	0.374563	6.28548	3.26846e-10	2.08619e-08
LOC100740911	532.578	-1.34162	0.213525	-6.28322	3.31634e-10	2.10543e-08
LOC100743709	622.641	0.935037	0.149737	6.24455	4.25034e-10	2.68404e-08
LOC100745451	319.146	1.21304	0.194791	6.22741	4.74202e-10	2.97869e-08
LOC100744109	328.74	0.91155	0.146497	6.2223	4.89916e-10	3.0612e-08
LOC117152136	42.5959	1.74173	0.280032	6.21974	4.97984e-10	3.09532e-08
LOC100740100	792.882	1.36436	0.21974	6.20897	5.33334e-10	3.29778e-08
LOC112212082	28.1726	2.28006	0.367337	6.20699	5.40088e-10	3.32224e-08
LOC112212770	121.283	1.71739	0.276951	6.20107	5.60803e-10	3.43188e-08
LOC100743041	150.057	-1.54344	0.249036	-6.19765	5.73124e-10	3.4893e-08
LOC100747995	1968.39	0.897172	0.145195	6.17907	6.44799e-10	3.90564e-08
LOC100749221	222.815	1.32402	0.214543	6.17136	6.77072e-10	4.0803e-08
LOC100742683	241.043	1.61905	0.262472	6.16849	6.89445e-10	4.13388e-08
LOC105681501	45.5332	1.78411	0.289306	6.16687	6.96531e-10	4.15539e-08
LOC100744799	523.393	-1.45407	0.235916	-6.16353	7.11409e-10	4.22292e-08
LOC100748659	1335.85	0.517641	0.0840236	6.16067	7.24396e-10	4.27862e-08
LOC100741608	52.2013	1.33453	0.216807	6.15539	7.48922e-10	4.40158e-08
LOC100744962	565.864	0.765049	0.124387	6.15055	7.72144e-10	4.51571e-08
LOC100745029	172.27	0.964977	0.157095	6.14264	8.11605e-10	4.72322e-08
LOC100740089	810.135	1.42253	0.231702	6.13949	8.27872e-10	4.79439e-08
LOC117151123	49.1161	1.5693	0.25568	6.13774	8.37014e-10	4.8238e-08
LOC105681139	724.541	1.15458	0.18842	6.1277	8.91563e-10	5.11335e-08
LOC100747673	1323.68	-0.754643	0.123222	-6.12423	9.11238e-10	5.17618e-08
LOC100745125	339.039	1.3606	0.222154	6.12457	9.09264e-10	5.17618e-08
LOC100745684	524.012	1.36625	0.223524	6.11234	9.81831e-10	5.55062e-08
LOC100741828	506.082	0.897332	0.147582	6.08023	1.20007e-09	6.75222e-08
LOC105680300	4968.17	0.832966	0.137046	6.07802	1.21676e-09	6.81385e-08
LOC100745734	358.092	0.943397	0.155284	6.0753	1.23753e-09	6.89762e-08
LOC100746053	328.092	1.40134	0.231031	6.06559	1.31471e-09	7.25966e-08
LOC100741106	1349.61	0.770294	0.126978	6.06633	1.30862e-09	7.25966e-08
LOC100747096	575.843	1.68767	0.278683	6.05586	1.39667e-09	7.67652e-08
LOC100749752	1170.63	0.675255	0.11155	6.05336	1.41854e-09	7.7608e-08
LOC100742633	376.334	-1.33474	0.22061	-6.05024	1.44627e-09	7.87619e-08
LOC100748816	271.175	1.44991	0.240144	6.03766	1.56363e-09	8.47644e-08
LOC100748927	495.027	1.33548	0.221404	6.03188	1.62067e-09	8.74575e-08
LOC100740927	1112.63	0.765711	0.127185	6.02045	1.73932e-09	9.34355e-08
LOC100742097	327.197	1.6764	0.27868	6.01549	1.7934e-09	9.59066e-08
LOC100748784	3573.68	1.55878	0.259633	6.00378	1.92779e-09	1.02631e-07
LOC100743364	1115.69	0.780191	0.130394	5.98333	2.18622e-09	1.14752e-07
LOC112214046	68.9545	-3.44118	0.575117	-5.98344	2.18468e-09	1.14752e-07
LOC100740693	1608.28	-0.586459	0.0980251	-5.98274	2.19414e-09	1.14752e-07
LOC100740271	1405.92	1.02115	0.170677	5.98292	2.19173e-09	1.14752e-07
LOC100747998	139.094	-24.4849	4.09722	-5.97599	2.28693e-09	1.19081e-07
LOC100750083	748.603	1.01926	0.1708	5.9676	2.40772e-09	1.24823e-07
LOC100748581	443.044	1.06651	0.178802	5.96477	2.44975e-09	1.2645e-07
LOC100744955	846.179	1.9305	0.323707	5.96372	2.46554e-09	1.26714e-07
LOC112212514	157.701	1.68723	0.283222	5.95729	2.5645e-09	1.31232e-07
LOC100749689	572.15	0.958444	0.160965	5.95435	2.61111e-09	1.33043e-07
LOC105681570	537.556	1.04887	0.176534	5.94147	2.82469e-09	1.43311e-07
LOC112213902	1256.04	-1.37885	0.232536	-5.9296	3.03676e-09	1.53415e-07
LOC100744513	501.104	0.690301	0.116848	5.90769	3.46941e-09	1.74529e-07
LOC100743445	2316.33	-1.32194	0.223985	-5.90191	3.59308e-09	1.79987e-07
LOC100745798	195.099	-1.4628	0.248481	-5.88697	3.93343e-09	1.96209e-07
LOC100749881	1310.65	0.835137	0.141893	5.88567	3.96441e-09	1.96927e-07
LOC100747841	231.913	0.895054	0.152136	5.88323	4.02337e-09	1.99023e-07
LOC100741418	280.805	0.881926	0.1501	5.87558	4.21376e-09	2.07576e-07
LOC100749563	201.035	1.07861	0.183736	5.87042	4.34694e-09	2.13252e-07
LOC100749971	163.458	1.79752	0.306425	5.86609	4.46198e-09	2.17995e-07
LOC100740117	2107.49	0.914003	0.155927	5.86175	4.5802e-09	2.22853e-07
LOC105680196	1590.86	0.912549	0.155732	5.85973	4.63631e-09	2.24663e-07
LOC100746304	1173.38	0.764681	0.130626	5.85396	4.80008e-09	2.31653e-07
LOC100747050	1685.95	1.00054	0.171391	5.83778	5.29008e-09	2.53241e-07
LOC100740785	122.221	1.39446	0.238862	5.83792	5.28571e-09	2.53241e-07
LOC100740307	861.779	1.08603	0.186355	5.82773	5.6188e-09	2.67897e-07
LOC100749158	250.959	0.997665	0.171373	5.82161	5.82823e-09	2.76771e-07
LOC100746482	247.657	1.12617	0.193873	5.80878	6.29293e-09	2.97648e-07
LOC100742038	308.199	1.18379	0.203829	5.80774	6.3322e-09	2.98317e-07
LOC100748687	695.821	-2.89462	0.498717	-5.80414	6.46969e-09	3.03589e-07
LOC100742758	604.61	-1.07057	0.184555	-5.80083	6.59858e-09	3.08419e-07
LOC100745376	530.544	1.01638	0.175321	5.79727	6.74019e-09	3.13802e-07
LOC100741004	1605.13	1.05138	0.181929	5.77908	7.5109e-09	3.48318e-07
LOC100745408	377.061	1.04081	0.180371	5.77037	7.90986e-09	3.65393e-07
LOC100746308	1006.46	1.43496	0.248749	5.76872	7.98749e-09	3.67548e-07
LOC100741726	1175.75	1.00612	0.174473	5.76662	8.08788e-09	3.70731e-07
LOC100748402	325.635	0.819755	0.142374	5.75777	8.52307e-09	3.89176e-07
LOC100744235	533.411	0.997564	0.173531	5.74863	8.99697e-09	4.08254e-07
LOC100740382	308.367	1.22276	0.212713	5.74839	9.00965e-09	4.08254e-07
LOC100749400	1518.37	0.691669	0.120447	5.74254	9.32691e-09	4.21023e-07
LOC100740131	521.462	0.936468	0.163129	5.74066	9.43089e-09	4.24104e-07
LOC100741747	688.857	0.838719	0.146154	5.73858	9.54709e-09	4.27709e-07
LOC112213937	124.117	2.11019	0.367827	5.73692	9.6416e-09	4.3032e-07
LOC100745927	678.576	1.32823	0.23224	5.7192	1.07029e-08	4.75899e-07
LOC100743428	514.259	-0.935179	0.163911	-5.70541	1.16065e-08	5.14151e-07
LOC100745597	445.328	0.987481	0.173404	5.69468	1.23603e-08	5.43485e-07
LOC100742372	1034	-0.798398	0.140201	-5.69468	1.23602e-08	5.43485e-07
LOC112212156	49.1633	1.71721	0.301663	5.69249	1.25196e-08	5.46887e-07
LOC100744206	449.809	1.19523	0.209972	5.69236	1.25298e-08	5.46887e-07
LOC100744083	137.303	1.65009	0.28997	5.69058	1.26609e-08	5.48686e-07
LOC100742911	243.384	1.43807	0.252713	5.69055	1.26634e-08	5.48686e-07
LOC100746016	685.427	-0.841434	0.1481	-5.6815	1.33515e-08	5.76396e-07
LOC100744179	133.465	1.44744	0.254937	5.67763	1.36572e-08	5.87456e-07
LOC117151886	35.2152	1.70237	0.299973	5.67507	1.38629e-08	5.94151e-07
LOC100743123	740.369	1.00912	0.177857	5.67375	1.39706e-08	5.96616e-07
LOC100742962	269.255	1.52965	0.269722	5.6712	1.41801e-08	6.03389e-07
LOC100746593	1224.85	0.864766	0.152552	5.66866	1.43921e-08	6.10226e-07
LOC100747293	1052	0.808317	0.142721	5.66363	1.48206e-08	6.26158e-07
LOC100742853	33.3196	-2.33627	0.412653	-5.6616	1.4997e-08	6.31362e-07
LOC100743651	371.629	1.27036	0.224665	5.65446	1.56341e-08	6.55858e-07
LOC100743412	244.508	1.322	0.234282	5.64278	1.67327e-08	6.99475e-07
LOC100740427	351.901	1.38357	0.245241	5.64165	1.68429e-08	7.01609e-07
LOC100748302	473.031	0.888359	0.157541	5.63889	1.71146e-08	7.10437e-07
LOC100742975	1086.93	0.962877	0.170788	5.63785	1.72186e-08	7.12262e-07
LOC100740281	3854.78	-0.752026	0.133468	-5.6345	1.75564e-08	7.2044e-07
LOC100740714	1390.52	0.770669	0.136787	5.63409	1.75984e-08	7.2044e-07
LOC100745431	361.57	0.912042	0.161874	5.63429	1.75782e-08	7.2044e-07
LOC105682113	599.101	1.09948	0.195321	5.62909	1.81161e-08	7.39089e-07
LOC100745300	405.6	1.20723	0.214785	5.62065	1.90245e-08	7.73488e-07
LOC105680486	1988.89	-1.20124	0.214187	-5.60836	2.04254e-08	8.27614e-07
LOC100745318	1304.87	1.05863	0.189151	5.59675	2.1841e-08	8.81958e-07
LOC100745082	291.308	0.853473	0.152833	5.58435	2.34581e-08	9.44049e-07
LOC117151273	31.5253	1.77053	0.317419	5.5779	2.43445e-08	9.73124e-07
LOC100749955	424.038	1.05522	0.189178	5.57792	2.43411e-08	9.73124e-07
LOC100741751	1432.42	0.953268	0.171024	5.57387	2.49142e-08	9.92554e-07
LOC100747478	2281.44	-1.08064	0.194194	-5.56477	2.62497e-08	1.04226e-06
LOC100746905	400.267	0.80512	0.144806	5.55997	2.69817e-08	1.06775e-06
LOC100747834	917.999	1.34795	0.242585	5.55659	2.75096e-08	1.08503e-06
LOC100741194	284.685	1.20772	0.21739	5.55553	2.76765e-08	1.088e-06
LOC100748078	363.609	-1.41111	0.254167	-5.55191	2.82563e-08	1.10713e-06
LOC100747962	1457.2	1.0646	0.192081	5.54245	2.9827e-08	1.16482e-06
LOC105681458	705.808	1.19356	0.215487	5.53889	3.04389e-08	1.18482e-06
LOC100747996	431.051	1.01658	0.183591	5.53718	3.07386e-08	1.18965e-06
LOC100740496	446.497	0.956694	0.172781	5.53704	3.07633e-08	1.18965e-06
LOC100743688	357.66	1.15681	0.209183	5.53011	3.20036e-08	1.23359e-06
LOC100748317	1497.86	1.09854	0.198737	5.5276	3.2464e-08	1.24729e-06
LOC100745963	552.492	0.889058	0.161022	5.52136	3.36392e-08	1.28827e-06
LOC112213687	27.7182	2.233	0.404523	5.52007	3.38872e-08	1.2936e-06
LOC100746601	1235.66	1.15537	0.209386	5.5179	3.4308e-08	1.30546e-06
LOC100745916	663.38	1.11628	0.202343	5.51678	3.45269e-08	1.30959e-06
LOC100741057	1110.51	0.651739	0.118426	5.50336	3.72626e-08	1.40886e-06
LOC100748017	848.237	1.27796	0.232486	5.49695	3.86425e-08	1.45639e-06
LOC100740208	393.266	1.57892	0.287305	5.49561	3.89354e-08	1.46279e-06
LOC100742419	3830.66	-0.922947	0.167966	-5.49484	3.91068e-08	1.46459e-06
LOC100743163	537.385	0.78401	0.142872	5.48751	4.07641e-08	1.52186e-06
LOC100749759	2954.2	-0.975175	0.177846	-5.48325	4.17573e-08	1.55405e-06
LOC100743664	377.171	1.33576	0.243664	5.48196	4.20647e-08	1.5606e-06
LOC105681207	178.29	1.68321	0.307282	5.47773	4.30823e-08	1.59338e-06
LOC100749962	20.5295	1.91924	0.350455	5.47642	4.34022e-08	1.60022e-06
LOC100742608	2071.47	-1.06529	0.194545	-5.4758	4.35545e-08	1.60086e-06
LOC100745941	442.097	0.669881	0.122423	5.47184	4.45386e-08	1.63198e-06
LOC100748924	711.689	0.735495	0.134734	5.45884	4.79244e-08	1.75064e-06
LOC100743242	592.32	0.959051	0.175957	5.4505	5.02289e-08	1.8292e-06
LOC112211975	1367.36	0.964838	0.177937	5.42237	5.88131e-08	2.13526e-06
LOC100749963	247.393	0.62139	0.114824	5.41166	6.24442e-08	2.26018e-06
LOC100748079	1354.43	0.795177	0.146971	5.41045	6.28682e-08	2.2686e-06
LOC100744839	1255.45	0.893891	0.165252	5.40926	6.32856e-08	2.26987e-06
LOC105681190	838.17	0.966116	0.178601	5.40936	6.32493e-08	2.26987e-06
LOC100745327	480.969	1.12347	0.207828	5.40576	6.4533e-08	2.30764e-06
LOC100748666	1286.69	0.603578	0.111865	5.39562	6.82891e-08	2.43462e-06
LOC100748144	329.642	0.727682	0.13491	5.39384	6.89671e-08	2.45143e-06
LOC112212333	888.214	-0.904608	0.167939	-5.38654	7.1825e-08	2.54514e-06
LOC100747177	399.04	1.01443	0.188344	5.38603	7.20321e-08	2.54514e-06
LOC100749283	10373	-0.842364	0.156454	-5.38412	7.28006e-08	2.56466e-06
LOC117152492	249.816	-2.06018	0.382704	-5.38322	7.31641e-08	2.56984e-06
LOC112212809	20.3474	2.83203	0.526581	5.37816	7.52516e-08	2.63536e-06
LOC100745092	34.133	1.55924	0.290002	5.37665	7.58846e-08	2.64194e-06
LOC100747898	202.358	1.78823	0.332561	5.37714	7.56767e-08	2.64194e-06
LOC100743942	147.353	1.1075	0.206308	5.36816	7.95419e-08	2.76117e-06
LOC100746780	1179.19	1.79141	0.333964	5.36407	8.13675e-08	2.81631e-06
LOC100742209	1544.53	-1.20067	0.224041	-5.35915	8.36143e-08	2.88567e-06
LOC100747460	104.407	1.07686	0.201045	5.3563	8.49433e-08	2.92303e-06
LOC100746492	484.366	-1.92185	0.35936	-5.34798	8.89388e-08	3.05168e-06
LOC100741050	930.912	-1.29808	0.242928	-5.34349	9.11752e-08	3.1194e-06
LOC112214047	28.1783	2.30526	0.431501	5.34242	9.17138e-08	3.12881e-06
LOC100745596	1176.24	0.620533	0.116264	5.33728	9.4349e-08	3.20949e-06
LOC100748028	308.481	1.07329	0.20121	5.33418	9.59769e-08	3.25554e-06
LOC100743006	263.608	0.865641	0.162583	5.32431	1.01335e-07	3.42632e-06
LOC100742919	88.3216	1.20166	0.225713	5.32386	1.01589e-07	3.42632e-06
LOC105681847	976.687	1.28183	0.240843	5.32225	1.02493e-07	3.447e-06
LOC100748912	292.367	-1.13089	0.212635	-5.31848	1.04638e-07	3.50921e-06
LOC100741537	270.797	1.00292	0.188596	5.31781	1.05022e-07	3.51217e-06
LOC100740840	1333.8	0.924668	0.173908	5.31699	1.05497e-07	3.51816e-06
LOC100746324	256.717	1.11204	0.209245	5.31452	1.06938e-07	3.5562e-06
LOC100743027	125.439	1.42447	0.26847	5.30588	1.12132e-07	3.71852e-06
LOC100745223	307.611	0.90004	0.169676	5.30448	1.12997e-07	3.73678e-06
LOC105680858	70.9695	2.01164	0.379595	5.29944	1.16157e-07	3.83061e-06
LOC100747155	1004.98	-0.996917	0.188405	-5.29134	1.21423e-07	3.99315e-06
LOC100747845	616.79	1.03153	0.195065	5.28811	1.2359e-07	4.04967e-06
LOC100743710	2993.6	-1.09903	0.207845	-5.28776	1.23823e-07	4.04967e-06
LOC117151992	13.1188	-3.19632	0.604696	-5.28584	1.25129e-07	4.08114e-06
LOC100743793	423.24	1.71567	0.324858	5.28129	1.2828e-07	4.17243e-06
LOC100742546	1530.73	0.704386	0.133422	5.27938	1.29619e-07	4.20447e-06
LOC100740931	1245.6	1.01573	0.192468	5.2774	1.31032e-07	4.23872e-06
LOC100747847	1268.16	0.960633	0.182121	5.2747	1.32973e-07	4.2782e-06
LOC105681484	9.39975	3.45151	0.654319	5.27497	1.32775e-07	4.2782e-06
LOC100747803	342.504	1.52487	0.289184	5.273	1.34209e-07	4.30628e-06
LOC100742621	440.945	0.826902	0.157013	5.26645	1.39084e-07	4.45068e-06
LOC100747985	540.349	0.860091	0.163935	5.24655	1.54977e-07	4.94593e-06
LOC100743960	488.974	0.878285	0.167667	5.23829	1.62075e-07	5.1586e-06
LOC100742859	464.355	0.823784	0.157347	5.23546	1.64574e-07	5.2004e-06
LOC100742997	853.594	0.746882	0.142648	5.23584	1.64238e-07	5.2004e-06
LOC100742282	425.057	-2.46536	0.47091	-5.23532	1.64703e-07	5.2004e-06
LOC100749216	50.9145	1.25072	0.239139	5.23012	1.69402e-07	5.33459e-06
LOC100748387	382.794	0.826687	0.158161	5.22686	1.72417e-07	5.41516e-06
LOC100747252	1915.7	-0.986513	0.188831	-5.22432	1.74793e-07	5.47531e-06
LOC117151691	21.0705	2.24096	0.429385	5.21899	1.79899e-07	5.62041e-06
LOC100747518	114.122	-24.3875	4.67392	-5.21779	1.81071e-07	5.64221e-06
LOC100744732	724.835	0.796198	0.152624	5.21673	1.82107e-07	5.65961e-06
LOC100740154	171.753	1.66184	0.319456	5.20208	1.97076e-07	6.10883e-06
LOC105680839	331.113	1.70551	0.327965	5.20027	1.99004e-07	6.15253e-06
LOC100748888	2557.66	-0.860877	0.16578	-5.1929	2.07041e-07	6.3844e-06
LOC100746444	1083.55	0.674351	0.12996	5.1889	2.1154e-07	6.50622e-06
LOC100746657	111.377	1.19364	0.231311	5.16032	2.46534e-07	7.56292e-06
LOC100746288	128.691	1.27952	0.248063	5.15804	2.49546e-07	7.63558e-06
LOC100750195	487.494	0.762777	0.14791	5.15704	2.50888e-07	7.65691e-06
LOC105680835	105.691	1.16231	0.225541	5.15345	2.55731e-07	7.7847e-06
LOC117151949	331.742	-1.13419	0.220148	-5.15195	2.57794e-07	7.82745e-06
LOC100744256	109.295	0.973947	0.189198	5.14776	2.63614e-07	7.98374e-06
LOC100743845	702.272	0.938286	0.182484	5.14175	2.7219e-07	8.22249e-06
LOC100742534	919.386	1.0234	0.199058	5.14119	2.73005e-07	8.22619e-06
LOC105680611	35.1549	1.83054	0.356442	5.1356	2.81249e-07	8.45312e-06
LOC105680958	638.779	-0.509737	0.0993182	-5.13236	2.86128e-07	8.57806e-06
LOC117151117	595.804	0.994764	0.193863	5.13127	2.87789e-07	8.60614e-06
LOC112212052	821.502	-0.887749	0.173032	-5.13054	2.88914e-07	8.61807e-06
LOC100746597	862.77	0.799118	0.155843	5.12771	2.9328e-07	8.72637e-06
LOC100744264	1292.56	-0.633637	0.123589	-5.12697	2.94439e-07	8.73896e-06
LOC100740171	174.257	-1.66878	0.325818	-5.12181	3.02622e-07	8.95941e-06
LOC100743811	1247.66	-0.626181	0.122406	-5.11561	3.12727e-07	9.23556e-06
LOC100744095	495.631	0.691184	0.135212	5.11184	3.19034e-07	9.39845e-06
LOC100743928	2680	0.599153	0.117582	5.09561	3.47623e-07	1.01971e-05
LOC100741312	531.854	0.757516	0.148664	5.09548	3.47861e-07	1.01971e-05
LOC100741258	879.306	0.900736	0.176878	5.09241	3.53536e-07	1.03379e-05
LOC112212664	38.2998	2.40565	0.472744	5.0887	3.60519e-07	1.05162e-05
LOC100750093	268.409	1.77377	0.348761	5.08592	3.6585e-07	1.06455e-05
LOC100746754	163.858	1.06667	0.210102	5.07692	3.83593e-07	1.11345e-05
LOC100746799	671.78	0.991221	0.195356	5.07392	3.89701e-07	1.12842e-05
LOC100742901	122.12	1.12834	0.222558	5.06989	3.98053e-07	1.1498e-05
LOC100747950	177.189	1.23364	0.243373	5.06895	4.00006e-07	1.15264e-05
LOC100744314	1971.38	1.09963	0.216985	5.06777	4.02507e-07	1.15704e-05
LOC100742173	134.061	-1.72974	0.341362	-5.06718	4.03748e-07	1.1578e-05
LOC100747746	5590.92	1.01549	0.200601	5.06223	4.14379e-07	1.18542e-05
LOC112212035	19.8689	-2.35493	0.465525	-5.05865	4.22242e-07	1.20501e-05
LOC100748253	425.734	-0.713468	0.141123	-5.05563	4.2897e-07	1.22128e-05
LOC100749532	188.821	0.904315	0.179012	5.05171	4.37875e-07	1.24365e-05
LOC100740099	893.724	0.80244	0.159199	5.0405	4.64324e-07	1.31562e-05
LOC100743308	729.427	0.740247	0.14716	5.03022	4.89916e-07	1.38483e-05
LOC100746373	190.332	0.864713	0.171921	5.02971	4.91232e-07	1.38525e-05
LOC105680642	195.358	1.40835	0.280043	5.02906	4.92896e-07	1.38665e-05
LOC100743949	338.005	1.11807	0.222596	5.02286	5.09072e-07	1.4254e-05
LOC100740297	556.764	-1.28994	0.256791	-5.02329	5.07929e-07	1.4254e-05
LOC100741187	839.777	1.12997	0.225062	5.0207	5.14831e-07	1.43813e-05
LOC100746913	1019.64	0.616179	0.122746	5.01995	5.1685e-07	1.44039e-05
LOC117152320	129.693	-1.35424	0.26983	-5.01885	5.19806e-07	1.44185e-05
LOC100744038	623.104	0.642362	0.127982	5.01915	5.19015e-07	1.44185e-05
LOC117152214	92.6901	-1.28249	0.25563	-5.01698	5.249e-07	1.45259e-05
LOC100746378	492.495	1.65187	0.329498	5.01329	5.35064e-07	1.47655e-05
LOC105681480	10.6177	3.09291	0.616986	5.01294	5.36046e-07	1.47655e-05
LOC100745740	2738.76	0.410576	0.0819931	5.00744	5.5158e-07	1.51582e-05
LOC100743605	108.373	-1.53468	0.30651	-5.00694	5.53019e-07	1.51627e-05
LOC100745275	642.769	0.845079	0.168939	5.00226	5.66608e-07	1.54995e-05
LOC100741826	255.516	1.54286	0.308584	4.99979	5.7394e-07	1.56639e-05
LOC100741054	278.084	1.09775	0.219777	4.99482	5.889e-07	1.59639e-05
LOC100749126	248.097	0.845024	0.169158	4.99547	5.86937e-07	1.59639e-05
LOC100744823	957.511	0.539305	0.107973	4.9948	5.88963e-07	1.59639e-05
LOC100742090	255.629	0.791372	0.158864	4.98144	6.31134e-07	1.70679e-05
LOC100742757	495.083	0.568554	0.114174	4.9797	6.36821e-07	1.71826e-05
LOC100740412	484.071	0.603886	0.121349	4.97645	6.4762e-07	1.74344e-05
LOC112213839	12.1686	6.11583	1.22971	4.97341	6.57838e-07	1.76694e-05
LOC100747917	1439.01	0.625588	0.125862	4.97042	6.68087e-07	1.79041e-05
LOC100746959	380.871	1.31976	0.265602	4.96894	6.73193e-07	1.80003e-05
LOC117152507	718.932	-0.668705	0.134659	-4.96592	6.83778e-07	1.82423e-05
LOC100740315	1260.83	0.949143	0.191263	4.9625	6.95922e-07	1.85246e-05
LOC100743008	3028.36	0.498062	0.100531	4.95432	7.25841e-07	1.92778e-05
LOC100749771	6312.31	-0.746708	0.150826	-4.95078	7.39168e-07	1.9588e-05
LOC100740781	549.833	0.582841	0.117863	4.94506	7.61186e-07	2.01265e-05
LOC105681122	173.396	0.97211	0.196652	4.9433	7.68121e-07	2.02647e-05
LOC117151702	8.2979	4.76528	0.965527	4.93542	7.99798e-07	2.10537e-05
LOC100749060	1321.14	-1.49106	0.302248	-4.93323	8.08826e-07	2.12442e-05
LOC100744265	369.892	-0.936255	0.189866	-4.93113	8.17551e-07	2.1426e-05
LOC100750179	707.958	0.747213	0.1518	4.92236	8.55078e-07	2.23601e-05
LOC100748902	110.2	1.43354	0.291288	4.92138	8.59369e-07	2.24229e-05
LOC100747931	547.356	0.664186	0.134977	4.92073	8.62216e-07	2.24479e-05
LOC100746178	613.132	0.825072	0.167754	4.91836	8.7274e-07	2.26721e-05
LOC100748216	490.708	1.01618	0.20677	4.91455	8.89861e-07	2.30665e-05
LOC100742589	240.627	0.924345	0.188178	4.91209	9.01095e-07	2.33067e-05
LOC100740138	1542.62	0.774744	0.157992	4.90369	9.40508e-07	2.42733e-05
LOC100744034	2976.85	1.00727	0.205465	4.90238	9.46832e-07	2.43835e-05
LOC105680897	64.0447	2.0994	0.428524	4.89915	9.62525e-07	2.4734e-05
LOC112213819	224.057	-2.25619	0.461102	-4.89303	9.92945e-07	2.54606e-05
LOC100743882	1032.51	-5.62456	1.15023	-4.88995	1.00864e-06	2.58073e-05
LOC100744872	202.007	0.927834	0.189945	4.88474	1.03566e-06	2.64415e-05
LOC100746280	62.9264	1.64071	0.335975	4.88344	1.04253e-06	2.65599e-05
LOC100740596	800.78	1.26339	0.258801	4.8817	1.05175e-06	2.67375e-05
LOC100745663	4917.78	0.450091	0.0922257	4.88032	1.05913e-06	2.68674e-05
LOC100748409	411.839	-1.82126	0.37351	-4.87607	1.08218e-06	2.73937e-05
LOC100744102	686.218	1.09017	0.223702	4.8733	1.09751e-06	2.77227e-05
LOC100748904	691.404	0.897804	0.184653	4.86212	1.16134e-06	2.92728e-05
LOC105681418	48.9976	1.20856	0.248619	4.86108	1.16746e-06	2.93645e-05
LOC105681147	24.2901	-2.82666	0.582278	-4.85448	1.20701e-06	3.02952e-05
LOC100745612	539.005	1.43985	0.296636	4.85394	1.21035e-06	3.03149e-05
LOC105680824	391.176	0.79067	0.163006	4.85055	1.23117e-06	3.07716e-05
LOC100743227	853.766	0.952967	0.1965	4.8497	1.2365e-06	3.08397e-05
LOC100743879	310.86	0.723563	0.149375	4.84392	1.27301e-06	3.16839e-05
LOC100742617	212.625	0.78918	0.163017	4.84109	1.29128e-06	3.20714e-05
LOC100741186	1065.02	0.65769	0.135903	4.83942	1.3022e-06	3.22749e-05
LOC100741102	367.595	1.04422	0.215908	4.83641	1.32204e-06	3.26984e-05
LOC105680482	137.092	1.09937	0.227583	4.83062	1.36111e-06	3.35947e-05
LOC100747056	1325.28	0.477732	0.0989136	4.82979	1.3668e-06	3.36652e-05
LOC100746898	196.688	1.17366	0.243109	4.8277	1.38119e-06	3.39493e-05
LOC100749037	627.959	0.549909	0.113954	4.8257	1.3951e-06	3.42202e-05
LOC112211980	305.951	1.08054	0.224037	4.82304	1.41386e-06	3.45574e-05
LOC100743753	156.211	0.989103	0.205083	4.82293	1.41466e-06	3.45574e-05
LOC100747523	363.928	0.846051	0.175623	4.81742	1.45424e-06	3.54511e-05
LOC100746969	718.326	-1.23335	0.256392	-4.81038	1.50642e-06	3.66479e-05
LOC100743558	1479.61	1.13992	0.237106	4.80762	1.52736e-06	3.70813e-05
LOC100746150	1576.41	-0.507274	0.105675	-4.8003	1.58426e-06	3.83844e-05
LOC100742410	705.745	0.641721	0.133719	4.79904	1.59426e-06	3.8548e-05
LOC100746173	1463.35	-0.962328	0.200617	-4.79684	1.61186e-06	3.88944e-05
LOC105680760	832.751	1.05272	0.219659	4.79251	1.64708e-06	3.95833e-05
LOC112214009	1165.83	-0.607529	0.12676	-4.79275	1.64515e-06	3.95833e-05
LOC105682086	107.482	1.18522	0.24755	4.78781	1.68611e-06	4.04393e-05
LOC100749870	872.758	-0.741348	0.155218	-4.77618	1.78658e-06	4.27626e-05
LOC100741062	1386.19	-0.472577	0.0989875	-4.77411	1.80503e-06	4.31174e-05
LOC112214043	15.5188	2.24273	0.470476	4.76695	1.87038e-06	4.45886e-05
LOC100741850	212.78	-1.32084	0.277145	-4.76589	1.88017e-06	4.47323e-05
LOC100748207	1734.65	-0.735303	0.154508	-4.75899	1.94566e-06	4.61054e-05
LOC100743671	1622.41	0.650274	0.136632	4.75932	1.94244e-06	4.61054e-05
LOC112212832	268.2	0.824747	0.17335	4.75769	1.9582e-06	4.63102e-05
LOC100747797	355.713	1.2891	0.271015	4.75655	1.96928e-06	4.64796e-05
LOC100748146	442.928	0.686097	0.14433	4.75368	1.99745e-06	4.70511e-05
LOC100743037	604.429	0.534274	0.112407	4.75304	2.00377e-06	4.71065e-05
LOC100749085	185.42	1.40167	0.295033	4.75087	2.02542e-06	4.75212e-05
LOC100743533	627.732	0.75836	0.159689	4.74898	2.04445e-06	4.78641e-05
LOC100744528	400.69	1.17219	0.24685	4.74862	2.04809e-06	4.78641e-05
LOC105680700	553.863	1.32082	0.278997	4.73416	2.19959e-06	5.13036e-05
LOC100744035	2273.45	1.15661	0.244379	4.73287	2.21362e-06	5.15296e-05
LOC100746552	582.64	0.845838	0.179108	4.72251	2.32951e-06	5.41212e-05
LOC105682066	38.9424	1.59012	0.336743	4.72206	2.33469e-06	5.41355e-05
LOC100744585	180.399	1.42516	0.30195	4.71985	2.36022e-06	5.46209e-05
LOC100744925	1397.34	0.936474	0.198475	4.71835	2.37759e-06	5.4916e-05
LOC117151550	69.0957	-2.61516	0.554596	-4.71544	2.41192e-06	5.54929e-05
LOC100748964	906.702	0.909101	0.192791	4.71548	2.41146e-06	5.54929e-05
LOC100748766	331.41	-1.08352	0.229906	-4.71286	2.44266e-06	5.60914e-05
LOC100742492	416.359	0.925938	0.196537	4.71127	2.46181e-06	5.6422e-05
LOC100740123	634.87	-0.605753	0.128617	-4.70973	2.48045e-06	5.65599e-05
LOC100743144	9918.78	-0.67433	0.143165	-4.71016	2.47526e-06	5.65599e-05
LOC100744328	601.549	-0.843751	0.179156	-4.70959	2.48212e-06	5.65599e-05
LOC100748894	254.008	1.4148	0.300516	4.70791	2.50272e-06	5.69201e-05
LOC105680278	630.225	0.72484	0.154015	4.70631	2.52245e-06	5.71874e-05
LOC100742342	2485.24	-6.36819	1.35316	-4.70617	2.52411e-06	5.71874e-05
LOC100742840	171.762	1.00184	0.213261	4.6977	2.63105e-06	5.94968e-05
LOC100741143	1795.72	0.60643	0.129139	4.69595	2.65375e-06	5.9896e-05
LOC117152100	204.725	1.2127	0.258337	4.69424	2.67603e-06	6.02844e-05
LOC112213366	8.69473	2.7504	0.586039	4.6932	2.6897e-06	6.04775e-05
LOC100749995	78.1486	1.04562	0.222827	4.69252	2.69863e-06	6.05637e-05
LOC100746456	1990.05	-2.0721	0.441881	-4.68928	2.74171e-06	6.14143e-05
LOC100742144	324.307	1.19071	0.254027	4.68733	2.76795e-06	6.18853e-05
LOC100745890	133.927	1.06133	0.227074	4.67395	2.95468e-06	6.59361e-05
LOC100740688	109.335	1.81157	0.387934	4.66978	3.01522e-06	6.71607e-05
LOC100745403	1051.52	0.6018	0.129061	4.66291	3.11773e-06	6.93141e-05
LOC117151539	29.4592	-1.89656	0.406849	-4.66159	3.13777e-06	6.96292e-05
LOC100744511	159.524	-0.935369	0.200838	-4.65734	3.20315e-06	7.09474e-05
LOC117151341	32.3703	-2.61946	0.562968	-4.65295	3.27227e-06	7.23433e-05
LOC100746958	308.453	-0.829162	0.178423	-4.64718	3.36497e-06	7.42546e-05
LOC100748524	586.595	0.566979	0.122029	4.64628	3.37979e-06	7.44431e-05
LOC100745380	236.81	0.895051	0.192795	4.64251	3.44208e-06	7.56747e-05
LOC100748328	269.348	0.815015	0.175597	4.64139	3.46067e-06	7.59428e-05
LOC100741620	633.904	0.717826	0.154697	4.64021	3.48057e-06	7.62387e-05
LOC105682062	240.421	1.15011	0.248194	4.63394	3.5877e-06	7.84405e-05
LOC100745142	215.914	0.876781	0.189267	4.63252	3.61248e-06	7.8837e-05
LOC100745276	435.675	0.813857	0.175709	4.63185	3.62414e-06	7.89464e-05
LOC100742822	677.258	0.559751	0.120863	4.63128	3.63411e-06	7.90186e-05
LOC100740788	346.642	-1.35614	0.292959	-4.62912	3.67224e-06	7.97017e-05
LOC100747213	449.363	1.12942	0.244043	4.62797	3.69264e-06	7.99983e-05
LOC100743931	1001.12	0.88545	0.191365	4.62703	3.70949e-06	8.01432e-05
LOC100749650	498.506	1.07811	0.233012	4.62684	3.71283e-06	8.01432e-05
LOC100746524	820.587	-1.07396	0.232281	-4.62355	3.77223e-06	8.11302e-05
LOC100743507	462.81	0.623185	0.134785	4.62356	3.77218e-06	8.11302e-05
LOC100748483	484.069	0.842928	0.18237	4.62208	3.79907e-06	8.15597e-05
LOC117151344	18.3027	-3.64244	0.788497	-4.61947	3.84722e-06	8.22958e-05
LOC105680825	108.29	-1.27983	0.27704	-4.61966	3.84371e-06	8.22958e-05
LOC100747008	495.54	0.896049	0.194002	4.61876	3.86046e-06	8.24306e-05
LOC100749535	661.298	0.996262	0.21598	4.61276	3.97366e-06	8.46954e-05
LOC117152588	210.279	1.21465	0.263464	4.61032	4.02053e-06	8.55408e-05
LOC100745006	274.947	0.957924	0.208043	4.60445	4.1355e-06	8.78295e-05
LOC100746317	622.472	0.437446	0.0950667	4.60146	4.19533e-06	8.8941e-05
LOC100740846	460.777	0.931725	0.202617	4.59846	4.25619e-06	9.00704e-05
LOC100746081	1045.51	0.897096	0.19517	4.59649	4.2967e-06	9.07658e-05
LOC100743505	2753.67	0.845276	0.184125	4.59077	4.41619e-06	9.31243e-05
LOC100745593	327.23	-4.63459	1.01067	-4.58564	4.52588e-06	9.52682e-05
LOC117152561	592.463	0.792235	0.172882	4.58251	4.5942e-06	9.65351e-05
LOC100742846	221.068	0.815964	0.178147	4.58029	4.64321e-06	9.73925e-05
LOC100749749	1128.4	-5.35796	1.17005	-4.57928	4.66578e-06	9.76934e-05
LOC100740134	1406.73	0.705694	0.154451	4.56905	4.89946e-06	0.000102406
LOC112213946	175.926	-0.872131	0.190957	-4.56716	4.94379e-06	0.000103151
LOC100747635	158.727	-5.34647	1.17095	-4.56593	4.97286e-06	0.000103575
LOC112212593	448.504	1.31658	0.288452	4.56427	5.01229e-06	0.000104214
LOC100747722	750.055	0.494598	0.108424	4.56173	5.07346e-06	0.000105301
LOC100747504	937.918	0.791903	0.173844	4.55524	5.23265e-06	0.000108415
LOC112212275	94.0675	1.20673	0.264944	4.55469	5.24638e-06	0.000108511
LOC100749815	1258.04	0.584341	0.128416	4.55036	5.35537e-06	0.000110572
LOC117151586	21.1031	1.85545	0.407819	4.5497	5.37231e-06	0.000110729
LOC100742532	775.798	0.870122	0.191374	4.5467	5.44941e-06	0.000112124
LOC100747045	781.494	-1.16992	0.257546	-4.54259	5.55678e-06	0.000114135
LOC100742770	501.719	0.843558	0.185781	4.5406	5.60941e-06	0.000115017
LOC105680250	45.3531	-2.26056	0.498071	-4.53864	5.66192e-06	0.000115694
LOC100742865	439.968	0.943379	0.20784	4.53897	5.65293e-06	0.000115694
LOC100748034	709.89	0.425567	0.093948	4.52981	5.90375e-06	0.000120428
LOC100747706	103.285	-1.29142	0.285319	-4.52621	6.00496e-06	0.000122283
LOC100741942	307.959	0.900073	0.198978	4.52347	6.0834e-06	0.000123457
LOC100742435	732.57	0.59041	0.130519	4.52354	6.08138e-06	0.000123457
LOC100740662	40.1529	-6.97363	1.54231	-4.52154	6.13914e-06	0.000124375
LOC100749225	702.156	0.500473	0.11078	4.51773	6.25048e-06	0.0001262
LOC100745091	3197.63	-0.95701	0.211819	-4.51805	6.24126e-06	0.0001262
LOC100743380	287.644	-0.885888	0.196248	-4.51413	6.35768e-06	0.000128147
LOC105680313	154.213	1.05391	0.233569	4.51222	6.41541e-06	0.000129091
LOC100747760	2148.02	-1.07808	0.238965	-4.51147	6.43792e-06	0.000129325
LOC100749095	72.883	1.44275	0.320027	4.50823	6.53701e-06	0.000131094
LOC100744600	656.383	-0.839986	0.186413	-4.50605	6.60464e-06	0.000132226
LOC100744359	883.038	0.826397	0.183481	4.504	6.66874e-06	0.000133285
LOC100749637	1275.82	0.731766	0.162539	4.5021	6.72844e-06	0.000134252
LOC100743816	981.317	0.633837	0.140812	4.5013	6.7538e-06	0.000134448
LOC100740748	1312.34	0.739386	0.164269	4.50108	6.76092e-06	0.000134448
LOC112213942	4.88012	3.75845	0.835824	4.4967	6.90169e-06	0.000137018
LOC117151269	53.7083	1.28383	0.285654	4.49437	6.97777e-06	0.000138297
LOC100745524	1223.85	0.989061	0.22018	4.49205	7.05404e-06	0.000139576
LOC100748275	5988.45	-0.734468	0.163779	-4.48452	7.30796e-06	0.00014412
LOC100747555	484.89	0.554094	0.123548	4.48485	7.29642e-06	0.00014412
LOC100747044	251.077	0.754657	0.16856	4.47707	7.56741e-06	0.000148989
LOC100743477	566.312	0.965051	0.215591	4.47629	7.59501e-06	0.000149285
LOC100741216	251.384	0.839104	0.187514	4.4749	7.64488e-06	0.000150017
LOC100747838	111.606	1.12135	0.250784	4.4714	7.77092e-06	0.000152238
LOC100745609	4942.63	-0.865581	0.193613	-4.47067	7.79742e-06	0.000152506
LOC100748614	62.5244	-1.33561	0.298828	-4.46949	7.84066e-06	0.000153099
LOC100745429	601.941	-1.01748	0.227886	-4.46488	8.01122e-06	0.000156173
LOC105680551	200.764	-1.73098	0.387746	-4.46422	8.03621e-06	0.000156403
LOC100749515	932.955	0.75863	0.170001	4.4625	8.10081e-06	0.000157402
LOC100749179	11.178	2.87149	0.643587	4.46171	8.13096e-06	0.00015773
LOC105681077	73.5967	1.27433	0.285683	4.46064	8.17154e-06	0.000158259
LOC100743535	1060.86	0.646735	0.145047	4.45881	8.24165e-06	0.000159357
LOC100745607	852.822	0.854759	0.192013	4.45158	8.52412e-06	0.000164544
LOC100743745	158.315	0.831974	0.186908	4.45124	8.53766e-06	0.000164544
LOC105680903	516.183	1.09607	0.246368	4.4489	8.63106e-06	0.000166075
LOC100744522	172.248	0.873095	0.196292	4.44795	8.66933e-06	0.000166541
LOC100743399	694.617	0.718187	0.16158	4.44477	8.79859e-06	0.000168751
LOC100746376	194.96	1.03641	0.233455	4.43947	9.01821e-06	0.000172684
LOC100748688	209.154	0.805903	0.18168	4.43583	9.17174e-06	0.000175341
LOC105682157	3023.98	-0.744831	0.168053	-4.43213	9.33061e-06	0.000178092
LOC100749048	883.456	0.616928	0.139425	4.42479	9.65359e-06	0.000183699
LOC100749659	788.61	0.488414	0.110382	4.42475	9.65533e-06	0.000183699
LOC100747360	353.34	1.17133	0.264871	4.42227	9.76702e-06	0.00018523
LOC100749061	1858.32	-1.27549	0.288422	-4.42229	9.76605e-06	0.00018523
LOC100749510	794.784	1.18269	0.267491	4.42143	9.80477e-06	0.000185465
LOC100743930	4110.13	-0.730829	0.16531	-4.42096	9.82627e-06	0.000185465
LOC100746860	3536.14	-0.484203	0.10952	-4.42114	9.81834e-06	0.000185465
LOC100748043	332.479	-0.614636	0.139304	-4.41218	1.02334e-05	0.000192843
LOC100744892	362.834	0.612799	0.13892	4.41117	1.02814e-05	0.00019344
LOC100743182	2745.21	-0.493379	0.111965	-4.40653	1.05039e-05	0.000197136
LOC105680697	76.2557	1.20648	0.273824	4.40604	1.05276e-05	0.000197136
LOC100742923	995.083	-0.951718	0.216	-4.4061	1.0525e-05	0.000197136
LOC100744269	638.394	-3.29297	0.747688	-4.40421	1.06172e-05	0.0001985
LOC100747624	313.312	1.27091	0.288664	4.40274	1.06892e-05	0.000199532
LOC100747190	1728.75	0.349267	0.0795197	4.39221	1.12206e-05	0.000208795
LOC100744014	1988.11	-0.925228	0.210648	-4.3923	1.12158e-05	0.000208795
LOC100746588	4002.3	-0.627516	0.142907	-4.39109	1.12786e-05	0.000209546
LOC100748270	1936.75	-0.686365	0.156386	-4.3889	1.13923e-05	0.000211327
LOC100747783	65.7694	0.997142	0.227556	4.38197	1.17611e-05	0.000217828
LOC100740766	391.01	1.35156	0.308569	4.3801	1.18624e-05	0.000219361
LOC100746979	2404.6	-0.90911	0.207643	-4.37824	1.19643e-05	0.000220903
LOC100744231	149.733	-1.36042	0.310808	-4.37706	1.20292e-05	0.000221756
LOC105681495	564.811	0.505718	0.115563	4.37611	1.20816e-05	0.000222376
LOC105681248	745.994	-1.24171	0.283856	-4.37445	1.21739e-05	0.000223729
LOC100745018	1631.74	0.432214	0.0988522	4.37232	1.22932e-05	0.000225571
LOC105681136	45.5333	1.63703	0.37445	4.37182	1.23215e-05	0.000225741
LOC117151333	39.9932	-1.90727	0.436542	-4.36905	1.24786e-05	0.000228268
LOC100745481	24.0357	1.79912	0.41182	4.36871	1.24984e-05	0.000228278
LOC100747936	110.072	1.08691	0.248886	4.36708	1.25916e-05	0.000229628
LOC100748517	530.968	0.787779	0.180814	4.35685	1.31946e-05	0.000240256
LOC100742943	1007.71	-0.573463	0.131651	-4.35592	1.32509e-05	0.000240911
LOC100748768	469.11	0.649965	0.149258	4.35464	1.33283e-05	0.000241947
LOC100740899	791.229	1.05612	0.242568	4.35389	1.3374e-05	0.000242037
LOC105681374	1285.08	0.660167	0.151627	4.3539	1.33735e-05	0.000242037
LOC100747313	249.551	1.23069	0.282988	4.3489	1.36821e-05	0.000247235
LOC100748064	1609.68	-0.493181	0.113495	-4.34538	1.39034e-05	0.000250853
LOC100740451	980.738	0.511069	0.117695	4.34232	1.40986e-05	0.00025399
LOC100746214	320.454	0.987302	0.227404	4.34162	1.41435e-05	0.000254411
LOC100749369	1216.48	-1.22533	0.28239	-4.33915	1.43033e-05	0.000256896
LOC100747472	281.669	1.08566	0.250226	4.33874	1.43304e-05	0.000256995
LOC105681236	1130.74	-3.64609	0.84075	-4.33671	1.44629e-05	0.000258979
LOC100748492	2431.44	-0.911588	0.210294	-4.33482	1.45877e-05	0.000260821
LOC100748985	191.173	0.57712	0.133155	4.33418	1.46304e-05	0.000261191
LOC100741868	1400.29	0.700757	0.161799	4.33104	1.48408e-05	0.00026455
LOC100744598	323.951	1.14797	0.265125	4.32994	1.49151e-05	0.000265476
LOC105680624	3885.56	-1.15986	0.268012	-4.32762	1.5073e-05	0.000267884
LOC105680342	67.452	-2.87911	0.667072	-4.31604	1.58852e-05	0.000281896
LOC100743295	990.975	0.859794	0.19926	4.31494	1.59643e-05	0.000282879
LOC100749803	918.769	0.661117	0.153272	4.31335	1.60798e-05	0.0002845
LOC100741819	327.961	0.744899	0.172786	4.31111	1.62434e-05	0.000286966
LOC100741534	373.213	0.717555	0.166497	4.30973	1.63456e-05	0.000288343
LOC100742894	164.763	0.850443	0.197401	4.3082	1.64591e-05	0.000289915
LOC100740240	808.485	1.07159	0.248955	4.30435	1.6748e-05	0.000294567
LOC100744432	1628.66	-0.511151	0.118832	-4.30144	1.69689e-05	0.00029801
LOC100742850	38.5208	1.40927	0.327808	4.29908	1.71508e-05	0.00030037
LOC100743591	337.704	0.709756	0.165096	4.29904	1.71539e-05	0.00030037
LOC105681037	6.91786	4.051	0.944049	4.29109	1.778e-05	0.000310874
LOC100744576	225.542	0.998906	0.232891	4.28916	1.79353e-05	0.000313129
LOC100748679	437.366	0.645993	0.150676	4.2873	1.80856e-05	0.000315289
LOC100746154	5992.85	-0.606563	0.141599	-4.28366	1.83847e-05	0.000320034
LOC100743833	1801.19	0.552108	0.129053	4.27816	1.88442e-05	0.000327074
LOC100741396	958.211	0.65584	0.15329	4.27843	1.88219e-05	0.000327074
LOC100741638	259.991	-5.67983	1.32863	-4.27496	1.91169e-05	0.000331322
LOC100746000	340.075	1.02014	0.238901	4.27015	1.95345e-05	0.000338066
LOC105680488	917.86	0.914214	0.214159	4.26885	1.9648e-05	0.000339536
LOC100744130	683.689	0.593773	0.139137	4.26755	1.97632e-05	0.00034103
LOC100747116	564.931	-4.44317	1.04144	-4.26635	1.98695e-05	0.000342367
LOC100742170	3089.09	-0.904477	0.212043	-4.26553	1.99424e-05	0.000343125
LOC100742076	545.519	0.63723	0.149423	4.26459	2.00266e-05	0.000344075
LOC117151853	177.317	1.14695	0.268972	4.26419	2.0063e-05	0.000344203
LOC100744917	3056.73	-1.26149	0.29593	-4.26281	2.0187e-05	0.00034583
LOC100743316	139.993	-0.969711	0.227572	-4.26111	2.0341e-05	0.000347465
LOC100750040	190.733	1.67613	0.393327	4.26141	2.03143e-05	0.000347465
LOC112212000	3.67111	5.27402	1.23937	4.25538	2.0869e-05	0.000355973
LOC100744200	1151.86	-1.25308	0.29487	-4.24959	2.1416e-05	0.000364779
LOC100744473	538.99	-6.00065	1.41335	-4.24569	2.17921e-05	0.000370653
LOC100743935	2689.21	-0.484262	0.114098	-4.24425	2.19327e-05	0.000372511
LOC100747476	518.211	-0.929448	0.219207	-4.24005	2.23467e-05	0.000378939
LOC105680677	114.247	0.883634	0.208419	4.2397	2.23819e-05	0.000378939
LOC105680924	23.5924	1.34972	0.318371	4.23945	2.24069e-05	0.000378939
LOC100748819	648.89	0.44955	0.106157	4.23478	2.28781e-05	0.000386356
LOC117151369	82.5319	-3.25222	0.768908	-4.22966	2.34047e-05	0.000394689
LOC105680419	360.048	-1.20157	0.284463	-4.22398	2.40024e-05	0.000404194
LOC105680197	1281.95	0.676667	0.160609	4.21314	2.51847e-05	0.000423326
LOC100745947	599.586	0.845115	0.200601	4.21291	2.52099e-05	0.000423326
LOC100743244	2108.1	0.762453	0.18103	4.21175	2.53399e-05	0.000424909
LOC100741210	319.499	0.993535	0.236094	4.20821	2.57401e-05	0.000430403
LOC100740473	1703.89	-0.778713	0.185037	-4.20843	2.57155e-05	0.000430403
LOC100743870	243.81	-0.787425	0.187131	-4.20788	2.57781e-05	0.000430432
LOC100739998	177.196	0.73494	0.174733	4.20609	2.5983e-05	0.000432031
LOC100744716	218.934	0.899741	0.213887	4.20663	2.59207e-05	0.000432031
LOC100742740	6922.24	-0.7055	0.167721	-4.20639	2.59478e-05	0.000432031
LOC105680841	64.8311	1.31509	0.313025	4.20124	2.6546e-05	0.000440774
LOC100748789	327.634	0.848415	0.202116	4.19767	2.69672e-05	0.000447144
LOC100746083	1939.52	0.776452	0.185031	4.19633	2.71273e-05	0.00044917
LOC100741110	248.511	-0.7692	0.18335	-4.19526	2.72564e-05	0.00045068
LOC100743240	1547.68	0.651091	0.155427	4.18904	2.80141e-05	0.000462563
LOC100747860	5.90901	-4.03086	0.962882	-4.18625	2.83607e-05	0.000467636
LOC100745571	505.49	0.684198	0.163554	4.1833	2.87306e-05	0.000473078
LOC100748008	619.468	1.13246	0.270789	4.1821	2.88829e-05	0.000474927
LOC100744834	61.6953	1.39882	0.334519	4.18158	2.89492e-05	0.00047536
LOC100743193	11065.4	0.864456	0.20676	4.18097	2.9027e-05	0.000475979
LOC100742266	762.613	0.738366	0.176953	4.17267	3.01056e-05	0.000492306
LOC100745428	1213.08	-0.463032	0.110961	-4.17294	3.007e-05	0.000492306
LOC100743216	1624.05	1.13813	0.272855	4.17119	3.03016e-05	0.000494436
LOC100750168	695.589	1.25816	0.30164	4.17106	3.03192e-05	0.000494436
LOC100741768	685.923	1.01154	0.242616	4.1693	3.05538e-05	0.000496898
LOC100744371	518.544	0.694374	0.166539	4.16945	3.05341e-05	0.000496898
LOC105680888	160.603	1.31677	0.315892	4.16843	3.06705e-05	0.000498112
LOC100748088	58.3498	1.46358	0.351157	4.16789	3.07438e-05	0.000498621
LOC100740055	1147.03	0.40781	0.0978999	4.16558	3.10558e-05	0.000502308
LOC100745631	4539.78	-0.863766	0.207353	-4.16567	3.10434e-05	0.000502308
LOC105680219	196.96	-0.998917	0.239949	-4.16303	3.14049e-05	0.000507264
LOC100742413	117.778	-3.81708	0.917117	-4.16204	3.15422e-05	0.000508281
LOC105681082	1034.88	0.569053	0.136727	4.16195	3.15535e-05	0.000508281
LOC117152227	14.0462	2.09429	0.503567	4.15892	3.19753e-05	0.000514378
LOC100747169	251.489	1.16367	0.280004	4.15589	3.24021e-05	0.000520539
LOC100749379	1355.26	-0.898646	0.216253	-4.15553	3.2454e-05	0.000520667
LOC117152318	222.673	0.84288	0.202884	4.1545	3.25997e-05	0.000522299
LOC100749827	2015.13	0.379121	0.0913274	4.15123	3.30697e-05	0.000529115
LOC100742649	953.668	0.514293	0.12395	4.14919	3.33659e-05	0.000533137
LOC100747040	1174.79	-0.868315	0.209345	-4.14777	3.35734e-05	0.00053573
LOC100742098	709.111	-1.26446	0.304924	-4.14679	3.37173e-05	0.000537304
LOC100742544	542.447	0.633247	0.152731	4.14616	3.38103e-05	0.000538062
LOC100749764	284.917	-0.97368	0.234856	-4.14585	3.38555e-05	0.000538062
LOC105681547	1647.19	-0.656713	0.158462	-4.14428	3.40878e-05	0.00054103
LOC100740980	302.8	0.587676	0.141904	4.14135	3.45265e-05	0.000547261
LOC100744209	57.1904	1.29316	0.312533	4.13769	3.50826e-05	0.000555156
LOC100743074	160.283	-1.30565	0.315567	-4.13745	3.51181e-05	0.000555156
LOC100745236	1207.67	0.441021	0.106601	4.1371	3.51725e-05	0.000555277
LOC100740340	3778.23	-0.56097	0.135657	-4.1352	3.54651e-05	0.000559152
LOC105680975	218.33	-0.850794	0.205768	-4.13472	3.55384e-05	0.000559565
LOC100749644	1047.16	0.559216	0.135426	4.12931	3.63853e-05	0.000571913
LOC100741357	616.372	1.24562	0.301669	4.1291	3.6419e-05	0.000571913
LOC100744760	476.334	-0.81662	0.197789	-4.12874	3.64749e-05	0.000572035
LOC100744348	57.6919	0.896938	0.217358	4.12655	3.68239e-05	0.000576746
LOC100746695	158.796	1.26909	0.30767	4.12483	3.71002e-05	0.000580308
LOC100744997	1590.05	-1.14072	0.276655	-4.12327	3.73534e-05	0.000581968
LOC100744569	493.215	0.917238	0.22244	4.12353	3.73112e-05	0.000581968
LOC100740480	243.306	0.862571	0.209186	4.12347	3.7321e-05	0.000581968
LOC112213508	12.4439	1.99489	0.484143	4.12045	3.78137e-05	0.000588367
LOC117151742	180.781	-0.741364	0.179992	-4.11886	3.8075e-05	0.000591658
LOC100749404	790.412	-1.58929	0.386191	-4.11531	3.86667e-05	0.000599411
LOC100749215	17.3121	1.87872	0.456526	4.11526	3.8675e-05	0.000599411
LOC100742916	814.315	-0.470056	0.114486	-4.1058	4.02918e-05	0.000623656
LOC100747763	5078.1	-0.496798	0.121133	-4.10126	4.10913e-05	0.000634377
LOC100741758	179.134	-2.07407	0.505712	-4.10128	4.10879e-05	0.000634377
LOC100746393	258.656	0.596133	0.14556	4.09544	4.21363e-05	0.000649665
LOC112213746	133.778	-0.838225	0.20471	-4.0947	4.2271e-05	0.000650897
LOC100743819	660.571	1.04609	0.255595	4.09275	4.26291e-05	0.00065556
LOC100749485	3422.19	0.401971	0.0982756	4.09024	4.30924e-05	0.000661622
LOC100745112	1351.48	-0.648326	0.158514	-4.09001	4.31347e-05	0.000661622
LOC105682145	326.057	0.856617	0.209555	4.08778	4.35514e-05	0.000667151
LOC100741797	3803.46	-0.658603	0.161484	-4.07844	4.53379e-05	0.000691841
LOC105681117	370.565	-0.973897	0.23879	-4.07846	4.53343e-05	0.000691841
LOC100740477	423.208	0.791611	0.194068	4.07904	4.52226e-05	0.000691841
LOC100745980	393.772	0.782448	0.191991	4.07544	4.59283e-05	0.00069995
LOC100744594	2189.34	-14.035	3.44602	-4.07282	4.64483e-05	0.000706967
LOC100740886	658.011	0.640415	0.15742	4.06818	4.73822e-05	0.000720258
LOC100746923	4420.53	-1.09905	0.270302	-4.06601	4.78246e-05	0.000726053
LOC100745942	509.479	0.655492	0.161242	4.06528	4.79751e-05	0.000727407
LOC100746351	416.099	-1.09996	0.270806	-4.06179	4.86982e-05	0.00073743
LOC100749141	538.083	0.505913	0.124637	4.05911	4.92606e-05	0.000744997
LOC100744093	859.746	0.565948	0.139487	4.05734	4.96338e-05	0.000749684
LOC100744711	55.5852	-1.60385	0.395575	-4.05448	5.02466e-05	0.000757976
LOC100745547	321.41	-1.03451	0.255266	-4.05267	5.06353e-05	0.000762871
LOC100746962	5981.12	-0.437539	0.108013	-4.0508	5.1043e-05	0.000768039
LOC100749757	17086.1	-0.709264	0.175117	-4.05023	5.11667e-05	0.000768926
LOC100748372	468.481	0.845975	0.208953	4.04864	5.15153e-05	0.000773185
LOC100742010	480.386	0.986784	0.243908	4.04573	5.21604e-05	0.000781879
LOC100743332	323.841	0.684084	0.16916	4.044	5.2547e-05	0.000785691
LOC117151937	138.221	-1.59445	0.39425	-4.04427	5.24859e-05	0.000785691
LOC100749724	2015.13	-0.473622	0.117135	-4.0434	5.26822e-05	0.000786721
LOC100743048	12080.3	-1.30617	0.323178	-4.04164	5.30781e-05	0.000791638
LOC100742503	713.869	0.749552	0.185828	4.03358	5.49335e-05	0.000818282
LOC100746100	464.197	1.00381	0.24895	4.03217	5.52653e-05	0.000822192
LOC100744157	1338.22	-0.430566	0.106834	-4.03023	5.57229e-05	0.000827963
LOC100740951	59.37	1.09401	0.271558	4.02862	5.61046e-05	0.000832592
LOC100744766	769.753	0.489709	0.12161	4.02688	5.65214e-05	0.000837731
LOC100749372	1321.55	-0.632831	0.157173	-4.02634	5.66512e-05	0.000838607
LOC100741366	674.973	0.475346	0.118164	4.02277	5.75168e-05	0.00085036
LOC100748959	1820.39	-5.66919	1.40954	-4.02201	5.77036e-05	0.000852061
LOC117151919	46.4423	-1.63027	0.405371	-4.02168	5.7784e-05	0.000852188
LOC100744134	1604.3	-1.05208	0.262196	-4.01257	6.00604e-05	0.000884661
LOC100746446	910.773	0.594467	0.148304	4.00843	6.11227e-05	0.000899193
LOC100748054	2216.12	-1.1517	0.287574	-4.00489	6.20455e-05	0.000911638
LOC100743024	752.81	0.986758	0.246575	4.00186	6.2847e-05	0.000922274
LOC112214029	590.607	-0.690968	0.172706	-4.00083	6.31209e-05	0.00092515
LOC100742230	623.195	-3.7911	0.948044	-3.99886	6.36479e-05	0.000931724
LOC100746832	1728.34	0.859555	0.215088	3.9963	6.43404e-05	0.000940701
LOC100741530	469.449	0.556048	0.139225	3.99387	6.50026e-05	0.000948048
LOC100740805	1519.54	-0.82279	0.205999	-3.99414	6.49301e-05	0.000948048
LOC100742727	1327.57	-0.348581	0.0873283	-3.99162	6.56236e-05	0.00095593
LOC100741405	157.684	-1.02154	0.256003	-3.99032	6.59831e-05	0.00095999
LOC100740891	4227.7	-0.730193	0.183091	-3.98814	6.65923e-05	0.000967666
LOC112213950	41.6014	-3.82169	0.958738	-3.98616	6.715e-05	0.000974578
LOC100745152	47.0039	-1.17313	0.294835	-3.97894	6.92223e-05	0.00100343
LOC100742913	541.093	1.08463	0.272881	3.97474	7.04569e-05	0.0010176
LOC105681469	14.7837	1.75492	0.441462	3.97524	7.03079e-05	0.0010176
LOC100740234	212.516	1.08277	0.272399	3.97496	7.03914e-05	0.0010176
LOC100748202	577.69	0.82271	0.207173	3.97113	7.15329e-05	0.00103188
LOC100742752	232.449	-0.91103	0.22948	-3.96998	7.18775e-05	0.00103389
LOC100741553	5581.33	-0.486132	0.122449	-3.97008	7.18498e-05	0.00103389
LOC100745552	622.65	0.442966	0.111584	3.9698	7.19337e-05	0.00103389
LOC100744677	355.738	-0.753861	0.189935	-3.96905	7.21587e-05	0.00103462
LOC112213769	348.094	-3.7549	0.946014	-3.96918	7.21199e-05	0.00103462
LOC100742092	181.316	-0.87368	0.220252	-3.96672	7.28675e-05	0.00104353
LOC100745471	78.6123	1.26669	0.319398	3.96586	7.31322e-05	0.00104605
LOC117151713	499.178	-1.75076	0.441534	-3.96518	7.33394e-05	0.0010465
LOC100743592	730.39	1.27803	0.322295	3.96542	7.32679e-05	0.0010465
LOC100741893	247.5	0.623751	0.157368	3.96364	7.38144e-05	0.00105075
LOC100741363	2561.13	-0.646503	0.163099	-3.96386	7.37465e-05	0.00105075
LOC100745171	705.703	0.606597	0.153079	3.96264	7.41252e-05	0.00105391
LOC100741438	14540.7	-1.09819	0.277181	-3.96201	7.43204e-05	0.00105542
LOC100741003	43.1475	-1.29868	0.327841	-3.96132	7.45361e-05	0.00105722
LOC100740402	911.741	-0.459188	0.115949	-3.96027	7.48648e-05	0.00106061
LOC100744710	2791.88	-0.469	0.118478	-3.95855	7.54071e-05	0.00106702
LOC100743586	303.338	0.819905	0.207148	3.95807	7.55571e-05	0.00106787
LOC117152092	28.7244	1.52502	0.385794	3.95294	7.71979e-05	0.00108977
LOC100749281	553.834	0.442515	0.111976	3.95186	7.75455e-05	0.00109337
LOC100746919	1507.72	0.635217	0.160763	3.95127	7.77392e-05	0.0010948
LOC105680192	984.178	0.644046	0.163151	3.94754	7.89568e-05	0.00111063
LOC100740399	914.975	0.827903	0.209813	3.94591	7.94982e-05	0.00111693
LOC100742464	722.302	-2.43839	0.618088	-3.94505	7.97847e-05	0.00111963
LOC100742701	432.092	0.717645	0.182084	3.94129	8.10431e-05	0.00113594
LOC100744061	36.5192	1.68615	0.427904	3.94049	8.13162e-05	0.00113709
LOC100748348	14233.2	-1.20215	0.305059	-3.9407	8.12432e-05	0.00113709
LOC112214027	187.451	-1.33483	0.338806	-3.9398	8.15494e-05	0.00113901
LOC100742626	1980.8	0.364209	0.092501	3.93736	8.23843e-05	0.00114931
LOC100741100	597.861	0.530133	0.134681	3.93621	8.27786e-05	0.00115336
LOC100742877	4053.92	0.545439	0.138579	3.93595	8.28686e-05	0.00115336
LOC100740493	659.455	0.581794	0.148001	3.93101	8.45886e-05	0.00117592
LOC100743703	605.007	0.547717	0.139412	3.92876	8.53846e-05	0.0011856
LOC100749014	2723.3	-0.484204	0.123276	-3.92782	8.57209e-05	0.00118888
LOC105680803	109.485	-0.947465	0.241343	-3.9258	8.64436e-05	0.0011975
LOC100747492	353.782	0.964921	0.245973	3.92287	8.7501e-05	0.00121074
LOC105681421	113.129	0.955557	0.243697	3.92109	8.81499e-05	0.0012183
LOC100747835	2312.87	0.467918	0.119375	3.91973	8.86468e-05	0.00122374
LOC100744556	14.2189	-2.2938	0.585423	-3.9182	8.92144e-05	0.00123014
LOC100747323	962.649	0.597196	0.152438	3.91763	8.94242e-05	0.00123161
LOC100741333	408.831	-4.2453	1.08382	-3.91697	8.967e-05	0.00123356
LOC100743522	673.489	-0.815156	0.208178	-3.91566	9.01579e-05	0.00123884
LOC117152544	4.20685	-4.82967	1.2346	-3.91194	9.15565e-05	0.0012566
LOC100744699	359.112	0.673058	0.172139	3.90996	9.23126e-05	0.00126551
LOC100744112	846.351	0.663624	0.169899	3.90599	9.38409e-05	0.00128498
LOC100741873	1226.34	-0.564947	0.144875	-3.89955	9.63712e-05	0.00131811
LOC100740844	2521.39	-0.521424	0.133809	-3.89679	9.74781e-05	0.00133171
LOC100741730	1824.63	0.427167	0.10965	3.89575	9.78969e-05	0.0013359
LOC105681964	3475.08	0.515768	0.132423	3.89486	9.82551e-05	0.00133925
LOC100747793	5986.32	0.566353	0.145441	3.89404	9.85888e-05	0.00134226
LOC100743787	231.446	1.42523	0.366152	3.89245	9.92386e-05	0.00134955
LOC100747723	1011.31	-4.70807	1.20964	-3.89213	9.93672e-05	0.00134976
LOC100747083	166.333	-1.70534	0.438392	-3.88999	0.000100249	0.00136018
LOC100743205	1019.49	-4.15935	1.07004	-3.88711	0.000101446	0.00137485
LOC100740146	3385.77	-0.503799	0.129624	-3.88662	0.000101652	0.00137606
LOC100746452	245.196	1.03322	0.266002	3.88427	0.000102637	0.00138782
LOC100749913	525.462	0.653706	0.168423	3.88134	0.000103884	0.00140309
LOC105681272	981.798	-0.91854	0.236686	-3.88084	0.000104097	0.00140436
LOC100745083	805.38	0.403618	0.104082	3.87789	0.000105368	0.00141989
LOC100747801	221.09	-0.702845	0.181395	-3.87467	0.000106769	0.00143607
LOC100744068	369.256	1.01794	0.262724	3.87458	0.00010681	0.00143607
LOC100746605	294.549	0.613318	0.158351	3.87315	0.000107437	0.00144286
LOC100744901	613.689	-5.10624	1.31851	-3.87273	0.000107625	0.00144375
LOC100748753	1033.3	0.727687	0.187923	3.87226	0.00010783	0.00144487
LOC100744244	4388.93	-0.746071	0.192692	-3.87184	0.000108017	0.00144575
LOC100743667	1717.97	-0.487364	0.125887	-3.87144	0.000108195	0.0014465
LOC100742775	89.7621	-1.14434	0.295632	-3.87081	0.000108475	0.00144862
LOC100741336	1642.73	-0.625727	0.161733	-3.86888	0.000109337	0.00145848
LOC100750065	607.099	0.52267	0.135137	3.86771	0.000109863	0.00146221
LOC100746257	38.5544	-1.45989	0.37743	-3.86798	0.000109742	0.00146221
LOC105681095	117.935	-0.937936	0.242671	-3.86505	0.000111069	0.0014766
LOC100744230	1426.53	0.93463	0.241854	3.86443	0.000111348	0.00147866
LOC100743890	742.378	0.80193	0.207568	3.86346	0.000111793	0.00148292
LOC100749666	112.206	-1.55219	0.401897	-3.86215	0.000112394	0.00148755
LOC100740351	464.93	-0.670185	0.17352	-3.86229	0.000112329	0.00148755
LOC100742824	406.549	0.540074	0.139994	3.85784	0.000114395	0.00151236
LOC117151722	80.1028	-1.07606	0.279161	-3.85462	0.000115909	0.00153054
LOC100740833	1164.18	-0.44262	0.114842	-3.85418	0.00011612	0.00153054
LOC100744002	719.632	0.753993	0.195634	3.8541	0.000116157	0.00153054
LOC100743662	659.279	0.897248	0.232909	3.85236	0.000116987	0.00153977
LOC100749583	2589.07	-0.371367	0.096455	-3.85016	0.00011804	0.00155056
LOC105680645	890.816	0.977883	0.25399	3.85008	0.000118078	0.00155056
LOC100744266	284.103	0.527667	0.137062	3.84983	0.000118199	0.00155056
LOC100745719	268.646	0.768307	0.199619	3.84888	0.000118661	0.0015549
LOC105680193	545.954	0.435847	0.113299	3.84688	0.000119634	0.00156592
LOC112212393	9.628	-4.49492	1.16917	-3.84454	0.00012078	0.00157919
LOC100740221	201.813	1.11086	0.289103	3.84243	0.000121823	0.00159107
LOC100740732	79.3401	1.07065	0.278948	3.83817	0.000123953	0.00161432
LOC100745486	1781.46	0.314345	0.0818996	3.83817	0.000123954	0.00161432
LOC100746108	301.116	0.613902	0.159951	3.83806	0.000124011	0.00161432
LOC100749708	774.461	-0.466938	0.121728	-3.8359	0.000125105	0.00162677
LOC105681325	597.164	-1.93578	0.504821	-3.83459	0.000125774	0.00163369
LOC100740169	592.388	0.49941	0.130261	3.83393	0.000126114	0.00163631
LOC100749887	1405.73	0.686356	0.17905	3.83333	0.000126422	0.00163852
LOC100747710	1083.29	0.880117	0.229736	3.831	0.000127623	0.00165229
LOC100748393	1527.93	-0.682721	0.17824	-3.83035	0.000127959	0.00165373
LOC105681895	1205.99	-4.98926	1.3026	-3.83025	0.000128013	0.00165373
LOC100741290	234.439	0.615281	0.160715	3.8284	0.00012898	0.0016644
LOC100745925	183.544	-2.63906	0.689441	-3.82783	0.000129279	0.00166464
LOC100743631	211.522	0.914294	0.238849	3.82792	0.000129232	0.00166464
LOC100743280	227.711	-0.720008	0.18822	-3.82535	0.000130587	0.00167966
LOC100742612	234.921	-1.20705	0.315594	-3.8247	0.000130929	0.00168224
LOC100741460	184.531	-0.779011	0.203752	-3.82333	0.000131662	0.00168983
LOC100749316	956.368	-1.16721	0.305992	-3.81452	0.000136447	0.00174935
LOC100746603	857.694	0.753531	0.1976	3.81342	0.00013706	0.00175531
LOC100740552	160.25	0.789852	0.207193	3.81216	0.000137755	0.00176231
LOC100740010	93.3618	-1.56568	0.410925	-3.81012	0.000138899	0.00177377
LOC100743433	401.671	0.749653	0.196774	3.80972	0.000139124	0.00177377
LOC105681138	165.808	0.890147	0.233657	3.80963	0.000139174	0.00177377
LOC100748897	7315.13	-1.45636	0.382296	-3.8095	0.000139248	0.00177377
LOC100746607	1245.65	-0.512392	0.134617	-3.8063	0.000141063	0.00179496
LOC100741081	1203.98	-0.493667	0.129729	-3.80536	0.000141596	0.00179981
LOC100741343	414.47	0.538047	0.141495	3.80257	0.0001432	0.00181826
LOC100746478	12730.5	-1.79553	0.472223	-3.8023	0.000143362	0.00181837
LOC100741415	3648.24	-0.645868	0.169956	-3.80021	0.000144576	0.00182986
LOC100745802	6291.68	-0.59422	0.156362	-3.80027	0.000144536	0.00182986
LOC100750066	564.248	0.765909	0.201622	3.79874	0.000145434	0.00183875
LOC100740564	12087.8	-0.398126	0.104841	-3.79744	0.0001462	0.00184647
LOC100745219	862.668	-0.550205	0.144904	-3.79702	0.000146444	0.00184759
LOC100742153	15.5763	-1.798	0.473568	-3.79671	0.000146632	0.00184799
LOC100745114	543.611	-0.474067	0.124935	-3.79451	0.000147936	0.00186245
LOC100741189	19.3708	1.67706	0.442374	3.79104	0.000150015	0.00188663
LOC100742841	440.33	0.518005	0.136676	3.79002	0.000150635	0.00189243
LOC100741765	1688.37	0.571959	0.151002	3.78777	0.000152007	0.00190764
LOC100740925	51.0313	2.66778	0.704392	3.78735	0.000152263	0.00190883
LOC105680455	282.794	0.680436	0.179754	3.78538	0.000153477	0.00192202
LOC100749862	1345.34	-0.451553	0.119308	-3.78477	0.000153852	0.00192469
LOC100748579	2674.54	0.794603	0.210094	3.78212	0.000155498	0.00194323
LOC100743067	2344.06	0.632129	0.167171	3.78132	0.000155998	0.00194743
LOC100742205	149.488	0.609899	0.161361	3.77971	0.000157009	0.001958
LOC100745198	1884.26	0.561958	0.148755	3.77774	0.000158259	0.00197152
LOC100744250	622.045	-0.656558	0.173928	-3.77488	0.000160088	0.0019922
LOC100742044	390.878	1.09872	0.291156	3.77364	0.000160883	0.002
LOC100741737	331.608	-0.573059	0.151909	-3.7724	0.000161688	0.00200791
LOC100740371	2039.72	-0.983497	0.260826	-3.7707	0.000162789	0.00201525
LOC100748133	56.9104	-1.38971	0.368534	-3.77091	0.00016265	0.00201525
LOC112213896	191.407	1.41353	0.374852	3.77091	0.000162653	0.00201525
LOC105680502	257.573	1.22298	0.32442	3.76975	0.000163411	0.00201874
LOC100741472	1008.2	-0.709693	0.188253	-3.76988	0.000163326	0.00201874
LOC117151391	8.73282	2.04023	0.541466	3.76798	0.000164576	0.00202892
LOC100745372	1081.91	-0.473794	0.125739	-3.76808	0.000164506	0.00202892
LOC112212814	13.0945	1.7471	0.46374	3.76742	0.000164946	0.00203137
LOC100744147	556.838	0.666087	0.176897	3.76539	0.000166289	0.00204579
LOC100748727	664.061	0.355234	0.0944143	3.7625	0.000168225	0.00206106
LOC100741430	263.574	0.775467	0.20609	3.76276	0.00016805	0.00206106
LOC100742078	808.082	0.678963	0.180454	3.76253	0.000168203	0.00206106
LOC100743122	366.313	-1.89893	0.504688	-3.76258	0.000168167	0.00206106
LOC117151731	34.8992	1.61247	0.428821	3.76024	0.000169751	0.00207762
LOC100746844	627.826	1.05854	0.281613	3.75885	0.000170693	0.002087
LOC100741037	1672.3	-0.652076	0.173523	-3.75787	0.000171364	0.00209303
LOC100744524	958.491	0.569752	0.151657	3.75684	0.000172072	0.00209953
LOC100750170	216.539	-1.10804	0.2951	-3.7548	0.000173481	0.00211455
LOC105681826	20.562	1.28211	0.341492	3.75445	0.000173722	0.00211532
LOC112212923	60.283	-1.47571	0.393539	-3.74985	0.000176939	0.00215227
LOC100741818	828.211	0.618655	0.16514	3.74624	0.000179506	0.00218126
LOC100740530	3.81601	3.61996	0.966459	3.74559	0.000179973	0.0021847
LOC100749233	873.477	0.343821	0.0918445	3.74351	0.000181466	0.00220058
LOC100750142	303.881	-4.06703	1.08707	-3.74127	0.000183091	0.00221575
LOC100744363	518.254	0.624895	0.16702	3.74144	0.000182972	0.00221575
LOC100748397	2101.77	-0.561607	0.150166	-3.73991	0.000184088	0.00222556
LOC100746485	1153.15	0.522828	0.139868	3.738	0.000185489	0.00224021
LOC100740108	277.375	0.621499	0.166355	3.73597	0.000186991	0.00225606
LOC100748349	406.228	0.543523	0.145502	3.73551	0.000187335	0.0022579
LOC100740897	769.184	-1.62649	0.43549	-3.73484	0.000187833	0.00226162
LOC100740050	1064.92	0.602913	0.161558	3.73187	0.000190064	0.00228616
LOC100744970	2014.95	-0.979319	0.262669	-3.72834	0.000192746	0.00231451
LOC100748179	13889.3	-0.705353	0.189191	-3.72825	0.000192811	0.00231451
LOC117151757	1002.62	0.562391	0.150896	3.72701	0.000193764	0.00232361
LOC117151738	635.749	-0.842706	0.22633	-3.72335	0.000196595	0.0023528
LOC100742951	2496.3	0.434544	0.116703	3.7235	0.00019648	0.0023528
LOC100740003	543.141	0.636236	0.170906	3.72272	0.00019709	0.00235635
LOC100743832	928.083	0.731428	0.196618	3.72005	0.000199183	0.00237897
LOC100746274	498.619	0.965214	0.259496	3.71957	0.000199565	0.00238115
LOC100741256	3948.01	-0.801629	0.21555	-3.71899	0.000200023	0.00238421
LOC100742615	303.937	0.880291	0.236773	3.71787	0.000200907	0.00239092
LOC100745792	343.78	0.985018	0.264949	3.71777	0.000200989	0.00239092
LOC117152248	16.1637	1.67901	0.452096	3.71385	0.000204132	0.00242589
LOC100748520	783.31	0.585574	0.157779	3.71134	0.000206162	0.00244756
LOC100746260	1112.04	0.787887	0.212328	3.7107	0.000206689	0.00245128
LOC100745877	6986.22	1.55206	0.418295	3.71045	0.000206889	0.00245128
LOC112213353	602.65	-1.45883	0.393441	-3.70788	0.000209004	0.00247388
LOC100742882	186.971	-1.10024	0.297022	-3.70425	0.000212019	0.00250707
LOC100745857	433.307	0.790982	0.213585	3.70336	0.000212759	0.00251331
LOC100742055	15263.3	-0.490966	0.13274	-3.69872	0.00021669	0.0025572
LOC100746802	2534.11	-0.637933	0.17257	-3.69667	0.000218448	0.00257538
LOC100749633	5207.39	-2.00773	0.543354	-3.69506	0.000219835	0.00258916
LOC100741934	4155.81	-0.763489	0.206681	-3.69405	0.000220714	0.00259695
LOC100742610	356.428	-3.74159	1.01309	-3.69324	0.000221415	0.00260261
LOC100740073	485.227	0.443302	0.12042	3.68131	0.00023204	0.00272481
LOC100750076	1500.42	0.476122	0.129367	3.68039	0.000232882	0.00273199
LOC105680563	260.679	0.694958	0.188879	3.67938	0.000233801	0.00274006
LOC100747745	68.7347	-1.31876	0.358626	-3.67725	0.000235762	0.00276032
LOC100742107	263.257	0.66124	0.179872	3.67618	0.000236756	0.00276922
LOC100744538	1263.97	0.539733	0.146895	3.67429	0.000238516	0.00278649
LOC100746269	414.84	0.905731	0.246519	3.67409	0.000238701	0.00278649
LOC100746095	4637.33	-0.684442	0.18647	-3.67051	0.000242065	0.00282298
LOC105681631	49.4618	-1.69661	0.462518	-3.66821	0.000244259	0.00284506
LOC100745319	738.355	0.75946	0.207049	3.66802	0.000244437	0.00284506
LOC100742195	528.473	0.796084	0.217122	3.66654	0.000245858	0.0028588
LOC100743758	905.473	0.689305	0.188078	3.66499	0.000247348	0.00287305
LOC100747072	1148.03	-1.05709	0.288448	-3.66476	0.000247568	0.00287305
LOC100743475	679.747	0.492585	0.134431	3.66424	0.000248077	0.00287614
LOC100742684	1173.8	-1.31225	0.358157	-3.6639	0.000248402	0.00287711
LOC100746968	228.115	-1.20245	0.328417	-3.66134	0.000250897	0.00290316
LOC100740041	1206.85	-2.05665	0.561779	-3.66097	0.000251265	0.00290459
LOC100741379	2185.2	-0.656451	0.179366	-3.65983	0.000252379	0.00291463
LOC100746772	4424.15	-0.659056	0.180139	-3.6586	0.000253596	0.00292584
LOC117151122	387.11	0.743358	0.203444	3.65387	0.000258322	0.0029717
LOC117151752	5.32188	-2.90277	0.794399	-3.65404	0.000258143	0.0029717
LOC100747108	1225.05	-1.99166	0.545029	-3.65423	0.000257954	0.0029717
LOC112213486	17.2564	-1.93506	0.529734	-3.65289	0.000259301	0.00298
LOC100742329	382.654	-1.20628	0.330247	-3.65265	0.000259545	0.00298
LOC100748631	309.37	0.430624	0.117946	3.65103	0.000261191	0.002996
LOC100748195	447.732	-0.355657	0.0974566	-3.64939	0.000262864	0.00300779
LOC100741656	248.811	-0.848619	0.232519	-3.64967	0.000262575	0.00300779
LOC100748957	1263.3	0.804813	0.22054	3.64928	0.000262979	0.00300779
LOC100745249	485.591	-0.826579	0.226586	-3.64796	0.00026433	0.00302033
LOC100747395	246.235	-0.702769	0.192767	-3.64569	0.000266671	0.00304216
LOC100746211	943.982	-1.43861	0.39464	-3.64537	0.000267009	0.00304216
LOC100743594	334.575	-1.78702	0.49021	-3.64542	0.000266956	0.00304216
LOC100742018	743.858	0.607415	0.166668	3.64447	0.000267946	0.00304991
LOC100742543	638.175	0.367286	0.100877	3.64093	0.000271658	0.0030892
LOC100749743	1247.5	0.522524	0.143575	3.63939	0.000273288	0.00310476
LOC100740874	449.921	0.73696	0.202586	3.63776	0.000275021	0.00312147
LOC100744937	9290.36	-0.585354	0.161073	-3.6341	0.000278951	0.00316304
LOC105681178	34.8333	-3.37908	0.929999	-3.63342	0.00027969	0.00316839
LOC100741522	820.23	0.883187	0.243114	3.63281	0.000280346	0.0031728
LOC100745379	589.288	0.577826	0.159094	3.63198	0.00028125	0.00318
LOC117151615	90.5582	1.07811	0.296888	3.63137	0.000281918	0.00318452
LOC100743136	189.152	0.974272	0.268424	3.62961	0.000283853	0.00320333
LOC100743987	1782.23	-0.452873	0.124781	-3.62934	0.000284147	0.0032036
LOC100748657	12277.9	-1.03194	0.284454	-3.6278	0.000285842	0.00321966
LOC100742734	117.686	0.794257	0.219027	3.6263	0.000287507	0.00323367
LOC100747025	4329.59	-0.707289	0.19505	-3.62619	0.000287631	0.00323367
LOC100743921	388.32	0.571617	0.157709	3.62451	0.000289512	0.00325174
LOC100743191	114.837	0.761635	0.210339	3.62098	0.000293487	0.00328764
LOC100749923	1656.14	-0.335314	0.0925977	-3.62119	0.000293249	0.00328764
LOC100743363	2151.94	-0.660037	0.182283	-3.62094	0.000293539	0.00328764
LOC117152343	416.896	-1.23422	0.340945	-3.61999	0.000294618	0.00329661
LOC105681330	77.9763	0.753416	0.2083	3.61697	0.000298077	0.00333217
LOC100747122	2619.52	-0.259693	0.0718383	-3.61496	0.000300392	0.00335489
LOC112213021	49.1683	-0.973644	0.26941	-3.61399	0.000301522	0.00336436
LOC100748908	280.558	0.826793	0.228916	3.61178	0.000304103	0.00338678
LOC100747216	1294.43	0.497147	0.137641	3.6119	0.000303956	0.00338678
LOC100746690	166.488	0.717839	0.199028	3.60673	0.000310079	0.00344677
LOC100744572	454.829	-0.435694	0.120808	-3.6065	0.00031036	0.00344677
LOC100747735	7247.93	-0.594025	0.164701	-3.60668	0.000310135	0.00344677
LOC100750125	400.415	0.932324	0.258883	3.60133	0.00031659	0.00351267
LOC100749673	821.633	-1.06967	0.297049	-3.601	0.000316992	0.00351385
LOC100745874	550.659	0.537677	0.149372	3.59959	0.000318718	0.00352968
LOC100741169	1249.31	0.684926	0.190454	3.59629	0.00032279	0.00356814
LOC117151904	28.7997	-2.13545	0.593794	-3.59629	0.000322791	0.00356814
LOC100748072	1834.34	-0.703492	0.195672	-3.59527	0.000324059	0.00357882
LOC100742928	32.2287	1.73105	0.482167	3.59015	0.000330485	0.00364639
LOC100747003	1563.02	-0.494231	0.137688	-3.58949	0.00033132	0.00365221
LOC117151572	67.6209	-1.31579	0.366671	-3.58848	0.000332608	0.00366301
LOC100746788	1461.23	0.462484	0.128962	3.58621	0.000335515	0.0036916
LOC100745200	484.358	0.494259	0.137854	3.58537	0.000336602	0.00370013
LOC100742908	767.409	0.504929	0.140855	3.58474	0.000337418	0.00370567
LOC100743568	800.48	0.757031	0.211231	3.58391	0.000338492	0.00371403
LOC100748928	157.698	1.04283	0.291049	3.58299	0.000339682	0.00372021
LOC100745050	1872.26	-0.442111	0.123386	-3.58315	0.000339473	0.00372021
LOC100748119	371.294	0.48598	0.135654	3.58249	0.000340332	0.00372389
LOC100740715	93.5189	-3.89009	1.08625	-3.58121	0.000342005	0.00373875
LOC100745022	2780.77	-0.602006	0.168125	-3.5807	0.000342669	0.00374256
LOC100741497	1575.58	-0.546601	0.152804	-3.57715	0.000347367	0.00379039
LOC100740547	1515.06	0.692216	0.193534	3.57672	0.000347935	0.0037931
LOC100747864	1345.13	0.642838	0.179903	3.57324	0.000352595	0.00384038
LOC100749983	399.187	-0.688832	0.192827	-3.57228	0.000353883	0.00385087
LOC117151150	406.239	-3.2082	0.898231	-3.57168	0.000354698	0.0038536
LOC117151175	112.295	0.81149	0.227205	3.57162	0.000354783	0.0038536
LOC100747154	1317.46	0.551887	0.154608	3.56959	0.000357543	0.00387648
LOC100749345	1198.96	-0.866506	0.242746	-3.5696	0.000357534	0.00387648
LOC100740892	6198.9	-0.633545	0.177587	-3.56753	0.000360367	0.00390354
LOC100744279	5131.08	0.526635	0.147656	3.56664	0.000361588	0.00391319
LOC100747123	150.528	1.14959	0.322444	3.56523	0.000363538	0.00393071
LOC100743861	257.461	0.773199	0.216905	3.56469	0.000364289	0.00393451
LOC100748896	431.058	0.776565	0.217861	3.5645	0.000364552	0.00393451
LOC100740969	549.818	0.486093	0.136513	3.56079	0.000369739	0.00398325
LOC100742659	2710.09	0.251446	0.0706106	3.56102	0.000369418	0.00398325
LOC100743645	115.83	0.720395	0.202561	3.55644	0.000375913	0.00404609
LOC100742164	2257.96	-0.810878	0.228025	-3.55608	0.000376423	0.00404791
LOC100746884	32.5561	1.09651	0.308474	3.55465	0.000378489	0.00406645
LOC100749647	253.766	1.01861	0.286638	3.55363	0.000379948	0.00407843
LOC100748198	335.602	0.770559	0.216876	3.553	0.000380863	0.00408273
LOC100745779	1931.48	0.348893	0.0981999	3.55288	0.000381036	0.00408273
LOC100740981	190.269	0.691469	0.194749	3.55057	0.000384401	0.00411507
LOC100741426	3923.71	0.556189	0.156803	3.54707	0.000389542	0.00416634
LOC100742978	418.874	0.631651	0.178173	3.54515	0.000392385	0.0041892
LOC100743145	312.997	0.869166	0.245165	3.54522	0.000392281	0.0041892
LOC100740750	1938.94	-0.645863	0.182196	-3.54487	0.000392802	0.00418989
LOC100742751	174.4	0.662122	0.186803	3.54449	0.000393378	0.00419227
LOC100744671	3065.51	-0.447986	0.126413	-3.54382	0.00039438	0.00419917
LOC100746343	1067.13	0.668122	0.188763	3.53947	0.000400926	0.00426504
LOC117151370	6.15929	-2.68699	0.759319	-3.53868	0.000402134	0.00427407
LOC100748356	421.342	-3.32195	0.938842	-3.53835	0.000402631	0.00427552
LOC100741651	920.311	0.586525	0.165791	3.53773	0.000403584	0.00428181
LOC100743387	1336.17	-1.23557	0.349347	-3.53681	0.000404988	0.00429288
LOC100741933	18874	0.710126	0.200888	3.53493	0.000407883	0.00431971
LOC100748975	320.674	0.912094	0.258104	3.53382	0.000409595	0.00433396
LOC117151319	83.589	1.27769	0.361607	3.53336	0.000410308	0.00433764
LOC100740374	329.637	0.606334	0.171643	3.53254	0.000411588	0.00434517
LOC100746825	339.178	-1.93821	0.54869	-3.53243	0.000411752	0.00434517
LOC100745353	486.281	0.607896	0.172129	3.53163	0.000413002	0.00435449
LOC100746651	67.0464	1.25379	0.35509	3.53092	0.000414115	0.00436235
LOC100746765	228.297	0.947953	0.268508	3.53045	0.000414851	0.00436624
LOC100747510	221.504	0.471362	0.133571	3.52894	0.00041723	0.00438738
LOC100743700	439.667	0.74329	0.210747	3.52693	0.000420409	0.00441689
LOC100743140	845.225	0.864573	0.245349	3.52385	0.000425321	0.00446455
LOC100746589	1333.62	-0.634104	0.180184	-3.5192	0.000432854	0.00453962
LOC105681315	994.444	0.930573	0.264549	3.51758	0.000435503	0.00456337
LOC112212736	188.092	-2.06192	0.586433	-3.51603	0.000438045	0.00458196
LOC100746189	86.072	-1.21471	0.345477	-3.51603	0.00043805	0.00458196
LOC112212249	86.4372	1.11284	0.316735	3.51347	0.0004423	0.00462235
LOC117152449	812.185	-0.423252	0.12055	-3.51102	0.000446388	0.00466097
LOC100745685	345.967	0.863612	0.246094	3.50927	0.000449331	0.00468757
LOC100744080	2241.96	0.589962	0.168137	3.50882	0.000450101	0.00469148
LOC100746548	2967.86	-0.953918	0.272008	-3.50695	0.000453281	0.00472049
LOC105680632	168.153	0.75648	0.215803	3.50542	0.000455887	0.00474347
LOC100747079	10.3661	-2.23721	0.638807	-3.50217	0.000461486	0.00479752
LOC105681403	27.1546	1.15757	0.330737	3.49997	0.000465317	0.00483311
LOC100742736	170.649	-1.04781	0.299446	-3.49915	0.000466751	0.00484376
LOC100742362	3386.5	-5.40152	1.54484	-3.49649	0.000471417	0.00488792
LOC100748690	2788.61	-0.613869	0.175591	-3.49601	0.000472279	0.00489258
LOC100743143	729.886	0.671222	0.192042	3.49518	0.000473735	0.00490339
LOC100741693	510.138	0.414778	0.118715	3.49391	0.000476	0.00492253
LOC100740646	5250.93	-0.340809	0.0975947	-3.49209	0.000479259	0.00494762
LOC100745299	502.022	-0.849091	0.24314	-3.49219	0.000479075	0.00494762
LOC112214055	1036.96	0.622581	0.178376	3.49028	0.000482512	0.00497687
LOC100746245	642.881	0.394043	0.112905	3.49004	0.000482956	0.00497713
LOC100749638	29322.7	-0.482773	0.138383	-3.48867	0.000485433	0.00499832
LOC100747189	335.176	0.500284	0.143426	3.48811	0.000486448	0.00500335
LOC117151401	159.542	0.990719	0.284042	3.48794	0.000486765	0.00500335
LOC100745620	123.112	-2.54189	0.72897	-3.48696	0.000488543	0.00501729
LOC117152539	1152	-0.819895	0.235238	-3.48538	0.000491431	0.00503608
LOC100747120	3659.78	-0.505556	0.145055	-3.48527	0.000491642	0.00503608
LOC105680352	9.62364	1.81141	0.519734	3.48527	0.000491646	0.00503608
LOC100740854	252.643	0.453237	0.130063	3.48476	0.000492579	0.00504129
LOC100744442	543.391	0.804908	0.231033	3.48396	0.000494061	0.0050521
LOC100740129	1903.98	0.392041	0.112537	3.48366	0.000494615	0.00505342
LOC100743626	1856.63	-0.327076	0.0939227	-3.48239	0.000496953	0.00507294
LOC100746789	292.38	0.532334	0.15306	3.47796	0.000505255	0.00515325
LOC100748644	281.326	0.713613	0.205234	3.47706	0.000506939	0.00516599
LOC100749109	176.853	0.772272	0.222182	3.47586	0.000509221	0.0051848
LOC117151356	1609.28	0.393847	0.113331	3.4752	0.000510474	0.0051931
LOC100745479	615.829	0.403585	0.116156	3.4745	0.000511811	0.00520224
LOC100749144	2360.12	0.712492	0.205108	3.47374	0.000513258	0.00521249
LOC112212588	74.5264	-1.31575	0.379117	-3.47057	0.000519348	0.00526983
LOC100741408	2033.01	0.59903	0.172661	3.4694	0.000521615	0.00528831
LOC100750164	512.249	0.607204	0.175273	3.46432	0.000531569	0.00538463
LOC100744172	455.645	0.439598	0.126922	3.46354	0.000533125	0.00539579
LOC100748369	633.191	0.550425	0.159005	3.46168	0.000536819	0.00542393
LOC100747659	1112.28	0.445646	0.128736	3.46169	0.000536786	0.00542393
LOC100747949	2231.76	0.530493	0.15326	3.4614	0.000537379	0.00542496
LOC100748625	659.659	0.530404	0.153253	3.46097	0.000538234	0.00542899
LOC100749603	3529.39	-0.531666	0.153907	-3.45445	0.000551416	0.00555722
LOC100746156	774.055	0.649062	0.187907	3.45416	0.000552001	0.0055584
LOC112212308	3.14725	4.52062	1.30916	3.45307	0.000554236	0.00557618
LOC100744268	77.1879	1.37875	0.399405	3.45201	0.00055643	0.00559351
LOC100746114	341.2	0.642571	0.186157	3.45177	0.000556917	0.00559367
LOC100743872	1725.48	-0.765506	0.221801	-3.45132	0.000557859	0.00559839
LOC100746801	395.519	0.55155	0.16	3.44718	0.000566461	0.00567992
LOC100743823	1638.38	-0.685839	0.199025	-3.446	0.000568961	0.00570017
LOC100742893	2152.07	-0.67449	0.195751	-3.44566	0.000569675	0.00570251
LOC117151113	375.838	0.591244	0.171786	3.44175	0.000577964	0.00578061
LOC100744847	995.601	0.552059	0.160447	3.44076	0.000580078	0.00579225
LOC100749687	1125.03	-0.703582	0.204485	-3.44075	0.000580103	0.00579225
LOC105680750	50.6475	-1.27812	0.371665	-3.43892	0.000584049	0.00582675
LOC100746355	627.986	-0.715917	0.208247	-3.43783	0.000586396	0.00584525
LOC100747813	6093.63	-0.410632	0.119479	-3.43685	0.000588522	0.00586152
LOC100744858	1943.61	-0.361158	0.105106	-3.43614	0.000590055	0.00587187
LOC100749264	1490.59	0.70811	0.206097	3.4358	0.000590796	0.00587432
LOC100746845	2350.47	-0.877708	0.255559	-3.43446	0.000593726	0.00589609
LOC100747466	45.2906	-1.10488	0.321715	-3.43435	0.00059398	0.00589609
LOC100746739	4884.91	1.27712	0.371995	3.43316	0.000596584	0.005917
LOC100743314	421.839	0.436433	0.127209	3.43085	0.000601696	0.00596272
LOC100742996	687.708	-1.34292	0.391558	-3.42968	0.000604284	0.00598337
LOC100749012	674.599	0.774373	0.225913	3.42775	0.000608607	0.00602115
LOC100745357	1141.58	-0.335818	0.0980109	-3.42633	0.000611787	0.00604758
LOC100748338	1241.75	0.436629	0.127458	3.42568	0.000613273	0.00605722
LOC100748636	576.959	0.533095	0.155659	3.42476	0.000615352	0.00606262
LOC100749641	151.41	0.858791	0.250757	3.42479	0.000615267	0.00606262
LOC100744368	349.641	-3.11951	0.91087	-3.42476	0.000615352	0.00606262
LOC100742148	368.459	0.629773	0.183978	3.42308	0.000619151	0.006095
LOC100740232	177.935	1.13584	0.331865	3.42259	0.000620269	0.00610094
LOC100749993	125.147	-1.92185	0.561682	-3.4216	0.000622529	0.0061181
LOC100741352	702.219	-0.384413	0.112368	-3.42101	0.0006239	0.0061265
LOC117151361	13.7581	1.73383	0.507147	3.41879	0.000629013	0.00617161
LOC100743011	2047.93	-0.646209	0.189082	-3.41762	0.000631717	0.00618791
LOC100745680	416.16	0.661002	0.193399	3.41781	0.000631265	0.00618791
LOC100740396	249.458	0.746201	0.218374	3.41707	0.000632981	0.00619518
LOC100743957	663.386	0.445373	0.130457	3.41395	0.00064028	0.00626145
LOC100742961	136.858	-0.794949	0.232874	-3.41365	0.000640995	0.00626329
LOC100744260	1101.16	-0.458001	0.134203	-3.41276	0.000643094	0.00627863
LOC112213828	144.944	-1.13388	0.332335	-3.41186	0.000645202	0.00629403
LOC100750192	266.344	0.615135	0.180316	3.41142	0.000646249	0.00629907
LOC100747338	32.9038	-1.03491	0.303414	-3.41087	0.000647566	0.00630673
LOC100749064	1481.64	0.364372	0.106902	3.40846	0.000653302	0.00635738
LOC100742926	11.985	1.87349	0.549847	3.40729	0.000656114	0.00637951
LOC100748410	18124	-0.491915	0.144406	-3.40646	0.000658107	0.00638842
LOC100748898	479.535	0.497332	0.145991	3.4066	0.000657782	0.00638842
LOC100743192	535.986	-1.01958	0.299364	-3.4058	0.000659701	0.00639866
LOC100743267	1667.9	-1.54393	0.453371	-3.40544	0.000660577	0.00640194
LOC100740654	567.501	0.891593	0.261977	3.40332	0.000665722	0.00644653
LOC100744050	938.159	0.682161	0.200509	3.40214	0.000668593	0.00646379
LOC100742796	178.173	0.653973	0.192221	3.40219	0.000668481	0.00646379
LOC100742237	19.7473	-3.44835	1.01378	-3.40148	0.000670229	0.00647434
LOC100747522	1073.16	-0.696415	0.204776	-3.40086	0.000671745	0.00647844
LOC100748012	5974.53	-0.48575	0.142828	-3.40096	0.000671509	0.00647844
LOC100743294	2783.62	-0.996048	0.292947	-3.40009	0.000673625	0.00648518
LOC117151453	455.333	0.559126	0.16445	3.39997	0.000673929	0.00648518
LOC100745956	877.576	0.811004	0.238537	3.39991	0.000674083	0.00648518
LOC100746078	3331.49	-0.676664	0.199114	-3.39837	0.00067788	0.00651643
LOC100749170	900.342	0.452193	0.133136	3.39647	0.000682612	0.00655661
LOC100747299	724.004	1.17546	0.346192	3.39539	0.000685298	0.00657709
LOC100745248	285.205	0.852946	0.251263	3.39463	0.000687214	0.00658483
LOC100749798	220.395	0.481446	0.141825	3.39465	0.000687155	0.00658483
LOC100743773	40.6754	-1.87953	0.554278	-3.39095	0.000696516	0.00666822
LOC100748572	600.648	0.374709	0.110521	3.39038	0.000697954	0.00666822
LOC112213136	1100.42	-0.767251	0.226321	-3.39011	0.000698654	0.00666822
LOC100744854	2735.5	-0.67417	0.198836	-3.39059	0.000697436	0.00666822
LOC112213860	1337.35	0.813571	0.239986	3.39008	0.000698725	0.00666822
LOC100746006	734.471	0.422339	0.124663	3.38785	0.000704433	0.00671729
LOC100744478	942.078	-0.619946	0.183048	-3.3868	0.000707133	0.00673762
LOC100748713	102.004	-1.01677	0.300353	-3.38525	0.000711131	0.00677028
LOC100741561	628.303	0.527758	0.155928	3.38462	0.000712767	0.00678042
LOC100741958	1057.34	-0.48744	0.14421	-3.38007	0.000724675	0.00688819
LOC100742431	2926.6	-0.678721	0.200953	-3.37752	0.000731434	0.00694687
LOC100749356	1719.74	-0.447636	0.132553	-3.37704	0.000732696	0.00695329
LOC100747855	2869.83	0.743418	0.220156	3.37677	0.000733413	0.00695453
LOC100746219	856.821	0.46007	0.136275	3.37605	0.000735341	0.00696726
LOC100743254	1224.01	0.729795	0.216259	3.37464	0.000739131	0.00699757
LOC100743617	217.139	-0.845488	0.250623	-3.37355	0.000742056	0.00701967
LOC100743060	283.319	0.927136	0.274864	3.37307	0.000743346	0.00702628
LOC100740423	191.813	-1.00249	0.297242	-3.37264	0.000744507	0.00703166
LOC117151995	15.7855	-2.01099	0.597129	-3.36776	0.000757824	0.00715173
LOC105680521	6.13178	-3.14547	0.934802	-3.36484	0.000765867	0.00722191
LOC100742378	65.4439	1.13804	0.338302	3.36397	0.000768295	0.00723905
LOC100748578	548.613	-2.57549	0.765914	-3.36264	0.000772007	0.00726825
LOC100741781	1108.68	-1.2529	0.372669	-3.36196	0.00077392	0.00728049
LOC100748036	746.136	0.972254	0.289254	3.36125	0.000775907	0.0072934
LOC100748154	1272.33	0.833252	0.247931	3.36082	0.000777104	0.00729888
LOC100746734	2090.67	-0.529393	0.157563	-3.35987	0.000779789	0.0073183
LOC100740115	920.031	0.477339	0.142246	3.35572	0.00079158	0.0074231
LOC105681191	1420.67	0.424826	0.1267	3.353	0.000799407	0.00749058
LOC100746439	1262.43	-0.653945	0.195087	-3.35208	0.000802078	0.00750172
LOC100745555	238.906	-0.867287	0.258724	-3.35217	0.000801821	0.00750172
LOC100744387	499.064	-0.576721	0.172056	-3.35193	0.000802492	0.00750172
LOC100741096	1668.53	-0.346012	0.103269	-3.3506	0.000806377	0.00753117
LOC100748016	3265.83	-0.745398	0.222479	-3.35041	0.000806912	0.00753117
LOC100748660	205.857	-0.872334	0.260399	-3.34999	0.000808138	0.0075367
LOC100744644	82.7046	-0.627215	0.187349	-3.34785	0.000814402	0.00758915
LOC100740304	772.882	0.555222	0.165949	3.34574	0.000820624	0.00764114
LOC100741814	1557.47	0.520955	0.155744	3.34495	0.000822985	0.00765712
LOC100743283	2704.06	0.423237	0.126564	3.34405	0.000825638	0.00767578
LOC105680266	7874.2	-3.18378	0.952438	-3.34277	0.000829478	0.00769943
LOC100743374	665.396	0.833429	0.249312	3.34292	0.000829009	0.00769943
LOC100745172	9.17442	1.63893	0.490329	3.34252	0.000830229	0.00770037
LOC105681885	3549.95	1.09085	0.326384	3.34222	0.000831102	0.00770246
LOC100740534	2608.47	0.49577	0.148358	3.34172	0.000832614	0.00771045
LOC100742357	3020.7	-0.296714	0.0890109	-3.33346	0.000857745	0.00793699
LOC100742593	481.7	-0.772301	0.231756	-3.33239	0.000861042	0.00796128
LOC100742918	53.8923	1.18896	0.356874	3.3316	0.000863492	0.00797773
LOC112212840	27.2143	-1.8034	0.541412	-3.33092	0.00086561	0.00799107
LOC100744627	2132.04	0.611756	0.183719	3.32984	0.000868947	0.00801565
LOC100750199	2090.35	-3.02849	0.90986	-3.32853	0.00087307	0.00803495
LOC100741591	1900.56	-0.251212	0.0754695	-3.32865	0.000872681	0.00803495
LOC100744551	4504.42	-0.624596	0.187641	-3.32868	0.000872581	0.00803495
LOC100743539	3242.84	-0.337586	0.101518	-3.3254	0.000882932	0.00811941
LOC117152302	1483.93	-0.711954	0.214158	-3.32443	0.000885997	0.008135
LOC105680326	467.688	0.423633	0.127422	3.32464	0.000885337	0.008135
LOC100748015	1790.91	-1.77819	0.535112	-3.32302	0.000890473	0.00816978
LOC105682119	1188.86	-0.824517	0.248142	-3.32276	0.000891315	0.00817119
LOC100742886	3061.22	0.803653	0.241995	3.32095	0.000897114	0.00820218
LOC100744968	258.39	0.664451	0.200066	3.32116	0.000896426	0.00820218
LOC100744773	1282.56	-0.647554	0.19496	-3.32147	0.000895441	0.00820218
LOC100744115	479.508	-6.94071	2.09005	-3.32084	0.000897459	0.00820218
LOC100750139	26225	-0.896516	0.270186	-3.31814	0.000906178	0.00827549
LOC100747531	603.263	0.437048	0.131786	3.31634	0.000912037	0.0083226
LOC100743659	46.0233	-1.17154	0.353581	-3.31337	0.000921781	0.00840279
LOC117151874	19.7962	1.30138	0.392782	3.31323	0.00092224	0.00840279
LOC100748104	1378.24	-1.55799	0.470437	-3.31179	0.000927012	0.00843979
LOC112212053	334.517	-0.963807	0.291154	-3.3103	0.000931963	0.00847187
LOC105680334	1941.84	-0.462254	0.13964	-3.31032	0.000931881	0.00847187
LOC117151169	71.796	2.50278	0.756222	3.30958	0.000934349	0.00848361
LOC100749381	668.09	0.529606	0.160027	3.30948	0.000934684	0.00848361
LOC100745619	1242.72	0.821868	0.248356	3.30923	0.00093553	0.00848481
LOC100740429	16339.9	-0.267969	0.0809844	-3.3089	0.000936649	0.00848847
LOC100742203	630.367	-1.0029	0.303134	-3.30845	0.000938141	0.00849551
LOC100742699	1388.78	-0.735275	0.222334	-3.30707	0.000942778	0.00853099
LOC100742255	2061.72	0.404148	0.122225	3.3066	0.000944356	0.00853227
LOC100749459	1035.83	-0.410879	0.124259	-3.30664	0.000944219	0.00853227
LOC100740562	121.507	0.717289	0.216942	3.30636	0.000945163	0.00853306
LOC112212002	101.058	0.859472	0.26001	3.30553	0.000947957	0.00855178
LOC112212855	40.9964	0.981581	0.297183	3.30295	0.000956718	0.00862426
LOC100741635	148.879	-1.92439	0.583041	-3.3006	0.000964767	0.00869022
LOC100746745	604.938	0.623263	0.189033	3.29712	0.000976824	0.00879216
LOC100745664	681.617	0.834859	0.253262	3.29642	0.000979259	0.00879407
LOC100743117	723.332	0.436807	0.132506	3.29651	0.000978956	0.00879407
LOC100745915	2515.37	-0.47651	0.144552	-3.29647	0.000979084	0.00879407
LOC100746240	1340.16	0.598883	0.181706	3.29589	0.000981115	0.00880408
LOC100741475	868.721	0.637261	0.193513	3.29312	0.000990816	0.00888441
LOC100743866	969.033	0.464726	0.141239	3.29035	0.00100062	0.00896552
LOC100742352	4729.28	-0.930794	0.283005	-3.28897	0.00100554	0.00900282
LOC100746929	314.235	0.800892	0.243539	3.28856	0.00100703	0.00900935
LOC112212292	5.03476	-2.07545	0.631567	-3.28619	0.00101551	0.00907843
LOC100749537	1211.82	0.350819	0.106763	3.28596	0.00101636	0.00907914
LOC105681465	9.98771	-1.81906	0.554018	-3.28339	0.00102565	0.00915532
LOC117151540	6.71573	-4.09208	1.24665	-3.28246	0.00102905	0.00917871
LOC100740746	1097.23	1.25072	0.381152	3.28142	0.00103285	0.00920569
LOC100743340	1934.82	0.424486	0.129487	3.27822	0.00104462	0.00930365
LOC100749877	142.135	-1.01131	0.308516	-3.27798	0.00104552	0.00930462
LOC112212092	23.0442	-3.43989	1.0503	-3.27516	0.00105601	0.00938103
LOC105680370	579.728	0.476866	0.145595	3.2753	0.00105549	0.00938103
LOC100747562	2136.15	0.723521	0.220934	3.27483	0.00105726	0.00938103
LOC100741386	2043.67	0.598541	0.182762	3.27498	0.00105671	0.00938103
LOC100748395	7332.04	0.675068	0.206155	3.27457	0.00105823	0.00938259
LOC117151990	3179.12	-1.91859	0.586044	-3.27379	0.00106116	0.00940156
LOC100742910	9.22726	1.76429	0.53898	3.27338	0.00106269	0.00940806
LOC100747287	2963.98	-0.623966	0.190647	-3.27289	0.00106452	0.00941728
LOC100747256	1002.43	0.323187	0.0987765	3.27191	0.00106824	0.00943725
LOC112213898	29.2874	2.71879	0.830958	3.27188	0.00106837	0.00943725
LOC100746049	634.997	0.753256	0.230252	3.27144	0.00107	0.00944464
LOC100740613	17.1511	-2.3862	0.729772	-3.2698	0.00107625	0.00949278
LOC117151810	11.1926	-1.99286	0.609596	-3.26914	0.00107873	0.00950756
LOC100740632	722.037	-0.476063	0.14565	-3.26854	0.00108105	0.00952095
LOC100747844	2643.03	0.255575	0.0782097	3.26782	0.00108379	0.00953797
LOC100748914	2083.37	0.501808	0.153584	3.26732	0.00108571	0.00954779
LOC100744975	1533.35	0.665108	0.203587	3.26694	0.00108715	0.00955342
LOC105680979	1024.91	0.696401	0.213285	3.26511	0.00109421	0.0096083
LOC100748573	238.447	-1.63626	0.501282	-3.26415	0.00109793	0.00963389
LOC100747448	630.962	-0.656203	0.201051	-3.26387	0.00109901	0.00963625
LOC100746042	106.117	0.865591	0.265232	3.26352	0.00110038	0.00964115
LOC100748301	117.702	0.985606	0.302049	3.26307	0.00110212	0.00964927
LOC100745738	27392.2	-0.67201	0.206005	-3.2621	0.00110591	0.0096753
LOC105681668	132.125	1.01376	0.311041	3.25925	0.00111706	0.00976563
LOC105682147	23.0923	-1.19788	0.367624	-3.25845	0.00112024	0.00978624
LOC100740424	17316.1	-0.549354	0.168674	-3.25691	0.00112633	0.0098322
LOC105680343	20.669	-5.39544	1.65818	-3.25383	0.00113861	0.00992829
LOC100749376	310.875	0.68397	0.210211	3.25373	0.00113901	0.00992829
LOC100741580	2170.79	0.528216	0.16239	3.25276	0.0011429	0.00995485
LOC112213206	19.2915	-1.22501	0.376797	-3.25111	0.00114957	0.00999096
LOC100741558	396.502	0.590505	0.181624	3.25125	0.00114901	0.00999096
LOC105681897	135.998	-9.47597	2.91465	-3.25116	0.00114937	0.00999096
LOC112213217	8179.43	-0.976667	0.300526	-3.24986	0.00115462	0.0100129
LOC100740290	1023.03	0.883568	0.271878	3.24987	0.00115457	0.0100129
LOC100748291	29.9768	-1.27963	0.393725	-3.25006	0.00115381	0.0100129
LOC100740726	695.351	0.587036	0.180677	3.24909	0.00115775	0.0100186
LOC100740697	1553	-0.656329	0.202018	-3.24887	0.00115865	0.0100186
LOC100745309	383.348	0.761862	0.2345	3.24888	0.00115859	0.0100186
LOC100741440	372.685	0.651062	0.200378	3.24916	0.00115745	0.0100186
LOC100748295	588.985	0.556911	0.171502	3.24726	0.0011652	0.0100679
LOC117151437	2.59804	4.79261	1.47619	3.24661	0.00116787	0.0100836
LOC100740742	16682.4	0.387824	0.11949	3.24565	0.00117181	0.0101066
LOC100746273	443.059	-0.857574	0.264231	-3.24555	0.00117224	0.0101066
LOC100746934	971.619	-0.808194	0.249138	-3.24396	0.0011788	0.0101558
LOC100744998	99.9433	1.25183	0.386103	3.24222	0.00118604	0.0102071
LOC100740198	2218.68	0.374036	0.115368	3.24211	0.00118647	0.0102071
LOC112211973	478.801	-0.392727	0.121194	-3.24049	0.00119326	0.0102507
LOC100746270	317.58	0.694172	0.214216	3.24052	0.00119314	0.0102507
LOC105682072	429.204	0.904516	0.27915	3.24025	0.00119427	0.0102519
LOC100744841	44.0432	1.23962	0.382625	3.23977	0.00119625	0.0102571
LOC100747486	15.9172	-1.60485	0.495375	-3.23967	0.00119668	0.0102571
LOC112213249	2.56146	4.32966	1.33665	3.23918	0.00119873	0.0102571
LOC100744220	231.025	0.461459	0.142466	3.23907	0.0011992	0.0102571
LOC100748313	264.273	-0.414446	0.127948	-3.23919	0.00119871	0.0102571
LOC100747067	223.091	0.60672	0.18734	3.23861	0.00120113	0.0102662
LOC100742030	1453.03	-1.45819	0.450331	-3.23804	0.00120354	0.0102795
LOC100746804	457.568	0.776142	0.239852	3.23592	0.00121252	0.0103487
LOC100743938	629.604	-0.74401	0.230135	-3.23294	0.00122525	0.0104499
LOC105682073	33.7955	-0.854034	0.264318	-3.23109	0.00123321	0.0105101
LOC100748388	2261.52	-1.88381	0.583142	-3.23044	0.00123599	0.0105263
LOC100745047	67.4401	-4.09347	1.26768	-3.2291	0.00124179	0.0105681
LOC100743807	340.46	0.846421	0.262165	3.22859	0.00124404	0.0105797
LOC100748665	1084.75	0.534096	0.165456	3.22802	0.00124648	0.0105929
LOC100748029	1181.95	-1.08462	0.336355	-3.22463	0.00126135	0.0107116
LOC100742702	74700.4	-1.39688	0.433311	-3.22374	0.00126529	0.0107296
LOC105680989	202.482	0.702257	0.217838	3.22376	0.00126518	0.0107296
LOC100741168	674.351	-0.892479	0.276905	-3.22305	0.00126832	0.0107477
LOC117151633	9.32726	-1.78608	0.554235	-3.22261	0.00127027	0.0107489
LOC100743476	2308.47	-0.589054	0.182779	-3.22277	0.00126959	0.0107489
LOC100745585	125.416	-1.43308	0.444799	-3.22186	0.00127361	0.0107618
LOC100743329	121.75	-2.81011	0.872188	-3.22191	0.00127339	0.0107618
LOC117152280	57.3631	0.759095	0.235629	3.22157	0.00127489	0.010765
LOC100745538	1095.57	0.469176	0.14573	3.2195	0.00128416	0.0108355
LOC100743469	965.025	-0.751092	0.233327	-3.21906	0.00128612	0.0108443
LOC100743943	546.764	0.982342	0.305214	3.21853	0.00128848	0.0108565
LOC105681031	45.3622	-0.994391	0.308981	-3.21829	0.00128956	0.0108579
LOC100747446	834.872	0.561043	0.174345	3.218	0.00129088	0.0108613
LOC100742168	1496.66	0.496494	0.154373	3.2162	0.00129902	0.0109221
LOC100748461	280.829	-2.37724	0.739662	-3.21396	0.00130919	0.0109998
LOC100745341	897.805	0.519488	0.161758	3.21151	0.0013204	0.0110861
LOC100740057	1201.52	0.521442	0.162388	3.21108	0.00132237	0.0110948
LOC100745298	320.788	-3.25601	1.01431	-3.21007	0.00132702	0.0111259
LOC100744742	569.055	0.797269	0.248513	3.20816	0.00133587	0.0111923
LOC100747625	10766.9	-0.54008	0.168375	-3.20761	0.00133843	0.0111977
LOC100741669	547.018	0.971799	0.302985	3.20741	0.00133935	0.0111977
LOC100745294	2206.1	-0.607734	0.189464	-3.20765	0.00133823	0.0111977
LOC100750172	279.76	-0.791551	0.246899	-3.20597	0.00134609	0.0112462
LOC105681288	6037.1	-0.833648	0.260125	-3.2048	0.00135155	0.0112839
LOC105680592	11.928	-2.00758	0.62647	-3.2046	0.00135252	0.011284
LOC117151763	22.225	-1.45283	0.453514	-3.20349	0.00135774	0.0113196
LOC100742855	3277.84	-0.538839	0.168336	-3.20097	0.00136965	0.0114109
LOC100742635	930.318	-0.43224	0.135083	-3.19981	0.00137518	0.0114489
LOC100744249	847.732	0.830615	0.25965	3.19898	0.00137913	0.0114738
LOC105681896	120.874	-10.8082	3.38234	-3.19549	0.00139596	0.0116056
LOC100744261	27.5771	-1.39177	0.435609	-3.195	0.00139833	0.0116172
LOC100745342	902.837	0.423829	0.132753	3.19261	0.00140992	0.0117053
LOC100742355	256.488	-0.516579	0.162016	-3.18844	0.00143041	0.0118671
LOC100742091	419.554	0.384526	0.120654	3.18703	0.00143744	0.0119171
LOC100744185	1919.07	0.541965	0.170086	3.18642	0.00144045	0.0119338
LOC117151564	5.89079	2.31185	0.725623	3.18602	0.00144246	0.011942
LOC100747087	257.628	0.586696	0.184163	3.18575	0.0014438	0.0119448
LOC100749514	232.134	0.627085	0.196973	3.18361	0.00145452	0.0120251
LOC100746564	36.7746	-0.962003	0.302215	-3.18318	0.00145668	0.0120346
LOC100747206	428.856	0.846385	0.266118	3.18049	0.00147025	0.0121383
LOC100746379	1385.26	-0.303274	0.0953805	-3.17962	0.00147468	0.0121664
LOC100743613	95.4734	1.05585	0.332902	3.17167	0.00151567	0.0124959
LOC100748315	929.747	-0.401494	0.126672	-3.16957	0.00152665	0.0125777
LOC100740014	1422.39	0.66366	0.209455	3.16851	0.00153223	0.0126149
LOC100745720	687.334	0.611211	0.192978	3.16726	0.00153882	0.0126429
LOC100741178	355.314	-0.456465	0.144118	-3.1673	0.00153861	0.0126429
LOC117152462	15.2998	-1.79033	0.565221	-3.16749	0.00153762	0.0126429
LOC100747473	1215.66	-0.5574	0.176015	-3.16677	0.00154145	0.0126482
LOC117151130	28.2425	0.894489	0.282464	3.16673	0.00154161	0.0126482
LOC100746817	429.194	-0.63618	0.20091	-3.16649	0.00154292	0.0126503
LOC100748583	501.481	-1.43163	0.452355	-3.16484	0.00155168	0.0127133
LOC100743188	799.173	0.41331	0.130652	3.16344	0.00155919	0.012766
LOC100746867	18663	-0.487333	0.154082	-3.16281	0.00156254	0.0127846
LOC100749948	1146.7	0.409896	0.129648	3.16161	0.00156902	0.012821
LOC100741013	300.462	-0.511759	0.161868	-3.16158	0.00156915	0.012821
LOC100746058	256.488	-1.10625	0.349963	-3.16106	0.00157195	0.0128351
LOC100740942	5194.69	-0.830759	0.262845	-3.16064	0.00157422	0.0128448
LOC100742367	1174.82	0.565454	0.179055	3.15799	0.00158863	0.0129535
LOC100740187	1785.16	0.48772	0.154477	3.15723	0.00159273	0.012978
LOC105680465	1264.99	0.746394	0.236567	3.1551	0.00160442	0.0130643
LOC100748084	2658.74	-0.745265	0.236358	-3.15312	0.00161537	0.0131444
LOC100744444	998.857	-0.474544	0.150515	-3.15279	0.00161716	0.01315
LOC100745530	341.912	0.371471	0.117856	3.15191	0.00162204	0.0131716
LOC100746160	667.35	0.622299	0.197426	3.15206	0.00162124	0.0131716
LOC100745579	351.98	0.544545	0.172805	3.15121	0.00162597	0.0131945
LOC100743638	3058.01	0.406921	0.129152	3.15072	0.00162868	0.0132075
LOC100747052	337.629	0.497052	0.157813	3.14962	0.00163484	0.0132213
LOC100747218	177.591	-0.930351	0.295369	-3.14979	0.00163385	0.0132213
LOC100744338	668.957	0.55942	0.177604	3.14982	0.00163374	0.0132213
LOC100743762	273.848	-3.38838	1.07572	-3.14987	0.00163342	0.0132213
LOC100746843	1619.88	-0.651539	0.206878	-3.14938	0.00163616	0.0132229
LOC117151563	17.1157	1.39279	0.442637	3.14658	0.0016519	0.0133354
LOC105681822	16.2199	-1.34362	0.427021	-3.14651	0.00165232	0.0133354
LOC117152590	3.65352	3.14746	1.00047	3.14598	0.00165531	0.0133505
LOC100748738	815.605	0.752153	0.239258	3.14368	0.00166835	0.0134374
LOC100747536	188.215	0.940908	0.299297	3.14373	0.00166809	0.0134374
LOC100742706	18.1712	1.30209	0.414229	3.1434	0.00167	0.0134415
LOC100743543	119.156	1.18332	0.376509	3.14286	0.00167308	0.0134559
LOC100746360	88.988	-1.23003	0.391395	-3.14268	0.00167406	0.0134559
LOC100746079	107.968	1.12107	0.357013	3.14013	0.00168874	0.0135567
LOC100745584	10740.3	-0.616088	0.1962	-3.1401	0.00168888	0.0135567
LOC100747158	271.78	0.900778	0.286936	3.1393	0.00169353	0.0135736
LOC100742391	2140.08	-0.393444	0.125335	-3.13914	0.00169442	0.0135736
LOC117152233	119.257	-0.815389	0.259718	-3.13952	0.00169226	0.0135736
LOC117152114	20.8107	1.06431	0.339198	3.13773	0.00170261	0.0136209
LOC117152283	137.832	-0.896137	0.285596	-3.13778	0.0017023	0.0136209
LOC100749848	54.9982	-1.81649	0.579142	-3.13651	0.00170969	0.0136683
LOC105680625	231.719	-0.62814	0.200373	-3.13486	0.00171937	0.0137364
LOC105680499	94.2877	1.30553	0.416541	3.13422	0.00172309	0.0137569
LOC100749002	3645.23	-0.78063	0.249101	-3.13379	0.00172562	0.0137679
LOC105681149	3.85056	-2.49818	0.797274	-3.1334	0.00172793	0.013777
LOC100747524	305.483	0.583638	0.186369	3.13162	0.00173845	0.0138516
LOC100742873	205.212	0.515345	0.164656	3.12983	0.0017491	0.0139271
LOC100741941	231.991	0.770503	0.246259	3.12883	0.00175503	0.0139649
LOC117151712	17.6977	-2.44836	0.782703	-3.12808	0.0017595	0.0139911
LOC105680962	269.736	1.10922	0.354822	3.12613	0.00177123	0.014075
LOC100741659	779.807	-0.368432	0.117896	-3.12506	0.00177768	0.0140977
LOC100742823	841.511	-1.63579	0.523458	-3.12496	0.00177828	0.0140977
LOC100747409	10.5313	1.511	0.483541	3.12487	0.00177884	0.0140977
LOC100748767	661.099	-0.515805	0.165054	-3.12506	0.00177769	0.0140977
LOC100741858	304.51	0.872729	0.279409	3.12348	0.00178723	0.0141548
LOC105680261	103.286	-0.813016	0.260425	-3.12188	0.00179698	0.0142148
LOC105680621	2.88302	-3.71473	1.18991	-3.12185	0.0017972	0.0142148
LOC112212248	24.3205	1.19454	0.382837	3.12023	0.00180709	0.0142834
LOC100748011	129.269	0.837437	0.268441	3.11964	0.00181074	0.014301
LOC100747222	540.155	0.659567	0.211435	3.11948	0.00181172	0.014301
LOC100740816	2103.44	-0.413194	0.132518	-3.11803	0.00182066	0.014362
LOC100750145	4041.14	-0.775917	0.248949	-3.11677	0.00182847	0.0144052
LOC105681567	6.78976	-3.2649	1.04753	-3.11675	0.00182856	0.0144052
LOC100748853	2866.26	0.498992	0.160134	3.1161	0.0018326	0.0144255
LOC100745582	1151.37	-0.55485	0.178068	-3.11595	0.00183356	0.0144255
LOC112212568	739.705	0.709444	0.227697	3.11574	0.00183482	0.0144258
LOC100747382	23.5869	-1.26817	0.407092	-3.1152	0.00183823	0.014443
LOC100744805	82.0278	-7.3696	2.36598	-3.11481	0.00184062	0.0144522
LOC105680711	585.62	-1.40435	0.450939	-3.11427	0.00184399	0.0144692
LOC112213319	16.0807	-2.2716	0.729481	-3.11399	0.00184576	0.0144735
LOC100740324	26.5644	-1.17072	0.376008	-3.11354	0.00184857	0.0144859
LOC100742334	1312.58	-0.595086	0.191208	-3.11224	0.00185674	0.0145404
LOC100750073	397.851	0.57944	0.186261	3.11091	0.00186514	0.0145929
LOC100740964	1505.79	-0.741494	0.238362	-3.11079	0.0018659	0.0145929
LOC100749521	1521.2	-0.489404	0.157344	-3.11041	0.00186825	0.0146017
LOC100741446	249.792	0.508537	0.163527	3.10979	0.00187218	0.0146131
LOC100743875	3028.12	-0.357242	0.114872	-3.1099	0.00187148	0.0146131
LOC100745099	1603.8	-0.321017	0.103239	-3.10947	0.00187426	0.0146197
LOC100750074	801.394	0.580925	0.186889	3.1084	0.00188101	0.0146628
LOC100748621	891.778	-0.355898	0.114602	-3.10551	0.00189951	0.0147972
LOC100745559	2593.66	-1.0602	0.341418	-3.10528	0.00190102	0.0147993
LOC100744485	543.502	-0.722643	0.233008	-3.10137	0.00192627	0.014986
LOC100747459	6857.91	-0.53428	0.172315	-3.10059	0.00193134	0.0150156
LOC100748695	399.146	0.437094	0.140984	3.10031	0.0019332	0.0150203
LOC100746839	12615.1	-0.379961	0.122579	-3.09972	0.00193707	0.0150208
LOC100743544	721.525	0.306069	0.0987368	3.09985	0.00193617	0.0150208
LOC105681917	45.7743	-1.32467	0.427329	-3.09988	0.00193596	0.0150208
LOC100745000	457.352	-1.02025	0.329206	-3.09913	0.00194091	0.0150408
LOC100749472	646.86	0.487669	0.157414	3.09801	0.00194822	0.0150808
LOC100742519	27311	-0.911699	0.294291	-3.09795	0.00194861	0.0150808
LOC100749017	704.344	-0.880337	0.284236	-3.0972	0.00195355	0.0151091
LOC100745936	2419.78	-0.792505	0.255919	-3.0967	0.00195687	0.0151249
LOC100742063	1339.12	0.551855	0.178377	3.09375	0.00197644	0.0152563
LOC100744701	842.41	0.519043	0.16777	3.09378	0.00197621	0.0152563
LOC100744704	1296.71	0.424498	0.137337	3.09092	0.00199536	0.0153924
LOC100743491	119.839	0.870291	0.281822	3.08809	0.00201445	0.0155296
LOC117151247	10.7404	-1.72137	0.55769	-3.08661	0.00202454	0.0155972
LOC100748059	9876.58	-1.00243	0.324985	-3.08455	0.0020386	0.0156953
LOC117152215	142.164	-0.721085	0.233846	-3.0836	0.00204515	0.0157356
LOC100749000	2626.76	0.428873	0.139154	3.08201	0.00205609	0.0157993
LOC105681821	588.03	0.509018	0.165148	3.0822	0.00205476	0.0157993
LOC100740882	930.134	0.53798	0.174569	3.08176	0.00205779	0.0158021
LOC100748619	223.533	0.638616	0.207312	3.08045	0.00206688	0.0158617
LOC100745191	288.523	0.463092	0.150402	3.07903	0.00207673	0.0159182
LOC100744595	571.052	0.462812	0.150312	3.07901	0.00207693	0.0159182
LOC100741307	3037.87	-0.481334	0.156433	-3.07692	0.00209148	0.0160091
LOC100746109	2140.94	0.412954	0.134207	3.07699	0.00209101	0.0160091
LOC100744410	738.705	-0.608386	0.197757	-3.07642	0.002095	0.0160257
LOC105681197	1822.08	-0.468321	0.152252	-3.07595	0.0020983	0.0160405
LOC100745843	184.11	1.07465	0.349475	3.07504	0.00210474	0.0160795
LOC117151109	23.2601	-1.46161	0.475422	-3.07435	0.00210965	0.0161066
LOC105680854	20.6239	-1.24353	0.404692	-3.07278	0.00212074	0.0161808
LOC100745495	520.046	-2.95864	0.964535	-3.06743	0.00215909	0.0164629
LOC100749152	186.797	0.380856	0.124201	3.06644	0.00216622	0.0164961
LOC100740679	858.302	0.684623	0.223258	3.06652	0.00216568	0.0164961
LOC117152535	340.503	-0.811568	0.264703	-3.06596	0.00216972	0.0165121
LOC100744480	1751.79	-0.528453	0.172463	-3.06416	0.00218283	0.0166013
LOC100740624	844.569	0.615426	0.200889	3.06351	0.00218756	0.0166181
LOC100740837	7235.71	0.327295	0.106838	3.06347	0.00218784	0.0166181
LOC100743175	3695.23	-0.263357	0.0859896	-3.06266	0.00219378	0.0166419
LOC100740008	3319.03	-0.363308	0.118621	-3.06276	0.00219308	0.0166419
LOC100746876	791.645	-0.835782	0.272988	-3.06161	0.00220151	0.0166898
LOC100745444	862.569	0.500387	0.163483	3.0608	0.00220749	0.0167245
LOC100745073	3871.19	-0.849683	0.27763	-3.06049	0.00220976	0.016731
LOC100743093	460.215	-0.590188	0.192883	-3.05983	0.00221461	0.0167416
LOC100743214	699.368	-0.383848	0.125452	-3.05973	0.00221538	0.0167416
LOC100743164	2295.82	-0.568974	0.185939	-3.06	0.00221335	0.0167416
LOC100741641	33235.8	-0.42991	0.14064	-3.05682	0.002237	0.0168942
LOC100744392	770.202	0.270197	0.0884031	3.05642	0.00224	0.0169061
LOC100747199	594.3	0.368377	0.12054	3.05607	0.0022426	0.016915
LOC100747595	11.7261	1.28113	0.419291	3.05548	0.00224704	0.0169377
LOC100740619	352.768	-1.93099	0.632278	-3.05402	0.002258	0.0170095
LOC100747951	204.886	1.22378	0.400795	3.05338	0.00226277	0.0170119
LOC100740733	2206.52	-0.607705	0.19901	-3.05365	0.00226079	0.0170119
LOC100748962	324.256	0.75303	0.246635	3.05321	0.00226405	0.0170119
LOC100749486	412.497	-7.45549	2.44182	-3.05325	0.0022638	0.0170119
LOC100741874	14.5317	-1.45982	0.478347	-3.0518	0.00227474	0.0170814
LOC105680390	98.5413	1.16001	0.380363	3.04975	0.00229031	0.0171874
LOC100746017	1388.13	0.685141	0.224749	3.04847	0.00230007	0.0172498
LOC100742517	44.5469	1.0735	0.352275	3.04733	0.00230884	0.0173046
LOC100745946	883.098	-0.496453	0.162936	-3.04692	0.00231198	0.0173173
LOC100740097	689.463	0.433866	0.142465	3.04542	0.00232359	0.0173823
LOC100749304	3469.65	-0.584362	0.191879	-3.04548	0.00232312	0.0173823
LOC100744757	72451.3	0.552297	0.181413	3.04442	0.00233129	0.0174289
LOC105682146	50.6794	-0.720696	0.236762	-3.04397	0.00233478	0.017444
LOC100749428	383.388	-0.347705	0.11425	-3.04336	0.0023395	0.0174675
LOC100742560	1103.04	-0.670414	0.220309	-3.04306	0.00234187	0.0174675
LOC117152062	319.526	-0.519634	0.170764	-3.043	0.00234235	0.0174675
LOC100745982	3494.91	-1.73671	0.571023	-3.0414	0.00235481	0.0175495
LOC100742467	253.774	-1.05774	0.34783	-3.04098	0.00235807	0.0175627
LOC100741064	45.9014	-2.5672	0.844285	-3.04068	0.00236046	0.0175695
LOC100749098	17102.3	0.676576	0.222607	3.03933	0.00237104	0.0176372
LOC100741204	245.474	0.614611	0.202332	3.03763	0.00238445	0.0177037
LOC100749227	90.9112	0.584195	0.192313	3.03773	0.0023837	0.0177037
LOC100748167	5108.88	-0.650852	0.214252	-3.03778	0.00238325	0.0177037
LOC100740576	4937.73	0.620654	0.204387	3.03666	0.00239215	0.0177498
LOC100745291	1039.25	0.924456	0.304661	3.03438	0.00241034	0.0178736
LOC100741491	746.937	0.360393	0.118794	3.03376	0.00241527	0.0178989
LOC105681289	1378.24	0.290704	0.09584	3.03322	0.00241958	0.0179197
LOC100749132	15.4194	1.29917	0.428689	3.03056	0.002441	0.0180671
LOC100745776	204.411	0.565829	0.186764	3.02964	0.00244845	0.0181109
LOC100749986	1559.13	-0.520664	0.171891	-3.02903	0.00245338	0.0181204
LOC100746850	202.077	-0.639057	0.211011	-3.02854	0.00245736	0.0181204
LOC100749359	976.915	-0.354228	0.116939	-3.02917	0.00245226	0.0181204
LOC100742756	867.425	-0.996023	0.328854	-3.02877	0.00245549	0.0181204
LOC100740677	770.977	-0.701305	0.231551	-3.02872	0.00245592	0.0181204
LOC100744729	2552.68	-0.863506	0.285149	-3.02826	0.00245964	0.0181259
LOC112212777	106.573	-1.86041	0.614389	-3.02807	0.00246118	0.018126
LOC100744218	2425.26	-0.306326	0.101202	-3.02688	0.00247091	0.0181864
LOC100741015	1042.13	0.684952	0.226436	3.02493	0.00248691	0.0182928
LOC100740318	360.143	0.478307	0.158145	3.02449	0.00249052	0.018308
LOC100743086	939.228	-5.07887	1.68054	-3.02217	0.00250966	0.0184373
LOC105680702	37.2805	0.950279	0.314456	3.02198	0.00251127	0.0184377
LOC100740641	4507.29	-0.492048	0.162884	-3.02086	0.0025206	0.0184948
LOC112211989	51.8898	-0.629667	0.208497	-3.02003	0.00252749	0.0185224
LOC100740337	8671.34	-0.485605	0.160785	-3.0202	0.00252605	0.0185224
LOC105681506	72.7025	-1.19316	0.395325	-3.01817	0.0025431	0.0186254
LOC100748370	8529.79	-0.52148	0.172809	-3.01767	0.00254723	0.0186441
LOC105680759	6.06733	1.74681	0.579018	3.01686	0.00255412	0.0186715
LOC100742730	235.921	-3.8053	1.26131	-3.01694	0.00255339	0.0186715
LOC112212476	168.1	-0.67722	0.224671	-3.01428	0.00257591	0.0188192
LOC100744275	4546.52	-0.59765	0.198299	-3.01388	0.00257928	0.0188322
LOC100749121	754.604	0.298364	0.0990222	3.0131	0.00258591	0.0188605
LOC117152271	2.19921	3.92731	1.30343	3.01305	0.00258633	0.0188605
LOC100746130	11770.6	-0.562251	0.186696	-3.01158	0.00259893	0.0189407
LOC100745681	561.164	-0.439989	0.146122	-3.0111	0.002603	0.0189588
LOC105682065	171.424	0.719244	0.238915	3.01046	0.00260853	0.0189874
LOC105680332	240.919	-0.536106	0.178111	-3.00995	0.00261288	0.0190074
LOC100746879	1172.81	-0.408752	0.135809	-3.00975	0.0026146	0.0190083
LOC112212806	82.6771	-1.03681	0.344541	-3.00925	0.00261895	0.0190282
LOC100747346	21.1587	1.17107	0.389232	3.00868	0.00262388	0.0190524
LOC117151144	61.7183	0.777238	0.258414	3.00772	0.00263216	0.0191009
LOC100743001	761.448	0.430647	0.14319	3.00753	0.00263384	0.0191014
LOC100740163	3456.79	-0.453251	0.150731	-3.00702	0.00263821	0.0191097
LOC112213208	158.67	-0.820557	0.272874	-3.00709	0.00263763	0.0191097
LOC100747851	2196.12	-0.647431	0.215339	-3.00657	0.00264216	0.019115
LOC100607971	16.7725	-1.5273	0.507961	-3.00673	0.00264073	0.019115
LOC100744199	3062.23	-0.295947	0.0984499	-3.00607	0.00264652	0.0191349
LOC117151153	19.9944	-1.07768	0.358675	-3.00462	0.00265912	0.0192143
LOC100742294	82.9114	-1.11138	0.369924	-3.00435	0.00266148	0.0192197
LOC100748874	890.794	0.526658	0.175354	3.0034	0.00266982	0.0192681
LOC100745919	3609	-0.508321	0.16929	-3.00267	0.00267623	0.0193026
LOC100748574	215.508	0.850008	0.283236	3.00106	0.00269041	0.0193931
LOC100748067	977.012	-0.640247	0.213407	-3.00012	0.00269869	0.0194411
LOC100749029	256.055	0.618089	0.206034	2.99993	0.00270038	0.0194414
LOC100741467	1463.04	-0.382063	0.127414	-2.9986	0.00271222	0.0195149
LOC100750112	437.882	-0.327755	0.109344	-2.99746	0.00272239	0.0195761
LOC100745650	363.975	0.567549	0.18945	2.99576	0.00273757	0.0196734
LOC100741342	1459.78	0.236509	0.0789892	2.9942	0.00275166	0.0197394
LOC100748065	155.929	1.07598	0.359355	2.99419	0.00275174	0.0197394
LOC100740313	1169.57	0.487638	0.162849	2.99442	0.00274971	0.0197394
LOC100745287	1578.64	0.647032	0.216214	2.99256	0.00276647	0.0198331
LOC105680960	85.6369	0.802959	0.268346	2.99225	0.00276927	0.0198412
LOC100748495	32.7794	-1.16601	0.389755	-2.99166	0.00277468	0.019844
LOC100743394	440.392	0.514049	0.171811	2.99194	0.00277207	0.019844
LOC100747266	925.472	-0.499472	0.166948	-2.99179	0.0027735	0.019844
LOC100746842	414.642	0.414078	0.13852	2.98931	0.00279611	0.0199661
LOC100747517	828.086	0.418135	0.139868	2.9895	0.00279432	0.0199661
LOC100747412	2722.88	-0.588985	0.197036	-2.98923	0.00279679	0.0199661
LOC100746634	1302.3	-0.289047	0.0967393	-2.98789	0.00280907	0.0200416
LOC100743976	390.179	-0.648688	0.217144	-2.98737	0.00281393	0.0200642
LOC100742867	157.619	0.934509	0.313102	2.98468	0.00283877	0.0202292
LOC100740618	119.331	0.925353	0.310313	2.982	0.00286371	0.0203947
LOC100742711	1607.4	-2.46406	0.82665	-2.98078	0.00287514	0.0204638
LOC100750102	4119.75	0.356309	0.119569	2.97994	0.00288302	0.0205076
LOC105682151	21848.6	-0.441376	0.148157	-2.97911	0.00289088	0.0205512
LOC100748330	3292.18	-0.382885	0.128555	-2.97838	0.0028978	0.0205881
LOC117152490	755.661	-0.7801	0.26195	-2.97805	0.00290088	0.0205977
LOC117152444	48.4395	-0.803529	0.269958	-2.9765	0.00291559	0.0206897
LOC117151711	302.091	-0.849026	0.285359	-2.97529	0.00292707	0.0207588
LOC100742693	124.882	0.888266	0.298624	2.97453	0.00293434	0.0207855
LOC105681054	57.8364	0.951352	0.319827	2.97458	0.00293386	0.0207855
LOC100744434	3333.52	0.647836	0.217827	2.97409	0.00293863	0.0208035
LOC117151242	20.5671	1.71224	0.575822	2.97357	0.00294359	0.0208056
LOC117151687	68.9609	2.69404	0.905955	2.9737	0.00294235	0.0208056
LOC100744372	7.54662	1.56993	0.527974	2.97351	0.00294419	0.0208056
LOC100749561	559.939	0.552338	0.185775	2.97315	0.0029476	0.0208173
LOC100749271	3832.39	0.330018	0.111041	2.97205	0.0029582	0.0208798
LOC100748451	7201.87	-0.54718	0.18414	-2.97155	0.00296305	0.0209016
LOC112213767	6.68677	1.7553	0.590854	2.97079	0.00297035	0.0209406
LOC100745352	468.638	-3.06691	1.03253	-2.9703	0.0029751	0.0209616
LOC100740210	1532.04	0.541604	0.182425	2.96892	0.00298852	0.0210312
LOC100748127	221.106	0.967011	0.325708	2.96896	0.00298814	0.0210312
LOC117152129	39.8334	1.4195	0.478304	2.96778	0.00299958	0.0210966
LOC100745086	2580.62	0.677438	0.228336	2.96685	0.0030087	0.0211482
LOC100749203	627.824	0.470983	0.158822	2.96547	0.00302216	0.0212302
LOC100743701	7193.07	-0.622429	0.209925	-2.96501	0.00302676	0.0212374
LOC100749835	634.608	0.568446	0.191708	2.96516	0.00302525	0.0212374
LOC100743121	401.683	0.36498	0.123132	2.96414	0.00303535	0.0212851
LOC117151442	101.849	-0.744273	0.251136	-2.96362	0.0030404	0.0213079
LOC100741362	500.003	0.373394	0.126059	2.96206	0.00305584	0.0214035
LOC117151413	16.3013	1.21739	0.411108	2.96125	0.0030639	0.0214473
LOC105680618	719.701	-0.809115	0.273271	-2.96085	0.00306787	0.0214624
LOC100743108	2133.35	-1.10826	0.374549	-2.95891	0.00308729	0.0215856
LOC112212697	160.689	-1.57966	0.534009	-2.95812	0.00309527	0.0216286
LOC100741640	2005.91	0.316788	0.107123	2.95725	0.00310395	0.0216765
LOC100747615	17.9458	-1.90292	0.643522	-2.95703	0.00310617	0.0216793
LOC100747175	1052.06	0.477614	0.16157	2.95609	0.00311569	0.0217329
LOC100744509	42.9119	-1.08606	0.367582	-2.95462	0.00313058	0.021824
LOC100740737	4724.15	-0.380358	0.12877	-2.95378	0.00313907	0.0218703
LOC100749407	263.375	0.795607	0.269369	2.95359	0.00314098	0.0218708
LOC117151233	946.551	0.907148	0.307224	2.95272	0.00314982	0.0219195
LOC117152295	11.0666	1.45579	0.493126	2.95216	0.00315558	0.0219467
LOC100742174	997.439	0.475525	0.161109	2.95158	0.00316156	0.0219754
LOC100748183	65.7417	-1.32639	0.44942	-2.95135	0.0031639	0.0219788
LOC100747384	1022.28	1.64038	0.555952	2.95058	0.00317181	0.0220209
LOC100747018	343.646	0.465256	0.157712	2.95003	0.00317741	0.0220469
LOC100746411	24.4518	-1.47222	0.499527	-2.94723	0.00320631	0.0222303
LOC100744898	1491.41	-0.791923	0.268712	-2.94711	0.00320759	0.0222303
LOC100741957	1988.72	0.294963	0.100147	2.9453	0.0032264	0.0223476
LOC100745206	8233.14	0.285248	0.0968754	2.94448	0.00323497	0.0223939
LOC112212965	78.1387	-0.877181	0.29797	-2.94386	0.00324145	0.0224257
LOC100742848	14.7452	-5.01784	1.70488	-2.94323	0.00324811	0.0224587
LOC105680281	41.2262	-0.997375	0.339052	-2.94166	0.00326455	0.0225461
LOC100746580	38.4167	1.82735	0.621175	2.94176	0.00326356	0.0225461
LOC100747716	251.212	-0.599308	0.203763	-2.94121	0.00326933	0.022566
LOC105681549	24.0302	1.09848	0.373756	2.93902	0.00329253	0.0227129
LOC100740408	26.956	-1.63469	0.556431	-2.93781	0.0033054	0.0227884
LOC100747310	407.517	0.626896	0.213439	2.93712	0.00331272	0.0228257
LOC100742966	769.266	-1.79295	0.610572	-2.93652	0.00331921	0.0228505
LOC100749443	2001.79	-0.447336	0.15234	-2.93643	0.00332017	0.0228505
LOC100744406	661.306	0.448999	0.153001	2.93461	0.00333968	0.0229714
LOC100747597	180.257	-1.3574	0.462667	-2.93387	0.00334767	0.023013
LOC112213423	146.844	-0.442945	0.151001	-2.9334	0.00335273	0.0230345
LOC112213435	25.552	2.35167	0.801739	2.93321	0.00335478	0.0230352
LOC112212443	6.39317	2.08215	0.710746	2.92953	0.00339476	0.0232963
LOC100749285	499.934	0.525897	0.179551	2.92896	0.00340097	0.0233254
LOC105680738	27.4723	-0.850233	0.290495	-2.92684	0.00342422	0.0234713
LOC100747922	1121.28	-0.533438	0.182317	-2.92589	0.00343477	0.02353
LOC100745358	695.351	0.666229	0.227857	2.92389	0.00345686	0.0235408
LOC112212110	33.5721	-1.26847	0.433826	-2.92391	0.00345666	0.0235408
LOC100749905	145.977	-1.88687	0.645312	-2.92397	0.00345597	0.0235408
LOC100744537	242.926	0.631103	0.215837	2.92397	0.00345597	0.0235408
LOC100749410	2030.61	0.451218	0.154272	2.92482	0.00344659	0.0235408
LOC100747568	78.6168	1.26765	0.433436	2.92465	0.0034484	0.0235408
LOC105680945	481.276	-0.937163	0.320469	-2.92435	0.00345175	0.0235408
LOC100741748	1522.9	-0.326718	0.111745	-2.92377	0.00345816	0.0235408
LOC100744464	942.203	0.506428	0.173146	2.92487	0.00344604	0.0235408
LOC100748023	1265.14	-0.523861	0.179075	-2.92537	0.00344045	0.0235408
LOC100743763	477.169	-0.666653	0.227878	-2.92549	0.00343915	0.0235408
LOC100741570	13550.6	-0.730977	0.250027	-2.92359	0.00346021	0.0235413
LOC100741316	979.711	-4.05831	1.38828	-2.92326	0.00346388	0.0235528
LOC100748083	712.935	0.750746	0.25699	2.9213	0.0034857	0.023674
LOC100746696	1338.54	0.606496	0.207603	2.92142	0.00348434	0.023674
LOC100748152	685.051	0.410789	0.140705	2.9195	0.00350598	0.0237574
LOC100746051	609.881	0.427653	0.146479	2.91955	0.00350532	0.0237574
LOC100747569	1552.88	-0.491374	0.168284	-2.9199	0.00350139	0.0237574
LOC100745347	474.094	0.71998	0.246598	2.91965	0.00350426	0.0237574
LOC100749545	676.459	0.456346	0.156332	2.91908	0.00351065	0.0237619
LOC105681406	249.419	-1.25196	0.428874	-2.91917	0.00350961	0.0237619
LOC100742138	210.785	-0.837672	0.287098	-2.91772	0.003526	0.0238387
LOC100746193	3979.5	-0.636489	0.218135	-2.91786	0.00352443	0.0238387
LOC100743728	289.664	0.508581	0.174404	2.9161	0.00354435	0.0239491
LOC100742642	354.97	-0.530038	0.181787	-2.91571	0.00354875	0.0239651
LOC100748801	39.4054	-1.15204	0.395226	-2.91488	0.00355823	0.0240156
LOC100745391	348.236	0.711458	0.244132	2.91424	0.0035656	0.0240516
LOC100748889	860.577	-0.78212	0.268411	-2.91388	0.00356963	0.0240651
LOC100741505	415.367	-0.886835	0.304439	-2.91302	0.00357957	0.0241184
LOC100744069	1744.88	-0.627022	0.215285	-2.91252	0.00358529	0.0241432
LOC100747271	75.4098	0.890453	0.305766	2.9122	0.00358888	0.0241537
LOC105680956	128.454	-0.779828	0.267831	-2.91164	0.00359542	0.024184
LOC100740362	5683.55	-4.50033	1.54579	-2.91134	0.00359884	0.0241934
LOC100742559	19933.5	-0.28083	0.0964962	-2.91027	0.00361119	0.0242626
LOC100745717	3469.23	-0.358287	0.123187	-2.90848	0.00363189	0.0243651
LOC100747680	452.605	0.521159	0.179199	2.90827	0.0036343	0.0243651
LOC100746540	1703.88	0.303804	0.104474	2.90794	0.00363816	0.0243651
LOC100749569	260.299	-1.09917	0.377958	-2.90818	0.00363534	0.0243651
LOC100742073	7758.74	1.39875	0.481019	2.90789	0.00363876	0.0243651
LOC100743167	1085.55	-0.400524	0.137721	-2.90822	0.00363497	0.0243651
LOC100746144	478.388	0.365403	0.125835	2.90383	0.00368629	0.0246694
LOC100745862	1273	-0.425889	0.14676	-2.90194	0.00370865	0.0248051
LOC100744874	52.0382	-0.768984	0.265418	-2.89726	0.00376438	0.0251637
LOC100742084	745.858	0.324698	0.11211	2.89624	0.00377664	0.0252172
LOC100743686	2999.01	0.511259	0.176525	2.89625	0.00377657	0.0252172
LOC100747924	25.0144	-1.32574	0.457827	-2.89572	0.00378284	0.0252445
LOC100749252	2133.9	0.52972	0.182962	2.89524	0.00378863	0.0252689
LOC100745989	3303.46	0.639764	0.221008	2.89475	0.00379455	0.0252942
LOC100740383	3562.29	0.415426	0.143535	2.89424	0.00380074	0.0253212
LOC100746883	872.827	0.352504	0.121824	2.89356	0.00380907	0.0253625
LOC100747153	1426.49	-0.663479	0.229391	-2.89234	0.00382378	0.0254461
LOC100742462	144.412	0.412131	0.142527	2.89161	0.00383279	0.0254855
LOC100742312	1656.78	0.395549	0.136797	2.89151	0.00383399	0.0254855
LOC100742493	604.029	0.522006	0.180554	2.89114	0.00383842	0.0254912
LOC100748285	3175.11	0.435586	0.150675	2.89091	0.00384129	0.0254912
LOC112212553	73.4322	-0.819593	0.283495	-2.89104	0.00383975	0.0254912
LOC100742135	351.56	0.696412	0.240944	2.89035	0.00384818	0.0254942
LOC105680384	6.68042	-4.24279	1.4679	-2.89039	0.00384769	0.0254942
LOC100747091	1045.85	0.528472	0.18283	2.89052	0.00384606	0.0254942
LOC105682187	534.432	0.775673	0.268455	2.88939	0.00385985	0.0255572
LOC100744559	1693.52	-0.313765	0.108648	-2.88789	0.00387835	0.0256654
LOC100743471	1591.94	-0.436103	0.151031	-2.88751	0.00388303	0.0256821
LOC100741214	73.0754	-1.68624	0.584246	-2.88617	0.00389958	0.0257772
LOC100747435	66.9096	-1.44454	0.500668	-2.88523	0.00391126	0.0258256
[truncated: 11,154 more rows]

## Sheet: 57-118
DESeq2 results from B. impatiens colonies (comparison between colonies 57 and 118)
[truncated: 12,952 more rows]

[truncated: 17 more sheets: 57-142, 57-163, 64-81, 64-109, 64-118, 64-142, 64-163, 81-109, 81-118, 81-142, 81-163, 109-118, 109-142, 109-163, 118-142, 118-163, 142-163]
