# Supplementary material for: Pesticide and Pathogen Exposure Causes Idiosyncratic Gene Expression Responses Across Four Diverse North American Bumble Bee Species
Source: Mol Ecol. 2025 Aug 8;34(17):e70042. doi: 10.1111/mec.70042 (PMC12376964; doi:10.1111/mec.70042)
Supplement: Supplementary file 12 — Table S11. [file MEC-34-e70042-s014.xlsx]

## Sheet: WGCNAmodules
Weighted gene co-expression network analysis gene assignation to modules. Each column shows the B. impatiens genome gene identifier, the module which that gene was included, the hub score which indicates how high or low connectivity has the gene in the network, and the available annotation
GeneID	Module	HubScore	Annotation
LOC117152180	M1	1	uncharacterized LOC117152180
LOC105680819	M1	0.997063	uncharacterized LOC105680819
LOC105681734	M1	0.991993	trichohyalin-like
LOC117152174	M1	0.991554	uncharacterized LOC117152174
LOC117151715	M1	0.991068	uncharacterized LOC117151715
LOC117152437	M1	0.991066	vicilin-like seed storage protein At2g18540
LOC117152489	M1	0.989147	uncharacterized LOC117152489
LOC117151900	M1	0.987035	uncharacterized LOC117151900
LOC100749494	M1	0.986885	40S ribosomal protein S29
LOC117152247	M1	0.986003	uncharacterized LOC117152247
LOC117152507	M1	0.983523	uncharacterized LOC117152507
LOC100749496	M1	0.983431	40S ribosomal protein S28
LOC117151902	M1	0.983159	histone-lysine N-methyltransferase, H3 lysine-79 specific-like
LOC117151890	M1	0.982125	uncharacterized LOC117151890
LOC100748710	M1	0.98158	uncharacterized LOC100748710
LOC117151576	M1	0.979843	histone-lysine N-methyltransferase SETMAR-like
LOC117152283	M1	0.978785	uncharacterized LOC117152283
LOC112212755	M1	0.977646	uncharacterized LOC112212755
LOC117152526	M1	0.977388	uncharacterized LOC117152526
LOC117151642	M1	0.973273	uncharacterized LOC117151642
LOC117152578	M1	0.972921	uncharacterized LOC117152578
LOC100746521	M1	0.972419	40S ribosomal protein S3-like
LOC117151392	M1	0.968975	uncharacterized LOC117151392
LOC100741130	M1	0.968153	aminopeptidase N
LOC100743875	M1	0.966393	uncharacterized LOC100743875
LOC100747074	M1	0.964814	H/ACA ribonucleoprotein complex subunit 2-like protein
LOC117151716	M1	0.964164	uncharacterized LOC117151716
LOC100746787	M1	0.963853	death-associated inhibitor of apoptosis 2-like
LOC100740678	M1	0.963753	lachesin-like
LOC100607970	M1	0.963236	uncharacterized LOC100740011
LOC100748270	M1	0.962672	uncharacterized LOC100748270
LOC117152279	M1	0.962507	uncharacterized LOC117152279
LOC100747342	M1	0.961154	glutathione S-transferase-like
LOC117152404	M1	0.960663	histone-lysine N-methyltransferase SETMAR-like
LOC112212405	M1	0.959854	uncharacterized LOC112212405
LOC117152436	M1	0.958334	uncharacterized LOC117152436
LOC117151971	M1	0.957999	uncharacterized LOC117151971
LOC117152146	M1	0.957344	uncharacterized LOC117152146
LOC100741696	M1	0.957099	uncharacterized LOC100741696
LOC117151964	M1	0.957037	uncharacterized LOC117151964
LOC100749115	M1	0.954908	elongation of very long chain fatty acids protein 6-like
LOC112213941	M1	0.953781	uncharacterized LOC112213941
LOC105681252	M1	0.953115	G-patch domain and KOW motifs-containing protein
LOC117151381	M1	0.952121	uncharacterized LOC117151381
LOC105681850	M1	0.951169	RRP12-like protein
LOC112213286	M1	0.949803	uncharacterized LOC112213286
LOC105680770	M1	0.94921	uncharacterized LOC105680770
LOC100744570	M1	0.945328	putative fatty acyl-CoA reductase CG5065
LOC117152523	M1	0.939913	uncharacterized LOC117152523
LOC117151830	M1	0.939626	glutamic acid-rich protein-like
LOC117151828	M1	0.938502	uncharacterized LOC117151828
LOC100740299	M1	0.938224	UDP-glucuronosyltransferase 2B9-like
LOC112212058	M1	0.938089	uncharacterized LOC112212058
LOC100742091	M1	0.936962	uncharacterized LOC100742091
LOC117151783	M1	0.936947	uncharacterized LOC117151783
LOC112212282	M1	0.934495	uncharacterized LOC112212282
LOC117151901	M1	0.933507	uncharacterized LOC117151901
LOC117152209	M1	0.931651	uncharacterized LOC117152209
LOC117151970	M1	0.930524	uncharacterized LOC117151970
LOC105681650	M1	0.929932	uncharacterized LOC105681650
LOC112212398	M1	0.927968	uncharacterized LOC112212398
LOC117151142	M1	0.927696	uncharacterized LOC117151142
LOC112213081	M1	0.92664	uncharacterized LOC112213081
LOC100744687	M1	0.924128	arrestin domain-containing protein 3-like
LOC112213140	M1	0.923807	histone-lysine N-methyltransferase SETMAR-like
LOC117151272	M1	0.923751	uncharacterized LOC117151272
LOC117152280	M1	0.923325	uncharacterized LOC117152280
LOC105682091	M1	0.922413	uncharacterized LOC105682091
LOC105681171	M1	0.921882	uncharacterized LOC105681171
LOC117151701	M1	0.921313	uncharacterized LOC117151701
LOC117152444	M1	0.921313
LOC117151382	M1	0.920742	uncharacterized LOC117151382
LOC112214029	M1	0.918855	uncharacterized LOC112214029
LOC105682073	M1	0.917368	uncharacterized LOC105682073
LOC117152352	M1	0.916895
LOC112214120	M1	0.915707	putative fatty acyl-CoA reductase CG5065
LOC105680961	M1	0.915571	integumentary mucin C.1
LOC100747448	M1	0.915332	cyclin-dependent kinase-like 4
LOC100744635	M1	0.911962	H/ACA ribonucleoprotein complex subunit 2-like protein
LOC117151502	M1	0.907403	uncharacterized LOC117151502
LOC100740763	M1	0.906834	uridine 5'-monophosphate synthase
LOC112212739	M1	0.906274	uncharacterized LOC112212739
LOC105681735	M1	0.905734	RRP12-like protein
LOC100748630	M1	0.905116	putative fatty acyl-CoA reductase CG5065
LOC100742691	M1	0.902877	odorant receptor 9a-like
LOC100740395	M1	0.902675	longitudinals lacking protein-like
LOC100741281	M1	0.900727	ubiquitin
LOC100742556	M1	0.900695	glucose dehydrogenase [FAD quinone]-like
LOC100744904	M1	0.900403	14 kDa phosphohistidine phosphatase
LOC112213193	M1	0.90017	uncharacterized LOC112213193
LOC105680436	M1	0.899752	uncharacterized LOC105680436
LOC100741160	M1	0.898681	DNA-directed RNA polymerases I II and III subunit RPABC4
LOC100741712	M1	0.895832	protein lethal(2)essential for life-like
LOC112213957	M1	0.892996	uncharacterized LOC112213957
LOC100750008	M1	0.892994	glutathione S-transferase 1
LOC100745133	M1	0.892548	putative 28S ribosomal protein S5 mitochondrial
LOC105680686	M1	0.890405	putative fatty acyl-CoA reductase CG5065
LOC117152336	M1	0.889596	uncharacterized LOC117152336
LOC100742638	M1	0.889156	plancitoxin-1
LOC112213902	M1	0.888216	uncharacterized LOC112213902
LOC105680999	M1	0.887958	eukaryotic translation initiation factor 6-like
LOC100747988	M1	0.887761	glutaredoxin-3
LOC117152399	M1	0.885645	uncharacterized LOC117152399
LOC100743045	M1	0.884969	translation machinery-associated protein 16 homolog
LOC100745716	M1	0.884963	putative fatty acyl-CoA reductase CG5065
LOC100746762	M1	0.88468	putative fatty acyl-CoA reductase CG5065
LOC100748615	M1	0.881967	myb-like protein I
LOC100750122	M1	0.881205	UDP-glucuronosyltransferase 2B33
LOC112212172	M1	0.879704	uncharacterized LOC112212172
LOC100742689	M1	0.879009	cysteine protease ATG4D
LOC105681698	M1	0.878003	uncharacterized LOC105681698
LOC100741108	M1	0.876434	steroid receptor RNA activator 1
LOC117152560	M1	0.873018	uncharacterized LOC117152560
LOC100747567	M1	0.869612	NADH dehydrogenase [ubiquinone] 1 alpha subcomplex subunit 7
LOC100748809	M1	0.869403	transcription factor A mitochondrial
LOC100740372	M1	0.869152	double-stranded RNA-specific editase 1-like
LOC100744547	M1	0.866765	odorant receptor 9a-like
LOC100743121	M1	0.865919	probable cardiolipin synthase (CMP-forming)
LOC117151711	M1	0.862294	uncharacterized LOC117151711
LOC112213550	M1	0.858552	uncharacterized LOC112213550
LOC117151379	M1	0.857435	uncharacterized LOC117151379
LOC100743860	M1	0.856584	uncharacterized LOC100743860
LOC117152484	M1	0.856365	uncharacterized LOC117152484
LOC105680740	M1	0.852773	uncharacterized LOC105680740
LOC112213711	M1	0.851578	uncharacterized LOC112213711
LOC105681111	M1	0.850304	cytochrome b-c1 complex subunit 8-like
LOC100741709	M1	0.849561	activator of basal transcription 1
LOC100750159	M1	0.849467	cyclin-K
LOC117152139	M1	0.848123	uncharacterized LOC117152139
LOC100745615	M1	0.846433	slit homolog 3 protein
LOC100748019	M1	0.845313	organic cation transporter protein
LOC117151335	M1	0.844714	uncharacterized LOC117151335
LOC100747637	M1	0.8447	phospholipase B1 membrane-associated-like
LOC100743915	M1	0.842515	glucose dehydrogenase [FAD quinone]
LOC117151233	M1	0.841003	uncharacterized LOC117151233
LOC100749067	M1	0.839947	dynein beta chain ciliary-like
LOC100748091	M1	0.838709	cytosolic endo-beta-N-acetylglucosaminidase
LOC100741762	M1	0.837819	RRP12-like protein
LOC112214071	M1	0.837299	uncharacterized LOC112214071
LOC117152194	M1	0.83463	uncharacterized LOC117152194
LOC117152082	M1	0.829707	nipped-B-like protein B
LOC105681117	M1	0.827329	uncharacterized LOC105681117
LOC117152161	M1	0.826845	uncharacterized LOC117152161
LOC112213192	M1	0.824725	uncharacterized LOC112213192
LOC117151578	M1	0.824276	uncharacterized LOC117151578
LOC100743594	M1	0.822549	maltase 1
LOC100740769	M1	0.822191	uncharacterized LOC100740769
LOC112213716	M1	0.822081	uncharacterized LOC112213716
LOC100745987	M1	0.819848	ejaculatory bulb-specific protein 3-like
LOC100746705	M1	0.819455	uncharacterized LOC100746705
LOC100745600	M1	0.81931	60S ribosomal protein L11
LOC105681307	M1	0.819129	chymotrypsin-1-like
LOC112214105	M1	0.815212	uncharacterized LOC112214105
LOC100741051	M1	0.814627	bestrophin-4-like
LOC117152492	M1	0.814436	uncharacterized LOC117152492
LOC100740092	M1	0.814126	ribonuclease H1
LOC100747358	M1	0.813415	uncharacterized LOC100747358
LOC100744441	M1	0.813341	NADH dehydrogenase [ubiquinone] 1 alpha subcomplex assembly factor 2
LOC100744114	M1	0.813049	uncharacterized LOC100744114
LOC100749069	M1	0.808805	uncharacterized LOC100749069
LOC117151375	M1	0.807967	uncharacterized LOC117151375
LOC117151284	M1	0.806648	uncharacterized LOC117151284
LOC100744012	M1	0.80603	golgin-45
LOC117151695	M1	0.805917	uncharacterized LOC117151695
LOC112214118	M1	0.805204
LOC112212248	M1	0.805128	uncharacterized LOC112212248
LOC117151587	M1	0.805009	uncharacterized LOC117151587
LOC105681260	M1	0.804798	uncharacterized LOC105681260
LOC100743560	M1	0.803289	NADH dehydrogenase [ubiquinone] 1 subunit C2
LOC117151663	M1	0.801772	uncharacterized LOC117151663
LOC105680771	M1	0.801537	transposable element Tcb2 transposase
LOC117152278	M1	0.801165	uncharacterized LOC117152278
LOC100746536	M1	0.800332	testis-specific serine/threonine-protein kinase 1-like
LOC117151478	M1	0.798711	uncharacterized LOC117151478
LOC117152446	M1	0.797225	uncharacterized LOC117152446
LOC100743840	M1	0.796499	uncharacterized LOC100743840
LOC117152138	M1	0.79628	uncharacterized LOC117152138
LOC100741253	M1	0.796253	uncharacterized LOC100741253
LOC100742565	M1	0.793415	uncharacterized histidine-rich protein DDB_G0274557-like
LOC105680891	M1	0.791967	serine/threonine-protein phosphatase PGAM5 mitochondrial
LOC112213555	M1	0.790157	uncharacterized LOC112213555
LOC100744843	M1	0.789942	uncharacterized LOC100744843
LOC117151880	M1	0.789138	uncharacterized LOC117151880
LOC100747932	M1	0.786164	transmembrane protein 53
LOC117151562	M1	0.78591	uncharacterized LOC117151562
LOC100746882	M1	0.785878	NADH dehydrogenase [ubiquinone] 1 alpha subcomplex subunit 6
LOC117152226	M1	0.785451	uncharacterized LOC117152226
LOC100749263	M1	0.784372	MRG/MORF4L-binding protein
LOC105681062	M1	0.782093	uncharacterized LOC105681062
LOC117152052	M1	0.780715	uncharacterized LOC117152052
LOC105681057	M1	0.780049	uncharacterized LOC105681057
LOC112212161	M1	0.77616	uncharacterized LOC112212161
LOC117151491	M1	0.774144	uncharacterized LOC117151491
LOC100742495	M1	0.773861	WD repeat-containing protein 36
LOC105681006	M1	0.773752	uncharacterized LOC105681006
LOC100748044	M1	0.773083	cilia- and flagella-associated protein 20
LOC112213096	M1	0.772716	uncharacterized LOC112213096
LOC105680925	M1	0.77268	uncharacterized LOC105680925
LOC100746107	M1	0.772524	protein sneaky
LOC100740937	M1	0.771947	F-box only protein 22
LOC112213501	M1	0.770451	uncharacterized LOC112213501
LOC100743769	M1	0.770373	uncharacterized LOC100743769
LOC117152518	M1	0.770085	putative protein TPRXL
LOC117151357	M1	0.768676	uncharacterized LOC117151357
LOC112211970	M1	0.764946	uncharacterized protein C14orf119
LOC100749876	M1	0.764372	protein HGH1 homolog
LOC100745563	M1	0.763277	60S ribosomal protein L13
LOC100743306	M1	0.762558	uncharacterized LOC100743306
LOC105680612	M1	0.760169	uncharacterized LOC105680612
LOC112213301	M1	0.760064	DNA ligase 1-like
LOC100746879	M1	0.755698	5-demethoxyubiquinone hydroxylase mitochondrial
LOC112214009	M1	0.752729	uncharacterized LOC112214009
LOC100748362	M1	0.751714	uncharacterized protein CG4449
LOC100748030	M1	0.7473	WW domain-binding protein 11
LOC117151410	M1	0.742625	uncharacterized LOC117151410
LOC112212601	M1	0.740409	26S proteasome non-ATPase regulatory subunit 1-like
LOC117152005	M1	0.739935	uncharacterized LOC117152005
LOC105680421	M1	0.736672	uncharacterized LOC105680421
LOC100747112	M1	0.734933	COMM domain-containing protein 3
LOC100745699	M1	0.734884	uncharacterized LOC100745699
LOC100747725	M1	0.732752	probable ATP-dependent RNA helicase DDX43
LOC100746635	M1	0.730161	sodium-dependent nutrient amino acid transporter 1-like
LOC117152579	M1	0.729228	trichohyalin-like
LOC100743940	M1	0.728799	RNA polymerase II-associated protein 3
LOC117151574	M1	0.726438	uncharacterized LOC117151574
LOC112212403	M1	0.726186	uncharacterized LOC112212403
LOC100747230	M1	0.724701	uncharacterized LOC100747230
LOC100749958	M1	0.724345	dynein heavy chain 5 axonemal
LOC112213220	M1	0.724245	uncharacterized LOC112213220
LOC100745280	M1	0.723931	uncharacterized LOC100745280
LOC100747561	M1	0.723173	protein Wnt-5b
LOC100745943	M1	0.721657	ATP-binding cassette sub-family A member 13
LOC117151519	M1	0.720877	uncharacterized LOC117151519
LOC100743075	M1	0.718742	radial spoke head protein 3 homolog
LOC100742810	M1	0.717531	odorant receptor 49a-like
LOC100740630	M1	0.71712	cytochrome c oxidase assembly factor 5
LOC117152562	M1	0.714991	uncharacterized LOC117152562
LOC100747050	M1	0.71487	uncharacterized LOC100747050
LOC100748435	M1	0.714444	zinc finger protein 14-like
LOC105680555	M1	0.713519	sperm mitochondrial-associated cysteine-rich protein
LOC100745877	M1	0.705186	glucose dehydrogenase [FAD quinone]-like
LOC100747054	M1	0.705143	uncharacterized LOC100747054
LOC100749639	M1	0.705058	glycosylated lysosomal membrane protein
LOC117152182	M1	0.704358	uncharacterized LOC117152182
LOC100747450	M1	0.704202	DNA-directed RNA polymerase II subunit GRINL1A
LOC117151513	M1	0.703644	melittin-like
LOC100745345	M1	0.702405	uncharacterized protein MAL13P1.304
LOC100748751	M1	0.700682	uncharacterized LOC100748751
LOC112213491	M1	0.699708	uncharacterized LOC112213491
LOC117152490	M1	0.699511	uncharacterized LOC117152490
LOC100742347	M1	0.698688	uncharacterized LOC100742347
LOC117152582	M1	0.698684	uncharacterized LOC117152582
LOC100741174	M1	0.690723	uncharacterized LOC100741174
LOC117152183	M1	0.690121	uncharacterized LOC117152183
LOC100745039	M1	0.686146	lipopolysaccharide-induced tumor necrosis factor-alpha factor homolog
LOC100742445	M1	0.684192	DTW domain-containing protein 2
LOC100749997	M1	0.682391	dorsal-ventral patterning tolloid-like protein 1
LOC105680855	M1	0.680211	uncharacterized LOC105680855
LOC100740519	M1	0.679953	pleiotropic regulator 1
LOC112213641	M1	0.678086	uncharacterized LOC112213641
LOC117151401	M1	0.677803	uncharacterized LOC117151401
LOC100742307	M1	0.675216	probable ATP-dependent RNA helicase DDX49
LOC100743563	M1	0.672272	SET domain-containing protein SmydA-8-like
LOC117152599	M1	0.669198	uncharacterized LOC117152599
LOC100740141	M1	0.668921	39S ribosomal protein L40 mitochondrial
LOC100740698	M1	0.668642	inactive peptidyl-prolyl cis-trans isomerase FKBP6
LOC117152564	M1	0.667569	uncharacterized LOC117152564
LOC100748287	M1	0.664397	pancreatic lipase-related protein 2-like
LOC105682019	M1	0.663828	rutC family protein UK114-like
LOC112212193	M1	0.663172	uncharacterized LOC112212193
LOC100748369	M1	0.662427	monocarboxylate transporter 10
LOC112212665	M1	0.661435	uncharacterized LOC112212665
LOC105681384	M1	0.66138	uncharacterized LOC105681384
LOC112212197	M1	0.66127	uncharacterized LOC112212197
LOC100745694	M1	0.660221	LITAF domain-containing protein
LOC117152028	M1	0.657672	uncharacterized LOC117152028
LOC100749017	M1	0.656016	cytochrome b-c1 complex subunit Rieske mitochondrial-like
LOC117151362	M1	0.651691	uncharacterized LOC117151362
LOC112212215	M1	0.651	uncharacterized LOC112212215
LOC100744669	M1	0.650967	piwi-like protein Ago3
LOC100743397	M1	0.649376	mitochondrial glycine transporter
LOC117152521	M1	0.648851	uncharacterized LOC117152521
LOC100748693	M1	0.648007	transient receptor potential cation channel subfamily V member 5
LOC100747394	M1	0.6475	uncharacterized LOC100747394
LOC100747093	M1	0.646033	parafibromin
LOC100746851	M1	0.645582	GPN-loop GTPase 1
LOC113218476	M1	0.643222	cytochrome P450 6a14
LOC100748011	M1	0.642707	tetratricopeptide repeat protein 30A
LOC105680654	M1	0.642515	peritrophin-1-like
LOC105681607	M1	0.640392	uncharacterized LOC105681607
LOC105681894	M1	0.640035	uncharacterized LOC105681894
LOC100745912	M1	0.63939	activating molecule in BECN1-regulated autophagy protein 1
LOC100745382	M1	0.63933	membrane metallo-endopeptidase-like 1
LOC100750129	M1	0.638502	glutathione S-transferase
LOC112212884	M1	0.637758	uncharacterized LOC112212884
LOC117152574	M1	0.637722	uncharacterized LOC117152574
LOC117151414	M1	0.636996	uncharacterized LOC117151414
LOC100740967	M1	0.633384	uncharacterized LOC100740967
LOC100742579	M1	0.630067	protein takeout-like
LOC100743771	M1	0.629701	cilia- and flagella-associated protein 251-like
LOC100740877	M1	0.628356	mitotic spindle assembly checkpoint protein MAD1
LOC100749232	M1	0.627288	BLOC-1-related complex subunit 7
LOC112213269	M1	0.624853	DNA-directed RNA polymerase III subunit RPC7-like
LOC112213144	M1	0.624667	uncharacterized LOC112213144
LOC100744426	M1	0.623125	aldose 1-epimerase-like
LOC100747642	M1	0.622298	uncharacterized LOC100747642
LOC117152027	M1	0.619853	uncharacterized LOC117152027
LOC100740697	M1	0.619044	actin muscle
LOC100749729	M1	0.618918	facilitated trehalose transporter Tret1-like
LOC112213679	M1	0.618729	uncharacterized LOC112213679
LOC100741290	M1	0.615794	transcriptional adapter 1
LOC100747712	M1	0.614877	sulfotransferase 4A1
LOC117151673	M1	0.613445	uncharacterized LOC117151673
LOC100742651	M1	0.612448	gamma-glutamyl hydrolase
LOC100750210	M1	0.611055	X-ray repair cross-complementing protein 5
LOC100747654	M1	0.610019	rRNA-processing protein FCF1 homolog
LOC100748930	M1	0.609305	cysteine sulfinic acid decarboxylase
LOC112212513	M1	0.607459	uncharacterized LOC112212513
LOC100741100	M1	0.606847	DNA repair protein XRCC3
LOC100746783	M1	0.606373	dnaJ homolog subfamily B member 6-like
LOC105681124	M1	0.605378	uncharacterized LOC105681124
LOC117151572	M1	0.604359	uncharacterized LOC117151572
LOC100745516	M1	0.593622	glycolipid transfer protein
LOC105681885	M1	0.592795	glucose dehydrogenase [FAD quinone]-like
LOC100742786	M1	0.592677	TBC1 domain family member 25
LOC105681021	M1	0.59111	tctex1 domain-containing protein 1-like
LOC105681615	M1	0.588457	testicular acid phosphatase homolog
LOC112213152	M1	0.588378	uncharacterized LOC112213152
LOC112214161	M1	0.588075	uncharacterized LOC112214161
LOC100740263	M1	0.586343	NADH dehydrogenase [ubiquinone] 1 alpha subcomplex subunit 9 mitochondrial
LOC100745282	M1	0.58547	tryptophan--tRNA ligase mitochondrial
LOC100746771	M1	0.584201	stress response protein NST1
LOC100744511	M1	0.582239	uncharacterized LOC100744511
LOC112212676	M1	0.580851	uncharacterized LOC112212676
LOC100742700	M1	0.580726	venom acid phosphatase Acph-1
LOC105681801	M1	0.579769	uncharacterized LOC105681801
LOC117152022	M1	0.578895	uncharacterized LOC117152022
LOC100745206	M1	0.577938	NADH-ubiquinone oxidoreductase subunit 8
LOC100743230	M1	0.576199	lachesin
LOC117152291	M1	0.575081	uncharacterized LOC117152291
LOC100746577	M1	0.574289	cilia- and flagella-associated protein 157
LOC117151497	M1	0.572775	uncharacterized LOC117151497
LOC105681118	M1	0.572429	uncharacterized LOC105681118
LOC100742985	M1	0.569899	solute carrier family 25 member 44
LOC112212882	M1	0.568169	uncharacterized LOC112212882
LOC100743592	M1	0.566855	uncharacterized LOC100743592
LOC100742881	M1	0.564799	RRP12-like protein
LOC100741977	M1	0.564749	uncharacterized LOC100741977
LOC100745318	M1	0.56375	poly(A) RNA polymerase mitochondrial
LOC100741805	M1	0.561274	organic cation transporter protein
LOC112214067	M1	0.560769	uncharacterized LOC112214067
LOC100749554	M1	0.559397	uncharacterized LOC100749554
LOC100745252	M1	0.559083	multidrug resistance-associated protein 4-like
LOC117152048	M1	0.557946	uncharacterized LOC117152048
LOC100748805	M1	0.557424	syntaxin-17
LOC100747167	M1	0.554541	cGMP-dependent protein kinase 1-like
LOC112213602	M1	0.553077	uncharacterized LOC112213602
LOC112212066	M1	0.553051	uncharacterized LOC112212066
LOC112213226	M1	0.550944	uncharacterized LOC112213226
LOC100747254	M1	0.550933	protein spaetzle
LOC100742510	M1	0.550776	vacuolar protein sorting-associated protein 72 homolog
LOC117151696	M1	0.545722	uncharacterized LOC117151696
LOC100742157	M1	0.544373	INO80 complex subunit C
LOC100747228	M1	0.544168	facilitated trehalose transporter Tret1-like
LOC112213118	M1	0.544116	uncharacterized LOC112213118
LOC100748001	M1	0.53931	DNA helicase MCM9
LOC100744468	M1	0.537139	uncharacterized LOC100744468
LOC100740883	M1	0.535386	probable cytochrome P450 28d1
LOC100744999	M1	0.535174	glucose dehydrogenase [FAD quinone]-like
LOC105680533	M1	0.534412	aldo-keto reductase family 1 member B1
LOC105681104	M1	0.534267	uncharacterized LOC105681104
LOC100742541	M1	0.533982	trypsin-7-like
LOC100745209	M1	0.533883	negative elongation factor B
LOC117152114	M1	0.530679	uncharacterized LOC117152114
LOC100740206	M1	0.530458	uncharacterized LOC100740206
LOC100740673	M1	0.530424	KAT8 regulatory NSL complex subunit 2
LOC105680706	M1	0.527973	uncharacterized LOC105680706
LOC100745023	M1	0.527326	mitochondrial mRNA pseudouridine synthase Trub2
LOC100748394	M1	0.523777	putative fatty acyl-CoA reductase CG5065
LOC105680526	M1	0.52218	uncharacterized LOC105680526
LOC100747350	M1	0.521325	uncharacterized LOC100747350
LOC100747289	M1	0.520498	guanine nucleotide-binding protein subunit beta-like protein 1
LOC112213973	M1	0.520442	uncharacterized LOC112213973
LOC117151125	M1	0.519368	uncharacterized LOC117151125
LOC100741621	M1	0.518491	uncharacterized LOC100741621
LOC100741377	M1	0.513611	uncharacterized LOC100741377
LOC117152215	M1	0.511327	protein lethal(2)essential for life-like
LOC100740913	M1	0.509794	N-alpha-acetyltransferase 11
LOC100746905	M1	0.508209	uncharacterized LOC100746905
LOC112213620	M1	0.507597	RRP12-like protein
LOC100741342	M1	0.504314	probable serine hydrolase
LOC100741584	M1	0.503641	chromatin complexes subunit BAP18
LOC100747684	M1	0.500739	egl nine homolog 1
LOC117151140	M1	0.499661	uncharacterized LOC117151140
LOC105680433	M1	0.499104	uncharacterized LOC105680433
LOC100742968	M1	0.497909	nose resistant to fluoxetine protein 6-like
LOC100746735	M1	0.497308	RNA polymerase II subunit A C-terminal domain phosphatase
LOC100743633	M1	0.492718	venom serine protease Bi-VSP
LOC100740930	M1	0.492115	uncharacterized LOC100740930
LOC100748039	M1	0.491107	alpha-methylacyl-CoA racemase
LOC100747794	M1	0.491011	uncharacterized LOC100747794
LOC100743020	M1	0.490943	hemicentin-1
LOC112213869	M1	0.490746	uncharacterized LOC112213869
LOC100747610	M1	0.490656	polyubiquitin-C
LOC100741817	M1	0.488983	peptidyl-alpha-hydroxyglycine alpha-amidating lyase 1
LOC117152243	M1	0.487849	uncharacterized LOC117152243
LOC100748319	M1	0.487617	N-glycosylase/DNA lyase
LOC100741725	M1	0.48724	odorant receptor 67c-like
LOC100744692	M1	0.486545	phospholipase B1 membrane-associated-like
LOC100740855	M1	0.486289	uncharacterized LOC100740855
LOC112212741	M1	0.483334	uncharacterized LOC112212741
LOC100741694	M1	0.481703	venom serine protease Bi-VSP-like
LOC105680391	M1	0.476415	uncharacterized LOC105680391
LOC100741909	M1	0.4754	UBX domain-containing protein 7
LOC117151447	M1	0.473398	uncharacterized LOC117151447
LOC105680717	M1	0.472832	essential MCU regulator mitochondrial
LOC100740679	M1	0.472586	mitochondrial import inner membrane translocase subunit Tim22
LOC100747089	M1	0.470875	eukaryotic translation initiation factor 5B
LOC112213353	M1	0.467634	101 kDa malaria antigen-like
LOC105680688	M1	0.467513	trichoplein keratin filament-binding protein-like
LOC100744923	M1	0.466825	uncharacterized LOC100744923
LOC112212030	M1	0.46522	uncharacterized LOC112212030
LOC105680900	M1	0.464656	chymotrypsin-2-like
LOC100747989	M1	0.464381	poly(A)-specific ribonuclease PARN
LOC105680204	M1	0.464137	clusterin-associated protein 1
LOC105680375	M1	0.463792	uncharacterized LOC105680375
LOC105681539	M1	0.462937	uncharacterized protein PFB0145c-like
LOC100749022	M1	0.458661	uncharacterized LOC100749022
LOC117151912	M1	0.45684	uncharacterized LOC117151912
LOC117151250	M1	0.452044	uncharacterized LOC117151250
LOC117151954	M1	0.449492	uncharacterized LOC117151954
LOC100741685	M1	0.449016	synaptonemal complex protein 1
LOC117152231	M1	0.448172	RNA-binding protein 25-like
LOC100745630	M1	0.445596	protein EFR3 homolog cmp44E
LOC105680408	M1	0.445272	uncharacterized LOC105680408
LOC112212744	M1	0.443803	uncharacterized LOC112212744
LOC117151566	M1	0.44159	uncharacterized LOC117151566
LOC100747519	M1	0.441343	sideroflexin-2
LOC112213457	M1	0.43926	uncharacterized LOC112213457
LOC100743018	M1	0.438239	uncharacterized LOC100743018
LOC100740354	M1	0.436636	HSPB1-associated protein 1
LOC112214051	M1	0.435662	uncharacterized LOC112214051
LOC100749973	M1	0.433483	fidgetin-like protein 1
LOC105682151	M1	0.429845	cytochrome P450 9e2-like
LOC117151591	M1	0.428534	uncharacterized LOC117151591
LOC117152390	M1	0.42758	uncharacterized LOC117152390
LOC117152214	M1	0.424454	uncharacterized LOC117152214
LOC100740990	M1	0.422737	steroid receptor RNA activator 1
LOC100742564	M1	0.421002	mediator of RNA polymerase II transcription subunit 23
LOC100748310	M1	0.420114	uncharacterized LOC100748310
LOC100747743	M1	0.419764	probable citrate synthase 2 mitochondrial
LOC100740305	M1	0.419489	Golgi resident protein GCP60
LOC100744191	M1	0.41722	jouberin-like
LOC100745785	M1	0.416716	symplekin
LOC112213362	M1	0.416338	uncharacterized LOC112213362
LOC105681949	M1	0.41432	glutamate receptor 1-like
LOC117151433	M1	0.414269	uncharacterized LOC117151433
LOC112213194	M1	0.414229	uncharacterized LOC112213194
LOC117151263	M1	0.413578	uncharacterized LOC117151263
LOC100745508	M1	0.409928	regulating synaptic membrane exocytosis protein 1
LOC117152151	M1	0.40734	protein PET117 mitochondrial
LOC105681917	M1	0.406456	protein tesmin/TSO1-like CXC 3
LOC100748979	M1	0.405531	venom carboxylesterase-6
LOC100745441	M1	0.403423	cx9C motif-containing protein 4
LOC112213436	M1	0.403238	RRP12-like protein
LOC117152308	M1	0.401426	uncharacterized LOC117152308
LOC100746968	M1	0.400032	tubulin alpha-2/alpha-4 chain-like
LOC100743441	M1	0.395769	elongation factor 1-alpha
LOC100747437	M1	0.395681	multiple inositol polyphosphate phosphatase 1
LOC105680964	M1	0.392591	E3 ubiquitin-protein ligase RNF14
LOC100741321	M1	0.39246	cytochrome P450 9e2
LOC117151223	M1	0.390057	uncharacterized LOC117151223
LOC105680262	M1	0.386948	abasic site processing protein HMCES
LOC100741954	M1	0.385214	uncharacterized LOC100741954
LOC100741326	M1	0.384574	ubiquitin-conjugating enzyme E2Q-like protein 1
LOC105681620	M1	0.381706	uncharacterized LOC105681620
LOC100750185	M1	0.378279	UPF0605 protein CG18335-like
LOC100740720	M1	0.376761	gamma-aminobutyric acid receptor alpha-like
LOC100743065	M1	0.374873	lymphoid-restricted membrane protein
LOC105680814	M1	0.373205	uncharacterized LOC105680814
LOC112213566	M1	0.373172	uncharacterized LOC112213566
LOC100747593	M1	0.372044	uncharacterized protein CG3556
LOC100744934	M1	0.371078	sporulation-specific protein 15-like
LOC112213763	M1	0.370338	uncharacterized LOC112213763
LOC117152207	M1	0.368771	uncharacterized LOC117152207
LOC100749234	M1	0.368353	actin-related protein 8
LOC105680525	M1	0.367108	probable tRNA (guanine(26)-N(2))-dimethyltransferase
LOC105680632	M1	0.366034	uncharacterized LOC105680632
LOC117152227	M1	0.362685	uncharacterized LOC117152227
LOC100741587	M1	0.36086	uncharacterized LOC100741587
LOC117151787	M1	0.360316	uncharacterized LOC117151787
LOC112213635	M1	0.35764	uncharacterized LOC112213635
LOC100739998	M1	0.352679	AP-1 complex subunit mu-1
LOC100740683	M1	0.348286	probable cytochrome P450 6a14
LOC100747867	M1	0.345671	uncharacterized LOC100747867
LOC105680648	M1	0.343543	zinc finger protein 14-like
LOC105680684	M1	0.342914	uncharacterized LOC105680684
LOC100749928	M1	0.342638	proton-coupled amino acid transporter-like protein pathetic
LOC100748481	M1	0.342215	5-hydroxytryptamine receptor
LOC100747510	M1	0.341648	DNA mismatch repair protein Mlh1
LOC100747237	M1	0.34035	gustatory receptor for sugar taste 43a
LOC100747295	M1	0.33869	uncharacterized LOC100747295
LOC100748353	M1	0.338561	dipeptidase 1
LOC100745649	M1	0.337752	glutathione S-transferase 1
LOC100740672	M1	0.336051	RNA exonuclease 5
LOC100750091	M1	0.336023	SUN domain-containing ossification factor
LOC100748803	M1	0.335873	membralin
LOC100742517	M1	0.334455	uncharacterized LOC100742517
LOC100743016	M1	0.332893	probable cytosolic Fe-S cluster assembly factor AGAP009023
LOC100745623	M1	0.330382	CDK5 and ABL1 enzyme substrate 2
LOC100749365	M1	0.326869	uncharacterized LOC100749365
LOC100747612	M1	0.326514	uncharacterized LOC100747612
LOC100740034	M1	0.322179	sodium/calcium exchanger regulatory protein 1
LOC100741069	M1	0.320731	inositol polyphosphate multikinase
LOC112213368	M1	0.320262	uncharacterized LOC112213368
LOC117151219	M1	0.319568	uncharacterized LOC117151219
LOC100741949	M1	0.319404	esterase FE4-like
LOC112211972	M1	0.31868	coiled-coil domain-containing protein 58
LOC100743741	M1	0.317417	probable elongator complex protein 2
LOC100745438	M1	0.312763	uncharacterized LOC100745438
LOC100743841	M1	0.310928	unconventional myosin-XVIIIa
LOC112213418	M1	0.308186	uncharacterized LOC112213418
LOC117151750	M1	0.305843	uncharacterized LOC117151750
LOC100744378	M1	0.303691	short-chain dehydrogenase/reductase family 16C member 6-like
LOC100743313	M1	0.300791	corticotropin-releasing factor-binding protein
LOC100740321	M1	0.300536	mitochondrial 2-oxoglutarate/malate carrier protein-like
LOC117151232	M1	0.300313	uncharacterized LOC117151232
LOC117151274	M1	0.299484	uncharacterized LOC117151274
LOC100747640	M1	0.297516	transcription initiation factor TFIID subunit 9-like
LOC100743773	M1	0.294397	pyruvate kinase-like
LOC100746470	M1	0.292501	single-stranded DNA-binding protein mitochondrial
LOC100748755	M1	0.291338	ATP-binding cassette sub-family A member 5
LOC100746982	M1	0.289884	serine/threonine-protein kinase RIO2
LOC112212435	M1	0.289173	uncharacterized LOC112212435
LOC100750051	M1	0.288941	uncharacterized LOC100750051
LOC100741570	M1	0.285756	poly(U)-specific endoribonuclease homolog
LOC100745110	M1	0.285353	uncharacterized LOC100745110
LOC100747597	M1	0.285001	A disintegrin and metalloproteinase with thrombospondin motifs 18-like
LOC100748905	M1	0.282159	nuclear RNA export factor 1-like
LOC117152542	M1	0.281989	uncharacterized LOC117152542
LOC117151791	M1	0.28007	uncharacterized LOC117151791
LOC100746072	M1	0.279742	cell wall integrity and stress response component 3-like
LOC112212380	M1	0.279037	uncharacterized LOC112212380
LOC105681082	M1	0.277426	transmembrane protein 216
LOC100749098	M1	0.275915	pentatricopeptide repeat-containing protein 2 mitochondrial
LOC100749368	M1	0.275149	U11/U12 small nuclear ribonucleoprotein 25 kDa protein
LOC100748315	M1	0.274833	corepressor interacting with RBPJ 1
LOC100741847	M1	0.27438	transcription initiation factor TFIID subunit 7
LOC100747784	M1	0.273342	glucose dehydrogenase [FAD quinone]-like
LOC117152426	M1	0.273186	uncharacterized LOC117152426
LOC100747030	M1	0.272797	tubulin beta chain-like
LOC112213875	M1	0.271651	glucose dehydrogenase [FAD quinone]-like
LOC100743635	M1	0.270648	inosine-5'-monophosphate dehydrogenase 1b-like
LOC112212740	M1	0.266569	uncharacterized LOC112212740
LOC100745553	M1	0.26604	hydroxylysine kinase
LOC100746616	M1	0.264407	28S ribosomal protein S17 mitochondrial
LOC112212736	M1	0.263921	uncharacterized LOC112212736
LOC100748405	M1	0.263111	pancreatic triacylglycerol lipase-like
LOC100743733	M1	0.262689	N6-adenosine-methyltransferase non-catalytic subunit
LOC112212060	M1	0.261473	uncharacterized LOC112212060
LOC117152487	M1	0.259931	uncharacterized LOC117152487
LOC105680393	M1	0.25886	venom carboxylesterase-6-like
LOC100747838	M1	0.257453	ornithine decarboxylase 2
LOC100742252	M1	0.256342	intraflagellar transport protein 43 homolog
LOC105681569	M1	0.255475	histone-lysine N-methyltransferase SETMAR
LOC117152354	M1	0.253012	uncharacterized LOC117152354
LOC105681820	M1	0.252565	uncharacterized LOC105681820
LOC100750137	M1	0.252036	pikachurin
LOC117152535	M1	0.251377	piggyBac transposable element-derived protein 4-like
LOC105680792	M1	0.251346	26S proteasome non-ATPase regulatory subunit 6-like
LOC100740406	M1	0.249051	poly [ADP-ribose] polymerase
LOC100742237	M1	0.246376	UDP-glucuronosyltransferase 2B17-like
LOC100741730	M1	0.246094	endoribonuclease LACTB2
LOC112212968	M1	0.245371	uncharacterized LOC112212968
LOC100740216	M1	0.244827	cytochrome b5
LOC112212619	M1	0.242359	uncharacterized LOC112212619
LOC100749359	M1	0.238397	tuftelin-interacting protein 11
LOC100749207	M1	0.234308	beta-13-galactosyltransferase 5-like
LOC100743200	M1	0.232044	dnaJ homolog subfamily B member 6
LOC100744928	M1	0.229056	long-chain fatty acid transport protein 4
LOC100740315	M1	0.227928	serine--tRNA ligase mitochondrial
LOC100749491	M1	0.224166	uncharacterized LOC100749491
LOC100746892	M1	0.224074	transmembrane GTPase Marf
LOC112212067	M1	0.224042	uncharacterized LOC112212067
LOC100746095	M1	0.223169	probable hydroxyacid-oxoacid transhydrogenase mitochondrial
LOC100744157	M1	0.222979	myosin-7B-like
LOC105682126	M1	0.222559	GTP cyclohydrolase 1
LOC112212930	M1	0.222443	uncharacterized LOC112212930
LOC117151826	M1	0.222167	uncharacterized LOC117151826
LOC100749033	M1	0.221218	transmembrane protein 181
LOC100749373	M1	0.220235	enolase-phosphatase E1
LOC112211993	M1	0.216845	uncharacterized LOC112211993
LOC100746884	M1	0.214968	EF-hand domain-containing family member B
LOC100749167	M1	0.212371	succinate--hydroxymethylglutarate CoA-transferase
LOC117151358	M1	0.21142	uncharacterized LOC117151358
LOC100742705	M1	0.210642	xenotropic and polytropic retrovirus receptor 1 homolog
LOC100740495	M1	0.210388	NF-X1-type zinc finger protein NFXL1
LOC112212983	M1	0.209451	uncharacterized LOC112212983
LOC112213248	M1	0.209127	uncharacterized LOC112213248
LOC117152391	M1	0.208442	uncharacterized LOC117152391
LOC100741411	M1	0.208217	odorant receptor 9a
LOC105681221	M1	0.205154	uncharacterized LOC105681221
LOC100746209	M1	0.204612	piggyBac transposable element-derived protein 4-like
LOC105681547	M1	0.204203	uncharacterized LOC105681547
LOC112213547	M1	0.203507	uncharacterized LOC112213547
LOC100747783	M1	0.202317	solute carrier family 35 member E3-like
LOC117151283	M1	0.201246	uncharacterized LOC117151283
LOC117152496	M1	0.199115	uncharacterized LOC117152496
LOC100741476	M1	0.197734	DNA-directed RNA polymerase III subunit RPC2
LOC105681513	M1	0.19227	D-aspartate oxidase
LOC100742659	M1	0.190947	protein will die slowly
LOC117152205	M1	0.190762	uncharacterized LOC117152205
LOC100742130	M1	0.189607	protein rogdi
LOC100748421	M1	0.18917	transcription elongation factor B polypeptide 3
LOC117151676	M1	0.188083	uncharacterized LOC117151676
LOC100744589	M1	0.187885	E3 ubiquitin-protein ligase RNF13
LOC105680854	M1	0.187239	RRP12-like protein
LOC105680861	M1	0.186725	uncharacterized LOC105680861
LOC100744325	M1	0.186372	transmembrane 7 superfamily member 3
LOC100749308	M1	0.1839	multiple coagulation factor deficiency protein 2 homolog
LOC100747718	M1	0.1829	chromobox protein homolog 5
LOC100746859	M1	0.182433	COMM domain-containing protein 4
LOC105680371	M1	0.180978	uncharacterized LOC105680371
LOC105680335	M1	0.180588	uncharacterized LOC105680335
LOC100743422	M1	0.179193	villin-like protein quail
LOC100742017	M1	0.179059	uncharacterized LOC100742017
LOC112212023	M1	0.175706	uncharacterized LOC112212023
LOC100747954	M1	0.175076	uncharacterized LOC100747954
LOC100742528	M1	0.175043	adenosylhomocysteinase-like 1
LOC100742738	M1	0.174036	glycoprotein-N-acetylgalactosamine 3-beta-galactosyltransferase 1
LOC100742891	M1	0.17384	Golgi apparatus protein 1
LOC100747322	M1	0.172891	alpha-13-mannosyl-glycoprotein 4-beta-N-acetylglucosaminyltransferase B
LOC100748923	M1	0.171889	slowpoke-binding protein
LOC100747676	M1	0.169924	tektin-1
LOC100747368	M1	0.169685	sorting nexin-25
LOC100746871	M1	0.168654	E3 ubiquitin-protein ligase FANCL
LOC100741170	M1	0.166974	probable proline--tRNA ligase mitochondrial
LOC100750182	M1	0.166708	cytochrome b5 reductase 4
LOC100742376	M1	0.165723	isthmin-2-like
LOC100748694	M1	0.164915	uncharacterized LOC100748694
LOC117152130	M1	0.161431	uncharacterized LOC117152130
LOC100742432	M1	0.161196	NADH dehydrogenase [ubiquinone] 1 beta subcomplex subunit 7
LOC117151114	M1	0.161036	uncharacterized LOC117151114
LOC100748246	M1	0.16084	6-phosphofructo-2-kinase/fructose-26-bisphosphatase 1
LOC105681010	M1	0.160512	uncharacterized LOC105681010
LOC112214160	M1	0.160027	uncharacterized LOC112214160
LOC100745599	M1	0.158731	uncharacterized LOC100745599
LOC100747302	M1	0.156892	farnesol dehydrogenase
LOC105680312	M1	0.156805	tetraspanin-11
LOC105682181	M1	0.155994	uncharacterized LOC105682181
LOC112212272	M1	0.155052	uncharacterized LOC112212272
LOC100740112	M1	0.154642	reticulocyte-binding protein 2 homolog a-like
LOC100746692	M1	0.153816	BRISC complex subunit FAM175B
LOC117151200	M1	0.153468	uncharacterized LOC117151200
LOC100741601	M1	0.153015	SH3 domain-containing protein Dlish
LOC105680310	M1	0.151693	flocculation protein FLO11-like
LOC100742567	M1	0.145128	uncharacterized LOC100742567
LOC105681128	M1	0.144384	uncharacterized LOC105681128
LOC112213564	M1	0.144036	uncharacterized LOC112213564
LOC100741686	M1	0.142906	uncharacterized LOC100741686
LOC100742025	M1	0.14101	farnesol dehydrogenase
LOC100748061	M1	0.140336	protein TAPT1 homolog
LOC117151523	M1	0.140254	uncharacterized LOC117151523
LOC105681577	M1	0.139604	serine/threonine-protein kinase Nek5-like
LOC100743783	M1	0.136206	uncharacterized LOC100743783
LOC100744918	M1	0.135798	kinesin-like protein costa
LOC100740573	M1	0.132481	UDP-glucose 6-dehydrogenase
LOC105681007	M1	0.132052	transcription elongation factor S-II
LOC100745307	M1	0.125086	centrosomal protein of 131 kDa
LOC112212553	M1	0.124813	uncharacterized LOC112212553
LOC100742801	M1	0.124708	UPF0489 protein C5orf22 homolog
LOC100749484	M1	0.123187	lysosomal acid glucosylceramidase
LOC112213769	M1	0.122848	uncharacterized LOC112213769
LOC100743451	M1	0.12277	bone morphogenetic protein receptor type-2
LOC100747294	M1	0.122491	uncharacterized LOC100747294
LOC105680664	M1	0.121808	trichohyalin-like
LOC117151550	M1	0.118079	uncharacterized LOC117151550
LOC105680248	M1	0.11623	thyroid receptor-interacting protein 11-like
LOC117152176	M1	0.115786	uncharacterized LOC117152176
LOC100744439	M1	0.114133	protein FAM151B
LOC100746518	M1	0.112624	sn1-specific diacylglycerol lipase alpha
LOC117152510	M1	0.111395	uncharacterized LOC117152510
LOC100747514	M1	0.111063	striatin-interacting protein 1
LOC100746116	M1	0.110479	odorant receptor 9a-like
LOC105681495	M1	0.108262	uncharacterized LOC105681495
LOC117152140	M1	0.107141	uncharacterized LOC117152140
LOC100747163	M1	0.106439	octopamine receptor beta-2R-like
LOC100748652	M1	0.105847	J domain-containing protein
LOC105681478	M1	0.101138	disks large-associated protein 5-like
LOC100744348	M1	0.100237	78-dihydro-8-oxoguanine triphosphatase
LOC105680780	M1	0.100006	uncharacterized LOC105680780
LOC112213441	M1	0.0998374	uncharacterized LOC112213441
LOC100745453	M1	0.0969988	neuropeptide CCHamide-2 receptor-like
LOC100744212	M1	0.0968158	two pore potassium channel protein sup-9
LOC100744050	M1	0.0962193	phosphatidylglycerophosphatase and protein-tyrosine phosphatase 1
LOC100744560	M1	0.0938613	protein peste
LOC105680619	M1	0.0936807	uncharacterized LOC105680619
LOC117151763	M1	0.0918795	uncharacterized LOC117151763
LOC100741719	M1	0.0912987	large neutral amino acids transporter small subunit 1
LOC105680390	M1	0.0897519	uncharacterized LOC105680390
LOC105680246	M1	0.0897109	uncharacterized LOC105680246
LOC100744446	M1	0.0895138	uncharacterized LOC100744446
LOC117151960	M1	0.0886903	uncharacterized LOC117151960
LOC100749469	M1	0.0877906	C1GALT1-specific chaperone 1
LOC105681691	M1	0.087338	uncharacterized LOC105681691
LOC100740331	M1	0.0867758	uncharacterized LOC100740331
LOC105681145	M1	0.0863417	uncharacterized LOC105681145
LOC112214037	M1	0.0854443	uncharacterized LOC112214037
LOC100740689	M1	0.0854105	uncharacterized LOC100740689
LOC100748814	M1	0.0847501	probable phenylalanine--tRNA ligase mitochondrial
LOC105681130	M1	0.0833708	uncharacterized LOC105681130
LOC100747327	M1	0.0826473	venom carboxylesterase-6-like
LOC105680789	M1	0.0822849	uncharacterized LOC105680789
LOC100749037	M1	0.0822838	cell cycle checkpoint control protein RAD9A
LOC112213108	M1	0.0805026	uncharacterized LOC112213108
LOC117151419	M1	0.0804512	uncharacterized LOC117151419
LOC100741898	M1	0.0790836	alpha-N-acetylglucosaminidase
LOC100744921	M1	0.0790329	glucose dehydrogenase [FAD quinone]
LOC100747103	M1	0.0784839	glucose dehydrogenase [FAD quinone]-like
LOC100741309	M1	0.0779388	sodium channel protein Nach-like
LOC112212856	M1	0.077699	uncharacterized LOC112212856
LOC100750073	M1	0.076841	rotatin
LOC100744481	M1	0.0762897	conserved oligomeric Golgi complex subunit 1
LOC100747222	M1	0.076241	mitochondrial RNA pseudouridine synthase rpusd4
LOC117151323	M1	0.0755978	uncharacterized LOC117151323
LOC105681254	M1	0.0744526	uncharacterized LOC105681254
LOC100749250	M1	0.0730334	ras-related protein Rab-37
LOC100749088	M1	0.0716399	dnaJ homolog subfamily C member 28
LOC112213780	M1	0.0715759	uncharacterized LOC112213780
LOC100743892	M1	0.0709656	INO80 complex subunit B
LOC112214019	M1	0.0709343	scaffold attachment factor B2-like
LOC105681493	M1	0.0707672	uncharacterized LOC105681493
LOC100744892	M1	0.0699568	deoxyribodipyrimidine photo-lyase
LOC100741663	M1	0.069351	melittin
LOC100740669	M1	0.0684537	vanin-like protein 1
LOC117152275	M1	0.0680791	uncharacterized LOC117152275
LOC100749781	M1	0.0676639	uncharacterized LOC100749781
LOC100747552	M1	0.0665619	uncharacterized LOC100747552
LOC117151351	M1	0.0665123	GATA zinc finger domain-containing protein 14-like
LOC100741392	M1	0.0651825	uncharacterized LOC100741392
LOC100749896	M1	0.0648482	zeta-sarcoglycan
LOC100745247	M1	0.0647177	protein G12
LOC100747150	M1	0.063546	uncharacterized LOC100747150
LOC100746022	M1	0.0629335	probable multidrug resistance-associated protein lethal(2)03659
LOC100748822	M1	0.0628988	lysosome-associated membrane glycoprotein 1
LOC100743852	M1	0.0621366	SWI/SNF-related matrix-associated actin-dependent regulator of chromatin subfamily A containing DEAD/H box 1 homolog
LOC100747119	M1	0.0619082	translocator protein
LOC100743585	M1	0.0617823	ras-related C3 botulinum toxin substrate 1
LOC100746990	M1	0.0615583	breast cancer metastasis-suppressor 1-like protein
LOC100743580	M1	0.0614515	DNA excision repair protein ERCC-6
LOC100748295	M1	0.0610738	chloride channel CLIC-like protein 1
LOC100749877	M1	0.0609115	basement membrane-specific heparan sulfate proteoglycan core protein
LOC100749766	M1	0.0607046	uncharacterized LOC100749766
LOC100747779	M1	0.0606272	carcinine transporter
LOC100741353	M1	0.0599031	transmembrane protein 209
LOC117152178	M1	0.0596838	uncharacterized LOC117152178
LOC100745167	M1	0.0590179	NADH dehydrogenase [ubiquinone] 1 beta subcomplex subunit 5 mitochondrial
LOC100747895	M1	0.0585408	anaphase-promoting complex subunit 15
LOC117151732	M1	0.0573037	uncharacterized LOC117151732
LOC100749604	M1	0.0568531	uncharacterized LOC100749604
LOC100749480	M1	0.0566462	acyl-CoA synthetase short-chain family member 3 mitochondrial
LOC100742598	M1	0.0558962	protein yellow
LOC100745427	M1	0.0554046	uncharacterized LOC100745427
LOC100740575	M1	0.0549135	xaa-Pro dipeptidase
LOC100744548	M1	0.0544315	ankyrin repeat and zinc finger domain-containing protein 1
LOC112213778	M1	0.0542642	uncharacterized LOC112213778
LOC100745624	M1	0.0534145	nose resistant to fluoxetine protein 6-like
LOC100745996	M1	0.0532423	coatomer subunit alpha
LOC100743319	M1	0.0526333	GTP-binding protein Di-Ras2
LOC105681342	M1	0.0519581	uncharacterized LOC105681342
LOC100740394	M1	0.0517744	uncharacterized LOC100740394
LOC100745076	M1	0.0516909	bromodomain-containing protein 8
LOC100749527	M1	0.0516637	myotubularin-related protein 6
LOC117151557	M1	0.0516611	uncharacterized LOC117151557
LOC100740961	M1	0.0512771	serine/threonine-protein kinase 3
LOC100746500	M1	0.0510169	sodium/hydrogen exchanger 9B2
LOC100748972	M1	0.0509547	LARGE xylosyl- and glucuronyltransferase 1
LOC117151637	M1	0.0506415	uncharacterized LOC117151637
LOC100743368	M1	0.0503476	transcription elongation factor SPT4-A
LOC100749083	M1	0.0500667	uncharacterized LOC100749083
LOC105681115	M1	0.048566	dopamine N-acetyltransferase
LOC105681163	M1	0.0484112	uncharacterized LOC105681163
LOC100748975	M1	0.0477861	uncharacterized LOC100748975
LOC100744848	M1	0.0475657	N-acetylgalactosaminyltransferase 6-like
LOC117151706	M1	0.0470577	vicilin-like seed storage protein At2g18540
LOC100740149	M1	0.0467274	caspase-1
LOC100740426	M1	0.0466146	prolyl 3-hydroxylase 1
LOC100745974	M1	0.046341	chloride intracellular channel exc-4
LOC105680662	M1	0.0460605	uncharacterized LOC105680662
LOC100749314	M1	0.0454794	HIG1 domain family member 2A mitochondrial
LOC100746922	M1	0.0442738	cuticle protein 7-like
LOC117152024	M1	0.0435808	uncharacterized LOC117152024
LOC100741055	M1	0.0435187	NGFI-A-binding protein homolog
LOC100746200	M1	0.0410318	methionine aminopeptidase 1D mitochondrial
LOC100748614	M1	0.0406783	very-long-chain 3-oxoacyl-CoA reductase-like
LOC100745733	M1	0.0406359	WD repeat domain-containing protein 83
LOC112213979	M1	0.0402996	uncharacterized LOC112213979
LOC100748775	M1	0.0396886	transcription initiation factor TFIID subunit 11
LOC100747582	M1	0.0395937	MAM and LDL-receptor class A domain-containing protein 1-like
LOC117151859	M1	0.0393686	uncharacterized LOC117151859
LOC100750076	M1	0.0392692	uncharacterized LOC100750076
LOC117152327	M1	0.0391468	histone-lysine N-methyltransferase SETMAR-like
LOC100743586	M1	0.0384518	transmembrane protein 35A
LOC100749957	M1	0.0384375	carboxypeptidase D
LOC105681457	M1	0.0379401	uncharacterized LOC105681457
LOC100741462	M1	0.0376075	xanthine dehydrogenase/oxidase
LOC105680920	M1	0.0373865	uncharacterized LOC105680920
LOC105682001	M1	0.0362536	uncharacterized LOC105682001
LOC100744574	M1	0.0361913	isoleucine--tRNA ligase mitochondrial
LOC100748933	M1	0.036135	ATPase WRNIP1
LOC100740051	M1	0.0352108	T-cell immunomodulatory protein
LOC112213664	M1	0.0351196	uncharacterized LOC112213664
LOC100749953	M1	0.0347024	hemicentin-1-like
LOC100740786	M1	0.034328	death-associated inhibitor of apoptosis 2
LOC100742626	M1	0.0342898	ATP-binding cassette sub-family B member 7 mitochondrial
LOC100741161	M1	0.0342429	beta-parvin
LOC112212271	M1	0.0338966	uncharacterized LOC112212271
LOC100747787	M1	0.0336127	vitellogenin-3-like
LOC100745205	M1	0.0335603	uncharacterized LOC100745205
LOC100746236	M1	0.033501	odorant receptor 9a-like
LOC100747524	M1	0.0325125	kinetochore protein NDC80 homolog
LOC100741041	M1	0.032238	probable peroxisomal acyl-coenzyme A oxidase 1
LOC105682124	M1	0.0319084	Bardet-Biedl syndrome 1 protein homolog
LOC100743530	M1	0.0318926	L-galactose dehydrogenase
LOC100748081	M1	0.0310687	nuclear valosin-containing protein-like
LOC100742844	M1	0.0308708	uncharacterized LOC100742844
LOC105681544	M1	0.0308023	uncharacterized LOC105681544
LOC105681459	M1	0.0302362	piggyBac transposable element-derived protein 4-like
LOC112212550	M1	0.0301514	uncharacterized LOC112212550
LOC100745483	M1	0.0295097	phosphorylase b kinase gamma catalytic chain skeletal muscle/heart isoform
LOC100750079	M1	0.0295062	uncharacterized LOC100750079
LOC100741536	M1	0.0293134	uncharacterized LOC100741536
LOC100749170	M1	0.0286979	putative glutathione-specific gamma-glutamylcyclotransferase 2
LOC100742800	M1	0.0280584	uncharacterized LOC100742800
LOC100740001	M1	0.0280217	protein ABHD18
LOC112213933	M1	0.0277383	uncharacterized LOC112213933
LOC100745285	M1	0.0272645	glucose dehydrogenase [FAD quinone]-like
LOC100741957	M1	0.0271219	phospholipid scramblase family member 5
LOC100750032	M1	0.0269143	small G protein signaling modulator 3 homolog
LOC100743896	M1	0.0262401	serine/threonine-protein kinase RIO3
LOC117151634	M1	0.0259906	uncharacterized LOC117151634
LOC117151703	M1	0.0259659	uncharacterized LOC117151703
LOC112212449	M1	0.0258839	uncharacterized LOC112212449
LOC100749318	M1	0.0258598	tetra-peptide repeat homeobox protein 1-like
LOC105682041	M1	0.0254061	glucose dehydrogenase [FAD quinone]-like
LOC100740061	M1	0.0247043	protein inturned
LOC100744720	M1	0.0245184	reticulocalbin-2
LOC117151978	M1	0.024432	uncharacterized LOC117151978
LOC112212188	M1	0.0243749	uncharacterized LOC112212188
LOC100747018	M1	0.0242458	uncharacterized protein F13E9.13 mitochondrial
LOC112211975	M1	0.024084	GPI mannosyltransferase 1
LOC100747020	M1	0.0237588	leucine-zipper-like transcriptional regulator 1
LOC105680887	M1	0.0234938	ribosome biogenesis protein NOP53
LOC117151927	M1	0.0232499	uncharacterized LOC117151927
LOC105681138	M1	0.0230365	uncharacterized LOC105681138
LOC100747525	M1	0.0230017	mediator of RNA polymerase II transcription subunit 30
LOC100744195	M1	0.0229757	UDP-glucuronosyltransferase 1-6
LOC100745449	M1	0.0228965	snRNA-activating protein complex subunit 3
LOC100744572	M1	0.0227725	splicing factor YJU2
LOC100740464	M1	0.0227364	uncharacterized LOC100740464
LOC100745493	M1	0.0227339	recQ-mediated genome instability protein 1
LOC100745746	M1	0.0226473	E3 ubiquitin-protein ligase UBR2
LOC100748442	M1	0.0225767	beta-13-glucan-binding protein
LOC100744622	M1	0.0224621	cytochrome P450 6k1-like
LOC100750181	M1	0.0224013	uncharacterized LOC100750181
LOC100607971	M1	0.0218937	probable succinyl-CoA:3-ketoacid coenzyme A transferase, mitochondrial
LOC100748398	M1	0.0218553	protein asteroid-like
LOC100740313	M1	0.0216109	protein unc-45 homolog B
LOC100742874	M1	0.0213889	box A-binding factor
LOC100744026	M1	0.021385	checkpoint protein HUS1
LOC100740278	M1	0.0213848	STAGA complex 65 subunit gamma
LOC100747192	M1	0.0212532	chitooligosaccharidolytic beta-N-acetylglucosaminidase
LOC105682134	M1	0.0211644	uncharacterized LOC105682134
LOC100746712	M1	0.0210114	citrate synthase mitochondrial-like
LOC100742414	M1	0.0209887	cleavage stimulation factor subunit 2
LOC100749889	M1	0.0207361	dual specificity protein kinase TTK
LOC100750055	M1	0.0204281	DNA topoisomerase 3-beta-1
LOC112214098	M1	0.0203457	protein FAM166B-like
LOC112213775	M1	0.0199781	uncharacterized LOC112213775
LOC100748612	M1	0.019888	integrator complex subunit 4
LOC117152331	M1	0.0198808	uncharacterized LOC117152331
LOC100745674	M1	0.0198588	fibroblast growth factor 1
LOC100741937	M1	0.0196127	nucleolar protein 8
LOC112212967	M1	0.019409	uncharacterized LOC112212967
LOC112212789	M1	0.0192259	uncharacterized LOC112212789
LOC117151320	M1	0.0189441	uncharacterized LOC117151320
LOC117152100	M1	0.0189383	uncharacterized LOC117152100
LOC105681197	M1	0.0184714	venom acid phosphatase Acph-1
LOC112213082	M1	0.0184372	uncharacterized LOC112213082
LOC100750020	M1	0.0182001	B-cell CLL/lymphoma 7 protein family member B
LOC100748664	M1	0.0179915	intraflagellar transport protein 88 homolog
LOC100744103	M1	0.0179158	glutamyl aminopeptidase-like
LOC112211992	M1	0.0178507	glutathione S-transferase 1-1
LOC117151840	M1	0.017712	uncharacterized LOC117151840
LOC100741066	M1	0.017206	angiogenic factor with G patch and FHA domains 1
LOC112212450	M1	0.0169978	uncharacterized LOC112212450
LOC100746064	M1	0.0168457	uncharacterized LOC100746064
LOC117151961	M1	0.0168434	uncharacterized LOC117151961
LOC112213860	M1	0.0168343	phosphatidylinositol N-acetylglucosaminyltransferase subunit P
LOC100742804	M1	0.0167769	F-box/WD repeat-containing protein 7
LOC100750154	M1	0.0165999	putative protein FAM10A4
LOC100740484	M1	0.0165973	PBAN-type neuropeptides-like
LOC100749514	M1	0.0164924	uncharacterized LOC100749514
LOC117151693	M1	0.0164164	uncharacterized LOC117151693
LOC105682120	M1	0.0156511	uncharacterized LOC105682120
LOC100746963	M1	0.0156409	BTB/POZ domain-containing protein KCTD1
LOC100746148	M1	0.0152654	uncharacterized LOC100746148
LOC100748177	M1	0.0146728	Bardet-Biedl syndrome 5 protein homolog
LOC100743871	M1	0.0145286	Golgi pH regulator
LOC100746386	M1	0.0144457	mediator of RNA polymerase II transcription subunit 16
LOC100750191	M1	0.0142099	cell cycle checkpoint protein RAD17
LOC117151544	M1	0.0140645	uncharacterized LOC117151544
LOC100748565	M1	0.0139299	solute carrier family 17 member 9
LOC112212366	M1	0.013907
LOC112212387	M1	0.0138098	uncharacterized LOC112212387
LOC100749166	M1	0.0136479	oxidative stress-induced growth inhibitor 1
LOC100742478	M1	0.0135889	zinc transporter 1
LOC100747605	M1	0.0133181	doublesex- and mab-3-related transcription factor A2-like
LOC100745083	M1	0.0131894	protein PFC0760c
LOC100748157	M1	0.0128298	SWI/SNF-related matrix-associated actin-dependent regulator of chromatin subfamily A-like protein 1
LOC100743468	M1	0.0127142	uncharacterized protein B0303.7
LOC100749533	M1	0.012659	PRADC1-like protein
LOC100743061	M1	0.0126278	putative aminopeptidase W07G4.4
LOC100742878	M1	0.0126057	glycine-rich cell wall structural protein
LOC100746268	M1	0.0125279	uncharacterized LOC100746268
LOC100742058	M1	0.0125115	kinesin-like protein KIF12
LOC117151380	M1	0.0121835	uncharacterized LOC117151380
LOC100740626	M1	0.0121381	ankyrin repeat domain-containing protein 7-like
LOC105680424	M1	0.012096	uncharacterized LOC105680424
LOC117152037	M1	0.0120892	uncharacterized LOC117152037
LOC117151885	M1	0.0119285	uncharacterized LOC117151885
LOC100745557	M1	0.0119266	cationic amino acid transporter 4
LOC117151300	M1	0.0118939	uncharacterized LOC117151300
LOC112213430	M1	0.0117503	uncharacterized LOC112213430
LOC112214001	M1	0.0117014	uncharacterized LOC112214001
LOC100749122	M1	0.0115087	elongation of very long chain fatty acids protein 6-like
LOC112213554	M1	0.0114504	uncharacterized LOC112213554
LOC105680714	M1	0.0114444	uncharacterized LOC105680714
LOC100740917	M1	0.0113458	kinesin-like protein KIF18A
LOC100745512	M1	0.0111061	liprin-beta-1
LOC100744906	M1	0.0111047	transcription factor Sox-21-A-like
LOC100744149	M1	0.0110841	ATP-dependent DNA helicase Q5-like
LOC100739999	M1	0.0110269	protoheme IX farnesyltransferase mitochondrial
LOC112212780	M1	0.0110062	U4 spliceosomal RNA
LOC100742494	M1	0.0109651	ubiquitin-protein ligase E3A
LOC100746127	M1	0.0108409	glyoxalase domain-containing protein 4
LOC112214070	M1	0.0106769	uncharacterized LOC112214070
LOC100743520	M1	0.0106452	mitochondrial chaperone BCS1
LOC100749255	M1	0.010577	uncharacterized LOC100749255
LOC100744425	M1	0.0103339	leucine-rich repeat-containing protein 57
LOC117151334	M1	0.0102565	uncharacterized LOC117151334
LOC105680779	M1	0.0102411	nucleolar protein of 40 kDa-like
LOC100745185	M1	0.00993238	regulator of G-protein signaling 7
LOC100740597	M1	0.009914	collagen alpha-1(I) chain
LOC100740730	M1	0.00969615	acetylcholine receptor subunit beta-like 2
LOC100747698	M1	0.00954687	protein-lysine N-methyltransferase EEF2KMT
LOC100745654	M1	0.00942602	zinc finger protein 880-like
LOC100747063	M1	0.00934814	uncharacterized LOC100747063
LOC100742841	M1	0.00930516	uncharacterized LOC100742841
LOC100747472	M1	0.00912104	transmembrane channel-like protein 1
LOC100740012	M1	0.00891935	U3 small nucleolar ribonucleoprotein protein MPP10
LOC100744845	M1	0.00887555	transmembrane protein 42
LOC117152051	M1	0.00884561	uncharacterized LOC117152051
LOC105681187	M1	0.00881179	uncharacterized LOC105681187
LOC100740322	M1	0.0086752	uncharacterized LOC100740322
LOC105680836	M1	0.00865368	uncharacterized LOC105680836
LOC117151340	M1	0.00846115	uncharacterized LOC117151340
LOC112213965	M1	0.00841879	uncharacterized LOC112213965
LOC100741816	M1	0.00836776	proclotting enzyme-like
LOC100741464	M1	0.00836218	UPF0472 protein C16orf72 homolog
LOC100741391	M1	0.0081854	UDP-glucuronosyltransferase 2B15
LOC112212689	M1	0.00804535	uncharacterized LOC112212689
LOC100745348	M1	0.00801132	protein eyes shut
LOC100746257	M1	0.00797292	valacyclovir hydrolase
LOC112213027	M1	0.00795393	uncharacterized LOC112213027
LOC100741067	M1	0.00794073	vitellogenin receptor
LOC100743517	M1	0.00773766	putative odorant receptor 85d
LOC112211985	M1	0.00769351	uncharacterized LOC112211985
LOC100747630	M1	0.00768549	prolactin-releasing peptide receptor-like
LOC105680324	M1	0.00763228	DNA repair protein SWI5 homolog
LOC100747657	M1	0.00755066	carcinine transporter
LOC100744524	M1	0.00748375	tetraspanin-13
LOC105681406	M1	0.00746333	uncharacterized LOC105681406
LOC117151745	M1	0.00740059	uncharacterized LOC117151745
LOC117151321	M1	0.00739931	uncharacterized LOC117151321
LOC105680549	M1	0.00737135	connectin
LOC100743995	M1	0.00710753	calponin homology domain-containing protein DDB_G0272472
LOC100747934	M1	0.0070107	uncharacterized LOC100747934
LOC100742746	M1	0.00692527	phosphatidate cytidylyltransferase photoreceptor-specific
LOC100747885	M1	0.00685205	phospholipase A1
LOC100746381	M1	0.00684785	B-cell receptor CD22
LOC100741219	M1	0.00667312	N(6)-adenine-specific DNA methyltransferase METTL4
LOC100748378	M1	0.00663835	probable serine/threonine-protein kinase fhkB
LOC100740997	M1	0.00658485	retinol dehydrogenase 14
LOC100745353	M1	0.0065576	sex peptide receptor-like
LOC100742426	M1	0.00653153	uncharacterized LOC100742426
LOC117152424	M1	0.00651931	trichohyalin-like
LOC117152134	M1	0.00651153	uncharacterized LOC117152134
LOC105680890	M1	0.00646892	proteasome assembly chaperone 4-like
LOC105681150	M1	0.00634772	uncharacterized LOC105681150
LOC100748151	M1	0.0062913	zinc finger CCHC-type and RNA-binding motif-containing protein 1
LOC100746241	M1	0.00618132	PDZ and LIM domain protein Zasp-like
LOC100746153	M1	0.00606658	cytochrome P450 302a1 mitochondrial
LOC100747958	M1	0.00606186	ornithine decarboxylase 2-like
LOC112213893	M1	0.00601398	uncharacterized LOC112213893
LOC100744847	M1	0.00595721	putative elongator complex protein 1
LOC117151955	M1	0.00589197	uncharacterized LOC117151955
LOC117151995	M1	0.00583627	uncharacterized LOC117151995
LOC100745390	M1	0.0058361	vesicle transport through interaction with t-SNAREs homolog 1A
LOC117152561	M1	0.00558488	uncharacterized LOC117152561
LOC100740635	M1	0.00552176	death-associated inhibitor of apoptosis 2
LOC100740903	M1	0.0054346	vascular endothelial growth factor A
LOC100746255	M1	0.0052965	lariat debranching enzyme
LOC100743873	M1	0.0052768	uncharacterized LOC100743873
LOC100742521	M1	0.00527427	b(0+)-type amino acid transporter 1
LOC100749337	M1	0.00517154	calmodulin
LOC100747770	M1	0.00515949	LYR motif-containing protein 9
LOC100746986	M1	0.00495684	D-2-hydroxyglutarate dehydrogenase mitochondrial
LOC105680413	M1	0.00491433	uncharacterized LOC105680413
LOC100747778	M1	0.00479761	ubiquitin-conjugating enzyme E2 J1
LOC100744077	M1	0.00477435	dynein intermediate chain 2 axonemal
LOC100746124	M1	0.00470945	scm-like with four MBT domains protein 1
LOC117151577	M1	0.00469168	uncharacterized LOC117151577
LOC112212742	M1	0.00465853	uncharacterized LOC112212742
LOC100743280	M1	0.00462315	uncharacterized LOC100743280
LOC112213671	M1	0.0045633	uncharacterized LOC112213671
LOC100749523	M1	0.00452168	uncharacterized LOC100749523
LOC117152268	M1	0.00447258	uncharacterized LOC117152268
LOC100745463	M1	0.00445592	ER degradation-enhancing alpha-mannosidase-like protein 2
LOC100749150	M1	0.00445217	phytanoyl-CoA dioxygenase domain-containing protein 1 homolog
LOC100743386	M1	0.0043559	alpha-glucosidase
LOC100742355	M1	0.00433356	U2 small nuclear ribonucleoprotein auxiliary factor 35 kDa subunit-related protein 1
LOC100745704	M1	0.00417977	sodium-coupled monocarboxylate transporter 2
LOC117152088	M1	0.00417151	uncharacterized LOC117152088
LOC100746582	M1	0.00415314	GPI inositol-deacylase
LOC100746039	M1	0.00408077	serine protease gd
LOC100749642	M1	0.00404061	transmembrane protein 26
LOC100741617	M1	0.00397464	uncharacterized LOC100741617
LOC100746810	M1	0.00392363	uncharacterized LOC100746810
LOC100741306	M1	0.00389871	homer protein homolog 2
LOC100742236	M1	0.0038294	SET and MYND domain-containing protein 4
LOC100741361	M1	0.00381227	protein bride of sevenless
LOC100743589	M1	0.00374055	anaphase-promoting complex subunit 5
LOC112213311	M1	0.00371312	uncharacterized LOC112213311
LOC100745409	M1	0.00369169	phospholipase A2-like
LOC112212490	M1	0.00358883	uncharacterized LOC112212490
LOC117152013	M1	0.003492	uncharacterized LOC117152013
LOC100740402	M1	0.00345829	probable protein phosphatase 2C T23F11.1
LOC105681310	M1	0.00343926	putative macrophage stimulating 1-like protein
LOC100740664	M1	0.00340637	tyrosine aminotransferase
LOC100748095	M1	0.00338113	histone acetyltransferase KAT8
LOC100745169	M1	0.00336967	odorant receptor 13a-like
LOC100743432	M1	0.00336867	beta-14-glucuronyltransferase 1
LOC105682092	M1	0.0033567	uncharacterized LOC105682092
LOC100740101	M1	0.0033472	surfeit locus protein 6 homolog
LOC100743285	M1	0.00332473	phospholipase B1 membrane-associated-like
LOC100748265	M1	0.00331339	elongation of very long chain fatty acids protein 6
LOC100742852	M1	0.00328809	nose resistant to fluoxetine protein 6-like
LOC100743557	M1	0.00328296	60S ribosomal protein L4
LOC100746667	M1	0.00326486	protein SREK1IP1-like
LOC100749673	M1	0.00326421	D-xylose transporter-like
LOC100747734	M1	0.00325142	protein enabled homolog
LOC100748342	M1	0.00315583	major facilitator superfamily domain-containing protein 12-like
LOC100749786	M1	0.0031406	chromatin-remodeling complex ATPase chain Iswi
LOC100749445	M1	0.00311563	dynein heavy chain 12 axonemal
LOC100746824	M1	0.00308334	uncharacterized LOC100746824
LOC100744404	M1	0.00301203	tachykinin-like peptides receptor 99D
LOC117151832	M1	0.00299686	uncharacterized LOC117151832
LOC112213099	M1	0.00293711	uncharacterized LOC112213099
LOC100747024	M1	0.00292113	tubulin polyglutamylase TTLL13
LOC112212524	M1	0.0028754	uncharacterized LOC112212524
LOC100748283	M1	0.00284646	nucleolar protein 10
LOC100743883	M1	0.00275956	limbic system-associated membrane protein
LOC100746114	M1	0.00271399	uncharacterized LOC100746114
LOC100747511	M1	0.00264967	uncharacterized oxidoreductase YjmC
LOC100742896	M1	0.00261246	uncharacterized LOC100742896
LOC100749156	M1	0.00257728	cytochrome P450 9e2
LOC100744343	M1	0.002561	esterase FE4-like
LOC105681653	M1	0.00249659	uncharacterized LOC105681653
LOC100746073	M1	0.00241496	uncharacterized LOC100746073
LOC100747201	M1	0.00235423	DNA-directed RNA polymerase III subunit RPC10
LOC100745079	M1	0.00234405	F-box/WD repeat-containing protein 9
LOC100749706	M1	0.00226062	gephyrin
LOC100746443	M1	0.00224277	polypeptide N-acetylgalactosaminyltransferase 5
LOC100748800	M1	0.00216683	short neuropeptide F
LOC100749121	M1	0.00214235	multidrug resistance-associated protein 7
LOC100746948	M1	0.00211296	uncharacterized LOC100746948
LOC105681570	M1	0.00211116	NADH dehydrogenase [ubiquinone] 1 alpha subcomplex assembly factor 3
LOC100746657	M1	0.00207149	uncharacterized LOC100746657
LOC100741624	M1	0.00203665	lysophospholipase-like protein 1
LOC100746845	M1	0.00200523	b(0+)-type amino acid transporter 1
LOC117151829	M1	0.0019966	uncharacterized LOC117151829
LOC100743682	M1	0.00188455	uncharacterized LOC100743682
LOC100741995	M1	0.0018645	succinate dehydrogenase [ubiquinone] flavoprotein subunit mitochondrial
LOC100740346	M1	0.00185575	uncharacterized LOC100740346
LOC112213366	M1	0.00168145	uncharacterized LOC112213366
LOC117151511	M1	0.00164039	uncharacterized LOC117151511
LOC100744349	M1	0.00156094	uncharacterized LOC100744349
LOC100749213	M1	0.00152277	sperm-associated antigen 6-like
LOC100744253	M1	0.00147955	galactosylgalactosylxylosylprotein 3-beta-glucuronosyltransferase P
LOC100745904	M1	0.00145129	uncharacterized LOC100745904
LOC100742916	M1	0.00135742	oxysterol-binding protein-related protein 11
LOC100740616	M1	0.00128085	Fanconi anemia group J protein homolog
LOC105681122	M1	0.00126853	probable kinetochore protein nuf2
LOC100748424	M1	0.00120574	stimulator of interferon genes protein
LOC100748890	M1	0.00116094	uncharacterized LOC100748890
LOC105681100	M1	0.00112055	uncharacterized LOC105681100
LOC117152379	M1	0.00108964	uncharacterized LOC117152379
LOC100745234	M1	0.00107904	periodic tryptophan protein 2 homolog
LOC100747088	M1	0.00102906	uncharacterized LOC100747088
LOC112213950	M1	0.00102337	uncharacterized LOC112213950
LOC105681076	M1	0.000932517	lysosomal acid phosphatase
LOC100742790	M1	0.000869786	uncharacterized LOC100742790
LOC100740105	M1	0.00085781	methylcrotonoyl-CoA carboxylase subunit alpha mitochondrial
LOC100747049	M1	0.000849878	drebrin-like protein
LOC105681014	M1	0.000742883	uncharacterized LOC105681014
LOC100749126	M1	0.000726118	kinesin-like protein Klp61F
LOC100741938	M1	0.000723295	cysteine and histidine-rich protein 1 homolog
LOC100746101	M1	0.000683021	endocuticle structural glycoprotein SgAbd-8-like
LOC112213069	M1	0.000660809	uncharacterized LOC112213069
LOC117152475	M1	0.00063567	uncharacterized LOC117152475
LOC100746050	M1	0.000564659	sialin-like
LOC100749366	M1	0.000501776	PAN2-PAN3 deadenylation complex subunit PAN3
LOC100745687	M1	0.000500617	beta-14-mannosyltransferase egh
LOC112213637	M1	0.00048465	uncharacterized LOC112213637
LOC100742859	M1	0.000423408	uncharacterized LOC100742859
LOC100749290	M1	0.000423386	male-specific lethal 3 homolog
LOC100742817	M1	0.000390364	caseinolytic peptidase B protein homolog
LOC100748878	M1	0.00038618	uncharacterized protein F21D5.5
LOC100744601	M1	0.000368543	low density lipoprotein receptor adapter protein 1-like
LOC100748583	M1	0.000367767	protein quiver
LOC100744549	M1	0.000274779	protein odd-skipped
LOC100741928	M1	0.000206017	peroxisomal membrane protein 11B
LOC100749666	M1	0.000149705	facilitated trehalose transporter Tret1-like
LOC100741102	M1	0.000140304	spindle and kinetochore-associated protein 1
LOC105680998	M1	0.000135169	AMMECR1-like protein
LOC100746376	M1	0.000132382	condensin complex subunit 3
LOC100741141	M1	8.60887e-05	RPA-interacting protein
LOC100742563	M1	7.85487e-05	equilibrative nucleoside transporter 4
LOC100742908	M1	7.12472e-05	nuclear exosome regulator NRDE2
LOC117151886	M1	7.07562e-05	uncharacterized LOC117151886
LOC100750067	M1	6.55657e-05	apolipoprotein D
LOC105680210	M1	4.75145e-05	uncharacterized LOC105680210
LOC100749133	M1	4.63987e-05	DNA polymerase delta subunit 3
LOC100749783	M1	4.2575e-05	chromosome-associated kinesin KIF4
LOC100745573	M1	2.87873e-05	serine/threonine-protein kinase polo
LOC100749518	M1	2.86858e-05	aurora kinase B
LOC100741453	M1	2.37974e-07	targeting protein for Xklp2
LOC100743694	M1	1.70134e-07	kinesin-like protein KIF23
LOC100740009	M1		uncharacterized LOC100740009
LOC100740010	M1		pigment-dispersing hormone peptides
LOC100740036	M1		sorting nexin-29
LOC100740038	M1		set1/Ash2 histone methyltransferase complex subunit ASH2
LOC100740059	M1		mycosubtilin synthase subunit C
LOC100740103	M1		neurogenin-1
LOC100740118	M1		glutaryl-CoA dehydrogenase mitochondrial
LOC100740123	M1		ubiquinone biosynthesis protein COQ4 homolog mitochondrial
LOC100740129	M1		integrin-linked protein kinase homolog pat-4
LOC100740133	M1		cyclin-dependent kinase 11B
LOC100740140	M1		lysine-specific histone demethylase 1A
LOC100740158	M1		odorant receptor 4-like
LOC100740170	M1		uncharacterized LOC100740170
LOC100740181	M1		delta(14)-sterol reductase LBR
LOC100740182	M1		uncharacterized LOC100740182
LOC100740211	M1		F-box/WD repeat-containing protein 4
LOC100740221	M1		2-aminoadipate transaminase-like
LOC100740237	M1		COUP transcription factor 1-like
LOC100740245	M1		cilia- and flagella-associated protein 97
LOC100740288	M1		protein SERAC1
LOC100740295	M1		insulin-like growth factor-binding protein complex acid labile subunit
LOC100740303	M1		integrin alpha-PS5
LOC100740352	M1		histone acetyltransferase Tip60
LOC100740376	M1		tubulin alpha-1 chain-like
LOC100740409	M1		lactosylceramide 4-alpha-galactosyltransferase
LOC100740422	M1		monocarboxylate transporter 10
LOC100740433	M1		putative uncharacterized protein DDB_G0287457
LOC100740437	M1		protein cramped
LOC100740440	M1		actin cytoskeleton-regulatory complex protein PAN1
LOC100740445	M1		dynein heavy chain 8 axonemal
LOC100740476	M1		gamma-aminobutyric acid receptor subunit beta-like
LOC100740530	M1		peptidyl-tRNA hydrolase ICT1, mitochondrial-like
LOC100740557	M1		von Hippel-Lindau disease tumor suppressor
LOC100740578	M1		general transcription factor IIF subunit 1
LOC100740600	M1		odorant receptor 4-like
LOC100740610	M1		uncharacterized LOC100740610
LOC100740629	M1		uncharacterized LOC100740629
LOC100740637	M1		pyruvate dehydrogenase (acetyl-transferring) kinase mitochondrial
LOC100740665	M1		dual specificity protein phosphatase CDC14C
LOC100740674	M1		uncharacterized LOC100740674
LOC100740680	M1		ubiquitin carboxyl-terminal hydrolase 16
LOC100740716	M1		glucose-fructose oxidoreductase domain-containing protein 1
LOC100740797	M1		diacylglycerol kinase epsilon
LOC100740828	M1		protein glass-like
LOC100740835	M1		uncharacterized LOC100740835
LOC100740837	M1		mitochondrial import receptor subunit TOM40 homolog 1
LOC100740848	M1		anaphase-promoting complex subunit 4
LOC100740868	M1		E3 ubiquitin-protein ligase BRE1A
LOC100740916	M1		coiled-coil domain-containing protein 47
LOC100740925	M1		pyrroline-5-carboxylate reductase 2-like
LOC100740988	M1		lethal(2)neighbour of Tid protein
LOC100740999	M1		estradiol 17-beta-dehydrogenase 11
LOC100741001	M1		putative zinc metalloproteinase YIL108W
LOC100741005	M1		cilia- and flagella-associated protein 73
LOC100741116	M1		uncharacterized LOC100741116
LOC100741127	M1		trypsin-1
LOC100741128	M1		pre-mRNA-splicing factor syf1 homolog
LOC100741132	M1		uncharacterized LOC100741132
LOC100741147	M1		fukutin-related protein
LOC100741193	M1		zinc finger CCCH-type with G patch domain-containing protein
LOC100741215	M1		paired box protein Pax-6-like
LOC100741273	M1		radial spoke head protein 6 homolog A
LOC100741283	M1		probable cytochrome P450 305a1
LOC100741289	M1		exportin-4
LOC100741291	M1		uncharacterized LOC100741291
LOC100741315	M1		S-phase kinase-associated protein 2
LOC100741328	M1		DNA polymerase epsilon catalytic subunit A
LOC100741345	M1		26S proteasome non-ATPase regulatory subunit 2-like
LOC100741348	M1		bumetanide-sensitive sodium-(potassium)-chloride cotransporter
LOC100741387	M1		myotubularin-related protein 2
LOC100741407	M1		methyl farnesoate epoxidase
LOC100741431	M1		chromatin modification-related protein eaf-1
LOC100741449	M1		uncharacterized LOC100741449
LOC100741461	M1		dynein assembly factor with WDR repeat domains 1
LOC100741477	M1		protein lethal(2)essential for life
LOC100741555	M1		ATP-binding cassette sub-family G member 4
LOC100741557	M1		post-GPI attachment to proteins factor 2-like
LOC100741564	M1		uncharacterized LOC100741564
LOC100741572	M1		leucine-rich repeat flightless-interacting protein 2
LOC100741577	M1		spermatogenesis-associated protein 20
LOC100741579	M1		tudor domain-containing protein 7
LOC100741615	M1		uncharacterized LOC100741615
LOC100741671	M1		transcription elongation factor 1 homolog
LOC100741698	M1		protein HEXIM1
LOC100741702	M1		octopamine receptor beta-3R-like
LOC100741707	M1		dynein beta chain ciliary-like
LOC100741720	M1		uncharacterized LOC100741720
LOC100741772	M1		uncharacterized LOC100741772
LOC100741800	M1		uncharacterized LOC100741800
LOC100741806	M1		uncharacterized LOC100741806
LOC100741830	M1		cyclin-dependent kinase 9
LOC100741859	M1		uncharacterized LOC100741859
LOC100741895	M1		transferrin
LOC100741911	M1		neither inactivation nor afterpotential protein G
LOC100741993	M1		uncharacterized LOC100741993
LOC100741996	M1		solute carrier family 35 member E1 homolog
LOC100742008	M1		sialin
LOC100742020	M1		cell division control protein 31-like
LOC100742027	M1		ionotropic receptor 25a
LOC100742050	M1		SET domain-containing protein SmydA-8-like
LOC100742054	M1		sodium-independent sulfate anion transporter
LOC100742057	M1		protein deadpan
LOC100742059	M1		ATP-dependent RNA helicase dbp2
LOC100742064	M1		nuclear receptor-binding factor 2
LOC100742083	M1		uncharacterized LOC100742083
LOC100742108	M1		homocysteine S-methyltransferase-like
LOC100742109	M1		activin receptor type-1
LOC100742131	M1		E3 ubiquitin-protein ligase RNF25
LOC100742138	M1		uncharacterized LOC100742138
LOC100742159	M1		SPARC-related modular calcium-binding protein 2
LOC100742172	M1		zinc finger CCHC domain-containing protein 8 homolog
LOC100742176	M1		exocyst complex component 3
LOC100742218	M1		15-hydroxyprostaglandin dehydrogenase [NAD(+)]-like
LOC100742331	M1		probable chitinase 2
LOC100742359	M1		protein timeless homolog
LOC100742370	M1		cilia- and flagella-associated protein 45
LOC100742375	M1		venom acid phosphatase Acph-1-like
LOC100742388	M1		uncharacterized LOC100742388
LOC100742404	M1		odorant receptor 13a-like
LOC100742421	M1		antichymotrypsin-2-like
LOC100742449	M1		protein crooked neck
LOC100742455	M1		4-coumarate--CoA ligase 1
LOC100742470	M1		uncharacterized LOC100742470
LOC100742475	M1		organic cation transporter protein-like
LOC100742491	M1		uncharacterized LOC100742491
LOC100742493	M1		8-oxo-dGDP phosphatase NUDT18
LOC100742524	M1		uncharacterized LOC100742524
LOC100742540	M1		protein roadkill
LOC100742561	M1		FK506-binding protein 5-like
LOC100742604	M1		dnaJ homolog subfamily C member 22
LOC100742637	M1		general odorant-binding protein 83a-like
LOC100742650	M1		serine/threonine-protein kinase pelle
LOC100742686	M1		PCNA-associated factor
LOC100742722	M1		transcription factor VBP
LOC100742736	M1		uncharacterized LOC100742736
LOC100742761	M1		calpain-7
LOC100742794	M1		neuroendocrine convertase 2
LOC100742803	M1		DNA (cytosine-5)-methyltransferase 1
LOC100742854	M1		innexin shaking-B
LOC100742873	M1		tubulin epsilon chain
LOC100742884	M1		PRKCA-binding protein
LOC100742897	M1		sideroflexin-2
LOC100742922	M1		protein kinase 4
LOC100742984	M1		achaete-scute complex protein T3-like
LOC100742996	M1		uncharacterized LOC100742996
LOC100743004	M1		sodium-dependent nutrient amino acid transporter 1-like
LOC100743039	M1		segmentation protein even-skipped
LOC100743040	M1		phospholipid phosphatase 1
LOC100743054	M1		pre-mRNA-splicing factor CWC25 homolog
LOC100743062	M1		arfaptin-2
LOC100743089	M1		glycine receptor subunit alpha-1
LOC100743095	M1		coiled-coil domain-containing protein 85C
LOC100743101	M1		striatin
LOC100743122	M1		uncharacterized LOC100743122
LOC100743125	M1		ras-related protein Rab-40C
LOC100743134	M1		uncharacterized LOC100743134
LOC100743139	M1		uncharacterized LOC100743139
LOC100743153	M1		suppressor of cytokine signaling 5
LOC100743172	M1		RNA-binding protein 42
LOC100743177	M1		E3 ubiquitin-protein ligase TRIM37
LOC100743184	M1		uncharacterized LOC100743184
LOC100743186	M1		uncharacterized LOC100743186
LOC100743196	M1		protein N-terminal asparagine amidohydrolase
LOC100743262	M1		VWFA and cache domain-containing protein 1
LOC100743274	M1		cation-independent mannose-6-phosphate receptor
LOC100743298	M1		F-box only protein 21
LOC100743389	M1		B9 domain-containing protein 1-like
LOC100743411	M1		radial spoke head 1 homolog
LOC100743435	M1		probable malate dehydrogenase mitochondrial
LOC100743482	M1		maltase A3
LOC100743484	M1		E3 ubiquitin-protein ligase Hakai
LOC100743502	M1		nuclear cap-binding protein subunit 1
LOC100743536	M1		death-associated protein kinase 1
LOC100743547	M1		methylated-DNA--protein-cysteine methyltransferase inducible
LOC100743602	M1		protein CLP1 homolog
LOC100743611	M1		Meckel syndrome type 1 protein
LOC100743617	M1		protein scarlet-like
LOC100743640	M1		putative odorant receptor 92a
LOC100743656	M1		exonuclease 3'-5' domain-containing protein 2
LOC100743666	M1		replication termination factor 2
LOC100743670	M1		uncharacterized LOC100743670
LOC100743699	M1		iroquois-class homeodomain protein IRX-6
LOC100743705	M1		uncharacterized LOC100743705
LOC100743708	M1		uncharacterized LOC100743708
LOC100743803	M1		piggyBac transposable element-derived protein 4-like
LOC100743824	M1		ras-related GTP-binding protein A
LOC100743835	M1		uncharacterized LOC100743835
LOC100743862	M1		uncharacterized LOC100743862
LOC100743909	M1		uncharacterized LOC100743909
LOC100743917	M1		organic cation transporter protein
LOC100743950	M1		annulin
LOC100743951	M1		nucleoporin GLE1
LOC100743953	M1		WW domain-binding protein 11
LOC100743965	M1		WASH complex subunit 1
LOC100743978	M1		solute carrier family 23 member 1
LOC100743979	M1		BRCA1-associated protein
LOC100744007	M1		uridine phosphorylase 1
LOC100744042	M1		lipopolysaccharide-induced tumor necrosis factor-alpha factor homolog
LOC100744060	M1		carbohydrate sulfotransferase 11
LOC100744062	M1		dipeptidase 1-like
LOC100744070	M1		TNF receptor-associated factor 6
LOC100744092	M1		uncharacterized protein PF11_0213
LOC100744110	M1		hairy/enhancer-of-split related with YRPW motif protein-like
LOC100744124	M1		suppressor of fused homolog
LOC100744127	M1		M-phase phosphoprotein 6
LOC100744136	M1		annexin B11
LOC100744143	M1		ran-binding protein 9
LOC100744161	M1		ephrin type-A receptor 3-like
LOC100744165	M1		diphthine--ammonia ligase
LOC100744187	M1		probable cytochrome P450 6a13
LOC100744218	M1		gastrula zinc finger protein XlCGF57.1
LOC100744222	M1		EH domain-binding protein 1
LOC100744226	M1		chitotriosidase-1
LOC100744245	M1		BTB/POZ domain-containing adapter for CUL3-mediated RhoA degradation protein 3
LOC100744254	M1		uncharacterized LOC100744254
LOC100744274	M1		neuronal membrane glycoprotein M6-a
LOC100744281	M1		ankyrin-2
LOC100744316	M1		uncharacterized LOC100744316
LOC100744352	M1		retinol dehydrogenase 12
LOC100744437	M1		ubiquitin carboxyl-terminal hydrolase 1
LOC100744450	M1		spermine oxidase
LOC100744457	M1		cyclin-dependent kinases regulatory subunit
LOC100744484	M1		serine protease snake
LOC100744491	M1		uncharacterized LOC100744491
LOC100744557	M1		dosage compensation regulator
LOC100744582	M1		uncharacterized LOC100744582
LOC100744590	M1		neurotactin
LOC100744610	M1		hydrocephalus-inducing protein-like
LOC100744652	M1		tumor protein D54
LOC100744667	M1		transmembrane protein 8B
LOC100744695	M1		leucine-rich repeat transmembrane protein FLRT3-like
LOC100744743	M1		ras-related C3 botulinum toxin substrate 1
LOC100744750	M1		uncharacterized LOC100744750
LOC100744751	M1		negative elongation factor E
LOC100744757	M1		troponin T
LOC100744770	M1		uncharacterized LOC100744770
LOC100744777	M1		sialomucin core protein 24
LOC100744814	M1		lachesin-like
LOC100744866	M1		protein brunelleschi
LOC100744876	M1		dyslexia-associated protein KIAA0319-like protein
LOC100744879	M1		glucose dehydrogenase [FAD quinone]-like
LOC100744902	M1		neuropeptides capa receptor
LOC100744949	M1		general odorant-binding protein 83a-like
LOC100745028	M1		uncharacterized LOC100745028
LOC100745139	M1		sphingomyelin synthase-related 1
LOC100745146	M1		transcription factor Sox-21-B-like
LOC100745148	M1		cytosolic carboxypeptidase-like protein 5
LOC100745174	M1		GRIP and coiled-coil domain-containing protein PFC0235w-like
LOC100745197	M1		uncharacterized LOC100745197
LOC100745223	M1		uncharacterized LOC100745223
LOC100745241	M1		glucose dehydrogenase [FAD quinone]-like
LOC100745277	M1		facilitated trehalose transporter Tret1
LOC100745290	M1		facilitated trehalose transporter Tret1-2 homolog
LOC100745293	M1		serine/threonine-protein kinase PINK1 mitochondrial
LOC100745315	M1		tyrosine-protein kinase hopscotch
LOC100745324	M1		probable leucine--tRNA ligase mitochondrial
LOC100745331	M1		LIM/homeobox protein Awh
LOC100745338	M1		zinc finger protein 90
LOC100745373	M1		uncharacterized LOC100745373
LOC100745385	M1		G2/mitotic-specific cyclin-B3
LOC100745422	M1		allatostatin-A receptor
LOC100745455	M1		glycine-rich protein DOT1
LOC100745465	M1		scavenger receptor class B member 1-like
LOC100745514	M1		cytoglobin-2
LOC100745523	M1		coiled-coil-helix-coiled-coil-helix domain-containing protein 7
LOC100745540	M1		slit homolog 3 protein
LOC100745618	M1		uncharacterized LOC100745618
LOC100745634	M1		ankyrin repeat domain-containing protein 20A4
LOC100745650	M1		SET and MYND domain-containing protein 4
LOC100745670	M1		dynein regulatory complex subunit 2
LOC100745725	M1		homeobox protein ceh-19-like
LOC100745727	M1		transcriptional repressor CTCFL
LOC100745752	M1		probable DNA mismatch repair protein Msh6
LOC100745760	M1		phospholipase B1 membrane-associated-like
LOC100745762	M1		probable malate dehydrogenase mitochondrial
LOC100745787	M1		multiple inositol polyphosphate phosphatase 1
LOC100745791	M1		uncharacterized LOC100745791
LOC100745801	M1		peptidyl-prolyl cis-trans isomerase A2
LOC100745804	M1		uncharacterized LOC100745804
LOC100745805	M1		dynein beta chain ciliary
LOC100745806	M1		cytosolic purine 5'-nucleotidase
LOC100745818	M1		neurogenic protein big brain
LOC100745854	M1		PTB domain-containing engulfment adapter protein 1
LOC100745860	M1		dorsal root ganglia homeobox protein
LOC100745918	M1		squamous cell carcinoma antigen recognized by T-cells 3
LOC100745932	M1		3-hydroxyacyl-CoA dehydrogenase type-2-like
LOC100745948	M1		putative gustatory receptor 28b
LOC100746012	M1		UDP-glucose 4-epimerase
LOC100746019	M1		acylphosphatase-2
LOC100746021	M1		probable inactive peptidyl-prolyl cis-trans isomerase-like 6
LOC100746075	M1		caspase-like
LOC100746086	M1		homologous-pairing protein 2 homolog
LOC100746098	M1		sex-lethal homolog
LOC100746131	M1		rhodopsin long-wavelength
LOC100746134	M1		synaptic vesicle glycoprotein 2A
LOC100746136	M1		glycerate kinase-like
LOC100746137	M1		WW domain-binding protein 4
LOC100746144	M1		ankyrin repeat and LEM domain-containing protein 2
LOC100746152	M1		translation initiation factor IF-2 mitochondrial
LOC100746161	M1		YY1-associated factor 2
LOC100746167	M1		chymotrypsin inhibitor
LOC100746168	M1		sodium-dependent nutrient amino acid transporter 1-like
LOC100746170	M1		U4/U6 small nuclear ribonucleoprotein Prp31
LOC100746171	M1		TRPL translocation defect protein 14
LOC100746193	M1		probable methylmalonate-semialdehyde dehydrogenase [acylating] mitochondrial
LOC100746206	M1		uracil phosphoribosyltransferase homolog
LOC100746210	M1		cholinesterase 1-like
LOC100746218	M1		uncharacterized LOC100746218
LOC100746275	M1		cilia- and flagella-associated protein 57
LOC100746290	M1		uncharacterized LOC100746290
LOC100746292	M1		ATP-binding cassette sub-family G member 1
LOC100746302	M1		uncharacterized LOC100746302
LOC100746305	M1		tctex1 domain-containing protein 2-like
LOC100746311	M1		odorant receptor 22c-like
LOC100746315	M1		fatty acyl-CoA reductase 1-like
LOC100746316	M1		fatty-acid amide hydrolase 2-like
LOC100746379	M1		tyrosine-protein phosphatase corkscrew
LOC100746385	M1		flap endonuclease 1
LOC100746388	M1		sex peptide receptor
LOC100746389	M1		tetratricopeptide repeat protein 8
LOC100746404	M1		uncharacterized LOC100746404
LOC100746413	M1		odorant receptor Or2-like
LOC100746420	M1		general transcription factor IIH subunit 1
LOC100746424	M1		BLOC-1-related complex subunit 8 homolog
LOC100746441	M1		integrator complex subunit 7
LOC100746445	M1		wee1-like protein kinase
LOC100746452	M1		uncharacterized LOC100746452
LOC100746496	M1		serine palmitoyltransferase 2
LOC100746501	M1		apoptosis-inducing factor 3
LOC100746525	M1		sodium/potassium-transporting ATPase subunit beta-2
LOC100746551	M1		sodium channel protein Nach-like
LOC100746565	M1		dynein regulatory complex subunit 6
LOC100746584	M1		dipeptidyl aminopeptidase-like protein 6
LOC100746585	M1		uncharacterized LOC100746585
LOC100746629	M1		5-hydroxytryptamine receptor 1-like
LOC100746661	M1		uncharacterized LOC100746661
LOC100746662	M1		glutamine-dependent NAD(+) synthetase
LOC100746706	M1		mucolipin-3
LOC100746711	M1		mitochondrial coenzyme A transporter SLC25A42
LOC100746745	M1		cGMP-dependent 3'5'-cyclic phosphodiesterase
LOC100746796	M1		general odorant-binding protein 56d-like
LOC100746833	M1		fructose-bisphosphate aldolase
LOC100746858	M1		glutamine-rich protein 2-like
LOC100746897	M1		P protein
LOC100746909	M1		uncharacterized LOC100746909
LOC100746938	M1		uncharacterized LOC100746938
LOC100746976	M1		ras-related and estrogen-regulated growth inhibitor
LOC100746977	M1		cAMP-dependent protein kinase catalytic subunit 1
LOC100746994	M1		period circadian protein
LOC100747036	M1		lipoma-preferred partner homolog
LOC100747038	M1		nephrin
LOC100747084	M1		uncharacterized LOC100747084
LOC100747098	M1		uncharacterized LOC100747098
LOC100747099	M1		probable serine/threonine-protein kinase roco4
LOC100747149	M1		general odorant-binding protein 19d
LOC100747171	M1		ubiquitin-conjugating enzyme E2 R2
LOC100747176	M1		vitellogenin
LOC100747198	M1		general transcriptional corepressor trfA
LOC100747214	M1		uncharacterized LOC100747214
LOC100747225	M1		uncharacterized LOC100747225
LOC100747232	M1		diphosphomevalonate decarboxylase
LOC100747248	M1		leucine-rich repeat-containing protein 34-like
LOC100747274	M1		venom allergen 5-like
LOC100747288	M1		cytochrome b5-like
LOC100747309	M1		adenylate kinase isoenzyme 5
LOC100747325	M1		PHD finger protein 12
LOC100747332	M1		cleavage and polyadenylation specificity factor subunit 1
LOC100747333	M1		uncharacterized LOC100747333
LOC100747346	M1		uncharacterized LOC100747346
LOC100747347	M1		odorant receptor 67c-like
LOC100747349	M1		iduronate 2-sulfatase
LOC100747371	M1		open rectifier potassium channel protein 1
LOC100747375	M1		uncharacterized LOC100747375
LOC100747378	M1		uncharacterized LOC100747378
LOC100747398	M1		lachesin
LOC100747403	M1		NF-kappa-B-repressing factor
LOC100747411	M1		tetratricopeptide repeat protein 5
LOC100747428	M1		uncharacterized LOC100747428
LOC100747429	M1		E3 ubiquitin-protein ligase MARCH3-like
LOC100747439	M1		ankyrin repeat and death domain-containing protein 1A-like
LOC100747457	M1		protein zerknuellt 1-like
LOC100747469	M1		glutamate receptor ionotropic kainate 2
LOC100747474	M1		intraflagellar transport protein 46 homolog
LOC100747477	M1		segment polarity protein dishevelled homolog DVL-3
LOC100747491	M1		odorant receptor 65a-like
LOC100747498	M1		protein TsetseEP
LOC100747499	M1		uncharacterized LOC100747499
LOC100747520	M1		homeobox protein Hox-D3-like
LOC100747528	M1		homeobox protein aristaless-like 4
LOC100747529	M1		modular serine protease-like
LOC100747550	M1		GDNF-inducible zinc finger protein 1
LOC100747576	M1		CUE domain-containing protein 1
LOC100747591	M1		abhydrolase domain-containing protein 2
LOC100747600	M1		methylglutaconyl-CoA hydratase mitochondrial
LOC100747613	M1		ras-related protein Rab-27A
LOC100747615	M1		uncharacterized LOC100747615
LOC100747622	M1		serine protease HTRA2 mitochondrial
LOC100747634	M1		putative uncharacterized protein DDB_G0289263
LOC100747658	M1		zinc finger protein 251-like
LOC100747660	M1		cysteine-rich protein 2-binding protein
LOC100747691	M1		elongation of very long chain fatty acids protein AAEL008004
LOC100747709	M1		uncharacterized LOC100747709
LOC100747728	M1		calcium and integrin-binding protein 1
LOC100747733	M1		hemocyte protein-glutamine gamma-glutamyltransferase
LOC100747796	M1		hemocytin
LOC100747809	M1		golgin-84
LOC100747861	M1		circadian locomoter output cycles protein kaput
LOC100747863	M1		major royal jelly protein 2
LOC100747877	M1		NF-kappa-B inhibitor-interacting Ras-like protein
LOC100747889	M1		mucin-2-like
LOC100747910	M1		acetyl-CoA acetyltransferase cytosolic
LOC100747924	M1		uncharacterized LOC100747924
LOC100747933	M1		venom acid phosphatase Acph-1-like
LOC100747936	M1		uncharacterized LOC100747936
LOC100747973	M1		ubiquitin domain-containing protein 1
LOC100747977	M1		endothelin-converting enzyme 1
LOC100748010	M1		DNA ligase 1
LOC100748049	M1		uncharacterized LOC100748049
LOC100748055	M1		putative inorganic phosphate cotransporter
LOC100748076	M1		tetratricopeptide repeat protein 25-like
LOC100748085	M1		ras-related protein Rab-23
LOC100748104	M1		proton-coupled amino acid transporter-like protein pathetic
LOC100748131	M1		WD repeat-containing protein 78
LOC100748136	M1		uncharacterized LOC100748136
LOC100748147	M1		nucleoside diphosphate-linked moiety X motif 19-like
LOC100748148	M1		solute carrier family 41 member 1-like
LOC100748149	M1		nuclear transcription factor Y subunit beta-like
LOC100748160	M1		uncharacterized LOC100748160
LOC100748170	M1		small VCP/p97-interacting protein
LOC100748224	M1		cytochrome c oxidase subunit 6B-like
LOC100748230	M1		uncharacterized LOC100748230
LOC100748281	M1		uncharacterized LOC100748281
LOC100748313	M1		protein bric-a-brac 2-like
LOC100748314	M1		CD151 antigen
LOC100748340	M1		iron-sulfur cluster assembly 1 homolog mitochondrial
LOC100748347	M1		uncharacterized LOC100748347
LOC100748399	M1		alpha-2-macroglobulin-like protein 1
LOC100748462	M1		RCC1 domain-containing protein 1
LOC100748468	M1		odorant receptor 4-like
LOC100748503	M1		rab5 GDP/GTP exchange factor
LOC100748505	M1		phospholipase B1 membrane-associated-like
LOC100748551	M1		beta-13-glucan-binding protein 1
LOC100748561	M1		uncharacterized LOC100748561
LOC100748598	M1		suppressor of lurcher protein 1
LOC100748673	M1		DDB1- and CUL4-associated factor 11
LOC100748674	M1		uncharacterized LOC100748674
LOC100748686	M1		phosphatidylinositol 4-phosphate 3-kinase C2 domain-containing subunit beta
LOC100748692	M1		peptidylprolyl isomerase domain and WD repeat-containing protein 1
LOC100748700	M1		ADP-ribosylation factor-like protein 3
LOC100748718	M1		NADP-dependent malic enzyme
LOC100748731	M1		uncharacterized LOC100748731
LOC100748741	M1		protein decapentaplegic
LOC100748743	M1		2-acylglycerol O-acyltransferase 1-like
LOC100748769	M1		3'-5' RNA helicase YTHDC2
LOC100748782	M1		inhibitory POU protein
LOC100748807	M1		probable cytochrome P450 6a13
LOC100748821	M1		arylsulfatase J-like
LOC100748831	M1		protein argonaute-2
LOC100748844	M1		uncharacterized LOC100748844
LOC100748865	M1		uncharacterized LOC100748865
LOC100748877	M1		homeobox protein engrailed-1a
LOC100748907	M1		uncharacterized LOC100748907
LOC100748916	M1		low molecular weight phosphotyrosine protein phosphatase
LOC100748943	M1		lachesin-like
LOC100748958	M1		TOM1-like protein 2
LOC100748960	M1		mitochondrial pyruvate carrier 2
LOC100748973	M1		probable ATP-dependent RNA helicase DDX52
LOC100748985	M1		uncharacterized LOC100748985
LOC100748986	M1		aldo-keto reductase family 1 member B1
LOC100748997	M1		prohormone-1
LOC100749007	M1		guanine nucleotide-binding protein-like 1
LOC100749020	M1		probable G-protein coupled receptor Mth-like 5
LOC100749023	M1		monocyte to macrophage differentiation factor 2
LOC100749055	M1		uncharacterized LOC100749055
LOC100749136	M1		cytochrome P450 6k1-like
LOC100749139	M1		gustatory receptor for sugar taste 64f-like
LOC100749191	M1		nuclear autoantigenic sperm protein
LOC100749198	M1		mRNA-decapping enzyme 1A
LOC100749227	M1		nitric oxide synthase salivary gland
LOC100749253	M1		fizzy-related protein homolog
LOC100749257	M1		cytochrome P450 6k1
LOC100749258	M1		retinol dehydrogenase 10-A-like
LOC100749270	M1		methylcrotonoyl-CoA carboxylase beta chain mitochondrial
LOC100749276	M1		bursicon
LOC100749301	M1		synaptic vesicle glycoprotein 2C-like
LOC100749322	M1		uncharacterized LOC100749322
LOC100749331	M1		glycine dehydrogenase (decarboxylating) mitochondrial
LOC100749384	M1		opsin blue-sensitive
LOC100749389	M1		heterogeneous nuclear ribonucleoprotein M
LOC100749392	M1		post-GPI attachment to proteins factor 6
LOC100749394	M1		uncharacterized LOC100749394
LOC100749395	M1		calponin homology domain-containing protein DDB_G0272472-like
LOC100749419	M1		progestin and adipoQ receptor family member 3
LOC100749454	M1		nucleolar protein 12
LOC100749470	M1		monocarboxylate transporter 12
LOC100749479	M1		transcription elongation factor SPT5
LOC100749486	M1		abaecin
LOC100749519	M1		uncharacterized LOC100749519
LOC100749528	M1		cathepsin L
LOC100749529	M1		neuroligin-1
LOC100749546	M1		solute carrier family 35 member F2-like
LOC100749552	M1		short/branched chain specific acyl-CoA dehydrogenase mitochondrial
LOC100749556	M1		NAD kinase 2 mitochondrial
LOC100749557	M1		ras-related protein Rab-32B-like
LOC100749560	M1		ralBP1-associated Eps domain-containing protein 1
LOC100749600	M1		zwei Ig domain protein zig-8
LOC100749620	M1		WD repeat SAM and U-box domain-containing protein 1
LOC100749624	M1		alkaline phosphatase
LOC100749636	M1		chymotrypsin-like elastase family member 2A
LOC100749667	M1		CUE domain-containing protein 2-A
LOC100749711	M1		facilitated trehalose transporter Tret1-like
LOC100749723	M1		GDP-fucose protein O-fucosyltransferase 1
LOC100749735	M1		glutathione S-transferase 1
LOC100749742	M1		G-protein coupled receptor Mth2-like
LOC100749743	M1		valine--tRNA ligase
LOC100749761	M1		UDP-glucuronic acid decarboxylase 1
LOC100749776	M1		fatty acyl-CoA reductase 1-like
LOC100749801	M1		BLOC-1-related complex subunit 6
LOC100749806	M1		uncharacterized LOC100749806
LOC100749831	M1		N-acetylgalactosamine kinase
LOC100749840	M1		zinc finger protein ZIC 1
LOC100749842	M1		steroid receptor seven-up isoforms B/C
LOC100749852	M1		EF-hand domain-containing family member C2-like
LOC100749883	M1		parathyroid hormone/parathyroid hormone-related peptide receptor-like
LOC100749900	M1		coiled-coil domain-containing protein 39
LOC100749935	M1		vacuolar protein sorting-associated protein 33B
LOC100749966	M1		gustatory receptor for sugar taste 64f-like
LOC100750003	M1		synembryn-A
LOC100750057	M1		odorant receptor 22c-like
LOC100750068	M1		mitoguardin
LOC100750081	M1		organic cation transporter protein-like
LOC100750082	M1		putative fatty acyl-CoA reductase CG5065
LOC100750086	M1		uncharacterized LOC100750086
LOC100750178	M1		neuropeptide SIFamide receptor
LOC100750188	M1		heart- and neural crest derivatives-expressed protein 1-like
LOC100750193	M1		uncharacterized LOC100750193
LOC100750194	M1		ERAD-associated E3 ubiquitin-protein ligase HRD1B-like
LOC100750198	M1		uncharacterized LOC100750198
LOC100750204	M1		LIM/homeobox protein Lhx3
LOC105680243	M1		glucoside xylosyltransferase 1
LOC105680264	M1		uncharacterized LOC105680264
LOC105680269	M1		uncharacterized LOC105680269
LOC105680274	M1		uncharacterized LOC105680274
LOC105680279	M1		radial spoke head protein 9 homolog
LOC105680285	M1		uncharacterized LOC105680285
LOC105680296	M1		GPI transamidase component PIG-S
LOC105680299	M1		activating transcription factor 7-interacting protein 1-like
LOC105680336	M1		uncharacterized LOC105680336
LOC105680354	M1		uncharacterized LOC105680354
LOC105680359	M1		uncharacterized LOC105680359
LOC105680389	M1		uncharacterized LOC105680389
LOC105680407	M1		uncharacterized LOC105680407
LOC105680416	M1		uncharacterized LOC105680416
LOC105680429	M1		putative uncharacterized protein DDB_G0271982
LOC105680473	M1		antichymotrypsin-2
LOC105680492	M1		ras-related protein Ral-a
LOC105680500	M1		uncharacterized LOC105680500
LOC105680504	M1		uncharacterized LOC105680504
LOC105680543	M1		leucine-rich repeat-containing protein 23-like
LOC105680554	M1		uncharacterized LOC105680554
LOC105680575	M1		uncharacterized LOC105680575
LOC105680577	M1		uncharacterized LOC105680577
LOC105680583	M1		piggyBac transposable element-derived protein 4-like
LOC105680585	M1		arrestin homolog
LOC105680586	M1		uncharacterized LOC105680586
LOC105680590	M1		coiled-coil domain-containing protein 103
LOC105680594	M1		uncharacterized LOC105680594
LOC105680605	M1		uncharacterized LOC105680605
LOC105680608	M1		uncharacterized LOC105680608
LOC105680617	M1		zinc finger protein 569-like
LOC105680634	M1		putative uncharacterized protein DDB_G0271606
LOC105680652	M1		uncharacterized LOC105680652
LOC105680655	M1		uncharacterized LOC105680655
LOC105680672	M1		odorant receptor 4-like
LOC105680703	M1		uncharacterized LOC105680703
LOC105680709	M1		uncharacterized LOC105680709
LOC105680738	M1		uncharacterized LOC105680738
LOC105680772	M1		ES1 protein homolog mitochondrial-like
LOC105680781	M1		FK506-binding protein 5-like
LOC105680785	M1		putative methyltransferase C9orf114 homolog
LOC105680797	M1		protein Spindly
LOC105680799	M1		cyclin-dependent-like kinase 5
LOC105680834	M1		uncharacterized LOC105680834
LOC105680877	M1		uncharacterized LOC105680877
LOC105680914	M1		protein mesh-like
LOC105680933	M1		uncharacterized LOC105680933
LOC105680944	M1		rRNA methyltransferase 2 mitochondrial
LOC105680968	M1		uncharacterized LOC105680968
LOC105680980	M1		UPF0691 protein C9orf116 homolog
LOC105680995	M1		uncharacterized LOC105680995
LOC105681004	M1		serine/threonine-protein phosphatase 2A regulatory subunit B'' subunit gamma
LOC105681026	M1		uncharacterized LOC105681026
LOC105681070	M1		uncharacterized LOC105681070
LOC105681080	M1		uncharacterized LOC105681080
LOC105681088	M1		transforming growth factor beta regulator 1
LOC105681091	M1		uncharacterized LOC105681091
LOC105681092	M1		uncharacterized LOC105681092
LOC105681094	M1		uncharacterized LOC105681094
LOC105681095	M1		uncharacterized LOC105681095
LOC105681102	M1		uncharacterized LOC105681102
LOC105681147	M1		uncharacterized LOC105681147
LOC105681148	M1		uncharacterized LOC105681148
LOC105681159	M1		uncharacterized LOC105681159
LOC105681164	M1		uncharacterized protein K02A2.6-like
LOC105681184	M1		gastrula zinc finger protein XlCGF7.1-like
LOC105681202	M1		uncharacterized LOC105681202
LOC105681216	M1		diphthine methyltransferase
LOC105681232	M1		uncharacterized LOC105681232
LOC105681235	M1		uncharacterized LOC105681235
LOC105681259	M1		uncharacterized LOC105681259
LOC105681261	M1		uncharacterized LOC105681261
LOC105681289	M1		U4/U6 small nuclear ribonucleoprotein Prp3
LOC105681290	M1		uncharacterized LOC105681290
LOC105681294	M1		uncharacterized LOC105681294
LOC105681301	M1		uncharacterized LOC105681301
LOC105681312	M1		uncharacterized LOC105681312
LOC105681313	M1		uncharacterized LOC105681313
LOC105681334	M1		uncharacterized LOC105681334
LOC105681388	M1		prion-like-(Q/N-rich) domain-bearing protein 25
LOC105681402	M1		protein PXR1-like
LOC105681472	M1		uncharacterized LOC105681472
LOC105681474	M1		PR domain zinc finger protein 5-like
LOC105681496	M1		cytochrome P450 4c3-like
LOC105681519	M1		glutamate receptor ionotropic kainate 2
LOC105681526	M1		uncharacterized LOC105681526
LOC105681529	M1		uncharacterized LOC105681529
LOC105681536	M1		uncharacterized LOC105681536
LOC105681549	M1		uncharacterized LOC105681549
LOC105681558	M1		probable kinetochore protein NDC80
LOC105681573	M1		uncharacterized LOC105681573
LOC105681574	M1		uncharacterized LOC105681574
LOC105681601	M1		putative odorant receptor 85d
LOC105681611	M1		uncharacterized LOC105681611
LOC105681619	M1		glucose dehydrogenase [FAD quinone]-like
LOC105681642	M1		uncharacterized LOC105681642
LOC105681646	M1		uncharacterized LOC105681646
LOC105681657	M1		ras-like protein family member 10B
LOC105681667	M1		uncharacterized LOC105681667
LOC105681688	M1		uncharacterized LOC105681688
LOC105681692	M1		uncharacterized LOC105681692
LOC105681772	M1		tetratricopeptide repeat protein 25-like
LOC105681815	M1		uncharacterized LOC105681815
LOC105681821	M1		PAN2-PAN3 deadenylation complex catalytic subunit PAN2-like
LOC105681828	M1		uncharacterized LOC105681828
LOC105681829	M1		uncharacterized LOC105681829
LOC105681951	M1		uncharacterized LOC105681951
LOC105682022	M1		COMM domain-containing protein 7-like
LOC105682029	M1		uncharacterized LOC105682029
LOC105682033	M1		uncharacterized protein DDB_G0271670
LOC105682053	M1		esterase FE4
LOC105682071	M1		snRNA-activating protein complex subunit 4 homolog
LOC105682072	M1		uncharacterized LOC105682072
LOC105682075	M1		acyl-CoA Delta(11) desaturase-like
LOC105682079	M1		uncharacterized LOC105682079
LOC105682093	M1		uncharacterized LOC105682093
LOC105682103	M1		zinc finger protein 581-like
LOC105682115	M1		uncharacterized LOC105682115
LOC105682130	M1		MAP kinase-activated protein kinase 2
LOC105682131	M1		uncharacterized LOC105682131
LOC105682138	M1		calcium uniporter protein mitochondrial
LOC112212027	M1		uncharacterized LOC112212027
LOC112212031	M1		uncharacterized LOC112212031
LOC112212047	M1		uncharacterized LOC112212047
LOC112212057	M1		uncharacterized LOC112212057
LOC112212064	M1		uncharacterized LOC112212064
LOC112212070	M1		uncharacterized LOC112212070
LOC112212074	M1
LOC112212091	M1		uncharacterized LOC112212091
LOC112212093	M1		uncharacterized LOC112212093
LOC112212101	M1		uncharacterized LOC112212101
LOC112212105	M1		uncharacterized LOC112212105
LOC112212147	M1		uncharacterized LOC112212147
LOC112212149	M1		uncharacterized LOC112212149
LOC112212154	M1		uncharacterized LOC112212154
LOC112212168	M1		uncharacterized LOC112212168
LOC112212194	M1		uncharacterized LOC112212194
LOC112212200	M1		uncharacterized LOC112212200
LOC112212203	M1		uncharacterized LOC112212203
LOC112212212	M1		uncharacterized LOC112212212
LOC112212217	M1		uncharacterized LOC112212217
LOC112212224	M1		uncharacterized LOC112212224
LOC112212249	M1		uncharacterized LOC112212249
LOC112212309	M1		small nucleolar RNA snR60/Z15/Z230/Z193/J17
LOC112212314	M1		uncharacterized LOC112212314
LOC112212316	M1
LOC112212349	M1		uncharacterized LOC112212349
LOC112212383	M1		histone-lysine N-methyltransferase SETMAR-like
LOC112212385	M1		5S ribosomal RNA
LOC112212389	M1		uncharacterized LOC112212389
LOC112212393	M1		uncharacterized LOC112212393
LOC112212395	M1		uncharacterized LOC112212395
LOC112212406	M1		uncharacterized LOC112212406
LOC112212415	M1		uncharacterized LOC112212415
LOC112212418	M1		uncharacterized LOC112212418
LOC112212420	M1		odorant receptor 85f-like
LOC112212424	M1		odorant receptor Or1-like
LOC112212433	M1		uncharacterized LOC112212433
LOC112212448	M1		uncharacterized LOC112212448
LOC112212453	M1		chromatin assembly factor 1 subunit A
LOC112212470	M1		uncharacterized LOC112212470
LOC112212599	M1		dynein heavy chain 8 axonemal-like
LOC112212603	M1		uncharacterized LOC112212603
LOC112212623	M1		uncharacterized LOC112212623
LOC112212666	M1		uncharacterized LOC112212666
LOC112212669	M1		uncharacterized LOC112212669
LOC112212681	M1		uncharacterized LOC112212681
LOC112212684	M1		uncharacterized LOC112212684
LOC112212701	M1		uncharacterized LOC112212701
LOC112212748	M1		uncharacterized LOC112212748
LOC112212749	M1		uncharacterized LOC112212749
LOC112212810	M1		uncharacterized LOC112212810
LOC112212816	M1		uncharacterized LOC112212816
LOC112212840	M1		uncharacterized LOC112212840
LOC112212841	M1		uncharacterized LOC112212841
LOC112212844	M1		uncharacterized LOC112212844
LOC112212845	M1		uncharacterized LOC112212845
LOC112212902	M1		uncharacterized LOC112212902
LOC112212938	M1
LOC112212947	M1		APOBEC1 complementation factor-like
LOC112212952	M1		uncharacterized LOC112212952
LOC112212963	M1		uncharacterized LOC112212963
LOC112212970	M1		uncharacterized LOC112212970
LOC112212972	M1		uncharacterized LOC112212972
LOC112212987	M1		uncharacterized LOC112212987
LOC112213049	M1		odorant receptor Or2-like
LOC112213052	M1		uncharacterized LOC112213052
LOC112213053	M1		uncharacterized LOC112213053
LOC112213057	M1		uncharacterized LOC112213057
LOC112213066	M1		uncharacterized LOC112213066
LOC112213071	M1		uncharacterized LOC112213071
LOC112213075	M1		uncharacterized LOC112213075
LOC112213128	M1		uncharacterized LOC112213128
LOC112213131	M1		uncharacterized LOC112213131
LOC112213141	M1		uncharacterized LOC112213141
LOC112213173	M1		uncharacterized LOC112213173
LOC112213179	M1		uncharacterized LOC112213179
LOC112213198	M1		uncharacterized LOC112213198
LOC112213253	M1		uncharacterized LOC112213253
LOC112213287	M1		uncharacterized LOC112213287
LOC112213307	M1		uncharacterized LOC112213307
LOC112213309	M1		uncharacterized LOC112213309
LOC112213312	M1		uncharacterized LOC112213312
LOC112213324	M1		uncharacterized LOC112213324
LOC112213331	M1		uncharacterized LOC112213331
LOC112213339	M1		uncharacterized LOC112213339
LOC112213340	M1		uncharacterized LOC112213340
LOC112213349	M1		uncharacterized LOC112213349
LOC112213359	M1		uncharacterized LOC112213359
LOC112213394	M1		U1 spliceosomal RNA
LOC112213435	M1		uncharacterized LOC112213435
LOC112213439	M1		uncharacterized LOC112213439
LOC112213456	M1		uncharacterized LOC112213456
LOC112213458	M1		uncharacterized LOC112213458
LOC112213459	M1		uncharacterized LOC112213459
LOC112213493	M1		uncharacterized LOC112213493
LOC112213511	M1		uncharacterized LOC112213511
LOC112213535	M1		uncharacterized LOC112213535
LOC112213536	M1		uncharacterized LOC112213536
LOC112213541	M1		uncharacterized LOC112213541
LOC112213557	M1		uncharacterized LOC112213557
LOC112213585	M1		uncharacterized LOC112213585
LOC112213599	M1		uncharacterized LOC112213599
LOC112213629	M1		dynein beta chain ciliary
LOC112213638	M1		pyrimidine-specific ribonucleoside hydrolase RihA
LOC112213656	M1		uncharacterized LOC112213656
LOC112213684	M1		uncharacterized LOC112213684
LOC112213715	M1		uncharacterized LOC112213715
LOC112213719	M1		uncharacterized LOC112213719
LOC112213722	M1		uncharacterized LOC112213722
LOC112213749	M1		uncharacterized LOC112213749
LOC112213805	M1		uncharacterized LOC112213805
LOC112213819	M1		uncharacterized LOC112213819
LOC112213821	M1		uncharacterized LOC112213821
LOC112213832	M1		uncharacterized LOC112213832
LOC112213854	M1		uncharacterized LOC112213854
LOC112213865	M1		5S ribosomal RNA
LOC112213872	M1		uncharacterized LOC112213872
LOC112213880	M1		uncharacterized LOC112213880
LOC112213885	M1		uncharacterized LOC112213885
LOC112213896	M1		uncharacterized LOC112213896
LOC112213898	M1		uncharacterized LOC112213898
LOC112213899	M1		glucose dehydrogenase [FAD quinone]-like
LOC112213906	M1		small nucleolar RNA U3
LOC112213912	M1		phosphatidylinositol 4-phosphate 5-kinase 2-like
LOC112213914	M1		uncharacterized LOC112213914
LOC112213921	M1		uncharacterized LOC112213921
LOC112213922	M1		uncharacterized LOC112213922
LOC112213924	M1		uncharacterized LOC112213924
LOC112213930	M1		uncharacterized LOC112213930
LOC112213936	M1
LOC112213967	M1		uncharacterized LOC112213967
LOC112213976	M1		U6atac minor spliceosomal RNA
LOC112213991	M1		uncharacterized LOC112213991
LOC112214017	M1		uncharacterized LOC112214017
LOC112214022	M1		early nodulin-20-like
LOC112214031	M1		fatty acyl-CoA reductase 1-like
LOC112214045	M1		uncharacterized LOC112214045
LOC112214077	M1		uncharacterized LOC112214077
LOC112214088	M1		uncharacterized LOC112214088
LOC112214090	M1		uncharacterized LOC112214090
LOC112214101	M1		uncharacterized LOC112214101
LOC112214111	M1		uncharacterized LOC112214111
LOC112214135	M1		uncharacterized LOC112214135
LOC112214141	M1		uncharacterized LOC112214141
LOC112214162	M1		uncharacterized LOC112214162
LOC117151105	M1		odorant receptor 7a-like
LOC117151107	M1		ionotropic receptor 21a-like
LOC117151108	M1		cytochrome P450 6k1-like
LOC117151116	M1		odorant receptor 82a-like
LOC117151135	M1		uncharacterized LOC117151135
LOC117151136	M1		uncharacterized LOC117151136
LOC117151148	M1		uncharacterized LOC117151148
LOC117151159	M1		uncharacterized LOC117151159
LOC117151160	M1		uncharacterized LOC117151160
LOC117151161	M1		odorant receptor 82a-like
LOC117151173	M1		uncharacterized LOC117151173
LOC117151174	M1		uncharacterized LOC117151174
LOC117151191	M1		uncharacterized LOC117151191
LOC117151201	M1		uncharacterized LOC117151201
LOC117151202	M1		uncharacterized LOC117151202
LOC117151217	M1		uncharacterized LOC117151217
LOC117151227	M1		uncharacterized LOC117151227
LOC117151228	M1		uncharacterized LOC117151228
LOC117151230	M1		uncharacterized LOC117151230
LOC117151237	M1		uncharacterized LOC117151237
LOC117151240	M1		uncharacterized LOC117151240
LOC117151254	M1		uncharacterized LOC117151254
LOC117151256	M1		uncharacterized LOC117151256
LOC117151264	M1		uncharacterized LOC117151264
LOC117151269	M1		piggyBac transposable element-derived protein 4-like
LOC117151270	M1		uncharacterized LOC117151270
LOC117151276	M1		uncharacterized LOC117151276
LOC117151286	M1		uncharacterized LOC117151286
LOC117151292	M1		uncharacterized LOC117151292
LOC117151301	M1		uncharacterized LOC117151301
LOC117151302	M1		facilitated trehalose transporter Tret1-like
LOC117151303	M1		uncharacterized LOC117151303
LOC117151307	M1		uncharacterized LOC117151307
LOC117151308	M1		uncharacterized LOC117151308
LOC117151311	M1		uncharacterized LOC117151311
LOC117151312	M1		uncharacterized LOC117151312
LOC117151328	M1		uncharacterized LOC117151328
LOC117151341	M1		uncharacterized LOC117151341
LOC117151348	M1		uncharacterized LOC117151348
LOC117151352	M1		uncharacterized LOC117151352
LOC117151367	M1		uncharacterized LOC117151367
LOC117151373	M1		uncharacterized LOC117151373
LOC117151378	M1		uncharacterized LOC117151378
LOC117151387	M1		uncharacterized LOC117151387
[truncated: 5,984 more rows]
