# Supplementary material for: Pesticide and Pathogen Exposure Causes Idiosyncratic Gene Expression Responses Across Four Diverse North American Bumble Bee Species
Source: Mol Ecol. 2025 Aug 8;34(17):e70042. doi: 10.1111/mec.70042 (PMC12376964; doi:10.1111/mec.70042)
Supplement: Supplementary file 13 — Table S12. [file MEC-34-e70042-s004.xlsx]

## Sheet: WGCNAhubGenes
Weighted gene co-expression network analysis top hub genes. Each column shows the module name, the number of assigned genes to that module, the B. impatiens genome gene identifier of the gene with highest connectivity in the module, and the available annotation of the gene
Module	Number of genes	Top hub gene ID	Top hub gene annotation
M1	2277	LOC117152180	uncharacterized LOC117152180
M2	1407	LOC100748938	synaptojanin-1
M3	1387	LOC100747465	uncharacterized LOC100747465
M4	823	LOC100746673	peroxiredoxin-6
M5	619	LOC100740844	attractin-like protein 1
M6	433	LOC100742664	mediator of RNA polymerase II transcription subunit 9
M7	307	LOC112212697	uncharacterized LOC112212697
M8	187	LOC100748199	uncharacterized LOC100748199
M9	171	LOC100743217	dolichol-phosphate mannosyltransferase subunit 3
M10	119	LOC100747882	uncharacterized LOC100747882
M11	107	LOC100742610	uncharacterized LOC100742610
M12	82	LOC100748154	methionyl-tRNA formyltransferase mitochondrial
M13	63	LOC100741042	hormone receptor 4-like
