# Supplementary material for: Pesticide and Pathogen Exposure Causes Idiosyncratic Gene Expression Responses Across Four Diverse North American Bumble Bee Species
Source: Mol Ecol. 2025 Aug 8;34(17):e70042. doi: 10.1111/mec.70042 (PMC12376964; doi:10.1111/mec.70042)
Supplement: Supplementary file 14 — Table S13. [file MEC-34-e70042-s006.xlsx]

## Sheet: M1
Enriched GO terms identified by topGO for the gene list from module M1.
	GO.ID	Term	Annotated	Significant	Expected	classicFisher	weightFisher	classicFDR	weightFDR
1	GO:0010998	regulation of translational initiation b...	9	3	0.17	0.00047	0.00047	0.951985	1
1009	GO:0043558	regulation of translational initiation i...	9	3	0.17	0.00047	1	0.951985	1
2	GO:0045214	sarcomere organization	44	5	0.81	0.00119	0.00119	1	1
3	GO:0051303	establishment of chromosome localization	16	3	0.29	0.00285	0.00285	1	1
4	GO:0001676	long-chain fatty acid metabolic process	21	3	0.39	0.00633	0.00633	1	1
5	GO:0042026	protein refolding	21	3	0.39	0.00633	0.00633	1	1
6	GO:0008608	attachment of spindle microtubules to ki...	8	2	0.15	0.00873	0.00873	1	1
7	GO:0006207	'de novo' pyrimidine nucleobase biosynth...	9	2	0.17	0.01109	0.01109	1	1
8	GO:0055085	transmembrane transport	528	20	9.7	0.00145	0.01539	1	1
9	GO:0072348	sulfur compound transport	20	3	0.37	0.0055	0.01634	1	1
10	GO:0007100	mitotic centrosome separation	11	2	0.2	0.01654	0.01654	1	1
11	GO:0061077	chaperone-mediated protein folding	30	3	0.55	0.01715	0.01715	1	1
12	GO:0007052	mitotic spindle organization	55	4	1.01	0.01804	0.01804	1	1
13	GO:0015909	long-chain fatty acid transport	12	2	0.22	0.01961	0.01961	1	1
14	GO:0016063	rhodopsin biosynthetic process	13	2	0.24	0.0229	0.0229	1	1
15	GO:0007094	mitotic spindle assembly checkpoint sign...	14	2	0.26	0.0264	0.0264	1	1
16	GO:0015804	neutral amino acid transport	14	2	0.26	0.0264	0.0264	1	1
17	GO:0090306	meiotic spindle assembly	15	2	0.28	0.0301	0.0301	1	1
18	GO:0019367	fatty acid elongation, saturated fatty a...	16	2	0.29	0.03399	0.03399	1	1
19	GO:0032465	regulation of cytokinesis	16	2	0.29	0.03399	0.03399	1	1
20	GO:0015807	L-amino acid transport	17	2	0.31	0.03807	0.03807	1	1
21	GO:0098728	germline stem cell asymmetric division	17	2	0.31	0.03807	0.03807	1	1
22	GO:0034754	cellular hormone metabolic process	41	3	0.75	0.03894	0.03894	1	1
23	GO:0007076	mitotic chromosome condensation	18	2	0.33	0.04232	0.04232	1	1
24	GO:0042761	very long-chain fatty acid biosynthetic ...	19	2	0.35	0.04674	0.04674	1	1
25	GO:0061640	cytoskeleton-dependent cytokinesis	90	5	1.65	0.02463	0.04986	1	1
26	GO:1902475	L-alpha-amino acid transmembrane transpo...	21	2	0.39	0.05606	0.05606	1	1
27	GO:0036293	response to decreased oxygen levels	48	3	0.88	0.05765	0.05765	1	1
28	GO:0006081	cellular aldehyde metabolic process	22	2	0.4	0.06094	0.06094	1	1
29	GO:0009311	oligosaccharide metabolic process	23	2	0.42	0.06596	0.06596	1	1
30	GO:0019722	calcium-mediated signaling	31	3	0.57	0.01874	0.0703	1	1
31	GO:0006893	Golgi to plasma membrane transport	25	2	0.46	0.0764	0.0764	1	1
32	GO:0009408	response to heat	54	3	0.99	0.07648	0.07648	1	1
33	GO:0000959	mitochondrial RNA metabolic process	26	2	0.48	0.0818	0.0818	1	1
34	GO:0006821	chloride transport	27	2	0.5	0.08731	0.08731	1	1
35	GO:0003009	skeletal muscle contraction	5	1	0.09	0.08859	0.08859	1	1
36	GO:0006264	mitochondrial DNA replication	5	1	0.09	0.08859	0.08859	1	1
37	GO:0006777	Mo-molybdopterin cofactor biosynthetic p...	5	1	0.09	0.08859	0.08859	1	1
38	GO:0006828	manganese ion transport	5	1	0.09	0.08859	0.08859	1	1
39	GO:0007141	male meiosis I	5	1	0.09	0.08859	0.08859	1	1
40	GO:0007147	female meiosis II	5	1	0.09	0.08859	0.08859	1	1
41	GO:0032069	regulation of nuclease activity	5	1	0.09	0.08859	0.08859	1	1
42	GO:0032957	inositol trisphosphate metabolic process	5	1	0.09	0.08859	0.08859	1	1
43	GO:0033173	calcineurin-NFAT signaling cascade	5	1	0.09	0.08859	0.08859	1	1
44	GO:0034244	negative regulation of transcription elo...	5	1	0.09	0.08859	0.08859	1	1
45	GO:0034551	mitochondrial respiratory chain complex ...	5	1	0.09	0.08859	0.08859	1	1
46	GO:0038007	netrin-activated signaling pathway	5	1	0.09	0.08859	0.08859	1	1
47	GO:0046701	insecticide catabolic process	5	1	0.09	0.08859	0.08859	1	1
48	GO:0050650	chondroitin sulfate proteoglycan biosynt...	5	1	0.09	0.08859	0.08859	1	1
49	GO:0051012	microtubule sliding	5	1	0.09	0.08859	0.08859	1	1
50	GO:2000252	negative regulation of feeding behavior	5	1	0.09	0.08859	0.08859	1	1
51	GO:2000272	negative regulation of signaling recepto...	5	1	0.09	0.08859	0.08859	1	1
52	GO:2000573	positive regulation of DNA biosynthetic ...	5	1	0.09	0.08859	0.08859	1	1
53	GO:0006793	phosphorus metabolic process	890	23	16.36	0.05549	0.09634	1	1
54	GO:0000413	protein peptidyl-prolyl isomerization	29	2	0.53	0.09866	0.09866	1	1
55	GO:0006120	mitochondrial electron transport, NADH t...	29	2	0.53	0.09866	0.09866	1	1
56	GO:0042886	amide transport	30	2	0.55	0.10449	0.10449	1	1
57	GO:0043271	negative regulation of ion transport	13	2	0.24	0.0229	0.10469	1	1
58	GO:0007060	male meiosis chromosome segregation	6	1	0.11	0.10535	0.10535	1	1
59	GO:0015014	heparan sulfate proteoglycan biosyntheti...	6	1	0.11	0.10535	0.10535	1	1
60	GO:0015886	heme transport	6	1	0.11	0.10535	0.10535	1	1
61	GO:0034501	protein localization to kinetochore	6	1	0.11	0.10535	0.10535	1	1
62	GO:0035404	histone-serine phosphorylation	6	1	0.11	0.10535	0.10535	1	1
63	GO:0035721	intraciliary retrograde transport	6	1	0.11	0.10535	0.10535	1	1
64	GO:0043649	dicarboxylic acid catabolic process	6	1	0.11	0.10535	0.10535	1	1
65	GO:0046680	response to DDT	6	1	0.11	0.10535	0.10535	1	1
66	GO:0046693	sperm storage	6	1	0.11	0.10535	0.10535	1	1
67	GO:0051255	spindle midzone assembly	6	1	0.11	0.10535	0.10535	1	1
68	GO:0051418	microtubule nucleation by microtubule or...	6	1	0.11	0.10535	0.10535	1	1
69	GO:0060079	excitatory postsynaptic potential	6	1	0.11	0.10535	0.10535	1	1
70	GO:0071277	cellular response to calcium ion	6	1	0.11	0.10535	0.10535	1	1
71	GO:0097120	receptor localization to synapse	6	1	0.11	0.10535	0.10535	1	1
72	GO:2000370	positive regulation of clathrin-dependen...	6	1	0.11	0.10535	0.10535	1	1
73	GO:0006006	glucose metabolic process	32	2	0.59	0.1164	0.1164	1	1
74	GO:0043270	positive regulation of ion transport	21	2	0.39	0.05606	0.12116	1	1
75	GO:0006222	UMP biosynthetic process	7	1	0.13	0.12181	0.12181	1	1
76	GO:0006596	polyamine biosynthetic process	7	1	0.13	0.12181	0.12181	1	1
77	GO:0010312	detoxification of zinc ion	7	1	0.13	0.12181	0.12181	1	1
78	GO:0014059	regulation of dopamine secretion	7	1	0.13	0.12181	0.12181	1	1
79	GO:0032413	negative regulation of ion transmembrane...	7	1	0.13	0.12181	0.12181	1	1
80	GO:0043153	entrainment of circadian clock by photop...	7	1	0.13	0.12181	0.12181	1	1
81	GO:0045143	homologous chromosome segregation	7	1	0.13	0.12181	0.12181	1	1
82	GO:0046683	response to organophosphorus	7	1	0.13	0.12181	0.12181	1	1
83	GO:0048791	calcium ion-regulated exocytosis of neur...	7	1	0.13	0.12181	0.12181	1	1
84	GO:0051781	positive regulation of cell division	7	1	0.13	0.12181	0.12181	1	1
85	GO:0072578	neurotransmitter-gated ion channel clust...	7	1	0.13	0.12181	0.12181	1	1
86	GO:1903510	mucopolysaccharide metabolic process	7	1	0.13	0.12181	0.12181	1	1
87	GO:1903818	positive regulation of voltage-gated pot...	7	1	0.13	0.12181	0.12181	1	1
88	GO:1904063	negative regulation of cation transmembr...	7	1	0.13	0.12181	0.12181	1	1
89	GO:2000105	positive regulation of DNA-dependent DNA...	7	1	0.13	0.12181	0.12181	1	1
90	GO:0098661	inorganic anion transmembrane transport	33	2	0.61	0.12248	0.12248	1	1
91	GO:0006024	glycosaminoglycan biosynthetic process	8	1	0.15	0.13796	0.13796	1	1
92	GO:0032222	regulation of synaptic transmission, cho...	8	1	0.15	0.13796	0.13796	1	1
93	GO:0043090	amino acid import	8	1	0.15	0.13796	0.13796	1	1
94	GO:0046653	tetrahydrofolate metabolic process	8	1	0.15	0.13796	0.13796	1	1
95	GO:0048935	peripheral nervous system neuron develop...	8	1	0.15	0.13796	0.13796	1	1
96	GO:0050908	detection of light stimulus involved in ...	8	1	0.15	0.13796	0.13796	1	1
97	GO:0050912	detection of chemical stimulus involved ...	8	1	0.15	0.13796	0.13796	1	1
98	GO:0051209	release of sequestered calcium ion into ...	8	1	0.15	0.13796	0.13796	1	1
99	GO:0070193	synaptonemal complex organization	8	1	0.15	0.13796	0.13796	1	1
100	GO:0072595	maintenance of protein localization in o...	8	1	0.15	0.13796	0.13796	1	1
101	GO:1902117	positive regulation of organelle assembl...	8	1	0.15	0.13796	0.13796	1	1
102	GO:2000242	negative regulation of reproductive proc...	8	1	0.15	0.13796	0.13796	1	1
103	GO:0000002	mitochondrial genome maintenance	9	1	0.17	0.15382	0.15382	1	1
104	GO:0006517	protein deglycosylation	9	1	0.17	0.15382	0.15382	1	1
105	GO:0007509	mesoderm migration involved in gastrulat...	9	1	0.17	0.15382	0.15382	1	1
106	GO:0009068	aspartate family amino acid catabolic pr...	9	1	0.17	0.15382	0.15382	1	1
107	GO:0014866	skeletal myofibril assembly	9	1	0.17	0.15382	0.15382	1	1
108	GO:0016321	female meiosis chromosome segregation	9	1	0.17	0.15382	0.15382	1	1
109	GO:0017158	regulation of calcium ion-dependent exoc...	9	1	0.17	0.15382	0.15382	1	1
110	GO:0031034	myosin filament assembly	9	1	0.17	0.15382	0.15382	1	1
111	GO:0046339	diacylglycerol metabolic process	9	1	0.17	0.15382	0.15382	1	1
112	GO:0046673	negative regulation of compound eye reti...	9	1	0.17	0.15382	0.15382	1	1
113	GO:0048738	cardiac muscle tissue development	9	1	0.17	0.15382	0.15382	1	1
114	GO:0072337	modified amino acid transport	9	1	0.17	0.15382	0.15382	1	1
115	GO:1903078	positive regulation of protein localizat...	9	1	0.17	0.15382	0.15382	1	1
116	GO:0006268	DNA unwinding involved in DNA replicatio...	10	1	0.18	0.16939	0.16939	1	1
117	GO:0006879	cellular iron ion homeostasis	10	1	0.18	0.16939	0.16939	1	1
118	GO:0009226	nucleotide-sugar biosynthetic process	10	1	0.18	0.16939	0.16939	1	1
119	GO:0032958	inositol phosphate biosynthetic process	10	1	0.18	0.16939	0.16939	1	1
120	GO:0034587	piRNA metabolic process	10	1	0.18	0.16939	0.16939	1	1
121	GO:0035234	ectopic germ cell programmed cell death	10	1	0.18	0.16939	0.16939	1	1
122	GO:0035336	long-chain fatty-acyl-CoA metabolic proc...	10	1	0.18	0.16939	0.16939	1	1
123	GO:0051307	meiotic chromosome separation	10	1	0.18	0.16939	0.16939	1	1
124	GO:2000377	regulation of reactive oxygen species me...	10	1	0.18	0.16939	0.16939	1	1
125	GO:0070588	calcium ion transmembrane transport	47	3	0.86	0.05476	0.17166	1	1
126	GO:0006575	cellular modified amino acid metabolic p...	48	3	0.88	0.05765	0.17821	1	1
127	GO:0008277	regulation of G protein-coupled receptor...	23	2	0.42	0.06596	0.18368	1	1
128	GO:0008090	retrograde axonal transport	11	1	0.2	0.18467	0.18467	1	1
129	GO:0050878	regulation of body fluid levels	11	1	0.2	0.18467	0.18467	1	1
130	GO:0060251	regulation of glial cell proliferation	11	1	0.2	0.18467	0.18467	1	1
131	GO:0071577	zinc ion transmembrane transport	11	1	0.2	0.18467	0.18467	1	1
132	GO:1901570	fatty acid derivative biosynthetic proce...	11	1	0.2	0.18467	0.18467	1	1
133	GO:0007603	phototransduction, visible light	26	2	0.48	0.0818	0.19867	1	1
134	GO:0002121	inter-male aggressive behavior	12	1	0.22	0.19968	0.19968	1	1
135	GO:0002385	mucosal immune response	12	1	0.22	0.19968	0.19968	1	1
136	GO:0007200	phospholipase C-activating G protein-cou...	12	1	0.22	0.19968	0.19968	1	1
137	GO:0014013	regulation of gliogenesis	12	1	0.22	0.19968	0.19968	1	1
138	GO:0045478	fusome organization	12	1	0.22	0.19968	0.19968	1	1
139	GO:0051231	spindle elongation	12	1	0.22	0.19968	0.19968	1	1
140	GO:0006491	N-glycan processing	13	1	0.24	0.21441	0.21441	1	1
141	GO:0006744	ubiquinone biosynthetic process	13	1	0.24	0.21441	0.21441	1	1
142	GO:0007527	adult somatic muscle development	13	1	0.24	0.21441	0.21441	1	1
143	GO:0030725	germline ring canal formation	13	1	0.24	0.21441	0.21441	1	1
144	GO:0051445	regulation of meiotic cell cycle	13	1	0.24	0.21441	0.21441	1	1
145	GO:0009132	nucleoside diphosphate metabolic process	39	2	0.72	0.1604	0.22804	1	1
146	GO:0002065	columnar/cuboidal epithelial cell differ...	14	1	0.26	0.22888	0.22888	1	1
147	GO:0008333	endosome to lysosome transport	14	1	0.26	0.22888	0.22888	1	1
148	GO:0015074	DNA integration	14	1	0.26	0.22888	0.22888	1	1
149	GO:0045938	positive regulation of circadian sleep/w...	14	1	0.26	0.22888	0.22888	1	1
150	GO:0046463	acylglycerol biosynthetic process	14	1	0.26	0.22888	0.22888	1	1
151	GO:0051503	adenine nucleotide transport	14	1	0.26	0.22888	0.22888	1	1
152	GO:0006790	sulfur compound metabolic process	116	4	2.13	0.16444	0.23225	1	1
153	GO:0000915	actomyosin contractile ring assembly	15	1	0.28	0.24307	0.24307	1	1
154	GO:0001522	pseudouridine synthesis	15	1	0.28	0.24307	0.24307	1	1
155	GO:0001941	postsynaptic membrane organization	15	1	0.28	0.24307	0.24307	1	1
156	GO:0015868	purine ribonucleotide transport	15	1	0.28	0.24307	0.24307	1	1
157	GO:0016059	deactivation of rhodopsin mediated signa...	15	1	0.28	0.24307	0.24307	1	1
158	GO:0034625	fatty acid elongation, monounsaturated f...	15	1	0.28	0.24307	0.24307	1	1
159	GO:0034626	fatty acid elongation, polyunsaturated f...	15	1	0.28	0.24307	0.24307	1	1
160	GO:0045494	photoreceptor cell maintenance	15	1	0.28	0.24307	0.24307	1	1
161	GO:0007218	neuropeptide signaling pathway	52	2	0.96	0.24766	0.24766	1	1
162	GO:0006730	one-carbon metabolic process	16	1	0.29	0.25701	0.25701	1	1
163	GO:0043052	thermotaxis	16	1	0.29	0.25701	0.25701	1	1
164	GO:0006623	protein targeting to vacuole	17	1	0.31	0.2707	0.2707	1	1
165	GO:0043462	regulation of ATPase activity	17	1	0.31	0.2707	0.2707	1	1
166	GO:0003014	renal system process	18	1	0.33	0.28413	0.28413	1	1
167	GO:0045610	regulation of hemocyte differentiation	18	1	0.33	0.28413	0.28413	1	1
168	GO:0006096	glycolytic process	19	1	0.35	0.29732	0.29732	1	1
169	GO:0007019	microtubule depolymerization	19	1	0.35	0.29732	0.29732	1	1
170	GO:0007338	single fertilization	19	1	0.35	0.29732	0.29732	1	1
171	GO:0007406	negative regulation of neuroblast prolif...	19	1	0.35	0.29732	0.29732	1	1
172	GO:0031644	regulation of nervous system process	19	1	0.35	0.29732	0.29732	1	1
173	GO:0035050	embryonic heart tube development	19	1	0.35	0.29732	0.29732	1	1
174	GO:0045292	mRNA cis splicing, via spliceosome	19	1	0.35	0.29732	0.29732	1	1
175	GO:0030514	negative regulation of BMP signaling pat...	20	1	0.37	0.31027	0.31027	1	1
176	GO:0051480	regulation of cytosolic calcium ion conc...	31	2	0.57	0.1104	0.32132	1	1
177	GO:0035209	pupal development	21	1	0.39	0.32298	0.32298	1	1
178	GO:0010038	response to metal ion	35	3	0.64	0.02587	0.33178	1	1
179	GO:0009116	nucleoside metabolic process	22	1	0.4	0.33545	0.33545	1	1
180	GO:0031122	cytoplasmic microtubule organization	22	1	0.4	0.33545	0.33545	1	1
181	GO:0006635	fatty acid beta-oxidation	23	1	0.42	0.3477	0.3477	1	1
182	GO:0031047	gene silencing by RNA	69	2	1.27	0.36311	0.36311	1	1
183	GO:0032509	endosome transport via multivesicular bo...	25	1	0.46	0.37154	0.37154	1	1
184	GO:0034330	cell junction organization	321	6	5.9	0.54264	0.37792	1	1
185	GO:0007097	nuclear migration	26	1	0.48	0.38312	0.38312	1	1
186	GO:0070328	triglyceride homeostasis	26	1	0.48	0.38312	0.38312	1	1
187	GO:0005975	carbohydrate metabolic process	221	9	4.06	0.02025	0.38905	1	1
188	GO:0043547	positive regulation of GTPase activity	122	3	2.24	0.38962	0.38962	1	1
189	GO:0006354	DNA-templated transcription, elongation	47	2	0.86	0.2136	0.39303	1	1
190	GO:0060828	regulation of canonical Wnt signaling pa...	77	2	1.42	0.4154	0.4154	1	1
191	GO:0000302	response to reactive oxygen species	29	1	0.53	0.41664	0.41664	1	1
192	GO:0006099	tricarboxylic acid cycle	29	1	0.53	0.41664	0.41664	1	1
193	GO:0006414	translational elongation	29	1	0.53	0.41664	0.41664	1	1
194	GO:0036503	ERAD pathway	30	1	0.55	0.4274	0.4274	1	1
195	GO:0048015	phosphatidylinositol-mediated signaling	30	1	0.55	0.4274	0.4274	1	1
196	GO:0098657	import into cell	30	1	0.55	0.4274	0.4274	1	1
197	GO:0007494	midgut development	31	1	0.57	0.43797	0.43797	1	1
198	GO:0015718	monocarboxylic acid transport	31	1	0.57	0.43797	0.43797	1	1
199	GO:0042337	cuticle development involved in chitin-b...	31	1	0.57	0.43797	0.43797	1	1
200	GO:0120034	positive regulation of plasma membrane b...	31	1	0.57	0.43797	0.43797	1	1
201	GO:0035206	regulation of hemocyte proliferation	33	1	0.61	0.45852	0.45852	1	1
202	GO:0060047	heart contraction	33	1	0.61	0.45852	0.45852	1	1
203	GO:0070972	protein localization to endoplasmic reti...	33	1	0.61	0.45852	0.45852	1	1
204	GO:0006333	chromatin assembly or disassembly	51	2	0.94	0.24082	0.46675	1	1
205	GO:0090502	RNA phosphodiester bond hydrolysis, endo...	34	1	0.62	0.46852	0.46852	1	1
206	GO:0016310	phosphorylation	500	15	9.19	0.04031	0.47191	1	1
207	GO:0006418	tRNA aminoacylation for protein translat...	40	2	0.74	0.16692	0.47597	1	1
208	GO:0007526	larval somatic muscle development	35	1	0.64	0.47833	0.47833	1	1
209	GO:0008039	synaptic target recognition	35	1	0.64	0.47833	0.47833	1	1
210	GO:0045454	cell redox homeostasis	35	1	0.64	0.47833	0.47833	1	1
211	GO:0051222	positive regulation of protein transport	35	1	0.64	0.47833	0.47833	1	1
212	GO:0006334	nucleosome assembly	36	1	0.66	0.48797	0.48797	1	1
213	GO:0019991	septate junction assembly	36	1	0.66	0.48797	0.48797	1	1
214	GO:0030148	sphingolipid biosynthetic process	36	1	0.66	0.48797	0.48797	1	1
215	GO:0007608	sensory perception of smell	197	4	3.62	0.49208	0.49208	1	1
216	GO:0051321	meiotic cell cycle	166	4	3.05	0.36426	0.49574	1	1
217	GO:0007427	epithelial cell migration, open tracheal...	37	1	0.68	0.49742	0.49742	1	1
218	GO:0045886	negative regulation of synaptic assembly...	37	1	0.68	0.49742	0.49742	1	1
219	GO:0090068	positive regulation of cell cycle proces...	37	1	0.68	0.49742	0.49742	1	1
220	GO:0006633	fatty acid biosynthetic process	58	3	1.07	0.09034	0.50233	1	1
221	GO:0007367	segment polarity determination	38	1	0.7	0.50671	0.50671	1	1
222	GO:0016203	muscle attachment	38	1	0.7	0.50671	0.50671	1	1
223	GO:0030490	maturation of SSU-rRNA	39	1	0.72	0.51582	0.51582	1	1
224	GO:1901800	positive regulation of proteasomal prote...	39	1	0.72	0.51582	0.51582	1	1
225	GO:0032147	activation of protein kinase activity	40	1	0.74	0.52477	0.52477	1	1
226	GO:0007017	microtubule-based process	406	11	7.46	0.12609	0.5251	1	1
227	GO:0006469	negative regulation of protein kinase ac...	41	1	0.75	0.53355	0.53355	1	1
228	GO:0008586	imaginal disc-derived wing vein morphoge...	41	1	0.75	0.53355	0.53355	1	1
229	GO:0000070	mitotic sister chromatid segregation	91	5	1.67	0.02569	0.53356	1	1
230	GO:0046034	ATP metabolic process	112	4	2.06	0.15048	0.53742	1	1
231	GO:0006814	sodium ion transport	42	1	0.77	0.54217	0.54217	1	1
232	GO:0035264	multicellular organism growth	42	1	0.77	0.54217	0.54217	1	1
233	GO:0007606	sensory perception of chemical stimulus	236	6	4.34	0.2665	0.55656	1	1
234	GO:0007613	memory	104	2	1.91	0.57367	0.57367	1	1
235	GO:0060271	cilium assembly	105	2	1.93	0.57891	0.57891	1	1
236	GO:0022900	electron transport chain	102	3	1.87	0.28877	0.58018	1	1
237	GO:0009063	cellular amino acid catabolic process	49	1	0.9	0.59825	0.59825	1	1
238	GO:0048190	wing disc dorsal/ventral pattern formati...	49	1	0.9	0.59825	0.59825	1	1
239	GO:0051338	regulation of transferase activity	176	3	3.23	0.6327	0.59922	1	1
240	GO:0007498	mesoderm development	65	2	1.19	0.33632	0.61088	1	1
241	GO:0098656	anion transmembrane transport	78	3	1.43	0.17253	0.61583	1	1
242	GO:0016053	organic acid biosynthetic process	107	4	1.97	0.13373	0.62145	1	1
243	GO:0001578	microtubule bundle formation	53	1	0.97	0.62717	0.62717	1	1
244	GO:0006811	ion transport	445	16	8.18	0.00728	0.62936	1	1
245	GO:0008285	negative regulation of cell population p...	69	2	1.27	0.36311	0.63203	1	1
246	GO:0051345	positive regulation of hydrolase activit...	181	4	3.33	0.42697	0.63469	1	1
247	GO:0018022	peptidyl-lysine methylation	55	1	1.01	0.64085	0.64085	1	1
248	GO:0006820	anion transport	156	7	2.87	0.02452	0.64194	1	1
249	GO:0007098	centrosome cycle	67	3	1.23	0.12494	0.64241	1	1
250	GO:0006997	nucleus organization	58	1	1.07	0.66044	0.66044	1	1
251	GO:0031929	TOR signaling	58	1	1.07	0.66044	0.66044	1	1
252	GO:0006468	protein phosphorylation	391	11	7.19	0.10413	0.6613	1	1
253	GO:0007605	sensory perception of sound	59	1	1.08	0.66673	0.66673	1	1
254	GO:0050769	positive regulation of neurogenesis	59	1	1.08	0.66673	0.66673	1	1
255	GO:0007018	microtubule-based movement	168	5	3.09	0.19621	0.66716	1	1
256	GO:0050808	synapse organization	258	5	4.74	0.5167	0.67191	1	1
257	GO:0006338	chromatin remodeling	105	2	1.93	0.57891	0.67844	1	1
258	GO:0048511	rhythmic process	142	3	2.61	0.48686	0.68923	1	1
259	GO:0002168	instar larval development	64	1	1.18	0.69649	0.69649	1	1
260	GO:0006030	chitin metabolic process	64	1	1.18	0.69649	0.69649	1	1
261	GO:0008340	determination of adult lifespan	131	2	2.41	0.69877	0.69877	1	1
262	GO:0006796	phosphate-containing compound metabolic ...	878	22	16.13	0.0792	0.69916	1	1
263	GO:0050907	detection of chemical stimulus involved ...	176	4	3.23	0.40618	0.70492	1	1
264	GO:0060627	regulation of vesicle-mediated transport	108	3	1.98	0.31906	0.70962	1	1
265	GO:0010498	proteasomal protein catabolic process	182	3	3.34	0.65529	0.71018	1	1
266	GO:0006869	lipid transport	79	3	1.45	0.17709	0.71343	1	1
267	GO:0046394	carboxylic acid biosynthetic process	105	4	1.93	0.12726	0.71716	1	1
268	GO:0048284	organelle fusion	68	1	1.25	0.71839	0.71839	1	1
269	GO:0042391	regulation of membrane potential	75	2	1.38	0.40251	0.72627	1	1
270	GO:0043087	regulation of GTPase activity	138	3	2.54	0.46794	0.7267	1	1
271	GO:0046903	secretion	233	3	4.28	0.80774	0.73152	1	1
272	GO:0006325	chromatin organization	180	4	3.31	0.42283	0.73183	1	1
273	GO:0044283	small molecule biosynthetic process	188	7	3.45	0.05761	0.7376	1	1
274	GO:0007030	Golgi organization	72	1	1.32	0.73871	0.73871	1	1
275	GO:0008284	positive regulation of cell population p...	72	1	1.32	0.73871	0.73871	1	1
276	GO:0001752	compound eye photoreceptor fate commitme...	73	1	1.34	0.74356	0.74356	1	1
277	GO:0007274	neuromuscular synaptic transmission	73	1	1.34	0.74356	0.74356	1	1
278	GO:0008380	RNA splicing	256	3	4.7	0.85549	0.74732	1	1
279	GO:0008344	adult locomotory behavior	74	1	1.36	0.74832	0.74832	1	1
280	GO:0046488	phosphatidylinositol metabolic process	74	1	1.36	0.74832	0.74832	1	1
281	GO:0000209	protein polyubiquitination	76	1	1.4	0.75758	0.75758	1	1
282	GO:0009306	protein secretion	76	1	1.4	0.75758	0.75758	1	1
283	GO:0009593	detection of chemical stimulus	181	4	3.33	0.42697	0.75921	1	1
284	GO:0050906	detection of stimulus involved in sensor...	191	5	3.51	0.27424	0.76573	1	1
285	GO:0019752	carboxylic acid metabolic process	315	10	5.79	0.06393	0.77074	1	1
286	GO:0016042	lipid catabolic process	102	2	1.87	0.56305	0.77357	1	1
287	GO:0051346	negative regulation of hydrolase activit...	81	1	1.49	0.77928	0.77928	1	1
288	GO:0090305	nucleic acid phosphodiester bond hydroly...	102	2	1.87	0.56305	0.78577	1	1
289	GO:0006352	DNA-templated transcription, initiation	84	1	1.54	0.79136	0.79136	1	1
290	GO:0050911	detection of chemical stimulus involved ...	166	3	3.05	0.59287	0.79398	1	1
291	GO:0006302	double-strand break repair	85	1	1.56	0.79524	0.79524	1	1
292	GO:0007568	aging	138	2	2.54	0.72583	0.80265	1	1
293	GO:0008654	phospholipid biosynthetic process	89	1	1.64	0.81006	0.81006	1	1
294	GO:0006629	lipid metabolic process	417	9	7.66	0.35855	0.81209	1	1
295	GO:0007600	sensory perception	319	7	5.86	0.37075	0.81263	1	1
296	GO:0043086	negative regulation of catalytic activit...	141	2	2.59	0.7368	0.81345	1	1
297	GO:0009100	glycoprotein metabolic process	123	3	2.26	0.39462	0.81706	1	1
298	GO:0007283	spermatogenesis	175	3	3.22	0.62884	0.81932	1	1
299	GO:0006310	DNA recombination	93	1	1.71	0.82381	0.82381	1	1
300	GO:0007611	learning or memory	145	2	2.66	0.75083	0.83325	1	1
301	GO:0022411	cellular component disassembly	133	2	2.44	0.70672	0.83882	1	1
302	GO:0010259	multicellular organism aging	134	2	2.46	0.71063	0.83886	1	1
303	GO:0042127	regulation of cell population proliferat...	192	4	3.53	0.47202	0.84261	1	1
304	GO:0080135	regulation of cellular response to stres...	102	1	1.87	0.85124	0.85124	1	1
305	GO:0098655	cation transmembrane transport	188	6	3.45	0.13191	0.85447	1	1
306	GO:0050804	modulation of chemical synaptic transmis...	114	2	2.09	0.62394	0.86023	1	1
307	GO:0002164	larval development	150	2	2.76	0.76748	0.86911	1	1
308	GO:0007186	G protein-coupled receptor signaling pat...	180	5	3.31	0.23597	0.88236	1	1
309	GO:0043161	proteasome-mediated ubiquitin-dependent ...	171	2	3.14	0.82729	0.88362	1	1
310	GO:0042594	response to starvation	119	1	2.19	0.89201	0.89201	1	1
311	GO:0043085	positive regulation of catalytic activit...	307	5	5.64	0.67176	0.90063	1	1
312	GO:0050877	nervous system process	494	11	9.08	0.29812	0.90128	1	1
313	GO:0044093	positive regulation of molecular functio...	337	6	6.19	0.59095	0.91028	1	1
314	GO:0048232	male gamete generation	209	4	3.84	0.53888	0.92055	1	1
315	GO:0003008	system process	573	13	10.53	0.25307	0.92095	1	1
316	GO:0044270	cellular nitrogen compound catabolic pro...	139	1	2.55	0.92598	0.92598	1	1
317	GO:0046700	heterocycle catabolic process	139	1	2.55	0.92598	0.92598	1	1
318	GO:0009994	oocyte differentiation	140	1	2.57	0.92737	0.92737	1	1
319	GO:0048813	dendrite morphogenesis	142	1	2.61	0.93007	0.93007	1	1
320	GO:0019439	aromatic compound catabolic process	145	1	2.66	0.93393	0.93393	1	1
321	GO:1901361	organic cyclic compound catabolic proces...	152	1	2.79	0.94213	0.94213	1	1
322	GO:0000278	mitotic cell cycle	412	9	7.57	0.34537	0.9481	1	1
323	GO:0048856	anatomical structure development	2165	27	39.79	0.9957	0.95105	1	1
324	GO:0010628	positive regulation of gene expression	161	1	2.96	0.95121	0.95121	1	1
325	GO:0051276	chromosome organization	379	9	6.96	0.26127	0.95187	1	1
326	GO:0032501	multicellular organismal process	2674	37	49.14	0.99029	0.95191	1	1
327	GO:0032502	developmental process	2268	29	41.68	0.99482	0.95316	1	1
328	GO:0006508	proteolysis	575	7	10.57	0.91299	0.95471	1	1
329	GO:0007049	cell cycle	637	10	11.71	0.74513	0.96219	1	1
330	GO:0036211	protein modification process	1218	20	22.38	0.7457	0.96403	1	1
331	GO:0006397	mRNA processing	299	3	5.49	0.91777	0.96847	1	1
332	GO:0045935	positive regulation of nucleobase-contai...	539	5	9.91	0.97425	0.9702	1	1
333	GO:0061024	membrane organization	210	2	3.86	0.90306	0.97487	1	1
334	GO:0019941	modification-dependent protein catabolic...	239	2	4.39	0.93799	0.97525	1	1
335	GO:0043632	modification-dependent macromolecule cat...	244	2	4.48	0.94266	0.97532	1	1
336	GO:0006511	ubiquitin-dependent protein catabolic pr...	235	2	4.32	0.934	0.97565	1	1
337	GO:0007399	nervous system development	971	6	17.84	0.99984	0.97683	1	1
338	GO:0016567	protein ubiquitination	230	2	4.23	0.92867	0.97894	1	1
339	GO:0043412	macromolecule modification	1315	21	24.17	0.79548	0.98114	1	1
340	GO:0000398	mRNA splicing, via spliceosome	237	2	4.36	0.93603	0.98157	1	1
341	GO:1903508	positive regulation of nucleic acid-temp...	492	4	9.04	0.98306	0.98306	1	1
342	GO:0045165	cell fate commitment	286	2	5.26	0.97069	0.98337	1	1
343	GO:0000122	negative regulation of transcription by ...	219	1	4.02	0.98384	0.98384	1	1
344	GO:0007552	metamorphosis	415	2	7.63	0.99667	0.98431	1	1
345	GO:0051173	positive regulation of nitrogen compound...	782	7	14.37	0.99211	0.98493	1	1
346	GO:0008104	protein localization	653	6	12	0.98429	0.98516	1	1
347	GO:0032446	protein modification by small protein co...	254	2	4.67	0.95103	0.98538	1	1
348	GO:0016071	mRNA metabolic process	362	3	6.65	0.96604	0.98645	1	1
349	GO:0000003	reproduction	909	11	16.7	0.95609	0.98889	1	1
350	GO:0007610	behavior	430	6	7.9	0.81061	0.98962	1	1
351	GO:0007275	multicellular organism development	1940	18	35.65	0.99994	0.9897	1	1
352	GO:1902680	positive regulation of RNA biosynthetic ...	492	4	9.04	0.98306	0.99003	1	1
353	GO:0007281	germ cell development	575	6	10.57	0.95915	0.99128	1	1
354	GO:0006464	cellular protein modification process	1218	20	22.38	0.7457	0.99159	1	1
355	GO:0019538	protein metabolic process	2022	30	37.16	0.93518	0.99261	1	1
356	GO:0034613	cellular protein localization	471	6	8.66	0.87267	0.99275	1	1
357	GO:0048731	system development	1521	12	27.95	0.99995	0.99278	1	1
358	GO:0007010	cytoskeleton organization	554	12	10.18	0.31901	0.99288	1	1
359	GO:0033554	cellular response to stress	555	7	10.2	0.89373	0.99326	1	1
360	GO:0048869	cellular developmental process	1388	19	25.51	0.9448	0.99327	1	1
361	GO:0051254	positive regulation of RNA metabolic pro...	526	4	9.67	0.98958	0.99332	1	1
362	GO:0006396	RNA processing	549	4	10.09	0.99255	0.99368	1	1
363	GO:0009968	negative regulation of signal transducti...	282	2	5.18	0.96873	0.99375	1	1
364	GO:0018193	peptidyl-amino acid modification	365	5	6.71	0.80841	0.99406	1	1
365	GO:0002064	epithelial cell development	273	1	5.02	0.99427	0.99427	1	1
366	GO:0045892	negative regulation of transcription, DN...	286	2	5.26	0.97069	0.99452	1	1
367	GO:0070647	protein modification by small protein co...	312	2	5.73	0.98085	0.99453	1	1
368	GO:0009987	cellular process	6555	118	120.46	0.82341	0.99468	1	1
369	GO:0010557	positive regulation of macromolecule bio...	540	5	9.92	0.97458	0.9949	1	1
370	GO:0032504	multicellular organism reproduction	814	11	14.96	0.89597	0.99513	1	1
371	GO:0010648	negative regulation of cell communicatio...	308	2	5.66	0.97955	0.99606	1	1
372	GO:0023057	negative regulation of signaling	309	2	5.68	0.97988	0.99614	1	1
373	GO:0048585	negative regulation of response to stimu...	316	2	5.81	0.98208	0.9963	1	1
374	GO:0048584	positive regulation of response to stimu...	409	3	7.52	0.98307	0.99641	1	1
375	GO:0008152	metabolic process	4597	79	84.48	0.86274	0.99655	1	1
376	GO:0030154	cell differentiation	1380	19	25.36	0.9412	0.99692	1	1
377	GO:0022414	reproductive process	876	10	16.1	0.96862	0.997	1	1
378	GO:0009891	positive regulation of biosynthetic proc...	574	5	10.55	0.98373	0.99712	1	1
379	GO:0051704	multi-organism process	777	9	14.28	0.95649	0.99725	1	1
380	GO:0031328	positive regulation of cellular biosynth...	573	5	10.53	0.98351	0.99727	1	1
381	GO:0044703	multi-organism reproductive process	776	9	14.26	0.95604	0.9973	1	1
382	GO:0070727	cellular macromolecule localization	530	6	9.74	0.93177	0.99779	1	1
383	GO:0048468	cell development	1153	16	21.19	0.91747	0.99781	1	1
384	GO:0032774	RNA biosynthetic process	992	8	18.23	0.99868	0.99787	1	1
385	GO:0022412	cellular process involved in reproductio...	669	8	12.29	0.93395	0.99788	1	1
386	GO:0003006	developmental process involved in reprod...	687	7	12.62	0.97456	0.99788	1	1
387	GO:0006412	translation	409	7	7.52	0.63202	0.99799	1	1
388	GO:1903507	negative regulation of nucleic acid-temp...	341	2	6.27	0.98819	0.99803	1	1
389	GO:0016070	RNA metabolic process	1594	17	29.29	0.99788	0.99816	1	1
390	GO:1901564	organonitrogen compound metabolic proces...	2499	41	45.92	0.84144	0.99817	1	1
391	GO:0007276	gamete generation	703	8	12.92	0.95356	0.99845	1	1
392	GO:2000113	negative regulation of cellular macromol...	354	2	6.51	0.99051	0.99847	1	1
393	GO:0071702	organic substance transport	738	11	13.56	0.81024	0.99851	1	1
394	GO:0048477	oogenesis	498	4	9.15	0.98444	0.99857	1	1
395	GO:0009893	positive regulation of metabolic process	900	7	16.54	0.9984	0.99857	1	1
396	GO:0006139	nucleobase-containing compound metabolic...	2023	25	37.18	0.99482	0.99883	1	1
397	GO:0007292	female gamete generation	528	5	9.7	0.97036	0.99885	1	1
398	GO:0040011	locomotion	564	3	10.36	0.99856	0.99895	1	1
399	GO:0043043	peptide biosynthetic process	445	7	8.18	0.71831	0.99896	1	1
400	GO:0048519	negative regulation of biological proces...	1291	14	23.72	0.99334	0.99899	1	1
401	GO:0010604	positive regulation of macromolecule met...	829	7	15.23	0.99574	0.99901	1	1
402	GO:0009058	biosynthetic process	2130	34	39.14	0.8617	0.99903	1	1
403	GO:0048583	regulation of response to stimulus	786	8	14.44	0.98158	0.99917	1	1
404	GO:0019953	sexual reproduction	776	9	14.26	0.95604	0.99917	1	1
405	GO:0034654	nucleobase-containing compound biosynthe...	1157	11	21.26	0.99719	0.99919	1	1
406	GO:0033036	macromolecule localization	855	9	15.71	0.98126	0.99932	1	1
407	GO:0060255	regulation of macromolecule metabolic pr...	1707	15	31.37	0.99991	0.99934	1	1
408	GO:0090304	nucleic acid metabolic process	1807	20	33.21	0.99822	0.99934	1	1
409	GO:1901566	organonitrogen compound biosynthetic pro...	850	17	15.62	0.39335	0.99935	1	1
410	GO:0046483	heterocycle metabolic process	2087	27	38.35	0.9909	0.99935	1	1
411	GO:0043604	amide biosynthetic process	471	7	8.66	0.77164	0.99936	1	1
412	GO:0043603	cellular amide metabolic process	561	9	10.31	0.7131	0.99941	1	1
413	GO:0048609	multicellular organismal reproductive pr...	777	9	14.28	0.95649	0.99941	1	1
414	GO:0023052	signaling	1639	20	30.12	0.98962	0.99943	1	1
415	GO:0043170	macromolecule metabolic process	3598	47	66.12	0.99974	0.99944	1	1
416	GO:0031325	positive regulation of cellular metaboli...	844	7	15.51	0.99652	0.99945	1	1
417	GO:0044267	cellular protein metabolic process	1812	26	33.3	0.94581	0.99946	1	1
418	GO:0006518	peptide metabolic process	501	8	9.21	0.71096	0.99947	1	1
419	GO:0048523	negative regulation of cellular process	1118	11	20.55	0.99548	0.99951	1	1
420	GO:0045893	positive regulation of transcription, DN...	415	2	7.63	0.99667	0.99954	1	1
421	GO:0007166	cell surface receptor signaling pathway	571	6	10.49	0.95719	0.99959	1	1
422	GO:0044238	primary metabolic process	4119	64	75.69	0.98444	0.99959	1	1
423	GO:0065008	regulation of biological quality	1095	13	20.12	0.97427	0.99961	1	1
424	GO:0071704	organic substance metabolic process	4376	70	80.42	0.97449	0.99961	1	1
425	GO:0018130	heterocycle biosynthetic process	1218	13	22.38	0.99294	0.99962	1	1
426	GO:0035556	intracellular signal transduction	584	7	10.73	0.92064	0.99962	1	1
427	GO:0009889	regulation of biosynthetic process	1137	10	20.89	0.99857	0.99964	1	1
428	GO:2001141	regulation of RNA biosynthetic process	933	6	17.15	0.99971	0.99966	1	1
429	GO:0019438	aromatic compound biosynthetic process	1211	11	22.25	0.99858	0.99969	1	1
430	GO:1901362	organic cyclic compound biosynthetic pro...	1251	14	22.99	0.98974	0.99971	1	1
431	GO:0071840	cellular component organization or bioge...	2398	30	44.07	0.99741	0.99971	1	1
432	GO:1901360	organic cyclic compound metabolic proces...	2173	29	39.93	0.98753	0.99972	1	1
433	GO:0051171	regulation of nitrogen compound metaboli...	1557	13	28.61	0.99991	0.99973	1	1
434	GO:0006725	cellular aromatic compound metabolic pro...	2132	26	39.18	0.99678	0.99975	1	1
435	GO:0097659	nucleic acid-templated transcription	987	8	18.14	0.99858	0.99977	1	1
436	GO:0019222	regulation of metabolic process	1830	15	33.63	0.99999	0.99979	1	1
437	GO:0016043	cellular component organization	2252	29	41.38	0.99396	0.99981	1	1
438	GO:0034641	cellular nitrogen compound metabolic pro...	2448	33	44.99	0.991	0.99981	1	1
439	GO:0019219	regulation of nucleobase-containing comp...	1094	7	20.1	0.99991	0.99986	1	1
440	GO:0010556	regulation of macromolecule biosynthetic...	1099	10	20.2	0.99765	0.99989	1	1
441	GO:0042221	response to chemical	1014	12	18.63	0.97009	0.99989	1	1
442	GO:0006351	transcription, DNA-templated	921	7	16.92	0.99881	0.9999	1	1
443	GO:0051252	regulation of RNA metabolic process	1056	6	19.41	0.99996	0.9999	1	1
444	GO:0080090	regulation of primary metabolic process	1577	13	28.98	0.99993	0.99991	1	1
445	GO:0006996	organelle organization	1434	21	26.35	0.90364	0.99992	1	1
446	GO:0006950	response to stress	937	11	17.22	0.96668	0.99993	1	1
447	GO:0048522	positive regulation of cellular process	1413	15	25.97	0.99639	0.99993	1	1
448	GO:0009059	macromolecule biosynthetic process	1667	20	30.63	0.99213	0.99993	1	1
449	GO:0006807	nitrogen compound metabolic process	3900	56	71.67	0.99779	0.99994	1	1
450	GO:0007154	cell communication	1676	19	30.8	0.99632	0.99994	1	1
451	GO:0031326	regulation of cellular biosynthetic proc...	1133	10	20.82	0.99849	0.99994	1	1
452	GO:0031323	regulation of cellular metabolic process	1672	14	30.73	0.99995	0.99994	1	1
453	GO:1901576	organic substance biosynthetic process	2112	32	38.81	0.92283	0.99995	1	1
454	GO:0044271	cellular nitrogen compound biosynthetic ...	1624	20	29.84	0.988	0.99995	1	1
455	GO:0006357	regulation of transcription by RNA polym...	656	3	12.06	0.9997	0.99995	1	1
456	GO:0044237	cellular metabolic process	4213	71	77.42	0.89112	0.99995	1	1
457	GO:0044249	cellular biosynthetic process	2082	30	38.26	0.95774	0.99996	1	1
458	GO:0006366	transcription by RNA polymerase II	689	3	12.66	0.99983	0.99996	1	1
459	GO:1903506	regulation of nucleic acid-templated tra...	933	6	17.15	0.99971	0.99997	1	1
460	GO:0048518	positive regulation of biological proces...	1518	15	27.9	0.99896	0.99998	1	1
461	GO:0006355	regulation of transcription, DNA-templat...	860	5	15.8	0.99977	0.99998	1	1
462	GO:0051716	cellular response to stimulus	1811	25	33.28	0.96543	0.99999	1	1
463	GO:0007165	signal transduction	1434	17	26.35	0.98818	0.99999	1	1
464	GO:0050794	regulation of cellular process	3189	38	58.6	0.99993	1	1	1
465	GO:2000112	regulation of cellular macromolecule bio...	1027	9	18.87	0.99771	1	1	1
466	GO:0065007	biological regulation	3783	46	69.52	0.99999	1	1	1
467	GO:0010468	regulation of gene expression	1261	10	23.17	0.99974	1	1	1
468	GO:0034645	cellular macromolecule biosynthetic proc...	1586	17	29.15	0.99768	1	1	1
469	GO:0050789	regulation of biological process	3406	39	62.59	0.99999	1	1	1
470	GO:0010467	gene expression	1984	20	36.46	0.99979	1	1	1
471	GO:0050896	response to stimulus	2403	30	44.16	0.99754	1	1	1
472	GO:0044260	cellular macromolecule metabolic process	2892	36	53.15	0.99939	1	1	1
473	GO:0000038	very long-chain fatty acid metabolic pro...	21	2	0.39	0.05606	1	1	1
474	GO:0000041	transition metal ion transport	43	3	0.79	0.04392	1	1	1
475	GO:0000075	cell cycle checkpoint signaling	60	2	1.1	0.30239	1	1	1
476	GO:0000212	meiotic spindle organization	28	2	0.51	0.09294	1	1	1
477	GO:0000226	microtubule cytoskeleton organization	295	7	5.42	0.29876	1	1	1
478	GO:0000271	polysaccharide biosynthetic process	15	1	0.28	0.24307	1	1	1
479	GO:0000280	nuclear division	219	6	4.02	0.21482	1	1	1
480	GO:0000281	mitotic cytokinesis	58	3	1.07	0.09034	1	1	1
481	GO:0000375	RNA splicing, via transesterification re...	237	2	4.36	0.93603	1	1	1
482	GO:0000377	RNA splicing, via transesterification re...	237	2	4.36	0.93603	1	1	1
483	GO:0000819	sister chromatid segregation	100	5	1.84	0.03656	1	1	1
484	GO:0000902	cell morphogenesis	499	1	9.17	0.99993	1	1	1
485	GO:0000904	cell morphogenesis involved in different...	424	1	7.79	0.9997	1	1	1
486	GO:0000910	cytokinesis	100	5	1.84	0.03656	1	1	1
487	GO:0000912	assembly of actomyosin apparatus involve...	16	1	0.29	0.25701	1	1	1
488	GO:0001505	regulation of neurotransmitter levels	113	1	2.08	0.87907	1	1	1
489	GO:0001523	retinoid metabolic process	13	1	0.24	0.21441	1	1	1
490	GO:0001654	eye development	363	2	6.67	0.99186	1	1	1
491	GO:0001666	response to hypoxia	44	2	0.81	0.1934	1	1	1
492	GO:0001667	ameboidal-type cell migration	167	1	3.07	0.95646	1	1	1
493	GO:0001704	formation of primary germ layer	26	1	0.48	0.38312	1	1	1
494	GO:0001707	mesoderm formation	20	1	0.37	0.31027	1	1	1
495	GO:0001745	compound eye morphogenesis	283	2	5.2	0.96923	1	1	1
496	GO:0001751	compound eye photoreceptor cell differen...	179	1	3.29	0.96534	1	1	1
497	GO:0001754	eye photoreceptor cell differentiation	186	1	3.42	0.96967	1	1	1
498	GO:0001894	tissue homeostasis	54	1	0.99	0.63407	1	1	1
499	GO:0001895	retina homeostasis	18	1	0.33	0.28413	1	1	1
500	GO:0001932	regulation of protein phosphorylation	161	2	2.96	0.80075	1	1	1
501	GO:0001933	negative regulation of protein phosphory...	52	1	0.96	0.62014	1	1	1
502	GO:0001934	positive regulation of protein phosphory...	89	1	1.64	0.81006	1	1	1
503	GO:0002009	morphogenesis of an epithelium	521	1	9.57	0.99996	1	1	1
504	GO:0002118	aggressive behavior	16	1	0.29	0.25701	1	1	1
505	GO:0002165	instar larval or pupal development	488	4	8.97	0.98208	1	1	1
506	GO:0002251	organ or tissue specific immune response	12	1	0.22	0.19968	1	1	1
507	GO:0002376	immune system process	384	2	7.06	0.99431	1	1	1
508	GO:0002682	regulation of immune system process	179	1	3.29	0.96534	1	1	1
509	GO:0003002	regionalization	401	2	7.37	0.99576	1	1	1
510	GO:0003012	muscle system process	34	1	0.62	0.46852	1	1	1
511	GO:0003013	circulatory system process	38	1	0.7	0.50671	1	1	1
512	GO:0003015	heart process	38	1	0.7	0.50671	1	1	1
513	GO:0003333	amino acid transmembrane transport	45	2	0.83	0.20011	1	1	1
514	GO:0003341	cilium movement	56	1	1.03	0.6475	1	1	1
515	GO:0005976	polysaccharide metabolic process	35	1	0.64	0.47833	1	1	1
516	GO:0005984	disaccharide metabolic process	11	1	0.2	0.18467	1	1	1
517	GO:0005996	monosaccharide metabolic process	55	2	1.01	0.2682	1	1	1
518	GO:0006022	aminoglycan metabolic process	80	2	1.47	0.43447	1	1	1
519	GO:0006023	aminoglycan biosynthetic process	13	1	0.24	0.21441	1	1	1
520	GO:0006029	proteoglycan metabolic process	17	1	0.31	0.2707	1	1	1
521	GO:0006040	amino sugar metabolic process	76	1	1.4	0.75758	1	1	1
522	GO:0006066	alcohol metabolic process	87	2	1.6	0.47762	1	1	1
523	GO:0006082	organic acid metabolic process	320	10	5.88	0.06951	1	1	1
524	GO:0006090	pyruvate metabolic process	34	1	0.62	0.46852	1	1	1
525	GO:0006091	generation of precursor metabolites and ...	191	5	3.51	0.27424	1	1	1
526	GO:0006119	oxidative phosphorylation	70	2	1.29	0.36975	1	1	1
527	GO:0006163	purine nucleotide metabolic process	140	2	2.57	0.73318	1	1	1
528	GO:0006165	nucleoside diphosphate phosphorylation	31	2	0.57	0.1104	1	1	1
529	GO:0006206	pyrimidine nucleobase metabolic process	14	2	0.26	0.0264	1	1	1
530	GO:0006220	pyrimidine nucleotide metabolic process	17	1	0.31	0.2707	1	1	1
531	GO:0006221	pyrimidine nucleotide biosynthetic proce...	17	1	0.31	0.2707	1	1	1
532	GO:0006259	DNA metabolic process	299	3	5.49	0.91777	1	1	1
533	GO:0006260	DNA replication	117	1	2.15	0.88785	1	1	1
534	GO:0006261	DNA-dependent DNA replication	92	1	1.69	0.82047	1	1	1
535	GO:0006275	regulation of DNA replication	33	1	0.61	0.45852	1	1	1
536	GO:0006281	DNA repair	193	1	3.55	0.97345	1	1	1
537	GO:0006323	DNA packaging	87	3	1.6	0.21468	1	1	1
538	GO:0006364	rRNA processing	131	1	2.41	0.9139	1	1	1
539	GO:0006368	transcription elongation from RNA polyme...	40	1	0.74	0.52477	1	1	1
540	GO:0006390	mitochondrial transcription	10	1	0.18	0.16939	1	1	1
541	GO:0006399	tRNA metabolic process	132	2	2.43	0.70277	1	1	1
542	GO:0006413	translational initiation	65	3	1.19	0.11688	1	1	1
543	GO:0006417	regulation of translation	142	3	2.61	0.48686	1	1	1
544	GO:0006446	regulation of translational initiation	24	3	0.44	0.00926	1	1	1
545	GO:0006457	protein folding	92	3	1.69	0.23898	1	1	1
546	GO:0006479	protein methylation	75	1	1.38	0.753	1	1	1
547	GO:0006486	protein glycosylation	95	1	1.75	0.83031	1	1	1
548	GO:0006520	cellular amino acid metabolic process	152	3	2.79	0.5327	1	1	1
549	GO:0006576	cellular biogenic amine metabolic proces...	31	1	0.57	0.43797	1	1	1
550	GO:0006595	polyamine metabolic process	7	1	0.13	0.12181	1	1	1
551	GO:0006605	protein targeting	103	1	1.89	0.85401	1	1	1
552	GO:0006631	fatty acid metabolic process	101	4	1.86	0.11473	1	1	1
553	GO:0006637	acyl-CoA metabolic process	38	1	0.7	0.50671	1	1	1
554	GO:0006638	neutral lipid metabolic process	43	1	0.79	0.55063	1	1	1
555	GO:0006639	acylglycerol metabolic process	43	1	0.79	0.55063	1	1	1
556	GO:0006643	membrane lipid metabolic process	84	1	1.54	0.79136	1	1	1
557	GO:0006644	phospholipid metabolic process	136	1	2.5	0.92166	1	1	1
558	GO:0006650	glycerophospholipid metabolic process	99	1	1.82	0.8426	1	1	1
559	GO:0006665	sphingolipid metabolic process	51	1	0.94	0.61298	1	1	1
560	GO:0006694	steroid biosynthetic process	29	1	0.53	0.41664	1	1	1
561	GO:0006720	isoprenoid metabolic process	32	1	0.59	0.44834	1	1	1
562	GO:0006721	terpenoid metabolic process	18	1	0.33	0.28413	1	1	1
563	GO:0006726	eye pigment biosynthetic process	34	2	0.62	0.12864	1	1	1
564	GO:0006743	ubiquinone metabolic process	13	1	0.24	0.21441	1	1	1
565	GO:0006749	glutathione metabolic process	22	1	0.4	0.33545	1	1	1
566	GO:0006753	nucleoside phosphate metabolic process	186	4	3.42	0.44758	1	1	1
567	GO:0006757	ATP generation from ADP	19	1	0.35	0.29732	1	1	1
568	GO:0006760	folic acid-containing compound metabolic...	10	1	0.18	0.16939	1	1	1
569	GO:0006805	xenobiotic metabolic process	8	1	0.15	0.13796	1	1	1
570	GO:0006810	transport	1568	30	28.81	0.43466	1	1	1
571	GO:0006812	cation transport	280	9	5.15	0.07212	1	1	1
572	GO:0006813	potassium ion transport	49	1	0.9	0.59825	1	1	1
573	GO:0006816	calcium ion transport	63	3	1.16	0.10902	1	1	1
574	GO:0006826	iron ion transport	18	1	0.33	0.28413	1	1	1
575	GO:0006829	zinc ion transport	12	1	0.22	0.19968	1	1	1
576	GO:0006836	neurotransmitter transport	113	1	2.08	0.87907	1	1	1
577	GO:0006862	nucleotide transport	16	1	0.29	0.25701	1	1	1
578	GO:0006865	amino acid transport	53	2	0.97	0.2545	1	1	1
579	GO:0006873	cellular ion homeostasis	100	3	1.84	0.27872	1	1	1
580	GO:0006874	cellular calcium ion homeostasis	51	2	0.94	0.24082	1	1	1
581	GO:0006875	cellular metal ion homeostasis	79	3	1.45	0.17709	1	1	1
582	GO:0006886	intracellular protein transport	313	1	5.75	0.99736	1	1	1
583	GO:0006887	exocytosis	102	1	1.87	0.85124	1	1	1
584	GO:0006892	post-Golgi vesicle-mediated transport	37	2	0.68	0.14752	1	1	1
585	GO:0006897	endocytosis	166	1	3.05	0.95563	1	1	1
586	GO:0006898	receptor-mediated endocytosis	52	1	0.96	0.62014	1	1	1
587	GO:0006928	movement of cell or subcellular componen...	630	6	11.58	0.97901	1	1	1
588	GO:0006936	muscle contraction	27	1	0.5	0.3945	1	1	1
589	GO:0006941	striated muscle contraction	9	1	0.17	0.15382	1	1	1
590	GO:0006955	immune response	284	1	5.22	0.99537	1	1	1
591	GO:0006974	cellular response to DNA damage stimulus	231	1	4.25	0.98716	1	1	1
592	GO:0006979	response to oxidative stress	113	1	2.08	0.87907	1	1	1
593	GO:0007005	mitochondrion organization	164	2	3.01	0.80906	1	1	1
594	GO:0007020	microtubule nucleation	12	1	0.22	0.19968	1	1	1
595	GO:0007034	vacuolar transport	54	1	0.99	0.63407	1	1	1
596	GO:0007041	lysosomal transport	26	1	0.48	0.38312	1	1	1
597	GO:0007043	cell-cell junction assembly	59	1	1.08	0.66673	1	1	1
598	GO:0007051	spindle organization	95	5	1.75	0.03022	1	1	1
599	GO:0007053	spindle assembly involved in male meiosi...	7	1	0.13	0.12181	1	1	1
600	GO:0007056	spindle assembly involved in female meio...	7	1	0.13	0.12181	1	1	1
601	GO:0007059	chromosome segregation	141	5	2.59	0.11748	1	1	1
602	GO:0007080	mitotic metaphase plate congression	7	1	0.13	0.12181	1	1	1
603	GO:0007088	regulation of mitotic nuclear division	44	2	0.81	0.1934	1	1	1
604	GO:0007091	metaphase/anaphase transition of mitotic...	31	2	0.57	0.1104	1	1	1
605	GO:0007093	mitotic cell cycle checkpoint signaling	48	2	0.88	0.22039	1	1	1
606	GO:0007110	meiosis I cytokinesis	14	1	0.26	0.22888	1	1	1
607	GO:0007112	male meiosis cytokinesis	30	1	0.55	0.4274	1	1	1
608	GO:0007127	meiosis I	38	2	0.7	0.15393	1	1	1
609	GO:0007135	meiosis II	7	1	0.13	0.12181	1	1	1
610	GO:0007140	male meiotic nuclear division	60	2	1.1	0.30239	1	1	1
611	GO:0007143	female meiotic nuclear division	32	2	0.59	0.1164	1	1	1
612	GO:0007167	enzyme linked receptor protein signaling...	242	1	4.45	0.9896	1	1	1
613	GO:0007178	transmembrane receptor protein serine/th...	55	1	1.01	0.64085	1	1	1
614	GO:0007204	positive regulation of cytosolic calcium...	19	1	0.35	0.29732	1	1	1
615	GO:0007267	cell-cell signaling	451	5	8.29	0.9243	1	1	1
616	GO:0007268	chemical synaptic transmission	272	3	5	0.88234	1	1	1
617	GO:0007269	neurotransmitter secretion	93	1	1.71	0.82381	1	1	1
618	GO:0007271	synaptic transmission, cholinergic	19	1	0.35	0.29732	1	1	1
619	GO:0007320	insemination	11	1	0.2	0.18467	1	1	1
620	GO:0007346	regulation of mitotic cell cycle	161	2	2.96	0.80075	1	1	1
621	GO:0007350	blastoderm segmentation	167	1	3.07	0.95646	1	1	1
622	GO:0007365	periodic partitioning	43	1	0.79	0.55063	1	1	1
623	GO:0007369	gastrulation	61	1	1.12	0.67896	1	1	1
624	GO:0007389	pattern specification process	435	2	7.99	0.99765	1	1	1
625	GO:0007405	neuroblast proliferation	84	1	1.54	0.79136	1	1	1
626	GO:0007416	synapse assembly	161	1	2.96	0.95121	1	1	1
627	GO:0007422	peripheral nervous system development	45	1	0.83	0.56709	1	1	1
628	GO:0007423	sensory organ development	438	2	8.05	0.99777	1	1	1
629	GO:0007424	open tracheal system development	225	1	4.13	0.9856	1	1	1
630	GO:0007444	imaginal disc development	501	2	9.21	0.99927	1	1	1
631	GO:0007447	imaginal disc pattern formation	99	1	1.82	0.8426	1	1	1
632	GO:0007450	dorsal/ventral pattern formation, imagin...	52	1	0.96	0.62014	1	1	1
633	GO:0007472	wing disc morphogenesis	259	1	4.76	0.9925	1	1	1
634	GO:0007476	imaginal disc-derived wing morphogenesis	250	1	4.59	0.99108	1	1	1
635	GO:0007507	heart development	91	2	1.67	0.50138	1	1	1
636	GO:0007517	muscle organ development	85	1	1.56	0.79524	1	1	1
637	GO:0007525	somatic muscle development	72	2	1.32	0.38295	1	1	1
638	GO:0007528	neuromuscular junction development	164	3	3.01	0.58458	1	1	1
639	GO:0007560	imaginal disc morphogenesis	351	1	6.45	0.99874	1	1	1
640	GO:0007591	molting cycle, chitin-based cuticle	72	1	1.32	0.73871	1	1	1
641	GO:0007601	visual perception	17	1	0.31	0.2707	1	1	1
642	GO:0007602	phototransduction	50	2	0.92	0.234	1	1	1
643	GO:0007616	long-term memory	66	1	1.21	0.70764	1	1	1
644	GO:0007618	mating	83	1	1.53	0.78741	1	1	1
645	GO:0007620	copulation	16	1	0.29	0.25701	1	1	1
646	GO:0007622	rhythmic behavior	98	1	1.8	0.83961	1	1	1
647	GO:0007623	circadian rhythm	133	3	2.44	0.44388	1	1	1
648	GO:0007626	locomotory behavior	159	1	2.92	0.94932	1	1	1
649	GO:0007631	feeding behavior	37	1	0.68	0.49742	1	1	1
650	GO:0008015	blood circulation	33	1	0.61	0.45852	1	1	1
651	GO:0008037	cell recognition	96	1	1.76	0.83347	1	1	1
652	GO:0008038	neuron recognition	94	1	1.73	0.82709	1	1	1
653	GO:0008078	mesodermal cell migration	17	1	0.31	0.2707	1	1	1
654	GO:0008088	axo-dendritic transport	42	1	0.77	0.54217	1	1	1
655	GO:0008150	biological_process	7183	132	132	1	1	1	1
656	GO:0008202	steroid metabolic process	44	2	0.81	0.1934	1	1	1
657	GO:0008213	protein alkylation	75	1	1.38	0.753	1	1	1
658	GO:0008219	cell death	304	2	5.59	0.97816	1	1	1
659	GO:0008272	sulfate transport	10	1	0.18	0.16939	1	1	1
660	GO:0008283	cell population proliferation	263	4	4.83	0.7184	1	1	1
661	GO:0008356	asymmetric cell division	88	2	1.62	0.48363	1	1	1
662	GO:0008582	regulation of synaptic assembly at neuro...	101	1	1.86	0.84841	1	1	1
663	GO:0008610	lipid biosynthetic process	208	5	3.82	0.33559	1	1	1
664	GO:0009056	catabolic process	834	9	15.33	0.97631	1	1	1
665	GO:0009057	macromolecule catabolic process	412	3	7.57	0.98382	1	1	1
666	GO:0009060	aerobic respiration	94	3	1.73	0.24883	1	1	1
667	GO:0009062	fatty acid catabolic process	30	1	0.55	0.4274	1	1	1
668	GO:0009066	aspartate family amino acid metabolic pr...	22	1	0.4	0.33545	1	1	1
669	GO:0009101	glycoprotein biosynthetic process	104	2	1.91	0.57367	1	1	1
670	GO:0009112	nucleobase metabolic process	23	2	0.42	0.06596	1	1	1
671	GO:0009117	nucleotide metabolic process	184	4	3.38	0.43936	1	1	1
672	GO:0009123	nucleoside monophosphate metabolic proce...	37	1	0.68	0.49742	1	1	1
673	GO:0009124	nucleoside monophosphate biosynthetic pr...	25	1	0.46	0.37154	1	1	1
674	GO:0009129	pyrimidine nucleoside monophosphate meta...	10	1	0.18	0.16939	1	1	1
675	GO:0009130	pyrimidine nucleoside monophosphate bios...	10	1	0.18	0.16939	1	1	1
676	GO:0009135	purine nucleoside diphosphate metabolic ...	27	1	0.5	0.3945	1	1	1
677	GO:0009150	purine ribonucleotide metabolic process	135	2	2.48	0.71449	1	1	1
678	GO:0009156	ribonucleoside monophosphate biosyntheti...	23	1	0.42	0.3477	1	1	1
679	GO:0009161	ribonucleoside monophosphate metabolic p...	33	1	0.61	0.45852	1	1	1
680	GO:0009165	nucleotide biosynthetic process	112	1	2.06	0.87677	1	1	1
681	GO:0009173	pyrimidine ribonucleoside monophosphate ...	8	1	0.15	0.13796	1	1	1
682	GO:0009174	pyrimidine ribonucleoside monophosphate ...	8	1	0.15	0.13796	1	1	1
683	GO:0009179	purine ribonucleoside diphosphate metabo...	27	1	0.5	0.3945	1	1	1
684	GO:0009185	ribonucleoside diphosphate metabolic pro...	27	1	0.5	0.3945	1	1	1
685	GO:0009218	pyrimidine ribonucleotide metabolic proc...	13	1	0.24	0.21441	1	1	1
686	GO:0009220	pyrimidine ribonucleotide biosynthetic p...	13	1	0.24	0.21441	1	1	1
687	GO:0009225	nucleotide-sugar metabolic process	15	1	0.28	0.24307	1	1	1
688	GO:0009259	ribonucleotide metabolic process	147	3	2.7	0.51005	1	1	1
689	GO:0009260	ribonucleotide biosynthetic process	88	1	1.62	0.80646	1	1	1
690	GO:0009266	response to temperature stimulus	92	4	1.69	0.08872	1	1	1
691	GO:0009308	amine metabolic process	34	1	0.62	0.46852	1	1	1
692	GO:0009309	amine biosynthetic process	14	1	0.26	0.22888	1	1	1
693	GO:0009312	oligosaccharide biosynthetic process	12	1	0.22	0.19968	1	1	1
694	GO:0009314	response to radiation	154	2	2.83	0.78009	1	1	1
695	GO:0009404	toxin metabolic process	5	1	0.09	0.08859	1	1	1
696	GO:0009407	toxin catabolic process	5	1	0.09	0.08859	1	1	1
697	GO:0009410	response to xenobiotic stimulus	12	1	0.22	0.19968	1	1	1
698	GO:0009416	response to light stimulus	120	2	2.21	0.65186	1	1	1
699	GO:0009451	RNA modification	104	1	1.91	0.85673	1	1	1
700	GO:0009566	fertilization	22	1	0.4	0.33545	1	1	1
701	GO:0009581	detection of external stimulus	65	2	1.19	0.33632	1	1	1
702	GO:0009582	detection of abiotic stimulus	65	2	1.19	0.33632	1	1	1
703	GO:0009583	detection of light stimulus	57	2	1.05	0.28189	1	1	1
704	GO:0009584	detection of visible light	36	2	0.66	0.14116	1	1	1
705	GO:0009605	response to external stimulus	759	3	13.95	0.99995	1	1	1
706	GO:0009628	response to abiotic stimulus	333	7	6.12	0.41341	1	1	1
707	GO:0009636	response to toxic substance	49	2	0.9	0.22718	1	1	1
708	GO:0009648	photoperiodism	7	1	0.13	0.12181	1	1	1
709	GO:0009649	entrainment of circadian clock	14	1	0.26	0.22888	1	1	1
710	GO:0009653	anatomical structure morphogenesis	1275	9	23.43	0.99993	1	1	1
711	GO:0009719	response to endogenous stimulus	234	1	4.3	0.98788	1	1	1
712	GO:0009790	embryo development	444	2	8.16	0.998	1	1	1
713	GO:0009791	post-embryonic development	553	4	10.16	0.99298	1	1	1
714	GO:0009880	embryonic pattern specification	180	1	3.31	0.966	1	1	1
715	GO:0009886	post-embryonic animal morphogenesis	410	1	7.53	0.9996	1	1	1
716	GO:0009887	animal organ morphogenesis	665	2	12.22	0.99996	1	1	1
717	GO:0009888	tissue development	859	6	15.79	0.9991	1	1	1
718	GO:0009890	negative regulation of biosynthetic proc...	418	2	7.68	0.99684	1	1	1
719	GO:0009892	negative regulation of metabolic process	752	4	13.82	0.99969	1	1	1
720	GO:0009894	regulation of catabolic process	230	1	4.23	0.98691	1	1	1
721	GO:0009896	positive regulation of catabolic process	133	1	2.44	0.91709	1	1	1
722	GO:0009953	dorsal/ventral pattern formation	127	1	2.33	0.90714	1	1	1
723	GO:0009966	regulation of signal transduction	637	7	11.71	0.95498	1	1	1
724	GO:0009967	positive regulation of signal transducti...	332	2	6.1	0.98627	1	1	1
725	GO:0009991	response to extracellular stimulus	137	1	2.52	0.92313	1	1	1
726	GO:0010033	response to organic substance	452	3	8.31	0.99125	1	1	1
727	GO:0010035	response to inorganic substance	63	3	1.16	0.10902	1	1	1
728	GO:0010043	response to zinc ion	8	1	0.15	0.13796	1	1	1
729	GO:0010243	response to organonitrogen compound	164	1	3.01	0.95391	1	1	1
730	GO:0010256	endomembrane system organization	166	1	3.05	0.95563	1	1	1
731	GO:0010469	regulation of signaling receptor activit...	7	1	0.13	0.12181	1	1	1
732	GO:0010558	negative regulation of macromolecule bio...	408	2	7.5	0.99624	1	1	1
733	GO:0010562	positive regulation of phosphorus metabo...	118	1	2.17	0.88995	1	1	1
734	GO:0010563	negative regulation of phosphorus metabo...	77	1	1.42	0.76209	1	1	1
735	GO:0010564	regulation of cell cycle process	174	4	3.2	0.39783	1	1	1
736	GO:0010605	negative regulation of macromolecule met...	713	4	13.1	0.99942	1	1	1
737	GO:0010608	posttranscriptional regulation of gene e...	197	3	3.62	0.70738	1	1	1
738	GO:0010623	programmed cell death involved in cell d...	92	2	1.69	0.50721	1	1	1
739	GO:0010629	negative regulation of gene expression	261	2	4.8	0.95618	1	1	1
740	GO:0010631	epithelial cell migration	152	1	2.79	0.94213	1	1	1
741	GO:0010638	positive regulation of organelle organiz...	99	1	1.82	0.8426	1	1	1
742	GO:0010639	negative regulation of organelle organiz...	58	2	1.07	0.28873	1	1	1
743	GO:0010646	regulation of cell communication	745	8	13.69	0.97059	1	1	1
744	GO:0010647	positive regulation of cell communicatio...	365	2	6.71	0.99213	1	1	1
745	GO:0010720	positive regulation of cell development	76	1	1.4	0.75758	1	1	1
746	GO:0010721	negative regulation of cell development	40	1	0.74	0.52477	1	1	1
747	GO:0010817	regulation of hormone levels	80	3	1.47	0.18169	1	1	1
748	GO:0010876	lipid localization	125	3	2.3	0.40457	1	1	1
749	GO:0010927	cellular component assembly involved in ...	134	5	2.46	0.10009	1	1	1
750	GO:0010941	regulation of cell death	216	1	3.97	0.98289	1	1	1
751	GO:0010948	negative regulation of cell cycle proces...	83	2	1.53	0.4532	1	1	1
752	GO:0010959	regulation of metal ion transport	38	2	0.7	0.15393	1	1	1
753	GO:0010965	regulation of mitotic sister chromatid s...	31	2	0.57	0.1104	1	1	1
754	GO:0010970	transport along microtubule	81	2	1.49	0.44075	1	1	1
755	GO:0012501	programmed cell death	271	2	4.98	0.96266	1	1	1
756	GO:0014009	glial cell proliferation	14	1	0.26	0.22888	1	1	1
757	GO:0014046	dopamine secretion	7	1	0.13	0.12181	1	1	1
758	GO:0014070	response to organic cyclic compound	105	1	1.93	0.85941	1	1	1
759	GO:0014706	striated muscle tissue development	14	1	0.26	0.22888	1	1	1
760	GO:0015012	heparan sulfate proteoglycan biosyntheti...	12	1	0.22	0.19968	1	1	1
761	GO:0015031	protein transport	439	2	8.07	0.99781	1	1	1
762	GO:0015698	inorganic anion transport	43	3	0.79	0.04392	1	1	1
763	GO:0015711	organic anion transport	104	3	1.91	0.29885	1	1	1
764	GO:0015748	organophosphate ester transport	39	1	0.72	0.51582	1	1	1
765	GO:0015833	peptide transport	19	1	0.35	0.29732	1	1	1
766	GO:0015837	amine transport	15	1	0.28	0.24307	1	1	1
767	GO:0015844	monoamine transport	12	1	0.22	0.19968	1	1	1
768	GO:0015849	organic acid transport	88	4	1.62	0.07819	1	1	1
769	GO:0015850	organic hydroxy compound transport	31	1	0.57	0.43797	1	1	1
770	GO:0015865	purine nucleotide transport	15	1	0.28	0.24307	1	1	1
771	GO:0015872	dopamine transport	9	1	0.17	0.15382	1	1	1
772	GO:0015908	fatty acid transport	12	2	0.22	0.01961	1	1	1
773	GO:0015931	nucleobase-containing compound transport	118	1	2.17	0.88995	1	1	1
774	GO:0015980	energy derivation by oxidation of organi...	130	3	2.39	0.42924	1	1	1
775	GO:0016051	carbohydrate biosynthetic process	45	2	0.83	0.20011	1	1	1
776	GO:0016052	carbohydrate catabolic process	53	1	0.97	0.62717	1	1	1
777	GO:0016054	organic acid catabolic process	84	3	1.54	0.20037	1	1	1
778	GO:0016055	Wnt signaling pathway	115	2	2.11	0.62871	1	1	1
779	GO:0016056	rhodopsin mediated signaling pathway	19	1	0.35	0.29732	1	1	1
780	GO:0016072	rRNA metabolic process	137	1	2.52	0.92313	1	1	1
781	GO:0016079	synaptic vesicle exocytosis	62	1	1.14	0.68491	1	1	1
782	GO:0016101	diterpenoid metabolic process	13	1	0.24	0.21441	1	1	1
783	GO:0016192	vesicle-mediated transport	494	5	9.08	0.95466	1	1	1
784	GO:0016197	endosomal transport	111	1	2.04	0.87443	1	1	1
785	GO:0016226	iron-sulfur cluster assembly	18	1	0.33	0.28413	1	1	1
786	GO:0016311	dephosphorylation	160	3	2.94	0.56769	1	1	1
787	GO:0016358	dendrite development	155	1	2.85	0.94533	1	1	1
788	GO:0016458	gene silencing	111	2	2.04	0.60935	1	1	1
789	GO:0016477	cell migration	259	1	4.76	0.9925	1	1	1
790	GO:0016570	histone modification	195	1	3.58	0.97445	1	1	1
791	GO:0016572	histone phosphorylation	21	1	0.39	0.32298	1	1	1
792	GO:0017004	cytochrome complex assembly	21	1	0.39	0.32298	1	1	1
793	GO:0017062	respiratory chain complex III assembly	5	1	0.09	0.08859	1	1	1
794	GO:0017085	response to insecticide	12	1	0.22	0.19968	1	1	1
795	GO:0017143	insecticide metabolic process	5	1	0.09	0.08859	1	1	1
796	GO:0017145	stem cell division	40	2	0.74	0.16692	1	1	1
797	GO:0017156	calcium-ion regulated exocytosis	13	1	0.24	0.21441	1	1	1
798	GO:0017157	regulation of exocytosis	29	1	0.53	0.41664	1	1	1
799	GO:0018105	peptidyl-serine phosphorylation	45	2	0.83	0.20011	1	1	1
800	GO:0018108	peptidyl-tyrosine phosphorylation	60	1	1.1	0.6729	1	1	1
801	GO:0018205	peptidyl-lysine modification	154	1	2.83	0.94428	1	1	1
802	GO:0018208	peptidyl-proline modification	33	2	0.61	0.12248	1	1	1
803	GO:0018209	peptidyl-serine modification	48	2	0.88	0.22039	1	1	1
804	GO:0018212	peptidyl-tyrosine modification	62	1	1.14	0.68491	1	1	1
805	GO:0019220	regulation of phosphate metabolic proces...	233	2	4.28	0.93191	1	1	1
806	GO:0019318	hexose metabolic process	49	2	0.9	0.22718	1	1	1
807	GO:0019368	fatty acid elongation, unsaturated fatty...	15	1	0.28	0.24307	1	1	1
808	GO:0019395	fatty acid oxidation	26	1	0.48	0.38312	1	1	1
809	GO:0019637	organophosphate metabolic process	350	7	6.43	0.46499	1	1	1
810	GO:0019646	aerobic electron transport chain	55	2	1.01	0.2682	1	1	1
811	GO:0019693	ribose phosphate metabolic process	150	3	2.76	0.52371	1	1	1
812	GO:0019720	Mo-molybdopterin cofactor metabolic proc...	5	1	0.09	0.08859	1	1	1
813	GO:0019725	cellular homeostasis	196	4	3.6	0.48809	1	1	1
814	GO:0019748	secondary metabolic process	64	1	1.18	0.69649	1	1	1
815	GO:0019751	polyol metabolic process	42	1	0.77	0.54217	1	1	1
816	GO:0019856	pyrimidine nucleobase biosynthetic proce...	10	2	0.18	0.01369	1	1	1
817	GO:0019932	second-messenger-mediated signaling	53	3	0.97	0.07317	1	1	1
818	GO:0022008	neurogenesis	792	5	14.55	0.99931	1	1	1
819	GO:0022400	regulation of rhodopsin mediated signali...	15	1	0.28	0.24307	1	1	1
820	GO:0022402	cell cycle process	467	8	8.58	0.6336	1	1	1
821	GO:0022410	circadian sleep/wake cycle process	38	1	0.7	0.50671	1	1	1
822	GO:0022607	cellular component assembly	1064	15	19.55	0.89777	1	1	1
823	GO:0022613	ribonucleoprotein complex biogenesis	277	1	5.09	0.9947	1	1	1
824	GO:0022898	regulation of transmembrane transporter ...	23	1	0.42	0.3477	1	1	1
825	GO:0022904	respiratory electron transport chain	64	2	1.18	0.32957	1	1	1
826	GO:0023051	regulation of signaling	745	8	13.69	0.97059	1	1	1
827	GO:0023056	positive regulation of signaling	365	2	6.71	0.99213	1	1	1
828	GO:0023061	signal release	131	1	2.41	0.9139	1	1	1
829	GO:0030001	metal ion transport	184	7	3.38	0.05245	1	1	1
830	GO:0030003	cellular cation homeostasis	99	3	1.82	0.27371	1	1	1
831	GO:0030029	actin filament-based process	282	6	5.18	0.41684	1	1	1
832	GO:0030030	cell projection organization	610	3	11.21	0.99934	1	1	1
833	GO:0030031	cell projection assembly	171	2	3.14	0.82729	1	1	1
834	GO:0030036	actin cytoskeleton organization	271	6	4.98	0.38036	1	1	1
835	GO:0030071	regulation of mitotic metaphase/anaphase...	27	2	0.5	0.08731	1	1	1
836	GO:0030100	regulation of endocytosis	53	1	0.97	0.62717	1	1	1
837	GO:0030111	regulation of Wnt signaling pathway	90	2	1.65	0.4955	1	1	1
838	GO:0030162	regulation of proteolysis	142	1	2.61	0.93007	1	1	1
839	GO:0030163	protein catabolic process	277	3	5.09	0.88978	1	1	1
840	GO:0030166	proteoglycan biosynthetic process	16	1	0.29	0.25701	1	1	1
841	GO:0030177	positive regulation of Wnt signaling pat...	49	1	0.9	0.59825	1	1	1
842	GO:0030182	neuron differentiation	681	3	12.51	0.9998	1	1	1
843	GO:0030201	heparan sulfate proteoglycan metabolic p...	13	1	0.24	0.21441	1	1	1
844	GO:0030203	glycosaminoglycan metabolic process	15	1	0.28	0.24307	1	1	1
845	GO:0030239	myofibril assembly	57	5	1.05	0.00378	1	1	1
846	GO:0030258	lipid modification	54	1	0.99	0.63407	1	1	1
847	GO:0030261	chromosome condensation	46	2	0.85	0.20685	1	1	1
848	GO:0030431	sleep	60	1	1.1	0.6729	1	1	1
849	GO:0030497	fatty acid elongation	19	2	0.35	0.04674	1	1	1
850	GO:0030509	BMP signaling pathway	47	1	0.86	0.58296	1	1	1
851	GO:0030510	regulation of BMP signaling pathway	36	1	0.66	0.48797	1	1	1
852	GO:0030534	adult behavior	130	1	2.39	0.91225	1	1	1
853	GO:0030705	cytoskeleton-dependent intracellular tra...	90	2	1.65	0.4955	1	1	1
854	GO:0030855	epithelial cell differentiation	321	1	5.9	0.99774	1	1	1
855	GO:0030865	cortical cytoskeleton organization	57	1	1.05	0.65403	1	1	1
856	GO:0030866	cortical actin cytoskeleton organization	49	1	0.9	0.59825	1	1	1
857	GO:0031023	microtubule organizing center organizati...	71	3	1.3	0.14165	1	1	1
858	GO:0031032	actomyosin structure organization	101	6	1.86	0.01049	1	1	1
859	GO:0031033	myosin filament organization	13	1	0.24	0.21441	1	1	1
860	GO:0031109	microtubule polymerization or depolymeri...	42	2	0.77	0.18008	1	1	1
861	GO:0031163	metallo-sulfur cluster assembly	18	1	0.33	0.28413	1	1	1
862	GO:0031175	neuron projection development	422	1	7.75	0.99969	1	1	1
863	GO:0031324	negative regulation of cellular metaboli...	611	3	11.23	0.99935	1	1	1
864	GO:0031327	negative regulation of cellular biosynth...	418	2	7.68	0.99684	1	1	1
865	GO:0031329	regulation of cellular catabolic process	204	1	3.75	0.97848	1	1	1
866	GO:0031331	positive regulation of cellular cataboli...	118	1	2.17	0.88995	1	1	1
867	GO:0031344	regulation of cell projection organizati...	124	1	2.28	0.90173	1	1	1
868	GO:0031346	positive regulation of cell projection o...	65	1	1.19	0.70212	1	1	1
869	GO:0031399	regulation of protein modification proce...	271	2	4.98	0.96266	1	1	1
870	GO:0031400	negative regulation of protein modificat...	93	1	1.71	0.82381	1	1	1
871	GO:0031401	positive regulation of protein modificat...	128	1	2.35	0.90888	1	1	1
872	GO:0031497	chromatin assembly	41	1	0.75	0.53355	1	1	1
873	GO:0031503	protein-containing complex localization	78	2	1.43	0.42179	1	1	1
874	GO:0031577	spindle checkpoint signaling	14	2	0.26	0.0264	1	1	1
875	GO:0031667	response to nutrient levels	136	1	2.5	0.92166	1	1	1
876	GO:0032101	regulation of response to external stimu...	182	1	3.34	0.96727	1	1	1
877	GO:0032259	methylation	144	1	2.65	0.93266	1	1	1
878	GO:0032268	regulation of cellular protein metabolic...	530	6	9.74	0.93177	1	1	1
879	GO:0032269	negative regulation of cellular protein ...	203	1	3.73	0.97806	1	1	1
880	GO:0032270	positive regulation of cellular protein ...	242	2	4.45	0.94084	1	1	1
881	GO:0032392	DNA geometric change	50	1	0.92	0.60568	1	1	1
882	GO:0032409	regulation of transporter activity	23	1	0.42	0.3477	1	1	1
883	GO:0032410	negative regulation of transporter activ...	7	1	0.13	0.12181	1	1	1
884	GO:0032411	positive regulation of transporter activ...	14	1	0.26	0.22888	1	1	1
885	GO:0032412	regulation of ion transmembrane transpor...	23	1	0.42	0.3477	1	1	1
886	GO:0032414	positive regulation of ion transmembrane...	14	1	0.26	0.22888	1	1	1
887	GO:0032506	cytokinetic process	35	2	0.64	0.13487	1	1	1
888	GO:0032507	maintenance of protein location in cell	22	1	0.4	0.33545	1	1	1
889	GO:0032508	DNA duplex unwinding	50	1	0.92	0.60568	1	1	1
890	GO:0032543	mitochondrial translation	105	1	1.93	0.85941	1	1	1
891	GO:0032784	regulation of DNA-templated transcriptio...	29	1	0.53	0.41664	1	1	1
892	GO:0032785	negative regulation of DNA-templated tra...	7	1	0.13	0.12181	1	1	1
893	GO:0032787	monocarboxylic acid metabolic process	147	5	2.7	0.13346	1	1	1
894	GO:0032879	regulation of localization	457	6	8.4	0.85366	1	1	1
895	GO:0032880	regulation of protein localization	102	1	1.87	0.85124	1	1	1
896	GO:0032886	regulation of microtubule-based process	56	1	1.03	0.6475	1	1	1
897	GO:0032940	secretion by cell	215	2	3.95	0.91016	1	1	1
898	GO:0032984	protein-containing complex disassembly	81	1	1.49	0.77928	1	1	1
899	GO:0032989	cellular component morphogenesis	515	6	9.46	0.9196	1	1	1
900	GO:0032990	cell part morphogenesis	403	1	7.41	0.99954	1	1	1
901	GO:0033043	regulation of organelle organization	267	4	4.91	0.72942	1	1	1
902	GO:0033044	regulation of chromosome organization	55	2	1.01	0.2682	1	1	1
903	GO:0033045	regulation of sister chromatid segregati...	33	2	0.61	0.12248	1	1	1
904	GO:0033046	negative regulation of sister chromatid ...	14	2	0.26	0.0264	1	1	1
905	GO:0033047	regulation of mitotic sister chromatid s...	16	2	0.29	0.03399	1	1	1
906	GO:0033048	negative regulation of mitotic sister ch...	14	2	0.26	0.0264	1	1	1
907	GO:0033108	mitochondrial respiratory chain complex ...	35	1	0.64	0.47833	1	1	1
908	GO:0033206	meiotic cytokinesis	38	2	0.7	0.15393	1	1	1
909	GO:0033365	protein localization to organelle	206	3	3.79	0.73566	1	1	1
910	GO:0033673	negative regulation of kinase activity	44	1	0.81	0.55894	1	1	1
911	GO:0033674	positive regulation of kinase activity	90	1	1.65	0.81359	1	1	1
912	GO:0033692	cellular polysaccharide biosynthetic pro...	15	1	0.28	0.24307	1	1	1
913	GO:0033865	nucleoside bisphosphate metabolic proces...	47	1	0.86	0.58296	1	1	1
914	GO:0033875	ribonucleoside bisphosphate metabolic pr...	47	1	0.86	0.58296	1	1	1
915	GO:0034032	purine nucleoside bisphosphate metabolic...	47	1	0.86	0.58296	1	1	1
916	GO:0034220	ion transmembrane transport	263	8	4.83	0.1106	1	1	1
917	GO:0034243	regulation of transcription elongation f...	23	1	0.42	0.3477	1	1	1
918	GO:0034248	regulation of cellular amide metabolic p...	180	3	3.31	0.64787	1	1	1
919	GO:0034308	primary alcohol metabolic process	17	1	0.31	0.2707	1	1	1
920	GO:0034329	cell junction assembly	212	2	3.9	0.90596	1	1	1
921	GO:0034440	lipid oxidation	27	1	0.5	0.3945	1	1	1
922	GO:0034470	ncRNA processing	241	1	4.43	0.9894	1	1	1
923	GO:0034502	protein localization to chromosome	14	1	0.26	0.22888	1	1	1
924	GO:0034622	cellular protein-containing complex asse...	427	4	7.85	0.95886	1	1	1
925	GO:0034637	cellular carbohydrate biosynthetic proce...	23	1	0.42	0.3477	1	1	1
926	GO:0034660	ncRNA metabolic process	296	4	5.44	0.79991	1	1	1
927	GO:0034728	nucleosome organization	68	1	1.25	0.71839	1	1	1
928	GO:0034762	regulation of transmembrane transport	43	1	0.79	0.55063	1	1	1
929	GO:0034763	negative regulation of transmembrane tra...	7	1	0.13	0.12181	1	1	1
930	GO:0034764	positive regulation of transmembrane tra...	17	1	0.31	0.2707	1	1	1
931	GO:0034765	regulation of ion transmembrane transpor...	42	1	0.77	0.54217	1	1	1
932	GO:0034766	negative regulation of ion transmembrane...	7	1	0.13	0.12181	1	1	1
933	GO:0034767	positive regulation of ion transmembrane...	16	1	0.29	0.25701	1	1	1
934	GO:0034976	response to endoplasmic reticulum stress	73	1	1.34	0.74356	1	1	1
935	GO:0035107	appendage morphogenesis	297	1	5.46	0.9964	1	1	1
936	GO:0035114	imaginal disc-derived appendage morphoge...	295	1	5.42	0.99626	1	1	1
937	GO:0035120	post-embryonic appendage morphogenesis	289	1	5.31	0.9958	1	1	1
938	GO:0035172	hemocyte proliferation	37	1	0.68	0.49742	1	1	1
939	GO:0035220	wing disc development	346	2	6.36	0.98914	1	1	1
940	GO:0035222	wing disc pattern formation	74	1	1.36	0.74832	1	1	1
941	GO:0035239	tube morphogenesis	449	1	8.25	0.99982	1	1	1
942	GO:0035282	segmentation	205	1	3.77	0.97889	1	1	1
943	GO:0035295	tube development	623	4	11.45	0.99757	1	1	1
944	GO:0035337	fatty-acyl-CoA metabolic process	16	1	0.29	0.25701	1	1	1
945	GO:0035383	thioester metabolic process	38	1	0.7	0.50671	1	1	1
946	GO:0035592	establishment of protein localization to...	79	1	1.45	0.77084	1	1	1
947	GO:0036294	cellular response to decreased oxygen le...	32	2	0.59	0.1164	1	1	1
948	GO:0040003	chitin-based cuticle development	94	1	1.73	0.82709	1	1	1
949	GO:0040007	growth	392	2	7.2	0.99504	1	1	1
950	GO:0040008	regulation of growth	279	1	5.13	0.9949	1	1	1
951	GO:0042063	gliogenesis	78	1	1.43	0.76651	1	1	1
952	GO:0042073	intraciliary transport	22	1	0.4	0.33545	1	1	1
953	GO:0042074	cell migration involved in gastrulation	12	1	0.22	0.19968	1	1	1
954	GO:0042078	germ-line stem cell division	30	2	0.55	0.10449	1	1	1
955	GO:0042176	regulation of protein catabolic process	76	1	1.4	0.75758	1	1	1
956	GO:0042178	xenobiotic catabolic process	5	1	0.09	0.08859	1	1	1
957	GO:0042180	cellular ketone metabolic process	58	3	1.07	0.09034	1	1	1
958	GO:0042181	ketone biosynthetic process	30	2	0.55	0.10449	1	1	1
959	GO:0042219	cellular modified amino acid catabolic p...	11	1	0.2	0.18467	1	1	1
960	GO:0042254	ribosome biogenesis	199	1	3.66	0.97632	1	1	1
961	GO:0042274	ribosomal small subunit biogenesis	53	1	0.97	0.62717	1	1	1
962	GO:0042303	molting cycle	72	1	1.32	0.73871	1	1	1
963	GO:0042325	regulation of phosphorylation	191	2	3.51	0.87108	1	1	1
964	GO:0042326	negative regulation of phosphorylation	56	1	1.03	0.6475	1	1	1
965	GO:0042327	positive regulation of phosphorylation	108	1	1.98	0.86713	1	1	1
966	GO:0042330	taxis	316	1	5.81	0.99751	1	1	1
967	GO:0042335	cuticle development	127	1	2.33	0.90714	1	1	1
968	GO:0042386	hemocyte differentiation	36	1	0.66	0.48797	1	1	1
969	GO:0042398	cellular modified amino acid biosyntheti...	15	1	0.28	0.24307	1	1	1
970	GO:0042401	cellular biogenic amine biosynthetic pro...	14	1	0.26	0.22888	1	1	1
971	GO:0042440	pigment metabolic process	100	2	1.84	0.55225	1	1	1
972	GO:0042441	eye pigment metabolic process	36	2	0.66	0.14116	1	1	1
973	GO:0042445	hormone metabolic process	57	3	1.05	0.08678	1	1	1
974	GO:0042446	hormone biosynthetic process	20	1	0.37	0.31027	1	1	1
975	GO:0042558	pteridine-containing compound metabolic ...	17	1	0.31	0.2707	1	1	1
976	GO:0042572	retinol metabolic process	11	1	0.2	0.18467	1	1	1
977	GO:0042574	retinal metabolic process	6	1	0.11	0.10535	1	1	1
978	GO:0042592	homeostatic process	388	5	7.13	0.84844	1	1	1
979	GO:0042692	muscle cell differentiation	103	5	1.89	0.04072	1	1	1
980	GO:0042706	eye photoreceptor cell fate commitment	73	1	1.34	0.74356	1	1	1
981	GO:0042745	circadian sleep/wake cycle	45	1	0.83	0.56709	1	1	1
982	GO:0042749	regulation of circadian sleep/wake cycle	41	1	0.75	0.53355	1	1	1
983	GO:0042752	regulation of circadian rhythm	79	2	1.45	0.42815	1	1	1
984	GO:0042753	positive regulation of circadian rhythm	21	1	0.39	0.32298	1	1	1
985	GO:0042759	long-chain fatty acid biosynthetic proce...	9	1	0.17	0.15382	1	1	1
986	GO:0042773	ATP synthesis coupled electron transport	59	2	1.08	0.29557	1	1	1
987	GO:0042775	mitochondrial ATP synthesis coupled elec...	58	2	1.07	0.28873	1	1	1
988	GO:0043001	Golgi to plasma membrane protein transpo...	17	1	0.31	0.2707	1	1	1
989	GO:0043038	amino acid activation	43	2	0.79	0.18673	1	1	1
990	GO:0043039	tRNA aminoacylation	42	2	0.77	0.18008	1	1	1
991	GO:0043062	extracellular structure organization	64	1	1.18	0.69649	1	1	1
992	GO:0043063	intercellular bridge organization	15	1	0.28	0.24307	1	1	1
993	GO:0043067	regulation of programmed cell death	188	1	3.45	0.9708	1	1	1
994	GO:0043069	negative regulation of programmed cell d...	97	1	1.78	0.83657	1	1	1
995	GO:0043113	receptor clustering	14	1	0.26	0.22888	1	1	1
996	GO:0043266	regulation of potassium ion transport	10	1	0.18	0.16939	1	1	1
997	GO:0043268	positive regulation of potassium ion tra...	8	1	0.15	0.13796	1	1	1
998	GO:0043269	regulation of ion transport	69	4	1.27	0.03765	1	1	1
999	GO:0043297	apical junction assembly	46	1	0.85	0.5751	1	1	1
1000	GO:0043324	pigment metabolic process involved in de...	36	2	0.66	0.14116	1	1	1
1001	GO:0043413	macromolecule glycosylation	95	1	1.75	0.83031	1	1	1
1002	GO:0043414	macromolecule methylation	127	1	2.33	0.90714	1	1	1
1003	GO:0043436	oxoacid metabolic process	318	10	5.84	0.06724	1	1	1
1004	GO:0043473	pigmentation	85	2	1.56	0.46549	1	1	1
1005	GO:0043474	pigment metabolic process involved in pi...	36	2	0.66	0.14116	1	1	1
1006	GO:0043545	molybdopterin cofactor metabolic process	5	1	0.09	0.08859	1	1	1
1007	GO:0043549	regulation of kinase activity	154	2	2.83	0.78009	1	1	1
1008	GO:0043555	regulation of translation in response to...	11	3	0.2	0.0009	1	1	1
1010	GO:0043624	cellular protein complex disassembly	46	1	0.85	0.5751	1	1	1
1011	GO:0043647	inositol phosphate metabolic process	22	1	0.4	0.33545	1	1	1
1012	GO:0043648	dicarboxylic acid metabolic process	28	1	0.51	0.40567	1	1	1
1013	GO:0043933	protein-containing complex subunit organ...	557	5	10.24	0.97963	1	1	1
1014	GO:0044057	regulation of system process	56	1	1.03	0.6475	1	1	1
1015	GO:0044085	cellular component biogenesis	1231	16	22.62	0.95663	1	1	1
1016	GO:0044087	regulation of cellular component biogene...	268	2	4.92	0.96082	1	1	1
1017	GO:0044089	positive regulation of cellular componen...	135	1	2.48	0.92017	1	1	1
1018	GO:0044092	negative regulation of molecular functio...	165	3	3.03	0.58874	1	1	1
1019	GO:0044106	cellular amine metabolic process	34	1	0.62	0.46852	1	1	1
1020	GO:0044242	cellular lipid catabolic process	55	1	1.01	0.64085	1	1	1
1021	GO:0044248	cellular catabolic process	719	7	13.21	0.98265	1	1	1
1022	GO:0044255	cellular lipid metabolic process	328	6	6.03	0.56408	1	1	1
1023	GO:0044257	cellular protein catabolic process	263	3	4.83	0.86783	1	1	1
1024	GO:0044262	cellular carbohydrate metabolic process	84	2	1.54	0.45937	1	1	1
1025	GO:0044264	cellular polysaccharide metabolic proces...	35	1	0.64	0.47833	1	1	1
1026	GO:0044265	cellular macromolecule catabolic process	372	3	6.84	0.97064	1	1	1
1027	GO:0044272	sulfur compound biosynthetic process	40	1	0.74	0.52477	1	1	1
1028	GO:0044281	small molecule metabolic process	645	20	11.85	0.01359	1	1	1
1029	GO:0044282	small molecule catabolic process	124	3	2.28	0.3996	1	1	1
1030	GO:0044706	multi-multicellular organism process	11	1	0.2	0.18467	1	1	1
1031	GO:0044770	cell cycle phase transition	130	2	2.39	0.69473	1	1	1
1032	GO:0044772	mitotic cell cycle phase transition	101	2	1.86	0.55767	1	1	1
1033	GO:0044782	cilium organization	113	2	2.08	0.61912	1	1	1
1034	GO:0044784	metaphase/anaphase transition of cell cy...	31	2	0.57	0.1104	1	1	1
1035	GO:0044837	actomyosin contractile ring organization	23	1	0.42	0.3477	1	1	1
1036	GO:0045017	glycerolipid biosynthetic process	84	1	1.54	0.79136	1	1	1
1037	GO:0045055	regulated exocytosis	67	1	1.23	0.71306	1	1	1
1038	GO:0045132	meiotic chromosome segregation	35	2	0.64	0.13487	1	1	1
1039	GO:0045184	establishment of protein localization	454	2	8.34	0.99832	1	1	1
1040	GO:0045185	maintenance of protein location	32	1	0.59	0.44834	1	1	1
1041	GO:0045187	regulation of circadian sleep/wake cycle...	32	1	0.59	0.44834	1	1	1
1042	GO:0045216	cell-cell junction organization	77	1	1.42	0.76209	1	1	1
1043	GO:0045333	cellular respiration	103	3	1.89	0.29381	1	1	1
1044	GO:0045455	ecdysteroid metabolic process	29	2	0.53	0.09866	1	1	1
1045	GO:0045456	ecdysteroid biosynthetic process	17	1	0.31	0.2707	1	1	1
1046	GO:0045595	regulation of cell differentiation	237	3	4.36	0.81689	1	1	1
1047	GO:0045596	negative regulation of cell differentiat...	80	1	1.47	0.7751	1	1	1
1048	GO:0045597	positive regulation of cell differentiat...	104	1	1.91	0.85673	1	1	1
1049	GO:0045732	positive regulation of protein catabolic...	59	1	1.08	0.66673	1	1	1
1050	GO:0045740	positive regulation of DNA replication	9	1	0.17	0.15382	1	1	1
1051	GO:0045786	negative regulation of cell cycle	94	2	1.73	0.51874	1	1	1
1052	GO:0045787	positive regulation of cell cycle	60	1	1.1	0.6729	1	1	1
1053	GO:0045807	positive regulation of endocytosis	36	1	0.66	0.48797	1	1	1
1054	GO:0045839	negative regulation of mitotic nuclear d...	16	2	0.29	0.03399	1	1	1
1055	GO:0045841	negative regulation of mitotic metaphase...	14	2	0.26	0.0264	1	1	1
1056	GO:0045859	regulation of protein kinase activity	129	2	2.37	0.69065	1	1	1
1057	GO:0045860	positive regulation of protein kinase ac...	71	1	1.3	0.73377	1	1	1
1058	GO:0045862	positive regulation of proteolysis	84	1	1.54	0.79136	1	1	1
1059	GO:0045926	negative regulation of growth	86	1	1.58	0.79905	1	1	1
1060	GO:0045930	negative regulation of mitotic cell cycl...	65	2	1.19	0.33632	1	1	1
1061	GO:0045934	negative regulation of nucleobase-contai...	371	2	6.82	0.99289	1	1	1
1062	GO:0045936	negative regulation of phosphate metabol...	77	1	1.42	0.76209	1	1	1
1063	GO:0045937	positive regulation of phosphate metabol...	118	1	2.17	0.88995	1	1	1
1064	GO:0045944	positive regulation of transcription by ...	337	1	6.19	0.99834	1	1	1
1065	GO:0046031	ADP metabolic process	21	1	0.39	0.32298	1	1	1
1066	GO:0046049	UMP metabolic process	7	1	0.13	0.12181	1	1	1
1067	GO:0046112	nucleobase biosynthetic process	16	2	0.29	0.03399	1	1	1
1068	GO:0046148	pigment biosynthetic process	56	2	1.03	0.27505	1	1	1
1069	GO:0046154	rhodopsin metabolic process	15	2	0.28	0.0301	1	1	1
1070	GO:0046165	alcohol biosynthetic process	41	1	0.75	0.53355	1	1	1
1071	GO:0046173	polyol biosynthetic process	23	1	0.42	0.3477	1	1	1
1072	GO:0046390	ribose phosphate biosynthetic process	90	1	1.65	0.81359	1	1	1
1073	GO:0046395	carboxylic acid catabolic process	83	3	1.53	0.19566	1	1	1
1074	GO:0046460	neutral lipid biosynthetic process	14	1	0.26	0.22888	1	1	1
1075	GO:0046467	membrane lipid biosynthetic process	66	1	1.21	0.70764	1	1	1
1076	GO:0046486	glycerolipid metabolic process	135	1	2.48	0.92017	1	1	1
1077	GO:0046530	photoreceptor cell differentiation	205	1	3.77	0.97889	1	1	1
1078	GO:0046552	photoreceptor cell fate commitment	79	1	1.45	0.77084	1	1	1
1079	GO:0046666	retinal cell programmed cell death	26	1	0.48	0.38312	1	1	1
1080	GO:0046667	compound eye retinal cell programmed cel...	24	1	0.44	0.35973	1	1	1
1081	GO:0046668	regulation of retinal cell programmed ce...	18	1	0.33	0.28413	1	1	1
1082	GO:0046669	regulation of compound eye retinal cell ...	18	1	0.33	0.28413	1	1	1
1083	GO:0046671	negative regulation of retinal cell prog...	9	1	0.17	0.15382	1	1	1
1084	GO:0046692	sperm competition	11	1	0.2	0.18467	1	1	1
1085	GO:0046785	microtubule polymerization	22	1	0.4	0.33545	1	1	1
1086	GO:0046907	intracellular transport	601	4	11.04	0.99659	1	1	1
1087	GO:0046916	cellular transition metal ion homeostasi...	22	1	0.4	0.33545	1	1	1
1088	GO:0046939	nucleotide phosphorylation	32	2	0.59	0.1164	1	1	1
1089	GO:0046942	carboxylic acid transport	72	3	1.32	0.14594	1	1	1
1090	GO:0048016	inositol phosphate-mediated signaling	7	1	0.13	0.12181	1	1	1
1091	GO:0048017	inositol lipid-mediated signaling	31	1	0.57	0.43797	1	1	1
1092	GO:0048066	developmental pigmentation	77	2	1.42	0.4154	1	1	1
1093	GO:0048069	eye pigmentation	47	2	0.86	0.2136	1	1	1
1094	GO:0048132	female germ-line stem cell asymmetric di...	13	1	0.24	0.21441	1	1	1
1095	GO:0048133	male germ-line stem cell asymmetric divi...	6	1	0.11	0.10535	1	1	1
1096	GO:0048193	Golgi vesicle transport	136	2	2.5	0.71832	1	1	1
1097	GO:0048259	regulation of receptor-mediated endocyto...	21	1	0.39	0.32298	1	1	1
1098	GO:0048260	positive regulation of receptor-mediated...	18	1	0.33	0.28413	1	1	1
1099	GO:0048285	organelle fission	233	6	4.28	0.25714	1	1	1
1100	GO:0048332	mesoderm morphogenesis	22	1	0.4	0.33545	1	1	1
1101	GO:0048512	circadian behavior	98	1	1.8	0.83961	1	1	1
1102	GO:0048513	animal organ development	1052	6	19.33	0.99996	1	1	1
1103	GO:0048520	positive regulation of behavior	28	1	0.51	0.40567	1	1	1
1104	GO:0048521	negative regulation of behavior	10	1	0.18	0.16939	1	1	1
1105	GO:0048563	post-embryonic animal organ morphogenesi...	351	1	6.45	0.99874	1	1	1
1106	GO:0048565	digestive tract development	93	1	1.71	0.82381	1	1	1
1107	GO:0048568	embryonic organ development	48	1	0.88	0.59067	1	1	1
1108	GO:0048569	post-embryonic animal organ development	413	1	7.59	0.99963	1	1	1
1109	GO:0048589	developmental growth	323	2	5.94	0.98404	1	1	1
1110	GO:0048592	eye morphogenesis	296	2	5.44	0.9751	1	1	1
1111	GO:0048598	embryonic morphogenesis	197	1	3.62	0.9754	1	1	1
1112	GO:0048638	regulation of developmental growth	202	1	3.71	0.97764	1	1	1
1113	GO:0048640	negative regulation of developmental gro...	72	1	1.32	0.73871	1	1	1
1114	GO:0048646	anatomical structure formation involved ...	437	6	8.03	0.82262	1	1	1
1115	GO:0048663	neuron fate commitment	93	1	1.71	0.82381	1	1	1
1116	GO:0048666	neuron development	548	2	10.07	0.99969	1	1	1
1117	GO:0048667	cell morphogenesis involved in neuron di...	391	1	7.19	0.99942	1	1	1
1118	GO:0048699	generation of neurons	749	5	13.76	0.99867	1	1	1
1119	GO:0048707	instar larval or pupal morphogenesis	398	1	7.31	0.9995	1	1	1
1120	GO:0048729	tissue morphogenesis	535	2	9.83	0.99961	1	1	1
1121	GO:0048736	appendage development	304	1	5.59	0.99686	1	1	1
1122	GO:0048737	imaginal disc-derived appendage developm...	301	1	5.53	0.99667	1	1	1
1123	GO:0048749	compound eye development	343	2	6.3	0.98858	1	1	1
1124	GO:0048812	neuron projection morphogenesis	393	1	7.22	0.99945	1	1	1
1125	GO:0048858	cell projection morphogenesis	395	1	7.26	0.99947	1	1	1
1126	GO:0048870	cell motility	294	1	5.4	0.99618	1	1	1
1127	GO:0048871	multicellular organismal homeostasis	61	1	1.12	0.67896	1	1	1
1128	GO:0048878	chemical homeostasis	228	4	4.19	0.60832	1	1	1
1129	GO:0048880	sensory system development	363	2	6.67	0.99186	1	1	1
1130	GO:0048934	peripheral nervous system neuron differe...	8	1	0.15	0.13796	1	1	1
1131	GO:0050000	chromosome localization	19	3	0.35	0.00474	1	1	1
1132	GO:0050432	catecholamine secretion	7	1	0.13	0.12181	1	1	1
1133	GO:0050433	regulation of catecholamine secretion	7	1	0.13	0.12181	1	1	1
1134	GO:0050654	chondroitin sulfate proteoglycan metabol...	5	1	0.09	0.08859	1	1	1
1135	GO:0050767	regulation of neurogenesis	112	2	2.06	0.61426	1	1	1
1136	GO:0050768	negative regulation of neurogenesis	38	1	0.7	0.50671	1	1	1
1137	GO:0050790	regulation of catalytic activity	516	7	9.48	0.84602	1	1	1
1138	GO:0050793	regulation of developmental process	558	5	10.25	0.97989	1	1	1
1139	GO:0050795	regulation of behavior	76	2	1.4	0.40897	1	1	1
1140	GO:0050801	ion homeostasis	127	3	2.33	0.41448	1	1	1
1141	GO:0050802	circadian sleep/wake cycle, sleep	34	1	0.62	0.46852	1	1	1
1142	GO:0050803	regulation of synapse structure or activ...	170	1	3.12	0.95888	1	1	1
1143	GO:0050807	regulation of synapse organization	145	1	2.66	0.93393	1	1	1
1144	GO:0050848	regulation of calcium-mediated signaling	9	1	0.17	0.15382	1	1	1
1145	GO:0050850	positive regulation of calcium-mediated ...	5	1	0.09	0.08859	1	1	1
1146	GO:0050879	multicellular organismal movement	6	1	0.11	0.10535	1	1	1
1147	GO:0050881	musculoskeletal movement	6	1	0.11	0.10535	1	1	1
1148	GO:0050890	cognition	145	2	2.66	0.75083	1	1	1
1149	GO:0050905	neuromuscular process	18	1	0.33	0.28413	1	1	1
1150	GO:0050909	sensory perception of taste	27	1	0.5	0.3945	1	1	1
1151	GO:0050953	sensory perception of light stimulus	19	1	0.35	0.29732	1	1	1
1152	GO:0050954	sensory perception of mechanical stimulu...	71	1	1.3	0.73377	1	1	1
1153	GO:0050962	detection of light stimulus involved in ...	8	1	0.15	0.13796	1	1	1
1154	GO:0051046	regulation of secretion	86	1	1.58	0.79905	1	1	1
1155	GO:0051049	regulation of transport	271	6	4.98	0.38036	1	1	1
1156	GO:0051050	positive regulation of transport	127	4	2.33	0.20502	1	1	1
1157	GO:0051051	negative regulation of transport	44	2	0.81	0.1934	1	1	1
1158	GO:0051052	regulation of DNA metabolic process	45	1	0.83	0.56709	1	1	1
1159	GO:0051054	positive regulation of DNA metabolic pro...	11	1	0.2	0.18467	1	1	1
1160	GO:0051093	negative regulation of developmental pro...	167	3	3.07	0.59697	1	1	1
1161	GO:0051094	positive regulation of developmental pro...	207	1	3.8	0.97968	1	1	1
1162	GO:0051124	synaptic assembly at neuromuscular junct...	133	1	2.44	0.91709	1	1	1
1163	GO:0051128	regulation of cellular component organiz...	588	6	10.81	0.96497	1	1	1
1164	GO:0051129	negative regulation of cellular componen...	120	3	2.21	0.37961	1	1	1
1165	GO:0051130	positive regulation of cellular componen...	246	2	4.52	0.94444	1	1	1
1166	GO:0051146	striated muscle cell differentiation	88	5	1.62	0.0226	1	1	1
1167	GO:0051172	negative regulation of nitrogen compound...	563	3	10.35	0.99854	1	1	1
1168	GO:0051174	regulation of phosphorus metabolic proce...	233	2	4.28	0.93191	1	1	1
1169	GO:0051179	localization	2012	35	36.97	0.68192	1	1	1
1170	GO:0051189	prosthetic group metabolic process	5	1	0.09	0.08859	1	1	1
1171	GO:0051208	sequestering of calcium ion	11	1	0.2	0.18467	1	1	1
1172	GO:0051223	regulation of protein transport	59	1	1.08	0.66673	1	1	1
1173	GO:0051225	spindle assembly	52	3	0.96	0.06993	1	1	1
1174	GO:0051234	establishment of localization	1609	32	29.57	0.33635	1	1	1
1175	GO:0051235	maintenance of location	102	2	1.87	0.56305	1	1	1
1176	GO:0051239	regulation of multicellular organismal p...	478	5	8.78	0.94494	1	1	1
1177	GO:0051240	positive regulation of multicellular org...	177	2	3.25	0.84165	1	1	1
1178	GO:0051241	negative regulation of multicellular org...	139	2	2.55	0.72953	1	1	1
1179	GO:0051246	regulation of protein metabolic process	554	6	10.18	0.9479	1	1	1
1180	GO:0051247	positive regulation of protein metabolic...	257	2	4.72	0.9533	1	1	1
1181	GO:0051248	negative regulation of protein metabolic...	204	1	3.75	0.97848	1	1	1
1182	GO:0051253	negative regulation of RNA metabolic pro...	357	2	6.56	0.99098	1	1	1
1183	GO:0051258	protein polymerization	80	1	1.47	0.7751	1	1	1
1184	GO:0051261	protein depolymerization	33	1	0.61	0.45852	1	1	1
1185	GO:0051282	regulation of sequestering of calcium io...	10	1	0.18	0.16939	1	1	1
1186	GO:0051283	negative regulation of sequestering of c...	9	1	0.17	0.15382	1	1	1
1187	GO:0051299	centrosome separation	22	2	0.4	0.06094	1	1	1
1188	GO:0051301	cell division	252	6	4.63	0.31775	1	1	1
1189	GO:0051302	regulation of cell division	31	2	0.57	0.1104	1	1	1
1190	GO:0051304	chromosome separation	47	2	0.86	0.2136	1	1	1
1191	GO:0051306	mitotic sister chromatid separation	35	2	0.64	0.13487	1	1	1
1192	GO:0051310	metaphase plate congression	13	2	0.24	0.0229	1	1	1
1193	GO:0051336	regulation of hydrolase activity	283	5	5.2	0.59989	1	1	1
1194	GO:0051347	positive regulation of transferase activ...	101	2	1.86	0.55767	1	1	1
1195	GO:0051348	negative regulation of transferase activ...	51	1	0.94	0.61298	1	1	1
1196	GO:0051493	regulation of cytoskeleton organization	138	1	2.54	0.92457	1	1	1
1197	GO:0051592	response to calcium ion	7	1	0.13	0.12181	1	1	1
1198	GO:0051603	proteolysis involved in cellular protein...	259	3	4.76	0.8609	1	1	1
1199	GO:0051606	detection of stimulus	243	5	4.47	0.46364	1	1	1
1200	GO:0051640	organelle localization	194	3	3.57	0.69746	1	1	1
1201	GO:0051641	cellular localization	926	12	17.02	0.93172	1	1	1
1202	GO:0051647	nucleus localization	33	1	0.61	0.45852	1	1	1
1203	GO:0051649	establishment of localization in cell	740	8	13.6	0.96891	1	1	1
1204	GO:0051651	maintenance of location in cell	40	2	0.74	0.16692	1	1	1
1205	GO:0051656	establishment of organelle localization	136	3	2.5	0.45837	1	1	1
1206	GO:0051668	localization within membrane	156	3	2.87	0.55039	1	1	1
1207	GO:0051674	localization of cell	297	1	5.46	0.9964	1	1	1
1208	GO:0051726	regulation of cell cycle	275	4	5.05	0.75051	1	1	1
1209	GO:0051783	regulation of nuclear division	47	2	0.86	0.2136	1	1	1
1210	GO:0051784	negative regulation of nuclear division	18	2	0.33	0.04232	1	1	1
1211	GO:0051924	regulation of calcium ion transport	18	1	0.33	0.28413	1	1	1
1212	GO:0051928	positive regulation of calcium ion trans...	7	1	0.13	0.12181	1	1	1
1213	GO:0051937	catecholamine transport	9	1	0.17	0.15382	1	1	1
1214	GO:0051952	regulation of amine transport	8	1	0.15	0.13796	1	1	1
1215	GO:0051960	regulation of nervous system development	185	3	3.4	0.66621	1	1	1
1216	GO:0051961	negative regulation of nervous system de...	75	2	1.38	0.40251	1	1	1
1217	GO:0051962	positive regulation of nervous system de...	95	1	1.75	0.83031	1	1	1
1218	GO:0051963	regulation of synapse assembly	108	1	1.98	0.86713	1	1	1
1219	GO:0051964	negative regulation of synapse assembly	38	1	0.7	0.50671	1	1	1
1220	GO:0051983	regulation of chromosome segregation	35	2	0.64	0.13487	1	1	1
1221	GO:0051985	negative regulation of chromosome segreg...	14	2	0.26	0.0264	1	1	1
1222	GO:0055001	muscle cell development	61	5	1.12	0.00507	1	1	1
1223	GO:0055002	striated muscle cell development	57	5	1.05	0.00378	1	1	1
1224	GO:0055065	metal ion homeostasis	102	3	1.87	0.28877	1	1	1
1225	GO:0055072	iron ion homeostasis	19	1	0.35	0.29732	1	1	1
1226	GO:0055074	calcium ion homeostasis	55	2	1.01	0.2682	1	1	1
1227	GO:0055076	transition metal ion homeostasis	37	1	0.68	0.49742	1	1	1
1228	GO:0055080	cation homeostasis	123	3	2.26	0.39462	1	1	1
1229	GO:0055082	cellular chemical homeostasis	111	3	2.04	0.33423	1	1	1
1230	GO:0055086	nucleobase-containing small molecule met...	223	5	4.1	0.39071	1	1	1
1231	GO:0055088	lipid homeostasis	62	1	1.14	0.68491	1	1	1
1232	GO:0055090	acylglycerol homeostasis	27	1	0.5	0.3945	1	1	1
1233	GO:0055123	digestive system development	93	1	1.71	0.82381	1	1	1
1234	GO:0060070	canonical Wnt signaling pathway	87	2	1.6	0.47762	1	1	1
1235	GO:0060078	regulation of postsynaptic membrane pote...	10	1	0.18	0.16939	1	1	1
1236	GO:0060236	regulation of mitotic spindle organizati...	6	1	0.11	0.10535	1	1	1
1237	GO:0060249	anatomical structure homeostasis	120	1	2.21	0.89402	1	1	1
1238	GO:0060259	regulation of feeding behavior	15	1	0.28	0.24307	1	1	1
1239	GO:0060284	regulation of cell development	143	2	2.63	0.7439	1	1	1
1240	GO:0060341	regulation of cellular localization	113	1	2.08	0.87907	1	1	1
1241	GO:0060401	cytosolic calcium ion transport	15	1	0.28	0.24307	1	1	1
1242	GO:0060402	calcium ion transport into cytosol	11	1	0.2	0.18467	1	1	1
1243	GO:0060429	epithelium development	804	4	14.77	0.99987	1	1	1
1244	GO:0060491	regulation of cell projection assembly	45	1	0.83	0.56709	1	1	1
1245	GO:0060537	muscle tissue development	18	1	0.33	0.28413	1	1	1
1246	GO:0060538	skeletal muscle organ development	38	1	0.7	0.50671	1	1	1
1247	GO:0060541	respiratory system development	232	1	4.26	0.9874	1	1	1
1248	GO:0060548	negative regulation of cell death	112	1	2.06	0.87677	1	1	1
1249	GO:0060562	epithelial tube morphogenesis	409	1	7.52	0.9996	1	1	1
1250	GO:0061061	muscle structure development	205	7	3.77	0.08298	1	1	1
1251	GO:0061136	regulation of proteasomal protein catabo...	48	1	0.88	0.59067	1	1	1
1252	GO:0061351	neural precursor cell proliferation	90	1	1.65	0.81359	1	1	1
1253	GO:0061951	establishment of protein localization to...	20	1	0.37	0.31027	1	1	1
1254	GO:0061982	meiosis I cell cycle process	75	2	1.38	0.40251	1	1	1
1255	GO:0061983	meiosis II cell cycle process	18	1	0.33	0.28413	1	1	1
1256	GO:0065003	protein-containing complex assembly	462	4	8.49	0.97431	1	1	1
1257	GO:0065004	protein-DNA complex assembly	83	1	1.53	0.78741	1	1	1
1258	GO:0065009	regulation of molecular function	581	8	10.68	0.84821	1	1	1
1259	GO:0070085	glycosylation	99	1	1.82	0.8426	1	1	1
1260	GO:0070127	tRNA aminoacylation for mitochondrial pr...	5	1	0.09	0.08859	1	1	1
1261	GO:0070201	regulation of establishment of protein l...	62	1	1.14	0.68491	1	1	1
1262	GO:0070482	response to oxygen levels	55	3	1.01	0.07985	1	1	1
1263	GO:0070507	regulation of microtubule cytoskeleton o...	37	1	0.68	0.49742	1	1	1
1264	GO:0070848	response to growth factor	95	1	1.75	0.83031	1	1	1
1265	GO:0070887	cellular response to chemical stimulus	400	5	7.35	0.86645	1	1	1
1266	GO:0070925	organelle assembly	347	10	6.38	0.10496	1	1	1
1267	GO:0071103	DNA conformation change	137	4	2.52	0.24417	1	1	1
1268	GO:0071173	spindle assembly checkpoint signaling	14	2	0.26	0.0264	1	1	1
1269	GO:0071174	mitotic spindle checkpoint signaling	14	2	0.26	0.0264	1	1	1
1270	GO:0071214	cellular response to abiotic stimulus	56	1	1.03	0.6475	1	1	1
1271	GO:0071241	cellular response to inorganic substance	14	1	0.26	0.22888	1	1	1
1272	GO:0071248	cellular response to metal ion	12	1	0.22	0.19968	1	1	1
1273	GO:0071310	cellular response to organic substance	307	1	5.64	0.99703	1	1	1
1274	GO:0071363	cellular response to growth factor stimu...	94	1	1.73	0.82709	1	1	1
1275	GO:0071453	cellular response to oxygen levels	33	2	0.61	0.12248	1	1	1
1276	GO:0071456	cellular response to hypoxia	30	1	0.55	0.4274	1	1	1
1277	GO:0071459	protein localization to chromosome, cent...	6	1	0.11	0.10535	1	1	1
1278	GO:0071466	cellular response to xenobiotic stimulus	8	1	0.15	0.13796	1	1	1
1279	GO:0071478	cellular response to radiation	45	1	0.83	0.56709	1	1	1
1280	GO:0071482	cellular response to light stimulus	32	1	0.59	0.44834	1	1	1
1281	GO:0071495	cellular response to endogenous stimulus	229	1	4.21	0.98666	1	1	1
1282	GO:0071692	protein localization to extracellular re...	82	1	1.51	0.78338	1	1	1
1283	GO:0071705	nitrogen compound transport	622	8	11.43	0.89544	1	1	1
1284	GO:0071772	response to BMP	48	1	0.88	0.59067	1	1	1
1285	GO:0071773	cellular response to BMP stimulus	47	1	0.86	0.58296	1	1	1
1286	GO:0071805	potassium ion transmembrane transport	42	1	0.77	0.54217	1	1	1
1287	GO:0071824	protein-DNA complex subunit organization	120	1	2.21	0.89402	1	1	1
1288	GO:0071897	DNA biosynthetic process	49	1	0.9	0.59825	1	1	1
1289	GO:0071985	multivesicular body sorting pathway	25	1	0.46	0.37154	1	1	1
1290	GO:0072329	monocarboxylic acid catabolic process	33	1	0.61	0.45852	1	1	1
1291	GO:0072330	monocarboxylic acid biosynthetic process	59	3	1.08	0.09396	1	1	1
1292	GO:0072359	circulatory system development	95	2	1.75	0.52444	1	1	1
1293	GO:0072503	cellular divalent inorganic cation homeo...	56	2	1.03	0.27505	1	1	1
1294	GO:0072507	divalent inorganic cation homeostasis	64	2	1.18	0.32957	1	1	1
1295	GO:0072521	purine-containing compound metabolic pro...	153	2	2.81	0.777	1	1	1
1296	GO:0072527	pyrimidine-containing compound metabolic...	29	2	0.53	0.09866	1	1	1
1297	GO:0072528	pyrimidine-containing compound biosynthe...	22	2	0.4	0.06094	1	1	1
1298	GO:0072583	clathrin-dependent endocytosis	27	1	0.5	0.3945	1	1	1
1299	GO:0072593	reactive oxygen species metabolic proces...	28	1	0.51	0.40567	1	1	1
1300	GO:0072594	establishment of protein localization to...	148	1	2.72	0.93758	1	1	1
1301	GO:0072657	protein localization to membrane	125	2	2.3	0.67386	1	1	1
1302	GO:0072659	protein localization to plasma membrane	52	1	0.96	0.62014	1	1	1
1303	GO:0072665	protein localization to vacuole	22	1	0.4	0.33545	1	1	1
1304	GO:0072666	establishment of protein localization to...	21	1	0.39	0.32298	1	1	1
1305	GO:0080134	regulation of response to stress	229	1	4.21	0.98666	1	1	1
1306	GO:0090092	regulation of transmembrane receptor pro...	46	1	0.85	0.5751	1	1	1
1307	GO:0090101	negative regulation of transmembrane rec...	22	1	0.4	0.33545	1	1	1
1308	GO:0090130	tissue migration	159	1	2.92	0.94932	1	1	1
1309	GO:0090132	epithelium migration	153	1	2.81	0.94322	1	1	1
1310	GO:0090150	establishment of protein localization to...	66	1	1.21	0.70764	1	1	1
1311	GO:0090224	regulation of spindle organization	6	1	0.11	0.10535	1	1	1
1312	GO:0090263	positive regulation of canonical Wnt sig...	44	1	0.81	0.55894	1	1	1
1313	GO:0090287	regulation of cellular response to growt...	53	1	0.97	0.62717	1	1	1
1314	GO:0090288	negative regulation of cellular response...	30	1	0.55	0.4274	1	1	1
1315	GO:0090307	mitotic spindle assembly	18	1	0.33	0.28413	1	1	1
1316	GO:0090329	regulation of DNA-dependent DNA replicat...	24	1	0.44	0.35973	1	1	1
1317	GO:0090407	organophosphate biosynthetic process	227	4	4.17	0.60482	1	1	1
1318	GO:0090501	RNA phosphodiester bond hydrolysis	56	1	1.03	0.6475	1	1	1
1319	GO:0090596	sensory organ morphogenesis	296	2	5.44	0.9751	1	1	1
1320	GO:0097435	supramolecular fiber organization	233	7	4.28	0.13675	1	1	1
1321	GO:0097501	stress response to metal ion	8	1	0.15	0.13796	1	1	1
1322	GO:0097553	calcium ion transmembrane import into cy...	9	1	0.17	0.15382	1	1	1
1323	GO:0097720	calcineurin-mediated signaling	6	1	0.11	0.10535	1	1	1
1324	GO:0098660	inorganic ion transmembrane transport	189	7	3.47	0.05895	1	1	1
1325	GO:0098662	inorganic cation transmembrane transport	162	5	2.98	0.17729	1	1	1
1326	GO:0098722	asymmetric stem cell division	19	2	0.35	0.04674	1	1	1
1327	GO:0098739	import across plasma membrane	23	1	0.42	0.3477	1	1	1
1328	GO:0098754	detoxification	35	2	0.64	0.13487	1	1	1
1329	GO:0098771	inorganic ion homeostasis	122	3	2.24	0.38962	1	1	1
1330	GO:0098813	nuclear chromosome segregation	121	5	2.22	0.07159	1	1	1
1331	GO:0098876	vesicle-mediated transport to the plasma...	54	2	0.99	0.26135	1	1	1
1332	GO:0098916	anterograde trans-synaptic signaling	272	3	5	0.88234	1	1	1
1333	GO:0098930	axonal transport	28	1	0.51	0.40567	1	1	1
1334	GO:0099003	vesicle-mediated transport in synapse	114	1	2.09	0.88133	1	1	1
1335	GO:0099111	microtubule-based transport	85	2	1.56	0.46549	1	1	1
1336	GO:0099173	postsynapse organization	28	1	0.51	0.40567	1	1	1
1337	GO:0099177	regulation of trans-synaptic signaling	114	2	2.09	0.62394	1	1	1
1338	GO:0099504	synaptic vesicle cycle	114	1	2.09	0.88133	1	1	1
1339	GO:0099536	synaptic signaling	275	3	5.05	0.88685	1	1	1
1340	GO:0099537	trans-synaptic signaling	274	3	5.04	0.88537	1	1	1
1341	GO:0099565	chemical synaptic transmission, postsyna...	6	1	0.11	0.10535	1	1	1
1342	GO:0099643	signal release from synapse	93	1	1.71	0.82381	1	1	1
1343	GO:0104004	cellular response to environmental stimu...	56	1	1.03	0.6475	1	1	1
1344	GO:0120031	plasma membrane bounded cell projection ...	161	2	2.96	0.80075	1	1	1
1345	GO:0120032	regulation of plasma membrane bounded ce...	45	1	0.83	0.56709	1	1	1
1346	GO:0120035	regulation of plasma membrane bounded ce...	123	1	2.26	0.89986	1	1	1
1347	GO:0120036	plasma membrane bounded cell projection ...	595	3	10.93	0.99914	1	1	1
1348	GO:0120039	plasma membrane bounded cell projection ...	395	1	7.26	0.99947	1	1	1
1349	GO:0120178	steroid hormone biosynthetic process	17	1	0.31	0.2707	1	1	1
1350	GO:0120192	tight junction assembly	39	1	0.72	0.51582	1	1	1
1351	GO:0120193	tight junction organization	39	1	0.72	0.51582	1	1	1
1352	GO:0120254	olefinic compound metabolic process	14	1	0.26	0.22888	1	1	1
1353	GO:0140013	meiotic nuclear division	112	3	2.06	0.33929	1	1	1
1354	GO:0140014	mitotic nuclear division	129	6	2.37	0.03116	1	1	1
1355	GO:0140053	mitochondrial gene expression	124	2	2.28	0.66955	1	1	1
1356	GO:0140352	export from cell	219	2	4.02	0.91549	1	1	1
1357	GO:0140694	non-membrane-bounded organelle assembly	196	8	3.6	0.02761	1	1	1
1358	GO:0150063	visual system development	363	2	6.67	0.99186	1	1	1
1359	GO:0198738	cell-cell signaling by wnt	125	2	2.3	0.67386	1	1	1
1360	GO:1901016	regulation of potassium ion transmembran...	7	1	0.13	0.12181	1	1	1
1361	GO:1901018	positive regulation of potassium ion tra...	7	1	0.13	0.12181	1	1	1
1362	GO:1901071	glucosamine-containing compound metaboli...	73	1	1.34	0.74356	1	1	1
1363	GO:1901135	carbohydrate derivative metabolic proces...	423	7	7.77	0.66723	1	1	1
1364	GO:1901137	carbohydrate derivative biosynthetic pro...	247	3	4.54	0.83818	1	1	1
1365	GO:1901264	carbohydrate derivative transport	29	1	0.53	0.41664	1	1	1
1366	GO:1901293	nucleoside phosphate biosynthetic proces...	113	1	2.08	0.87907	1	1	1
1367	GO:1901379	regulation of potassium ion transmembran...	8	1	0.15	0.13796	1	1	1
1368	GO:1901381	positive regulation of potassium ion tra...	8	1	0.15	0.13796	1	1	1
1369	GO:1901565	organonitrogen compound catabolic proces...	391	5	7.19	0.85312	1	1	1
1370	GO:1901568	fatty acid derivative metabolic process	19	1	0.35	0.29732	1	1	1
1371	GO:1901575	organic substance catabolic process	669	8	12.29	0.93395	1	1	1
1372	GO:1901605	alpha-amino acid metabolic process	88	1	1.62	0.80646	1	1	1
1373	GO:1901606	alpha-amino acid catabolic process	39	1	0.72	0.51582	1	1	1
1374	GO:1901615	organic hydroxy compound metabolic proce...	150	2	2.76	0.76748	1	1	1
1375	GO:1901617	organic hydroxy compound biosynthetic pr...	56	1	1.03	0.6475	1	1	1
1376	GO:1901657	glycosyl compound metabolic process	25	1	0.46	0.37154	1	1	1
1377	GO:1901661	quinone metabolic process	14	1	0.26	0.22888	1	1	1
1378	GO:1901663	quinone biosynthetic process	13	1	0.24	0.21441	1	1	1
1379	GO:1901678	iron coordination entity transport	6	1	0.11	0.10535	1	1	1
1380	GO:1901698	response to nitrogen compound	165	1	3.03	0.95478	1	1	1
1381	GO:1901700	response to oxygen-containing compound	290	1	5.33	0.99588	1	1	1
1382	GO:1901888	regulation of cell junction assembly	110	1	2.02	0.87204	1	1	1
1383	GO:1901889	negative regulation of cell junction ass...	39	1	0.72	0.51582	1	1	1
1384	GO:1901987	regulation of cell cycle phase transitio...	112	2	2.06	0.61426	1	1	1
1385	GO:1901988	negative regulation of cell cycle phase ...	70	2	1.29	0.36975	1	1	1
1386	GO:1901990	regulation of mitotic cell cycle phase t...	85	2	1.56	0.46549	1	1	1
1387	GO:1901991	negative regulation of mitotic cell cycl...	44	2	0.81	0.1934	1	1	1
1388	GO:1902099	regulation of metaphase/anaphase transit...	27	2	0.5	0.08731	1	1	1
1389	GO:1902100	negative regulation of metaphase/anaphas...	14	2	0.26	0.0264	1	1	1
1390	GO:1902115	regulation of organelle assembly	23	1	0.42	0.3477	1	1	1
1391	GO:1902358	sulfate transmembrane transport	10	1	0.18	0.16939	1	1	1
1392	GO:1902410	mitotic cytokinetic process	9	1	0.17	0.15382	1	1	1
1393	GO:1902476	chloride transmembrane transport	18	1	0.33	0.28413	1	1	1
1394	GO:1902531	regulation of intracellular signal trans...	299	1	5.49	0.99654	1	1	1
1395	GO:1902533	positive regulation of intracellular sig...	154	1	2.83	0.94428	1	1	1
1396	GO:1902679	negative regulation of RNA biosynthetic ...	341	2	6.27	0.98819	1	1	1
1397	GO:1902692	regulation of neuroblast proliferation	45	1	0.83	0.56709	1	1	1
1398	GO:1902850	microtubule cytoskeleton organization in...	73	4	1.34	0.04485	1	1	1
1399	GO:1903046	meiotic cell cycle process	146	3	2.68	0.50546	1	1	1
1400	GO:1903047	mitotic cell cycle process	281	8	5.16	0.14499	1	1	1
1401	GO:1903050	regulation of proteolysis involved in ce...	52	1	0.96	0.62014	1	1	1
1402	GO:1903052	positive regulation of proteolysis invol...	41	1	0.75	0.53355	1	1	1
1403	GO:1903076	regulation of protein localization to pl...	10	1	0.18	0.16939	1	1	1
1404	GO:1903083	protein localization to condensed chromo...	6	1	0.11	0.10535	1	1	1
1405	GO:1903305	regulation of regulated secretory pathwa...	18	1	0.33	0.28413	1	1	1
1406	GO:1903362	regulation of cellular protein catabolic...	55	1	1.01	0.64085	1	1	1
1407	GO:1903364	positive regulation of cellular protein ...	44	1	0.81	0.55894	1	1	1
1408	GO:1903530	regulation of secretion by cell	83	1	1.53	0.78741	1	1	1
1409	GO:1903825	organic acid transmembrane transport	59	2	1.08	0.29557	1	1	1
1410	GO:1903827	regulation of cellular protein localizat...	56	1	1.03	0.6475	1	1	1
1411	GO:1903829	positive regulation of cellular protein ...	26	1	0.48	0.38312	1	1	1
1412	GO:1904062	regulation of cation transmembrane trans...	24	1	0.44	0.35973	1	1	1
1413	GO:1904064	positive regulation of cation transmembr...	15	1	0.28	0.24307	1	1	1
1414	GO:1904375	regulation of protein localization to ce...	12	1	0.22	0.19968	1	1	1
1415	GO:1904377	positive regulation of protein localizat...	10	1	0.18	0.16939	1	1	1
1416	GO:1904396	regulation of neuromuscular junction dev...	105	1	1.93	0.85941	1	1	1
1417	GO:1904397	negative regulation of neuromuscular jun...	37	1	0.68	0.49742	1	1	1
1418	GO:1904951	positive regulation of establishment of ...	36	1	0.66	0.48797	1	1	1
1419	GO:1905039	carboxylic acid transmembrane transport	59	2	1.08	0.29557	1	1	1
1420	GO:1905114	cell surface receptor signaling pathway ...	120	3	2.21	0.37961	1	1	1
1421	GO:1905475	regulation of protein localization to me...	16	1	0.29	0.25701	1	1	1
1422	GO:1905477	positive regulation of protein localizat...	11	1	0.2	0.18467	1	1	1
1423	GO:1905809	negative regulation of synapse organizat...	38	1	0.7	0.50671	1	1	1
1424	GO:1905818	regulation of chromosome separation	31	2	0.57	0.1104	1	1	1
1425	GO:1905819	negative regulation of chromosome separa...	14	2	0.26	0.0264	1	1	1
1426	GO:1990359	stress response to zinc ion	7	1	0.13	0.12181	1	1	1
1427	GO:1990778	protein localization to cell periphery	61	1	1.12	0.67896	1	1	1
1428	GO:2000026	regulation of multicellular organismal d...	234	3	4.3	0.81006	1	1	1
1429	GO:2000177	regulation of neural precursor cell prol...	52	1	0.96	0.62014	1	1	1
1430	GO:2000178	negative regulation of neural precursor ...	19	1	0.35	0.29732	1	1	1
1431	GO:2000241	regulation of reproductive process	95	1	1.75	0.83031	1	1	1
1432	GO:2000278	regulation of DNA biosynthetic process	10	1	0.18	0.16939	1	1	1
1433	GO:2000369	regulation of clathrin-dependent endocyt...	8	1	0.15	0.13796	1	1	1
1434	GO:2000816	negative regulation of mitotic sister ch...	14	2	0.26	0.0264	1	1	1
1435	GO:2001251	negative regulation of chromosome organi...	18	2	0.33	0.04232	1	1	1
1436	GO:2001257	regulation of cation channel activity	17	1	0.31	0.2707	1	1	1
1437	GO:2001259	positive regulation of cation channel ac...	11	1	0.2	0.18467	1	1	1
1438	GO:0000018	regulation of DNA recombination	14	0	0.26	1	1	1	1
1439	GO:0000022	mitotic spindle elongation	10	0	0.18	1	1	1	1
1440	GO:0000027	ribosomal large subunit assembly	21	0	0.39	1	1	1	1
1441	GO:0000028	ribosomal small subunit assembly	15	0	0.28	1	1	1	1
1442	GO:0000045	autophagosome assembly	31	0	0.57	1	1	1	1
1443	GO:0000054	ribosomal subunit export from nucleus	11	0	0.2	1	1	1	1
1444	GO:0000055	ribosomal large subunit export from nucl...	6	0	0.11	1	1	1	1
1445	GO:0000076	DNA replication checkpoint signaling	16	0	0.29	1	1	1	1
1446	GO:0000077	DNA damage checkpoint signaling	34	0	0.62	1	1	1	1
1447	GO:0000079	regulation of cyclin-dependent protein s...	26	0	0.48	1	1	1	1
1448	GO:0000082	G1/S transition of mitotic cell cycle	30	0	0.55	1	1	1	1
1449	GO:0000086	G2/M transition of mitotic cell cycle	34	0	0.62	1	1	1	1
1450	GO:0000096	sulfur amino acid metabolic process	13	0	0.24	1	1	1	1
1451	GO:0000097	sulfur amino acid biosynthetic process	10	0	0.18	1	1	1	1
1452	GO:0000132	establishment of mitotic spindle orienta...	19	0	0.35	1	1	1	1
1453	GO:0000154	rRNA modification	22	0	0.4	1	1	1	1
1454	GO:0000165	MAPK cascade	121	0	2.22	1	1	1	1
1455	GO:0000184	nuclear-transcribed mRNA catabolic proce...	21	0	0.39	1	1	1	1
1456	GO:0000245	spliceosomal complex assembly	19	0	0.35	1	1	1	1
1457	GO:0000266	mitochondrial fission	12	0	0.22	1	1	1	1
1458	GO:0000272	polysaccharide catabolic process	14	0	0.26	1	1	1	1
1459	GO:0000288	nuclear-transcribed mRNA catabolic proce...	24	0	0.44	1	1	1	1
1460	GO:0000289	nuclear-transcribed mRNA poly(A) tail sh...	13	0	0.24	1	1	1	1
1461	GO:0000290	deadenylation-dependent decapping of nuc...	6	0	0.11	1	1	1	1
1462	GO:0000291	nuclear-transcribed mRNA catabolic proce...	10	0	0.18	1	1	1	1
1463	GO:0000303	response to superoxide	5	0	0.09	1	1	1	1
1464	GO:0000305	response to oxygen radical	5	0	0.09	1	1	1	1
1465	GO:0000335	negative regulation of transposition, DN...	5	0	0.09	1	1	1	1
1466	GO:0000337	regulation of transposition, DNA-mediate...	5	0	0.09	1	1	1	1
1467	GO:0000338	protein deneddylation	9	0	0.17	1	1	1	1
1468	GO:0000380	alternative mRNA splicing, via spliceoso...	81	0	1.49	1	1	1	1
1469	GO:0000381	regulation of alternative mRNA splicing,...	80	0	1.47	1	1	1	1
1470	GO:0000387	spliceosomal snRNP assembly	19	0	0.35	1	1	1	1
1471	GO:0000393	spliceosomal conformational changes to g...	5	0	0.09	1	1	1	1
1472	GO:0000394	RNA splicing, via endonucleolytic cleava...	8	0	0.15	1	1	1	1
1473	GO:0000422	autophagy of mitochondrion	29	0	0.53	1	1	1	1
1474	GO:0000459	exonucleolytic trimming involved in rRNA...	5	0	0.09	1	1	1	1
1475	GO:0000460	maturation of 5.8S rRNA	24	0	0.44	1	1	1	1
1476	GO:0000462	maturation of SSU-rRNA from tricistronic...	25	0	0.46	1	1	1	1
1477	GO:0000463	maturation of LSU-rRNA from tricistronic...	12	0	0.22	1	1	1	1
1478	GO:0000466	maturation of 5.8S rRNA from tricistroni...	15	0	0.28	1	1	1	1
1479	GO:0000467	exonucleolytic trimming to generate matu...	5	0	0.09	1	1	1	1
1480	GO:0000469	cleavage involved in rRNA processing	16	0	0.29	1	1	1	1
1481	GO:0000470	maturation of LSU-rRNA	25	0	0.46	1	1	1	1
1482	GO:0000478	endonucleolytic cleavage involved in rRN...	8	0	0.15	1	1	1	1
1483	GO:0000479	endonucleolytic cleavage of tricistronic...	8	0	0.15	1	1	1	1
1484	GO:0000491	small nucleolar ribonucleoprotein comple...	8	0	0.15	1	1	1	1
1485	GO:0000492	box C/D snoRNP assembly	6	0	0.11	1	1	1	1
1486	GO:0000578	embryonic axis specification	99	0	1.82	1	1	1	1
1487	GO:0000712	resolution of meiotic recombination inte...	8	0	0.15	1	1	1	1
1488	GO:0000723	telomere maintenance	25	0	0.46	1	1	1	1
1489	GO:0000724	double-strand break repair via homologou...	54	0	0.99	1	1	1	1
1490	GO:0000725	recombinational repair	54	0	0.99	1	1	1	1
1491	GO:0000727	double-strand break repair via break-ind...	12	0	0.22	1	1	1	1
1492	GO:0000729	DNA double-strand break processing	5	0	0.09	1	1	1	1
1493	GO:0000731	DNA synthesis involved in DNA repair	10	0	0.18	1	1	1	1
1494	GO:0000737	DNA catabolic process, endonucleolytic	8	0	0.15	1	1	1	1
1495	GO:0000768	syncytium formation by plasma membrane f...	31	0	0.57	1	1	1	1
1496	GO:0000916	actomyosin contractile ring contraction	11	0	0.2	1	1	1	1
1497	GO:0000956	nuclear-transcribed mRNA catabolic proce...	60	0	1.1	1	1	1	1
1498	GO:0000963	mitochondrial RNA processing	12	0	0.22	1	1	1	1
1499	GO:0000965	mitochondrial RNA 3'-end processing	5	0	0.09	1	1	1	1
1500	GO:0000966	RNA 5'-end processing	10	0	0.18	1	1	1	1
1501	GO:0000972	transcription-dependent tethering of RNA...	6	0	0.11	1	1	1	1
1502	GO:0001101	response to acid chemical	21	0	0.39	1	1	1	1
1503	GO:0001109	promoter clearance during DNA-templated ...	8	0	0.15	1	1	1	1
1504	GO:0001111	promoter clearance from RNA polymerase I...	8	0	0.15	1	1	1	1
1505	GO:0001112	DNA-templated transcription open complex...	8	0	0.15	1	1	1	1
1506	GO:0001113	transcription open complex formation at ...	8	0	0.15	1	1	1	1
1507	GO:0001120	protein-DNA complex remodeling	8	0	0.15	1	1	1	1
1508	GO:0001173	DNA-templated transcriptional start site...	8	0	0.15	1	1	1	1
1509	GO:0001174	transcriptional start site selection at ...	8	0	0.15	1	1	1	1
1510	GO:0001178	regulation of transcriptional start site...	7	0	0.13	1	1	1	1
1511	GO:0001188	RNA polymerase I preinitiation complex a...	6	0	0.11	1	1	1	1
1512	GO:0001306	age-dependent response to oxidative stre...	5	0	0.09	1	1	1	1
1513	GO:0001504	neurotransmitter uptake	6	0	0.11	1	1	1	1
1514	GO:0001508	action potential	16	0	0.29	1	1	1	1
1515	GO:0001510	RNA methylation	50	0	0.92	1	1	1	1
1516	GO:0001539	cilium or flagellum-dependent cell motil...	35	0	0.64	1	1	1	1
1517	GO:0001558	regulation of cell growth	77	0	1.42	1	1	1	1
1518	GO:0001582	detection of chemical stimulus involved ...	5	0	0.09	1	1	1	1
1519	GO:0001655	urogenital system development	60	0	1.1	1	1	1	1
1520	GO:0001672	regulation of chromatin assembly or disa...	6	0	0.11	1	1	1	1
1521	GO:0001678	cellular glucose homeostasis	7	0	0.13	1	1	1	1
1522	GO:0001682	tRNA 5'-leader removal	8	0	0.15	1	1	1	1
1523	GO:0001700	embryonic development via the syncytial ...	145	0	2.66	1	1	1	1
1524	GO:0001703	gastrulation with mouth forming first	33	0	0.61	1	1	1	1
1525	GO:0001706	endoderm formation	6	0	0.11	1	1	1	1
1526	GO:0001708	cell fate specification	77	0	1.42	1	1	1	1
1527	GO:0001709	cell fate determination	121	0	2.22	1	1	1	1
1528	GO:0001710	mesodermal cell fate commitment	12	0	0.22	1	1	1	1
1529	GO:0001731	formation of translation preinitiation c...	6	0	0.11	1	1	1	1
1530	GO:0001732	formation of cytoplasmic translation ini...	15	0	0.28	1	1	1	1
1531	GO:0001736	establishment of planar polarity	94	0	1.73	1	1	1	1
1532	GO:0001737	establishment of imaginal disc-derived w...	24	0	0.44	1	1	1	1
1533	GO:0001738	morphogenesis of a polarized epithelium	104	0	1.91	1	1	1	1
1534	GO:0001742	oenocyte differentiation	9	0	0.17	1	1	1	1
1535	GO:0001746	Bolwig's organ morphogenesis	8	0	0.15	1	1	1	1
1536	GO:0001748	insect visual primordium development	9	0	0.17	1	1	1	1
1537	GO:0001763	morphogenesis of a branching structure	53	0	0.97	1	1	1	1
1538	GO:0001775	cell activation	5	0	0.09	1	1	1	1
1539	GO:0001838	embryonic epithelial tube formation	6	0	0.11	1	1	1	1
1540	GO:0001881	receptor recycling	8	0	0.15	1	1	1	1
1541	GO:0001952	regulation of cell-matrix adhesion	5	0	0.09	1	1	1	1
1542	GO:0001956	positive regulation of neurotransmitter ...	6	0	0.11	1	1	1	1
1543	GO:0001963	synaptic transmission, dopaminergic	5	0	0.09	1	1	1	1
1544	GO:0002011	morphogenesis of an epithelial sheet	7	0	0.13	1	1	1	1
1545	GO:0002027	regulation of heart rate	12	0	0.22	1	1	1	1
1546	GO:0002028	regulation of sodium ion transport	9	0	0.17	1	1	1	1
1547	GO:0002052	positive regulation of neuroblast prolif...	24	0	0.44	1	1	1	1
1548	GO:0002067	glandular epithelial cell differentiatio...	6	0	0.11	1	1	1	1
1549	GO:0002082	regulation of oxidative phosphorylation	6	0	0.11	1	1	1	1
1550	GO:0002097	tRNA wobble base modification	18	0	0.33	1	1	1	1
1551	GO:0002098	tRNA wobble uridine modification	17	0	0.31	1	1	1	1
1552	GO:0002181	cytoplasmic translation	126	0	2.32	1	1	1	1
1553	GO:0002182	cytoplasmic translational elongation	6	0	0.11	1	1	1	1
1554	GO:0002183	cytoplasmic translational initiation	21	0	0.39	1	1	1	1
1555	GO:0002218	activation of innate immune response	6	0	0.11	1	1	1	1
1556	GO:0002221	pattern recognition receptor signaling p...	5	0	0.09	1	1	1	1
1557	GO:0002225	positive regulation of antimicrobial pep...	44	0	0.81	1	1	1	1
1558	GO:0002230	positive regulation of defense response ...	9	0	0.17	1	1	1	1
1559	GO:0002237	response to molecule of bacterial origin	13	0	0.24	1	1	1	1
1560	GO:0002252	immune effector process	94	0	1.73	1	1	1	1
1561	GO:0002253	activation of immune response	7	0	0.13	1	1	1	1
1562	GO:0002347	response to tumor cell	8	0	0.15	1	1	1	1
1563	GO:0002440	production of molecular mediator of immu...	57	0	1.05	1	1	1	1
1564	GO:0002520	immune system development	92	0	1.69	1	1	1	1
1565	GO:0002683	negative regulation of immune system pro...	55	0	1.01	1	1	1	1
1566	GO:0002684	positive regulation of immune system pro...	86	0	1.58	1	1	1	1
1567	GO:0002697	regulation of immune effector process	57	0	1.05	1	1	1	1
1568	GO:0002698	negative regulation of immune effector p...	12	0	0.22	1	1	1	1
1569	GO:0002699	positive regulation of immune effector p...	44	0	0.81	1	1	1	1
1570	GO:0002700	regulation of production of molecular me...	57	0	1.05	1	1	1	1
1571	GO:0002701	negative regulation of production of mol...	12	0	0.22	1	1	1	1
1572	GO:0002702	positive regulation of production of mol...	44	0	0.81	1	1	1	1
1573	GO:0002759	regulation of antimicrobial humoral resp...	59	0	1.08	1	1	1	1
1574	GO:0002760	positive regulation of antimicrobial hum...	44	0	0.81	1	1	1	1
1575	GO:0002764	immune response-regulating signaling pat...	40	0	0.74	1	1	1	1
1576	GO:0002775	antimicrobial peptide production	56	0	1.03	1	1	1	1
1577	GO:0002777	antimicrobial peptide biosynthetic proce...	30	0	0.55	1	1	1	1
1578	GO:0002778	antibacterial peptide production	27	0	0.5	1	1	1	1
1579	GO:0002780	antibacterial peptide biosynthetic proce...	27	0	0.5	1	1	1	1
1580	GO:0002781	antifungal peptide production	10	0	0.18	1	1	1	1
1581	GO:0002783	antifungal peptide biosynthetic process	5	0	0.09	1	1	1	1
1582	GO:0002784	regulation of antimicrobial peptide prod...	56	0	1.03	1	1	1	1
1583	GO:0002785	negative regulation of antimicrobial pep...	11	0	0.2	1	1	1	1
1584	GO:0002786	regulation of antibacterial peptide prod...	27	0	0.5	1	1	1	1
1585	GO:0002788	regulation of antifungal peptide product...	10	0	0.18	1	1	1	1
1586	GO:0002790	peptide secretion	18	0	0.33	1	1	1	1
1587	GO:0002791	regulation of peptide secretion	17	0	0.31	1	1	1	1
1588	GO:0002792	negative regulation of peptide secretion	8	0	0.15	1	1	1	1
1589	GO:0002793	positive regulation of peptide secretion	8	0	0.15	1	1	1	1
1590	GO:0002803	positive regulation of antibacterial pep...	23	0	0.42	1	1	1	1
1591	GO:0002804	positive regulation of antifungal peptid...	9	0	0.17	1	1	1	1
1592	GO:0002805	regulation of antimicrobial peptide bios...	30	0	0.55	1	1	1	1
1593	GO:0002807	positive regulation of antimicrobial pep...	26	0	0.48	1	1	1	1
1594	GO:0002808	regulation of antibacterial peptide bios...	27	0	0.5	1	1	1	1
1595	GO:0002810	regulation of antifungal peptide biosynt...	5	0	0.09	1	1	1	1
1596	GO:0002812	biosynthetic process of antibacterial pe...	10	0	0.18	1	1	1	1
1597	GO:0002813	regulation of biosynthetic process of an...	10	0	0.18	1	1	1	1
1598	GO:0002831	regulation of response to biotic stimulu...	125	0	2.3	1	1	1	1
1599	GO:0002832	negative regulation of response to bioti...	38	0	0.7	1	1	1	1
1600	GO:0002833	positive regulation of response to bioti...	76	0	1.4	1	1	1	1
1601	GO:0002920	regulation of humoral immune response	60	0	1.1	1	1	1	1
1602	GO:0002921	negative regulation of humoral immune re...	15	0	0.28	1	1	1	1
1603	GO:0002922	positive regulation of humoral immune re...	44	0	0.81	1	1	1	1
1604	GO:0003007	heart morphogenesis	35	0	0.64	1	1	1	1
1605	GO:0003352	regulation of cilium movement	7	0	0.13	1	1	1	1
1606	GO:0003381	epithelial cell morphogenesis involved i...	9	0	0.17	1	1	1	1
1607	GO:0003382	epithelial cell morphogenesis	26	0	0.48	1	1	1	1
1608	GO:0003383	apical constriction	19	0	0.35	1	1	1	1
1609	GO:0003384	apical constriction involved in gastrula...	9	0	0.17	1	1	1	1
1610	GO:0003401	axis elongation	6	0	0.11	1	1	1	1
1611	GO:0005977	glycogen metabolic process	27	0	0.5	1	1	1	1
1612	GO:0005978	glycogen biosynthetic process	8	0	0.15	1	1	1	1
1613	GO:0005980	glycogen catabolic process	13	0	0.24	1	1	1	1
1614	GO:0005991	trehalose metabolic process	6	0	0.11	1	1	1	1
1615	GO:0006012	galactose metabolic process	10	0	0.18	1	1	1	1
1616	GO:0006020	inositol metabolic process	8	0	0.15	1	1	1	1
1617	GO:0006021	inositol biosynthetic process	5	0	0.09	1	1	1	1
1618	GO:0006026	aminoglycan catabolic process	14	0	0.26	1	1	1	1
1619	GO:0006027	glycosaminoglycan catabolic process	6	0	0.11	1	1	1	1
1620	GO:0006032	chitin catabolic process	8	0	0.15	1	1	1	1
1621	GO:0006034	cuticle chitin metabolic process	6	0	0.11	1	1	1	1
1622	GO:0006044	N-acetylglucosamine metabolic process	9	0	0.17	1	1	1	1
1623	GO:0006047	UDP-N-acetylglucosamine metabolic proces...	5	0	0.09	1	1	1	1
1624	GO:0006048	UDP-N-acetylglucosamine biosynthetic pro...	5	0	0.09	1	1	1	1
1625	GO:0006071	glycerol metabolic process	11	0	0.2	1	1	1	1
1626	GO:0006072	glycerol-3-phosphate metabolic process	8	0	0.15	1	1	1	1
1627	GO:0006073	cellular glucan metabolic process	28	0	0.51	1	1	1	1
1628	GO:0006084	acetyl-CoA metabolic process	16	0	0.29	1	1	1	1
1629	GO:0006085	acetyl-CoA biosynthetic process	6	0	0.11	1	1	1	1
1630	GO:0006094	gluconeogenesis	8	0	0.15	1	1	1	1
1631	GO:0006098	pentose-phosphate shunt	6	0	0.11	1	1	1	1
1632	GO:0006108	malate metabolic process	5	0	0.09	1	1	1	1
1633	GO:0006109	regulation of carbohydrate metabolic pro...	19	0	0.35	1	1	1	1
1634	GO:0006112	energy reserve metabolic process	27	0	0.5	1	1	1	1
1635	GO:0006121	mitochondrial electron transport, succin...	6	0	0.11	1	1	1	1
1636	GO:0006122	mitochondrial electron transport, ubiqui...	14	0	0.26	1	1	1	1
1637	GO:0006123	mitochondrial electron transport, cytoch...	7	0	0.13	1	1	1	1
1638	GO:0006140	regulation of nucleotide metabolic proce...	7	0	0.13	1	1	1	1
1639	GO:0006144	purine nucleobase metabolic process	10	0	0.18	1	1	1	1
1640	GO:0006152	purine nucleoside catabolic process	5	0	0.09	1	1	1	1
1641	GO:0006164	purine nucleotide biosynthetic process	81	0	1.49	1	1	1	1
1642	GO:0006171	cAMP biosynthetic process	5	0	0.09	1	1	1	1
1643	GO:0006182	cGMP biosynthetic process	11	0	0.2	1	1	1	1
1644	GO:0006188	IMP biosynthetic process	7	0	0.13	1	1	1	1
1645	GO:0006189	'de novo' IMP biosynthetic process	6	0	0.11	1	1	1	1
1646	GO:0006195	purine nucleotide catabolic process	5	0	0.09	1	1	1	1
1647	GO:0006208	pyrimidine nucleobase catabolic process	6	0	0.11	1	1	1	1
1648	GO:0006241	CTP biosynthetic process	7	0	0.13	1	1	1	1
1649	GO:0006265	DNA topological change	7	0	0.13	1	1	1	1
1650	GO:0006267	pre-replicative complex assembly involve...	7	0	0.13	1	1	1	1
1651	GO:0006270	DNA replication initiation	25	0	0.46	1	1	1	1
1652	GO:0006271	DNA strand elongation involved in DNA re...	17	0	0.31	1	1	1	1
1653	GO:0006272	leading strand elongation	7	0	0.13	1	1	1	1
1654	GO:0006277	DNA amplification	21	0	0.39	1	1	1	1
1655	GO:0006278	RNA-dependent DNA biosynthetic process	7	0	0.13	1	1	1	1
1656	GO:0006282	regulation of DNA repair	13	0	0.24	1	1	1	1
1657	GO:0006284	base-excision repair	14	0	0.26	1	1	1	1
1658	GO:0006289	nucleotide-excision repair	27	0	0.5	1	1	1	1
1659	GO:0006298	mismatch repair	14	0	0.26	1	1	1	1
1660	GO:0006301	postreplication repair	11	0	0.2	1	1	1	1
1661	GO:0006303	double-strand break repair via nonhomolo...	8	0	0.15	1	1	1	1
1662	GO:0006304	DNA modification	11	0	0.2	1	1	1	1
1663	GO:0006305	DNA alkylation	8	0	0.15	1	1	1	1
1664	GO:0006306	DNA methylation	8	0	0.15	1	1	1	1
1665	GO:0006308	DNA catabolic process	12	0	0.22	1	1	1	1
1666	GO:0006309	apoptotic DNA fragmentation	5	0	0.09	1	1	1	1
1667	GO:0006312	mitotic recombination	7	0	0.13	1	1	1	1
1668	GO:0006313	transposition, DNA-mediated	8	0	0.15	1	1	1	1
1669	GO:0006336	DNA replication-independent nucleosome a...	9	0	0.17	1	1	1	1
1670	GO:0006346	DNA methylation-dependent heterochromati...	5	0	0.09	1	1	1	1
1671	GO:0006353	DNA-templated transcription, termination	7	0	0.13	1	1	1	1
1672	GO:0006356	regulation of transcription by RNA polym...	9	0	0.17	1	1	1	1
1673	GO:0006359	regulation of transcription by RNA polym...	8	0	0.15	1	1	1	1
1674	GO:0006360	transcription by RNA polymerase I	22	0	0.4	1	1	1	1
1675	GO:0006361	transcription initiation from RNA polyme...	6	0	0.11	1	1	1	1
1676	GO:0006367	transcription initiation from RNA polyme...	64	0	1.18	1	1	1	1
1677	GO:0006370	7-methylguanosine mRNA capping	5	0	0.09	1	1	1	1
1678	GO:0006376	mRNA splice site selection	11	0	0.2	1	1	1	1
1679	GO:0006378	mRNA polyadenylation	21	0	0.39	1	1	1	1
1680	GO:0006379	mRNA cleavage	9	0	0.17	1	1	1	1
1681	GO:0006383	transcription by RNA polymerase III	26	0	0.48	1	1	1	1
1682	GO:0006384	transcription initiation from RNA polyme...	9	0	0.17	1	1	1	1
1683	GO:0006388	tRNA splicing, via endonucleolytic cleav...	8	0	0.15	1	1	1	1
1684	GO:0006398	mRNA 3'-end processing by stem-loop bind...	8	0	0.15	1	1	1	1
1685	GO:0006400	tRNA modification	57	0	1.05	1	1	1	1
1686	GO:0006401	RNA catabolic process	95	0	1.75	1	1	1	1
1687	GO:0006402	mRNA catabolic process	77	0	1.42	1	1	1	1
1688	GO:0006403	RNA localization	158	0	2.9	1	1	1	1
1689	GO:0006405	RNA export from nucleus	43	0	0.79	1	1	1	1
1690	GO:0006406	mRNA export from nucleus	29	0	0.53	1	1	1	1
1691	GO:0006415	translational termination	10	0	0.18	1	1	1	1
1692	GO:0006448	regulation of translational elongation	8	0	0.15	1	1	1	1
1693	GO:0006450	regulation of translational fidelity	14	0	0.26	1	1	1	1
1694	GO:0006458	'de novo' protein folding	15	0	0.28	1	1	1	1
1695	GO:0006465	signal peptide processing	8	0	0.15	1	1	1	1
1696	GO:0006470	protein dephosphorylation	114	0	2.09	1	1	1	1
1697	GO:0006471	protein ADP-ribosylation	6	0	0.11	1	1	1	1
1698	GO:0006473	protein acetylation	89	0	1.64	1	1	1	1
1699	GO:0006474	N-terminal protein amino acid acetylatio...	10	0	0.18	1	1	1	1
1700	GO:0006475	internal protein amino acid acetylation	85	0	1.56	1	1	1	1
1701	GO:0006476	protein deacetylation	22	0	0.4	1	1	1	1
1702	GO:0006482	protein demethylation	12	0	0.22	1	1	1	1
1703	GO:0006487	protein N-linked glycosylation	34	0	0.62	1	1	1	1
1704	GO:0006488	dolichol-linked oligosaccharide biosynth...	7	0	0.13	1	1	1	1
1705	GO:0006490	oligosaccharide-lipid intermediate biosy...	10	0	0.18	1	1	1	1
1706	GO:0006493	protein O-linked glycosylation	31	0	0.57	1	1	1	1
1707	GO:0006497	protein lipidation	49	0	0.9	1	1	1	1
1708	GO:0006505	GPI anchor metabolic process	29	0	0.53	1	1	1	1
1709	GO:0006506	GPI anchor biosynthetic process	27	0	0.5	1	1	1	1
1710	GO:0006509	membrane protein ectodomain proteolysis	11	0	0.2	1	1	1	1
1711	GO:0006513	protein monoubiquitination	14	0	0.26	1	1	1	1
1712	GO:0006515	protein quality control for misfolded or...	12	0	0.22	1	1	1	1
1713	GO:0006516	glycoprotein catabolic process	5	0	0.09	1	1	1	1
1714	GO:0006525	arginine metabolic process	6	0	0.11	1	1	1	1
1715	GO:0006536	glutamate metabolic process	13	0	0.24	1	1	1	1
1716	GO:0006537	glutamate biosynthetic process	5	0	0.09	1	1	1	1
1717	GO:0006541	glutamine metabolic process	10	0	0.18	1	1	1	1
1718	GO:0006544	glycine metabolic process	8	0	0.15	1	1	1	1
1719	GO:0006551	leucine metabolic process	5	0	0.09	1	1	1	1
1720	GO:0006555	methionine metabolic process	8	0	0.15	1	1	1	1
1721	GO:0006558	L-phenylalanine metabolic process	6	0	0.11	1	1	1	1
1722	GO:0006559	L-phenylalanine catabolic process	6	0	0.11	1	1	1	1
1723	GO:0006560	proline metabolic process	6	0	0.11	1	1	1	1
1724	GO:0006563	L-serine metabolic process	6	0	0.11	1	1	1	1
1725	GO:0006568	tryptophan metabolic process	6	0	0.11	1	1	1	1
1726	GO:0006570	tyrosine metabolic process	11	0	0.2	1	1	1	1
1727	GO:0006582	melanin metabolic process	40	0	0.74	1	1	1	1
1728	GO:0006584	catecholamine metabolic process	15	0	0.28	1	1	1	1
1729	GO:0006586	indolalkylamine metabolic process	6	0	0.11	1	1	1	1
1730	GO:0006591	ornithine metabolic process	5	0	0.09	1	1	1	1
1731	GO:0006606	protein import into nucleus	48	0	0.88	1	1	1	1
1732	GO:0006607	NLS-bearing protein import into nucleus	10	0	0.18	1	1	1	1
1733	GO:0006611	protein export from nucleus	14	0	0.26	1	1	1	1
1734	GO:0006612	protein targeting to membrane	34	0	0.62	1	1	1	1
1735	GO:0006613	cotranslational protein targeting to mem...	14	0	0.26	1	1	1	1
1736	GO:0006614	SRP-dependent cotranslational protein ta...	14	0	0.26	1	1	1	1
1737	GO:0006616	SRP-dependent cotranslational protein ta...	6	0	0.11	1	1	1	1
1738	GO:0006620	posttranslational protein targeting to e...	6	0	0.11	1	1	1	1
1739	GO:0006622	protein targeting to lysosome	5	0	0.09	1	1	1	1
1740	GO:0006625	protein targeting to peroxisome	10	0	0.18	1	1	1	1
1741	GO:0006626	protein targeting to mitochondrion	37	0	0.68	1	1	1	1
1742	GO:0006627	protein processing involved in protein t...	6	0	0.11	1	1	1	1
1743	GO:0006636	unsaturated fatty acid biosynthetic proc...	5	0	0.09	1	1	1	1
1744	GO:0006641	triglyceride metabolic process	34	0	0.62	1	1	1	1
1745	GO:0006646	phosphatidylethanolamine biosynthetic pr...	5	0	0.09	1	1	1	1
1746	GO:0006655	phosphatidylglycerol biosynthetic proces...	5	0	0.09	1	1	1	1
1747	GO:0006661	phosphatidylinositol biosynthetic proces...	56	0	1.03	1	1	1	1
1748	GO:0006662	glycerol ether metabolic process	6	0	0.11	1	1	1	1
1749	GO:0006664	glycolipid metabolic process	39	0	0.72	1	1	1	1
1750	GO:0006672	ceramide metabolic process	14	0	0.26	1	1	1	1
1751	GO:0006684	sphingomyelin metabolic process	5	0	0.09	1	1	1	1
1752	GO:0006687	glycosphingolipid metabolic process	8	0	0.15	1	1	1	1
1753	GO:0006688	glycosphingolipid biosynthetic process	7	0	0.13	1	1	1	1
1754	GO:0006690	icosanoid metabolic process	5	0	0.09	1	1	1	1
1755	GO:0006697	ecdysone biosynthetic process	8	0	0.15	1	1	1	1
1756	GO:0006727	ommochrome biosynthetic process	18	0	0.33	1	1	1	1
1757	GO:0006729	tetrahydrobiopterin biosynthetic process	5	0	0.09	1	1	1	1
1758	GO:0006734	NADH metabolic process	6	0	0.11	1	1	1	1
1759	GO:0006739	NADP metabolic process	10	0	0.18	1	1	1	1
1760	GO:0006740	NADPH regeneration	6	0	0.11	1	1	1	1
1761	GO:0006750	glutathione biosynthetic process	5	0	0.09	1	1	1	1
1762	GO:0006751	glutathione catabolic process	5	0	0.09	1	1	1	1
1763	GO:0006754	ATP biosynthetic process	22	0	0.4	1	1	1	1
1764	GO:0006766	vitamin metabolic process	14	0	0.26	1	1	1	1
1765	GO:0006767	water-soluble vitamin metabolic process	10	0	0.18	1	1	1	1
1766	GO:0006778	porphyrin-containing compound metabolic ...	13	0	0.24	1	1	1	1
1767	GO:0006779	porphyrin-containing compound biosynthet...	12	0	0.22	1	1	1	1
1768	GO:0006782	protoporphyrinogen IX biosynthetic proce...	8	0	0.15	1	1	1	1
1769	GO:0006783	heme biosynthetic process	12	0	0.22	1	1	1	1
1770	GO:0006801	superoxide metabolic process	9	0	0.17	1	1	1	1
1771	GO:0006817	phosphate ion transport	7	0	0.13	1	1	1	1
1772	GO:0006825	copper ion transport	10	0	0.18	1	1	1	1
1773	GO:0006835	dicarboxylic acid transport	21	0	0.39	1	1	1	1
1774	GO:0006839	mitochondrial transport	80	0	1.47	1	1	1	1
1775	GO:0006848	pyruvate transport	8	0	0.15	1	1	1	1
1776	GO:0006851	mitochondrial calcium ion transmembrane ...	6	0	0.11	1	1	1	1
1777	GO:0006878	cellular copper ion homeostasis	7	0	0.13	1	1	1	1
1778	GO:0006882	cellular zinc ion homeostasis	5	0	0.09	1	1	1	1
1779	GO:0006884	cell volume homeostasis	6	0	0.11	1	1	1	1
1780	GO:0006885	regulation of pH	21	0	0.39	1	1	1	1
1781	GO:0006888	endoplasmic reticulum to Golgi vesicle-m...	64	0	1.18	1	1	1	1
1782	GO:0006890	retrograde vesicle-mediated transport, G...	23	0	0.42	1	1	1	1
1783	GO:0006891	intra-Golgi vesicle-mediated transport	27	0	0.5	1	1	1	1
1784	GO:0006896	Golgi to vacuole transport	8	0	0.15	1	1	1	1
1785	GO:0006900	vesicle budding from membrane	17	0	0.31	1	1	1	1
1786	GO:0006901	vesicle coating	5	0	0.09	1	1	1	1
1787	GO:0006903	vesicle targeting	16	0	0.29	1	1	1	1
1788	GO:0006904	vesicle docking involved in exocytosis	33	0	0.61	1	1	1	1
1789	GO:0006906	vesicle fusion	51	0	0.94	1	1	1	1
1790	GO:0006909	phagocytosis	39	0	0.72	1	1	1	1
1791	GO:0006911	phagocytosis, engulfment	13	0	0.24	1	1	1	1
1792	GO:0006913	nucleocytoplasmic transport	108	0	1.98	1	1	1	1
1793	GO:0006914	autophagy	179	0	3.29	1	1	1	1
1794	GO:0006915	apoptotic process	211	0	3.88	1	1	1	1
1795	GO:0006919	activation of cysteine-type endopeptidas...	18	0	0.33	1	1	1	1
1796	GO:0006921	cellular component disassembly involved ...	5	0	0.09	1	1	1	1
1797	GO:0006935	chemotaxis	268	0	4.92	1	1	1	1
1798	GO:0006937	regulation of muscle contraction	9	0	0.17	1	1	1	1
1799	GO:0006949	syncytium formation	31	0	0.57	1	1	1	1
1800	GO:0006952	defense response	250	0	4.59	1	1	1	1
1801	GO:0006959	humoral immune response	70	0	1.29	1	1	1	1
1802	GO:0006963	positive regulation of antibacterial pep...	23	0	0.42	1	1	1	1
1803	GO:0006964	positive regulation of biosynthetic proc...	7	0	0.13	1	1	1	1
1804	GO:0006967	positive regulation of antifungal peptid...	5	0	0.09	1	1	1	1
1805	GO:0006970	response to osmotic stress	10	0	0.18	1	1	1	1
1806	GO:0006984	ER-nucleus signaling pathway	9	0	0.17	1	1	1	1
1807	GO:0006986	response to unfolded protein	26	0	0.48	1	1	1	1
1808	GO:0006991	response to sterol depletion	7	0	0.13	1	1	1	1
1809	GO:0006995	cellular response to nitrogen starvation	5	0	0.09	1	1	1	1
1810	GO:0006998	nuclear envelope organization	9	0	0.17	1	1	1	1
1811	GO:0006999	nuclear pore organization	11	0	0.2	1	1	1	1
1812	GO:0007000	nucleolus organization	7	0	0.13	1	1	1	1
1813	GO:0007004	telomere maintenance via telomerase	5	0	0.09	1	1	1	1
1814	GO:0007006	mitochondrial membrane organization	26	0	0.48	1	1	1	1
1815	GO:0007007	inner mitochondrial membrane organizatio...	17	0	0.31	1	1	1	1
1816	GO:0007009	plasma membrane organization	30	0	0.55	1	1	1	1
1817	GO:0007015	actin filament organization	143	0	2.63	1	1	1	1
1818	GO:0007021	tubulin complex assembly	6	0	0.11	1	1	1	1
1819	GO:0007023	post-chaperonin tubulin folding pathway	5	0	0.09	1	1	1	1
1820	GO:0007026	negative regulation of microtubule depol...	9	0	0.17	1	1	1	1
1821	GO:0007028	cytoplasm organization	66	0	1.21	1	1	1	1
1822	GO:0007029	endoplasmic reticulum organization	33	0	0.61	1	1	1	1
1823	GO:0007031	peroxisome organization	18	0	0.33	1	1	1	1
1824	GO:0007032	endosome organization	18	0	0.33	1	1	1	1
1825	GO:0007033	vacuole organization	54	0	0.99	1	1	1	1
1826	GO:0007035	vacuolar acidification	8	0	0.15	1	1	1	1
1827	GO:0007040	lysosome organization	18	0	0.33	1	1	1	1
1828	GO:0007062	sister chromatid cohesion	22	0	0.4	1	1	1	1
1829	GO:0007063	regulation of sister chromatid cohesion	5	0	0.09	1	1	1	1
1830	GO:0007064	mitotic sister chromatid cohesion	11	0	0.2	1	1	1	1
1831	GO:0007095	mitotic G2 DNA damage checkpoint signali...	9	0	0.17	1	1	1	1
1832	GO:0007096	regulation of exit from mitosis	8	0	0.15	1	1	1	1
1833	GO:0007099	centriole replication	25	0	0.46	1	1	1	1
1834	GO:0007111	meiosis II cytokinesis	11	0	0.2	1	1	1	1
1835	GO:0007113	endomitotic cell cycle	10	0	0.18	1	1	1	1
1836	GO:0007129	homologous chromosome pairing at meiosis	5	0	0.09	1	1	1	1
1837	GO:0007131	reciprocal meiotic recombination	24	0	0.44	1	1	1	1
1838	GO:0007155	cell adhesion	175	0	3.22	1	1	1	1
1839	GO:0007156	homophilic cell adhesion via plasma memb...	42	0	0.77	1	1	1	1
1840	GO:0007157	heterophilic cell-cell adhesion via plas...	13	0	0.24	1	1	1	1
1841	GO:0007158	neuron cell-cell adhesion	8	0	0.15	1	1	1	1
1842	GO:0007160	cell-matrix adhesion	18	0	0.33	1	1	1	1
1843	GO:0007162	negative regulation of cell adhesion	16	0	0.29	1	1	1	1
1844	GO:0007163	establishment or maintenance of cell pol...	184	0	3.38	1	1	1	1
1845	GO:0007164	establishment of tissue polarity	94	0	1.73	1	1	1	1
1846	GO:0007168	receptor guanylyl cyclase signaling path...	5	0	0.09	1	1	1	1
1847	GO:0007169	transmembrane receptor protein tyrosine ...	184	0	3.38	1	1	1	1
1848	GO:0007173	epidermal growth factor receptor signali...	57	0	1.05	1	1	1	1
1849	GO:0007179	transforming growth factor beta receptor...	8	0	0.15	1	1	1	1
1850	GO:0007187	G protein-coupled receptor signaling pat...	8	0	0.15	1	1	1	1
1851	GO:0007188	adenylate cyclase-modulating G protein-c...	35	0	0.64	1	1	1	1
1852	GO:0007189	adenylate cyclase-activating G protein-c...	25	0	0.46	1	1	1	1
1853	GO:0007193	adenylate cyclase-inhibiting G protein-c...	10	0	0.18	1	1	1	1
1854	GO:0007205	protein kinase C-activating G protein-co...	5	0	0.09	1	1	1	1
1855	GO:0007210	serotonin receptor signaling pathway	8	0	0.15	1	1	1	1
1856	GO:0007211	octopamine or tyramine signaling pathway	5	0	0.09	1	1	1	1
1857	GO:0007212	dopamine receptor signaling pathway	6	0	0.11	1	1	1	1
1858	GO:0007215	glutamate receptor signaling pathway	26	0	0.48	1	1	1	1
1859	GO:0007219	Notch signaling pathway	68	0	1.25	1	1	1	1
1860	GO:0007220	Notch receptor processing	14	0	0.26	1	1	1	1
1861	GO:0007224	smoothened signaling pathway	80	0	1.47	1	1	1	1
1862	GO:0007229	integrin-mediated signaling pathway	13	0	0.24	1	1	1	1
1863	GO:0007249	I-kappaB kinase/NF-kappaB signaling	9	0	0.17	1	1	1	1
1864	GO:0007254	JNK cascade	64	0	1.18	1	1	1	1
1865	GO:0007259	receptor signaling pathway via JAK-STAT	25	0	0.46	1	1	1	1
1866	GO:0007264	small GTPase mediated signal transductio...	162	0	2.98	1	1	1	1
1867	GO:0007265	Ras protein signal transduction	141	0	2.59	1	1	1	1
1868	GO:0007266	Rho protein signal transduction	52	0	0.96	1	1	1	1
1869	GO:0007270	neuron-neuron synaptic transmission	5	0	0.09	1	1	1	1
1870	GO:0007272	ensheathment of neurons	10	0	0.18	1	1	1	1
1871	GO:0007277	pole cell development	25	0	0.46	1	1	1	1
1872	GO:0007279	pole cell formation	17	0	0.31	1	1	1	1
1873	GO:0007280	pole cell migration	17	0	0.31	1	1	1	1
1874	GO:0007282	cystoblast division	16	0	0.29	1	1	1	1
1875	GO:0007286	spermatid development	75	0	1.38	1	1	1	1
1876	GO:0007288	sperm axoneme assembly	12	0	0.22	1	1	1	1
1877	GO:0007289	spermatid nucleus differentiation	9	0	0.17	1	1	1	1
1878	GO:0007291	sperm individualization	44	0	0.81	1	1	1	1
1879	GO:0007293	germarium-derived egg chamber formation	84	0	1.54	1	1	1	1
1880	GO:0007294	germarium-derived oocyte fate determinat...	25	0	0.46	1	1	1	1
1881	GO:0007295	growth of a germarium-derived egg chambe...	10	0	0.18	1	1	1	1
1882	GO:0007296	vitellogenesis	8	0	0.15	1	1	1	1
1883	GO:0007297	ovarian follicle cell migration	122	0	2.24	1	1	1	1
1884	GO:0007298	border follicle cell migration	110	0	2.02	1	1	1	1
1885	GO:0007299	ovarian follicle cell-cell adhesion	5	0	0.09	1	1	1	1
1886	GO:0007300	ovarian nurse cell to oocyte transport	30	0	0.55	1	1	1	1
1887	GO:0007301	female germline ring canal formation	9	0	0.17	1	1	1	1
1888	GO:0007303	cytoplasmic transport, nurse cell to ooc...	14	0	0.26	1	1	1	1
1889	GO:0007304	chorion-containing eggshell formation	80	0	1.47	1	1	1	1
1890	GO:0007306	eggshell chorion assembly	70	0	1.29	1	1	1	1
1891	GO:0007307	eggshell chorion gene amplification	19	0	0.35	1	1	1	1
1892	GO:0007308	oocyte construction	113	0	2.08	1	1	1	1
1893	GO:0007309	oocyte axis specification	109	0	2	1	1	1	1
1894	GO:0007310	oocyte dorsal/ventral axis specification	33	0	0.61	1	1	1	1
1895	GO:0007312	oocyte nucleus migration involved in ooc...	6	0	0.11	1	1	1	1
1896	GO:0007313	maternal specification of dorsal/ventral...	5	0	0.09	1	1	1	1
1897	GO:0007314	oocyte anterior/posterior axis specifica...	73	0	1.34	1	1	1	1
1898	GO:0007315	pole plasm assembly	59	0	1.08	1	1	1	1
1899	GO:0007316	pole plasm RNA localization	48	0	0.88	1	1	1	1
1900	GO:0007317	regulation of pole plasm oskar mRNA loca...	22	0	0.4	1	1	1	1
1901	GO:0007318	pole plasm protein localization	11	0	0.2	1	1	1	1
1902	GO:0007348	regulation of syncytial blastoderm mitot...	5	0	0.09	1	1	1	1
1903	GO:0007349	cellularization	87	0	1.6	1	1	1	1
1904	GO:0007351	tripartite regional subdivision	97	0	1.78	1	1	1	1
1905	GO:0007354	zygotic determination of anterior/poster...	19	0	0.35	1	1	1	1
1906	GO:0007362	terminal region determination	15	0	0.28	1	1	1	1
1907	GO:0007368	determination of left/right symmetry	11	0	0.2	1	1	1	1
1908	GO:0007370	ventral furrow formation	15	0	0.28	1	1	1	1
1909	GO:0007377	germ-band extension	10	0	0.18	1	1	1	1
1910	GO:0007379	segment specification	31	0	0.57	1	1	1	1
1911	GO:0007380	specification of segmental identity, hea...	9	0	0.17	1	1	1	1
1912	GO:0007386	compartment pattern specification	8	0	0.15	1	1	1	1
1913	GO:0007390	germ-band shortening	16	0	0.29	1	1	1	1
1914	GO:0007391	dorsal closure	93	0	1.71	1	1	1	1
1915	GO:0007392	initiation of dorsal closure	9	0	0.17	1	1	1	1
1916	GO:0007394	dorsal closure, elongation of leading ed...	7	0	0.13	1	1	1	1
1917	GO:0007395	dorsal closure, spreading of leading edg...	9	0	0.17	1	1	1	1
1918	GO:0007398	ectoderm development	11	0	0.2	1	1	1	1
1919	GO:0007400	neuroblast fate determination	18	0	0.33	1	1	1	1
1920	GO:0007402	ganglion mother cell fate determination	6	0	0.11	1	1	1	1
1921	GO:0007409	axonogenesis	296	0	5.44	1	1	1	1
1922	GO:0007411	axon guidance	245	0	4.5	1	1	1	1
1923	GO:0007412	axon target recognition	13	0	0.24	1	1	1	1
1924	GO:0007413	axonal fasciculation	21	0	0.39	1	1	1	1
1925	GO:0007414	axonal defasciculation	10	0	0.18	1	1	1	1
1926	GO:0007415	defasciculation of motor neuron axon	6	0	0.11	1	1	1	1
1927	GO:0007417	central nervous system development	241	0	4.43	1	1	1	1
1928	GO:0007418	ventral midline development	9	0	0.17	1	1	1	1
1929	GO:0007419	ventral cord development	65	0	1.19	1	1	1	1
1930	GO:0007420	brain development	97	0	1.78	1	1	1	1
1931	GO:0007426	tracheal outgrowth, open tracheal system	14	0	0.26	1	1	1	1
1932	GO:0007428	primary branching, open tracheal system	5	0	0.09	1	1	1	1
1933	GO:0007430	terminal branching, open tracheal system	25	0	0.46	1	1	1	1
1934	GO:0007431	salivary gland development	99	0	1.82	1	1	1	1
1935	GO:0007432	salivary gland boundary specification	15	0	0.28	1	1	1	1
1936	GO:0007435	salivary gland morphogenesis	74	0	1.36	1	1	1	1
1937	GO:0007436	larval salivary gland morphogenesis	10	0	0.18	1	1	1	1
1938	GO:0007438	oenocyte development	6	0	0.11	1	1	1	1
1939	GO:0007439	ectodermal digestive tract development	9	0	0.17	1	1	1	1
1940	GO:0007440	foregut morphogenesis	8	0	0.15	1	1	1	1
1941	GO:0007442	hindgut morphogenesis	51	0	0.94	1	1	1	1
1942	GO:0007443	Malpighian tubule morphogenesis	37	0	0.68	1	1	1	1
1943	GO:0007445	determination of imaginal disc primordiu...	8	0	0.15	1	1	1	1
1944	GO:0007446	imaginal disc growth	52	0	0.96	1	1	1	1
1945	GO:0007448	anterior/posterior pattern specification...	21	0	0.39	1	1	1	1
1946	GO:0007449	proximal/distal pattern formation, imagi...	16	0	0.29	1	1	1	1
1947	GO:0007455	eye-antennal disc morphogenesis	35	0	0.64	1	1	1	1
1948	GO:0007458	progression of morphogenetic furrow invo...	8	0	0.15	1	1	1	1
1949	GO:0007460	R8 cell fate commitment	16	0	0.29	1	1	1	1
1950	GO:0007464	R3/R4 cell fate commitment	13	0	0.24	1	1	1	1
1951	GO:0007465	R7 cell fate commitment	36	0	0.66	1	1	1	1
1952	GO:0007469	antennal development	21	0	0.39	1	1	1	1
1953	GO:0007474	imaginal disc-derived wing vein specific...	48	0	0.88	1	1	1	1
1954	GO:0007475	apposition of dorsal and ventral imagina...	19	0	0.35	1	1	1	1
1955	GO:0007477	notum development	6	0	0.11	1	1	1	1
1956	GO:0007478	leg disc morphogenesis	74	0	1.36	1	1	1	1
1957	GO:0007479	leg disc proximal/distal pattern formati...	13	0	0.24	1	1	1	1
1958	GO:0007480	imaginal disc-derived leg morphogenesis	71	0	1.3	1	1	1	1
1959	GO:0007482	haltere development	13	0	0.24	1	1	1	1
1960	GO:0007483	genital disc morphogenesis	19	0	0.35	1	1	1	1
1961	GO:0007484	imaginal disc-derived genitalia developm...	25	0	0.46	1	1	1	1
1962	GO:0007485	imaginal disc-derived male genitalia dev...	22	0	0.4	1	1	1	1
1963	GO:0007486	imaginal disc-derived female genitalia d...	6	0	0.11	1	1	1	1
1964	GO:0007487	analia development	6	0	0.11	1	1	1	1
1965	GO:0007488	histoblast morphogenesis	10	0	0.18	1	1	1	1
1966	GO:0007492	endoderm development	6	0	0.11	1	1	1	1
1967	GO:0007503	fat body development	7	0	0.13	1	1	1	1
1968	GO:0007506	gonadal mesoderm development	6	0	0.11	1	1	1	1
1969	GO:0007508	larval heart development	5	0	0.09	1	1	1	1
1970	GO:0007516	hemocyte development	6	0	0.11	1	1	1	1
1971	GO:0007520	myoblast fusion	31	0	0.57	1	1	1	1
1972	GO:0007521	muscle cell fate determination	5	0	0.09	1	1	1	1
1973	GO:0007522	visceral muscle development	13	0	0.24	1	1	1	1
1974	GO:0007523	larval visceral muscle development	8	0	0.15	1	1	1	1
1975	GO:0007530	sex determination	29	0	0.53	1	1	1	1
1976	GO:0007538	primary sex determination	11	0	0.2	1	1	1	1
1977	GO:0007539	primary sex determination, soma	8	0	0.15	1	1	1	1
1978	GO:0007548	sex differentiation	74	0	1.36	1	1	1	1
1979	GO:0007549	dosage compensation	21	0	0.39	1	1	1	1
1980	GO:0007553	regulation of ecdysteroid metabolic proc...	5	0	0.09	1	1	1	1
1981	GO:0007561	imaginal disc eversion	6	0	0.11	1	1	1	1
1982	GO:0007562	eclosion	14	0	0.26	1	1	1	1
1983	GO:0007563	regulation of eclosion	6	0	0.11	1	1	1	1
1984	GO:0007571	age-dependent general metabolic decline	5	0	0.09	1	1	1	1
1985	GO:0007584	response to nutrient	13	0	0.24	1	1	1	1
1986	GO:0007586	digestion	12	0	0.22	1	1	1	1
1987	GO:0007593	chitin-based cuticle sclerotization	17	0	0.31	1	1	1	1
1988	GO:0007599	hemostasis	5	0	0.09	1	1	1	1
1989	GO:0007612	learning	58	0	1.07	1	1	1	1
1990	GO:0007614	short-term memory	23	0	0.42	1	1	1	1
1991	GO:0007615	anesthesia-resistant memory	11	0	0.2	1	1	1	1
1992	GO:0007617	mating behavior	73	0	1.34	1	1	1	1
1993	GO:0007619	courtship behavior	53	0	0.97	1	1	1	1
1994	GO:0007621	negative regulation of female receptivit...	5	0	0.09	1	1	1	1
1995	GO:0007628	adult walking behavior	12	0	0.22	1	1	1	1
1996	GO:0007629	flight behavior	17	0	0.31	1	1	1	1
1997	GO:0007630	jump response	6	0	0.11	1	1	1	1
1998	GO:0007632	visual behavior	21	0	0.39	1	1	1	1
[truncated: 2,053 more rows]

## Sheet: M2
Enriched GO terms identified by topGO for the gene list from module M2.
	GO.ID	Term	Annotated	Significant	Expected	classicFisher	weightFisher	classicFDR	weightFDR
432	GO:0048729	tissue morphogenesis	535	25	10.05	1.7e-05	0.72897	0.068867	1
532	GO:0009888	tissue development	859	33	16.14	3.7e-05	0.92036	0.0749435	1
458	GO:0002009	morphogenesis of an epithelium	521	23	9.79	9.2e-05	0.79047	0.124231	1
408	GO:0035295	tube development	623	25	11.71	0.0002	0.65705	0.16204	1
536	GO:0060429	epithelium development	804	30	15.11	0.00016	0.92439	0.16204	1
1	GO:0048634	regulation of muscle organ development	10	3	0.19	0.00071	0.00071	0.259939	1
2	GO:0032543	mitochondrial translation	105	8	1.97	0.00076	0.00076	0.259939	1
65	GO:0045333	cellular respiration	103	8	1.94	0.00067	0.05377	0.259939	1
153	GO:0001707	mesoderm formation	20	4	0.38	0.00046	0.13818	0.259939	1
186	GO:0032984	protein-containing complex disassembly	81	7	1.52	0.00077	0.15804	0.259939	1
467	GO:0007444	imaginal disc development	501	21	9.42	0.00039	0.80551	0.259939	1
1467	GO:0048332	mesoderm morphogenesis	22	4	0.41	0.00067	1	0.259939	1
3	GO:0001710	mesodermal cell fate commitment	12	3	0.23	0.00126	0.00126	0.316364	1
16	GO:0009168	purine ribonucleoside monophosphate bios...	13	3	0.24	0.00162	0.009	0.316364	1
46	GO:0051056	regulation of small GTPase mediated sign...	90	7	1.69	0.00145	0.02572	0.316364	1
365	GO:0007498	mesoderm development	65	6	1.22	0.00131	0.54621	0.316364	1
682	GO:0001704	formation of primary germ layer	26	4	0.49	0.00129	1	0.316364	1
908	GO:0009127	purine nucleoside monophosphate biosynth...	13	3	0.24	0.00162	1	0.316364	1
1468	GO:0048333	mesodermal cell differentiation	12	3	0.23	0.00126	1	0.316364	1
1492	GO:0048736	appendage development	304	14	5.71	0.00164	1	0.316364	1
1493	GO:0048737	imaginal disc-derived appendage developm...	301	14	5.66	0.00149	1	0.316364	1
726	GO:0006119	oxidative phosphorylation	70	6	1.32	0.00193	1	0.339932	1
898	GO:0009060	aerobic respiration	94	7	1.77	0.00186	1	0.339932	1
4	GO:1990709	presynaptic active zone organization	15	3	0.28	0.0025	0.0025	0.352716	1
5	GO:0007379	segment specification	31	4	0.58	0.00253	0.00253	0.352716	1
6	GO:0007424	open tracheal system development	225	11	4.23	0.00329	0.00329	0.352716	1
7	GO:0006048	UDP-N-acetylglucosamine biosynthetic pro...	5	2	0.09	0.00338	0.00338	0.352716	1
8	GO:0048730	epidermis morphogenesis	5	2	0.09	0.00338	0.00338	0.352716	1
9	GO:0032456	endocytic recycling	34	4	0.64	0.00357	0.00357	0.352716	1
10	GO:0001188	RNA polymerase I preinitiation complex a...	6	2	0.11	0.00501	0.00501	0.352716	1
11	GO:0007506	gonadal mesoderm development	6	2	0.11	0.00501	0.00501	0.352716	1
12	GO:0043173	nucleotide salvage	6	2	0.11	0.00501	0.00501	0.352716	1
13	GO:0046129	purine ribonucleoside biosynthetic proce...	6	2	0.11	0.00501	0.00501	0.352716	1
14	GO:0048104	establishment of body hair or bristle pl...	6	2	0.11	0.00501	0.00501	0.352716	1
25	GO:0060911	cardiac cell fate commitment	16	3	0.3	0.00304	0.01143	0.352716	1
189	GO:0007019	microtubule depolymerization	19	3	0.36	0.00505	0.17076	0.352716	1
190	GO:0008037	cell recognition	96	7	1.8	0.0021	0.17145	0.352716	1
332	GO:0060541	respiratory system development	232	11	4.36	0.00416	0.44974	0.352716	1
369	GO:0048598	embryonic morphogenesis	197	10	3.7	0.00385	0.55795	0.352716	1
434	GO:0048731	system development	1521	43	28.59	0.00228	0.72991	0.352716	1
489	GO:0048569	post-embryonic animal organ development	413	16	7.76	0.00446	0.84206	0.352716	1
517	GO:0048513	animal organ development	1052	32	19.77	0.00324	0.8929	0.352716	1
589	GO:0044271	cellular nitrogen compound biosynthetic ...	1624	44	30.52	0.00463	0.98068	0.352716	1
723	GO:0006047	UDP-N-acetylglucosamine metabolic proces...	5	2	0.09	0.00338	1	0.352716	1
739	GO:0006361	transcription initiation from RNA polyme...	6	2	0.11	0.00501	1	0.352716	1
919	GO:0009163	nucleoside biosynthetic process	6	2	0.11	0.00501	1	0.352716	1
1019	GO:0015980	energy derivation by oxidation of organi...	130	8	2.44	0.003	1	0.352716	1
1200	GO:0034404	nucleobase-containing small molecule bio...	6	2	0.11	0.00501	1	0.352716	1
1221	GO:0035107	appendage morphogenesis	297	13	5.58	0.00373	1	0.352716	1
1222	GO:0035114	imaginal disc-derived appendage morphoge...	295	13	5.54	0.00353	1	0.352716	1
1223	GO:0035120	post-embryonic appendage morphogenesis	289	13	5.43	0.00295	1	0.352716	1
1299	GO:0042451	purine nucleoside biosynthetic process	6	2	0.11	0.00501	1	0.352716	1
1300	GO:0042455	ribonucleoside biosynthetic process	6	2	0.11	0.00501	1	0.352716	1
1431	GO:0046578	regulation of Ras protein signal transdu...	81	6	1.52	0.00404	1	0.352716	1
1486	GO:0048636	positive regulation of muscle organ deve...	6	2	0.11	0.00501	1	0.352716	1
1633	GO:0060795	cell fate commitment involved in formati...	16	3	0.3	0.00304	1	0.352716	1
1772	GO:0140053	mitochondrial gene expression	124	8	2.33	0.00224	1	0.352716	1
1795	GO:1901659	glycosyl compound biosynthetic process	6	2	0.11	0.00501	1	0.352716	1
821	GO:0007369	gastrulation	61	5	1.15	0.00558	1	0.383128	1
496	GO:0048563	post-embryonic animal organ morphogenesi...	351	14	6.6	0.00603	0.85233	0.400451	1
859	GO:0007560	imaginal disc morphogenesis	351	14	6.6	0.00603	1	0.400451	1
151	GO:0008406	gonad development	40	4	0.75	0.00646	0.13041	0.402607	1
240	GO:0006816	calcium ion transport	63	5	1.18	0.0064	0.22107	0.402607	1
1373	GO:0045137	development of primary sexual characteri...	40	4	0.75	0.00646	1	0.402607	1
1583	GO:0051651	maintenance of location in cell	40	4	0.75	0.00646	1	0.402607	1
15	GO:0043065	positive regulation of apoptotic process	42	4	0.79	0.00769	0.00769	0.410947	1
17	GO:0016204	determination of muscle attachment site	8	2	0.15	0.00912	0.00912	0.410947	1
18	GO:0035224	genital disc anterior/posterior pattern ...	8	2	0.15	0.00912	0.00912	0.410947	1
19	GO:0035225	determination of genital disc primordium	8	2	0.15	0.00912	0.00912	0.410947	1
20	GO:0042694	muscle cell fate specification	8	2	0.15	0.00912	0.00912	0.410947	1
21	GO:0046033	AMP metabolic process	8	2	0.15	0.00912	0.00912	0.410947	1
22	GO:0051209	release of sequestered calcium ion into ...	8	2	0.15	0.00912	0.00912	0.410947	1
23	GO:0048565	digestive tract development	93	6	1.75	0.0079	0.00952	0.410947	1
32	GO:0001709	cell fate determination	121	7	2.27	0.00758	0.01478	0.410947	1
42	GO:0050770	regulation of axonogenesis	42	4	0.79	0.00769	0.0213	0.410947	1
376	GO:0006412	translation	409	15	7.69	0.00956	0.57621	0.410947	1
469	GO:0006091	generation of precursor metabolites and ...	191	9	3.59	0.00966	0.80931	0.410947	1
478	GO:0060562	epithelial tube morphogenesis	409	15	7.69	0.00956	0.82682	0.410947	1
509	GO:0048707	instar larval or pupal morphogenesis	398	15	7.48	0.00752	0.86919	0.410947	1
838	GO:0007445	determination of imaginal disc primordiu...	8	2	0.15	0.00912	1	0.410947	1
907	GO:0009126	purine nucleoside monophosphate metaboli...	22	3	0.41	0.0077	1	0.410947	1
917	GO:0009156	ribonucleoside monophosphate biosyntheti...	23	3	0.43	0.00873	1	0.410947	1
921	GO:0009167	purine ribonucleoside monophosphate meta...	22	3	0.41	0.0077	1	0.410947	1
950	GO:0009790	embryo development	444	16	8.34	0.00881	1	0.410947	1
954	GO:0009886	post-embryonic animal morphogenesis	410	15	7.71	0.00977	1	0.410947	1
1088	GO:0022904	respiratory electron transport chain	64	5	1.2	0.00684	1	0.410947	1
1212	GO:0035051	cardiocyte differentiation	24	3	0.45	0.00984	1	0.410947	1
1242	GO:0035221	genital disc pattern formation	8	2	0.15	0.00912	1	0.410947	1
1244	GO:0035239	tube morphogenesis	449	16	8.44	0.00976	1	0.410947	1
1247	GO:0035277	spiracle morphogenesis, open tracheal sy...	21	3	0.39	0.00674	1	0.410947	1
1251	GO:0035292	specification of segmental identity, tru...	7	2	0.13	0.00692	1	0.410947	1
1318	GO:0043068	positive regulation of programmed cell d...	65	5	1.22	0.0073	1	0.410947	1
1421	GO:0046349	amino sugar biosynthetic process	8	2	0.15	0.00912	1	0.410947	1
1484	GO:0048608	reproductive structure development	69	5	1.3	0.00935	1	0.410947	1
1608	GO:0055086	nucleobase-containing small molecule met...	223	10	4.19	0.00907	1	0.410947	1
1611	GO:0055123	digestive system development	93	6	1.75	0.0079	1	0.410947	1
1652	GO:0061458	reproductive system development	69	5	1.3	0.00935	1	0.410947	1
24	GO:0007525	somatic muscle development	72	5	1.35	0.01114	0.01114	0.422618	1
26	GO:0007026	negative regulation of microtubule depol...	9	2	0.17	0.01158	0.01158	0.422618	1
27	GO:0060571	morphogenesis of an epithelial fold	9	2	0.17	0.01158	0.01158	0.422618	1
67	GO:0070071	proton-transporting two-sector ATPase co...	9	2	0.17	0.01158	0.05498	0.422618	1
411	GO:0007275	multicellular organism development	1940	49	36.46	0.01069	0.67699	0.422618	1
802	GO:0007264	small GTPase mediated signal transductio...	162	8	3.04	0.01109	1	0.422618	1
858	GO:0007552	metamorphosis	415	15	7.8	0.01085	1	0.422618	1
906	GO:0009124	nucleoside monophosphate biosynthetic pr...	25	3	0.47	0.01104	1	0.422618	1
947	GO:0009653	anatomical structure morphogenesis	1275	35	23.96	0.01059	1	0.422618	1
1345	GO:0043624	cellular protein complex disassembly	46	4	0.86	0.01058	1	0.422618	1
1564	GO:0051283	negative regulation of sequestering of c...	9	2	0.17	0.01158	1	0.422618	1
1675	GO:0070588	calcium ion transmembrane transport	47	4	0.88	0.0114	1	0.422618	1
1736	GO:0097553	calcium ion transmembrane import into cy...	9	2	0.17	0.01158	1	0.422618	1
1794	GO:1901657	glycosyl compound metabolic process	25	3	0.47	0.01104	1	0.422618	1
28	GO:0007474	imaginal disc-derived wing vein specific...	48	4	0.9	0.01226	0.01226	0.431068	1
29	GO:0042059	negative regulation of epidermal growth ...	26	3	0.49	0.01231	0.01231	0.431068	1
499	GO:0009887	animal organ morphogenesis	665	21	12.5	0.01207	0.85604	0.431068	1
856	GO:0007548	sex differentiation	74	5	1.39	0.01245	1	0.431068	1
1081	GO:0022411	cellular component disassembly	133	7	2.5	0.01241	1	0.431068	1
1784	GO:1901185	negative regulation of ERBB signaling pa...	26	3	0.49	0.01231	1	0.431068	1
57	GO:0019318	hexose metabolic process	49	4	0.92	0.01316	0.04568	0.447993	1
1003	GO:0010942	positive regulation of cell death	75	5	1.41	0.01314	1	0.447993	1
30	GO:0032958	inositol phosphate biosynthetic process	10	2	0.19	0.01429	0.01429	0.452256	1
31	GO:0072347	response to anesthetic	10	2	0.19	0.01429	0.01429	0.452256	1
719	GO:0006012	galactose metabolic process	10	2	0.19	0.01429	1	0.452256	1
930	GO:0009226	nucleotide-sugar biosynthetic process	10	2	0.19	0.01429	1	0.452256	1
1288	GO:0042278	purine nucleoside metabolic process	10	2	0.19	0.01429	1	0.452256	1
1415	GO:0046128	purine ribonucleoside metabolic process	10	2	0.19	0.01429	1	0.452256	1
1563	GO:0051282	regulation of sequestering of calcium io...	10	2	0.19	0.01429	1	0.452256	1
1624	GO:0060485	mesenchyme development	10	2	0.19	0.01429	1	0.452256	1
1819	GO:1902904	negative regulation of supramolecular fi...	27	3	0.51	0.01366	1	0.452256	1
115	GO:0009152	purine ribonucleotide biosynthetic proce...	77	5	1.45	0.01461	0.10363	0.458799	1
33	GO:0009611	response to wounding	107	6	2.01	0.01515	0.01515	0.464944	1
79	GO:0098930	axonal transport	28	3	0.53	0.01509	0.06781	0.464944	1
951	GO:0009791	post-embryonic development	553	18	10.39	0.01501	1	0.464944	1
34	GO:0072002	Malpighian tubule development	52	4	0.98	0.0161	0.0161	0.468268	1
35	GO:0006120	mitochondrial electron transport, NADH t...	29	3	0.55	0.0166	0.0166	0.468268	1
36	GO:0021782	glial cell development	29	3	0.55	0.0166	0.0166	0.468268	1
37	GO:0031532	actin cytoskeleton reorganization	29	3	0.55	0.0166	0.0166	0.468268	1
38	GO:0015740	C4-dicarboxylate transport	11	2	0.21	0.01726	0.01726	0.468268	1
39	GO:0008587	imaginal disc-derived wing margin morpho...	54	4	1.01	0.01828	0.01828	0.468268	1
40	GO:0099054	presynapse assembly	12	2	0.23	0.02046	0.02046	0.468268	1
41	GO:1904748	regulation of apoptotic process involved...	12	2	0.23	0.02046	0.02046	0.468268	1
49	GO:0060581	cell fate commitment involved in pattern...	29	3	0.55	0.0166	0.03106	0.468268	1
73	GO:0007034	vacuolar transport	54	4	1.01	0.01828	0.05991	0.468268	1
84	GO:0008543	fibroblast growth factor receptor signal...	31	3	0.58	0.01988	0.08404	0.468268	1
116	GO:0048806	genitalia development	30	3	0.56	0.0182	0.10645	0.468268	1
188	GO:0007266	Rho protein signal transduction	52	4	0.98	0.0161	0.16278	0.468268	1
374	GO:0043603	cellular amide metabolic process	561	18	10.54	0.01717	0.56653	0.468268	1
382	GO:0016197	endosomal transport	111	6	2.09	0.01787	0.6032	0.468268	1
487	GO:0043043	peptide biosynthetic process	445	15	8.36	0.01946	0.83739	0.468268	1
550	GO:0030154	cell differentiation	1380	36	25.94	0.02036	0.93637	0.468268	1
558	GO:0065008	regulation of biological quality	1095	30	20.58	0.01897	0.9504	0.468268	1
567	GO:0051649	establishment of localization in cell	740	22	13.91	0.01955	0.96039	0.468268	1
580	GO:0044281	small molecule metabolic process	645	20	12.12	0.01713	0.97732	0.468268	1
635	GO:0034641	cellular nitrogen compound metabolic pro...	2448	58	46.01	0.01877	0.9972	0.468268	1
699	GO:0002165	instar larval or pupal development	488	16	9.17	0.02024	1	0.468268	1
708	GO:0003002	regionalization	401	14	7.54	0.01807	1	0.468268	1
717	GO:0005996	monosaccharide metabolic process	55	4	1.03	0.01943	1	0.468268	1
729	GO:0006164	purine nucleotide biosynthetic process	81	5	1.52	0.01785	1	0.468268	1
803	GO:0007265	Ras protein signal transduction	141	7	2.65	0.01668	1	0.468268	1
845	GO:0007476	imaginal disc-derived wing morphogenesis	250	10	4.7	0.01902	1	0.468268	1
851	GO:0007494	midgut development	31	3	0.58	0.01988	1	0.468268	1
904	GO:0009119	ribonucleoside metabolic process	12	2	0.23	0.02046	1	0.468268	1
920	GO:0009165	nucleotide biosynthetic process	112	6	2.1	0.0186	1	0.468268	1
1070	GO:0019646	aerobic electron transport chain	55	4	1.03	0.01943	1	0.468268	1
1125	GO:0031111	negative regulation of microtubule polym...	11	2	0.21	0.01726	1	0.468268	1
1322	GO:0043094	cellular metabolic compound salvage	12	2	0.23	0.02046	1	0.468268	1
1326	GO:0043244	regulation of protein-containing complex...	30	3	0.56	0.0182	1	0.468268	1
1362	GO:0044344	cellular response to fibroblast growth f...	31	3	0.58	0.01988	1	0.468268	1
1411	GO:0046034	ATP metabolic process	112	6	2.1	0.0186	1	0.468268	1
1519	GO:0050793	regulation of developmental process	558	18	10.49	0.01633	1	0.468268	1
1548	GO:0051208	sequestering of calcium ion	11	2	0.21	0.01726	1	0.468268	1
1577	GO:0051494	negative regulation of cytoskeleton orga...	29	3	0.55	0.0166	1	0.468268	1
1622	GO:0060402	calcium ion transport into cytosol	11	2	0.21	0.01726	1	0.468268	1
1647	GO:0061326	renal tubule development	52	4	0.98	0.0161	1	0.468268	1
1694	GO:0071774	response to fibroblast growth factor	31	3	0.58	0.01988	1	0.468268	1
1702	GO:0072384	organelle transport along microtubule	31	3	0.58	0.01988	1	0.468268	1
1744	GO:0098876	vesicle-mediated transport to the plasma...	54	4	1.01	0.01828	1	0.468268	1
1787	GO:1901293	nucleoside phosphate biosynthetic proces...	113	6	2.12	0.01935	1	0.468268	1
541	GO:0010646	regulation of cell communication	745	22	14	0.02096	0.92801	0.474352	1
542	GO:0023051	regulation of signaling	745	22	14	0.02096	0.92801	0.474352	1
854	GO:0007517	muscle organ development	85	5	1.6	0.02155	1	0.484995	1
66	GO:0030865	cortical cytoskeleton organization	57	4	1.07	0.02187	0.05408	0.489477	1
529	GO:0048869	cellular developmental process	1388	36	26.09	0.02213	0.91577	0.492575	1
903	GO:0009117	nucleotide metabolic process	184	8	3.46	0.0223	1	0.493646	1
574	GO:0032502	developmental process	2268	54	42.63	0.02256	0.97002	0.496688	1
43	GO:0007412	axon target recognition	13	2	0.24	0.02388	0.02388	0.498649	1
44	GO:0007482	haltere development	13	2	0.24	0.02388	0.02388	0.498649	1
45	GO:0035025	positive regulation of Rho protein signa...	13	2	0.24	0.02388	0.02388	0.498649	1
759	GO:0006753	nucleoside phosphate metabolic process	186	8	3.5	0.02362	1	0.498649	1
843	GO:0007472	wing disc morphogenesis	259	10	4.87	0.02366	1	0.498649	1
918	GO:0009161	ribonucleoside monophosphate metabolic p...	33	3	0.62	0.02348	1	0.498649	1
1250	GO:0035290	trunk segmentation	13	2	0.24	0.02388	1	0.498649	1
1311	GO:0042775	mitochondrial ATP synthesis coupled elec...	58	4	1.09	0.02316	1	0.498649	1
1561	GO:0051261	protein depolymerization	33	3	0.62	0.02348	1	0.498649	1
1706	GO:0072522	purine-containing compound biosynthetic ...	87	5	1.64	0.02357	1	0.498649	1
545	GO:0048523	negative regulation of cellular process	1118	30	21.01	0.02468	0.92983	0.506375	1
932	GO:0009260	ribonucleotide biosynthetic process	88	5	1.65	0.02462	1	0.506375	1
1310	GO:0042773	ATP synthesis coupled electron transport	59	4	1.11	0.02449	1	0.506375	1
1812	GO:1902531	regulation of intracellular signal trans...	299	11	5.62	0.02475	1	0.506375	1
140	GO:0019827	stem cell population maintenance	89	5	1.67	0.02571	0.12377	0.509915	1
455	GO:0006518	peptide metabolic process	501	16	9.42	0.02519	0.7874	0.509915	1
460	GO:0006928	movement of cell or subcellular componen...	630	19	11.84	0.02593	0.79415	0.509915	1
680	GO:0001655	urogenital system development	60	4	1.13	0.02587	1	0.509915	1
1211	GO:0035023	regulation of Rho protein signal transdu...	34	3	0.64	0.02541	1	0.509915	1
1700	GO:0072001	renal system development	60	4	1.13	0.02587	1	0.509915	1
1741	GO:0098727	maintenance of cell number	89	5	1.67	0.02571	1	0.509915	1
1832	GO:1903532	positive regulation of secretion by cell	34	3	0.64	0.02541	1	0.509915	1
618	GO:1901566	organonitrogen compound biosynthetic pro...	850	24	15.98	0.02609	0.99123	0.510583	1
47	GO:0008039	synaptic target recognition	35	3	0.66	0.02742	0.02742	0.513749	1
48	GO:0014706	striated muscle tissue development	14	2	0.26	0.02752	0.02752	0.513749	1
855	GO:0007526	larval somatic muscle development	35	3	0.66	0.02742	1	0.513749	1
970	GO:0010001	glial cell differentiation	35	3	0.66	0.02742	1	0.513749	1
1126	GO:0031114	regulation of microtubule depolymerizati...	14	2	0.26	0.02752	1	0.513749	1
1240	GO:0035216	haltere disc development	14	2	0.26	0.02752	1	0.513749	1
1308	GO:0042693	muscle cell fate commitment	14	2	0.26	0.02752	1	0.513749	1
1423	GO:0046390	ribose phosphate biosynthetic process	90	5	1.69	0.02682	1	0.513749	1
1530	GO:0051047	positive regulation of secretion	35	3	0.66	0.02742	1	0.513749	1
1725	GO:0090407	organophosphate biosynthetic process	227	9	4.27	0.02685	1	0.513749	1
405	GO:0090066	regulation of anatomical structure size	229	9	4.3	0.0282	0.6551	0.524028	1
401	GO:0030182	neuron differentiation	681	20	12.8	0.02889	0.64647	0.534399	1
420	GO:0035220	wing disc development	346	12	6.5	0.02907	0.7017	0.535284	1
1276	GO:0042058	regulation of epidermal growth factor re...	36	3	0.68	0.02951	1	0.538491	1
1783	GO:1901184	regulation of ERBB signaling pathway	36	3	0.68	0.02951	1	0.538491	1
1343	GO:0043604	amide biosynthetic process	471	15	8.85	0.03049	1	0.553879	1
185	GO:0008361	regulation of cell size	94	5	1.77	0.03159	0.15803	0.555741	1
832	GO:0007427	epithelial cell migration, open tracheal...	37	3	0.7	0.03169	1	0.555741	1
873	GO:0008038	neuron recognition	94	5	1.77	0.03159	1	0.555741	1
905	GO:0009123	nucleoside monophosphate metabolic proce...	37	3	0.7	0.03169	1	0.555741	1
929	GO:0009225	nucleotide-sugar metabolic process	15	2	0.28	0.03137	1	0.555741	1
1325	GO:0043242	negative regulation of protein-containin...	15	2	0.28	0.03137	1	0.555741	1
1621	GO:0060401	cytosolic calcium ion transport	15	2	0.28	0.03137	1	0.555741	1
1803	GO:1901880	negative regulation of protein depolymer...	15	2	0.28	0.03137	1	0.555741	1
612	GO:0008152	metabolic process	4597	97	86.4	0.03205	0.98896	0.559632	1
366	GO:0032535	regulation of cellular component size	162	7	3.04	0.03262	0.54837	0.56714	1
523	GO:0048856	anatomical structure development	2165	51	40.69	0.03345	0.90496	0.574178	1
645	GO:0044237	cellular metabolic process	4213	90	79.18	0.03325	0.99926	0.574178	1
823	GO:0007389	pattern specification process	435	14	8.18	0.03342	1	0.574178	1
74	GO:0003013	circulatory system process	38	3	0.71	0.03394	0.06282	0.575276	1
112	GO:0060968	regulation of gene silencing	38	3	0.71	0.03394	0.09556	0.575276	1
712	GO:0003015	heart process	38	3	0.71	0.03394	1	0.575276	1
586	GO:0048646	anatomical structure formation involved ...	437	14	8.21	0.03456	0.98006	0.583344	1
1818	GO:1902903	regulation of supramolecular fiber organ...	97	5	1.82	0.03549	1	0.596556	1
327	GO:0023061	signal release	131	6	2.46	0.03652	0.43757	0.611333	1
368	GO:0007399	nervous system development	971	26	18.25	0.03723	0.55597	0.620653	1
556	GO:0051641	cellular localization	926	25	17.4	0.03758	0.94851	0.62392	1
50	GO:0002098	tRNA wobble uridine modification	17	2	0.32	0.03966	0.03966	0.63253	1
51	GO:0007280	pole cell migration	17	2	0.32	0.03966	0.03966	0.63253	1
52	GO:0008078	mesodermal cell migration	17	2	0.32	0.03966	0.03966	0.63253	1
139	GO:0006220	pyrimidine nucleotide metabolic process	17	2	0.32	0.03966	0.12371	0.63253	1
204	GO:0010002	cardioblast differentiation	17	2	0.32	0.03966	0.18736	0.63253	1
452	GO:0048699	generation of neurons	749	21	14.08	0.03936	0.77512	0.63253	1
471	GO:0022008	neurogenesis	792	22	14.89	0.03849	0.8135	0.63253	1
731	GO:0006221	pyrimidine nucleotide biosynthetic proce...	17	2	0.32	0.03966	1	0.63253	1
1375	GO:0045167	asymmetric protein localization involved...	17	2	0.32	0.03966	1	0.63253	1
1643	GO:0061061	muscle structure development	205	8	3.85	0.03892	1	0.63253	1
1536	GO:0051094	positive regulation of developmental pro...	207	8	3.89	0.04084	1	0.648795	1
53	GO:0008586	imaginal disc-derived wing vein morphoge...	41	3	0.77	0.0412	0.0412	0.651785	1
916	GO:0009150	purine ribonucleotide metabolic process	135	6	2.54	0.04135	1	0.651785	1
54	GO:0016226	iron-sulfur cluster assembly	18	2	0.34	0.04408	0.04408	0.666601	1
55	GO:0050714	positive regulation of protein secretion	18	2	0.34	0.04408	0.04408	0.666601	1
56	GO:0007480	imaginal disc-derived leg morphogenesis	71	4	1.33	0.0441	0.0441	0.666601	1
619	GO:0018130	heterocycle biosynthetic process	1218	31	22.89	0.04289	0.99155	0.666601	1
696	GO:0002097	tRNA wobble base modification	18	2	0.34	0.04408	1	0.666601	1
877	GO:0008088	axo-dendritic transport	42	3	0.79	0.04377	1	0.666601	1
1087	GO:0022900	electron transport chain	102	5	1.92	0.04263	1	0.666601	1
1123	GO:0031109	microtubule polymerization or depolymeri...	42	3	0.79	0.04377	1	0.666601	1
1128	GO:0031163	metallo-sulfur cluster assembly	18	2	0.34	0.04408	1	0.666601	1
1437	GO:0046660	female sex differentiation	18	2	0.34	0.04408	1	0.666601	1
1626	GO:0060537	muscle tissue development	18	2	0.34	0.04408	1	0.666601	1
343	GO:0006915	apoptotic process	211	8	3.97	0.04488	0.48772	0.675869	1
1576	GO:0051493	regulation of cytoskeleton organization	138	6	2.59	0.04522	1	0.678467	1
470	GO:0035556	intracellular signal transduction	584	17	10.98	0.04588	0.81006	0.685691	1
1277	GO:0042060	wound healing	72	4	1.35	0.04604	1	0.685691	1
58	GO:0045570	regulation of imaginal disc growth	43	3	0.81	0.04643	0.04643	0.686452	1
59	GO:1990542	mitochondrial transmembrane transport	43	3	0.81	0.04643	0.04643	0.686452	1
60	GO:0007274	neuromuscular synaptic transmission	73	4	1.37	0.04803	0.04803	0.703843	1
61	GO:0035330	regulation of hippo signaling	44	3	0.83	0.04917	0.04917	0.703843	1
68	GO:0035112	genitalia morphogenesis	19	2	0.36	0.04867	0.05506	0.703843	1
267	GO:0048645	animal organ formation	44	3	0.83	0.04917	0.27334	0.703843	1
268	GO:0048859	formation of anatomical boundary	44	3	0.83	0.04917	0.27334	0.703843	1
728	GO:0006163	purine nucleotide metabolic process	140	6	2.63	0.04793	1	0.703843	1
797	GO:0007204	positive regulation of cytosolic calcium...	19	2	0.36	0.04867	1	0.703843	1
1239	GO:0035215	genital disc development	44	3	0.83	0.04917	1	0.703843	1
1555	GO:0051240	positive regulation of multicellular org...	177	7	3.33	0.04881	1	0.703843	1
846	GO:0007478	leg disc morphogenesis	74	4	1.39	0.05006	1	0.71406	1
409	GO:0010941	regulation of cell death	216	8	4.06	0.05028	0.65731	0.714682	1
441	GO:0048666	neuron development	548	16	10.3	0.05089	0.7431	0.720823	1
568	GO:0009966	regulation of signal transduction	637	18	11.97	0.05154	0.9618	0.727486	1
62	GO:0007422	peripheral nervous system development	45	3	0.85	0.05198	0.05198	0.731149	1
364	GO:0009880	embryonic pattern specification	180	7	3.38	0.05257	0.54089	0.73689	1
63	GO:0070983	dendrite guidance	20	2	0.38	0.05343	0.05343	0.742729	1
64	GO:0000122	negative regulation of transcription by ...	219	8	4.12	0.05372	0.05372	0.742729	1
617	GO:0006807	nitrogen compound metabolic process	3900	83	73.3	0.05366	0.99088	0.742729	1
1107	GO:0030539	male genitalia development	20	2	0.38	0.05343	1	0.742729	1
615	GO:0044238	primary metabolic process	4119	87	77.41	0.05432	0.99051	0.74847	1
643	GO:0009058	biosynthetic process	2130	49	40.03	0.0555	0.99914	0.762137	1
69	GO:0000027	ribosomal large subunit assembly	21	2	0.39	0.05834	0.05834	0.762372	1
70	GO:0016081	synaptic vesicle docking	21	2	0.39	0.05834	0.05834	0.762372	1
71	GO:0046425	regulation of receptor signaling pathway...	21	2	0.39	0.05834	0.05834	0.762372	1
72	GO:0072666	establishment of protein localization to...	21	2	0.39	0.05834	0.05834	0.762372	1
304	GO:0048675	axon extension	47	3	0.88	0.05783	0.36284	0.762372	1
485	GO:0048468	cell development	1153	29	21.67	0.05687	0.8354	0.762372	1
627	GO:1901362	organic cyclic compound biosynthetic pro...	1251	31	23.51	0.05829	0.99414	0.762372	1
767	GO:0006835	dicarboxylic acid transport	21	2	0.39	0.05834	1	0.762372	1
841	GO:0007448	anterior/posterior pattern specification...	21	2	0.39	0.05834	1	0.762372	1
931	GO:0009259	ribonucleotide metabolic process	147	6	2.76	0.05817	1	0.762372	1
1039	GO:0016333	morphogenesis of follicular epithelium	47	3	0.88	0.05783	1	0.762372	1
1261	GO:0035332	positive regulation of hippo signaling	21	2	0.39	0.05834	1	0.762372	1
1350	GO:0043933	protein-containing complex subunit organ...	557	16	10.47	0.0574	1	0.762372	1
1802	GO:1901879	regulation of protein depolymerization	21	2	0.39	0.05834	1	0.762372	1
1844	GO:1904892	regulation of receptor signaling pathway...	21	2	0.39	0.05834	1	0.762372	1
594	GO:0034654	nucleobase-containing compound biosynthe...	1157	29	21.75	0.05902	0.98305	0.768778	1
394	GO:0008219	cell death	304	10	5.71	0.05964	0.62315	0.774364	1
75	GO:0010669	epithelial structure maintenance	22	2	0.41	0.0634	0.0634	0.781634	1
76	GO:0031122	cytoplasmic microtubule organization	22	2	0.41	0.0634	0.0634	0.781634	1
77	GO:0032507	maintenance of protein location in cell	22	2	0.41	0.0634	0.0634	0.781634	1
78	GO:0051098	regulation of binding	22	2	0.41	0.0634	0.0634	0.781634	1
357	GO:0006839	mitochondrial transport	80	4	1.5	0.06324	0.52677	0.781634	1
533	GO:0040011	locomotion	564	16	10.6	0.06286	0.92072	0.781634	1
620	GO:0019438	aromatic compound biosynthetic process	1211	30	22.76	0.06252	0.9916	0.781634	1
738	GO:0006360	transcription by RNA polymerase I	22	2	0.41	0.0634	1	0.781634	1
772	GO:0006875	cellular metal ion homeostasis	79	4	1.48	0.06093	1	0.781634	1
902	GO:0009116	nucleoside metabolic process	22	2	0.41	0.0634	1	0.781634	1
1071	GO:0019693	ribose phosphate metabolic process	150	6	2.82	0.06294	1	0.781634	1
1124	GO:0031110	regulation of microtubule polymerization...	22	2	0.41	0.0634	1	0.781634	1
1317	GO:0043067	regulation of programmed cell death	188	7	3.53	0.06348	1	0.781634	1
1347	GO:0043647	inositol phosphate metabolic process	22	2	0.41	0.0634	1	0.781634	1
1709	GO:0072528	pyrimidine-containing compound biosynthe...	22	2	0.41	0.0634	1	0.781634	1
1713	GO:0072665	protein localization to vacuole	22	2	0.41	0.0634	1	0.781634	1
1816	GO:1902742	apoptotic process involved in developmen...	22	2	0.41	0.0634	1	0.781634	1
1069	GO:0019637	organophosphate metabolic process	350	11	6.58	0.06449	1	0.789272	1
1554	GO:0051239	regulation of multicellular organismal p...	478	14	8.98	0.06433	1	0.789272	1
1004	GO:0010970	transport along microtubule	81	4	1.52	0.0656	1	0.800439	1
396	GO:0009952	anterior/posterior pattern specification	152	6	2.86	0.06624	0.62667	0.805821	1
80	GO:0007614	short-term memory	23	2	0.43	0.06861	0.06861	0.810554	1
81	GO:0030516	regulation of axon extension	23	2	0.43	0.06861	0.06861	0.810554	1
425	GO:0012501	programmed cell death	271	9	5.09	0.06863	0.72004	0.810554	1
1259	GO:0035329	hippo signaling	50	3	0.94	0.06716	1	0.810554	1
1418	GO:0046173	polyol biosynthetic process	23	2	0.43	0.06861	1	0.810554	1
1456	GO:0048070	regulation of developmental pigmentation	23	2	0.43	0.06861	1	0.810554	1
1651	GO:0061387	regulation of extent of cell growth	23	2	0.43	0.06861	1	0.810554	1
1705	GO:0072521	purine-containing compound metabolic pro...	153	6	2.88	0.06792	1	0.810554	1
1769	GO:0120305	regulation of pigmentation	23	2	0.43	0.06861	1	0.810554	1
1853	GO:1990138	neuron projection extension	50	3	0.94	0.06716	1	0.810554	1
342	GO:0006874	cellular calcium ion homeostasis	51	3	0.96	0.07042	0.48169	0.824835	1
659	GO:1901576	organic substance biosynthetic process	2112	48	39.69	0.07006	0.99997	0.824835	1
1831	GO:1903530	regulation of secretion by cell	83	4	1.56	0.07045	1	0.824835	1
82	GO:0051568	histone H3-K4 methylation	24	2	0.45	0.07395	0.07395	0.858371	1
219	GO:0042659	regulation of cell fate specification	24	2	0.45	0.07395	0.20271	0.858371	1
839	GO:0007446	imaginal disc growth	52	3	0.98	0.07374	1	0.858371	1
1747	GO:0099111	microtubule-based transport	85	4	1.6	0.07548	1	0.873627	1
83	GO:0007349	cellularization	87	4	1.64	0.08069	0.08069	0.883351	1
85	GO:0007052	mitotic spindle organization	55	3	1.03	0.08413	0.08413	0.883351	1
86	GO:0008360	regulation of cell shape	55	3	1.03	0.08413	0.08413	0.883351	1
87	GO:0010507	negative regulation of autophagy	26	2	0.49	0.08502	0.08502	0.883351	1
88	GO:0046330	positive regulation of JNK cascade	26	2	0.49	0.08502	0.08502	0.883351	1
89	GO:0070328	triglyceride homeostasis	26	2	0.49	0.08502	0.08502	0.883351	1
90	GO:0002221	pattern recognition receptor signaling p...	5	1	0.09	0.09053	0.09053	0.883351	1
91	GO:0006777	Mo-molybdopterin cofactor biosynthetic p...	5	1	0.09	0.09053	0.09053	0.883351	1
92	GO:0007553	regulation of ecdysteroid metabolic proc...	5	1	0.09	0.09053	0.09053	0.883351	1
93	GO:0007621	negative regulation of female receptivit...	5	1	0.09	0.09053	0.09053	0.883351	1
94	GO:0010039	response to iron ion	5	1	0.09	0.09053	0.09053	0.883351	1
95	GO:0016601	Rac protein signal transduction	5	1	0.09	0.09053	0.09053	0.883351	1
96	GO:0031887	lipid droplet transport along microtubul...	5	1	0.09	0.09053	0.09053	0.883351	1
97	GO:0032204	regulation of telomere maintenance	5	1	0.09	0.09053	0.09053	0.883351	1
98	GO:0032954	regulation of cytokinetic process	5	1	0.09	0.09053	0.09053	0.883351	1
99	GO:0032957	inositol trisphosphate metabolic process	5	1	0.09	0.09053	0.09053	0.883351	1
100	GO:0035263	genital disc sexually dimorphic developm...	5	1	0.09	0.09053	0.09053	0.883351	1
101	GO:0042686	regulation of cardioblast cell fate spec...	5	1	0.09	0.09053	0.09053	0.883351	1
102	GO:0043519	regulation of myosin II filament organiz...	5	1	0.09	0.09053	0.09053	0.883351	1
103	GO:0043618	regulation of transcription from RNA pol...	5	1	0.09	0.09053	0.09053	0.883351	1
104	GO:0045199	maintenance of epithelial cell apical/ba...	5	1	0.09	0.09053	0.09053	0.883351	1
105	GO:0046039	GTP metabolic process	5	1	0.09	0.09053	0.09053	0.883351	1
106	GO:0046885	regulation of hormone biosynthetic proce...	5	1	0.09	0.09053	0.09053	0.883351	1
107	GO:0048490	anterograde synaptic vesicle transport	5	1	0.09	0.09053	0.09053	0.883351	1
108	GO:0060148	positive regulation of posttranscription...	5	1	0.09	0.09053	0.09053	0.883351	1
109	GO:1901096	regulation of autophagosome maturation	5	1	0.09	0.09053	0.09053	0.883351	1
110	GO:1903862	positive regulation of oxidative phospho...	5	1	0.09	0.09053	0.09053	0.883351	1
111	GO:1905508	protein localization to microtubule orga...	5	1	0.09	0.09053	0.09053	0.883351	1
255	GO:0009206	purine ribonucleoside triphosphate biosy...	26	2	0.49	0.08502	0.24662	0.883351	1
353	GO:0034330	cell junction organization	321	10	6.03	0.07952	0.51529	0.883351	1
363	GO:0048639	positive regulation of developmental gro...	88	4	1.65	0.08336	0.53591	0.883351	1
378	GO:0090130	tissue migration	159	6	2.99	0.07858	0.59081	0.883351	1
416	GO:0045892	negative regulation of transcription, DN...	286	9	5.38	0.08908	0.68821	0.883351	1
449	GO:0009968	negative regulation of signal transducti...	282	9	5.3	0.08331	0.771	0.883351	1
490	GO:0098662	inorganic cation transmembrane transport	162	6	3.04	0.08424	0.84363	0.883351	1
501	GO:0010647	positive regulation of cell communicatio...	365	11	6.86	0.08145	0.85913	0.883351	1
502	GO:0023056	positive regulation of signaling	365	11	6.86	0.08145	0.85913	0.883351	1
584	GO:1901564	organonitrogen compound metabolic proces...	2499	55	46.97	0.08577	0.97923	0.883351	1
801	GO:0007259	receptor signaling pathway via JAK-STAT	25	2	0.47	0.07942	1	0.883351	1
848	GO:0007484	imaginal disc-derived genitalia developm...	25	2	0.47	0.07942	1	0.883351	1
912	GO:0009144	purine nucleoside triphosphate metabolic...	27	2	0.51	0.09073	1	0.883351	1
913	GO:0009145	purine nucleoside triphosphate biosynthe...	26	2	0.49	0.08502	1	0.883351	1
924	GO:0009205	purine ribonucleoside triphosphate metab...	27	2	0.51	0.09073	1	0.883351	1
1005	GO:0010975	regulation of neuron projection developm...	87	4	1.64	0.08069	1	0.883351	1
1063	GO:0019218	regulation of steroid metabolic process	5	1	0.09	0.09053	1	0.883351	1
1072	GO:0019720	Mo-molybdopterin cofactor metabolic proc...	5	1	0.09	0.09053	1	0.883351	1
1111	GO:0030705	cytoskeleton-dependent intracellular tra...	90	4	1.69	0.08883	1	0.883351	1
1146	GO:0032024	positive regulation of insulin secretion	5	1	0.09	0.09053	1	0.883351	1
1241	GO:0035218	leg disc development	89	4	1.67	0.08607	1	0.883351	1
1248	GO:0035282	segmentation	205	7	3.85	0.09093	1	0.883351	1
1274	GO:0040037	negative regulation of fibroblast growth...	5	1	0.09	0.09053	1	0.883351	1
1313	GO:0042981	regulation of apoptotic process	158	6	2.97	0.07674	1	0.883351	1
1341	GO:0043545	molybdopterin cofactor metabolic process	5	1	0.09	0.09053	1	0.883351	1
1487	GO:0048638	regulation of developmental growth	202	7	3.8	0.08567	1	0.883351	1
1529	GO:0051046	regulation of secretion	86	4	1.62	0.07806	1	0.883351	1
1547	GO:0051189	prosthetic group metabolic process	5	1	0.09	0.09053	1	0.883351	1
1604	GO:0055074	calcium ion homeostasis	55	3	1.03	0.08413	1	0.883351	1
1610	GO:0055090	acylglycerol homeostasis	27	2	0.51	0.09073	1	0.883351	1
1629	GO:0060560	developmental growth involved in morphog...	88	4	1.65	0.08336	1	0.883351	1
1677	GO:0070778	L-aspartate transmembrane transport	5	1	0.09	0.09053	1	0.883351	1
1679	GO:0070897	transcription preinitiation complex asse...	26	2	0.49	0.08502	1	0.883351	1
1703	GO:0072503	cellular divalent inorganic cation homeo...	56	3	1.05	0.08772	1	0.883351	1
1717	GO:0080182	histone H3-K4 trimethylation	5	1	0.09	0.09053	1	0.883351	1
1733	GO:0097352	autophagosome maturation	27	2	0.51	0.09073	1	0.883351	1
1737	GO:0097696	receptor signaling pathway via STAT	25	2	0.47	0.07942	1	0.883351	1
1801	GO:1901857	positive regulation of cellular respirat...	5	1	0.09	0.09053	1	0.883351	1
1856	GO:2000043	regulation of cardiac cell fate specific...	5	1	0.09	0.09053	1	0.883351	1
796	GO:0007173	epidermal growth factor receptor signali...	57	3	1.07	0.09138	1	0.883485	1
1269	GO:0038127	ERBB signaling pathway	57	3	1.07	0.09138	1	0.883485	1
852	GO:0007507	heart development	91	4	1.71	0.09163	1	0.883793	1
451	GO:0010256	endomembrane system organization	166	6	3.12	0.09213	0.77403	0.886505	1
1782	GO:1901137	carbohydrate derivative biosynthetic pro...	247	8	4.64	0.09309	1	0.89362	1
113	GO:0016334	establishment or maintenance of polarity...	28	2	0.53	0.09654	0.09654	0.895379	1
114	GO:0050832	defense response to fungus	29	2	0.55	0.10247	0.10247	0.895379	1
117	GO:0001706	endoderm formation	6	1	0.11	0.10763	0.10763	0.895379	1
118	GO:0006027	glycosaminoglycan catabolic process	6	1	0.11	0.10763	0.10763	0.895379	1
119	GO:0006189	'de novo' IMP biosynthetic process	6	1	0.11	0.10763	0.10763	0.895379	1
120	GO:0006851	mitochondrial calcium ion transmembrane ...	6	1	0.11	0.10763	0.10763	0.895379	1
121	GO:0007415	defasciculation of motor neuron axon	6	1	0.11	0.10763	0.10763	0.895379	1
122	GO:0007438	oenocyte development	6	1	0.11	0.10763	0.10763	0.895379	1
123	GO:0007486	imaginal disc-derived female genitalia d...	6	1	0.11	0.10763	0.10763	0.895379	1
124	GO:0009113	purine nucleobase biosynthetic process	6	1	0.11	0.10763	0.10763	0.895379	1
125	GO:0015813	L-glutamate transmembrane transport	6	1	0.11	0.10763	0.10763	0.895379	1
126	GO:0018027	peptidyl-lysine dimethylation	6	1	0.11	0.10763	0.10763	0.895379	1
127	GO:0033499	galactose catabolic process via UDP-gala...	6	1	0.11	0.10763	0.10763	0.895379	1
128	GO:0034227	tRNA thio-modification	6	1	0.11	0.10763	0.10763	0.895379	1
129	GO:0045823	positive regulation of heart contraction	6	1	0.11	0.10763	0.10763	0.895379	1
130	GO:0046693	sperm storage	6	1	0.11	0.10763	0.10763	0.895379	1
131	GO:0048087	positive regulation of developmental pig...	6	1	0.11	0.10763	0.10763	0.895379	1
132	GO:0051881	regulation of mitochondrial membrane pot...	6	1	0.11	0.10763	0.10763	0.895379	1
133	GO:0061101	neuroendocrine cell differentiation	6	1	0.11	0.10763	0.10763	0.895379	1
134	GO:0070072	vacuolar proton-transporting V-type ATPa...	6	1	0.11	0.10763	0.10763	0.895379	1
135	GO:0071222	cellular response to lipopolysaccharide	6	1	0.11	0.10763	0.10763	0.895379	1
136	GO:0090317	negative regulation of intracellular pro...	6	1	0.11	0.10763	0.10763	0.895379	1
260	GO:0017157	regulation of exocytosis	29	2	0.55	0.10247	0.26079	0.895379	1
303	GO:0007269	neurotransmitter secretion	93	4	1.75	0.09735	0.3548	0.895379	1
337	GO:0070848	response to growth factor	95	4	1.79	0.10323	0.47142	0.895379	1
354	GO:0007051	spindle organization	95	4	1.79	0.10323	0.5186	0.895379	1
367	GO:1903507	negative regulation of nucleic acid-temp...	341	10	6.41	0.10764	0.55152	0.895379	1
379	GO:1902679	negative regulation of RNA biosynthetic ...	341	10	6.41	0.10764	0.59644	0.895379	1
422	GO:0001667	ameboidal-type cell migration	167	6	3.14	0.09417	0.70726	0.895379	1
427	GO:0051093	negative regulation of developmental pro...	167	6	3.14	0.09417	0.72308	0.895379	1
465	GO:0007010	cytoskeleton organization	554	15	10.41	0.09589	0.80162	0.895379	1
528	GO:0046907	intracellular transport	601	16	11.3	0.09757	0.91451	0.895379	1
591	GO:0032501	multicellular organismal process	2674	58	50.26	0.09721	0.98098	0.895379	1
623	GO:0071704	organic substance metabolic process	4376	90	82.24	0.09733	0.99295	0.895379	1
684	GO:0001736	establishment of planar polarity	94	4	1.77	0.10027	1	0.895379	1
695	GO:0002082	regulation of oxidative phosphorylation	6	1	0.11	0.10763	1	0.895379	1
793	GO:0007164	establishment of tissue polarity	94	4	1.77	0.10027	1	0.895379	1
818	GO:0007350	blastoderm segmentation	167	6	3.14	0.09417	1	0.895379	1
850	GO:0007492	endoderm development	6	1	0.11	0.10763	1	0.895379	1
890	GO:0008544	epidermis development	60	3	1.13	0.10273	1	0.895379	1
978	GO:0010453	regulation of cell fate commitment	29	2	0.55	0.10247	1	0.895379	1
996	GO:0010639	negative regulation of organelle organiz...	58	3	1.09	0.0951	1	0.895379	1
1035	GO:0016241	regulation of macroautophagy	29	2	0.55	0.10247	1	0.895379	1
1169	GO:0032874	positive regulation of stress-activated ...	28	2	0.53	0.09654	1	0.895379	1
1174	GO:0032956	regulation of actin cytoskeleton organiz...	95	4	1.79	0.10323	1	0.895379	1
1231	GO:0035152	regulation of tube architecture, open tr...	92	4	1.73	0.09447	1	0.895379	1
1433	GO:0046580	negative regulation of Ras protein signa...	6	1	0.11	0.10763	1	0.895379	1
1434	GO:0046620	regulation of organ growth	60	3	1.13	0.10273	1	0.895379	1
1438	GO:0046661	male sex differentiation	28	2	0.53	0.09654	1	0.895379	1
1512	GO:0050708	regulation of protein secretion	29	2	0.55	0.10247	1	0.895379	1
1550	GO:0051223	regulation of protein transport	59	3	1.11	0.09889	1	0.895379	1
1593	GO:0051890	regulation of cardioblast differentiatio...	6	1	0.11	0.10763	1	0.895379	1
1630	GO:0060563	neuroepithelial cell differentiation	6	1	0.11	0.10763	1	0.895379	1
1664	GO:0070070	proton-transporting V-type ATPase comple...	6	1	0.11	0.10763	1	0.895379	1
1669	GO:0070304	positive regulation of stress-activated ...	28	2	0.53	0.09654	1	0.895379	1
1701	GO:0072359	circulatory system development	95	4	1.79	0.10323	1	0.895379	1
1708	GO:0072527	pyrimidine-containing compound metabolic...	29	2	0.55	0.10247	1	0.895379	1
1714	GO:0072698	protein localization to microtubule cyto...	6	1	0.11	0.10763	1	0.895379	1
1721	GO:0090277	positive regulation of peptide hormone s...	6	1	0.11	0.10763	1	0.895379	1
1752	GO:0099514	synaptic vesicle cytoskeletal transport	6	1	0.11	0.10763	1	0.895379	1
1753	GO:0099517	synaptic vesicle transport along microtu...	6	1	0.11	0.10763	1	0.895379	1
1758	GO:0099643	signal release from synapse	93	4	1.75	0.09735	1	0.895379	1
1780	GO:1901135	carbohydrate derivative metabolic proces...	423	12	7.95	0.09972	1	0.895379	1
1830	GO:1903524	positive regulation of blood circulation	6	1	0.11	0.10763	1	0.895379	1
1851	GO:1905207	regulation of cardiocyte differentiation	6	1	0.11	0.10763	1	0.895379	1
137	GO:0036099	female germ-line stem cell population ma...	30	2	0.56	0.10848	0.10848	0.900517	1
1129	GO:0031324	negative regulation of cellular metaboli...	611	16	11.48	0.10871	1	0.900581	1
1175	GO:0032970	regulation of actin filament-based proce...	97	4	1.82	0.10928	1	0.903456	1
1030	GO:0016079	synaptic vesicle exocytosis	62	3	1.17	0.11059	1	0.910569	1
1666	GO:0070201	regulation of establishment of protein l...	62	3	1.17	0.11059	1	0.910569	1
654	GO:0044249	cellular biosynthetic process	2082	46	39.13	0.11228	0.99984	0.920741	1
1524	GO:0050808	synapse organization	258	8	4.85	0.11218	1	0.920741	1
1586	GO:0051656	establishment of organelle localization	136	5	2.56	0.1126	1	0.9215	1
1044	GO:0016477	cell migration	259	8	4.87	0.11401	1	0.931158	1
634	GO:0010467	gene expression	1984	44	37.29	0.11475	0.99692	0.931568	1
923	GO:0009201	ribonucleoside triphosphate biosynthetic...	31	2	0.58	0.1146	1	0.931568	1
1574	GO:0051480	regulation of cytosolic calcium ion conc...	31	2	0.58	0.1146	1	0.931568	1
1090	GO:0030003	cellular cation homeostasis	99	4	1.86	0.11548	1	0.935619	1
138	GO:0042147	retrograde transport, endosome to Golgi	32	2	0.6	0.12079	0.12079	0.943498	1
141	GO:0006241	CTP biosynthetic process	7	1	0.13	0.12442	0.12442	0.943498	1
142	GO:0007056	spindle assembly involved in female meio...	7	1	0.13	0.12442	0.12442	0.943498	1
143	GO:0021675	nerve development	7	1	0.13	0.12442	0.12442	0.943498	1
144	GO:0032511	late endosome to vacuole transport via m...	7	1	0.13	0.12442	0.12442	0.943498	1
145	GO:0043153	entrainment of circadian clock by photop...	7	1	0.13	0.12442	0.12442	0.943498	1
146	GO:0043405	regulation of MAP kinase activity	7	1	0.13	0.12442	0.12442	0.943498	1
147	GO:0045705	negative regulation of salivary gland bo...	7	1	0.13	0.12442	0.12442	0.943498	1
148	GO:0045921	positive regulation of exocytosis	7	1	0.13	0.12442	0.12442	0.943498	1
149	GO:0055093	response to hyperoxia	7	1	0.13	0.12442	0.12442	0.943498	1
150	GO:0120177	negative regulation of torso signaling p...	7	1	0.13	0.12442	0.12442	0.943498	1
435	GO:0010648	negative regulation of cell communicatio...	308	9	5.79	0.12501	0.73319	0.943498	1
437	GO:0051241	negative regulation of multicellular org...	139	5	2.61	0.12049	0.73936	0.943498	1
555	GO:0005975	carbohydrate metabolic process	221	7	4.15	0.12203	0.94515	0.943498	1
730	GO:0006188	IMP biosynthetic process	7	1	0.13	0.12442	1	0.943498	1
771	GO:0006873	cellular ion homeostasis	100	4	1.88	0.11864	1	0.943498	1
800	GO:0007254	JNK cascade	64	3	1.2	0.11867	1	0.943498	1
922	GO:0009199	ribonucleoside triphosphate metabolic pr...	32	2	0.6	0.12079	1	0.943498	1
945	GO:0009648	photoperiodism	7	1	0.13	0.12442	1	0.943498	1
1067	GO:0019388	galactose catabolic process	7	1	0.13	0.12442	1	0.943498	1
1108	GO:0030540	female genitalia development	7	1	0.13	0.12442	1	0.943498	1
1119	GO:0031038	myosin II filament organization	7	1	0.13	0.12442	1	0.943498	1
1306	GO:0042685	cardioblast cell fate specification	7	1	0.13	0.12442	1	0.943498	1
1344	GO:0043620	regulation of DNA-templated transcriptio...	7	1	0.13	0.12442	1	0.943498	1
1376	GO:0045185	maintenance of protein location	32	2	0.6	0.12079	1	0.943498	1
1392	GO:0045704	regulation of salivary gland boundary sp...	7	1	0.13	0.12442	1	0.943498	1
1412	GO:0046036	CTP metabolic process	7	1	0.13	0.12442	1	0.943498	1
1425	GO:0046427	positive regulation of receptor signalin...	7	1	0.13	0.12442	1	0.943498	1
1475	GO:0048519	negative regulation of biological proces...	1291	30	24.26	0.11953	1	0.943498	1
1496	GO:0048789	cytoskeletal matrix organization at acti...	7	1	0.13	0.12442	1	0.943498	1
1535	GO:0051058	negative regulation of small GTPase medi...	7	1	0.13	0.12442	1	0.943498	1
1553	GO:0051235	maintenance of location	102	4	1.92	0.12507	1	0.943498	1
1602	GO:0055065	metal ion homeostasis	102	4	1.92	0.12507	1	0.943498	1
1704	GO:0072507	divalent inorganic cation homeostasis	64	3	1.2	0.11867	1	0.943498	1
1835	GO:1903715	regulation of aerobic respiration	7	1	0.13	0.12442	1	0.943498	1
1843	GO:1904747	positive regulation of apoptotic process...	7	1	0.13	0.12442	1	0.943498	1
1846	GO:1904894	positive regulation of receptor signalin...	7	1	0.13	0.12442	1	0.943498	1
436	GO:0023057	negative regulation of signaling	309	9	5.81	0.12681	0.73678	0.949743	1
778	GO:0006904	vesicle docking involved in exocytosis	33	2	0.62	0.12707	1	0.949743	1
870	GO:0008015	blood circulation	33	2	0.62	0.12707	1	0.949743	1
911	GO:0009142	nucleoside triphosphate biosynthetic pro...	33	2	0.62	0.12707	1	0.949743	1
1613	GO:0060047	heart contraction	33	2	0.62	0.12707	1	0.949743	1
152	GO:0001700	embryonic development via the syncytial ...	145	5	2.73	0.13703	0.13703	0.949794	1
154	GO:0016331	morphogenesis of embryonic epithelium	106	4	1.99	0.13836	0.13836	0.949794	1
155	GO:0045887	positive regulation of synaptic assembly...	35	2	0.66	0.13985	0.13985	0.949794	1
156	GO:0006020	inositol metabolic process	8	1	0.15	0.14089	0.14089	0.949794	1
157	GO:0006313	transposition, DNA-mediated	8	1	0.15	0.14089	0.14089	0.949794	1
158	GO:0007096	regulation of exit from mitosis	8	1	0.15	0.14089	0.14089	0.949794	1
159	GO:0007386	compartment pattern specification	8	1	0.15	0.14089	0.14089	0.949794	1
160	GO:0032222	regulation of synaptic transmission, cho...	8	1	0.15	0.14089	0.14089	0.949794	1
161	GO:0033363	secretory granule organization	8	1	0.15	0.14089	0.14089	0.949794	1
162	GO:0034067	protein localization to Golgi apparatus	8	1	0.15	0.14089	0.14089	0.949794	1
163	GO:0043243	positive regulation of protein-containin...	8	1	0.15	0.14089	0.14089	0.949794	1
164	GO:0046823	negative regulation of nucleocytoplasmic...	8	1	0.15	0.14089	0.14089	0.949794	1
165	GO:0048140	male germ-line cyst encapsulation	8	1	0.15	0.14089	0.14089	0.949794	1
166	GO:0060964	regulation of gene silencing by miRNA	8	1	0.15	0.14089	0.14089	0.949794	1
167	GO:0090251	protein localization involved in establi...	8	1	0.15	0.14089	0.14089	0.949794	1
168	GO:2000242	negative regulation of reproductive proc...	8	1	0.15	0.14089	0.14089	0.949794	1
265	GO:0008285	negative regulation of cell population p...	69	3	1.3	0.1398	0.26774	0.949794	1
311	GO:0051403	stress-activated MAPK cascade	68	3	1.28	0.13548	0.38718	0.949794	1
390	GO:2000113	negative regulation of cellular macromol...	354	10	6.65	0.12866	0.61196	0.949794	1
445	GO:0048585	negative regulation of response to stimu...	316	9	5.94	0.13978	0.75425	0.949794	1
457	GO:0030036	actin cytoskeleton organization	271	8	5.09	0.13729	0.78996	0.949794	1
500	GO:0016192	vesicle-mediated transport	494	13	9.28	0.13602	0.85821	0.949794	1
551	GO:0007017	microtubule-based process	406	11	7.63	0.14091	0.93681	0.949794	1
576	GO:0044267	cellular protein metabolic process	1812	40	34.06	0.13854	0.97256	0.949794	1
636	GO:0044260	cellular macromolecule metabolic process	2892	61	54.35	0.13827	0.99744	0.949794	1
685	GO:0001738	morphogenesis of a polarized epithelium	104	4	1.95	0.13165	1	0.949794	1
707	GO:0002793	positive regulation of peptide secretion	8	1	0.15	0.14089	1	0.949794	1
776	GO:0006896	Golgi to vacuole transport	8	1	0.15	0.14089	1	0.949794	1
795	GO:0007169	transmembrane receptor protein tyrosine ...	184	6	3.46	0.13236	1	0.949794	1
804	GO:0007267	cell-cell signaling	451	12	8.48	0.14024	1	0.949794	1
887	GO:0008354	germ cell migration	35	2	0.66	0.13985	1	0.949794	1
892	GO:0008584	male gonad development	8	1	0.15	0.14089	1	0.949794	1
910	GO:0009141	nucleoside triphosphate metabolic proces...	35	2	0.66	0.13985	1	0.949794	1
925	GO:0009208	pyrimidine ribonucleoside triphosphate m...	8	1	0.15	0.14089	1	0.949794	1
926	GO:0009209	pyrimidine ribonucleoside triphosphate b...	8	1	0.15	0.14089	1	0.949794	1
943	GO:0009620	response to fungus	34	2	0.64	0.13342	1	0.949794	1
975	GO:0010160	formation of animal organ boundary	35	2	0.66	0.13985	1	0.949794	1
1097	GO:0030073	insulin secretion	8	1	0.15	0.14089	1	0.949794	1
1109	GO:0030588	pseudocleavage	8	1	0.15	0.14089	1	0.949794	1
1110	GO:0030589	pseudocleavage involved in syncytial bla...	8	1	0.15	0.14089	1	0.949794	1
1113	GO:0030718	germ-line stem cell population maintenan...	68	3	1.28	0.13548	1	0.949794	1
1179	GO:0033043	regulation of organelle organization	267	8	5.02	0.12928	1	0.949794	1
1220	GO:0035090	maintenance of apical/basal cell polarit...	8	1	0.15	0.14089	1	0.949794	1
1267	GO:0036296	response to increased oxygen levels	8	1	0.15	0.14089	1	0.949794	1
1335	GO:0043457	regulation of cellular respiration	8	1	0.15	0.14089	1	0.949794	1
1363	GO:0044380	protein localization to cytoskeleton	8	1	0.15	0.14089	1	0.949794	1
1372	GO:0045055	regulated exocytosis	67	3	1.26	0.1312	1	0.949794	1
1413	GO:0046040	IMP metabolic process	8	1	0.15	0.14089	1	0.949794	1
1430	GO:0046546	development of primary male sexual chara...	8	1	0.15	0.14089	1	0.949794	1
1480	GO:0048588	developmental cell growth	67	3	1.26	0.1312	1	0.949794	1
1501	GO:0048841	regulation of axon extension involved in...	8	1	0.15	0.14089	1	0.949794	1
1520	GO:0050796	regulation of insulin secretion	8	1	0.15	0.14089	1	0.949794	1
1537	GO:0051100	negative regulation of binding	8	1	0.15	0.14089	1	0.949794	1
1549	GO:0051222	positive regulation of protein transport	35	2	0.66	0.13985	1	0.949794	1
1559	GO:0051253	negative regulation of RNA metabolic pro...	357	10	6.71	0.13381	1	0.949794	1
1639	GO:0060912	cardiac cell fate specification	8	1	0.15	0.14089	1	0.949794	1
1681	GO:0071216	cellular response to biotic stimulus	8	1	0.15	0.14089	1	0.949794	1
1682	GO:0071219	cellular response to molecule of bacteri...	8	1	0.15	0.14089	1	0.949794	1
1834	GO:1903580	positive regulation of ATP metabolic pro...	8	1	0.15	0.14089	1	0.949794	1
1738	GO:0098655	cation transmembrane transport	188	6	3.53	0.14229	1	0.957503	1
169	GO:0019991	septate junction assembly	36	2	0.68	0.14634	0.14634	0.960622	1
170	GO:0007030	Golgi organization	72	3	1.35	0.15304	0.15304	0.960622	1
171	GO:0000338	protein deneddylation	9	1	0.17	0.15706	0.15706	0.960622	1
172	GO:0003384	apical constriction involved in gastrula...	9	1	0.17	0.15706	0.15706	0.960622	1
173	GO:0006044	N-acetylglucosamine metabolic process	9	1	0.17	0.15706	0.15706	0.960622	1
174	GO:0007289	spermatid nucleus differentiation	9	1	0.17	0.15706	0.15706	0.960622	1
175	GO:0008366	axon ensheathment	9	1	0.17	0.15706	0.15706	0.960622	1
176	GO:0009166	nucleotide catabolic process	9	1	0.17	0.15706	0.15706	0.960622	1
177	GO:0009415	response to water	9	1	0.17	0.15706	0.15706	0.960622	1
178	GO:0016080	synaptic vesicle targeting	9	1	0.17	0.15706	0.15706	0.960622	1
179	GO:0017158	regulation of calcium ion-dependent exoc...	9	1	0.17	0.15706	0.15706	0.960622	1
180	GO:0031629	synaptic vesicle fusion to presynaptic a...	9	1	0.17	0.15706	0.15706	0.960622	1
181	GO:0042306	regulation of protein import into nucleu...	9	1	0.17	0.15706	0.15706	0.960622	1
182	GO:0043697	cell dedifferentiation	9	1	0.17	0.15706	0.15706	0.960622	1
183	GO:0046835	carbohydrate phosphorylation	9	1	0.17	0.15706	0.15706	0.960622	1
184	GO:1902410	mitotic cytokinetic process	9	1	0.17	0.15706	0.15706	0.960622	1
254	GO:0045664	regulation of neuron differentiation	72	3	1.35	0.15304	0.24023	0.960622	1
310	GO:0000278	mitotic cell cycle	412	11	7.74	0.15119	0.3863	0.960622	1
381	GO:0009792	embryo development ending in birth or eg...	150	5	2.82	0.15155	0.60069	0.960622	1
418	GO:0045595	regulation of cell differentiation	237	7	4.45	0.15793	0.69136	0.960622	1
450	GO:0010631	epithelial cell migration	152	5	2.86	0.15753	0.77175	0.960622	1
476	GO:0040008	regulation of growth	279	8	5.24	0.15406	0.82571	0.960622	1
544	GO:0019538	protein metabolic process	2022	44	38	0.14438	0.92908	0.960622	1
605	GO:0009987	cellular process	6555	127	123.2	0.15388	0.9871	0.960622	1
624	GO:0007154	cell communication	1676	37	31.5	0.15224	0.99322	0.960622	1
686	GO:0001742	oenocyte differentiation	9	1	0.17	0.15706	1	0.960622	1
698	GO:0002164	larval development	150	5	2.82	0.15155	1	0.960622	1
714	GO:0003381	epithelial cell morphogenesis involved i...	9	1	0.17	0.15706	1	0.960622	1
822	GO:0007380	specification of segmental identity, hea...	9	1	0.17	0.15706	1	0.960622	1
837	GO:0007443	Malpighian tubule morphogenesis	37	2	0.7	0.15289	1	0.960622	1
853	GO:0007509	mesoderm migration involved in gastrulat...	9	1	0.17	0.15706	1	0.960622	1
914	GO:0009147	pyrimidine nucleoside triphosphate metab...	9	1	0.17	0.15706	1	0.960622	1
915	GO:0009148	pyrimidine nucleoside triphosphate biosy...	9	1	0.17	0.15706	1	0.960622	1
985	GO:0010558	negative regulation of macromolecule bio...	408	11	7.67	0.14429	1	0.960622	1
1012	GO:0015800	acidic amino acid transport	9	1	0.17	0.15706	1	0.960622	1
1065	GO:0019320	hexose catabolic process	9	1	0.17	0.15706	1	0.960622	1
1083	GO:0022603	regulation of anatomical structure morph...	148	5	2.78	0.14566	1	0.960622	1
1084	GO:0022604	regulation of cell morphogenesis	70	3	1.32	0.14417	1	0.960622	1
1159	GO:0032496	response to lipopolysaccharide	9	1	0.17	0.15706	1	0.960622	1
1245	GO:0035265	organ growth	70	3	1.32	0.14417	1	0.960622	1
1349	GO:0043696	dedifferentiation	9	1	0.17	0.15706	1	0.960622	1
1406	GO:0045927	positive regulation of growth	111	4	2.09	0.15573	1	0.960622	1
1432	GO:0046579	positive regulation of Ras protein signa...	36	2	0.68	0.14634	1	0.960622	1
1445	GO:0046887	positive regulation of hormone secretion	9	1	0.17	0.15706	1	0.960622	1
1464	GO:0048278	vesicle docking	37	2	0.7	0.15289	1	0.960622	1
1494	GO:0048738	cardiac muscle tissue development	9	1	0.17	0.15706	1	0.960622	1
1497	GO:0048790	maintenance of presynaptic active zone s...	9	1	0.17	0.15706	1	0.960622	1
1534	GO:0051057	positive regulation of small GTPase medi...	36	2	0.68	0.14634	1	0.960622	1
1579	GO:0051640	organelle localization	194	6	3.65	0.15782	1	0.960622	1
1607	GO:0055082	cellular chemical homeostasis	111	4	2.09	0.15573	1	0.960622	1
1648	GO:0061327	anterior Malpighian tubule development	9	1	0.17	0.15706	1	0.960622	1
1649	GO:0061333	renal tubule morphogenesis	37	2	0.7	0.15289	1	0.960622	1
1673	GO:0070507	regulation of microtubule cytoskeleton o...	37	2	0.7	0.15289	1	0.960622	1
1730	GO:0097105	presynaptic membrane assembly	9	1	0.17	0.15706	1	0.960622	1
1734	GO:0097435	supramolecular fiber organization	233	7	4.38	0.14853	1	0.960622	1
1740	GO:0098660	inorganic ion transmembrane transport	189	6	3.55	0.14483	1	0.960622	1
1750	GO:0099500	vesicle fusion to plasma membrane	9	1	0.17	0.15706	1	0.960622	1
1765	GO:0120175	regulation of torso signaling pathway	9	1	0.17	0.15706	1	0.960622	1
1781	GO:1901136	carbohydrate derivative catabolic proces...	37	2	0.7	0.15289	1	0.960622	1
1817	GO:1902850	microtubule cytoskeleton organization in...	73	3	1.37	0.15754	1	0.960622	1
1838	GO:1903828	negative regulation of cellular protein ...	9	1	0.17	0.15706	1	0.960622	1
1840	GO:1904398	positive regulation of neuromuscular jun...	37	2	0.7	0.15289	1	0.960622	1
1842	GO:1904589	regulation of protein import	9	1	0.17	0.15706	1	0.960622	1
1848	GO:1904951	positive regulation of establishment of ...	36	2	0.68	0.14634	1	0.960622	1
599	GO:0006793	phosphorus metabolic process	890	21	16.73	0.15944	0.9858	0.962943	1
1033	GO:0016203	muscle attachment	38	2	0.71	0.1595	1	0.962943	1
1398	GO:0045793	positive regulation of cell size	38	2	0.71	0.1595	1	0.962943	1
1407	GO:0045934	negative regulation of nucleobase-contai...	371	10	6.97	0.15928	1	0.962943	1
1627	GO:0060538	skeletal muscle organ development	38	2	0.71	0.1595	1	0.962943	1
403	GO:0030029	actin filament-based process	282	8	5.3	0.16059	0.65182	0.966642	1
419	GO:0090132	epithelium migration	153	5	2.88	0.16055	0.69828	0.966642	1
187	GO:0008344	adult locomotory behavior	74	3	1.39	0.16208	0.16208	0.971281	1
955	GO:0009890	negative regulation of biosynthetic proc...	418	11	7.86	0.16185	1	0.971281	1
1131	GO:0031327	negative regulation of cellular biosynth...	418	11	7.86	0.16185	1	0.971281	1
628	GO:0034645	cellular macromolecule biosynthetic proc...	1586	35	29.81	0.16256	0.9942	0.971882	1
676	GO:0001505	regulation of neurotransmitter levels	113	4	2.12	0.1629	1	0.971882	1
768	GO:0006836	neurotransmitter transport	113	4	2.12	0.1629	1	0.971882	1
399	GO:0018205	peptidyl-lysine modification	154	5	2.89	0.1636	0.6432	0.972359	1
483	GO:0008104	protein localization	653	16	12.27	0.1637	0.83197	0.972359	1
1814	GO:1902533	positive regulation of intracellular sig...	154	5	2.89	0.1636	1	0.972359	1
191	GO:0032147	activation of protein kinase activity	40	2	0.75	0.17287	0.17287	0.974268	1
192	GO:0006415	translational termination	10	1	0.19	0.17292	0.17292	0.974268	1
193	GO:0006879	cellular iron ion homeostasis	10	1	0.19	0.17292	0.17292	0.974268	1
194	GO:0007377	germ-band extension	10	1	0.19	0.17292	0.17292	0.974268	1
195	GO:0009047	dosage compensation by hyperactivation o...	10	1	0.19	0.17292	0.17292	0.974268	1
196	GO:0031290	retinal ganglion cell axon guidance	10	1	0.19	0.17292	0.17292	0.974268	1
197	GO:0048082	regulation of adult chitin-containing cu...	10	1	0.19	0.17292	0.17292	0.974268	1
198	GO:0050673	epithelial cell proliferation	10	1	0.19	0.17292	0.17292	0.974268	1
199	GO:0072175	epithelial tube formation	10	1	0.19	0.17292	0.17292	0.974268	1
200	GO:0090254	cell elongation involved in imaginal dis...	10	1	0.19	0.17292	0.17292	0.974268	1
201	GO:1901072	glucosamine-containing compound cataboli...	10	1	0.19	0.17292	0.17292	0.974268	1
202	GO:1901658	glycosyl compound catabolic process	10	1	0.19	0.17292	0.17292	0.974268	1
203	GO:2000737	negative regulation of stem cell differe...	10	1	0.19	0.17292	0.17292	0.974268	1
305	GO:0006368	transcription elongation from RNA polyme...	40	2	0.75	0.17287	0.36473	0.974268	1
308	GO:1902600	proton transmembrane transport	39	2	0.73	0.16616	0.37657	0.974268	1
402	GO:0006040	amino sugar metabolic process	76	3	1.43	0.17128	0.65134	0.974268	1
484	GO:0031175	neuron projection development	422	11	7.93	0.16917	0.83232	0.974268	1
494	GO:0051172	negative regulation of nitrogen compound...	563	14	10.58	0.17092	0.85056	0.974268	1
727	GO:0006144	purine nucleobase metabolic process	10	1	0.19	0.17292	1	0.974268	1
807	GO:0007272	ensheathment of neurons	10	1	0.19	0.17292	1	0.974268	1
828	GO:0007414	axonal defasciculation	10	1	0.19	0.17292	1	0.974268	1
980	GO:0010458	exit from mitosis	10	1	0.19	0.17292	1	0.974268	1
1011	GO:0015748	organophosphate ester transport	39	2	0.73	0.16616	1	0.974268	1
1036	GO:0016242	negative regulation of macroautophagy	10	1	0.19	0.17292	1	0.974268	1
1075	GO:0019896	axonal transport of mitochondrion	10	1	0.19	0.17292	1	0.974268	1
1155	GO:0032387	negative regulation of intracellular tra...	10	1	0.19	0.17292	1	0.974268	1
1374	GO:0045165	cell fate commitment	286	8	5.38	0.1695	1	0.974268	1
1385	GO:0045477	regulation of nurse cell apoptotic proce...	10	1	0.19	0.17292	1	0.974268	1
1420	GO:0046348	amino sugar catabolic process	10	1	0.19	0.17292	1	0.974268	1
1587	GO:0051668	localization within membrane	156	5	2.93	0.16978	1	0.974268	1
1598	GO:0051965	positive regulation of synapse assembly	39	2	0.73	0.16616	1	0.974268	1
1615	GO:0060147	regulation of posttranscriptional gene s...	10	1	0.19	0.17292	1	0.974268	1
1731	GO:0097150	neuronal stem cell population maintenanc...	10	1	0.19	0.17292	1	0.974268	1
1757	GO:0099558	maintenance of synapse structure	10	1	0.19	0.17292	1	0.974268	1
1767	GO:0120192	tight junction assembly	39	2	0.73	0.16616	1	0.974268	1
1768	GO:0120193	tight junction organization	39	2	0.73	0.16616	1	0.974268	1
1806	GO:1901890	positive regulation of cell junction ass...	39	2	0.73	0.16616	1	0.974268	1
763	GO:0006790	sulfur compound metabolic process	116	4	2.18	0.17388	1	0.978317	1
683	GO:0001708	cell fate specification	77	3	1.45	0.17594	1	0.987165	1
1378	GO:0045216	cell-cell junction organization	77	3	1.45	0.17594	1	0.987165	1
205	GO:0007111	meiosis II cytokinesis	11	1	0.21	0.18848	0.18848	1	1
206	GO:0007398	ectoderm development	11	1	0.21	0.18848	0.18848	1	1
207	GO:0007615	anesthesia-resistant memory	11	1	0.21	0.18848	0.18848	1	1
208	GO:0015867	ATP transport	11	1	0.21	0.18848	0.18848	1	1
209	GO:0019221	cytokine-mediated signaling pathway	11	1	0.21	0.18848	0.18848	1	1
210	GO:0035072	ecdysone-mediated induction of salivary ...	11	1	0.21	0.18848	0.18848	1	1
211	GO:0045450	bicoid mRNA localization	11	1	0.21	0.18848	0.18848	1	1
212	GO:0046496	nicotinamide nucleotide metabolic proces...	11	1	0.21	0.18848	0.18848	1	1
213	GO:0046889	positive regulation of lipid biosyntheti...	11	1	0.21	0.18848	0.18848	1	1
214	GO:0070936	protein K48-linked ubiquitination	11	1	0.21	0.18848	0.18848	1	1
215	GO:0071218	cellular response to misfolded protein	11	1	0.21	0.18848	0.18848	1	1
216	GO:0106074	aminoacyl-tRNA metabolism involved in tr...	11	1	0.21	0.18848	0.18848	1	1
217	GO:0043547	positive regulation of GTPase activity	122	4	2.29	0.19656	0.19656	1	1
218	GO:0001666	response to hypoxia	44	2	0.83	0.2001	0.2001	1	1
220	GO:0002121	inter-male aggressive behavior	12	1	0.23	0.20376	0.20376	1	1
221	GO:0006515	protein quality control for misfolded or...	12	1	0.23	0.20376	0.20376	1	1
222	GO:0006783	heme biosynthetic process	12	1	0.23	0.20376	0.20376	1	1
223	GO:0009312	oligosaccharide biosynthetic process	12	1	0.23	0.20376	0.20376	1	1
224	GO:0032981	mitochondrial respiratory chain complex ...	12	1	0.23	0.20376	0.20376	1	1
225	GO:0035249	synaptic transmission, glutamatergic	12	1	0.23	0.20376	0.20376	1	1
226	GO:0042542	response to hydrogen peroxide	12	1	0.23	0.20376	0.20376	1	1
227	GO:0043162	ubiquitin-dependent protein catabolic pr...	12	1	0.23	0.20376	0.20376	1	1
228	GO:0045314	regulation of compound eye photoreceptor...	12	1	0.23	0.20376	0.20376	1	1
229	GO:0045332	phospholipid translocation	12	1	0.23	0.20376	0.20376	1	1
230	GO:0046533	negative regulation of photoreceptor cel...	12	1	0.23	0.20376	0.20376	1	1
231	GO:0061343	cell adhesion involved in heart morphoge...	12	1	0.23	0.20376	0.20376	1	1
232	GO:0018105	peptidyl-serine phosphorylation	45	2	0.85	0.20699	0.20699	1	1
233	GO:0045879	negative regulation of smoothened signal...	45	2	0.85	0.20699	0.20699	1	1
234	GO:0002181	cytoplasmic translation	126	4	2.37	0.21217	0.21217	1	1
235	GO:0006491	N-glycan processing	13	1	0.24	0.21875	0.21875	1	1
236	GO:0032781	positive regulation of ATPase activity	13	1	0.24	0.21875	0.21875	1	1
237	GO:0035065	regulation of histone acetylation	13	1	0.24	0.21875	0.21875	1	1
238	GO:0045467	R7 cell development	13	1	0.24	0.21875	0.21875	1	1
239	GO:0062013	positive regulation of small molecule me...	13	1	0.24	0.21875	0.21875	1	1
241	GO:0006122	mitochondrial electron transport, ubiqui...	14	1	0.26	0.23346	0.23346	1	1
242	GO:0006284	base-excision repair	14	1	0.26	0.23346	0.23346	1	1
243	GO:0006298	mismatch repair	14	1	0.26	0.23346	0.23346	1	1
244	GO:0006513	protein monoubiquitination	14	1	0.26	0.23346	0.23346	1	1
245	GO:0007110	meiosis I cytokinesis	14	1	0.26	0.23346	0.23346	1	1
246	GO:0009996	negative regulation of cell fate specifi...	14	1	0.26	0.23346	0.23346	1	1
247	GO:0010499	proteasomal ubiquitin-independent protei...	14	1	0.26	0.23346	0.23346	1	1
248	GO:0015074	DNA integration	14	1	0.26	0.23346	0.23346	1	1
249	GO:0016925	protein sumoylation	14	1	0.26	0.23346	0.23346	1	1
250	GO:0034453	microtubule anchoring	14	1	0.26	0.23346	0.23346	1	1
251	GO:0035171	lamellocyte differentiation	14	1	0.26	0.23346	0.23346	1	1
252	GO:0042331	phototaxis	14	1	0.26	0.23346	0.23346	1	1
253	GO:0051865	protein autoubiquitination	14	1	0.26	0.23346	0.23346	1	1
256	GO:0000915	actomyosin contractile ring assembly	15	1	0.28	0.24789	0.24789	1	1
257	GO:0007370	ventral furrow formation	15	1	0.28	0.24789	0.24789	1	1
258	GO:0030837	negative regulation of actin filament po...	15	1	0.28	0.24789	0.24789	1	1
259	GO:0070373	negative regulation of ERK1 and ERK2 cas...	15	1	0.28	0.24789	0.24789	1	1
261	GO:0032465	regulation of cytokinesis	16	1	0.3	0.26206	0.26206	1	1
262	GO:0048803	imaginal disc-derived male genitalia mor...	16	1	0.3	0.26206	0.26206	1	1
263	GO:0051303	establishment of chromosome localization	16	1	0.3	0.26206	0.26206	1	1
264	GO:0071901	negative regulation of protein serine/th...	16	1	0.3	0.26206	0.26206	1	1
266	GO:0009408	response to heat	54	2	1.01	0.26976	0.26976	1	1
269	GO:0015986	ATP synthesis coupled proton transport	17	1	0.32	0.27596	0.27596	1	1
270	GO:0016239	positive regulation of macroautophagy	17	1	0.32	0.27596	0.27596	1	1
271	GO:0032968	positive regulation of transcription elo...	17	1	0.32	0.27596	0.27596	1	1
272	GO:0045456	ecdysteroid biosynthetic process	17	1	0.32	0.27596	0.27596	1	1
273	GO:0042067	establishment of ommatidial planar polar...	55	2	1.03	0.27676	0.27676	1	1
274	GO:0008593	regulation of Notch signaling pathway	56	2	1.05	0.28376	0.28376	1	1
275	GO:0007032	endosome organization	18	1	0.34	0.2896	0.2896	1	1
276	GO:0008594	photoreceptor cell morphogenesis	18	1	0.34	0.2896	0.2896	1	1
277	GO:0014019	neuroblast development	18	1	0.34	0.2896	0.2896	1	1
278	GO:0016360	sensory organ precursor cell fate determ...	18	1	0.34	0.2896	0.2896	1	1
279	GO:0031647	regulation of protein stability	57	2	1.07	0.29076	0.29076	1	1
280	GO:0000245	spliceosomal complex assembly	19	1	0.36	0.30298	0.30298	1	1
281	GO:0007338	single fertilization	19	1	0.36	0.30298	0.30298	1	1
282	GO:0007406	negative regulation of neuroblast prolif...	19	1	0.36	0.30298	0.30298	1	1
283	GO:0030727	germarium-derived female germ-line cyst ...	19	1	0.36	0.30298	0.30298	1	1
284	GO:0110020	regulation of actomyosin structure organ...	19	1	0.36	0.30298	0.30298	1	1
285	GO:1905515	non-motile cilium assembly	19	1	0.36	0.30298	0.30298	1	1
286	GO:0007605	sensory perception of sound	59	2	1.11	0.30472	0.30472	1	1
287	GO:0030488	tRNA methylation	20	1	0.38	0.31612	0.31612	1	1
288	GO:0032515	negative regulation of phosphoprotein ph...	20	1	0.38	0.31612	0.31612	1	1
289	GO:0034472	snRNA 3'-end processing	20	1	0.38	0.31612	0.31612	1	1
290	GO:0007469	antennal development	21	1	0.39	0.32901	0.32901	1	1
291	GO:0018107	peptidyl-threonine phosphorylation	21	1	0.39	0.32901	0.32901	1	1
292	GO:1904263	positive regulation of TORC1 signaling	21	1	0.39	0.32901	0.32901	1	1
293	GO:0045893	positive regulation of transcription, DN...	415	10	7.8	0.25297	0.32957	1	1
294	GO:0006081	cellular aldehyde metabolic process	22	1	0.41	0.34166	0.34166	1	1
295	GO:0006749	glutathione metabolic process	22	1	0.41	0.34166	0.34166	1	1
296	GO:0007317	regulation of pole plasm oskar mRNA loca...	22	1	0.41	0.34166	0.34166	1	1
297	GO:0046718	viral entry into host cell	22	1	0.41	0.34166	0.34166	1	1
298	GO:0050806	positive regulation of synaptic transmis...	22	1	0.41	0.34166	0.34166	1	1
299	GO:0016319	mushroom body development	65	2	1.22	0.34626	0.34626	1	1
300	GO:0006890	retrograde vesicle-mediated transport, G...	23	1	0.43	0.35407	0.35407	1	1
301	GO:0016199	axon midline choice point recognition	23	1	0.43	0.35407	0.35407	1	1
302	GO:0035096	larval midgut cell programmed cell death	23	1	0.43	0.35407	0.35407	1	1
306	GO:0001737	establishment of imaginal disc-derived w...	24	1	0.45	0.36625	0.36625	1	1
307	GO:0051294	establishment of spindle orientation	24	1	0.45	0.36625	0.36625	1	1
309	GO:0007277	pole cell development	25	1	0.47	0.3782	0.3782	1	1
312	GO:0019395	fatty acid oxidation	26	1	0.49	0.38992	0.38992	1	1
313	GO:0072499	photoreceptor cell axon guidance	26	1	0.49	0.38992	0.38992	1	1
314	GO:0098534	centriole assembly	26	1	0.49	0.38992	0.38992	1	1
315	GO:0099174	regulation of presynapse organization	26	1	0.49	0.38992	0.38992	1	1
316	GO:0006936	muscle contraction	27	1	0.51	0.40143	0.40143	1	1
317	GO:0036335	intestinal stem cell homeostasis	27	1	0.51	0.40143	0.40143	1	1
318	GO:0051491	positive regulation of filopodium assemb...	27	1	0.51	0.40143	0.40143	1	1
319	GO:0007423	sensory organ development	438	10	8.23	0.30834	0.40321	1	1
320	GO:0030706	germarium-derived oocyte differentiation	28	1	0.53	0.41272	0.41272	1	1
321	GO:0007049	cell cycle	637	13	11.97	0.42046	0.41516	1	1
322	GO:0009612	response to mechanical stimulus	29	1	0.55	0.42381	0.42381	1	1
323	GO:0070050	neuron cellular homeostasis	29	1	0.55	0.42381	0.42381	1	1
324	GO:0061025	membrane fusion	60	2	1.13	0.31169	0.43362	1	1
325	GO:0048015	phosphatidylinositol-mediated signaling	30	1	0.56	0.43468	0.43468	1	1
326	GO:0098657	import into cell	30	1	0.56	0.43468	0.43468	1	1
328	GO:0006165	nucleoside diphosphate phosphorylation	31	1	0.58	0.44535	0.44535	1	1
329	GO:0019722	calcium-mediated signaling	31	1	0.58	0.44535	0.44535	1	1
330	GO:0000381	regulation of alternative mRNA splicing,...	80	2	1.5	0.44587	0.44587	1	1
331	GO:0008340	determination of adult lifespan	131	3	2.46	0.44861	0.44861	1	1
333	GO:0032436	positive regulation of proteasomal ubiqu...	32	1	0.6	0.45582	0.45582	1	1
334	GO:0007029	endoplasmic reticulum organization	33	1	0.62	0.46609	0.46609	1	1
335	GO:0034332	adherens junction organization	33	1	0.62	0.46609	0.46609	1	1
336	GO:0035206	regulation of hemocyte proliferation	33	1	0.62	0.46609	0.46609	1	1
338	GO:0007015	actin filament organization	143	4	2.69	0.28176	0.47366	1	1
339	GO:0035167	larval lymph gland hemopoiesis	44	2	0.83	0.2001	0.47411	1	1
340	GO:0010951	negative regulation of endopeptidase act...	34	1	0.64	0.47617	0.47617	1	1
341	GO:0090090	negative regulation of canonical Wnt sig...	34	1	0.64	0.47617	0.47617	1	1
344	GO:0048167	regulation of synaptic plasticity	36	1	0.68	0.49577	0.49577	1	1
345	GO:0072553	terminal button organization	36	1	0.68	0.49577	0.49577	1	1
346	GO:0035010	encapsulation of foreign target	37	1	0.7	0.50529	0.50529	1	1
347	GO:0015849	organic acid transport	88	2	1.65	0.49552	0.51449	1	1
348	GO:0006637	acyl-CoA metabolic process	38	1	0.71	0.51464	0.51464	1	1
349	GO:0007127	meiosis I	38	1	0.71	0.51464	0.51464	1	1
350	GO:0007367	segment polarity determination	38	1	0.71	0.51464	0.51464	1	1
351	GO:0051964	negative regulation of synapse assembly	38	1	0.71	0.51464	0.51464	1	1
352	GO:1901214	regulation of neuron death	38	1	0.71	0.51464	0.51464	1	1
355	GO:0030162	regulation of proteolysis	142	3	2.67	0.50189	0.52365	1	1
356	GO:0006909	phagocytosis	39	1	0.73	0.52381	0.52381	1	1
358	GO:0006418	tRNA aminoacylation for protein translat...	40	1	0.75	0.53281	0.53281	1	1
359	GO:0035082	axoneme assembly	40	1	0.75	0.53281	0.53281	1	1
360	GO:0046777	protein autophosphorylation	40	1	0.75	0.53281	0.53281	1	1
361	GO:0048149	behavioral response to ethanol	40	1	0.75	0.53281	0.53281	1	1
362	GO:0007528	neuromuscular junction development	164	4	3.08	0.37152	0.53376	1	1
370	GO:0009755	hormone-mediated signaling pathway	43	1	0.81	0.5588	0.5588	1	1
371	GO:0042593	glucose homeostasis	43	1	0.81	0.5588	0.5588	1	1
372	GO:0030833	regulation of actin filament polymerizat...	54	2	1.01	0.26976	0.56494	1	1
373	GO:0000380	alternative mRNA splicing, via spliceoso...	81	2	1.52	0.45223	0.56632	1	1
375	GO:0016042	lipid catabolic process	102	2	1.92	0.57535	0.57535	1	1
377	GO:0032386	regulation of intracellular transport	60	2	1.13	0.31169	0.58917	1	1
380	GO:0007286	spermatid development	75	2	1.41	0.41352	0.59762	1	1
383	GO:0030030	cell projection organization	610	13	11.46	0.35953	0.60491	1	1
384	GO:0010259	multicellular organism aging	134	3	2.52	0.46338	0.60546	1	1
385	GO:0048024	regulation of mRNA splicing, via spliceo...	88	2	1.65	0.49552	0.60583	1	1
386	GO:0030177	positive regulation of Wnt signaling pat...	49	1	0.92	0.60656	0.60656	1	1
387	GO:0048190	wing disc dorsal/ventral pattern formati...	49	1	0.92	0.60656	0.60656	1	1
388	GO:0006897	endocytosis	166	3	3.12	0.6082	0.6082	1	1
389	GO:0000281	mitotic cytokinesis	58	2	1.09	0.29774	0.61167	1	1
391	GO:0001654	eye development	363	8	6.82	0.37377	0.6164	1	1
392	GO:0007298	border follicle cell migration	110	2	2.07	0.61671	0.61671	1	1
393	GO:0006333	chromatin assembly or disassembly	51	1	0.96	0.62132	0.62132	1	1
395	GO:0043087	regulation of GTPase activity	138	4	2.59	0.26085	0.62463	1	1
397	GO:0072659	protein localization to plasma membrane	52	1	0.98	0.62848	0.62848	1	1
398	GO:0048193	Golgi vesicle transport	136	4	2.56	0.25257	0.63444	1	1
400	GO:0030534	adult behavior	130	4	2.44	0.22811	0.64476	1	1
404	GO:1903508	positive regulation of nucleic acid-temp...	492	11	9.25	0.31931	0.65279	1	1
406	GO:0042157	lipoprotein metabolic process	56	1	1.05	0.65583	0.65583	1	1
407	GO:0016310	phosphorylation	500	11	9.4	0.33842	0.65682	1	1
410	GO:0042594	response to starvation	119	2	2.24	0.6595	0.6595	1	1
412	GO:0007613	memory	104	3	1.95	0.31078	0.67796	1	1
413	GO:0060341	regulation of cellular localization	113	3	2.12	0.35731	0.67843	1	1
414	GO:0007568	aging	138	3	2.59	0.4828	0.67973	1	1
415	GO:0018108	peptidyl-tyrosine phosphorylation	60	1	1.13	0.68118	0.68118	1	1
417	GO:0006511	ubiquitin-dependent protein catabolic pr...	235	5	4.42	0.45404	0.68956	1	1
421	GO:1901565	organonitrogen compound catabolic proces...	391	9	7.35	0.31387	0.70393	1	1
423	GO:0007616	long-term memory	66	1	1.24	0.71577	0.71577	1	1
424	GO:0000209	protein polyubiquitination	76	2	1.43	0.42007	0.71894	1	1
426	GO:0008286	insulin receptor signaling pathway	67	1	1.26	0.72117	0.72117	1	1
428	GO:0007346	regulation of mitotic cell cycle	161	4	3.03	0.35863	0.72309	1	1
429	GO:0006869	lipid transport	79	2	1.48	0.43948	0.72434	1	1
430	GO:0034728	nucleosome organization	68	1	1.28	0.72646	0.72646	1	1
431	GO:0050804	modulation of chemical synaptic transmis...	114	3	2.14	0.36247	0.72857	1	1
433	GO:0042742	defense response to bacterium	136	2	2.56	0.72986	0.72986	1	1
438	GO:0019941	modification-dependent protein catabolic...	239	5	4.49	0.46877	0.74025	1	1
439	GO:0071695	anatomical structure maturation	171	3	3.21	0.62839	0.74144	1	1
440	GO:0150063	visual system development	363	8	6.82	0.37377	0.74253	1	1
442	GO:0007005	mitochondrion organization	164	4	3.08	0.37152	0.74571	1	1
443	GO:0016573	histone acetylation	84	2	1.58	0.47104	0.74939	1	1
444	GO:0034976	response to endoplasmic reticulum stress	73	1	1.37	0.75145	0.75145	1	1
446	GO:0031328	positive regulation of cellular biosynth...	573	12	10.77	0.39159	0.76431	1	1
447	GO:0031667	response to nutrient levels	136	2	2.56	0.72986	0.76568	1	1
448	GO:0097485	neuron projection guidance	254	7	4.77	0.20075	0.76719	1	1
453	GO:0000398	mRNA splicing, via spliceosome	237	5	4.45	0.46142	0.77957	1	1
454	GO:0044093	positive regulation of molecular functio...	337	8	6.33	0.29973	0.78151	1	1
456	GO:0032446	protein modification by small protein co...	254	6	4.77	0.34323	0.78909	1	1
459	GO:1902680	positive regulation of RNA biosynthetic ...	492	11	9.25	0.31931	0.79279	1	1
461	GO:0042440	pigment metabolic process	100	3	1.88	0.29014	0.79459	1	1
462	GO:0046395	carboxylic acid catabolic process	83	1	1.56	0.79483	0.79483	1	1
463	GO:0051604	protein maturation	83	1	1.56	0.79483	0.79483	1	1
464	GO:0006357	regulation of transcription by RNA polym...	656	15	12.33	0.24905	0.80138	1	1
466	GO:0045944	positive regulation of transcription by ...	337	6	6.33	0.61306	0.80197	1	1
468	GO:0051345	positive regulation of hydrolase activit...	181	5	3.4	0.25359	0.80822	1	1
472	GO:0007155	cell adhesion	175	3	3.29	0.64402	0.81638	1	1
473	GO:0007281	germ cell development	575	12	10.81	0.3963	0.8205	1	1
474	GO:0000070	mitotic sister chromatid segregation	91	1	1.71	0.82405	0.82405	1	1
475	GO:0030855	epithelial cell differentiation	321	8	6.03	0.2561	0.82411	1	1
477	GO:0044257	cellular protein catabolic process	263	6	4.94	0.37365	0.82653	1	1
479	GO:0070647	protein modification by small protein co...	312	7	5.86	0.37104	0.82692	1	1
480	GO:0006457	protein folding	92	1	1.73	0.8274	0.8274	1	1
481	GO:0045935	positive regulation of nucleobase-contai...	539	11	10.13	0.43389	0.83011	1	1
482	GO:0032269	negative regulation of cellular protein ...	203	4	3.82	0.53356	0.83178	1	1
486	GO:0006486	protein glycosylation	95	1	1.79	0.83708	0.83708	1	1
488	GO:0051254	positive regulation of RNA metabolic pro...	526	11	9.89	0.40183	0.84179	1	1
491	GO:0015031	protein transport	439	9	8.25	0.44373	0.84403	1	1
492	GO:0010638	positive regulation of organelle organiz...	99	1	1.86	0.84914	0.84914	1	1
493	GO:0007411	axon guidance	245	5	4.6	0.49063	0.84991	1	1
495	GO:0030707	ovarian follicle cell development	247	4	4.64	0.68823	0.85084	1	1
497	GO:0007417	central nervous system development	241	5	4.53	0.47609	0.85468	1	1
498	GO:0006935	chemotaxis	268	7	5.04	0.23907	0.85574	1	1
503	GO:0051603	proteolysis involved in cellular protein...	259	6	4.87	0.36011	0.86123	1	1
504	GO:0140014	mitotic nuclear division	129	2	2.42	0.7025	0.8619	1	1
505	GO:0044087	regulation of cellular component biogene...	268	6	5.04	0.39061	0.86415	1	1
506	GO:0009617	response to bacterium	148	3	2.78	0.52984	0.86571	1	1
507	GO:0042330	taxis	316	8	5.94	0.2429	0.86727	1	1
508	GO:0007292	female gamete generation	528	11	9.92	0.40676	0.86757	1	1
510	GO:0006366	transcription by RNA polymerase II	689	16	12.95	0.22076	0.86998	1	1
511	GO:0044703	multi-organism reproductive process	776	17	14.58	0.28737	0.87055	1	1
512	GO:0018193	peptidyl-amino acid modification	365	9	6.86	0.2475	0.87259	1	1
513	GO:0010557	positive regulation of macromolecule bio...	540	11	10.15	0.43636	0.87408	1	1
514	GO:0043632	modification-dependent macromolecule cat...	244	5	4.59	0.48701	0.87736	1	1
515	GO:0006468	protein phosphorylation	391	8	7.35	0.45493	0.87914	1	1
516	GO:0022412	cellular process involved in reproductio...	669	16	12.57	0.188	0.89062	1	1
518	GO:0048749	compound eye development	343	7	6.45	0.46736	0.89613	1	1
519	GO:0009605	response to external stimulus	759	16	14.26	0.35187	0.89847	1	1
520	GO:0002376	immune system process	384	8	7.22	0.43469	0.89952	1	1
521	GO:0048813	dendrite morphogenesis	142	3	2.67	0.50189	0.90037	1	1
522	GO:0019222	regulation of metabolic process	1830	33	34.39	0.64201	0.90067	1	1
524	GO:0002064	epithelial cell development	273	5	5.13	0.58771	0.90833	1	1
525	GO:0032787	monocarboxylic acid metabolic process	147	2	2.76	0.76857	0.91273	1	1
526	GO:0051049	regulation of transport	271	7	5.09	0.24758	0.91323	1	1
527	GO:0048477	oogenesis	498	10	9.36	0.4619	0.91337	1	1
530	GO:0120036	plasma membrane bounded cell projection ...	595	13	11.18	0.32637	0.91636	1	1
531	GO:0006364	rRNA processing	131	1	2.46	0.91861	0.91861	1	1
534	GO:0006811	ion transport	445	9	8.36	0.46005	0.92282	1	1
535	GO:0010927	cellular component assembly involved in ...	134	1	2.52	0.92319	0.92319	1	1
537	GO:0045087	innate immune response	135	1	2.54	0.92467	0.92467	1	1
538	GO:0032989	cellular component morphogenesis	515	10	9.68	0.50536	0.92473	1	1
539	GO:0022610	biological adhesion	176	3	3.31	0.64785	0.9257	1	1
540	GO:0006355	regulation of transcription, DNA-templat...	860	19	16.16	0.25938	0.9279	1	1
543	GO:0007276	gamete generation	703	16	13.21	0.24513	0.92835	1	1
546	GO:0019953	sexual reproduction	776	17	14.58	0.28737	0.93112	1	1
547	GO:0001751	compound eye photoreceptor cell differen...	179	3	3.36	0.65919	0.93116	1	1
548	GO:0019752	carboxylic acid metabolic process	315	4	5.92	0.85009	0.93249	1	1
549	GO:0071705	nitrogen compound transport	622	11	11.69	0.6297	0.93291	1	1
552	GO:0048609	multicellular organismal reproductive pr...	777	16	14.6	0.38832	0.93891	1	1
553	GO:0070925	organelle assembly	347	6	6.52	0.64163	0.93976	1	1
554	GO:0044419	biological process involved in interspec...	301	5	5.66	0.67405	0.94223	1	1
557	GO:0051707	response to other organism	281	5	5.28	0.6136	0.94986	1	1
559	GO:0071702	organic substance transport	738	13	13.87	0.64069	0.95135	1	1
560	GO:0006259	DNA metabolic process	299	5	5.62	0.66829	0.95152	1	1
561	GO:0006952	defense response	250	4	4.7	0.69735	0.95563	1	1
562	GO:1903506	regulation of nucleic acid-templated tra...	933	20	17.54	0.29792	0.95573	1	1
563	GO:0098542	defense response to other organism	244	4	4.59	0.67892	0.95634	1	1
564	GO:0033036	macromolecule localization	855	18	16.07	0.3403	0.95697	1	1
565	GO:0034470	ncRNA processing	241	4	4.53	0.66942	0.95789	1	1
566	GO:0006397	mRNA processing	299	5	5.62	0.66829	0.96028	1	1
569	GO:0007409	axonogenesis	296	7	5.56	0.32168	0.96393	1	1
570	GO:0036211	protein modification process	1218	21	22.89	0.7041	0.96495	1	1
571	GO:1901575	organic substance catabolic process	669	12	12.57	0.61214	0.96763	1	1
572	GO:0045184	establishment of protein localization	454	9	8.53	0.48439	0.96909	1	1
573	GO:0009056	catabolic process	834	14	15.67	0.71475	0.96922	1	1
575	GO:0032774	RNA biosynthetic process	992	21	18.64	0.31205	0.97059	1	1
577	GO:2001141	regulation of RNA biosynthetic process	933	20	17.54	0.29792	0.97308	1	1
578	GO:0006996	organelle organization	1434	30	26.95	0.2849	0.9745	1	1
579	GO:0006508	proteolysis	575	9	10.81	0.76382	0.97506	1	1
581	GO:0097659	nucleic acid-templated transcription	987	21	18.55	0.30357	0.97753	1	1
582	GO:0022613	ribonucleoprotein complex biogenesis	277	4	5.21	0.77097	0.97854	1	1
583	GO:0034613	cellular protein localization	471	10	8.85	0.39212	0.9786	1	1
585	GO:0016043	cellular component organization	2252	46	42.32	0.27369	0.97979	1	1
587	GO:0006082	organic acid metabolic process	320	4	6.01	0.85857	0.98057	1	1
588	GO:0006886	intracellular protein transport	313	5	5.88	0.70723	0.98063	1	1
590	GO:0043412	macromolecule modification	1315	22	24.71	0.76148	0.98085	1	1
592	GO:0009889	regulation of biosynthetic process	1137	21	21.37	0.57201	0.98268	1	1
593	GO:0043436	oxoacid metabolic process	318	4	5.98	0.85523	0.98295	1	1
595	GO:0016071	mRNA metabolic process	362	5	6.8	0.81806	0.9841	1	1
596	GO:0051252	regulation of RNA metabolic process	1056	21	19.85	0.42572	0.98451	1	1
597	GO:0031323	regulation of cellular metabolic process	1672	31	31.42	0.56858	0.98479	1	1
598	GO:0051171	regulation of nitrogen compound metaboli...	1557	29	29.26	0.55644	0.98525	1	1
600	GO:0006396	RNA processing	549	9	10.32	0.71387	0.9861	1	1
601	GO:0007610	behavior	430	8	8.08	0.56438	0.98655	1	1
602	GO:0060255	regulation of macromolecule metabolic pr...	1707	30	32.08	0.69647	0.9868	1	1
603	GO:0006464	cellular protein modification process	1218	21	22.89	0.7041	0.98687	1	1
604	GO:0019219	regulation of nucleobase-containing comp...	1094	22	20.56	0.40032	0.98694	1	1
606	GO:0007166	cell surface receptor signaling pathway	571	13	10.73	0.27515	0.98782	1	1
607	GO:0022607	cellular component assembly	1064	22	20	0.34781	0.98808	1	1
608	GO:0003006	developmental process involved in reprod...	687	16	12.91	0.21737	0.9885	1	1
609	GO:0070727	cellular macromolecule localization	530	10	9.96	0.54293	0.98876	1	1
610	GO:0006351	transcription, DNA-templated	921	20	17.31	0.27758	0.98881	1	1
611	GO:0080090	regulation of primary metabolic process	1577	30	29.64	0.50404	0.98893	1	1
613	GO:0009059	macromolecule biosynthetic process	1667	36	31.33	0.19407	0.98952	1	1
614	GO:0048584	positive regulation of response to stimu...	409	8	7.69	0.50635	0.98985	1	1
616	GO:0044248	cellular catabolic process	719	10	13.51	0.88085	0.99085	1	1
621	GO:0010556	regulation of macromolecule biosynthetic...	1099	20	20.66	0.60005	0.99241	1	1
622	GO:0006950	response to stress	937	19	17.61	0.39805	0.99267	1	1
625	GO:0055085	transmembrane transport	528	8	9.92	0.78559	0.99356	1	1
626	GO:2000112	regulation of cellular macromolecule bio...	1027	19	19.3	0.56798	0.99399	1	1
629	GO:0023052	signaling	1639	35	30.8	0.21985	0.99435	1	1
630	GO:0033554	cellular response to stress	555	8	10.43	0.82939	0.99446	1	1
631	GO:0071840	cellular component organization or bioge...	2398	47	45.07	0.39255	0.99459	1	1
632	GO:0043170	macromolecule metabolic process	3598	72	67.62	0.25028	0.99462	1	1
633	GO:0031326	regulation of cellular biosynthetic proc...	1133	21	21.29	0.56499	0.99547	1	1
637	GO:0010468	regulation of gene expression	1261	21	23.7	0.76407	0.99796	1	1
638	GO:0016070	RNA metabolic process	1594	30	29.96	0.53075	0.99813	1	1
639	GO:0044085	cellular component biogenesis	1231	23	23.14	0.54875	0.99819	1	1
640	GO:0007165	signal transduction	1434	28	26.95	0.44436	0.9986	1	1
641	GO:0050794	regulation of cellular process	3189	61	59.94	0.45945	0.99867	1	1
642	GO:0048522	positive regulation of cellular process	1413	27	26.56	0.49639	0.99883	1	1
644	GO:0065007	biological regulation	3783	69	71.1	0.67482	0.99923	1	1
646	GO:0051716	cellular response to stimulus	1811	33	34.04	0.61514	0.99949	1	1
647	GO:0051234	establishment of localization	1609	33	30.24	0.3138	0.99959	1	1
648	GO:0050896	response to stimulus	2403	47	45.16	0.39925	0.9997	1	1
649	GO:0006810	transport	1568	32	29.47	0.3291	0.99972	1	1
650	GO:0006139	nucleobase-containing compound metabolic...	2023	43	38.02	0.19252	0.99974	1	1
651	GO:0042221	response to chemical	1014	19	19.06	0.54401	0.99978	1	1
652	GO:0051179	localization	2012	41	37.81	0.29826	0.99978	1	1
653	GO:0046483	heterocycle metabolic process	2087	44	39.22	0.20538	0.99982	1	1
655	GO:0050789	regulation of biological process	3406	61	64.01	0.72915	0.99987	1	1
656	GO:0090304	nucleic acid metabolic process	1807	33	33.96	0.6094	0.99989	1	1
657	GO:0006725	cellular aromatic compound metabolic pro...	2132	44	40.07	0.25483	0.99993	1	1
658	GO:1901360	organic cyclic compound metabolic proces...	2173	44	40.84	0.30438	0.99994	1	1
660	GO:0000003	reproduction	909	19	17.08	0.34574	1	1	1
661	GO:0000165	MAPK cascade	121	4	2.27	0.19272	1	1	1
662	GO:0000212	meiotic spindle organization	28	1	0.53	0.41272	1	1	1
663	GO:0000226	microtubule cytoskeleton organization	295	6	5.54	0.48144	1	1	1
664	GO:0000280	nuclear division	219	2	4.12	0.92169	1	1	1
665	GO:0000302	response to reactive oxygen species	29	1	0.55	0.42381	1	1	1
666	GO:0000375	RNA splicing, via transesterification re...	237	5	4.45	0.46142	1	1	1
667	GO:0000377	RNA splicing, via transesterification re...	237	5	4.45	0.46142	1	1	1
668	GO:0000578	embryonic axis specification	99	2	1.86	0.55903	1	1	1
669	GO:0000723	telomere maintenance	25	1	0.47	0.3782	1	1	1
670	GO:0000819	sister chromatid segregation	100	1	1.88	0.85202	1	1	1
671	GO:0000902	cell morphogenesis	499	10	9.38	0.46447	1	1	1
672	GO:0000904	cell morphogenesis involved in different...	424	9	7.97	0.40279	1	1	1
673	GO:0000910	cytokinesis	100	3	1.88	0.29014	1	1	1
674	GO:0000912	assembly of actomyosin apparatus involve...	16	1	0.3	0.26206	1	1	1
675	GO:0001101	response to acid chemical	21	1	0.39	0.32901	1	1	1
677	GO:0001510	RNA methylation	50	1	0.94	0.61401	1	1	1
678	GO:0001558	regulation of cell growth	77	2	1.45	0.42658	1	1	1
679	GO:0001578	microtubule bundle formation	53	1	1	0.63552	1	1	1
681	GO:0001703	gastrulation with mouth forming first	33	1	0.62	0.46609	1	1	1
687	GO:0001745	compound eye morphogenesis	283	4	5.32	0.78529	1	1	1
688	GO:0001754	eye photoreceptor cell differentiation	186	3	3.5	0.68461	1	1	1
689	GO:0001763	morphogenesis of a branching structure	53	2	1	0.26275	1	1	1
690	GO:0001894	tissue homeostasis	54	2	1.01	0.26976	1	1	1
691	GO:0001932	regulation of protein phosphorylation	161	3	3.03	0.58731	1	1	1
692	GO:0001933	negative regulation of protein phosphory...	52	1	0.98	0.62848	1	1	1
693	GO:0001934	positive regulation of protein phosphory...	89	2	1.67	0.50153	1	1	1
694	GO:0002065	columnar/cuboidal epithelial cell differ...	14	1	0.26	0.23346	1	1	1
697	GO:0002118	aggressive behavior	16	1	0.3	0.26206	1	1	1
700	GO:0002237	response to molecule of bacterial origin	13	1	0.24	0.21875	1	1	1
701	GO:0002252	immune effector process	94	1	1.77	0.83391	1	1	1
702	GO:0002520	immune system development	92	2	1.73	0.51927	1	1	1
703	GO:0002682	regulation of immune system process	179	2	3.36	0.85506	1	1	1
704	GO:0002764	immune response-regulating signaling pat...	40	1	0.75	0.53281	1	1	1
705	GO:0002790	peptide secretion	18	1	0.34	0.2896	1	1	1
706	GO:0002791	regulation of peptide secretion	17	1	0.32	0.27596	1	1	1
709	GO:0003007	heart morphogenesis	35	1	0.66	0.48606	1	1	1
710	GO:0003008	system process	573	8	10.77	0.85457	1	1	1
711	GO:0003012	muscle system process	34	1	0.64	0.47617	1	1	1
713	GO:0003333	amino acid transmembrane transport	45	1	0.85	0.57533	1	1	1
715	GO:0003382	epithelial cell morphogenesis	26	1	0.49	0.38992	1	1	1
716	GO:0003383	apical constriction	19	1	0.36	0.30298	1	1	1
718	GO:0006006	glucose metabolic process	32	1	0.6	0.45582	1	1	1
720	GO:0006022	aminoglycan metabolic process	80	2	1.5	0.44587	1	1	1
721	GO:0006026	aminoglycan catabolic process	14	1	0.26	0.23346	1	1	1
722	GO:0006030	chitin metabolic process	64	1	1.2	0.70468	1	1	1
724	GO:0006066	alcohol metabolic process	87	2	1.64	0.48947	1	1	1
725	GO:0006099	tricarboxylic acid cycle	29	1	0.55	0.42381	1	1	1
732	GO:0006281	DNA repair	193	2	3.63	0.88275	1	1	1
733	GO:0006310	DNA recombination	93	1	1.75	0.83069	1	1	1
734	GO:0006325	chromatin organization	180	1	3.38	0.96853	1	1	1
735	GO:0006338	chromatin remodeling	105	1	1.97	0.86559	1	1	1
736	GO:0006352	DNA-templated transcription, initiation	84	2	1.58	0.47104	1	1	1
737	GO:0006354	DNA-templated transcription, elongation	47	2	0.88	0.22084	1	1	1
740	GO:0006399	tRNA metabolic process	132	3	2.48	0.45355	1	1	1
741	GO:0006400	tRNA modification	57	2	1.07	0.29076	1	1	1
742	GO:0006403	RNA localization	158	2	2.97	0.8024	1	1	1
743	GO:0006417	regulation of translation	142	1	2.67	0.93421	1	1	1
744	GO:0006450	regulation of translational fidelity	14	1	0.26	0.23346	1	1	1
745	GO:0006469	negative regulation of protein kinase ac...	41	1	0.77	0.54164	1	1	1
746	GO:0006470	protein dephosphorylation	114	1	2.14	0.88699	1	1	1
747	GO:0006473	protein acetylation	89	2	1.67	0.50153	1	1	1
748	GO:0006475	internal protein amino acid acetylation	85	2	1.6	0.47723	1	1	1
749	GO:0006479	protein methylation	75	2	1.41	0.41352	1	1	1
750	GO:0006520	cellular amino acid metabolic process	152	1	2.86	0.94579	1	1	1
751	GO:0006575	cellular modified amino acid metabolic p...	48	1	0.9	0.59898	1	1	1
752	GO:0006605	protein targeting	103	2	1.94	0.58069	1	1	1
753	GO:0006606	protein import into nucleus	48	1	0.9	0.59898	1	1	1
754	GO:0006623	protein targeting to vacuole	17	1	0.32	0.27596	1	1	1
755	GO:0006626	protein targeting to mitochondrion	37	1	0.7	0.50529	1	1	1
756	GO:0006629	lipid metabolic process	417	3	7.84	0.987	1	1	1
757	GO:0006631	fatty acid metabolic process	101	1	1.9	0.85484	1	1	1
758	GO:0006694	steroid biosynthetic process	29	1	0.55	0.42381	1	1	1
760	GO:0006754	ATP biosynthetic process	22	1	0.41	0.34166	1	1	1
761	GO:0006778	porphyrin-containing compound metabolic ...	13	1	0.24	0.21875	1	1	1
762	GO:0006779	porphyrin-containing compound biosynthet...	12	1	0.23	0.20376	1	1	1
764	GO:0006796	phosphate-containing compound metabolic ...	878	19	16.5	0.29011	1	1	1
765	GO:0006812	cation transport	280	7	5.26	0.27367	1	1	1
766	GO:0006820	anion transport	156	2	2.93	0.79659	1	1	1
769	GO:0006862	nucleotide transport	16	1	0.3	0.26206	1	1	1
770	GO:0006865	amino acid transport	53	1	1	0.63552	1	1	1
773	GO:0006887	exocytosis	102	3	1.92	0.30045	1	1	1
774	GO:0006888	endoplasmic reticulum to Golgi vesicle-m...	64	1	1.2	0.70468	1	1	1
775	GO:0006892	post-Golgi vesicle-mediated transport	37	1	0.7	0.50529	1	1	1
777	GO:0006903	vesicle targeting	16	1	0.3	0.26206	1	1	1
779	GO:0006906	vesicle fusion	51	1	0.96	0.62132	1	1	1
780	GO:0006913	nucleocytoplasmic transport	108	1	2.03	0.87314	1	1	1
781	GO:0006914	autophagy	179	4	3.36	0.43552	1	1	1
782	GO:0006955	immune response	284	4	5.34	0.78761	1	1	1
783	GO:0006974	cellular response to DNA damage stimulus	231	2	4.34	0.93524	1	1	1
784	GO:0006979	response to oxidative stress	113	1	2.12	0.88479	1	1	1
785	GO:0006997	nucleus organization	58	1	1.09	0.66875	1	1	1
786	GO:0007018	microtubule-based movement	168	5	3.16	0.20861	1	1	1
787	GO:0007028	cytoplasm organization	66	1	1.24	0.71577	1	1	1
788	GO:0007041	lysosomal transport	26	1	0.49	0.38992	1	1	1
789	GO:0007043	cell-cell junction assembly	59	2	1.11	0.30472	1	1	1
790	GO:0007059	chromosome segregation	141	1	2.65	0.93292	1	1	1
791	GO:0007143	female meiotic nuclear division	32	1	0.6	0.45582	1	1	1
792	GO:0007163	establishment or maintenance of cell pol...	184	5	3.46	0.26431	1	1	1
794	GO:0007167	enzyme linked receptor protein signaling...	242	6	4.55	0.30316	1	1	1
798	GO:0007219	Notch signaling pathway	68	2	1.28	0.36675	1	1	1
799	GO:0007224	smoothened signaling pathway	80	2	1.5	0.44587	1	1	1
805	GO:0007268	chemical synaptic transmission	272	7	5.11	0.25044	1	1	1
806	GO:0007271	synaptic transmission, cholinergic	19	1	0.36	0.30298	1	1	1
808	GO:0007283	spermatogenesis	175	3	3.29	0.64402	1	1	1
809	GO:0007291	sperm individualization	44	1	0.83	0.56715	1	1	1
810	GO:0007293	germarium-derived egg chamber formation	84	2	1.58	0.47104	1	1	1
811	GO:0007297	ovarian follicle cell migration	122	2	2.29	0.67289	1	1	1
812	GO:0007308	oocyte construction	113	2	2.12	0.63141	1	1	1
813	GO:0007309	oocyte axis specification	109	2	2.05	0.61171	1	1	1
814	GO:0007314	oocyte anterior/posterior axis specifica...	73	2	1.37	0.40032	1	1	1
815	GO:0007315	pole plasm assembly	59	1	1.11	0.67503	1	1	1
816	GO:0007316	pole plasm RNA localization	48	1	0.9	0.59898	1	1	1
817	GO:0007320	insemination	11	1	0.21	0.18848	1	1	1
819	GO:0007351	tripartite regional subdivision	97	2	1.82	0.54791	1	1	1
820	GO:0007365	periodic partitioning	43	1	0.81	0.5588	1	1	1
824	GO:0007390	germ-band shortening	16	1	0.3	0.26206	1	1	1
825	GO:0007391	dorsal closure	93	3	1.75	0.25434	1	1	1
826	GO:0007400	neuroblast fate determination	18	1	0.34	0.2896	1	1	1
827	GO:0007405	neuroblast proliferation	84	1	1.58	0.79873	1	1	1
829	GO:0007416	synapse assembly	161	5	3.03	0.1856	1	1	1
830	GO:0007420	brain development	97	2	1.82	0.54791	1	1	1
831	GO:0007426	tracheal outgrowth, open tracheal system	14	1	0.26	0.23346	1	1	1
833	GO:0007431	salivary gland development	99	2	1.86	0.55903	1	1	1
834	GO:0007432	salivary gland boundary specification	15	1	0.28	0.24789	1	1	1
835	GO:0007435	salivary gland morphogenesis	74	1	1.39	0.75617	1	1	1
836	GO:0007442	hindgut morphogenesis	51	2	0.96	0.24875	1	1	1
840	GO:0007447	imaginal disc pattern formation	99	3	1.86	0.285	1	1	1
842	GO:0007450	dorsal/ventral pattern formation, imagin...	52	1	0.98	0.62848	1	1	1
844	GO:0007475	apposition of dorsal and ventral imagina...	19	1	0.36	0.30298	1	1	1
847	GO:0007483	genital disc morphogenesis	19	1	0.36	0.30298	1	1	1
849	GO:0007485	imaginal disc-derived male genitalia dev...	22	1	0.41	0.34166	1	1	1
857	GO:0007549	dosage compensation	21	1	0.39	0.32901	1	1	1
860	GO:0007591	molting cycle, chitin-based cuticle	72	1	1.35	0.74664	1	1	1
861	GO:0007593	chitin-based cuticle sclerotization	17	1	0.32	0.27596	1	1	1
862	GO:0007600	sensory perception	319	2	6	0.98486	1	1	1
863	GO:0007611	learning or memory	145	3	2.73	0.51597	1	1	1
864	GO:0007617	mating behavior	73	1	1.37	0.75145	1	1	1
865	GO:0007618	mating	83	1	1.56	0.79483	1	1	1
866	GO:0007620	copulation	16	1	0.3	0.26206	1	1	1
867	GO:0007623	circadian rhythm	133	1	2.5	0.92169	1	1	1
868	GO:0007626	locomotory behavior	159	3	2.99	0.57876	1	1	1
869	GO:0007629	flight behavior	17	1	0.32	0.27596	1	1	1
871	GO:0008016	regulation of heart contraction	26	1	0.49	0.38992	1	1	1
872	GO:0008033	tRNA processing	85	2	1.6	0.47723	1	1	1
874	GO:0008052	sensory organ boundary specification	20	1	0.38	0.31612	1	1	1
875	GO:0008064	regulation of actin polymerization or de...	58	2	1.09	0.29774	1	1	1
876	GO:0008069	dorsal/ventral axis specification, ovari...	14	1	0.26	0.23346	1	1	1
878	GO:0008089	anterograde axonal transport	13	1	0.24	0.21875	1	1	1
879	GO:0008150	biological_process	7183	135	135	1	1	1	1
880	GO:0008154	actin polymerization or depolymerization	66	2	1.24	0.35312	1	1	1
881	GO:0008202	steroid metabolic process	44	1	0.83	0.56715	1	1	1
882	GO:0008213	protein alkylation	75	2	1.41	0.41352	1	1	1
883	GO:0008258	head involution	32	1	0.6	0.45582	1	1	1
884	GO:0008283	cell population proliferation	263	5	4.94	0.55412	1	1	1
885	GO:0008293	torso signaling pathway	26	1	0.49	0.38992	1	1	1
886	GO:0008298	intracellular mRNA localization	75	2	1.41	0.41352	1	1	1
888	GO:0008358	maternal determination of anterior/poste...	74	2	1.39	0.40694	1	1	1
889	GO:0008380	RNA splicing	256	5	4.81	0.52985	1	1	1
891	GO:0008582	regulation of synaptic assembly at neuro...	101	2	1.9	0.56996	1	1	1
893	GO:0008585	female gonad development	11	1	0.21	0.18848	1	1	1
894	GO:0008589	regulation of smoothened signaling pathw...	77	2	1.45	0.42658	1	1	1
895	GO:0008595	anterior/posterior axis specification, e...	97	2	1.82	0.54791	1	1	1
896	GO:0008610	lipid biosynthetic process	208	1	3.91	0.98178	1	1	1
897	GO:0009057	macromolecule catabolic process	412	7	7.74	0.66311	1	1	1
899	GO:0009100	glycoprotein metabolic process	123	2	2.31	0.67726	1	1	1
900	GO:0009101	glycoprotein biosynthetic process	104	1	1.95	0.86298	1	1	1
901	GO:0009112	nucleobase metabolic process	23	1	0.43	0.35407	1	1	1
909	GO:0009132	nucleoside diphosphate metabolic process	39	1	0.73	0.52381	1	1	1
927	GO:0009218	pyrimidine ribonucleotide metabolic proc...	13	1	0.24	0.21875	1	1	1
928	GO:0009220	pyrimidine ribonucleotide biosynthetic p...	13	1	0.24	0.21875	1	1	1
933	GO:0009266	response to temperature stimulus	92	2	1.73	0.51927	1	1	1
934	GO:0009267	cellular response to starvation	73	1	1.37	0.75145	1	1	1
935	GO:0009306	protein secretion	76	2	1.43	0.42007	1	1	1
936	GO:0009311	oligosaccharide metabolic process	23	1	0.43	0.35407	1	1	1
937	GO:0009314	response to radiation	154	2	2.89	0.79063	1	1	1
938	GO:0009416	response to light stimulus	120	2	2.26	0.66401	1	1	1
939	GO:0009451	RNA modification	104	2	1.95	0.58598	1	1	1
940	GO:0009453	energy taxis	14	1	0.26	0.23346	1	1	1
941	GO:0009566	fertilization	22	1	0.41	0.34166	1	1	1
942	GO:0009607	response to biotic stimulus	281	5	5.28	0.6136	1	1	1
944	GO:0009628	response to abiotic stimulus	333	7	6.26	0.43644	1	1	1
946	GO:0009649	entrainment of circadian clock	14	1	0.26	0.23346	1	1	1
948	GO:0009719	response to endogenous stimulus	234	6	4.4	0.27698	1	1	1
949	GO:0009725	response to hormone	123	2	2.31	0.67726	1	1	1
952	GO:0009798	axis specification	162	3	3.04	0.59154	1	1	1
953	GO:0009826	unidimensional cell growth	17	1	0.32	0.27596	1	1	1
956	GO:0009891	positive regulation of biosynthetic proc...	574	12	10.79	0.39395	1	1	1
957	GO:0009892	negative regulation of metabolic process	752	16	14.13	0.3379	1	1	1
958	GO:0009893	positive regulation of metabolic process	900	16	16.91	0.63436	1	1	1
959	GO:0009894	regulation of catabolic process	230	4	4.32	0.63298	1	1	1
960	GO:0009895	negative regulation of catabolic process	46	2	0.86	0.21391	1	1	1
961	GO:0009896	positive regulation of catabolic process	133	2	2.5	0.7184	1	1	1
962	GO:0009913	epidermal cell differentiation	50	1	0.94	0.61401	1	1	1
963	GO:0009914	hormone transport	23	1	0.43	0.35407	1	1	1
964	GO:0009948	anterior/posterior axis specification	107	2	2.01	0.60157	1	1	1
965	GO:0009950	dorsal/ventral axis specification	63	1	1.18	0.69897	1	1	1
966	GO:0009953	dorsal/ventral pattern formation	127	2	2.39	0.69427	1	1	1
967	GO:0009967	positive regulation of signal transducti...	332	8	6.24	0.28589	1	1	1
968	GO:0009991	response to extracellular stimulus	137	2	2.57	0.73359	1	1	1
969	GO:0009994	oocyte differentiation	140	3	2.63	0.49239	1	1	1
971	GO:0010004	gastrulation involving germ band extensi...	33	1	0.62	0.46609	1	1	1
972	GO:0010033	response to organic substance	452	9	8.5	0.479	1	1	1
973	GO:0010035	response to inorganic substance	63	2	1.18	0.33249	1	1	1
974	GO:0010038	response to metal ion	35	1	0.66	0.48606	1	1	1
976	GO:0010243	response to organonitrogen compound	164	1	3.08	0.95705	1	1	1
977	GO:0010257	NADH dehydrogenase complex assembly	12	1	0.23	0.20376	1	1	1
979	GO:0010454	negative regulation of cell fate commitm...	19	1	0.36	0.30298	1	1	1
981	GO:0010466	negative regulation of peptidase activit...	43	1	0.81	0.5588	1	1	1
982	GO:0010498	proteasomal protein catabolic process	182	3	3.42	0.67026	1	1	1
983	GO:0010506	regulation of autophagy	103	3	1.94	0.30562	1	1	1
984	GO:0010508	positive regulation of autophagy	44	1	0.83	0.56715	1	1	1
986	GO:0010562	positive regulation of phosphorus metabo...	118	2	2.22	0.65494	1	1	1
987	GO:0010563	negative regulation of phosphorus metabo...	77	2	1.45	0.42658	1	1	1
988	GO:0010564	regulation of cell cycle process	174	3	3.27	0.64015	1	1	1
989	GO:0010565	regulation of cellular ketone metabolic ...	12	1	0.23	0.20376	1	1	1
990	GO:0010604	positive regulation of macromolecule met...	829	15	15.58	0.6035	1	1	1
991	GO:0010605	negative regulation of macromolecule met...	713	14	13.4	0.47346	1	1	1
992	GO:0010608	posttranscriptional regulation of gene e...	197	2	3.7	0.88972	1	1	1
993	GO:0010623	programmed cell death involved in cell d...	92	2	1.73	0.51927	1	1	1
994	GO:0010628	positive regulation of gene expression	161	1	3.03	0.95448	1	1	1
995	GO:0010629	negative regulation of gene expression	261	4	4.91	0.72918	1	1	1
997	GO:0010720	positive regulation of cell development	76	1	1.43	0.76534	1	1	1
998	GO:0010721	negative regulation of cell development	40	1	0.75	0.53281	1	1	1
999	GO:0010817	regulation of hormone levels	80	2	1.5	0.44587	1	1	1
1000	GO:0010876	lipid localization	125	2	2.35	0.68586	1	1	1
1001	GO:0010921	regulation of phosphatase activity	38	1	0.71	0.51464	1	1	1
1002	GO:0010923	negative regulation of phosphatase activ...	21	1	0.39	0.32901	1	1	1
1006	GO:0012502	induction of programmed cell death	11	1	0.21	0.18848	1	1	1
1007	GO:0014016	neuroblast differentiation	38	1	0.71	0.51464	1	1	1
1008	GO:0014017	neuroblast fate commitment	23	1	0.43	0.35407	1	1	1
1009	GO:0014070	response to organic cyclic compound	105	1	1.97	0.86559	1	1	1
1010	GO:0015711	organic anion transport	104	2	1.95	0.58598	1	1	1
1013	GO:0015807	L-amino acid transport	17	1	0.32	0.27596	1	1	1
1014	GO:0015833	peptide transport	19	1	0.36	0.30298	1	1	1
1015	GO:0015865	purine nucleotide transport	15	1	0.28	0.24789	1	1	1
1016	GO:0015868	purine ribonucleotide transport	15	1	0.28	0.24789	1	1	1
1017	GO:0015914	phospholipid transport	23	1	0.43	0.35407	1	1	1
1018	GO:0015931	nucleobase-containing compound transport	118	1	2.22	0.89538	1	1	1
1020	GO:0015985	energy coupled proton transport, down el...	17	1	0.32	0.27596	1	1	1
1021	GO:0016032	viral process	31	1	0.58	0.44535	1	1	1
1022	GO:0016049	cell growth	135	4	2.54	0.24845	1	1	1
1023	GO:0016050	vesicle organization	98	3	1.84	0.27986	1	1	1
1024	GO:0016051	carbohydrate biosynthetic process	45	1	0.85	0.57533	1	1	1
1025	GO:0016052	carbohydrate catabolic process	53	1	1	0.63552	1	1	1
1026	GO:0016054	organic acid catabolic process	84	1	1.58	0.79873	1	1	1
1027	GO:0016055	Wnt signaling pathway	115	2	2.16	0.64097	1	1	1
1028	GO:0016072	rRNA metabolic process	137	1	2.57	0.92752	1	1	1
1029	GO:0016073	snRNA metabolic process	27	1	0.51	0.40143	1	1	1
1031	GO:0016180	snRNA processing	22	1	0.41	0.34166	1	1	1
1032	GO:0016198	axon choice point recognition	24	1	0.45	0.36625	1	1	1
1034	GO:0016236	macroautophagy	84	3	1.58	0.20944	1	1	1
1037	GO:0016311	dephosphorylation	160	1	3.01	0.95359	1	1	1
1038	GO:0016318	ommatidial rotation	30	1	0.56	0.43468	1	1	1
1040	GO:0016358	dendrite development	155	3	2.91	0.56134	1	1	1
1041	GO:0016441	posttranscriptional gene silencing	56	1	1.05	0.65583	1	1	1
1042	GO:0016458	gene silencing	111	3	2.09	0.34699	1	1	1
1043	GO:0016476	regulation of embryonic cell shape	24	1	0.45	0.36625	1	1	1
1045	GO:0016482	cytosolic transport	59	2	1.11	0.30472	1	1	1
1046	GO:0016567	protein ubiquitination	230	3	4.32	0.81284	1	1	1
1047	GO:0016570	histone modification	195	3	3.66	0.71521	1	1	1
1048	GO:0016571	histone methylation	57	2	1.07	0.29076	1	1	1
1049	GO:0017038	protein import	77	2	1.45	0.42658	1	1	1
1050	GO:0017148	negative regulation of translation	57	1	1.07	0.66235	1	1	1
1051	GO:0017156	calcium-ion regulated exocytosis	13	1	0.24	0.21875	1	1	1
1052	GO:0018022	peptidyl-lysine methylation	55	2	1.03	0.27676	1	1	1
1053	GO:0018023	peptidyl-lysine trimethylation	12	1	0.23	0.20376	1	1	1
1054	GO:0018209	peptidyl-serine modification	48	2	0.9	0.2278	1	1	1
1055	GO:0018210	peptidyl-threonine modification	22	1	0.41	0.34166	1	1	1
1056	GO:0018212	peptidyl-tyrosine modification	62	1	1.17	0.69315	1	1	1
1057	GO:0018393	internal peptidyl-lysine acetylation	85	2	1.6	0.47723	1	1	1
1058	GO:0018394	peptidyl-lysine acetylation	85	2	1.6	0.47723	1	1	1
1059	GO:0019058	viral life cycle	30	1	0.56	0.43468	1	1	1
1060	GO:0019094	pole plasm mRNA localization	47	1	0.88	0.59124	1	1	1
1061	GO:0019098	reproductive behavior	81	1	1.52	0.7868	1	1	1
1062	GO:0019216	regulation of lipid metabolic process	39	1	0.73	0.52381	1	1	1
1064	GO:0019220	regulation of phosphate metabolic proces...	233	4	4.38	0.64317	1	1	1
1066	GO:0019362	pyridine nucleotide metabolic process	11	1	0.21	0.18848	1	1	1
1068	GO:0019439	aromatic compound catabolic process	145	1	2.73	0.93792	1	1	1
1073	GO:0019725	cellular homeostasis	196	4	3.68	0.50574	1	1	1
1074	GO:0019751	polyol metabolic process	42	2	0.79	0.18641	1	1	1
1076	GO:0019932	second-messenger-mediated signaling	53	1	1	0.63552	1	1	1
1077	GO:0021700	developmental maturation	196	4	3.68	0.50574	1	1	1
1078	GO:0022402	cell cycle process	467	7	8.78	0.78381	1	1	1
1079	GO:0022404	molting cycle process	32	1	0.6	0.45582	1	1	1
1080	GO:0022406	membrane docking	43	2	0.81	0.19324	1	1	1
1082	GO:0022414	reproductive process	876	19	16.46	0.28663	1	1	1
1085	GO:0022612	gland morphogenesis	74	1	1.39	0.75617	1	1	1
1086	GO:0022618	ribonucleoprotein complex assembly	119	3	2.24	0.38815	1	1	1
1089	GO:0030001	metal ion transport	184	5	3.46	0.26431	1	1	1
1091	GO:0030010	establishment of cell polarity	56	1	1.05	0.65583	1	1	1
1092	GO:0030011	maintenance of cell polarity	19	1	0.36	0.30298	1	1	1
1093	GO:0030031	cell projection assembly	171	2	3.21	0.8367	1	1	1
1094	GO:0030041	actin filament polymerization	58	2	1.09	0.29774	1	1	1
1095	GO:0030048	actin filament-based movement	33	1	0.62	0.46609	1	1	1
1096	GO:0030072	peptide hormone secretion	16	1	0.3	0.26206	1	1	1
1098	GO:0030097	hemopoiesis	77	2	1.45	0.42658	1	1	1
1099	GO:0030100	regulation of endocytosis	53	1	1	0.63552	1	1	1
1100	GO:0030111	regulation of Wnt signaling pathway	90	2	1.69	0.50749	1	1	1
1101	GO:0030150	protein import into mitochondrial matrix	16	1	0.3	0.26206	1	1	1
1102	GO:0030163	protein catabolic process	277	6	5.21	0.42112	1	1	1
1103	GO:0030178	negative regulation of Wnt signaling pat...	38	1	0.71	0.51464	1	1	1
1104	GO:0030203	glycosaminoglycan metabolic process	15	1	0.28	0.24789	1	1	1
1105	GO:0030258	lipid modification	54	1	1.01	0.64242	1	1	1
1106	GO:0030307	positive regulation of cell growth	43	1	0.81	0.5588	1	1	1
1112	GO:0030716	oocyte fate determination	32	1	0.6	0.45582	1	1	1
1114	GO:0030832	regulation of actin filament length	58	2	1.09	0.29774	1	1	1
1115	GO:0030866	cortical actin cytoskeleton organization	49	2	0.92	0.23477	1	1	1
1116	GO:0031023	microtubule organizing center organizati...	71	1	1.33	0.74174	1	1	1
1117	GO:0031032	actomyosin structure organization	101	2	1.9	0.56996	1	1	1
1118	GO:0031033	myosin filament organization	13	1	0.24	0.21875	1	1	1
1120	GO:0031047	gene silencing by RNA	69	1	1.3	0.73165	1	1	1
1121	GO:0031056	regulation of histone modification	36	1	0.68	0.49577	1	1	1
1122	GO:0031098	stress-activated protein kinase signalin...	79	3	1.48	0.18535	1	1	1
1127	GO:0031123	RNA 3'-end processing	71	1	1.33	0.74174	1	1	1
1130	GO:0031325	positive regulation of cellular metaboli...	844	15	15.86	0.63239	1	1	1
1132	GO:0031329	regulation of cellular catabolic process	204	4	3.83	0.53748	1	1	1
1133	GO:0031330	negative regulation of cellular cataboli...	42	2	0.79	0.18641	1	1	1
1134	GO:0031331	positive regulation of cellular cataboli...	118	2	2.22	0.65494	1	1	1
1135	GO:0031333	negative regulation of protein-containin...	20	1	0.38	0.31612	1	1	1
1136	GO:0031344	regulation of cell projection organizati...	124	4	2.33	0.20432	1	1	1
1137	GO:0031346	positive regulation of cell projection o...	65	1	1.22	0.71028	1	1	1
1138	GO:0031399	regulation of protein modification proce...	271	5	5.09	0.5811	1	1	1
1139	GO:0031400	negative regulation of protein modificat...	93	2	1.75	0.5251	1	1	1
1140	GO:0031401	positive regulation of protein modificat...	128	2	2.41	0.69841	1	1	1
1141	GO:0031668	cellular response to extracellular stimu...	81	1	1.52	0.7868	1	1	1
1142	GO:0031669	cellular response to nutrient levels	80	1	1.5	0.78267	1	1	1
1143	GO:0031929	TOR signaling	58	1	1.09	0.66875	1	1	1
1144	GO:0032006	regulation of TOR signaling	48	1	0.9	0.59898	1	1	1
1145	GO:0032008	positive regulation of TOR signaling	31	1	0.58	0.44535	1	1	1
1147	GO:0032196	transposition	23	1	0.43	0.35407	1	1	1
1148	GO:0032200	telomere organization	25	1	0.47	0.3782	1	1	1
1149	GO:0032259	methylation	144	3	2.71	0.5113	1	1	1
1150	GO:0032268	regulation of cellular protein metabolic...	530	8	9.96	0.78909	1	1	1
1151	GO:0032270	positive regulation of cellular protein ...	242	3	4.55	0.83913	1	1	1
1152	GO:0032271	regulation of protein polymerization	61	2	1.15	0.31864	1	1	1
1153	GO:0032272	negative regulation of protein polymeriz...	17	1	0.32	0.27596	1	1	1
1154	GO:0032350	regulation of hormone metabolic process	11	1	0.21	0.18848	1	1	1
1156	GO:0032434	regulation of proteasomal ubiquitin-depe...	39	1	0.73	0.52381	1	1	1
1157	GO:0032482	Rab protein signal transduction	39	1	0.73	0.52381	1	1	1
1158	GO:0032483	regulation of Rab protein signal transdu...	11	1	0.21	0.18848	1	1	1
1160	GO:0032504	multicellular organism reproduction	814	16	15.3	0.46443	1	1	1
1161	GO:0032506	cytokinetic process	35	1	0.66	0.48606	1	1	1
1162	GO:0032509	endosome transport via multivesicular bo...	25	1	0.47	0.3782	1	1	1
1163	GO:0032784	regulation of DNA-templated transcriptio...	29	1	0.55	0.42381	1	1	1
1164	GO:0032786	positive regulation of DNA-templated tra...	22	1	0.41	0.34166	1	1	1
1165	GO:0032868	response to insulin	75	1	1.41	0.7608	1	1	1
1166	GO:0032869	cellular response to insulin stimulus	73	1	1.37	0.75145	1	1	1
1167	GO:0032870	cellular response to hormone stimulus	119	2	2.24	0.6595	1	1	1
1168	GO:0032872	regulation of stress-activated MAPK casc...	57	2	1.07	0.29076	1	1	1
1170	GO:0032879	regulation of localization	457	9	8.59	0.49245	1	1	1
1171	GO:0032880	regulation of protein localization	102	3	1.92	0.30045	1	1	1
1172	GO:0032886	regulation of microtubule-based process	56	2	1.05	0.28376	1	1	1
1173	GO:0032940	secretion by cell	215	6	4.04	0.21744	1	1	1
1176	GO:0032990	cell part morphogenesis	403	9	7.57	0.34582	1	1	1
1177	GO:0033013	tetrapyrrole metabolic process	14	1	0.26	0.23346	1	1	1
1178	GO:0033014	tetrapyrrole biosynthetic process	12	1	0.23	0.20376	1	1	1
1180	GO:0033044	regulation of chromosome organization	55	1	1.03	0.64919	1	1	1
1181	GO:0033108	mitochondrial respiratory chain complex ...	35	1	0.66	0.48606	1	1	1
1182	GO:0033157	regulation of intracellular protein tran...	27	1	0.51	0.40143	1	1	1
1183	GO:0033206	meiotic cytokinesis	38	1	0.71	0.51464	1	1	1
1184	GO:0033365	protein localization to organelle	206	5	3.87	0.34542	1	1	1
1185	GO:0033500	carbohydrate homeostasis	50	1	0.94	0.61401	1	1	1
1186	GO:0033673	negative regulation of kinase activity	44	1	0.83	0.56715	1	1	1
1187	GO:0033674	positive regulation of kinase activity	90	2	1.69	0.50749	1	1	1
1188	GO:0033865	nucleoside bisphosphate metabolic proces...	47	1	0.88	0.59124	1	1	1
1189	GO:0033875	ribonucleoside bisphosphate metabolic pr...	47	1	0.88	0.59124	1	1	1
1190	GO:0033993	response to lipid	69	2	1.3	0.37352	1	1	1
1191	GO:0034032	purine nucleoside bisphosphate metabolic...	47	1	0.88	0.59124	1	1	1
1192	GO:0034097	response to cytokine	14	1	0.26	0.23346	1	1	1
1193	GO:0034204	lipid translocation	14	1	0.26	0.23346	1	1	1
1194	GO:0034220	ion transmembrane transport	263	6	4.94	0.37365	1	1	1
1195	GO:0034243	regulation of transcription elongation f...	23	1	0.43	0.35407	1	1	1
1196	GO:0034248	regulation of cellular amide metabolic p...	180	1	3.38	0.96853	1	1	1
1197	GO:0034249	negative regulation of cellular amide me...	66	1	1.24	0.71577	1	1	1
1198	GO:0034329	cell junction assembly	212	6	3.98	0.20847	1	1	1
1199	GO:0034331	cell junction maintenance	19	1	0.36	0.30298	1	1	1
1201	GO:0034440	lipid oxidation	27	1	0.51	0.40143	1	1	1
1202	GO:0034504	protein localization to nucleus	55	1	1.03	0.64919	1	1	1
1203	GO:0034605	cellular response to heat	21	1	0.39	0.32901	1	1	1
1204	GO:0034622	cellular protein-containing complex asse...	427	10	8.03	0.28143	1	1	1
1205	GO:0034643	establishment of mitochondrion localizat...	13	1	0.24	0.21875	1	1	1
1206	GO:0034655	nucleobase-containing compound catabolic...	124	1	2.33	0.90682	1	1	1
1207	GO:0034660	ncRNA metabolic process	296	5	5.56	0.65953	1	1	1
1208	GO:0034754	cellular hormone metabolic process	41	1	0.77	0.54164	1	1	1
1209	GO:0034968	histone lysine methylation	48	2	0.9	0.2278	1	1	1
1210	GO:0035019	somatic stem cell population maintenance	18	1	0.34	0.2896	1	1	1
1213	GO:0035069	larval midgut histolysis	26	1	0.49	0.38992	1	1	1
1214	GO:0035070	salivary gland histolysis	30	1	0.56	0.43468	1	1	1
1215	GO:0035071	salivary gland cell autophagic cell deat...	24	1	0.45	0.36625	1	1	1
1216	GO:0035075	response to ecdysone	39	1	0.73	0.52381	1	1	1
1217	GO:0035078	induction of programmed cell death by ec...	11	1	0.21	0.18848	1	1	1
1218	GO:0035081	induction of programmed cell death by ho...	11	1	0.21	0.18848	1	1	1
1219	GO:0035088	establishment or maintenance of apical/b...	36	1	0.68	0.49577	1	1	1
1224	GO:0035126	post-embryonic genitalia morphogenesis	17	1	0.32	0.27596	1	1	1
1225	GO:0035146	tube fusion	19	1	0.36	0.30298	1	1	1
1226	GO:0035147	branch fusion, open tracheal system	19	1	0.36	0.30298	1	1	1
1227	GO:0035148	tube formation	42	2	0.79	0.18641	1	1	1
1228	GO:0035149	lumen formation, open tracheal system	32	1	0.6	0.45582	1	1	1
1229	GO:0035150	regulation of tube size	58	2	1.09	0.29774	1	1	1
1230	GO:0035151	regulation of tube size, open tracheal s...	54	2	1.01	0.26976	1	1	1
1232	GO:0035159	regulation of tube length, open tracheal...	38	1	0.71	0.51464	1	1	1
1233	GO:0035166	post-embryonic hemopoiesis	44	2	0.83	0.2001	1	1	1
1234	GO:0035168	larval lymph gland hemocyte differentiat...	22	1	0.41	0.34166	1	1	1
1235	GO:0035172	hemocyte proliferation	37	1	0.7	0.50529	1	1	1
1236	GO:0035194	post-transcriptional gene silencing by R...	52	1	0.98	0.62848	1	1	1
1237	GO:0035195	gene silencing by miRNA	27	1	0.51	0.40143	1	1	1
1238	GO:0035214	eye-antennal disc development	53	1	1	0.63552	1	1	1
1243	GO:0035222	wing disc pattern formation	74	1	1.39	0.75617	1	1	1
1246	GO:0035272	exocrine system development	99	2	1.86	0.55903	1	1	1
1249	GO:0035287	head segmentation	16	1	0.3	0.26206	1	1	1
1252	GO:0035303	regulation of dephosphorylation	41	1	0.77	0.54164	1	1	1
1253	GO:0035304	regulation of protein dephosphorylation	39	1	0.73	0.52381	1	1	1
1254	GO:0035305	negative regulation of dephosphorylation	22	1	0.41	0.34166	1	1	1
1255	GO:0035308	negative regulation of protein dephospho...	21	1	0.39	0.32901	1	1	1
1256	GO:0035315	hair cell differentiation	47	1	0.88	0.59124	1	1	1
1257	GO:0035316	non-sensory hair organization	47	1	0.88	0.59124	1	1	1
1258	GO:0035317	imaginal disc-derived wing hair organiza...	46	1	0.86	0.58336	1	1	1
1260	GO:0035331	negative regulation of hippo signaling	24	1	0.45	0.36625	1	1	1
1262	GO:0035383	thioester metabolic process	38	1	0.71	0.51464	1	1	1
1263	GO:0035592	establishment of protein localization to...	79	2	1.48	0.43948	1	1	1
1264	GO:0035966	response to topologically incorrect prot...	38	1	0.71	0.51464	1	1	1
1265	GO:0035967	cellular response to topologically incor...	35	1	0.66	0.48606	1	1	1
1266	GO:0036293	response to decreased oxygen levels	48	2	0.9	0.2278	1	1	1
1268	GO:0036314	response to sterol	39	1	0.73	0.52381	1	1	1
1270	GO:0038202	TORC1 signaling	38	1	0.71	0.51464	1	1	1
1271	GO:0040007	growth	392	9	7.37	0.31651	1	1	1
1272	GO:0040029	regulation of gene expression, epigeneti...	54	1	1.01	0.64242	1	1	1
1273	GO:0040036	regulation of fibroblast growth factor r...	11	1	0.21	0.18848	1	1	1
1275	GO:0042051	compound eye photoreceptor development	86	2	1.62	0.48337	1	1	1
1278	GO:0042063	gliogenesis	78	3	1.47	0.18063	1	1	1
1279	GO:0042074	cell migration involved in gastrulation	12	1	0.23	0.20376	1	1	1
1280	GO:0042127	regulation of cell population proliferat...	192	4	3.61	0.48953	1	1	1
1281	GO:0042168	heme metabolic process	13	1	0.24	0.21875	1	1	1
1282	GO:0042176	regulation of protein catabolic process	76	1	1.43	0.76534	1	1	1
1283	GO:0042180	cellular ketone metabolic process	58	1	1.09	0.66875	1	1	1
1284	GO:0042181	ketone biosynthetic process	30	1	0.56	0.43468	1	1	1
1285	GO:0042254	ribosome biogenesis	199	3	3.74	0.72806	1	1	1
1286	GO:0042255	ribosome assembly	44	2	0.83	0.2001	1	1	1
1287	GO:0042273	ribosomal large subunit biogenesis	59	2	1.11	0.30472	1	1	1
1289	GO:0042303	molting cycle	72	1	1.35	0.74664	1	1	1
1290	GO:0042325	regulation of phosphorylation	191	3	3.59	0.7019	1	1	1
1291	GO:0042326	negative regulation of phosphorylation	56	1	1.05	0.65583	1	1	1
1292	GO:0042327	positive regulation of phosphorylation	108	2	2.03	0.60666	1	1	1
1293	GO:0042335	cuticle development	127	1	2.39	0.91207	1	1	1
1294	GO:0042386	hemocyte differentiation	36	1	0.68	0.49577	1	1	1
1295	GO:0042387	plasmatocyte differentiation	20	1	0.38	0.31612	1	1	1
1296	GO:0042391	regulation of membrane potential	75	1	1.41	0.7608	1	1	1
1297	GO:0042445	hormone metabolic process	57	1	1.07	0.66235	1	1	1
1298	GO:0042446	hormone biosynthetic process	20	1	0.38	0.31612	1	1	1
1301	GO:0042461	photoreceptor cell development	108	2	2.03	0.60666	1	1	1
1302	GO:0042462	eye photoreceptor cell development	91	2	1.71	0.5134	1	1	1
1303	GO:0042478	regulation of eye photoreceptor cell dev...	13	1	0.24	0.21875	1	1	1
1304	GO:0042592	homeostatic process	388	9	7.29	0.30599	1	1	1
1305	GO:0042684	cardioblast cell fate commitment	12	1	0.23	0.20376	1	1	1
1307	GO:0042692	muscle cell differentiation	103	2	1.94	0.58069	1	1	1
1309	GO:0042752	regulation of circadian rhythm	79	1	1.48	0.77846	1	1	1
1312	GO:0042886	amide transport	30	1	0.56	0.43468	1	1	1
1314	GO:0043038	amino acid activation	43	1	0.81	0.5588	1	1	1
1315	GO:0043039	tRNA aminoacylation	42	1	0.79	0.5503	1	1	1
1316	GO:0043066	negative regulation of apoptotic process	90	1	1.69	0.82064	1	1	1
1319	GO:0043069	negative regulation of programmed cell d...	97	1	1.82	0.84322	1	1	1
1320	GO:0043085	positive regulation of catalytic activit...	307	7	5.77	0.35552	1	1	1
1321	GO:0043086	negative regulation of catalytic activit...	141	3	2.65	0.49715	1	1	1
1323	GO:0043161	proteasome-mediated ubiquitin-dependent ...	171	2	3.21	0.8367	1	1	1
1324	GO:0043207	response to external biotic stimulus	281	5	5.28	0.6136	1	1	1
1327	GO:0043254	regulation of protein-containing complex...	96	2	1.8	0.54228	1	1	1
1328	GO:0043297	apical junction assembly	46	2	0.86	0.21391	1	1	1
1329	GO:0043408	regulation of MAPK cascade	102	3	1.92	0.30045	1	1	1
1330	GO:0043409	negative regulation of MAPK cascade	36	1	0.68	0.49577	1	1	1
1331	GO:0043410	positive regulation of MAPK cascade	62	2	1.17	0.32557	1	1	1
1332	GO:0043413	macromolecule glycosylation	95	1	1.79	0.83708	1	1	1
1333	GO:0043414	macromolecule methylation	127	3	2.39	0.42869	1	1	1
1334	GO:0043434	response to peptide hormone	79	1	1.48	0.77846	1	1	1
1336	GO:0043462	regulation of ATPase activity	17	1	0.32	0.27596	1	1	1
1337	GO:0043467	regulation of generation of precursor me...	18	1	0.34	0.2896	1	1	1
1338	GO:0043473	pigmentation	85	2	1.6	0.47723	1	1	1
1339	GO:0043484	regulation of RNA splicing	99	2	1.86	0.55903	1	1	1
1340	GO:0043543	protein acylation	104	2	1.95	0.58598	1	1	1
1342	GO:0043549	regulation of kinase activity	154	3	2.89	0.55691	1	1	1
1346	GO:0043628	ncRNA 3'-end processing	32	1	0.6	0.45582	1	1	1
1348	GO:0043666	regulation of phosphoprotein phosphatase...	37	1	0.7	0.50529	1	1	1
1351	GO:0043954	cellular component maintenance	24	1	0.45	0.36625	1	1	1
1352	GO:0044057	regulation of system process	56	1	1.05	0.65583	1	1	1
1353	GO:0044089	positive regulation of cellular componen...	135	3	2.54	0.46826	1	1	1
1354	GO:0044091	membrane biogenesis	19	1	0.36	0.30298	1	1	1
1355	GO:0044092	negative regulation of molecular functio...	165	4	3.1	0.37582	1	1	1
1356	GO:0044255	cellular lipid metabolic process	328	1	6.16	0.99829	1	1	1
1357	GO:0044262	cellular carbohydrate metabolic process	84	2	1.58	0.47104	1	1	1
1358	GO:0044265	cellular macromolecule catabolic process	372	6	6.99	0.7074	1	1	1
1359	GO:0044270	cellular nitrogen compound catabolic pro...	139	1	2.61	0.93027	1	1	1
1360	GO:0044282	small molecule catabolic process	124	2	2.33	0.68158	1	1	1
1361	GO:0044283	small molecule biosynthetic process	188	5	3.53	0.27876	1	1	1
1364	GO:0044403	biological process involved in symbiotic...	25	1	0.47	0.3782	1	1	1
1365	GO:0044409	entry into host	22	1	0.41	0.34166	1	1	1
1366	GO:0044706	multi-multicellular organism process	11	1	0.21	0.18848	1	1	1
1367	GO:0044743	protein transmembrane import into intrac...	28	1	0.53	0.41272	1	1	1
1368	GO:0044770	cell cycle phase transition	130	1	2.44	0.91702	1	1	1
1369	GO:0044772	mitotic cell cycle phase transition	101	1	1.9	0.85484	1	1	1
1370	GO:0044782	cilium organization	113	2	2.12	0.63141	1	1	1
1371	GO:0044837	actomyosin contractile ring organization	23	1	0.43	0.35407	1	1	1
1377	GO:0045197	establishment or maintenance of epitheli...	28	1	0.53	0.41272	1	1	1
1379	GO:0045324	late endosome to vacuole transport	12	1	0.23	0.20376	1	1	1
1380	GO:0045451	pole plasm oskar mRNA localization	44	1	0.83	0.56715	1	1	1
1381	GO:0045455	ecdysteroid metabolic process	29	1	0.55	0.42381	1	1	1
1382	GO:0045466	R7 cell differentiation	61	1	1.15	0.68723	1	1	1
1383	GO:0045471	response to ethanol	54	1	1.01	0.64242	1	1	1
1384	GO:0045476	nurse cell apoptotic process	18	1	0.34	0.2896	1	1	1
1386	GO:0045571	negative regulation of imaginal disc gro...	17	1	0.32	0.27596	1	1	1
1387	GO:0045572	positive regulation of imaginal disc gro...	17	1	0.32	0.27596	1	1	1
1388	GO:0045596	negative regulation of cell differentiat...	80	3	1.5	0.19011	1	1	1
1389	GO:0045597	positive regulation of cell differentiat...	104	2	1.95	0.58598	1	1	1
1390	GO:0045665	negative regulation of neuron differenti...	12	1	0.23	0.20376	1	1	1
1391	GO:0045666	positive regulation of neuron differenti...	18	1	0.34	0.2896	1	1	1
1393	GO:0045732	positive regulation of protein catabolic...	59	1	1.11	0.67503	1	1	1
1394	GO:0045746	negative regulation of Notch signaling p...	27	1	0.51	0.40143	1	1	1
1395	GO:0045747	positive regulation of Notch signaling p...	30	1	0.56	0.43468	1	1	1
1396	GO:0045773	positive regulation of axon extension	15	1	0.28	0.24789	1	1	1
1397	GO:0045792	negative regulation of cell size	21	1	0.39	0.32901	1	1	1
1399	GO:0045834	positive regulation of lipid metabolic p...	18	1	0.34	0.2896	1	1	1
1400	GO:0045859	regulation of protein kinase activity	129	3	2.42	0.43868	1	1	1
1401	GO:0045860	positive regulation of protein kinase ac...	71	2	1.33	0.38698	1	1	1
1402	GO:0045861	negative regulation of proteolysis	53	1	1	0.63552	1	1	1
1403	GO:0045862	positive regulation of proteolysis	84	1	1.58	0.79873	1	1	1
1404	GO:0045924	regulation of female receptivity	16	1	0.3	0.26206	1	1	1
1405	GO:0045926	negative regulation of growth	86	1	1.62	0.80632	1	1	1
1408	GO:0045936	negative regulation of phosphate metabol...	77	2	1.45	0.42658	1	1	1
1409	GO:0045937	positive regulation of phosphate metabol...	118	2	2.22	0.65494	1	1	1
1410	GO:0045995	regulation of embryonic development	33	1	0.62	0.46609	1	1	1
1414	GO:0046112	nucleobase biosynthetic process	16	1	0.3	0.26206	1	1	1
1416	GO:0046148	pigment biosynthetic process	56	2	1.05	0.28376	1	1	1
1417	GO:0046165	alcohol biosynthetic process	41	2	0.77	0.17962	1	1	1
1419	GO:0046328	regulation of JNK cascade	55	2	1.03	0.27676	1	1	1
1422	GO:0046365	monosaccharide catabolic process	11	1	0.21	0.18848	1	1	1
1424	GO:0046426	negative regulation of receptor signalin...	12	1	0.23	0.20376	1	1	1
1426	GO:0046434	organophosphate catabolic process	28	1	0.53	0.41272	1	1	1
1427	GO:0046530	photoreceptor cell differentiation	205	4	3.85	0.54137	1	1	1
1428	GO:0046532	regulation of photoreceptor cell differe...	44	2	0.83	0.2001	1	1	1
1429	GO:0046545	development of primary female sexual cha...	11	1	0.21	0.18848	1	1	1
1435	GO:0046621	negative regulation of organ growth	23	1	0.43	0.35407	1	1	1
1436	GO:0046622	positive regulation of organ growth	24	1	0.45	0.36625	1	1	1
1439	GO:0046692	sperm competition	11	1	0.21	0.18848	1	1	1
1440	GO:0046700	heterocycle catabolic process	139	1	2.61	0.93027	1	1	1
1441	GO:0046822	regulation of nucleocytoplasmic transpor...	30	1	0.56	0.43468	1	1	1
1442	GO:0046847	filopodium assembly	42	1	0.79	0.5503	1	1	1
1443	GO:0046879	hormone secretion	21	1	0.39	0.32901	1	1	1
1444	GO:0046883	regulation of hormone secretion	20	1	0.38	0.31612	1	1	1
1446	GO:0046890	regulation of lipid biosynthetic process	19	1	0.36	0.30298	1	1	1
1447	GO:0046903	secretion	233	6	4.38	0.27375	1	1	1
1448	GO:0046916	cellular transition metal ion homeostasi...	22	1	0.41	0.34166	1	1	1
1449	GO:0046939	nucleotide phosphorylation	32	1	0.6	0.45582	1	1	1
1450	GO:0046942	carboxylic acid transport	72	2	1.35	0.39367	1	1	1
1451	GO:0047496	vesicle transport along microtubule	15	1	0.28	0.24789	1	1	1
1452	GO:0047497	mitochondrion transport along microtubul...	13	1	0.24	0.21875	1	1	1
1453	GO:0048017	inositol lipid-mediated signaling	31	1	0.58	0.44535	1	1	1
1454	GO:0048066	developmental pigmentation	77	2	1.45	0.42658	1	1	1
1455	GO:0048067	cuticle pigmentation	20	1	0.38	0.31612	1	1	1
1457	GO:0048079	regulation of cuticle pigmentation	13	1	0.24	0.21875	1	1	1
1458	GO:0048085	adult chitin-containing cuticle pigmenta...	13	1	0.24	0.21875	1	1	1
1459	GO:0048102	autophagic cell death	24	1	0.45	0.36625	1	1	1
1460	GO:0048134	germ-line cyst formation	25	1	0.47	0.3782	1	1	1
1461	GO:0048135	female germ-line cyst formation	20	1	0.38	0.31612	1	1	1
1462	GO:0048138	germ-line cyst encapsulation	17	1	0.32	0.27596	1	1	1
1463	GO:0048232	male gamete generation	209	3	3.93	0.75823	1	1	1
1465	GO:0048284	organelle fusion	68	1	1.28	0.72646	1	1	1
1466	GO:0048285	organelle fission	233	2	4.38	0.93728	1	1	1
1469	GO:0048469	cell maturation	168	2	3.16	0.82929	1	1	1
1470	GO:0048489	synaptic vesicle transport	24	1	0.45	0.36625	1	1	1
1471	GO:0048499	synaptic vesicle membrane organization	14	1	0.26	0.23346	1	1	1
1472	GO:0048511	rhythmic process	142	1	2.67	0.93421	1	1	1
1473	GO:0048515	spermatid differentiation	80	2	1.5	0.44587	1	1	1
1474	GO:0048518	positive regulation of biological proces...	1518	29	28.53	0.49463	1	1	1
1476	GO:0048534	hematopoietic or lymphoid organ developm...	92	2	1.73	0.51927	1	1	1
1477	GO:0048542	lymph gland development	59	2	1.11	0.30472	1	1	1
1478	GO:0048546	digestive tract morphogenesis	61	2	1.15	0.31864	1	1	1
1479	GO:0048583	regulation of response to stimulus	786	18	14.77	0.21937	1	1	1
1481	GO:0048589	developmental growth	323	8	6.07	0.26144	1	1	1
1482	GO:0048592	eye morphogenesis	296	4	5.56	0.8139	1	1	1
1483	GO:0048599	oocyte development	122	2	2.29	0.67289	1	1	1
1485	GO:0048619	embryonic hindgut morphogenesis	45	2	0.85	0.20699	1	1	1
1488	GO:0048640	negative regulation of developmental gro...	72	1	1.35	0.74664	1	1	1
1489	GO:0048667	cell morphogenesis involved in neuron di...	391	9	7.35	0.31387	1	1	1
1490	GO:0048678	response to axon injury	20	1	0.38	0.31612	1	1	1
1491	GO:0048732	gland development	155	4	2.91	0.33285	1	1	1
1495	GO:0048754	branching morphogenesis of an epithelial...	52	2	0.98	0.25575	1	1	1
1498	GO:0048805	imaginal disc-derived genitalia morphoge...	17	1	0.32	0.27596	1	1	1
1499	GO:0048808	male genitalia morphogenesis	17	1	0.32	0.27596	1	1	1
1500	GO:0048812	neuron projection morphogenesis	393	9	7.39	0.31915	1	1	1
1502	GO:0048846	axon extension involved in axon guidance	13	1	0.24	0.21875	1	1	1
1503	GO:0048858	cell projection morphogenesis	395	9	7.42	0.32445	1	1	1
1504	GO:0048863	stem cell differentiation	47	2	0.88	0.22084	1	1	1
1505	GO:0048870	cell motility	294	8	5.53	0.18799	1	1	1
1506	GO:0048871	multicellular organismal homeostasis	61	2	1.15	0.31864	1	1	1
1507	GO:0048872	homeostasis of number of cells	32	1	0.6	0.45582	1	1	1
1508	GO:0048878	chemical homeostasis	228	6	4.29	0.25773	1	1	1
1509	GO:0048880	sensory system development	363	8	6.82	0.37377	1	1	1
1510	GO:0050000	chromosome localization	19	1	0.36	0.30298	1	1	1
1511	GO:0050684	regulation of mRNA processing	97	2	1.82	0.54791	1	1	1
1513	GO:0050767	regulation of neurogenesis	112	2	2.1	0.62656	1	1	1
1514	GO:0050768	negative regulation of neurogenesis	38	1	0.71	0.51464	1	1	1
1515	GO:0050769	positive regulation of neurogenesis	59	1	1.11	0.67503	1	1	1
1516	GO:0050772	positive regulation of axonogenesis	20	1	0.38	0.31612	1	1	1
1517	GO:0050776	regulation of immune response	138	1	2.59	0.92891	1	1	1
1518	GO:0050790	regulation of catalytic activity	516	10	9.7	0.50789	1	1	1
1521	GO:0050801	ion homeostasis	127	4	2.39	0.21612	1	1	1
1522	GO:0050803	regulation of synapse structure or activ...	170	3	3.2	0.62441	1	1	1
1523	GO:0050807	regulation of synapse organization	145	3	2.73	0.51597	1	1	1
1525	GO:0050821	protein stabilization	38	1	0.71	0.51464	1	1	1
1526	GO:0050877	nervous system process	494	5	9.28	0.96044	1	1	1
1527	GO:0050890	cognition	145	3	2.73	0.51597	1	1	1
1528	GO:0050954	sensory perception of mechanical stimulu...	71	2	1.33	0.38698	1	1	1
1531	GO:0051050	positive regulation of transport	127	3	2.39	0.42869	1	1	1
1532	GO:0051051	negative regulation of transport	44	1	0.83	0.56715	1	1	1
1533	GO:0051052	regulation of DNA metabolic process	45	1	0.85	0.57533	1	1	1
1538	GO:0051101	regulation of DNA binding	13	1	0.24	0.21875	1	1	1
1539	GO:0051124	synaptic assembly at neuromuscular junct...	133	3	2.5	0.45848	1	1	1
1540	GO:0051128	regulation of cellular component organiz...	588	12	11.05	0.42699	1	1	1
1541	GO:0051129	negative regulation of cellular componen...	120	4	2.26	0.1889	1	1	1
1542	GO:0051130	positive regulation of cellular componen...	246	4	4.62	0.68515	1	1	1
1543	GO:0051169	nuclear transport	108	1	2.03	0.87314	1	1	1
1544	GO:0051170	import into nucleus	50	1	0.94	0.61401	1	1	1
1545	GO:0051173	positive regulation of nitrogen compound...	782	14	14.7	0.61868	1	1	1
1546	GO:0051174	regulation of phosphorus metabolic proce...	233	4	4.38	0.64317	1	1	1
1551	GO:0051224	negative regulation of protein transport	11	1	0.21	0.18848	1	1	1
1552	GO:0051225	spindle assembly	52	2	0.98	0.25575	1	1	1
1556	GO:0051246	regulation of protein metabolic process	554	9	10.41	0.72397	1	1	1
1557	GO:0051247	positive regulation of protein metabolic...	257	3	4.83	0.86751	1	1	1
1558	GO:0051248	negative regulation of protein metabolic...	204	4	3.83	0.53748	1	1	1
1560	GO:0051258	protein polymerization	80	2	1.5	0.44587	1	1	1
1562	GO:0051276	chromosome organization	379	3	7.12	0.97664	1	1	1
1565	GO:0051293	establishment of spindle localization	30	1	0.56	0.43468	1	1	1
1566	GO:0051301	cell division	252	3	4.74	0.85858	1	1	1
1567	GO:0051302	regulation of cell division	31	1	0.58	0.44535	1	1	1
1568	GO:0051321	meiotic cell cycle	166	2	3.12	0.82419	1	1	1
1569	GO:0051336	regulation of hydrolase activity	283	7	5.32	0.28253	1	1	1
1570	GO:0051338	regulation of transferase activity	176	3	3.31	0.64785	1	1	1
1571	GO:0051346	negative regulation of hydrolase activit...	81	2	1.52	0.45223	1	1	1
1572	GO:0051347	positive regulation of transferase activ...	101	2	1.9	0.56996	1	1	1
1573	GO:0051348	negative regulation of transferase activ...	51	1	0.96	0.62132	1	1	1
1575	GO:0051489	regulation of filopodium assembly	36	1	0.68	0.49577	1	1	1
1578	GO:0051503	adenine nucleotide transport	14	1	0.26	0.23346	1	1	1
1580	GO:0051646	mitochondrion localization	22	1	0.41	0.34166	1	1	1
1581	GO:0051648	vesicle localization	62	2	1.17	0.32557	1	1	1
1582	GO:0051650	establishment of vesicle localization	58	2	1.09	0.29774	1	1	1
1584	GO:0051653	spindle localization	30	1	0.56	0.43468	1	1	1
1585	GO:0051654	establishment of mitochondrion localizat...	13	1	0.24	0.21875	1	1	1
1588	GO:0051674	localization of cell	297	8	5.58	0.19514	1	1	1
1589	GO:0051701	biological process involved in interacti...	22	1	0.41	0.34166	1	1	1
1590	GO:0051704	multi-organism process	777	17	14.6	0.28921	1	1	1
1591	GO:0051726	regulation of cell cycle	275	6	5.17	0.41435	1	1	1
1592	GO:0051788	response to misfolded protein	12	1	0.23	0.20376	1	1	1
1594	GO:0051960	regulation of nervous system development	185	5	3.48	0.26791	1	1	1
1595	GO:0051961	negative regulation of nervous system de...	75	2	1.41	0.41352	1	1	1
1596	GO:0051962	positive regulation of nervous system de...	95	3	1.79	0.26451	1	1	1
1597	GO:0051963	regulation of synapse assembly	108	3	2.03	0.33147	1	1	1
1599	GO:0052126	movement in host environment	22	1	0.41	0.34166	1	1	1
1600	GO:0052547	regulation of peptidase activity	84	1	1.58	0.79873	1	1	1
1601	GO:0052548	regulation of endopeptidase activity	66	1	1.24	0.71577	1	1	1
1603	GO:0055072	iron ion homeostasis	19	1	0.36	0.30298	1	1	1
1605	GO:0055076	transition metal ion homeostasis	37	1	0.7	0.50529	1	1	1
1606	GO:0055080	cation homeostasis	123	4	2.31	0.20043	1	1	1
1609	GO:0055088	lipid homeostasis	62	2	1.17	0.32557	1	1	1
1612	GO:0060033	anatomical structure regression	54	1	1.01	0.64242	1	1	1
1614	GO:0060070	canonical Wnt signaling pathway	87	1	1.64	0.81	1	1	1
1616	GO:0060180	female mating behavior	21	1	0.39	0.32901	1	1	1
1617	GO:0060249	anatomical structure homeostasis	120	3	2.26	0.39326	1	1	1
1618	GO:0060271	cilium assembly	105	2	1.97	0.59123	1	1	1
1619	GO:0060284	regulation of cell development	143	3	2.69	0.5066	1	1	1
1620	GO:0060322	head development	114	3	2.14	0.36247	1	1	1
1623	GO:0060446	branching involved in open tracheal syst...	52	2	0.98	0.25575	1	1	1
1625	GO:0060491	regulation of cell projection assembly	45	1	0.85	0.57533	1	1	1
1628	GO:0060548	negative regulation of cell death	112	1	2.1	0.88255	1	1	1
1631	GO:0060582	cell fate determination involved in patt...	18	1	0.34	0.2896	1	1	1
1632	GO:0060627	regulation of vesicle-mediated transport	108	3	2.03	0.33147	1	1	1
1634	GO:0060810	intracellular mRNA localization involved...	58	2	1.09	0.29774	1	1	1
1635	GO:0060811	intracellular mRNA localization involved...	55	2	1.03	0.27676	1	1	1
1636	GO:0060828	regulation of canonical Wnt signaling pa...	77	1	1.45	0.7698	1	1	1
1637	GO:0060856	establishment of blood-brain barrier	20	1	0.38	0.31612	1	1	1
1638	GO:0060857	establishment of glial blood-brain barri...	15	1	0.28	0.24789	1	1	1
1640	GO:0060966	regulation of gene silencing by RNA	19	1	0.36	0.30298	1	1	1
1641	GO:0060969	negative regulation of gene silencing	11	1	0.21	0.18848	1	1	1
1642	GO:0061024	membrane organization	210	4	3.95	0.56061	1	1	1
1644	GO:0061136	regulation of proteasomal protein catabo...	48	1	0.9	0.59898	1	1	1
1645	GO:0061138	morphogenesis of a branching epithelium	53	2	1	0.26275	1	1	1
1646	GO:0061245	establishment or maintenance of bipolar ...	36	1	0.68	0.49577	1	1	1
1650	GO:0061351	neural precursor cell proliferation	90	1	1.69	0.82064	1	1	1
1653	GO:0061525	hindgut development	51	2	0.96	0.24875	1	1	1
1654	GO:0061564	axon development	308	7	5.79	0.35862	1	1	1
1655	GO:0061640	cytoskeleton-dependent cytokinesis	90	2	1.69	0.50749	1	1	1
1656	GO:0061919	process utilizing autophagic mechanism	179	4	3.36	0.43552	1	1	1
1657	GO:0061982	meiosis I cell cycle process	75	2	1.41	0.41352	1	1	1
1658	GO:0061983	meiosis II cell cycle process	18	1	0.34	0.2896	1	1	1
1659	GO:0062012	regulation of small molecule metabolic p...	29	1	0.55	0.42381	1	1	1
1660	GO:0065002	intracellular protein transmembrane tran...	37	1	0.7	0.50529	1	1	1
1661	GO:0065003	protein-containing complex assembly	462	10	8.68	0.36896	1	1	1
1662	GO:0065004	protein-DNA complex assembly	83	2	1.56	0.46481	1	1	1
1663	GO:0065009	regulation of molecular function	581	12	10.92	0.41045	1	1	1
1665	GO:0070085	glycosylation	99	1	1.86	0.84914	1	1	1
1667	GO:0070252	actin-mediated cell contraction	22	1	0.41	0.34166	1	1	1
1668	GO:0070302	regulation of stress-activated protein k...	58	2	1.09	0.29774	1	1	1
1670	GO:0070371	ERK1 and ERK2 cascade	37	1	0.7	0.50529	1	1	1
1671	GO:0070372	regulation of ERK1 and ERK2 cascade	35	1	0.66	0.48606	1	1	1
1672	GO:0070482	response to oxygen levels	55	2	1.03	0.27676	1	1	1
1674	GO:0070585	protein localization to mitochondrion	40	1	0.75	0.53281	1	1	1
1676	GO:0070646	protein modification by small protein re...	59	1	1.11	0.67503	1	1	1
1678	GO:0070887	cellular response to chemical stimulus	400	7	7.52	0.63216	1	1	1
1680	GO:0070997	neuron death	40	1	0.75	0.53281	1	1	1
1683	GO:0071310	cellular response to organic substance	307	7	5.77	0.35552	1	1	1
1684	GO:0071345	cellular response to cytokine stimulus	11	1	0.21	0.18848	1	1	1
1685	GO:0071363	cellular response to growth factor stimu...	94	3	1.77	0.25942	1	1	1
1686	GO:0071375	cellular response to peptide hormone sti...	77	1	1.45	0.7698	1	1	1
1687	GO:0071396	cellular response to lipid	39	1	0.73	0.52381	1	1	1
1688	GO:0071417	cellular response to organonitrogen comp...	107	1	2.01	0.87067	1	1	1
1689	GO:0071495	cellular response to endogenous stimulus	229	5	4.3	0.43177	1	1	1
1690	GO:0071496	cellular response to external stimulus	87	1	1.64	0.81	1	1	1
1691	GO:0071692	protein localization to extracellular re...	82	2	1.54	0.45854	1	1	1
1692	GO:0071709	membrane assembly	12	1	0.23	0.20376	1	1	1
1693	GO:0071772	response to BMP	48	1	0.9	0.59898	1	1	1
1695	GO:0071806	protein transmembrane transport	40	1	0.75	0.53281	1	1	1
1696	GO:0071824	protein-DNA complex subunit organization	120	2	2.26	0.66401	1	1	1
1697	GO:0071826	ribonucleoprotein complex subunit organi...	122	3	2.29	0.40344	1	1	1
1698	GO:0071900	regulation of protein serine/threonine k...	62	1	1.17	0.69315	1	1	1
1699	GO:0071985	multivesicular body sorting pathway	25	1	0.47	0.3782	1	1	1
1707	GO:0072524	pyridine-containing compound metabolic p...	15	1	0.28	0.24789	1	1	1
1710	GO:0072594	establishment of protein localization to...	148	4	2.78	0.30293	1	1	1
1711	GO:0072655	establishment of protein localization to...	40	1	0.75	0.53281	1	1	1
1712	GO:0072657	protein localization to membrane	125	1	2.35	0.90861	1	1	1
1715	GO:0080134	regulation of response to stress	229	2	4.3	0.93315	1	1	1
1716	GO:0080135	regulation of cellular response to stres...	102	2	1.92	0.57535	1	1	1
1718	GO:0090087	regulation of peptide transport	17	1	0.32	0.27596	1	1	1
1719	GO:0090174	organelle membrane fusion	54	1	1.01	0.64242	1	1	1
1720	GO:0090276	regulation of peptide hormone secretion	15	1	0.28	0.24789	1	1	1
1722	GO:0090287	regulation of cellular response to growt...	53	1	1	0.63552	1	1	1
1723	GO:0090288	negative regulation of cellular response...	30	1	0.56	0.43468	1	1	1
1724	GO:0090306	meiotic spindle assembly	15	1	0.28	0.24789	1	1	1
1726	GO:0090596	sensory organ morphogenesis	296	4	5.56	0.8139	1	1	1
1727	GO:0090598	male anatomical structure morphogenesis	17	1	0.32	0.27596	1	1	1
1728	GO:0097035	regulation of membrane lipid distributio...	15	1	0.28	0.24789	1	1	1
1729	GO:0097090	presynaptic membrane organization	12	1	0.23	0.20376	1	1	1
1732	GO:0097305	response to alcohol	95	2	1.79	0.5366	1	1	1
1735	GO:0097479	synaptic vesicle localization	27	1	0.51	0.40143	1	1	1
1739	GO:0098656	anion transmembrane transport	78	1	1.47	0.77417	1	1	1
1742	GO:0098771	inorganic ion homeostasis	122	4	2.29	0.19656	1	1	1
1743	GO:0098813	nuclear chromosome segregation	121	1	2.27	0.90127	1	1	1
1745	GO:0098916	anterograde trans-synaptic signaling	272	7	5.11	0.25044	1	1	1
1746	GO:0099003	vesicle-mediated transport in synapse	114	3	2.14	0.36247	1	1	1
1748	GO:0099172	presynapse organization	44	2	0.83	0.2001	1	1	1
1749	GO:0099177	regulation of trans-synaptic signaling	114	3	2.14	0.36247	1	1	1
1751	GO:0099504	synaptic vesicle cycle	114	3	2.14	0.36247	1	1	1
1754	GO:0099518	vesicle cytoskeletal trafficking	23	1	0.43	0.35407	1	1	1
1755	GO:0099536	synaptic signaling	275	7	5.17	0.25908	1	1	1
1756	GO:0099537	trans-synaptic signaling	274	7	5.15	0.25619	1	1	1
1759	GO:0110053	regulation of actin filament organizatio...	70	2	1.32	0.38027	1	1	1
1760	GO:0120031	plasma membrane bounded cell projection ...	161	2	3.03	0.81083	1	1	1
1761	GO:0120032	regulation of plasma membrane bounded ce...	45	1	0.85	0.57533	1	1	1
1762	GO:0120034	positive regulation of plasma membrane b...	31	1	0.58	0.44535	1	1	1
1763	GO:0120035	regulation of plasma membrane bounded ce...	123	4	2.31	0.20043	1	1	1
1764	GO:0120039	plasma membrane bounded cell projection ...	395	9	7.42	0.32445	1	1	1
1766	GO:0120178	steroid hormone biosynthetic process	17	1	0.32	0.27596	1	1	1
1770	GO:0140013	meiotic nuclear division	112	1	2.1	0.88255	1	1	1
1771	GO:0140029	exocytic process	45	2	0.85	0.20699	1	1	1
1773	GO:0140056	organelle localization by membrane tethe...	43	2	0.81	0.19324	1	1	1
1774	GO:0140352	export from cell	219	6	4.12	0.2296	1	1	1
1775	GO:0140694	non-membrane-bounded organelle assembly	196	4	3.68	0.50574	1	1	1
1776	GO:0198738	cell-cell signaling by wnt	125	2	2.35	0.68586	1	1	1
1777	GO:1900073	regulation of neuromuscular synaptic tra...	24	1	0.45	0.36625	1	1	1
1778	GO:1900180	regulation of protein localization to nu...	13	1	0.24	0.21875	1	1	1
1779	GO:1901071	glucosamine-containing compound metaboli...	73	2	1.37	0.40032	1	1	1
1785	GO:1901264	carbohydrate derivative transport	29	1	0.55	0.42381	1	1	1
1786	GO:1901292	nucleoside phosphate catabolic process	11	1	0.21	0.18848	1	1	1
1788	GO:1901361	organic cyclic compound catabolic proces...	152	1	2.86	0.94579	1	1	1
1789	GO:1901615	organic hydroxy compound metabolic proce...	150	2	2.82	0.77826	1	1	1
1790	GO:1901617	organic hydroxy compound biosynthetic pr...	56	2	1.05	0.28376	1	1	1
1791	GO:1901652	response to peptide	79	1	1.48	0.77846	1	1	1
1792	GO:1901653	cellular response to peptide	77	1	1.45	0.7698	1	1	1
1793	GO:1901654	response to ketone	41	1	0.77	0.54164	1	1	1
1796	GO:1901698	response to nitrogen compound	165	1	3.1	0.95788	1	1	1
1797	GO:1901699	cellular response to nitrogen compound	108	1	2.03	0.87314	1	1	1
1798	GO:1901700	response to oxygen-containing compound	290	5	5.45	0.64158	1	1	1
1799	GO:1901701	cellular response to oxygen-containing c...	165	2	3.1	0.82159	1	1	1
1800	GO:1901800	positive regulation of proteasomal prote...	39	1	0.73	0.52381	1	1	1
1804	GO:1901888	regulation of cell junction assembly	110	3	2.07	0.34182	1	1	1
1805	GO:1901889	negative regulation of cell junction ass...	39	1	0.73	0.52381	1	1	1
1807	GO:1901983	regulation of protein acetylation	13	1	0.24	0.21875	1	1	1
1808	GO:1901987	regulation of cell cycle phase transitio...	112	1	2.1	0.88255	1	1	1
1809	GO:1901990	regulation of mitotic cell cycle phase t...	85	1	1.6	0.80256	1	1	1
1810	GO:1902284	neuron projection extension involved in ...	13	1	0.24	0.21875	1	1	1
1811	GO:1902475	L-alpha-amino acid transmembrane transpo...	21	1	0.39	0.32901	1	1	1
1813	GO:1902532	negative regulation of intracellular sig...	97	2	1.82	0.54791	1	1	1
1815	GO:1902692	regulation of neuroblast proliferation	45	1	0.85	0.57533	1	1	1
1820	GO:1903046	meiotic cell cycle process	146	2	2.74	0.76526	1	1	1
1821	GO:1903047	mitotic cell cycle process	281	6	5.28	0.43463	1	1	1
1822	GO:1903050	regulation of proteolysis involved in ce...	52	1	0.98	0.62848	1	1	1
1823	GO:1903052	positive regulation of proteolysis invol...	41	1	0.77	0.54164	1	1	1
1824	GO:1903305	regulation of regulated secretory pathwa...	18	1	0.34	0.2896	1	1	1
1825	GO:1903311	regulation of mRNA metabolic process	130	2	2.44	0.70654	1	1	1
1826	GO:1903362	regulation of cellular protein catabolic...	55	1	1.03	0.64919	1	1	1
1827	GO:1903364	positive regulation of cellular protein ...	44	1	0.83	0.56715	1	1	1
1828	GO:1903432	regulation of TORC1 signaling	32	1	0.6	0.45582	1	1	1
1829	GO:1903522	regulation of blood circulation	26	1	0.49	0.38992	1	1	1
1833	GO:1903578	regulation of ATP metabolic process	11	1	0.21	0.18848	1	1	1
1836	GO:1903825	organic acid transmembrane transport	59	1	1.11	0.67503	1	1	1
1837	GO:1903827	regulation of cellular protein localizat...	56	1	1.05	0.65583	1	1	1
1839	GO:1904396	regulation of neuromuscular junction dev...	105	2	1.97	0.59123	1	1	1
1841	GO:1904580	regulation of intracellular mRNA localiz...	24	1	0.45	0.36625	1	1	1
1845	GO:1904893	negative regulation of receptor signalin...	12	1	0.23	0.20376	1	1	1
1847	GO:1904950	negative regulation of establishment of ...	11	1	0.21	0.18848	1	1	1
1849	GO:1905039	carboxylic acid transmembrane transport	59	1	1.11	0.67503	1	1	1
1850	GO:1905114	cell surface receptor signaling pathway ...	120	2	2.26	0.66401	1	1	1
1852	GO:1905809	negative regulation of synapse organizat...	38	1	0.71	0.51464	1	1	1
1854	GO:1990778	protein localization to cell periphery	61	1	1.15	0.68723	1	1	1
1855	GO:2000026	regulation of multicellular organismal d...	234	6	4.4	0.27698	1	1	1
1857	GO:2000058	regulation of ubiquitin-dependent protei...	42	1	0.79	0.5503	1	1	1
1858	GO:2000060	positive regulation of ubiquitin-depende...	34	1	0.64	0.47617	1	1	1
1859	GO:2000177	regulation of neural precursor cell prol...	52	1	0.98	0.62848	1	1	1
1860	GO:2000178	negative regulation of neural precursor ...	19	1	0.36	0.30298	1	1	1
1861	GO:2000241	regulation of reproductive process	95	2	1.79	0.5366	1	1	1
1862	GO:2000736	regulation of stem cell differentiation	24	1	0.45	0.36625	1	1	1
1863	GO:2000756	regulation of peptidyl-lysine acetylatio...	13	1	0.24	0.21875	1	1	1
1864	GO:0000002	mitochondrial genome maintenance	9	0	0.17	1	1	1	1
1865	GO:0000018	regulation of DNA recombination	14	0	0.26	1	1	1	1
1866	GO:0000022	mitotic spindle elongation	10	0	0.19	1	1	1	1
1867	GO:0000028	ribosomal small subunit assembly	15	0	0.28	1	1	1	1
1868	GO:0000038	very long-chain fatty acid metabolic pro...	21	0	0.39	1	1	1	1
1869	GO:0000041	transition metal ion transport	43	0	0.81	1	1	1	1
1870	GO:0000045	autophagosome assembly	31	0	0.58	1	1	1	1
1871	GO:0000054	ribosomal subunit export from nucleus	11	0	0.21	1	1	1	1
1872	GO:0000055	ribosomal large subunit export from nucl...	6	0	0.11	1	1	1	1
1873	GO:0000075	cell cycle checkpoint signaling	60	0	1.13	1	1	1	1
1874	GO:0000076	DNA replication checkpoint signaling	16	0	0.3	1	1	1	1
1875	GO:0000077	DNA damage checkpoint signaling	34	0	0.64	1	1	1	1
1876	GO:0000079	regulation of cyclin-dependent protein s...	26	0	0.49	1	1	1	1
1877	GO:0000082	G1/S transition of mitotic cell cycle	30	0	0.56	1	1	1	1
1878	GO:0000086	G2/M transition of mitotic cell cycle	34	0	0.64	1	1	1	1
1879	GO:0000096	sulfur amino acid metabolic process	13	0	0.24	1	1	1	1
1880	GO:0000097	sulfur amino acid biosynthetic process	10	0	0.19	1	1	1	1
1881	GO:0000132	establishment of mitotic spindle orienta...	19	0	0.36	1	1	1	1
1882	GO:0000154	rRNA modification	22	0	0.41	1	1	1	1
1883	GO:0000184	nuclear-transcribed mRNA catabolic proce...	21	0	0.39	1	1	1	1
1884	GO:0000266	mitochondrial fission	12	0	0.23	1	1	1	1
1885	GO:0000271	polysaccharide biosynthetic process	15	0	0.28	1	1	1	1
1886	GO:0000272	polysaccharide catabolic process	14	0	0.26	1	1	1	1
1887	GO:0000288	nuclear-transcribed mRNA catabolic proce...	24	0	0.45	1	1	1	1
1888	GO:0000289	nuclear-transcribed mRNA poly(A) tail sh...	13	0	0.24	1	1	1	1
1889	GO:0000290	deadenylation-dependent decapping of nuc...	6	0	0.11	1	1	1	1
1890	GO:0000291	nuclear-transcribed mRNA catabolic proce...	10	0	0.19	1	1	1	1
1891	GO:0000303	response to superoxide	5	0	0.09	1	1	1	1
1892	GO:0000305	response to oxygen radical	5	0	0.09	1	1	1	1
1893	GO:0000335	negative regulation of transposition, DN...	5	0	0.09	1	1	1	1
1894	GO:0000337	regulation of transposition, DNA-mediate...	5	0	0.09	1	1	1	1
1895	GO:0000387	spliceosomal snRNP assembly	19	0	0.36	1	1	1	1
1896	GO:0000393	spliceosomal conformational changes to g...	5	0	0.09	1	1	1	1
1897	GO:0000394	RNA splicing, via endonucleolytic cleava...	8	0	0.15	1	1	1	1
1898	GO:0000413	protein peptidyl-prolyl isomerization	29	0	0.55	1	1	1	1
1899	GO:0000422	autophagy of mitochondrion	29	0	0.55	1	1	1	1
1900	GO:0000459	exonucleolytic trimming involved in rRNA...	5	0	0.09	1	1	1	1
1901	GO:0000460	maturation of 5.8S rRNA	24	0	0.45	1	1	1	1
1902	GO:0000462	maturation of SSU-rRNA from tricistronic...	25	0	0.47	1	1	1	1
1903	GO:0000463	maturation of LSU-rRNA from tricistronic...	12	0	0.23	1	1	1	1
1904	GO:0000466	maturation of 5.8S rRNA from tricistroni...	15	0	0.28	1	1	1	1
1905	GO:0000467	exonucleolytic trimming to generate matu...	5	0	0.09	1	1	1	1
1906	GO:0000469	cleavage involved in rRNA processing	16	0	0.3	1	1	1	1
1907	GO:0000470	maturation of LSU-rRNA	25	0	0.47	1	1	1	1
1908	GO:0000478	endonucleolytic cleavage involved in rRN...	8	0	0.15	1	1	1	1
1909	GO:0000479	endonucleolytic cleavage of tricistronic...	8	0	0.15	1	1	1	1
1910	GO:0000491	small nucleolar ribonucleoprotein comple...	8	0	0.15	1	1	1	1
1911	GO:0000492	box C/D snoRNP assembly	6	0	0.11	1	1	1	1
1912	GO:0000712	resolution of meiotic recombination inte...	8	0	0.15	1	1	1	1
1913	GO:0000724	double-strand break repair via homologou...	54	0	1.01	1	1	1	1
1914	GO:0000725	recombinational repair	54	0	1.01	1	1	1	1
1915	GO:0000727	double-strand break repair via break-ind...	12	0	0.23	1	1	1	1
1916	GO:0000729	DNA double-strand break processing	5	0	0.09	1	1	1	1
1917	GO:0000731	DNA synthesis involved in DNA repair	10	0	0.19	1	1	1	1
1918	GO:0000737	DNA catabolic process, endonucleolytic	8	0	0.15	1	1	1	1
1919	GO:0000768	syncytium formation by plasma membrane f...	31	0	0.58	1	1	1	1
1920	GO:0000916	actomyosin contractile ring contraction	11	0	0.21	1	1	1	1
1921	GO:0000956	nuclear-transcribed mRNA catabolic proce...	60	0	1.13	1	1	1	1
1922	GO:0000959	mitochondrial RNA metabolic process	26	0	0.49	1	1	1	1
1923	GO:0000963	mitochondrial RNA processing	12	0	0.23	1	1	1	1
1924	GO:0000965	mitochondrial RNA 3'-end processing	5	0	0.09	1	1	1	1
1925	GO:0000966	RNA 5'-end processing	10	0	0.19	1	1	1	1
1926	GO:0000972	transcription-dependent tethering of RNA...	6	0	0.11	1	1	1	1
1927	GO:0001109	promoter clearance during DNA-templated ...	8	0	0.15	1	1	1	1
1928	GO:0001111	promoter clearance from RNA polymerase I...	8	0	0.15	1	1	1	1
1929	GO:0001112	DNA-templated transcription open complex...	8	0	0.15	1	1	1	1
1930	GO:0001113	transcription open complex formation at ...	8	0	0.15	1	1	1	1
1931	GO:0001120	protein-DNA complex remodeling	8	0	0.15	1	1	1	1
1932	GO:0001173	DNA-templated transcriptional start site...	8	0	0.15	1	1	1	1
1933	GO:0001174	transcriptional start site selection at ...	8	0	0.15	1	1	1	1
1934	GO:0001178	regulation of transcriptional start site...	7	0	0.13	1	1	1	1
1935	GO:0001306	age-dependent response to oxidative stre...	5	0	0.09	1	1	1	1
1936	GO:0001504	neurotransmitter uptake	6	0	0.11	1	1	1	1
1937	GO:0001508	action potential	16	0	0.3	1	1	1	1
1938	GO:0001522	pseudouridine synthesis	15	0	0.28	1	1	1	1
1939	GO:0001523	retinoid metabolic process	13	0	0.24	1	1	1	1
1940	GO:0001539	cilium or flagellum-dependent cell motil...	35	0	0.66	1	1	1	1
1941	GO:0001582	detection of chemical stimulus involved ...	5	0	0.09	1	1	1	1
1942	GO:0001672	regulation of chromatin assembly or disa...	6	0	0.11	1	1	1	1
1943	GO:0001676	long-chain fatty acid metabolic process	21	0	0.39	1	1	1	1
1944	GO:0001678	cellular glucose homeostasis	7	0	0.13	1	1	1	1
1945	GO:0001682	tRNA 5'-leader removal	8	0	0.15	1	1	1	1
1946	GO:0001731	formation of translation preinitiation c...	6	0	0.11	1	1	1	1
1947	GO:0001732	formation of cytoplasmic translation ini...	15	0	0.28	1	1	1	1
1948	GO:0001746	Bolwig's organ morphogenesis	8	0	0.15	1	1	1	1
1949	GO:0001748	insect visual primordium development	9	0	0.17	1	1	1	1
1950	GO:0001752	compound eye photoreceptor fate commitme...	73	0	1.37	1	1	1	1
1951	GO:0001775	cell activation	5	0	0.09	1	1	1	1
1952	GO:0001838	embryonic epithelial tube formation	6	0	0.11	1	1	1	1
1953	GO:0001881	receptor recycling	8	0	0.15	1	1	1	1
1954	GO:0001895	retina homeostasis	18	0	0.34	1	1	1	1
1955	GO:0001941	postsynaptic membrane organization	15	0	0.28	1	1	1	1
1956	GO:0001952	regulation of cell-matrix adhesion	5	0	0.09	1	1	1	1
1957	GO:0001956	positive regulation of neurotransmitter ...	6	0	0.11	1	1	1	1
1958	GO:0001963	synaptic transmission, dopaminergic	5	0	0.09	1	1	1	1
1959	GO:0002011	morphogenesis of an epithelial sheet	7	0	0.13	1	1	1	1
1960	GO:0002027	regulation of heart rate	12	0	0.23	1	1	1	1
1961	GO:0002028	regulation of sodium ion transport	9	0	0.17	1	1	1	1
1962	GO:0002052	positive regulation of neuroblast prolif...	24	0	0.45	1	1	1	1
1963	GO:0002067	glandular epithelial cell differentiatio...	6	0	0.11	1	1	1	1
1964	GO:0002168	instar larval development	64	0	1.2	1	1	1	1
1965	GO:0002182	cytoplasmic translational elongation	6	0	0.11	1	1	1	1
1966	GO:0002183	cytoplasmic translational initiation	21	0	0.39	1	1	1	1
1967	GO:0002218	activation of innate immune response	6	0	0.11	1	1	1	1
1968	GO:0002225	positive regulation of antimicrobial pep...	44	0	0.83	1	1	1	1
1969	GO:0002230	positive regulation of defense response ...	9	0	0.17	1	1	1	1
1970	GO:0002251	organ or tissue specific immune response	12	0	0.23	1	1	1	1
1971	GO:0002253	activation of immune response	7	0	0.13	1	1	1	1
1972	GO:0002347	response to tumor cell	8	0	0.15	1	1	1	1
1973	GO:0002385	mucosal immune response	12	0	0.23	1	1	1	1
1974	GO:0002440	production of molecular mediator of immu...	57	0	1.07	1	1	1	1
1975	GO:0002683	negative regulation of immune system pro...	55	0	1.03	1	1	1	1
1976	GO:0002684	positive regulation of immune system pro...	86	0	1.62	1	1	1	1
1977	GO:0002697	regulation of immune effector process	57	0	1.07	1	1	1	1
1978	GO:0002698	negative regulation of immune effector p...	12	0	0.23	1	1	1	1
1979	GO:0002699	positive regulation of immune effector p...	44	0	0.83	1	1	1	1
1980	GO:0002700	regulation of production of molecular me...	57	0	1.07	1	1	1	1
1981	GO:0002701	negative regulation of production of mol...	12	0	0.23	1	1	1	1
1982	GO:0002702	positive regulation of production of mol...	44	0	0.83	1	1	1	1
1983	GO:0002759	regulation of antimicrobial humoral resp...	59	0	1.11	1	1	1	1
1984	GO:0002760	positive regulation of antimicrobial hum...	44	0	0.83	1	1	1	1
1985	GO:0002775	antimicrobial peptide production	56	0	1.05	1	1	1	1
1986	GO:0002777	antimicrobial peptide biosynthetic proce...	30	0	0.56	1	1	1	1
1987	GO:0002778	antibacterial peptide production	27	0	0.51	1	1	1	1
1988	GO:0002780	antibacterial peptide biosynthetic proce...	27	0	0.51	1	1	1	1
1989	GO:0002781	antifungal peptide production	10	0	0.19	1	1	1	1
1990	GO:0002783	antifungal peptide biosynthetic process	5	0	0.09	1	1	1	1
1991	GO:0002784	regulation of antimicrobial peptide prod...	56	0	1.05	1	1	1	1
1992	GO:0002785	negative regulation of antimicrobial pep...	11	0	0.21	1	1	1	1
1993	GO:0002786	regulation of antibacterial peptide prod...	27	0	0.51	1	1	1	1
1994	GO:0002788	regulation of antifungal peptide product...	10	0	0.19	1	1	1	1
1995	GO:0002792	negative regulation of peptide secretion	8	0	0.15	1	1	1	1
1996	GO:0002803	positive regulation of antibacterial pep...	23	0	0.43	1	1	1	1
1997	GO:0002804	positive regulation of antifungal peptid...	9	0	0.17	1	1	1	1
1998	GO:0002805	regulation of antimicrobial peptide bios...	30	0	0.56	1	1	1	1
[truncated: 2,053 more rows]

## Sheet: M3
Enriched GO terms identified by topGO for the gene list from module M3.
	GO.ID	Term	Annotated	Significant	Expected	classicFisher	weightFisher	classicFDR	weightFDR
1578	GO:0044281	small molecule metabolic process	645	41	21.19	2.4e-05	1	0.097224	1
1	GO:0008291	acetylcholine metabolic process	5	3	0.16	0.00033	0.00033	0.334207	1
1579	GO:0044282	small molecule catabolic process	124	13	4.07	0.0002	1	0.334207	1
1965	GO:1900619	acetate ester metabolic process	5	3	0.16	0.00033	1	0.334207	1
2	GO:0000096	sulfur amino acid metabolic process	13	4	0.43	0.00064	0.00064	0.518528	1
3	GO:0009063	cellular amino acid catabolic process	49	7	1.61	0.001	0.001	0.578714	1
1497	GO:0042133	neurotransmitter metabolic process	14	4	0.46	0.00088	1	0.578714	1
4	GO:0042136	neurotransmitter biosynthetic process	8	3	0.26	0.00174	0.00174	0.640795	1
39	GO:0042430	indole-containing compound metabolic pro...	8	3	0.26	0.00174	0.06415	0.640795	1
1274	GO:0016054	organic acid catabolic process	84	9	2.76	0.00165	1	0.640795	1
1641	GO:0046395	carboxylic acid catabolic process	83	9	2.73	0.00151	1	0.640795	1
1975	GO:1901605	alpha-amino acid metabolic process	88	9	2.89	0.00228	1	0.76969	1
1796	GO:0055086	nucleobase-containing small molecule met...	223	16	7.33	0.00266	1	0.828897	1
5	GO:0042402	cellular biogenic amine catabolic proces...	10	3	0.33	0.00354	0.00354	0.896284	1
21	GO:0006753	nucleoside phosphate metabolic process	186	14	6.11	0.00315	0.02049	0.896284	1
1197	GO:0009310	amine catabolic process	10	3	0.33	0.00354	1	0.896284	1
6	GO:0002183	cytoplasmic translational initiation	21	4	0.69	0.00437	0.00437	0.983493	1
1022	GO:0006520	cellular amino acid metabolic process	152	12	4.99	0.00417	1	0.983493	1
7	GO:0006376	mRNA splice site selection	11	3	0.36	0.00475	0.00475	1	1
8	GO:1901606	alpha-amino acid catabolic process	39	5	1.28	0.00849	0.00849	1	1
9	GO:0006672	ceramide metabolic process	14	3	0.46	0.00975	0.00975	1	1
10	GO:0006370	7-methylguanosine mRNA capping	5	2	0.16	0.01007	0.01007	1	1
11	GO:0050709	negative regulation of protein secretion	5	2	0.16	0.01007	0.01007	1	1
12	GO:0070189	kynurenine metabolic process	5	2	0.16	0.01007	0.01007	1	1
13	GO:0001666	response to hypoxia	44	5	1.45	0.01403	0.01403	1	1
14	GO:0009069	serine family amino acid metabolic proce...	16	3	0.53	0.01428	0.01428	1	1
15	GO:0001838	embryonic epithelial tube formation	6	2	0.2	0.01477	0.01477	1	1
16	GO:0006034	cuticle chitin metabolic process	6	2	0.2	0.01477	0.01477	1	1
17	GO:0006568	tryptophan metabolic process	6	2	0.2	0.01477	0.01477	1	1
18	GO:0035435	phosphate ion transmembrane transport	7	2	0.23	0.02024	0.02024	1	1
19	GO:0042364	water-soluble vitamin biosynthetic proce...	7	2	0.23	0.02024	0.02024	1	1
20	GO:0090158	endoplasmic reticulum membrane organizat...	7	2	0.23	0.02024	0.02024	1	1
22	GO:0001111	promoter clearance from RNA polymerase I...	8	2	0.26	0.02641	0.02641	1	1
23	GO:0001113	transcription open complex formation at ...	8	2	0.26	0.02641	0.02641	1	1
24	GO:0046349	amino sugar biosynthetic process	8	2	0.26	0.02641	0.02641	1	1
25	GO:0071361	cellular response to ethanol	8	2	0.26	0.02641	0.02641	1	1
26	GO:0008354	germ cell migration	35	4	1.15	0.02677	0.02677	1	1
27	GO:0006081	cellular aldehyde metabolic process	22	3	0.72	0.03401	0.03401	1	1
28	GO:0006541	glutamine metabolic process	10	2	0.33	0.04065	0.04065	1	1
29	GO:0009074	aromatic amino acid family catabolic pro...	10	2	0.33	0.04065	0.04065	1	1
30	GO:0010906	regulation of glucose metabolic process	10	2	0.33	0.04065	0.04065	1	1
31	GO:0044273	sulfur compound catabolic process	10	2	0.33	0.04065	0.04065	1	1
32	GO:0046128	purine ribonucleoside metabolic process	10	2	0.33	0.04065	0.04065	1	1
33	GO:1902600	proton transmembrane transport	39	5	1.28	0.00849	0.04194	1	1
34	GO:0090329	regulation of DNA-dependent DNA replicat...	24	3	0.79	0.04262	0.04262	1	1
35	GO:0006071	glycerol metabolic process	11	2	0.36	0.04863	0.04863	1	1
36	GO:0046889	positive regulation of lipid biosyntheti...	11	2	0.36	0.04863	0.04863	1	1
37	GO:0000079	regulation of cyclin-dependent protein s...	26	3	0.85	0.05221	0.05221	1	1
38	GO:0006638	neutral lipid metabolic process	43	4	1.41	0.05159	0.06242	1	1
40	GO:0002237	response to molecule of bacterial origin	13	2	0.43	0.06607	0.06607	1	1
41	GO:0006023	aminoglycan biosynthetic process	13	2	0.43	0.06607	0.06607	1	1
42	GO:0018990	ecdysis, chitin-based cuticle	13	2	0.43	0.06607	0.06607	1	1
43	GO:0034389	lipid droplet organization	13	2	0.43	0.06607	0.06607	1	1
44	GO:0006099	tricarboxylic acid cycle	29	3	0.95	0.06835	0.06835	1	1
45	GO:0030334	regulation of cell migration	72	5	2.37	0.08722	0.07371	1	1
46	GO:0016246	RNA interference	30	3	0.99	0.07418	0.07418	1	1
47	GO:0014009	glial cell proliferation	14	2	0.46	0.07546	0.07546	1	1
48	GO:0016925	protein sumoylation	14	2	0.46	0.07546	0.07546	1	1
49	GO:0061060	negative regulation of peptidoglycan rec...	14	2	0.46	0.07546	0.07546	1	1
50	GO:0006165	nucleoside diphosphate phosphorylation	31	3	1.02	0.08022	0.08022	1	1
51	GO:0007391	dorsal closure	93	6	3.06	0.08488	0.08488	1	1
52	GO:0006584	catecholamine metabolic process	15	2	0.49	0.08524	0.08524	1	1
53	GO:0008362	chitin-based embryonic cuticle biosynthe...	15	2	0.49	0.08524	0.08524	1	1
54	GO:0070593	dendrite self-avoidance	15	2	0.49	0.08524	0.08524	1	1
55	GO:0007390	germ-band shortening	16	2	0.53	0.09538	0.09538	1	1
56	GO:0072089	stem cell proliferation	16	2	0.53	0.09538	0.09538	1	1
57	GO:0006508	proteolysis	575	25	18.89	0.0893	0.09687	1	1
58	GO:0044270	cellular nitrogen compound catabolic pro...	139	9	4.57	0.03909	0.10306	1	1
59	GO:0046700	heterocycle catabolic process	139	9	4.57	0.03909	0.10306	1	1
60	GO:0019646	aerobic electron transport chain	55	4	1.81	0.10583	0.10583	1	1
61	GO:0007601	visual perception	17	2	0.56	0.10584	0.10584	1	1
62	GO:0015986	ATP synthesis coupled proton transport	17	2	0.56	0.10584	0.10584	1	1
63	GO:0045572	positive regulation of imaginal disc gro...	17	2	0.56	0.10584	0.10584	1	1
64	GO:0007526	larval somatic muscle development	35	3	1.15	0.10637	0.10637	1	1
65	GO:0032543	mitochondrial translation	105	7	3.45	0.05695	0.10911	1	1
66	GO:0006334	nucleosome assembly	36	3	1.18	0.11337	0.11337	1	1
67	GO:0042775	mitochondrial ATP synthesis coupled elec...	58	4	1.91	0.1223	0.1223	1	1
68	GO:1901658	glycosyl compound catabolic process	10	2	0.33	0.04065	0.12471	1	1
69	GO:0048512	circadian behavior	98	5	3.22	0.21954	0.13422	1	1
70	GO:0044786	cell cycle DNA replication	39	3	1.28	0.13536	0.13536	1	1
71	GO:0035186	syncytial blastoderm mitotic cell cycle	20	2	0.66	0.13885	0.13885	1	1
72	GO:0035212	cell competition in a multicellular orga...	20	2	0.66	0.13885	0.13885	1	1
73	GO:0046529	imaginal disc fusion, thorax closure	20	2	0.66	0.13885	0.13885	1	1
74	GO:0009636	response to toxic substance	49	5	1.61	0.02159	0.14817	1	1
75	GO:0007413	axonal fasciculation	21	2	0.69	0.15029	0.15029	1	1
76	GO:0072524	pyridine-containing compound metabolic p...	15	2	0.49	0.08524	0.15346	1	1
77	GO:0006537	glutamate biosynthetic process	5	1	0.16	0.15387	0.15387	1	1
78	GO:0006690	icosanoid metabolic process	5	1	0.16	0.15387	0.15387	1	1
79	GO:0006729	tetrahydrobiopterin biosynthetic process	5	1	0.16	0.15387	0.15387	1	1
80	GO:0006777	Mo-molybdopterin cofactor biosynthetic p...	5	1	0.16	0.15387	0.15387	1	1
81	GO:0006882	cellular zinc ion homeostasis	5	1	0.16	0.15387	0.15387	1	1
82	GO:0007205	protein kinase C-activating G protein-co...	5	1	0.16	0.15387	0.15387	1	1
83	GO:0009081	branched-chain amino acid metabolic proc...	5	1	0.16	0.15387	0.15387	1	1
84	GO:0009435	NAD biosynthetic process	5	1	0.16	0.15387	0.15387	1	1
85	GO:0010866	regulation of triglyceride biosynthetic ...	5	1	0.16	0.15387	0.15387	1	1
86	GO:0019233	sensory perception of pain	5	1	0.16	0.15387	0.15387	1	1
87	GO:0019509	L-methionine salvage from methylthioaden...	5	1	0.16	0.15387	0.15387	1	1
88	GO:0022617	extracellular matrix disassembly	5	1	0.16	0.15387	0.15387	1	1
89	GO:0031054	pre-miRNA processing	5	1	0.16	0.15387	0.15387	1	1
90	GO:0032024	positive regulation of insulin secretion	5	1	0.16	0.15387	0.15387	1	1
91	GO:0034551	mitochondrial respiratory chain complex ...	5	1	0.16	0.15387	0.15387	1	1
92	GO:0034969	histone arginine methylation	5	1	0.16	0.15387	0.15387	1	1
93	GO:0035736	cell proliferation involved in compound ...	5	1	0.16	0.15387	0.15387	1	1
94	GO:0042439	ethanolamine-containing compound metabol...	5	1	0.16	0.15387	0.15387	1	1
95	GO:0042682	regulation of compound eye cone cell fat...	5	1	0.16	0.15387	0.15387	1	1
96	GO:0042796	snRNA transcription by RNA polymerase II...	5	1	0.16	0.15387	0.15387	1	1
97	GO:0046701	insecticide catabolic process	5	1	0.16	0.15387	0.15387	1	1
98	GO:0046834	lipid phosphorylation	5	1	0.16	0.15387	0.15387	1	1
99	GO:0048262	determination of dorsal/ventral asymmetr...	5	1	0.16	0.15387	0.15387	1	1
100	GO:0050974	detection of mechanical stimulus involve...	5	1	0.16	0.15387	0.15387	1	1
101	GO:0051289	protein homotetramerization	5	1	0.16	0.15387	0.15387	1	1
102	GO:0071712	ER-associated misfolded protein cataboli...	5	1	0.16	0.15387	0.15387	1	1
103	GO:0071786	endoplasmic reticulum tubular network or...	5	1	0.16	0.15387	0.15387	1	1
104	GO:0080182	histone H3-K4 trimethylation	5	1	0.16	0.15387	0.15387	1	1
105	GO:0098883	synapse pruning	5	1	0.16	0.15387	0.15387	1	1
106	GO:1901385	regulation of voltage-gated calcium chan...	5	1	0.16	0.15387	0.15387	1	1
107	GO:2000272	negative regulation of signaling recepto...	5	1	0.16	0.15387	0.15387	1	1
108	GO:2000573	positive regulation of DNA biosynthetic ...	5	1	0.16	0.15387	0.15387	1	1
109	GO:0009411	response to UV	22	2	0.72	0.16192	0.16192	1	1
110	GO:0035235	ionotropic glutamate receptor signaling ...	22	2	0.72	0.16192	0.16192	1	1
111	GO:0051051	negative regulation of transport	44	5	1.45	0.01403	0.17105	1	1
112	GO:0043648	dicarboxylic acid metabolic process	28	3	0.92	0.06274	0.17274	1	1
113	GO:0043066	negative regulation of apoptotic process	90	5	2.96	0.1735	0.1735	1	1
114	GO:0006635	fatty acid beta-oxidation	23	2	0.76	0.17371	0.17371	1	1
115	GO:0006890	retrograde vesicle-mediated transport, G...	23	2	0.76	0.17371	0.17371	1	1
116	GO:0009311	oligosaccharide metabolic process	23	2	0.76	0.17371	0.17371	1	1
117	GO:0015914	phospholipid transport	23	2	0.76	0.17371	0.17371	1	1
118	GO:0002218	activation of innate immune response	6	1	0.2	0.18169	0.18169	1	1
119	GO:0006189	'de novo' IMP biosynthetic process	6	1	0.2	0.18169	0.18169	1	1
120	GO:0006616	SRP-dependent cotranslational protein ta...	6	1	0.2	0.18169	0.18169	1	1
121	GO:0015886	heme transport	6	1	0.2	0.18169	0.18169	1	1
122	GO:0016330	second mitotic wave involved in compound...	6	1	0.2	0.18169	0.18169	1	1
123	GO:0033238	regulation of cellular amine metabolic p...	6	1	0.2	0.18169	0.18169	1	1
124	GO:0033499	galactose catabolic process via UDP-gala...	6	1	0.2	0.18169	0.18169	1	1
125	GO:0035262	gonad morphogenesis	6	1	0.2	0.18169	0.18169	1	1
126	GO:0036265	RNA (guanine-N7)-methylation	6	1	0.2	0.18169	0.18169	1	1
127	GO:0042135	neurotransmitter catabolic process	6	1	0.2	0.18169	0.18169	1	1
128	GO:0042795	snRNA transcription by RNA polymerase II	6	1	0.2	0.18169	0.18169	1	1
129	GO:0045445	myoblast differentiation	6	1	0.2	0.18169	0.18169	1	1
130	GO:0046680	response to DDT	6	1	0.2	0.18169	0.18169	1	1
131	GO:0051569	regulation of histone H3-K4 methylation	6	1	0.2	0.18169	0.18169	1	1
132	GO:0070072	vacuolar proton-transporting V-type ATPa...	6	1	0.2	0.18169	0.18169	1	1
133	GO:0097191	extrinsic apoptotic signaling pathway	6	1	0.2	0.18169	0.18169	1	1
134	GO:0008049	male courtship behavior	45	3	1.48	0.18312	0.18312	1	1
135	GO:2000736	regulation of stem cell differentiation	24	2	0.79	0.18562	0.18562	1	1
136	GO:0048813	dendrite morphogenesis	142	7	4.67	0.18581	0.18581	1	1
137	GO:0007430	terminal branching, open tracheal system	25	2	0.82	0.19765	0.19765	1	1
138	GO:0002011	morphogenesis of an epithelial sheet	7	1	0.23	0.2086	0.2086	1	1
139	GO:0006222	UMP biosynthetic process	7	1	0.23	0.2086	0.2086	1	1
140	GO:0006964	positive regulation of biosynthetic proc...	7	1	0.23	0.2086	0.2086	1	1
141	GO:0009642	response to light intensity	7	1	0.23	0.2086	0.2086	1	1
142	GO:0010312	detoxification of zinc ion	7	1	0.23	0.2086	0.2086	1	1
143	GO:0010603	regulation of cytoplasmic mRNA processin...	7	1	0.23	0.2086	0.2086	1	1
144	GO:0023058	adaptation of signaling pathway	7	1	0.23	0.2086	0.2086	1	1
145	GO:0031053	primary miRNA processing	7	1	0.23	0.2086	0.2086	1	1
146	GO:0032413	negative regulation of ion transmembrane...	7	1	0.23	0.2086	0.2086	1	1
147	GO:0032933	SREBP signaling pathway	7	1	0.23	0.2086	0.2086	1	1
148	GO:0035247	peptidyl-arginine omega-N-methylation	7	1	0.23	0.2086	0.2086	1	1
149	GO:0046683	response to organophosphorus	7	1	0.23	0.2086	0.2086	1	1
150	GO:0050995	negative regulation of lipid catabolic p...	7	1	0.23	0.2086	0.2086	1	1
151	GO:0051926	negative regulation of calcium ion trans...	7	1	0.23	0.2086	0.2086	1	1
152	GO:0060628	regulation of ER to Golgi vesicle-mediat...	7	1	0.23	0.2086	0.2086	1	1
153	GO:0061099	negative regulation of protein tyrosine ...	7	1	0.23	0.2086	0.2086	1	1
154	GO:0097164	ammonium ion metabolic process	7	1	0.23	0.2086	0.2086	1	1
155	GO:1903035	negative regulation of response to wound...	7	1	0.23	0.2086	0.2086	1	1
156	GO:1904063	negative regulation of cation transmembr...	7	1	0.23	0.2086	0.2086	1	1
157	GO:2001022	positive regulation of response to DNA d...	7	1	0.23	0.2086	0.2086	1	1
158	GO:0033227	dsRNA transport	26	2	0.85	0.20977	0.20977	1	1
159	GO:0051491	positive regulation of filopodium assemb...	27	2	0.89	0.22196	0.22196	1	1
160	GO:0030706	germarium-derived oocyte differentiation	28	2	0.92	0.23421	0.23421	1	1
161	GO:0000479	endonucleolytic cleavage of tricistronic...	8	1	0.26	0.23463	0.23463	1	1
162	GO:0002347	response to tumor cell	8	1	0.26	0.23463	0.23463	1	1
163	GO:0006072	glycerol-3-phosphate metabolic process	8	1	0.26	0.23463	0.23463	1	1
164	GO:0006094	gluconeogenesis	8	1	0.26	0.23463	0.23463	1	1
165	GO:0006359	regulation of transcription by RNA polym...	8	1	0.26	0.23463	0.23463	1	1
166	GO:0006687	glycosphingolipid metabolic process	8	1	0.26	0.23463	0.23463	1	1
167	GO:0007035	vacuolar acidification	8	1	0.26	0.23463	0.23463	1	1
168	GO:0007096	regulation of exit from mitosis	8	1	0.26	0.23463	0.23463	1	1
169	GO:0007386	compartment pattern specification	8	1	0.26	0.23463	0.23463	1	1
170	GO:0007458	progression of morphogenetic furrow invo...	8	1	0.26	0.23463	0.23463	1	1
171	GO:0008608	attachment of spindle microtubules to ki...	8	1	0.26	0.23463	0.23463	1	1
172	GO:0016204	determination of muscle attachment site	8	1	0.26	0.23463	0.23463	1	1
173	GO:0016578	histone deubiquitination	8	1	0.26	0.23463	0.23463	1	1
174	GO:0018279	protein N-linked glycosylation via aspar...	8	1	0.26	0.23463	0.23463	1	1
175	GO:0030149	sphingolipid catabolic process	8	1	0.26	0.23463	0.23463	1	1
176	GO:0031062	positive regulation of histone methylati...	8	1	0.26	0.23463	0.23463	1	1
177	GO:0032239	regulation of nucleobase-containing comp...	8	1	0.26	0.23463	0.23463	1	1
178	GO:0034067	protein localization to Golgi apparatus	8	1	0.26	0.23463	0.23463	1	1
179	GO:0042744	hydrogen peroxide catabolic process	8	1	0.26	0.23463	0.23463	1	1
180	GO:0043652	engulfment of apoptotic cell	8	1	0.26	0.23463	0.23463	1	1
181	GO:0045874	positive regulation of sevenless signali...	8	1	0.26	0.23463	0.23463	1	1
182	GO:0048047	mating behavior, sex discrimination	8	1	0.26	0.23463	0.23463	1	1
183	GO:0048682	sprouting of injured axon	8	1	0.26	0.23463	0.23463	1	1
184	GO:0060964	regulation of gene silencing by miRNA	8	1	0.26	0.23463	0.23463	1	1
185	GO:1900074	negative regulation of neuromuscular syn...	8	1	0.26	0.23463	0.23463	1	1
186	GO:0007218	neuropeptide signaling pathway	52	3	1.71	0.24337	0.24337	1	1
187	GO:0035214	eye-antennal disc development	53	3	1.74	0.25225	0.25225	1	1
188	GO:0006631	fatty acid metabolic process	101	6	3.32	0.11444	0.25788	1	1
189	GO:0007300	ovarian nurse cell to oocyte transport	30	2	0.99	0.25881	0.25881	1	1
190	GO:0035070	salivary gland histolysis	30	2	0.99	0.25881	0.25881	1	1
191	GO:0006885	regulation of pH	21	2	0.69	0.15029	0.25922	1	1
192	GO:0001748	insect visual primordium development	9	1	0.3	0.2598	0.2598	1	1
193	GO:0002804	positive regulation of antifungal peptid...	9	1	0.3	0.2598	0.2598	1	1
194	GO:0006207	'de novo' pyrimidine nucleobase biosynth...	9	1	0.3	0.2598	0.2598	1	1
195	GO:0006384	transcription initiation from RNA polyme...	9	1	0.3	0.2598	0.2598	1	1
196	GO:0006517	protein deglycosylation	9	1	0.3	0.2598	0.2598	1	1
197	GO:0018230	peptidyl-L-cysteine S-palmitoylation	9	1	0.3	0.2598	0.2598	1	1
198	GO:0045842	positive regulation of mitotic metaphase...	9	1	0.3	0.2598	0.2598	1	1
199	GO:0048096	chromatin-mediated maintenance of transc...	9	1	0.3	0.2598	0.2598	1	1
200	GO:0070584	mitochondrion morphogenesis	9	1	0.3	0.2598	0.2598	1	1
201	GO:0070816	phosphorylation of RNA polymerase II C-t...	9	1	0.3	0.2598	0.2598	1	1
202	GO:0072331	signal transduction by p53 class mediato...	9	1	0.3	0.2598	0.2598	1	1
203	GO:1901216	positive regulation of neuron death	9	1	0.3	0.2598	0.2598	1	1
204	GO:2000274	regulation of epithelial cell migration,...	9	1	0.3	0.2598	0.2598	1	1
205	GO:0019722	calcium-mediated signaling	31	2	1.02	0.27112	0.27112	1	1
206	GO:0051272	positive regulation of cellular componen...	71	5	2.33	0.08327	0.28055	1	1
207	GO:0022904	respiratory electron transport chain	64	5	2.1	0.0584	0.28184	1	1
208	GO:0008258	head involution	32	2	1.05	0.28343	0.28343	1	1
209	GO:0000291	nuclear-transcribed mRNA catabolic proce...	10	1	0.33	0.28415	0.28415	1	1
210	GO:0006144	purine nucleobase metabolic process	10	1	0.33	0.28415	0.28415	1	1
211	GO:0006390	mitochondrial transcription	10	1	0.33	0.28415	0.28415	1	1
212	GO:0007113	endomitotic cell cycle	10	1	0.33	0.28415	0.28415	1	1
213	GO:0007638	mechanosensory behavior	10	1	0.33	0.28415	0.28415	1	1
214	GO:0014067	negative regulation of phosphatidylinosi...	10	1	0.33	0.28415	0.28415	1	1
215	GO:0016075	rRNA catabolic process	10	1	0.33	0.28415	0.28415	1	1
216	GO:0045498	sex comb development	10	1	0.33	0.28415	0.28415	1	1
217	GO:0046323	glucose import	10	1	0.33	0.28415	0.28415	1	1
218	GO:0048634	regulation of muscle organ development	10	1	0.33	0.28415	0.28415	1	1
219	GO:0060439	trachea morphogenesis	10	1	0.33	0.28415	0.28415	1	1
220	GO:0072347	response to anesthetic	10	1	0.33	0.28415	0.28415	1	1
221	GO:0000054	ribosomal subunit export from nucleus	11	1	0.36	0.3077	0.3077	1	1
222	GO:0002785	negative regulation of antimicrobial pep...	11	1	0.36	0.3077	0.3077	1	1
223	GO:0015695	organic cation transport	11	1	0.36	0.3077	0.3077	1	1
224	GO:0030322	stabilization of membrane potential	11	1	0.36	0.3077	0.3077	1	1
225	GO:0034260	negative regulation of GTPase activity	11	1	0.36	0.3077	0.3077	1	1
226	GO:0035269	protein O-linked mannosylation	11	1	0.36	0.3077	0.3077	1	1
227	GO:0060232	delamination	11	1	0.36	0.3077	0.3077	1	1
228	GO:0071577	zinc ion transmembrane transport	11	1	0.36	0.3077	0.3077	1	1
229	GO:1901739	regulation of myoblast fusion	11	1	0.36	0.3077	0.3077	1	1
230	GO:1903053	regulation of extracellular matrix organ...	11	1	0.36	0.3077	0.3077	1	1
231	GO:0045454	cell redox homeostasis	35	2	1.15	0.3202	0.3202	1	1
232	GO:0000266	mitochondrial fission	12	1	0.39	0.33048	0.33048	1	1
233	GO:0002121	inter-male aggressive behavior	12	1	0.39	0.33048	0.33048	1	1
234	GO:0009794	regulation of mitotic cell cycle, embryo...	12	1	0.39	0.33048	0.33048	1	1
235	GO:0014013	regulation of gliogenesis	12	1	0.39	0.33048	0.33048	1	1
236	GO:0016556	mRNA modification	12	1	0.39	0.33048	0.33048	1	1
237	GO:0030730	sequestering of triglyceride	12	1	0.39	0.33048	0.33048	1	1
238	GO:0012501	programmed cell death	271	13	8.9	0.10947	0.34285	1	1
239	GO:0045886	negative regulation of synaptic assembly...	37	2	1.22	0.34447	0.34447	1	1
240	GO:1903688	positive regulation of border follicle c...	37	2	1.22	0.34447	0.34447	1	1
241	GO:0006744	ubiquinone biosynthetic process	13	1	0.43	0.35252	0.35252	1	1
242	GO:0007464	R3/R4 cell fate commitment	13	1	0.43	0.35252	0.35252	1	1
243	GO:0007482	haltere development	13	1	0.43	0.35252	0.35252	1	1
244	GO:0007527	adult somatic muscle development	13	1	0.43	0.35252	0.35252	1	1
245	GO:0008089	anterograde axonal transport	13	1	0.43	0.35252	0.35252	1	1
246	GO:0035158	regulation of tube diameter, open trache...	13	1	0.43	0.35252	0.35252	1	1
247	GO:0048846	axon extension involved in axon guidance	13	1	0.43	0.35252	0.35252	1	1
248	GO:0050975	sensory perception of touch	13	1	0.43	0.35252	0.35252	1	1
249	GO:0060261	positive regulation of transcription ini...	13	1	0.43	0.35252	0.35252	1	1
250	GO:0006637	acyl-CoA metabolic process	38	2	1.25	0.35651	0.35651	1	1
251	GO:0050768	negative regulation of neurogenesis	38	2	1.25	0.35651	0.35651	1	1
252	GO:0016319	mushroom body development	65	3	2.14	0.36069	0.36069	1	1
253	GO:0030198	extracellular matrix organization	49	3	1.61	0.21709	0.36713	1	1
254	GO:0032434	regulation of proteasomal ubiquitin-depe...	39	2	1.28	0.36846	0.36846	1	1
255	GO:0035304	regulation of protein dephosphorylation	39	2	1.28	0.36846	0.36846	1	1
256	GO:0046164	alcohol catabolic process	19	2	0.62	0.1276	0.37277	1	1
257	GO:0009066	aspartate family amino acid metabolic pr...	22	2	0.72	0.16192	0.3729	1	1
258	GO:0007094	mitotic spindle assembly checkpoint sign...	14	1	0.46	0.37383	0.37383	1	1
259	GO:0007562	eclosion	14	1	0.46	0.37383	0.37383	1	1
260	GO:0009996	negative regulation of cell fate specifi...	14	1	0.46	0.37383	0.37383	1	1
261	GO:0010884	positive regulation of lipid storage	14	1	0.46	0.37383	0.37383	1	1
262	GO:0014706	striated muscle tissue development	14	1	0.46	0.37383	0.37383	1	1
263	GO:0034198	cellular response to amino acid starvati...	14	1	0.46	0.37383	0.37383	1	1
264	GO:1903321	negative regulation of protein modificat...	14	1	0.46	0.37383	0.37383	1	1
265	GO:0008286	insulin receptor signaling pathway	67	3	2.2	0.37874	0.37874	1	1
266	GO:0048149	behavioral response to ethanol	40	2	1.31	0.38033	0.38033	1	1
267	GO:0006119	oxidative phosphorylation	70	5	2.3	0.07942	0.39155	1	1
268	GO:0000028	ribosomal small subunit assembly	15	1	0.49	0.39444	0.39444	1	1
269	GO:0001522	pseudouridine synthesis	15	1	0.49	0.39444	0.39444	1	1
270	GO:0009744	response to sucrose	15	1	0.49	0.39444	0.39444	1	1
271	GO:0016059	deactivation of rhodopsin mediated signa...	15	1	0.49	0.39444	0.39444	1	1
272	GO:0021551	central nervous system morphogenesis	15	1	0.49	0.39444	0.39444	1	1
273	GO:0031145	anaphase-promoting complex-dependent cat...	15	1	0.49	0.39444	0.39444	1	1
274	GO:0045494	photoreceptor cell maintenance	15	1	0.49	0.39444	0.39444	1	1
275	GO:0070373	negative regulation of ERK1 and ERK2 cas...	15	1	0.49	0.39444	0.39444	1	1
276	GO:1904799	regulation of neuron remodeling	15	1	0.49	0.39444	0.39444	1	1
277	GO:0007156	homophilic cell adhesion via plasma memb...	42	2	1.38	0.40377	0.40377	1	1
278	GO:0035335	peptidyl-tyrosine dephosphorylation	42	2	1.38	0.40377	0.40377	1	1
279	GO:0046847	filopodium assembly	42	3	1.38	0.15868	0.41283	1	1
280	GO:0007282	cystoblast division	16	1	0.53	0.41438	0.41438	1	1
281	GO:0043248	proteasome assembly	16	1	0.53	0.41438	0.41438	1	1
282	GO:0045176	apical protein localization	16	1	0.53	0.41438	0.41438	1	1
283	GO:0098869	cellular oxidant detoxification	16	1	0.53	0.41438	0.41438	1	1
284	GO:0008284	positive regulation of cell population p...	72	3	2.37	0.42332	0.42332	1	1
285	GO:0042060	wound healing	72	3	2.37	0.42332	0.42332	1	1
286	GO:0035151	regulation of tube size, open tracheal s...	54	3	1.77	0.26117	0.42535	1	1
287	GO:0045787	positive regulation of cell cycle	60	3	1.97	0.31533	0.42577	1	1
288	GO:0007593	chitin-based cuticle sclerotization	17	1	0.56	0.43366	0.43366	1	1
289	GO:0008299	isoprenoid biosynthetic process	17	1	0.56	0.43366	0.43366	1	1
290	GO:0030308	negative regulation of cell growth	17	1	0.56	0.43366	0.43366	1	1
291	GO:0045167	asymmetric protein localization involved...	17	1	0.56	0.43366	0.43366	1	1
292	GO:0051091	positive regulation of DNA-binding trans...	17	1	0.56	0.43366	0.43366	1	1
293	GO:0006352	DNA-templated transcription, initiation	84	5	2.76	0.14177	0.43439	1	1
294	GO:0003333	amino acid transmembrane transport	45	2	1.48	0.43812	0.43812	1	1
295	GO:0007422	peripheral nervous system development	45	2	1.48	0.43812	0.43812	1	1
296	GO:0006006	glucose metabolic process	32	3	1.05	0.08647	0.45012	1	1
297	GO:0060179	male mating behavior	48	3	1.58	0.20847	0.45087	1	1
298	GO:0006727	ommochrome biosynthetic process	18	1	0.59	0.45231	0.45231	1	1
299	GO:0007031	peroxisome organization	18	1	0.59	0.45231	0.45231	1	1
300	GO:0010591	regulation of lamellipodium assembly	18	1	0.59	0.45231	0.45231	1	1
301	GO:0051123	RNA polymerase II preinitiation complex ...	18	1	0.59	0.45231	0.45231	1	1
302	GO:0090307	mitotic spindle assembly	18	1	0.59	0.45231	0.45231	1	1
303	GO:0045475	locomotor rhythm	62	4	2.04	0.14583	0.46804	1	1
304	GO:0022407	regulation of cell-cell adhesion	26	2	0.85	0.20977	0.46924	1	1
305	GO:0007475	apposition of dorsal and ventral imagina...	19	1	0.62	0.47035	0.47035	1	1
306	GO:0030727	germarium-derived female germ-line cyst ...	19	1	0.62	0.47035	0.47035	1	1
307	GO:0031644	regulation of nervous system process	19	1	0.62	0.47035	0.47035	1	1
308	GO:0035002	liquid clearance, open tracheal system	19	1	0.62	0.47035	0.47035	1	1
309	GO:0035050	embryonic heart tube development	19	1	0.62	0.47035	0.47035	1	1
310	GO:0090175	regulation of establishment of planar po...	19	1	0.62	0.47035	0.47035	1	1
311	GO:0051403	stress-activated MAPK cascade	68	3	2.23	0.38772	0.47061	1	1
312	GO:0007298	border follicle cell migration	110	5	3.61	0.29436	0.47261	1	1
313	GO:0060548	negative regulation of cell death	112	6	3.68	0.16235	0.47782	1	1
314	GO:0048190	wing disc dorsal/ventral pattern formati...	49	2	1.61	0.48219	0.48219	1	1
315	GO:0061057	peptidoglycan recognition protein signal...	34	3	1.12	0.09955	0.48552	1	1
316	GO:0030488	tRNA methylation	20	1	0.66	0.4878	0.4878	1	1
317	GO:0030514	negative regulation of BMP signaling pat...	20	1	0.66	0.4878	0.4878	1	1
318	GO:0048072	compound eye pigmentation	20	1	0.66	0.4878	0.4878	1	1
319	GO:0060856	establishment of blood-brain barrier	20	1	0.66	0.4878	0.4878	1	1
320	GO:0045926	negative regulation of growth	86	4	2.83	0.31279	0.49102	1	1
321	GO:0045500	sevenless signaling pathway	29	2	0.95	0.2465	0.50357	1	1
322	GO:0000184	nuclear-transcribed mRNA catabolic proce...	21	1	0.69	0.50468	0.50468	1	1
323	GO:0016575	histone deacetylation	21	1	0.69	0.50468	0.50468	1	1
324	GO:0042026	protein refolding	21	1	0.69	0.50468	0.50468	1	1
325	GO:0045792	negative regulation of cell size	21	1	0.69	0.50468	0.50468	1	1
326	GO:0048259	regulation of receptor-mediated endocyto...	21	1	0.69	0.50468	0.50468	1	1
327	GO:0006401	RNA catabolic process	95	4	3.12	0.38048	0.51247	1	1
328	GO:0072002	Malpighian tubule development	52	2	1.71	0.51382	0.51382	1	1
329	GO:0006633	fatty acid biosynthetic process	58	3	1.91	0.2972	0.51975	1	1
330	GO:0042073	intraciliary transport	22	1	0.72	0.521	0.521	1	1
331	GO:0046329	negative regulation of JNK cascade	22	1	0.72	0.521	0.521	1	1
332	GO:0051098	regulation of binding	22	1	0.72	0.521	0.521	1	1
333	GO:0006333	chromatin assembly or disassembly	51	4	1.68	0.0856	0.53357	1	1
334	GO:0043631	RNA polyadenylation	23	1	0.76	0.53679	0.53679	1	1
335	GO:0006915	apoptotic process	211	11	6.93	0.08712	0.54464	1	1
336	GO:0051783	regulation of nuclear division	47	3	1.54	0.19993	0.55012	1	1
337	GO:0006612	protein targeting to membrane	34	2	1.12	0.30798	0.55101	1	1
338	GO:0000460	maturation of 5.8S rRNA	24	1	0.79	0.55205	0.55205	1	1
339	GO:0006446	regulation of translational initiation	24	1	0.79	0.55205	0.55205	1	1
340	GO:0035331	negative regulation of hippo signaling	24	1	0.79	0.55205	0.55205	1	1
341	GO:0048024	regulation of mRNA splicing, via spliceo...	88	3	2.89	0.55672	0.55672	1	1
342	GO:0016053	organic acid biosynthetic process	107	8	3.52	0.02413	0.55997	1	1
343	GO:0030239	myofibril assembly	57	2	1.87	0.56364	0.56364	1	1
344	GO:0009581	detection of external stimulus	65	3	2.14	0.36069	0.56575	1	1
345	GO:0009582	detection of abiotic stimulus	65	3	2.14	0.36069	0.56575	1	1
346	GO:0000462	maturation of SSU-rRNA from tricistronic...	25	1	0.82	0.56682	0.56682	1	1
347	GO:0000470	maturation of LSU-rRNA	25	1	0.82	0.56682	0.56682	1	1
348	GO:0006030	chitin metabolic process	64	4	2.1	0.1582	0.56893	1	1
349	GO:0008064	regulation of actin polymerization or de...	58	2	1.91	0.57315	0.57315	1	1
350	GO:0050790	regulation of catalytic activity	516	16	16.95	0.63397	0.57869	1	1
351	GO:0035150	regulation of tube size	58	3	1.91	0.2972	0.57961	1	1
352	GO:0072330	monocarboxylic acid biosynthetic process	59	3	1.94	0.30626	0.57966	1	1
353	GO:0003382	epithelial cell morphogenesis	26	1	0.85	0.5811	0.5811	1	1
354	GO:0008293	torso signaling pathway	26	1	0.85	0.5811	0.5811	1	1
355	GO:0010821	regulation of mitochondrion organization	26	1	0.85	0.5811	0.5811	1	1
356	GO:0042059	negative regulation of epidermal growth ...	26	1	0.85	0.5811	0.5811	1	1
357	GO:0019941	modification-dependent protein catabolic...	239	9	7.85	0.38605	0.58189	1	1
358	GO:0006511	ubiquitin-dependent protein catabolic pr...	235	9	7.72	0.36716	0.58672	1	1
359	GO:0007254	JNK cascade	64	3	2.1	0.35164	0.59367	1	1
360	GO:0090502	RNA phosphodiester bond hydrolysis, endo...	34	2	1.12	0.30798	0.5937	1	1
361	GO:0006289	nucleotide-excision repair	27	1	0.89	0.59492	0.59492	1	1
362	GO:0006821	chloride transport	27	1	0.89	0.59492	0.59492	1	1
363	GO:0006936	muscle contraction	27	1	0.89	0.59492	0.59492	1	1
364	GO:0008363	larval chitin-based cuticle development	27	1	0.89	0.59492	0.59492	1	1
365	GO:0072583	clathrin-dependent endocytosis	27	1	0.89	0.59492	0.59492	1	1
366	GO:0097352	autophagosome maturation	27	1	0.89	0.59492	0.59492	1	1
367	GO:0016049	cell growth	135	6	4.44	0.28348	0.60411	1	1
368	GO:0010038	response to metal ion	35	2	1.15	0.3202	0.60705	1	1
369	GO:0007186	G protein-coupled receptor signaling pat...	180	8	5.91	0.23981	0.60958	1	1
370	GO:0048675	axon extension	47	2	1.54	0.46042	0.62055	1	1
371	GO:0000413	protein peptidyl-prolyl isomerization	29	1	0.95	0.6212	0.6212	1	1
372	GO:0008345	larval locomotory behavior	29	1	0.95	0.6212	0.6212	1	1
373	GO:0070050	neuron cellular homeostasis	29	1	0.95	0.6212	0.6212	1	1
374	GO:0051129	negative regulation of cellular componen...	120	5	3.94	0.3596	0.62435	1	1
375	GO:0016311	dephosphorylation	160	6	5.26	0.43019	0.62737	1	1
376	GO:0008340	determination of adult lifespan	131	4	4.3	0.62962	0.62962	1	1
377	GO:0007450	dorsal/ventral pattern formation, imagin...	52	2	1.71	0.51382	0.63325	1	1
378	GO:0007009	plasma membrane organization	30	1	0.99	0.63369	0.63369	1	1
379	GO:0007112	male meiosis cytokinesis	30	1	0.99	0.63369	0.63369	1	1
380	GO:0016318	ommatidial rotation	30	1	0.99	0.63369	0.63369	1	1
381	GO:0036099	female germ-line stem cell population ma...	30	1	0.99	0.63369	0.63369	1	1
382	GO:0007274	neuromuscular synaptic transmission	73	3	2.4	0.43211	0.63381	1	1
383	GO:0010948	negative regulation of cell cycle proces...	83	2	2.73	0.76309	0.63488	1	1
384	GO:0044272	sulfur compound biosynthetic process	40	3	1.31	0.143	0.64306	1	1
385	GO:0051961	negative regulation of nervous system de...	75	4	2.46	0.23221	0.6433	1	1
386	GO:0007616	long-term memory	66	2	2.17	0.64383	0.64383	1	1
387	GO:0006909	phagocytosis	39	2	1.28	0.36846	0.64461	1	1
388	GO:0000045	autophagosome assembly	31	1	1.02	0.64578	0.64578	1	1
389	GO:0007494	midgut development	31	1	1.02	0.64578	0.64578	1	1
390	GO:0050829	defense response to Gram-negative bacter...	76	3	2.5	0.45819	0.65036	1	1
391	GO:0007098	centrosome cycle	67	2	2.2	0.65199	0.65199	1	1
392	GO:0140053	mitochondrial gene expression	124	7	4.07	0.1132	0.65267	1	1
393	GO:0035329	hippo signaling	50	2	1.64	0.49287	0.65682	1	1
394	GO:0006898	receptor-mediated endocytosis	52	2	1.71	0.51382	0.65692	1	1
395	GO:0034599	cellular response to oxidative stress	32	1	1.05	0.65747	0.65747	1	1
396	GO:0035149	lumen formation, open tracheal system	32	1	1.05	0.65747	0.65747	1	1
397	GO:0045187	regulation of circadian sleep/wake cycle...	32	1	1.05	0.65747	0.65747	1	1
398	GO:0048872	homeostasis of number of cells	32	1	1.05	0.65747	0.65747	1	1
399	GO:0034976	response to endoplasmic reticulum stress	73	3	2.4	0.43211	0.65807	1	1
400	GO:0045937	positive regulation of phosphate metabol...	118	2	3.88	0.90466	0.66039	1	1
401	GO:0042981	regulation of apoptotic process	158	7	5.19	0.26274	0.66573	1	1
402	GO:0007602	phototransduction	50	2	1.64	0.49287	0.66807	1	1
403	GO:0006904	vesicle docking involved in exocytosis	33	1	1.08	0.66877	0.66877	1	1
404	GO:0010004	gastrulation involving germ band extensi...	33	1	1.08	0.66877	0.66877	1	1
405	GO:0032446	protein modification by small protein co...	254	9	8.35	0.45711	0.67373	1	1
406	GO:0031669	cellular response to nutrient levels	80	3	2.63	0.49215	0.67403	1	1
407	GO:0006413	translational initiation	65	5	2.14	0.06166	0.67497	1	1
408	GO:0010883	regulation of lipid storage	42	2	1.38	0.40377	0.67854	1	1
409	GO:0009451	RNA modification	104	5	3.42	0.25627	0.67875	1	1
410	GO:0031098	stress-activated protein kinase signalin...	79	3	2.6	0.48375	0.67888	1	1
411	GO:0016322	neuron remodeling	53	2	1.74	0.52408	0.67911	1	1
412	GO:0035023	regulation of Rho protein signal transdu...	34	1	1.12	0.6797	0.6797	1	1
413	GO:0055059	asymmetric neuroblast division	34	1	1.12	0.6797	0.6797	1	1
414	GO:0090090	negative regulation of canonical Wnt sig...	34	1	1.12	0.6797	0.6797	1	1
415	GO:0052547	regulation of peptidase activity	84	2	2.76	0.7689	0.68072	1	1
416	GO:1901615	organic hydroxy compound metabolic proce...	150	8	4.93	0.12021	0.68265	1	1
417	GO:0016358	dendrite development	155	7	5.09	0.24763	0.687	1	1
418	GO:0003007	heart morphogenesis	35	1	1.15	0.69028	0.69028	1	1
419	GO:0019439	aromatic compound catabolic process	145	9	4.76	0.04895	0.69346	1	1
420	GO:0007264	small GTPase mediated signal transductio...	162	5	5.32	0.62023	0.69418	1	1
421	GO:0019693	ribose phosphate metabolic process	150	8	4.93	0.12021	0.69701	1	1
422	GO:0065009	regulation of molecular function	581	18	19.09	0.63988	0.69869	1	1
423	GO:0048066	developmental pigmentation	77	2	2.53	0.72556	0.70105	1	1
424	GO:0008344	adult locomotory behavior	74	2	2.43	0.70498	0.70498	1	1
425	GO:0044257	cellular protein catabolic process	263	10	8.64	0.3636	0.7079	1	1
426	GO:0002252	immune effector process	94	4	3.09	0.37296	0.70864	1	1
427	GO:0006892	post-Golgi vesicle-mediated transport	37	1	1.22	0.71039	0.71039	1	1
428	GO:0035172	hemocyte proliferation	37	1	1.22	0.71039	0.71039	1	1
429	GO:0042770	signal transduction in response to DNA d...	37	1	1.22	0.71039	0.71039	1	1
430	GO:1990138	neuron projection extension	50	2	1.64	0.49287	0.71902	1	1
431	GO:0035006	melanization defense response	38	1	1.25	0.71996	0.71996	1	1
432	GO:0009260	ribonucleotide biosynthetic process	88	5	2.89	0.16263	0.72552	1	1
433	GO:0007568	aging	138	4	4.53	0.67015	0.72558	1	1
434	GO:0006022	aminoglycan metabolic process	80	4	2.63	0.2683	0.72667	1	1
435	GO:0000165	MAPK cascade	121	5	3.98	0.36618	0.7272	1	1
436	GO:0006486	protein glycosylation	95	4	3.12	0.38048	0.729	1	1
437	GO:0032482	Rab protein signal transduction	39	1	1.28	0.72921	0.72921	1	1
438	GO:0090305	nucleic acid phosphodiester bond hydroly...	102	4	3.35	0.43274	0.7295	1	1
439	GO:0044265	cellular macromolecule catabolic process	372	14	12.22	0.3383	0.7333	1	1
440	GO:0016579	protein deubiquitination	47	2	1.54	0.46042	0.73699	1	1
441	GO:0051056	regulation of small GTPase mediated sign...	90	3	2.96	0.57209	0.73722	1	1
442	GO:0030534	adult behavior	130	4	4.27	0.62358	0.7379	1	1
443	GO:0006418	tRNA aminoacylation for protein translat...	40	1	1.31	0.73815	0.73815	1	1
444	GO:0008063	Toll signaling pathway	40	1	1.31	0.73815	0.73815	1	1
445	GO:0032147	activation of protein kinase activity	40	1	1.31	0.73815	0.73815	1	1
446	GO:0022900	electron transport chain	102	6	3.35	0.11846	0.74224	1	1
447	GO:0070647	protein modification by small protein co...	312	11	10.25	0.44943	0.74366	1	1
448	GO:0031401	positive regulation of protein modificat...	128	4	4.21	0.61132	0.74401	1	1
449	GO:0070588	calcium ion transmembrane transport	47	2	1.54	0.46042	0.7456	1	1
450	GO:0048488	synaptic vesicle endocytosis	41	1	1.35	0.7468	0.7468	1	1
451	GO:0000381	regulation of alternative mRNA splicing,...	80	2	2.63	0.74491	0.74723	1	1
452	GO:1901361	organic cyclic compound catabolic proces...	152	9	4.99	0.06239	0.74849	1	1
453	GO:0006040	amino sugar metabolic process	76	4	2.5	0.23933	0.75235	1	1
454	GO:0010498	proteasomal protein catabolic process	182	7	5.98	0.39024	0.75352	1	1
455	GO:0043161	proteasome-mediated ubiquitin-dependent ...	171	6	5.62	0.4942	0.75489	1	1
456	GO:0006814	sodium ion transport	42	1	1.38	0.75517	0.75517	1	1
457	GO:0045880	positive regulation of smoothened signal...	42	1	1.38	0.75517	0.75517	1	1
458	GO:0050770	regulation of axonogenesis	42	1	1.38	0.75517	0.75517	1	1
459	GO:0071805	potassium ion transmembrane transport	42	1	1.38	0.75517	0.75517	1	1
460	GO:0007167	enzyme linked receptor protein signaling...	242	8	7.95	0.54466	0.7556	1	1
461	GO:0045597	positive regulation of cell differentiat...	104	4	3.42	0.44748	0.76035	1	1
462	GO:0001558	regulation of cell growth	77	3	2.53	0.46677	0.76196	1	1
463	GO:0042551	neuron maturation	57	2	1.87	0.56364	0.76247	1	1
464	GO:1990542	mitochondrial transmembrane transport	43	1	1.41	0.76326	0.76326	1	1
465	GO:0006325	chromatin organization	180	7	5.91	0.37938	0.76518	1	1
466	GO:0010941	regulation of cell death	216	9	7.1	0.27965	0.76759	1	1
467	GO:0016573	histone acetylation	84	2	2.76	0.7689	0.7689	1	1
468	GO:0043547	positive regulation of GTPase activity	122	3	4.01	0.77048	0.77048	1	1
469	GO:0035215	genital disc development	44	1	1.45	0.77109	0.77109	1	1
470	GO:0048859	formation of anatomical boundary	44	1	1.45	0.77109	0.77109	1	1
471	GO:0008219	cell death	304	14	9.99	0.12621	0.77189	1	1
472	GO:0032259	methylation	144	5	4.73	0.51472	0.77758	1	1
473	GO:0110053	regulation of actin filament organizatio...	70	2	2.3	0.67557	0.7784	1	1
474	GO:0042051	compound eye photoreceptor development	86	2	2.83	0.78014	0.78014	1	1
475	GO:0098662	inorganic cation transmembrane transport	162	9	5.32	0.08533	0.78163	1	1
476	GO:0009792	embryo development ending in birth or eg...	150	7	4.93	0.22309	0.78223	1	1
477	GO:0030261	chromosome condensation	46	1	1.51	0.78597	0.78597	1	1
478	GO:0007169	transmembrane receptor protein tyrosine ...	184	7	6.05	0.40111	0.7872	1	1
479	GO:0071496	cellular response to external stimulus	87	3	2.86	0.54892	0.79208	1	1
480	GO:0046578	regulation of Ras protein signal transdu...	81	2	2.66	0.7511	0.79322	1	1
481	GO:0042461	photoreceptor cell development	108	3	3.55	0.6948	0.79538	1	1
482	GO:0007474	imaginal disc-derived wing vein specific...	48	1	1.58	0.79989	0.79989	1	1
483	GO:0010259	multicellular organism aging	134	4	4.4	0.64737	0.80013	1	1
484	GO:0006323	DNA packaging	87	4	2.86	0.32028	0.80409	1	1
485	GO:0030163	protein catabolic process	277	10	9.1	0.42626	0.8044	1	1
486	GO:0042273	ribosomal large subunit biogenesis	59	2	1.94	0.58252	0.80559	1	1
487	GO:0031023	microtubule organizing center organizati...	71	2	2.33	0.68314	0.80613	1	1
488	GO:0030003	cellular cation homeostasis	99	4	3.25	0.41045	0.81102	1	1
489	GO:0018108	peptidyl-tyrosine phosphorylation	60	2	1.97	0.59173	0.812	1	1
490	GO:0030431	sleep	60	2	1.97	0.59173	0.812	1	1
491	GO:0033500	carbohydrate homeostasis	50	1	1.64	0.81291	0.81291	1	1
492	GO:0001700	embryonic development via the syncytial ...	145	7	4.76	0.19948	0.81514	1	1
493	GO:0007297	ovarian follicle cell migration	122	5	4.01	0.37276	0.81686	1	1
494	GO:0031668	cellular response to extracellular stimu...	81	3	2.66	0.50047	0.81774	1	1
495	GO:0072503	cellular divalent inorganic cation homeo...	56	2	1.84	0.55397	0.81799	1	1
496	GO:0050769	positive regulation of neurogenesis	59	2	1.94	0.58252	0.81812	1	1
497	GO:0035556	intracellular signal transduction	584	19	19.19	0.55383	0.81927	1	1
498	GO:0032787	monocarboxylic acid metabolic process	147	7	4.83	0.2088	0.82123	1	1
499	GO:0009611	response to wounding	107	5	3.52	0.27517	0.82217	1	1
500	GO:0044283	small molecule biosynthetic process	188	13	6.18	0.00883	0.82632	1	1
501	GO:1902679	negative regulation of RNA biosynthetic ...	341	8	11.2	0.87965	0.8267	1	1
502	GO:0007018	microtubule-based movement	168	4	5.52	0.80854	0.83441	1	1
503	GO:0009101	glycoprotein biosynthetic process	104	4	3.42	0.44748	0.83473	1	1
504	GO:0090132	epithelium migration	153	5	5.03	0.56911	0.83552	1	1
505	GO:0009408	response to heat	54	1	1.77	0.83648	0.83648	1	1
506	GO:0090174	organelle membrane fusion	54	1	1.77	0.83648	0.83648	1	1
507	GO:0042462	eye photoreceptor cell development	91	2	2.99	0.80618	0.83676	1	1
508	GO:1901137	carbohydrate derivative biosynthetic pro...	247	12	8.12	0.11296	0.83972	1	1
509	GO:0003341	cilium movement	56	1	1.84	0.84712	0.84712	1	1
510	GO:0008593	regulation of Notch signaling pathway	56	1	1.84	0.84712	0.84712	1	1
511	GO:0045944	positive regulation of transcription by ...	337	9	11.07	0.78522	0.8478	1	1
512	GO:0120031	plasma membrane bounded cell projection ...	161	5	5.29	0.61473	0.84844	1	1
513	GO:0031647	regulation of protein stability	57	1	1.87	0.85219	0.85219	1	1
514	GO:0000122	negative regulation of transcription by ...	219	5	7.2	0.85262	0.85262	1	1
515	GO:0060255	regulation of macromolecule metabolic pr...	1707	50	56.08	0.84726	0.85561	1	1
516	GO:0006888	endoplasmic reticulum to Golgi vesicle-m...	64	2	2.1	0.62707	0.85612	1	1
517	GO:0007424	open tracheal system development	225	8	7.39	0.46137	0.85644	1	1
518	GO:0000281	mitotic cytokinesis	58	1	1.91	0.85708	0.85708	1	1
519	GO:0002181	cytoplasmic translation	126	6	4.14	0.23343	0.85972	1	1
520	GO:0045087	innate immune response	135	4	4.44	0.65316	0.85991	1	1
521	GO:0050954	sensory perception of mechanical stimulu...	71	2	2.33	0.68314	0.8611	1	1
522	GO:0031327	negative regulation of cellular biosynth...	418	10	13.73	0.88865	0.8621	1	1
523	GO:0050807	regulation of synapse organization	145	3	4.76	0.86113	0.86281	1	1
524	GO:0098609	cell-cell adhesion	101	4	3.32	0.42534	0.86446	1	1
525	GO:0060271	cilium assembly	105	2	3.45	0.86509	0.86509	1	1
526	GO:0050684	regulation of mRNA processing	97	3	3.19	0.6232	0.86548	1	1
527	GO:0008283	cell population proliferation	263	9	8.64	0.49922	0.86567	1	1
528	GO:0016236	macroautophagy	84	2	2.76	0.7689	0.86615	1	1
529	GO:0009617	response to bacterium	148	7	4.86	0.21353	0.86716	1	1
530	GO:0000070	mitotic sister chromatid segregation	91	3	2.99	0.57964	0.86966	1	1
531	GO:0010631	epithelial cell migration	152	5	4.99	0.56322	0.86966	1	1
532	GO:0019222	regulation of metabolic process	1830	53	60.13	0.87755	0.86986	1	1
533	GO:0043484	regulation of RNA splicing	99	3	3.25	0.63702	0.86996	1	1
534	GO:1990778	protein localization to cell periphery	61	1	2	0.87082	0.87082	1	1
535	GO:0009890	negative regulation of biosynthetic proc...	418	10	13.73	0.88865	0.8711	1	1
536	GO:0007265	Ras protein signal transduction	141	3	4.63	0.84804	0.87155	1	1
537	GO:0009948	anterior/posterior axis specification	107	2	3.52	0.87203	0.87203	1	1
538	GO:0043632	modification-dependent macromolecule cat...	244	9	8.02	0.40976	0.87279	1	1
539	GO:0001708	cell fate specification	77	2	2.53	0.72556	0.87453	1	1
540	GO:0000380	alternative mRNA splicing, via spliceoso...	81	2	2.66	0.7511	0.87468	1	1
541	GO:0016079	synaptic vesicle exocytosis	62	1	2.04	0.8751	0.8751	1	1
542	GO:1903507	negative regulation of nucleic acid-temp...	341	8	11.2	0.87965	0.87727	1	1
543	GO:0050767	regulation of neurogenesis	112	4	3.68	0.50509	0.8777	1	1
544	GO:0016567	protein ubiquitination	230	6	7.56	0.77372	0.87822	1	1
545	GO:0008033	tRNA processing	85	2	2.79	0.77458	0.87894	1	1
546	GO:0008045	motor neuron axon guidance	63	1	2.07	0.87924	0.87924	1	1
547	GO:0009950	dorsal/ventral axis specification	63	1	2.07	0.87924	0.87924	1	1
548	GO:0051336	regulation of hydrolase activity	283	6	9.3	0.90947	0.88178	1	1
549	GO:0009416	response to light stimulus	120	4	3.94	0.55991	0.88198	1	1
550	GO:0001736	establishment of planar polarity	94	3	3.09	0.60181	0.88214	1	1
551	GO:0001738	morphogenesis of a polarized epithelium	104	3	3.42	0.67001	0.88635	1	1
552	GO:0007419	ventral cord development	65	1	2.14	0.88711	0.88711	1	1
553	GO:0007498	mesoderm development	65	1	2.14	0.88711	0.88711	1	1
554	GO:0042391	regulation of membrane potential	75	2	2.46	0.71198	0.89012	1	1
555	GO:0001667	ameboidal-type cell migration	167	5	5.49	0.64703	0.89015	1	1
556	GO:0031399	regulation of protein modification proce...	271	10	8.9	0.39934	0.89206	1	1
557	GO:0042742	defense response to bacterium	136	5	4.47	0.46417	0.89268	1	1
558	GO:1901698	response to nitrogen compound	165	5	5.42	0.63645	0.89368	1	1
559	GO:0042752	regulation of circadian rhythm	79	2	2.6	0.73859	0.89385	1	1
560	GO:0018393	internal peptidyl-lysine acetylation	85	2	2.79	0.77458	0.89406	1	1
561	GO:0045165	cell fate commitment	286	9	9.4	0.6018	0.89653	1	1
562	GO:0007507	heart development	91	2	2.99	0.80618	0.89773	1	1
563	GO:0099003	vesicle-mediated transport in synapse	114	2	3.75	0.89381	0.8985	1	1
564	GO:0009100	glycoprotein metabolic process	123	5	4.04	0.37934	0.89913	1	1
565	GO:0032270	positive regulation of cellular protein ...	242	7	7.95	0.68876	0.90087	1	1
566	GO:0008285	negative regulation of cell population p...	69	1	2.27	0.90136	0.90136	1	1
567	GO:0051247	positive regulation of protein metabolic...	257	7	8.44	0.74701	0.90154	1	1
568	GO:0016310	phosphorylation	500	15	16.43	0.68245	0.90223	1	1
569	GO:0007626	locomotory behavior	159	6	5.22	0.4243	0.90576	1	1
570	GO:0007346	regulation of mitotic cell cycle	161	5	5.29	0.61473	0.9068	1	1
571	GO:0034220	ion transmembrane transport	263	12	8.64	0.1561	0.91	1	1
572	GO:0007030	Golgi organization	72	1	2.37	0.91085	0.91085	1	1
573	GO:0010605	negative regulation of macromolecule met...	713	18	23.43	0.9092	0.91158	1	1
574	GO:1901135	carbohydrate derivative metabolic proces...	423	20	13.9	0.06313	0.9131	1	1
575	GO:0007409	axonogenesis	296	8	9.73	0.76401	0.91338	1	1
576	GO:0007417	central nervous system development	241	6	7.92	0.8104	0.91411	1	1
577	GO:0009057	macromolecule catabolic process	412	14	13.54	0.48833	0.91494	1	1
578	GO:0045595	regulation of cell differentiation	237	8	7.79	0.52062	0.91518	1	1
579	GO:0090407	organophosphate biosynthetic process	227	11	7.46	0.12709	0.91658	1	1
580	GO:1901566	organonitrogen compound biosynthetic pro...	850	38	27.93	0.02854	0.92023	1	1
581	GO:0055085	transmembrane transport	528	20	17.35	0.28452	0.92023	1	1
582	GO:0098655	cation transmembrane transport	188	9	6.18	0.16548	0.92092	1	1
583	GO:0051253	negative regulation of RNA metabolic pro...	357	8	11.73	0.90751	0.92105	1	1
584	GO:0006812	cation transport	280	12	9.2	0.20994	0.92169	1	1
585	GO:0098660	inorganic ion transmembrane transport	189	11	6.21	0.04662	0.92172	1	1
586	GO:0007613	memory	104	2	3.42	0.8615	0.92205	1	1
587	GO:0043043	peptide biosynthetic process	445	17	14.62	0.29344	0.92265	1	1
588	GO:0060541	respiratory system development	232	8	7.62	0.49616	0.92455	1	1
589	GO:0030097	hemopoiesis	77	1	2.53	0.9247	0.9247	1	1
590	GO:0031328	positive regulation of cellular biosynth...	573	15	18.83	0.85603	0.92509	1	1
591	GO:0051345	positive regulation of hydrolase activit...	181	4	5.95	0.85186	0.92517	1	1
592	GO:0010468	regulation of gene expression	1261	37	41.43	0.80325	0.92578	1	1
593	GO:0061564	axon development	308	8	10.12	0.80076	0.92651	1	1
594	GO:0045892	negative regulation of transcription, DN...	286	6	9.4	0.91443	0.92684	1	1
595	GO:0045934	negative regulation of nucleobase-contai...	371	8	12.19	0.92723	0.92775	1	1
596	GO:0040008	regulation of growth	279	9	9.17	0.57157	0.93079	1	1
597	GO:1902531	regulation of intracellular signal trans...	299	8	9.82	0.77362	0.93088	1	1
598	GO:0006457	protein folding	92	2	3.02	0.81105	0.93148	1	1
599	GO:0007283	spermatogenesis	175	3	5.75	0.93149	0.93149	1	1
600	GO:0010558	negative regulation of macromolecule bio...	408	9	13.4	0.92676	0.93185	1	1
601	GO:0009953	dorsal/ventral pattern formation	127	4	4.17	0.6051	0.93306	1	1
602	GO:0000377	RNA splicing, via transesterification re...	237	7	7.79	0.66757	0.93355	1	1
603	GO:0032990	cell part morphogenesis	403	12	13.24	0.6808	0.93393	1	1
604	GO:0099504	synaptic vesicle cycle	114	2	3.75	0.89381	0.93429	1	1
605	GO:0006412	translation	409	16	13.44	0.26935	0.9357	1	1
606	GO:1903311	regulation of mRNA metabolic process	130	3	4.27	0.80643	0.93609	1	1
607	GO:0044093	positive regulation of molecular functio...	337	7	11.07	0.93228	0.93686	1	1
608	GO:1901565	organonitrogen compound catabolic proces...	391	20	12.85	0.03199	0.93762	1	1
609	GO:0006887	exocytosis	102	2	3.35	0.85405	0.93824	1	1
610	GO:0019725	cellular homeostasis	196	7	6.44	0.46601	0.93885	1	1
611	GO:0120039	plasma membrane bounded cell projection ...	395	12	12.98	0.65367	0.94005	1	1
612	GO:0010629	negative regulation of gene expression	261	7	8.58	0.76118	0.94103	1	1
613	GO:1901576	organic substance biosynthetic process	2112	78	69.39	0.12001	0.94124	1	1
614	GO:0150063	visual system development	363	9	11.93	0.85121	0.94147	1	1
615	GO:0048858	cell projection morphogenesis	395	12	12.98	0.65367	0.94198	1	1
616	GO:0007476	imaginal disc-derived wing morphogenesis	250	5	8.21	0.91926	0.9421	1	1
617	GO:0048232	male gamete generation	209	4	6.87	0.91772	0.94218	1	1
618	GO:0000278	mitotic cell cycle	412	9	13.54	0.93152	0.94275	1	1
619	GO:0071103	DNA conformation change	137	4	4.5	0.66455	0.94353	1	1
620	GO:0001709	cell fate determination	121	3	3.98	0.76563	0.94386	1	1
621	GO:0009314	response to radiation	154	4	5.06	0.751	0.94392	1	1
622	GO:0009892	negative regulation of metabolic process	752	20	24.71	0.87179	0.94579	1	1
623	GO:0044782	cilium organization	113	2	3.71	0.89092	0.9462	1	1
624	GO:0007349	cellularization	87	1	2.86	0.9463	0.9463	1	1
625	GO:0031667	response to nutrient levels	136	3	4.47	0.83018	0.94781	1	1
626	GO:0031175	neuron projection development	422	12	13.86	0.7401	0.94883	1	1
627	GO:0000003	reproduction	909	20	29.87	0.98445	0.94917	1	1
628	GO:0048812	neuron projection morphogenesis	393	12	12.91	0.6467	0.94923	1	1
629	GO:0001505	regulation of neurotransmitter levels	113	5	3.71	0.31377	0.94938	1	1
630	GO:0010557	positive regulation of macromolecule bio...	540	14	17.74	0.85805	0.94996	1	1
631	GO:0007017	microtubule-based process	406	9	13.34	0.92428	0.95059	1	1
632	GO:0006399	tRNA metabolic process	132	3	4.34	0.81464	0.95109	1	1
633	GO:0007416	synapse assembly	161	3	5.29	0.90412	0.95329	1	1
634	GO:0043087	regulation of GTPase activity	138	3	4.53	0.83753	0.95436	1	1
635	GO:0030031	cell projection assembly	171	5	5.62	0.66761	0.95531	1	1
636	GO:0051124	synaptic assembly at neuromuscular junct...	133	3	4.37	0.81863	0.95576	1	1
637	GO:0035220	wing disc development	346	8	11.37	0.88902	0.95693	1	1
638	GO:0007411	axon guidance	245	6	8.05	0.82253	0.95815	1	1
639	GO:0007528	neuromuscular junction development	164	3	5.39	0.9107	0.95919	1	1
640	GO:0009889	regulation of biosynthetic process	1137	30	37.36	0.92613	0.95946	1	1
641	GO:0019438	aromatic compound biosynthetic process	1211	38	39.79	0.65134	0.96033	1	1
642	GO:0007608	sensory perception of smell	197	3	6.47	0.96037	0.96037	1	1
643	GO:0030030	cell projection organization	610	17	20.04	0.79738	0.96098	1	1
644	GO:0040007	growth	392	12	12.88	0.64319	0.96101	1	1
645	GO:0051726	regulation of cell cycle	275	9	9.04	0.55387	0.96306	1	1
646	GO:0006979	response to oxidative stress	113	2	3.71	0.89092	0.96395	1	1
647	GO:0002376	immune system process	384	9	12.62	0.89193	0.96445	1	1
648	GO:0009887	animal organ morphogenesis	665	18	21.85	0.83987	0.96454	1	1
649	GO:0006796	phosphate-containing compound metabolic ...	878	33	28.85	0.2269	0.9646	1	1
650	GO:0021700	developmental maturation	196	4	6.44	0.89128	0.96559	1	1
651	GO:0042592	homeostatic process	388	10	12.75	0.82867	0.96582	1	1
652	GO:0000902	cell morphogenesis	499	13	16.39	0.8454	0.96627	1	1
653	GO:0042127	regulation of cell population proliferat...	192	4	6.31	0.88177	0.96657	1	1
654	GO:0010628	positive regulation of gene expression	161	5	5.29	0.61473	0.96668	1	1
655	GO:0097485	neuron projection guidance	254	6	8.35	0.84759	0.96668	1	1
656	GO:0043412	macromolecule modification	1315	39	43.2	0.78794	0.96691	1	1
657	GO:0043604	amide biosynthetic process	471	18	15.47	0.28536	0.96697	1	1
658	GO:0030001	metal ion transport	184	5	6.05	0.72895	0.96705	1	1
659	GO:0072657	protein localization to membrane	125	3	4.11	0.78456	0.96708	1	1
660	GO:0043085	positive regulation of catalytic activit...	307	6	10.09	0.943	0.96747	1	1
661	GO:0045893	positive regulation of transcription, DN...	415	10	13.63	0.88354	0.96781	1	1
662	GO:0006897	endocytosis	166	4	5.45	0.80104	0.96833	1	1
663	GO:0006793	phosphorus metabolic process	890	34	29.24	0.19428	0.96836	1	1
664	GO:0006836	neurotransmitter transport	113	2	3.71	0.89092	0.96844	1	1
665	GO:0006397	mRNA processing	299	10	9.82	0.52377	0.9688	1	1
666	GO:0043603	cellular amide metabolic process	561	22	18.43	0.22034	0.96921	1	1
667	GO:0006935	chemotaxis	268	6	8.81	0.88082	0.9694	1	1
668	GO:2000113	negative regulation of cellular macromol...	354	7	11.63	0.95081	0.96947	1	1
669	GO:0032989	cellular component morphogenesis	515	14	16.92	0.80796	0.96956	1	1
670	GO:0048667	cell morphogenesis involved in neuron di...	391	12	12.85	0.63966	0.97027	1	1
671	GO:0007472	wing disc morphogenesis	259	5	8.51	0.93284	0.97063	1	1
672	GO:0000398	mRNA splicing, via spliceosome	237	7	7.79	0.66757	0.97075	1	1
673	GO:0009891	positive regulation of biosynthetic proc...	574	16	18.86	0.79095	0.97097	1	1
674	GO:0007610	behavior	430	14	14.13	0.55464	0.97195	1	1
675	GO:0000904	cell morphogenesis involved in different...	424	12	13.93	0.7459	0.97243	1	1
676	GO:1902533	positive regulation of intracellular sig...	154	2	5.06	0.96502	0.97296	1	1
677	GO:0032535	regulation of cellular component size	162	3	5.32	0.90636	0.97441	1	1
678	GO:0007611	learning or memory	145	2	4.76	0.95483	0.97459	1	1
679	GO:2001141	regulation of RNA biosynthetic process	933	21	30.65	0.9813	0.97478	1	1
680	GO:0031324	negative regulation of cellular metaboli...	611	13	20.07	0.97014	0.97512	1	1
681	GO:0016071	mRNA metabolic process	362	12	11.89	0.53053	0.97566	1	1
682	GO:0051246	regulation of protein metabolic process	554	16	18.2	0.7428	0.97605	1	1
683	GO:0048519	negative regulation of biological proces...	1291	34	42.42	0.94107	0.97641	1	1
684	GO:0006355	regulation of transcription, DNA-templat...	860	21	28.26	0.94784	0.97718	1	1
685	GO:0016570	histone modification	195	5	6.41	0.77418	0.97727	1	1
686	GO:0051276	chromosome organization	379	11	12.45	0.70872	0.97773	1	1
687	GO:0042254	ribosome biogenesis	199	5	6.54	0.78913	0.97806	1	1
688	GO:0007600	sensory perception	319	8	10.48	0.83054	0.97814	1	1
689	GO:0034654	nucleobase-containing compound biosynthe...	1157	35	38.01	0.73272	0.97854	1	1
690	GO:0018130	heterocycle biosynthetic process	1218	39	40.02	0.59896	0.97858	1	1
691	GO:0006952	defense response	250	7	8.21	0.72083	0.97866	1	1
692	GO:0048749	compound eye development	343	9	11.27	0.80208	0.97873	1	1
693	GO:0001654	eye development	363	9	11.93	0.85121	0.97888	1	1
694	GO:0008152	metabolic process	4597	167	151.04	0.01549	0.97942	1	1
695	GO:1901564	organonitrogen compound metabolic proces...	2499	97	82.11	0.02367	0.97942	1	1
696	GO:0044255	cellular lipid metabolic process	328	13	10.78	0.28167	0.97947	1	1
697	GO:0051252	regulation of RNA metabolic process	1056	24	34.7	0.98522	0.97953	1	1
698	GO:0036211	protein modification process	1218	34	40.02	0.87628	0.97959	1	1
699	GO:0006396	RNA processing	549	17	18.04	0.63846	0.97964	1	1
700	GO:0006351	transcription, DNA-templated	921	24	30.26	0.91302	0.97977	1	1
701	GO:0031326	regulation of cellular biosynthetic proc...	1133	29	37.23	0.9472	0.98072	1	1
702	GO:0019538	protein metabolic process	2022	67	66.43	0.49209	0.98072	1	1
703	GO:0051254	positive regulation of RNA metabolic pro...	526	10	17.28	0.98238	0.98085	1	1
704	GO:0035107	appendage morphogenesis	297	5	9.76	0.97037	0.98242	1	1
705	GO:0045935	positive regulation of nucleobase-contai...	539	11	17.71	0.97181	0.98248	1	1
706	GO:0016070	RNA metabolic process	1594	45	52.37	0.89666	0.98279	1	1
707	GO:0033554	cellular response to stress	555	14	18.23	0.8829	0.9828	1	1
708	GO:0006955	immune response	284	7	9.33	0.83162	0.98286	1	1
709	GO:0098542	defense response to other organism	244	7	8.02	0.69699	0.98302	1	1
710	GO:0009056	catabolic process	834	34	27.4	0.10603	0.98318	1	1
711	GO:0033043	regulation of organelle organization	267	7	8.77	0.78135	0.98325	1	1
712	GO:0032774	RNA biosynthetic process	992	24	32.59	0.9638	0.98368	1	1
713	GO:0006357	regulation of transcription by RNA polym...	656	15	21.55	0.95341	0.98369	1	1
714	GO:1902680	positive regulation of RNA biosynthetic ...	492	10	16.16	0.96707	0.98396	1	1
715	GO:0007166	cell surface receptor signaling pathway	571	14	18.76	0.90547	0.9842	1	1
716	GO:0006928	movement of cell or subcellular componen...	630	17	20.7	0.83712	0.98483	1	1
717	GO:0009058	biosynthetic process	2130	78	69.98	0.13828	0.98496	1	1
718	GO:0007423	sensory organ development	438	10	14.39	0.9182	0.98509	1	1
719	GO:0009790	embryo development	444	13	14.59	0.70814	0.98529	1	1
720	GO:0048737	imaginal disc-derived appendage developm...	301	5	9.89	0.97291	0.98538	1	1
721	GO:0006518	peptide metabolic process	501	17	16.46	0.48192	0.98544	1	1
722	GO:0010604	positive regulation of macromolecule met...	829	19	27.24	0.96982	0.98559	1	1
723	GO:0048563	post-embryonic animal organ morphogenesi...	351	7	11.53	0.94791	0.98561	1	1
724	GO:0035114	imaginal disc-derived appendage morphoge...	295	5	9.69	0.96902	0.98568	1	1
725	GO:0090066	regulation of anatomical structure size	229	6	7.52	0.77014	0.98575	1	1
726	GO:0071704	organic substance metabolic process	4376	158	143.78	0.03038	0.98668	1	1
727	GO:0044249	cellular biosynthetic process	2082	76	68.4	0.15042	0.98671	1	1
728	GO:0051668	localization within membrane	156	3	5.13	0.89218	0.98681	1	1
729	GO:0009893	positive regulation of metabolic process	900	20	29.57	0.98213	0.987	1	1
730	GO:0019219	regulation of nucleobase-containing comp...	1094	25	35.94	0.98575	0.987	1	1
731	GO:0009798	axis specification	162	2	5.32	0.97219	0.9871	1	1
732	GO:2000112	regulation of cellular macromolecule bio...	1027	27	33.74	0.91787	0.98732	1	1
733	GO:0048666	neuron development	548	15	18	0.80694	0.98739	1	1
734	GO:0019637	organophosphate metabolic process	350	17	11.5	0.06799	0.9874	1	1
735	GO:0009952	anterior/posterior pattern specification	152	3	4.99	0.88168	0.98763	1	1
736	GO:0035120	post-embryonic appendage morphogenesis	289	5	9.5	0.96462	0.98768	1	1
737	GO:0018193	peptidyl-amino acid modification	365	10	11.99	0.76811	0.98812	1	1
738	GO:0035282	segmentation	205	2	6.74	0.99216	0.98826	1	1
739	GO:0010256	endomembrane system organization	166	4	5.45	0.80104	0.98868	1	1
740	GO:0006811	ion transport	445	16	14.62	0.39103	0.98908	1	1
741	GO:0010556	regulation of macromolecule biosynthetic...	1099	27	36.11	0.96531	0.98909	1	1
742	GO:0042330	taxis	316	6	10.38	0.9524	0.98915	1	1
743	GO:0071695	anatomical structure maturation	171	3	5.62	0.9245	0.9893	1	1
744	GO:0034660	ncRNA metabolic process	296	7	9.73	0.86131	0.98933	1	1
745	GO:0048583	regulation of response to stimulus	786	20	25.82	0.91396	0.98967	1	1
746	GO:0140694	non-membrane-bounded organelle assembly	196	5	6.44	0.77799	0.98975	1	1
747	GO:0010467	gene expression	1984	62	65.19	0.70475	0.98986	1	1
748	GO:0070925	organelle assembly	347	8	11.4	0.89082	0.98995	1	1
749	GO:1901362	organic cyclic compound biosynthetic pro...	1251	39	41.1	0.66996	0.99007	1	1
750	GO:0044271	cellular nitrogen compound biosynthetic ...	1624	53	53.36	0.54866	0.99008	1	1
751	GO:0000226	microtubule cytoskeleton organization	295	5	9.69	0.96902	0.9901	1	1
752	GO:0051094	positive regulation of developmental pro...	207	5	6.8	0.81672	0.99016	1	1
753	GO:0010646	regulation of cell communication	745	17	24.48	0.96383	0.99022	1	1
754	GO:0023051	regulation of signaling	745	17	24.48	0.96383	0.99022	1	1
755	GO:1903506	regulation of nucleic acid-templated tra...	933	21	30.65	0.9813	0.99046	1	1
756	GO:0009966	regulation of signal transduction	637	15	20.93	0.93847	0.99063	1	1
757	GO:0051172	negative regulation of nitrogen compound...	563	11	18.5	0.98168	0.99067	1	1
758	GO:0048469	cell maturation	168	3	5.52	0.91885	0.99092	1	1
759	GO:0120036	plasma membrane bounded cell projection ...	595	16	19.55	0.83443	0.9912	1	1
760	GO:0006468	protein phosphorylation	391	9	12.85	0.90328	0.99151	1	1
761	GO:1903508	positive regulation of nucleic acid-temp...	492	10	16.16	0.96707	0.99174	1	1
762	GO:0051240	positive regulation of multicellular org...	177	4	5.82	0.8395	0.99193	1	1
763	GO:0034470	ncRNA processing	241	6	7.92	0.8104	0.99247	1	1
764	GO:0007010	cytoskeleton organization	554	11	18.2	0.97842	0.99255	1	1
765	GO:0080090	regulation of primary metabolic process	1577	41	51.81	0.9675	0.99258	1	1
766	GO:0022613	ribonucleoprotein complex biogenesis	277	11	9.1	0.30196	0.99258	1	1
767	GO:1901700	response to oxygen-containing compound	290	8	9.53	0.74393	0.99265	1	1
768	GO:0023052	signaling	1639	44	53.85	0.9513	0.99308	1	1
769	GO:0060562	epithelial tube morphogenesis	409	11	13.44	0.79618	0.99319	1	1
770	GO:0097659	nucleic acid-templated transcription	987	24	32.43	0.96133	0.99321	1	1
771	GO:0051128	regulation of cellular component organiz...	588	16	19.32	0.82074	0.99356	1	1
772	GO:0051171	regulation of nitrogen compound metaboli...	1557	38	51.16	0.98799	0.99357	1	1
773	GO:0009886	post-embryonic animal morphogenesis	410	9	13.47	0.92918	0.99377	1	1
774	GO:0048736	appendage development	304	5	9.99	0.97468	0.99402	1	1
775	GO:0007606	sensory perception of chemical stimulus	236	3	7.75	0.98569	0.99448	1	1
776	GO:0007154	cell communication	1676	44	55.07	0.96738	0.99478	1	1
777	GO:0034645	cellular macromolecule biosynthetic proc...	1586	48	52.11	0.76698	0.99488	1	1
778	GO:0031323	regulation of cellular metabolic process	1672	42	54.93	0.98445	0.99495	1	1
779	GO:0035239	tube morphogenesis	449	11	14.75	0.88104	0.99512	1	1
780	GO:0001745	compound eye morphogenesis	283	7	9.3	0.82894	0.99515	1	1
781	GO:0002009	morphogenesis of an epithelium	521	16	17.12	0.64948	0.9952	1	1
782	GO:0009605	response to external stimulus	759	19	24.94	0.92149	0.99532	1	1
783	GO:0006725	cellular aromatic compound metabolic pro...	2132	67	70.05	0.69395	0.99546	1	1
784	GO:0007049	cell cycle	637	13	20.93	0.98078	0.99549	1	1
785	GO:0051301	cell division	252	4	8.28	0.96916	0.99566	1	1
786	GO:0030707	ovarian follicle cell development	247	5	8.12	0.91423	0.99583	1	1
787	GO:0048707	instar larval or pupal morphogenesis	398	9	13.08	0.91362	0.99588	1	1
788	GO:0044248	cellular catabolic process	719	32	23.62	0.04549	0.99592	1	1
789	GO:0006886	intracellular protein transport	313	5	10.28	0.97937	0.99605	1	1
790	GO:0061024	membrane organization	210	5	6.9	0.82629	0.99611	1	1
791	GO:0048569	post-embryonic animal organ development	413	10	13.57	0.88003	0.99614	1	1
792	GO:0050877	nervous system process	494	10	16.23	0.96823	0.99647	1	1
793	GO:0048729	tissue morphogenesis	535	16	17.58	0.69107	0.99656	1	1
794	GO:0006366	transcription by RNA polymerase II	689	16	22.64	0.95138	0.9966	1	1
795	GO:0032268	regulation of cellular protein metabolic...	530	16	17.41	0.67654	0.99666	1	1
796	GO:0009059	macromolecule biosynthetic process	1667	49	54.77	0.83716	0.99673	1	1
797	GO:0043170	macromolecule metabolic process	3598	111	118.21	0.84641	0.99685	1	1
798	GO:0051239	regulation of multicellular organismal p...	478	12	15.7	0.87054	0.99693	1	1
799	GO:0030029	actin filament-based process	282	5	9.27	0.95876	0.9971	1	1
800	GO:0048699	generation of neurons	749	18	24.61	0.94335	0.99713	1	1
801	GO:0030036	actin cytoskeleton organization	271	5	8.9	0.94778	0.99716	1	1
802	GO:0002064	epithelial cell development	273	5	8.97	0.94995	0.99726	1	1
803	GO:0007165	signal transduction	1434	40	47.11	0.89818	0.99727	1	1
804	GO:0006139	nucleobase-containing compound metabolic...	2023	62	66.47	0.7661	0.99731	1	1
805	GO:0009628	response to abiotic stimulus	333	10	10.94	0.66165	0.99732	1	1
806	GO:0051173	positive regulation of nitrogen compound...	782	16	25.69	0.98887	0.99732	1	1
807	GO:0048523	negative regulation of cellular process	1118	27	36.73	0.97292	0.99743	1	1
808	GO:0034641	cellular nitrogen compound metabolic pro...	2448	82	80.43	0.43795	0.99755	1	1
809	GO:0007552	metamorphosis	415	9	13.63	0.93491	0.99758	1	1
810	GO:0090304	nucleic acid metabolic process	1807	46	59.37	0.98473	0.99758	1	1
811	GO:0050906	detection of stimulus involved in sensor...	191	2	6.28	0.98809	0.99762	1	1
812	GO:0050793	regulation of developmental process	558	14	18.33	0.88743	0.99763	1	1
813	GO:0009593	detection of chemical stimulus	181	2	5.95	0.98401	0.99768	1	1
814	GO:0009987	cellular process	6555	214	215.37	0.67783	0.99769	1	1
815	GO:0003008	system process	573	11	18.83	0.98477	0.99773	1	1
816	GO:0051606	detection of stimulus	243	4	7.98	0.96187	0.99776	1	1
817	GO:0046483	heterocycle metabolic process	2087	66	68.57	0.66991	0.99779	1	1
818	GO:0016192	vesicle-mediated transport	494	9	16.23	0.98485	0.99803	1	1
819	GO:0050896	response to stimulus	2403	68	78.95	0.94731	0.99804	1	1
820	GO:0006464	cellular protein modification process	1218	34	40.02	0.87628	0.9981	1	1
821	GO:0044238	primary metabolic process	4119	140	135.33	0.28921	0.99818	1	1
822	GO:0050789	regulation of biological process	3406	97	111.91	0.97971	0.99819	1	1
823	GO:0034622	cellular protein-containing complex asse...	427	16	14.03	0.32874	0.99825	1	1
824	GO:0006807	nitrogen compound metabolic process	3900	136	128.14	0.16394	0.99851	1	1
825	GO:0007560	imaginal disc morphogenesis	351	7	11.53	0.94791	0.99853	1	1
826	GO:0044267	cellular protein metabolic process	1812	57	59.53	0.67471	0.99867	1	1
827	GO:0044237	cellular metabolic process	4213	148	138.42	0.11076	0.9988	1	1
828	GO:0007389	pattern specification process	435	7	14.29	0.99078	0.99881	1	1
829	GO:0051130	positive regulation of cellular componen...	246	5	8.08	0.91249	0.99881	1	1
830	GO:0065003	protein-containing complex assembly	462	17	15.18	0.34895	0.9989	1	1
831	GO:0043933	protein-containing complex subunit organ...	557	20	18.3	0.37205	0.99897	1	1
832	GO:1901360	organic cyclic compound metabolic proces...	2173	68	71.39	0.71055	0.99907	1	1
833	GO:0030182	neuron differentiation	681	15	22.37	0.96823	0.99918	1	1
834	GO:0051716	cellular response to stimulus	1811	48	59.5	0.96861	0.9992	1	1
835	GO:0006950	response to stress	937	26	30.79	0.85117	0.99925	1	1
836	GO:0048518	positive regulation of biological proces...	1518	39	49.87	0.97024	0.99928	1	1
837	GO:0007268	chemical synaptic transmission	272	4	8.94	0.98097	0.9993	1	1
838	GO:0040011	locomotion	564	14	18.53	0.89607	0.99942	1	1
839	GO:0048731	system development	1521	40	49.97	0.95799	0.99944	1	1
840	GO:0030855	epithelial cell differentiation	321	5	10.55	0.98285	0.99945	1	1
841	GO:0009653	anatomical structure morphogenesis	1275	32	41.89	0.96749	0.99949	1	1
842	GO:0007444	imaginal disc development	501	10	16.46	0.97199	0.99949	1	1
843	GO:0031325	positive regulation of cellular metaboli...	844	17	27.73	0.99269	0.99949	1	1
844	GO:0009967	positive regulation of signal transducti...	332	4	10.91	0.99588	0.9995	1	1
845	GO:0002165	instar larval or pupal development	488	10	16.03	0.96465	0.99956	1	1
846	GO:0003002	regionalization	401	7	13.17	0.98084	0.99956	1	1
847	GO:0042221	response to chemical	1014	24	33.32	0.9731	0.99959	1	1
848	GO:0009888	tissue development	859	23	28.22	0.88062	0.99964	1	1
849	GO:0048646	anatomical structure formation involved ...	437	9	14.36	0.95564	0.99966	1	1
850	GO:0035295	tube development	623	15	20.47	0.92503	0.99967	1	1
851	GO:0009791	post-embryonic development	553	13	18.17	0.92612	0.99968	1	1
852	GO:0032504	multicellular organism reproduction	814	20	26.74	0.93958	0.9997	1	1
853	GO:0048513	animal organ development	1052	27	34.56	0.93825	0.99973	1	1
854	GO:0010647	positive regulation of cell communicatio...	365	5	11.99	0.99402	0.99979	1	1
855	GO:0023056	positive regulation of signaling	365	5	11.99	0.99402	0.99979	1	1
856	GO:0044703	multi-organism reproductive process	776	17	25.5	0.97745	0.99983	1	1
857	GO:0045184	establishment of protein localization	454	7	14.92	0.99397	0.99983	1	1
858	GO:0051704	multi-organism process	777	17	25.53	0.9778	0.99983	1	1
859	GO:0007399	nervous system development	971	22	31.9	0.98191	0.99985	1	1
860	GO:0044260	cellular macromolecule metabolic process	2892	83	95.02	0.95528	0.99987	1	1
861	GO:0016043	cellular component organization	2252	64	73.99	0.93424	0.99988	1	1
862	GO:0022008	neurogenesis	792	19	26.02	0.94912	0.99989	1	1
863	GO:0046907	intracellular transport	601	10	19.75	0.99608	0.9999	1	1
864	GO:0065007	biological regulation	3783	107	124.29	0.99079	0.99991	1	1
865	GO:0034613	cellular protein localization	471	5	15.47	0.99962	0.99991	1	1
866	GO:0015031	protein transport	439	7	14.42	0.99156	0.99992	1	1
867	GO:0006810	transport	1568	42	51.52	0.94847	0.99992	1	1
868	GO:0048584	positive regulation of response to stimu...	409	7	13.44	0.98382	0.99995	1	1
869	GO:0051649	establishment of localization in cell	740	12	24.31	0.99881	0.99995	1	1
870	GO:0048468	cell development	1153	26	37.88	0.98994	0.99997	1	1
871	GO:0051234	establishment of localization	1609	42	52.86	0.96706	0.99997	1	1
872	GO:0060429	epithelium development	804	21	26.42	0.8959	0.99997	1	1
873	GO:0007275	multicellular organism development	1940	46	63.74	0.99745	0.99997	1	1
874	GO:0071840	cellular component organization or bioge...	2398	68	78.79	0.94482	0.99997	1	1
875	GO:0050794	regulation of cellular process	3189	87	104.78	0.99287	0.99998	1	1
876	GO:0006996	organelle organization	1434	34	47.11	0.99007	0.99998	1	1
877	GO:0048522	positive regulation of cellular process	1413	33	46.42	0.99181	0.99998	1	1
878	GO:0070727	cellular macromolecule localization	530	5	17.41	0.99993	0.99999	1	1
879	GO:0051641	cellular localization	926	12	30.42	0.99998	0.99999	1	1
880	GO:0007276	gamete generation	703	14	23.1	0.98823	0.99999	1	1
881	GO:0044085	cellular component biogenesis	1231	33	40.44	0.92147	0.99999	1	1
882	GO:0022607	cellular component assembly	1064	29	34.96	0.88765	0.99999	1	1
883	GO:0048869	cellular developmental process	1388	30	45.6	0.99762	0.99999	1	1
884	GO:0008104	protein localization	653	8	21.45	0.99985	0.99999	1	1
885	GO:0007281	germ cell development	575	9	18.89	0.99723	0.99999	1	1
886	GO:0048609	multicellular organismal reproductive pr...	777	17	25.53	0.9778	0.99999	1	1
887	GO:0003006	developmental process involved in reprod...	687	11	22.57	0.99848	0.99999	1	1
888	GO:0048477	oogenesis	498	8	16.36	0.99411	1	1	1
889	GO:0019953	sexual reproduction	776	17	25.5	0.97745	1	1	1
890	GO:0051179	localization	2012	50	66.1	0.99391	1	1	1
891	GO:0065008	regulation of biological quality	1095	24	35.98	0.99183	1	1	1
892	GO:0007292	female gamete generation	528	8	17.35	0.99698	1	1	1
893	GO:0030154	cell differentiation	1380	30	45.34	0.99729	1	1	1
894	GO:0048856	anatomical structure development	2165	50	71.13	0.99935	1	1	1
895	GO:0032502	developmental process	2268	52	74.52	0.99963	1	1	1
896	GO:0032501	multicellular organismal process	2674	67	87.86	0.99854	1	1	1
897	GO:0071705	nitrogen compound transport	622	11	20.44	0.9941	1	1	1
898	GO:0000041	transition metal ion transport	43	2	1.41	0.41534	1	1	1
899	GO:0000075	cell cycle checkpoint signaling	60	1	1.97	0.86639	1	1	1
900	GO:0000097	sulfur amino acid biosynthetic process	10	2	0.33	0.04065	1	1	1
901	GO:0000245	spliceosomal complex assembly	19	3	0.62	0.023	1	1	1
902	GO:0000280	nuclear division	219	4	7.2	0.934	1	1	1
903	GO:0000375	RNA splicing, via transesterification re...	237	7	7.79	0.66757	1	1	1
904	GO:0000469	cleavage involved in rRNA processing	16	1	0.53	0.41438	1	1	1
905	GO:0000478	endonucleolytic cleavage involved in rRN...	8	1	0.26	0.23463	1	1	1
906	GO:0000578	embryonic axis specification	99	1	3.25	0.96422	1	1	1
907	GO:0000768	syncytium formation by plasma membrane f...	31	1	1.02	0.64578	1	1	1
908	GO:0000819	sister chromatid segregation	100	3	3.29	0.6438	1	1	1
909	GO:0000910	cytokinesis	100	1	3.29	0.96542	1	1	1
910	GO:0000956	nuclear-transcribed mRNA catabolic proce...	60	1	1.97	0.86639	1	1	1
911	GO:0000959	mitochondrial RNA metabolic process	26	1	0.85	0.5811	1	1	1
912	GO:0001109	promoter clearance during DNA-templated ...	8	2	0.26	0.02641	1	1	1
913	GO:0001112	DNA-templated transcription open complex...	8	2	0.26	0.02641	1	1	1
914	GO:0001120	protein-DNA complex remodeling	8	2	0.26	0.02641	1	1	1
915	GO:0001510	RNA methylation	50	2	1.64	0.49287	1	1	1
916	GO:0001655	urogenital system development	60	2	1.97	0.59173	1	1	1
917	GO:0001703	gastrulation with mouth forming first	33	1	1.08	0.66877	1	1	1
918	GO:0001731	formation of translation preinitiation c...	6	1	0.2	0.18169	1	1	1
919	GO:0001732	formation of cytoplasmic translation ini...	15	2	0.49	0.08524	1	1	1
920	GO:0001751	compound eye photoreceptor cell differen...	179	4	5.88	0.84579	1	1	1
921	GO:0001752	compound eye photoreceptor fate commitme...	73	3	2.4	0.43211	1	1	1
922	GO:0001754	eye photoreceptor cell differentiation	186	4	6.11	0.86617	1	1	1
923	GO:0001763	morphogenesis of a branching structure	53	2	1.74	0.52408	1	1	1
924	GO:0001894	tissue homeostasis	54	1	1.77	0.83648	1	1	1
925	GO:0001895	retina homeostasis	18	1	0.59	0.45231	1	1	1
926	GO:0001932	regulation of protein phosphorylation	161	5	5.29	0.61473	1	1	1
927	GO:0001933	negative regulation of protein phosphory...	52	1	1.71	0.82509	1	1	1
928	GO:0001934	positive regulation of protein phosphory...	89	1	2.92	0.94981	1	1	1
929	GO:0002118	aggressive behavior	16	1	0.53	0.41438	1	1	1
930	GO:0002164	larval development	150	4	4.93	0.73233	1	1	1
931	GO:0002168	instar larval development	64	1	2.1	0.88324	1	1	1
932	GO:0002225	positive regulation of antimicrobial pep...	44	2	1.45	0.42679	1	1	1
933	GO:0002253	activation of immune response	7	1	0.23	0.2086	1	1	1
934	GO:0002440	production of molecular mediator of immu...	57	3	1.87	0.28815	1	1	1
935	GO:0002520	immune system development	92	1	3.02	0.95465	1	1	1
936	GO:0002682	regulation of immune system process	179	5	5.88	0.70637	1	1	1
937	GO:0002683	negative regulation of immune system pro...	55	2	1.81	0.54415	1	1	1
938	GO:0002684	positive regulation of immune system pro...	86	3	2.83	0.54103	1	1	1
939	GO:0002697	regulation of immune effector process	57	3	1.87	0.28815	1	1	1
940	GO:0002698	negative regulation of immune effector p...	12	1	0.39	0.33048	1	1	1
941	GO:0002699	positive regulation of immune effector p...	44	2	1.45	0.42679	1	1	1
942	GO:0002700	regulation of production of molecular me...	57	3	1.87	0.28815	1	1	1
943	GO:0002701	negative regulation of production of mol...	12	1	0.39	0.33048	1	1	1
944	GO:0002702	positive regulation of production of mol...	44	2	1.45	0.42679	1	1	1
945	GO:0002759	regulation of antimicrobial humoral resp...	59	3	1.94	0.30626	1	1	1
946	GO:0002760	positive regulation of antimicrobial hum...	44	2	1.45	0.42679	1	1	1
947	GO:0002764	immune response-regulating signaling pat...	40	3	1.31	0.143	1	1	1
948	GO:0002775	antimicrobial peptide production	56	3	1.84	0.27913	1	1	1
949	GO:0002777	antimicrobial peptide biosynthetic proce...	30	1	0.99	0.63369	1	1	1
950	GO:0002778	antibacterial peptide production	27	1	0.89	0.59492	1	1	1
951	GO:0002780	antibacterial peptide biosynthetic proce...	27	1	0.89	0.59492	1	1	1
952	GO:0002781	antifungal peptide production	10	1	0.33	0.28415	1	1	1
953	GO:0002784	regulation of antimicrobial peptide prod...	56	3	1.84	0.27913	1	1	1
954	GO:0002786	regulation of antibacterial peptide prod...	27	1	0.89	0.59492	1	1	1
955	GO:0002788	regulation of antifungal peptide product...	10	1	0.33	0.28415	1	1	1
956	GO:0002790	peptide secretion	18	1	0.59	0.45231	1	1	1
957	GO:0002791	regulation of peptide secretion	17	1	0.56	0.43366	1	1	1
958	GO:0002793	positive regulation of peptide secretion	8	1	0.26	0.23463	1	1	1
959	GO:0002803	positive regulation of antibacterial pep...	23	1	0.76	0.53679	1	1	1
960	GO:0002805	regulation of antimicrobial peptide bios...	30	1	0.99	0.63369	1	1	1
961	GO:0002807	positive regulation of antimicrobial pep...	26	1	0.85	0.5811	1	1	1
962	GO:0002808	regulation of antibacterial peptide bios...	27	1	0.89	0.59492	1	1	1
963	GO:0002812	biosynthetic process of antibacterial pe...	10	1	0.33	0.28415	1	1	1
964	GO:0002813	regulation of biosynthetic process of an...	10	1	0.33	0.28415	1	1	1
965	GO:0002831	regulation of response to biotic stimulu...	125	5	4.11	0.3925	1	1	1
966	GO:0002832	negative regulation of response to bioti...	38	2	1.25	0.35651	1	1	1
967	GO:0002833	positive regulation of response to bioti...	76	3	2.5	0.45819	1	1	1
968	GO:0002920	regulation of humoral immune response	60	3	1.97	0.31533	1	1	1
969	GO:0002921	negative regulation of humoral immune re...	15	1	0.49	0.39444	1	1	1
970	GO:0002922	positive regulation of humoral immune re...	44	2	1.45	0.42679	1	1	1
971	GO:0003012	muscle system process	34	1	1.12	0.6797	1	1	1
972	GO:0005975	carbohydrate metabolic process	221	7	7.26	0.59423	1	1	1
973	GO:0005976	polysaccharide metabolic process	35	1	1.15	0.69028	1	1	1
974	GO:0005977	glycogen metabolic process	27	1	0.89	0.59492	1	1	1
975	GO:0005996	monosaccharide metabolic process	55	3	1.81	0.27013	1	1	1
976	GO:0006012	galactose metabolic process	10	1	0.33	0.28415	1	1	1
977	GO:0006047	UDP-N-acetylglucosamine metabolic proces...	5	1	0.16	0.15387	1	1	1
978	GO:0006048	UDP-N-acetylglucosamine biosynthetic pro...	5	1	0.16	0.15387	1	1	1
979	GO:0006066	alcohol metabolic process	87	5	2.86	0.1573	1	1	1
980	GO:0006073	cellular glucan metabolic process	28	1	0.92	0.60827	1	1	1
981	GO:0006082	organic acid metabolic process	320	19	10.51	0.00883	1	1	1
982	GO:0006084	acetyl-CoA metabolic process	16	1	0.53	0.41438	1	1	1
983	GO:0006091	generation of precursor metabolites and ...	191	9	6.28	0.17651	1	1	1
984	GO:0006109	regulation of carbohydrate metabolic pro...	19	2	0.62	0.1276	1	1	1
985	GO:0006112	energy reserve metabolic process	27	1	0.89	0.59492	1	1	1
986	GO:0006120	mitochondrial electron transport, NADH t...	29	1	0.95	0.6212	1	1	1
987	GO:0006121	mitochondrial electron transport, succin...	6	1	0.2	0.18169	1	1	1
988	GO:0006122	mitochondrial electron transport, ubiqui...	14	1	0.46	0.37383	1	1	1
989	GO:0006123	mitochondrial electron transport, cytoch...	7	1	0.23	0.2086	1	1	1
990	GO:0006152	purine nucleoside catabolic process	5	1	0.16	0.15387	1	1	1
991	GO:0006163	purine nucleotide metabolic process	140	7	4.6	0.17693	1	1	1
992	GO:0006164	purine nucleotide biosynthetic process	81	3	2.66	0.50047	1	1	1
993	GO:0006188	IMP biosynthetic process	7	1	0.23	0.2086	1	1	1
994	GO:0006206	pyrimidine nucleobase metabolic process	14	1	0.46	0.37383	1	1	1
995	GO:0006220	pyrimidine nucleotide metabolic process	17	1	0.56	0.43366	1	1	1
996	GO:0006221	pyrimidine nucleotide biosynthetic proce...	17	1	0.56	0.43366	1	1	1
997	GO:0006259	DNA metabolic process	299	2	9.82	0.99957	1	1	1
998	GO:0006260	DNA replication	117	4	3.84	0.53972	1	1	1
999	GO:0006261	DNA-dependent DNA replication	92	4	3.02	0.3579	1	1	1
1000	GO:0006275	regulation of DNA replication	33	3	1.08	0.09291	1	1	1
1001	GO:0006281	DNA repair	193	1	6.34	0.99855	1	1	1
1002	GO:0006338	chromatin remodeling	105	3	3.45	0.67634	1	1	1
1003	GO:0006354	DNA-templated transcription, elongation	47	1	1.54	0.79305	1	1	1
1004	GO:0006364	rRNA processing	131	3	4.3	0.81057	1	1	1
1005	GO:0006367	transcription initiation from RNA polyme...	64	3	2.1	0.35164	1	1	1
1006	GO:0006368	transcription elongation from RNA polyme...	40	1	1.31	0.73815	1	1	1
1007	GO:0006383	transcription by RNA polymerase III	26	1	0.85	0.5811	1	1	1
1008	GO:0006400	tRNA modification	57	2	1.87	0.56364	1	1	1
1009	GO:0006402	mRNA catabolic process	77	1	2.53	0.9247	1	1	1
1010	GO:0006403	RNA localization	158	2	5.19	0.9688	1	1	1
1011	GO:0006417	regulation of translation	142	2	4.67	0.95085	1	1	1
1012	GO:0006469	negative regulation of protein kinase ac...	41	1	1.35	0.7468	1	1	1
1013	GO:0006470	protein dephosphorylation	114	4	3.75	0.51908	1	1	1
1014	GO:0006473	protein acetylation	89	2	2.92	0.79611	1	1	1
1015	GO:0006475	internal protein amino acid acetylation	85	2	2.79	0.77458	1	1	1
1016	GO:0006476	protein deacetylation	22	1	0.72	0.521	1	1	1
1017	GO:0006479	protein methylation	75	2	2.46	0.71198	1	1	1
1018	GO:0006487	protein N-linked glycosylation	34	1	1.12	0.6797	1	1	1
1019	GO:0006493	protein O-linked glycosylation	31	1	1.02	0.64578	1	1	1
1020	GO:0006497	protein lipidation	49	1	1.61	0.80651	1	1	1
1021	GO:0006515	protein quality control for misfolded or...	12	1	0.39	0.33048	1	1	1
1023	GO:0006536	glutamate metabolic process	13	1	0.43	0.35252	1	1	1
1024	GO:0006555	methionine metabolic process	8	1	0.26	0.23463	1	1	1
1025	GO:0006563	L-serine metabolic process	6	2	0.2	0.01477	1	1	1
1026	GO:0006576	cellular biogenic amine metabolic proces...	31	4	1.02	0.01781	1	1	1
1027	GO:0006582	melanin metabolic process	40	1	1.31	0.73815	1	1	1
1028	GO:0006586	indolalkylamine metabolic process	6	2	0.2	0.01477	1	1	1
1029	GO:0006605	protein targeting	103	2	3.38	0.85782	1	1	1
1030	GO:0006613	cotranslational protein targeting to mem...	14	1	0.46	0.37383	1	1	1
1031	GO:0006614	SRP-dependent cotranslational protein ta...	14	1	0.46	0.37383	1	1	1
1032	GO:0006629	lipid metabolic process	417	13	13.7	0.61961	1	1	1
1033	GO:0006639	acylglycerol metabolic process	43	4	1.41	0.05159	1	1	1
1034	GO:0006641	triglyceride metabolic process	34	3	1.12	0.09955	1	1	1
1035	GO:0006643	membrane lipid metabolic process	84	3	2.76	0.52503	1	1	1
1036	GO:0006664	glycolipid metabolic process	39	1	1.28	0.72921	1	1	1
1037	GO:0006665	sphingolipid metabolic process	51	3	1.68	0.23455	1	1	1
1038	GO:0006720	isoprenoid metabolic process	32	1	1.05	0.65747	1	1	1
1039	GO:0006726	eye pigment biosynthetic process	34	1	1.12	0.6797	1	1	1
1040	GO:0006743	ubiquinone metabolic process	13	1	0.43	0.35252	1	1	1
1041	GO:0006754	ATP biosynthetic process	22	2	0.72	0.16192	1	1	1
1042	GO:0006766	vitamin metabolic process	14	2	0.46	0.07546	1	1	1
1043	GO:0006767	water-soluble vitamin metabolic process	10	2	0.33	0.04065	1	1	1
1044	GO:0006790	sulfur compound metabolic process	116	6	3.81	0.18163	1	1	1
1045	GO:0006805	xenobiotic metabolic process	8	1	0.26	0.23463	1	1	1
1046	GO:0006813	potassium ion transport	49	1	1.61	0.80651	1	1	1
1047	GO:0006816	calcium ion transport	63	2	2.07	0.61846	1	1	1
1048	GO:0006817	phosphate ion transport	7	2	0.23	0.02024	1	1	1
1049	GO:0006820	anion transport	156	3	5.13	0.89218	1	1	1
1050	GO:0006826	iron ion transport	18	1	0.59	0.45231	1	1	1
1051	GO:0006829	zinc ion transport	12	1	0.39	0.33048	1	1	1
1052	GO:0006839	mitochondrial transport	80	1	2.63	0.93196	1	1	1
1053	GO:0006865	amino acid transport	53	2	1.74	0.52408	1	1	1
1054	GO:0006869	lipid transport	79	2	2.6	0.73859	1	1	1
1055	GO:0006873	cellular ion homeostasis	100	4	3.29	0.41791	1	1	1
1056	GO:0006874	cellular calcium ion homeostasis	51	1	1.68	0.8191	1	1	1
1057	GO:0006875	cellular metal ion homeostasis	79	2	2.6	0.73859	1	1	1
1058	GO:0006911	phagocytosis, engulfment	13	1	0.43	0.35252	1	1	1
1059	GO:0006913	nucleocytoplasmic transport	108	1	3.55	0.97363	1	1	1
1060	GO:0006914	autophagy	179	2	5.88	0.98304	1	1	1
1061	GO:0006949	syncytium formation	31	1	1.02	0.64578	1	1	1
1062	GO:0006959	humoral immune response	70	3	2.3	0.4056	1	1	1
1063	GO:0006963	positive regulation of antibacterial pep...	23	1	0.76	0.53679	1	1	1
1064	GO:0006974	cellular response to DNA damage stimulus	231	2	7.59	0.99643	1	1	1
1065	GO:0006984	ER-nucleus signaling pathway	9	1	0.3	0.2598	1	1	1
1066	GO:0006991	response to sterol depletion	7	1	0.23	0.2086	1	1	1
1067	GO:0007005	mitochondrion organization	164	4	5.39	0.79331	1	1	1
1068	GO:0007015	actin filament organization	143	2	4.7	0.95221	1	1	1
1069	GO:0007029	endoplasmic reticulum organization	33	2	1.08	0.29572	1	1	1
1070	GO:0007033	vacuole organization	54	1	1.77	0.83648	1	1	1
1071	GO:0007051	spindle organization	95	1	3.12	0.95903	1	1	1
1072	GO:0007052	mitotic spindle organization	55	1	1.81	0.84189	1	1	1
1073	GO:0007059	chromosome segregation	141	3	4.63	0.84804	1	1	1
1074	GO:0007088	regulation of mitotic nuclear division	44	3	1.45	0.17486	1	1	1
1075	GO:0007091	metaphase/anaphase transition of mitotic...	31	2	1.02	0.27112	1	1	1
1076	GO:0007093	mitotic cell cycle checkpoint signaling	48	1	1.58	0.79989	1	1	1
1077	GO:0007140	male meiotic nuclear division	60	1	1.97	0.86639	1	1	1
1078	GO:0007155	cell adhesion	175	4	5.75	0.83301	1	1	1
1079	GO:0007162	negative regulation of cell adhesion	16	1	0.53	0.41438	1	1	1
1080	GO:0007163	establishment or maintenance of cell pol...	184	2	6.05	0.98536	1	1	1
1081	GO:0007164	establishment of tissue polarity	94	3	3.09	0.60181	1	1	1
1082	GO:0007173	epidermal growth factor receptor signali...	57	1	1.87	0.85219	1	1	1
1083	GO:0007178	transmembrane receptor protein serine/th...	55	1	1.81	0.84189	1	1	1
1084	GO:0007215	glutamate receptor signaling pathway	26	2	0.85	0.20977	1	1	1
1085	GO:0007219	Notch signaling pathway	68	1	2.23	0.89797	1	1	1
1086	GO:0007224	smoothened signaling pathway	80	1	2.63	0.93196	1	1	1
1087	GO:0007266	Rho protein signal transduction	52	1	1.71	0.82509	1	1	1
1088	GO:0007267	cell-cell signaling	451	7	14.82	0.99354	1	1	1
1089	GO:0007269	neurotransmitter secretion	93	1	3.06	0.95616	1	1	1
1090	GO:0007280	pole cell migration	17	1	0.56	0.43366	1	1	1
1091	GO:0007293	germarium-derived egg chamber formation	84	2	2.76	0.7689	1	1	1
1092	GO:0007294	germarium-derived oocyte fate determinat...	25	1	0.82	0.56682	1	1	1
1093	GO:0007303	cytoplasmic transport, nurse cell to ooc...	14	1	0.46	0.37383	1	1	1
1094	GO:0007350	blastoderm segmentation	167	1	5.49	0.99647	1	1	1
1095	GO:0007351	tripartite regional subdivision	97	1	3.19	0.96172	1	1	1
1096	GO:0007369	gastrulation	61	1	2	0.87082	1	1	1
1097	GO:0007405	neuroblast proliferation	84	1	2.76	0.94056	1	1	1
1098	GO:0007420	brain development	97	3	3.19	0.6232	1	1	1
1099	GO:0007427	epithelial cell migration, open tracheal...	37	1	1.22	0.71039	1	1	1
1100	GO:0007431	salivary gland development	99	2	3.25	0.84218	1	1	1
1101	GO:0007435	salivary gland morphogenesis	74	2	2.43	0.70498	1	1	1
1102	GO:0007442	hindgut morphogenesis	51	1	1.68	0.8191	1	1	1
1103	GO:0007443	Malpighian tubule morphogenesis	37	1	1.22	0.71039	1	1	1
1104	GO:0007446	imaginal disc growth	52	2	1.71	0.51382	1	1	1
1105	GO:0007447	imaginal disc pattern formation	99	2	3.25	0.84218	1	1	1
1106	GO:0007455	eye-antennal disc morphogenesis	35	2	1.15	0.3202	1	1	1
1107	GO:0007465	R7 cell fate commitment	36	2	1.18	0.33237	1	1	1
1108	GO:0007469	antennal development	21	1	0.69	0.50468	1	1	1
1109	GO:0007517	muscle organ development	85	1	2.79	0.94254	1	1	1
1110	GO:0007520	myoblast fusion	31	1	1.02	0.64578	1	1	1
1111	GO:0007525	somatic muscle development	72	4	2.37	0.21117	1	1	1
1112	GO:0007548	sex differentiation	74	1	2.43	0.91667	1	1	1
1113	GO:0007591	molting cycle, chitin-based cuticle	72	3	2.37	0.42332	1	1	1
1114	GO:0007603	phototransduction, visible light	26	1	0.85	0.5811	1	1	1
1115	GO:0007605	sensory perception of sound	59	1	1.94	0.86182	1	1	1
1116	GO:0007617	mating behavior	73	3	2.4	0.43211	1	1	1
1117	GO:0007618	mating	83	3	2.73	0.51692	1	1	1
1118	GO:0007619	courtship behavior	53	3	1.74	0.25225	1	1	1
1119	GO:0007622	rhythmic behavior	98	5	3.22	0.21954	1	1	1
1120	GO:0007623	circadian rhythm	133	5	4.37	0.4448	1	1	1
1121	GO:0008037	cell recognition	96	3	3.15	0.61616	1	1	1
1122	GO:0008038	neuron recognition	94	3	3.09	0.60181	1	1	1
1123	GO:0008055	ocellus pigment biosynthetic process	18	1	0.59	0.45231	1	1	1
1124	GO:0008088	axo-dendritic transport	42	1	1.38	0.75517	1	1	1
1125	GO:0008150	biological_process	7183	236	236	1	1	1	1
1126	GO:0008154	actin polymerization or depolymerization	66	2	2.17	0.64383	1	1	1
1127	GO:0008156	negative regulation of DNA replication	13	1	0.43	0.35252	1	1	1
1128	GO:0008213	protein alkylation	75	2	2.46	0.71198	1	1	1
1129	GO:0008277	regulation of G protein-coupled receptor...	23	1	0.76	0.53679	1	1	1
1130	GO:0008348	negative regulation of antimicrobial hum...	14	1	0.46	0.37383	1	1	1
1131	GO:0008356	asymmetric cell division	88	2	2.89	0.79091	1	1	1
1132	GO:0008361	regulation of cell size	94	1	3.09	0.95762	1	1	1
1133	GO:0008380	RNA splicing	256	7	8.41	0.74338	1	1	1
1134	GO:0008406	gonad development	40	1	1.31	0.73815	1	1	1
1135	GO:0008582	regulation of synaptic assembly at neuro...	101	2	3.32	0.85018	1	1	1
1136	GO:0008587	imaginal disc-derived wing margin morpho...	54	1	1.77	0.83648	1	1	1
1137	GO:0008589	regulation of smoothened signaling pathw...	77	1	2.53	0.9247	1	1	1
1138	GO:0008595	anterior/posterior axis specification, e...	97	1	3.19	0.96172	1	1	1
1139	GO:0008610	lipid biosynthetic process	208	6	6.83	0.68527	1	1	1
1140	GO:0008643	carbohydrate transport	20	1	0.66	0.4878	1	1	1
1141	GO:0008645	hexose transmembrane transport	13	1	0.43	0.35252	1	1	1
1142	GO:0008652	cellular amino acid biosynthetic process	42	4	1.38	0.04798	1	1	1
1143	GO:0009060	aerobic respiration	94	7	3.09	0.0345	1	1	1
1144	GO:0009062	fatty acid catabolic process	30	2	0.99	0.25881	1	1	1
1145	GO:0009064	glutamine family amino acid metabolic pr...	30	2	0.99	0.25881	1	1	1
1146	GO:0009065	glutamine family amino acid catabolic pr...	11	1	0.36	0.3077	1	1	1
1147	GO:0009067	aspartate family amino acid biosynthetic...	12	1	0.39	0.33048	1	1	1
1148	GO:0009070	serine family amino acid biosynthetic pr...	10	2	0.33	0.04065	1	1	1
1149	GO:0009071	serine family amino acid catabolic proce...	7	1	0.23	0.2086	1	1	1
1150	GO:0009072	aromatic amino acid family metabolic pro...	18	2	0.59	0.11659	1	1	1
1151	GO:0009084	glutamine family amino acid biosynthetic...	11	1	0.36	0.3077	1	1	1
1152	GO:0009086	methionine biosynthetic process	8	1	0.26	0.23463	1	1	1
1153	GO:0009110	vitamin biosynthetic process	10	2	0.33	0.04065	1	1	1
1154	GO:0009112	nucleobase metabolic process	23	2	0.76	0.17371	1	1	1
1155	GO:0009116	nucleoside metabolic process	22	2	0.72	0.16192	1	1	1
1156	GO:0009117	nucleotide metabolic process	184	13	6.05	0.00742	1	1	1
1157	GO:0009119	ribonucleoside metabolic process	12	2	0.39	0.05712	1	1	1
1158	GO:0009123	nucleoside monophosphate metabolic proce...	37	4	1.22	0.03211	1	1	1
1159	GO:0009124	nucleoside monophosphate biosynthetic pr...	25	3	0.82	0.0473	1	1	1
1160	GO:0009126	purine nucleoside monophosphate metaboli...	22	1	0.72	0.521	1	1	1
1161	GO:0009127	purine nucleoside monophosphate biosynth...	13	1	0.43	0.35252	1	1	1
1162	GO:0009129	pyrimidine nucleoside monophosphate meta...	10	1	0.33	0.28415	1	1	1
1163	GO:0009130	pyrimidine nucleoside monophosphate bios...	10	1	0.33	0.28415	1	1	1
1164	GO:0009132	nucleoside diphosphate metabolic process	39	3	1.28	0.13536	1	1	1
1165	GO:0009141	nucleoside triphosphate metabolic proces...	35	3	1.15	0.10637	1	1	1
1166	GO:0009142	nucleoside triphosphate biosynthetic pro...	33	3	1.08	0.09291	1	1	1
1167	GO:0009144	purine nucleoside triphosphate metabolic...	27	2	0.89	0.22196	1	1	1
1168	GO:0009145	purine nucleoside triphosphate biosynthe...	26	2	0.85	0.20977	1	1	1
1169	GO:0009150	purine ribonucleotide metabolic process	135	6	4.44	0.28348	1	1	1
1170	GO:0009152	purine ribonucleotide biosynthetic proce...	77	3	2.53	0.46677	1	1	1
1171	GO:0009156	ribonucleoside monophosphate biosyntheti...	23	3	0.76	0.03819	1	1	1
1172	GO:0009161	ribonucleoside monophosphate metabolic p...	33	4	1.08	0.02201	1	1	1
1173	GO:0009163	nucleoside biosynthetic process	6	1	0.2	0.18169	1	1	1
1174	GO:0009164	nucleoside catabolic process	7	1	0.23	0.2086	1	1	1
1175	GO:0009165	nucleotide biosynthetic process	112	7	3.68	0.07509	1	1	1
1176	GO:0009166	nucleotide catabolic process	9	1	0.3	0.2598	1	1	1
1177	GO:0009167	purine ribonucleoside monophosphate meta...	22	1	0.72	0.521	1	1	1
1178	GO:0009168	purine ribonucleoside monophosphate bios...	13	1	0.43	0.35252	1	1	1
1179	GO:0009173	pyrimidine ribonucleoside monophosphate ...	8	1	0.26	0.23463	1	1	1
1180	GO:0009174	pyrimidine ribonucleoside monophosphate ...	8	1	0.26	0.23463	1	1	1
1181	GO:0009187	cyclic nucleotide metabolic process	23	2	0.76	0.17371	1	1	1
1182	GO:0009190	cyclic nucleotide biosynthetic process	18	1	0.59	0.45231	1	1	1
1183	GO:0009199	ribonucleoside triphosphate metabolic pr...	32	2	1.05	0.28343	1	1	1
1184	GO:0009201	ribonucleoside triphosphate biosynthetic...	31	2	1.02	0.27112	1	1	1
1185	GO:0009205	purine ribonucleoside triphosphate metab...	27	2	0.89	0.22196	1	1	1
1186	GO:0009206	purine ribonucleoside triphosphate biosy...	26	2	0.85	0.20977	1	1	1
1187	GO:0009218	pyrimidine ribonucleotide metabolic proc...	13	1	0.43	0.35252	1	1	1
1188	GO:0009220	pyrimidine ribonucleotide biosynthetic p...	13	1	0.43	0.35252	1	1	1
1189	GO:0009225	nucleotide-sugar metabolic process	15	1	0.49	0.39444	1	1	1
1190	GO:0009226	nucleotide-sugar biosynthetic process	10	1	0.33	0.28415	1	1	1
1191	GO:0009259	ribonucleotide metabolic process	147	8	4.83	0.11046	1	1	1
1192	GO:0009266	response to temperature stimulus	92	1	3.02	0.95465	1	1	1
1193	GO:0009267	cellular response to starvation	73	2	2.4	0.69784	1	1	1
1194	GO:0009301	snRNA transcription	7	1	0.23	0.2086	1	1	1
1195	GO:0009306	protein secretion	76	3	2.5	0.45819	1	1	1
1196	GO:0009308	amine metabolic process	34	4	1.12	0.02432	1	1	1
1198	GO:0009312	oligosaccharide biosynthetic process	12	1	0.39	0.33048	1	1	1
1199	GO:0009404	toxin metabolic process	5	1	0.16	0.15387	1	1	1
1200	GO:0009407	toxin catabolic process	5	1	0.16	0.15387	1	1	1
1201	GO:0009410	response to xenobiotic stimulus	12	1	0.39	0.33048	1	1	1
1202	GO:0009452	7-methylguanosine RNA capping	7	2	0.23	0.02024	1	1	1
1203	GO:0009583	detection of light stimulus	57	2	1.87	0.56364	1	1	1
1204	GO:0009584	detection of visible light	36	1	1.18	0.7005	1	1	1
1205	GO:0009607	response to biotic stimulus	281	8	9.23	0.71168	1	1	1
1206	GO:0009612	response to mechanical stimulus	29	2	0.95	0.2465	1	1	1
1207	GO:0009620	response to fungus	34	1	1.12	0.6797	1	1	1
1208	GO:0009712	catechol-containing compound metabolic p...	15	2	0.49	0.08524	1	1	1
1209	GO:0009719	response to endogenous stimulus	234	4	7.69	0.95301	1	1	1
1210	GO:0009725	response to hormone	123	3	4.04	0.77526	1	1	1
1211	GO:0009743	response to carbohydrate	29	1	0.95	0.6212	1	1	1
1212	GO:0009799	specification of symmetry	16	1	0.53	0.41438	1	1	1
1213	GO:0009855	determination of bilateral symmetry	16	1	0.53	0.41438	1	1	1
1214	GO:0009880	embryonic pattern specification	180	1	5.91	0.99774	1	1	1
1215	GO:0009894	regulation of catabolic process	230	3	7.56	0.98321	1	1	1
1216	GO:0009895	negative regulation of catabolic process	46	1	1.51	0.78597	1	1	1
1217	GO:0009896	positive regulation of catabolic process	133	1	4.37	0.98873	1	1	1
1218	GO:0009914	hormone transport	23	1	0.76	0.53679	1	1	1
1219	GO:0009968	negative regulation of signal transducti...	282	5	9.27	0.95876	1	1	1
1220	GO:0009991	response to extracellular stimulus	137	3	4.5	0.83389	1	1	1
1221	GO:0009994	oocyte differentiation	140	2	4.6	0.94801	1	1	1
1222	GO:0010033	response to organic substance	452	12	14.85	0.81813	1	1	1
1223	GO:0010035	response to inorganic substance	63	2	2.07	0.61846	1	1	1
1224	GO:0010043	response to zinc ion	8	1	0.26	0.23463	1	1	1
1225	GO:0010243	response to organonitrogen compound	164	5	5.39	0.63109	1	1	1
1226	GO:0010324	membrane invagination	20	1	0.66	0.4878	1	1	1
1227	GO:0010453	regulation of cell fate commitment	29	1	0.95	0.6212	1	1	1
1228	GO:0010454	negative regulation of cell fate commitm...	19	1	0.62	0.47035	1	1	1
1229	GO:0010458	exit from mitosis	10	1	0.33	0.28415	1	1	1
1230	GO:0010466	negative regulation of peptidase activit...	43	1	1.41	0.76326	1	1	1
1231	GO:0010469	regulation of signaling receptor activit...	7	1	0.23	0.2086	1	1	1
1232	GO:0010562	positive regulation of phosphorus metabo...	118	2	3.88	0.90466	1	1	1
1233	GO:0010563	negative regulation of phosphorus metabo...	77	1	2.53	0.9247	1	1	1
1234	GO:0010564	regulation of cell cycle process	174	5	5.72	0.68252	1	1	1
1235	GO:0010608	posttranscriptional regulation of gene e...	197	6	6.47	0.63353	1	1	1
1236	GO:0010623	programmed cell death involved in cell d...	92	1	3.02	0.95465	1	1	1
1237	GO:0010632	regulation of epithelial cell migration	47	2	1.54	0.46042	1	1	1
1238	GO:0010634	positive regulation of epithelial cell m...	38	2	1.25	0.35651	1	1	1
1239	GO:0010638	positive regulation of organelle organiz...	99	1	3.25	0.96422	1	1	1
1240	GO:0010639	negative regulation of organelle organiz...	58	1	1.91	0.85708	1	1	1
1241	GO:0010648	negative regulation of cell communicatio...	308	6	10.12	0.94412	1	1	1
1242	GO:0010675	regulation of cellular carbohydrate meta...	12	2	0.39	0.05712	1	1	1
1243	GO:0010720	positive regulation of cell development	76	2	2.5	0.71883	1	1	1
1244	GO:0010721	negative regulation of cell development	40	2	1.31	0.38033	1	1	1
1245	GO:0010769	regulation of cell morphogenesis involve...	14	1	0.46	0.37383	1	1	1
1246	GO:0010770	positive regulation of cell morphogenesi...	12	1	0.39	0.33048	1	1	1
1247	GO:0010817	regulation of hormone levels	80	1	2.63	0.93196	1	1	1
1248	GO:0010876	lipid localization	125	4	4.11	0.59247	1	1	1
1249	GO:0010921	regulation of phosphatase activity	38	1	1.25	0.71996	1	1	1
1250	GO:0010927	cellular component assembly involved in ...	134	2	4.4	0.93853	1	1	1
1251	GO:0010942	positive regulation of cell death	75	2	2.46	0.71198	1	1	1
1252	GO:0010951	negative regulation of endopeptidase act...	34	1	1.12	0.6797	1	1	1
1253	GO:0010952	positive regulation of peptidase activit...	41	1	1.35	0.7468	1	1	1
1254	GO:0010959	regulation of metal ion transport	38	1	1.25	0.71996	1	1	1
1255	GO:0010965	regulation of mitotic sister chromatid s...	31	2	1.02	0.27112	1	1	1
1256	GO:0010970	transport along microtubule	81	2	2.66	0.7511	1	1	1
1257	GO:0010975	regulation of neuron projection developm...	87	2	2.86	0.78558	1	1	1
1258	GO:0014041	regulation of neuron maturation	15	1	0.49	0.39444	1	1	1
1259	GO:0014065	phosphatidylinositol 3-kinase signaling	23	1	0.76	0.53679	1	1	1
1260	GO:0014066	regulation of phosphatidylinositol 3-kin...	19	1	0.62	0.47035	1	1	1
1261	GO:0014070	response to organic cyclic compound	105	1	3.45	0.97081	1	1	1
1262	GO:0014902	myotube differentiation	31	1	1.02	0.64578	1	1	1
1263	GO:0015698	inorganic anion transport	43	3	1.41	0.16671	1	1	1
1264	GO:0015748	organophosphate ester transport	39	2	1.28	0.36846	1	1	1
1265	GO:0015749	monosaccharide transmembrane transport	14	1	0.46	0.37383	1	1	1
1266	GO:0015833	peptide transport	19	1	0.62	0.47035	1	1	1
1267	GO:0015849	organic acid transport	88	2	2.89	0.79091	1	1	1
1268	GO:0015931	nucleobase-containing compound transport	118	3	3.88	0.75057	1	1	1
1269	GO:0015980	energy derivation by oxidation of organi...	130	8	4.27	0.06391	1	1	1
1270	GO:0015985	energy coupled proton transport, down el...	17	2	0.56	0.10584	1	1	1
1271	GO:0016042	lipid catabolic process	102	4	3.35	0.43274	1	1	1
1272	GO:0016051	carbohydrate biosynthetic process	45	2	1.48	0.43812	1	1	1
1273	GO:0016052	carbohydrate catabolic process	53	2	1.74	0.52408	1	1	1
1275	GO:0016055	Wnt signaling pathway	115	1	3.78	0.97921	1	1	1
1276	GO:0016056	rhodopsin mediated signaling pathway	19	1	0.62	0.47035	1	1	1
1277	GO:0016072	rRNA metabolic process	137	4	4.5	0.66455	1	1	1
1278	GO:0016203	muscle attachment	38	1	1.25	0.71996	1	1	1
1279	GO:0016331	morphogenesis of embryonic epithelium	106	7	3.48	0.05936	1	1	1
1280	GO:0016441	posttranscriptional gene silencing	56	4	1.84	0.1112	1	1	1
1281	GO:0016458	gene silencing	111	4	3.65	0.49802	1	1	1
1282	GO:0016477	cell migration	259	10	8.51	0.34589	1	1	1
1283	GO:0016482	cytosolic transport	59	1	1.94	0.86182	1	1	1
1284	GO:0016485	protein processing	58	1	1.91	0.85708	1	1	1
1285	GO:0016571	histone methylation	57	2	1.87	0.56364	1	1	1
[truncated: 2,759 more rows]

## Sheet: M4
Enriched GO terms identified by topGO for the gene list from module M4. Bold rows are statistically significant enriched GO terms.
[truncated: 4,052 more rows]

[truncated: 9 more sheets: M5, M6, M7, M8, M9, M10, M11, M12, M13]
