# Supplementary material for: Pesticide and Pathogen Exposure Causes Idiosyncratic Gene Expression Responses Across Four Diverse North American Bumble Bee Species
Source: Mol Ecol. 2025 Aug 8;34(17):e70042. doi: 10.1111/mec.70042 (PMC12376964; doi:10.1111/mec.70042)
Supplement: Supplementary file 15 — Table S14. [file MEC-34-e70042-s011.xlsx]

## Sheet: Treatment
Dunn's test comparing control and treatments (Nosema, Imidacloprid, and Nos. + Imid.) for the module eigenvalues
Dunn's test comparisons	M1		M2		M3		M4		M5		M6		M7		M8		M9		M10		M11		M12		M13
	Z-score	P	Z-score	P	Z-score	P	Z-score	P	Z-score	P	Z-score	P	Z-score	P	Z-score	P	Z-score	P	Z-score	P	Z-score	P	Z-score	P	Z-score	P
Nosema	0.172146	0.431661	0.382546	0.351028	0.0956365	0.461905	-0.669455	0.251602	0.49731	0.309485	0.382546	0.351028	0	0.5	-0.114764	0.454316	-1.20502	0.114098	0.191273	0.424156	1.16677	0.121653	0.439928	0.329995	-1.45367	0.0730182
Imidacloprid	-0.784219	0.216456	-0.975492	0.164658	0.382546	0.351028	1.53018	0.0629856	-1.22415	0.110448	-1.10938	0.133632	0.554692	0.289553	1.35804	0.0872258	0.401673	0.343962	-0.0191273	0.49237	0.459055	0.323097	0.0191273	0.49237	0.784219	0.216456
Nos. + Imid.	-1.60669	0.0540608	-1.54931	0.0606534	0.745965	0.227844	2.42917	0.00756677	-2.18051	0.0146098	-1.72146	0.042584	0.975492	0.164658	2.50568	0.00611087	0.344291	0.365314	0.439928	0.329995	-0.248655	0.401814	-0.535564	0.29613	0.745965	0.227844

## Sheet: Species
Kruskal-Wallis test comparing B. impatiens and B. occidentalis module eigenvalues
Kruskal-Wallis test	M1		M2		M3		M4		M5		M6		M7		M8		M9		M10		M11		M12		M13
	chi-square	P	chi-square	P	chi-square	P	chi-square	P	chi-square	P	chi-square	P	chi-square	P	chi-square	P	chi-square	P	chi-square	P	chi-square	P	chi-square	P	chi-square	P
Inter-species	24.585	<0.001	24.585	<0.001	24.585	<0.001	4.3911	0.03613	0.031359	0.8594	16.83	<0.001	0.68293	0.4086	16.111	<0.001	12.753	<0.001	24.585	<0.001	5.0314	0.02489	6.8998	0.00862	0.0078397	0.9294
